# Supplementary material for: What Can Long Terminal Repeats Tell Us About the Age of LTR Retrotransposons, Gene Conversion and Ectopic Recombination?
Source: Front Plant Sci. 2020 May 20;11:644. doi: 10.3389/fpls.2020.00644 (PMC7251063; doi:10.3389/fpls.2020.00644)
Supplement: Supplementary file 1 [file Data_Sheet_1.ZIP]

Archive with 16 entries (15 files):
- allGFFs/
- allGFFs/Stub_all_protDom.gff
- allGFFs/Smoe_all_protDom.gff
- allGFFs/Slyc_all_protDom.gff
- allGFFs/Sbic_all_protDom.gff
- allGFFs/Ptri_all_protDom.gff
- allGFFs/Ppat_all_protDom.gff
- allGFFs/Osat_all_protDom.gff
- allGFFs/Mtru_all_protDom.gff
- allGFFs/Macu_all_protDom.gff
- allGFFs/Ljap_all_protDom.gff
- allGFFs/Gmax_all_protDom.gff
- allGFFs/Crei_all_protDom.gff
- allGFFs/Bdis_all_protDom.gff
- allGFFs/Atha_all_protDom.gff
- allGFFs/Alyr_all_protDom.gff
