# Supplementary material for: What Can Long Terminal Repeats Tell Us About the Age of LTR Retrotransposons, Gene Conversion and Ectopic Recombination?
Source: Front Plant Sci. 2020 May 20;11:644. doi: 10.3389/fpls.2020.00644 (PMC7251063; doi:10.3389/fpls.2020.00644)
Supplement: Supplementary file 1 [file Data_Sheet_1.ZIP › allGFFs/Stub_all_protDom.gff]

##gff-version 3
##sequence-region ST4.03ch01 1 88663952
ST4.03ch01	feature	nested_repeat	88117921	88123221	.	.	.	ID=TE_BASE 11;name=TE_BASE 11;annot=Class_I::LTR::Ty1/copia::Ivana;color=#a9a9a9
ST4.03ch01	feature	repeat_fragment	88117921	88123221	.	.	.	ID=TE 11-0;Parent=TE_BASE 11;name=TE 11;color=#a9a9a9
ST4.03ch01	feature	polypeptide_conserved_region	88118256	88118655	.	-	.	ID=DOMAIN 11-0-0;Parent=TE_BASE 11;annot=Class_I::LTR::Ty1/copia::Ale RNaseH_retrofit;name=RH;color=#fc4e2a
ST4.03ch01	feature	polypeptide_conserved_region	88118949	88119543	.	-	.	ID=DOMAIN 11-1-0;Parent=TE_BASE 11;annot=Class_I::LTR::Ty1/copia::Ivana RT_oryco;name=RT;color=#feb24c
ST4.03ch01	feature	polypeptide_conserved_region	88120368	88120884	.	-	.	ID=DOMAIN 11-2-0;Parent=TE_BASE 11;annot=Class_I::LTR::Ty1/copia::Ivana INT_oryco;name=INT;color=#b10026
ST4.03ch01	feature	long_terminal_repeat	88122958	88123221	.	.	.	ID=LTR LEFT 11-0;Parent=TE_BASE 11;name=ltr left;color=#f032e6
ST4.03ch01	feature	long_terminal_repeat	88117921	88118181	.	.	.	ID=LTR RIGHT 11-0;Parent=TE_BASE 11;name=ltr right;color=#f032e6
ST4.03ch01	feature	target_site_duplication	88117916	88117920	.	.	.	ID=TSR RIGHT 11;Parent=TE_BASE 11;name=tsr right;color=#333333
ST4.03ch01	feature	target_site_duplication	88123222	88123226	.	.	.	ID=TSR LEFT 11;Parent=TE_BASE 11;name=tsr left;color=#333333
ST4.03ch01	feature	nested_repeat	87918507	87924264	.	.	.	ID=TE_BASE 12;name=TE_BASE 12;annot=Class_I::LTR::Ty1/copia::Tork;color=#a9a9a9
ST4.03ch01	feature	repeat_fragment	87918507	87924264	.	.	.	ID=TE 12-0;Parent=TE_BASE 12;name=TE 12;color=#a9a9a9
ST4.03ch01	feature	polypeptide_conserved_region	87919539	87919707	.	-	.	ID=DOMAIN 12-0-0;Parent=TE_BASE 12;annot=Class_I::LTR::Ty1/copia::Lyco RNaseH_pCretro;name=RH;color=#fc4e2a
ST4.03ch01	feature	polypeptide_conserved_region	87920132	87920603	.	-	.	ID=DOMAIN 12-1-0;Parent=TE_BASE 12;annot=Class_I::LTR::Ty1/copia::Tork RT_tork;name=RT;color=#feb24c
ST4.03ch01	feature	polypeptide_conserved_region	87921218	87921782	.	-	.	ID=DOMAIN 12-2-0;Parent=TE_BASE 12;annot=Class_I::LTR::Ty1/copia::Ivana INT_oryco;name=INT;color=#b10026
ST4.03ch01	feature	long_terminal_repeat	87924128	87924264	.	.	.	ID=LTR LEFT 12-0;Parent=TE_BASE 12;name=ltr left;color=#f032e6
ST4.03ch01	feature	long_terminal_repeat	87918507	87918644	.	.	.	ID=LTR RIGHT 12-0;Parent=TE_BASE 12;name=ltr right;color=#f032e6
ST4.03ch01	feature	nested_repeat	86953827	86959070	.	.	.	ID=TE_BASE 15;name=TE_BASE 15;annot=Class_I::LTR::Ty1/copia::Ivana;color=#a9a9a9
ST4.03ch01	feature	repeat_fragment	86953827	86959070	.	.	.	ID=TE 15-0;Parent=TE_BASE 15;name=TE 15;color=#a9a9a9
ST4.03ch01	feature	polypeptide_conserved_region	86954135	86954540	.	-	.	ID=DOMAIN 15-0-0;Parent=TE_BASE 15;annot=Class_I::LTR::Ty1/copia::SIRE RNaseH_sire;name=RH;color=#fc4e2a
ST4.03ch01	feature	polypeptide_conserved_region	86954858	86955581	.	-	.	ID=DOMAIN 15-1-0;Parent=TE_BASE 15;annot=Class_I::LTR::Ty1/copia::Ivana RT_oryco;name=RT;color=#feb24c
ST4.03ch01	feature	polypeptide_conserved_region	86956283	86956892	.	-	.	ID=DOMAIN 15-2-0;Parent=TE_BASE 15;annot=Class_I::LTR::Ty1/copia::Ale INT_retrofit;name=INT;color=#b10026
ST4.03ch01	feature	primer_binding_site	86954098	86954119	.	.	.	ID=PBS 15;Parent=TE_BASE 15;name=ppt;color=#41ab5d
ST4.03ch01	feature	RR_tract	86958774	86958788	.	.	.	ID=PPT 15;Parent=TE_BASE 15;name=pbs;color=#c7e9c0
ST4.03ch01	feature	long_terminal_repeat	86958840	86959070	.	.	.	ID=LTR LEFT 15-0;Parent=TE_BASE 15;name=ltr left;color=#f032e6
ST4.03ch01	feature	long_terminal_repeat	86953827	86954054	.	.	.	ID=LTR RIGHT 15-0;Parent=TE_BASE 15;name=ltr right;color=#f032e6
ST4.03ch01	feature	target_site_duplication	86953822	86953826	.	.	.	ID=TSR RIGHT 15;Parent=TE_BASE 15;name=tsr right;color=#333333
ST4.03ch01	feature	target_site_duplication	86959071	86959075	.	.	.	ID=TSR LEFT 15;Parent=TE_BASE 15;name=tsr left;color=#333333
ST4.03ch01	feature	nested_repeat	86919966	86925412	.	.	.	ID=TE_BASE 16;name=TE_BASE 16;annot=Class_I::LTR::Ty1/copia::Tork;color=#a9a9a9
ST4.03ch01	feature	repeat_fragment	86919966	86925412	.	.	.	ID=TE 16-0;Parent=TE_BASE 16;name=TE 16;color=#a9a9a9
ST4.03ch01	feature	polypeptide_conserved_region	86922258	86922885	.	+	.	ID=DOMAIN 16-0-0;Parent=TE_BASE 16;annot=Class_I::LTR::Ty1/copia::Ale INT_retrofit;name=INT;color=#b10026
ST4.03ch01	feature	polypeptide_conserved_region	86923521	86924241	.	+	.	ID=DOMAIN 16-1-0;Parent=TE_BASE 16;annot=Class_I::LTR::Ty1/copia::Tork RT_tork;name=RT;color=#feb24c
ST4.03ch01	feature	polypeptide_conserved_region	86924529	86924931	.	+	.	ID=DOMAIN 16-2-0;Parent=TE_BASE 16;annot=Class_I::LTR::Ty1/copia::Ale RNaseH_retrofit;name=RH;color=#fc4e2a
ST4.03ch01	feature	long_terminal_repeat	86925006	86925412	.	.	.	ID=LTR RIGHT 16-0;Parent=TE_BASE 16;name=ltr right;color=#f032e6
ST4.03ch01	feature	long_terminal_repeat	86919966	86920372	.	.	.	ID=LTR LEFT 16-0;Parent=TE_BASE 16;name=ltr left;color=#f032e6
ST4.03ch01	feature	target_site_duplication	86919961	86919965	.	.	.	ID=TSR LEFT 16;Parent=TE_BASE 16;name=tsr left;color=#333333
ST4.03ch01	feature	target_site_duplication	86925413	86925417	.	.	.	ID=TSR RIGHT 16;Parent=TE_BASE 16;name=tsr right;color=#333333
ST4.03ch01	feature	nested_repeat	86857340	86863132	.	.	.	ID=TE_BASE 18;name=TE_BASE 18;annot=Class_I::LTR::Ty1/copia::Tork;color=#a9a9a9
ST4.03ch01	feature	repeat_fragment	86857340	86863132	.	.	.	ID=TE 18-0;Parent=TE_BASE 18;name=TE 18;color=#a9a9a9
ST4.03ch01	feature	polypeptide_conserved_region	86859496	86860126	.	+	.	ID=DOMAIN 18-0-0;Parent=TE_BASE 18;annot=Class_I::LTR::Ty1/copia::Ivana INT_oryco;name=INT;color=#b10026
ST4.03ch01	feature	polypeptide_conserved_region	86860865	86861177	.	+	.	ID=DOMAIN 18-1-0;Parent=TE_BASE 18;annot=Class_I::LTR::Ty1/copia::Tork RT_tork;name=RT;color=#feb24c
ST4.03ch01	feature	polypeptide_conserved_region	86862512	86862896	.	+	.	ID=DOMAIN 18-2-0;Parent=TE_BASE 18;annot=Class_I::LTR::Ty1/copia::Ale RNaseH_retrofit;name=RH;color=#fc4e2a
ST4.03ch01	feature	primer_binding_site	86857566	86857583	.	.	.	ID=PBS 18;Parent=TE_BASE 18;name=pbs;color=#c7e9c0
ST4.03ch01	feature	RR_tract	86862960	86862974	.	.	.	ID=PPT 18;Parent=TE_BASE 18;name=ppt;color=#41ab5d
ST4.03ch01	feature	long_terminal_repeat	86862974	86863132	.	.	.	ID=LTR RIGHT 18-0;Parent=TE_BASE 18;name=ltr right;color=#f032e6
ST4.03ch01	feature	long_terminal_repeat	86857340	86857498	.	.	.	ID=LTR LEFT 18-0;Parent=TE_BASE 18;name=ltr left;color=#f032e6
ST4.03ch01	feature	nested_repeat	85931950	85936585	.	.	.	ID=TE_BASE 26;name=TE_BASE 26;annot=Class_I::LTR::Ty1/copia::Ivana;color=#a9a9a9
ST4.03ch01	feature	repeat_fragment	85931950	85936585	.	.	.	ID=TE 26-0;Parent=TE_BASE 26;name=TE 26;color=#a9a9a9
ST4.03ch01	feature	polypeptide_conserved_region	85932378	85932894	.	+	.	ID=DOMAIN 26-0-0;Parent=TE_BASE 26;annot=Class_I::LTR::Ty1/copia::SIRE GAG_sire;name=GAG;color=#225ea8
ST4.03ch01	feature	polypeptide_conserved_region	85933212	85933461	.	+	.	ID=DOMAIN 26-1-0;Parent=TE_BASE 26;annot=Class_I::LTR::Ty1/copia::Ivana AP_oryco;name=PROT;color=#ffeda0
ST4.03ch01	feature	polypeptide_conserved_region	85933614	85934265	.	+	.	ID=DOMAIN 26-2-0;Parent=TE_BASE 26;annot=Class_I::LTR::Ty1/copia::Ivana INT_oryco;name=INT;color=#b10026
ST4.03ch01	feature	polypeptide_conserved_region	85934775	85935498	.	+	.	ID=DOMAIN 26-3-0;Parent=TE_BASE 26;annot=Class_I::LTR::Ty1/copia::Ivana RT_oryco;name=RT;color=#feb24c
ST4.03ch01	feature	polypeptide_conserved_region	85935791	85936193	.	+	.	ID=DOMAIN 26-4-0;Parent=TE_BASE 26;annot=Class_I::LTR::Ty1/copia::SIRE RNaseH_sire;name=RH;color=#fc4e2a
ST4.03ch01	feature	primer_binding_site	85932286	85932310	.	.	.	ID=PBS 26;Parent=TE_BASE 26;name=pbs;color=#c7e9c0
ST4.03ch01	feature	RR_tract	85936198	85936212	.	.	.	ID=PPT 26;Parent=TE_BASE 26;name=ppt;color=#41ab5d
ST4.03ch01	feature	long_terminal_repeat	85936261	85936585	.	.	.	ID=LTR RIGHT 26-0;Parent=TE_BASE 26;name=ltr right;color=#f032e6
ST4.03ch01	feature	long_terminal_repeat	85931950	85932278	.	.	.	ID=LTR LEFT 26-0;Parent=TE_BASE 26;name=ltr left;color=#f032e6
ST4.03ch01	feature	nested_repeat	85496344	85498669	.	.	.	ID=TE_BASE 33;name=TE_BASE 33;annot=Class_I::LTR::Ty1/copia::Ivana;color=#a9a9a9
ST4.03ch01	feature	repeat_fragment	85496344	85498669	.	.	.	ID=TE 33-0;Parent=TE_BASE 33;name=TE 33;color=#a9a9a9
ST4.03ch01	feature	polypeptide_conserved_region	85496703	85496949	.	-	.	ID=DOMAIN 33-0-0;Parent=TE_BASE 33;annot=Class_I::LTR::Ty1/copia::Ivana RNaseH_oryco;name=RH;color=#fc4e2a
ST4.03ch01	feature	polypeptide_conserved_region	85497439	85497955	.	-	.	ID=DOMAIN 33-1-0;Parent=TE_BASE 33;annot=Class_I::LTR::Ty1/copia::Ivana RT_oryco;name=RT;color=#feb24c
ST4.03ch01	feature	long_terminal_repeat	85498392	85498669	.	.	.	ID=LTR LEFT 33-0;Parent=TE_BASE 33;name=ltr left;color=#f032e6
ST4.03ch01	feature	long_terminal_repeat	85496344	85496620	.	.	.	ID=LTR RIGHT 33-0;Parent=TE_BASE 33;name=ltr right;color=#f032e6
ST4.03ch01	feature	nested_repeat	84617853	84626380	.	.	.	ID=TE_BASE 50;name=TE_BASE 50;annot=Class_I::LTR::Ty3/gypsy::chromovirus::Tekay;color=#a9a9a9
ST4.03ch01	feature	repeat_fragment	84617853	84626380	.	.	.	ID=TE 50-0;Parent=TE_BASE 50;name=TE 50;color=#a9a9a9
ST4.03ch01	feature	polypeptide_conserved_region	84622152	84622683	.	+	.	ID=DOMAIN 50-0-0;Parent=TE_BASE 50;annot=Class_I::LTR::Ty3/gypsy::chromovirus::Tekay RT_del;name=RT;color=#feb24c
ST4.03ch01	feature	polypeptide_conserved_region	84623078	84623363	.	+	.	ID=DOMAIN 50-1-0;Parent=TE_BASE 50;annot=Class_I::LTR::Ty3/gypsy::chromovirus::Tekay RNaseH_del;name=RH;color=#fc4e2a
ST4.03ch01	feature	polypeptide_conserved_region	84623752	84624787	.	+	.	ID=DOMAIN 50-2-0;Parent=TE_BASE 50;annot=Class_I::LTR::Ty3/gypsy::chromovirus::Tekay INT_del;name=INT;color=#b10026
ST4.03ch01	feature	polypeptide_conserved_region	84624949	84625099	.	+	.	ID=DOMAIN 50-3-0;Parent=TE_BASE 50;annot=Class_I::LTR::Ty3/gypsy::chromovirus::Tekay CHR_tekay_Lycopersicon;name=CHD;color=#6a51a3
ST4.03ch01	feature	primer_binding_site	84619133	84619149	.	.	.	ID=PBS 50;Parent=TE_BASE 50;name=pbs;color=#c7e9c0
ST4.03ch01	feature	RR_tract	84625158	84625172	.	.	.	ID=PPT 50;Parent=TE_BASE 50;name=ppt;color=#41ab5d
ST4.03ch01	feature	long_terminal_repeat	84625187	84626380	.	.	.	ID=LTR RIGHT 50-0;Parent=TE_BASE 50;name=ltr right;color=#f032e6
ST4.03ch01	feature	long_terminal_repeat	84617853	84619067	.	.	.	ID=LTR LEFT 50-0;Parent=TE_BASE 50;name=ltr left;color=#f032e6
ST4.03ch01	feature	nested_repeat	84333733	84339038	.	.	.	ID=TE_BASE 56;name=TE_BASE 56;annot=Class_I::LTR::Ty1/copia::Ivana;color=#a9a9a9
ST4.03ch01	feature	repeat_fragment	84333733	84339038	.	.	.	ID=TE 56-0;Parent=TE_BASE 56;name=TE 56;color=#a9a9a9
ST4.03ch01	feature	polypeptide_conserved_region	84334145	84334544	.	-	.	ID=DOMAIN 56-0-0;Parent=TE_BASE 56;annot=Class_I::LTR::Ty1/copia::Ale RNaseH_retrofit;name=RH;color=#fc4e2a
ST4.03ch01	feature	polypeptide_conserved_region	84334838	84335549	.	-	.	ID=DOMAIN 56-1-0;Parent=TE_BASE 56;annot=Class_I::LTR::Ty1/copia::Ivana RT_oryco;name=RT;color=#feb24c
ST4.03ch01	feature	polypeptide_conserved_region	84336218	84336851	.	-	.	ID=DOMAIN 56-2-0;Parent=TE_BASE 56;annot=Class_I::LTR::Ty1/copia::Ale INT_retrofit;name=INT;color=#b10026
ST4.03ch01	feature	polypeptide_conserved_region	84337077	84337296	.	-	.	ID=DOMAIN 56-3-0;Parent=TE_BASE 56;annot=Class_I::LTR::Ty1/copia::TAR AP_Ty1/copia;name=PROT;color=#ffeda0
ST4.03ch01	feature	long_terminal_repeat	84338707	84339038	.	.	.	ID=LTR LEFT 56-0;Parent=TE_BASE 56;name=ltr left;color=#f032e6
ST4.03ch01	feature	long_terminal_repeat	84333733	84334065	.	.	.	ID=LTR RIGHT 56-0;Parent=TE_BASE 56;name=ltr right;color=#f032e6
ST4.03ch01	feature	nested_repeat	84325659	84330811	.	.	.	ID=TE_BASE 57;name=TE_BASE 57;annot=Class_I::LTR::Ty1/copia::Ivana;color=#a9a9a9
ST4.03ch01	feature	repeat_fragment	84325659	84330811	.	.	.	ID=TE 57-0;Parent=TE_BASE 57;name=TE 57;color=#a9a9a9
ST4.03ch01	feature	polypeptide_conserved_region	84326009	84326411	.	-	.	ID=DOMAIN 57-0-0;Parent=TE_BASE 57;annot=Class_I::LTR::Ty1/copia::Ale RNaseH_retrofit;name=RH;color=#fc4e2a
ST4.03ch01	feature	polypeptide_conserved_region	84326759	84327461	.	-	.	ID=DOMAIN 57-1-0;Parent=TE_BASE 57;annot=Class_I::LTR::Ty1/copia::Ivana RT_oryco;name=RT;color=#feb24c
ST4.03ch01	feature	polypeptide_conserved_region	84328082	84328709	.	-	.	ID=DOMAIN 57-2-0;Parent=TE_BASE 57;annot=Class_I::LTR::Ty1/copia::Ale INT_retrofit;name=INT;color=#b10026
ST4.03ch01	feature	polypeptide_conserved_region	84328910	84329138	.	-	.	ID=DOMAIN 57-3-0;Parent=TE_BASE 57;annot=Class_I::LTR::Ty1/copia::Alesia AP_retrofit;name=PROT;color=#ffeda0
ST4.03ch01	feature	primer_binding_site	84325951	84325974	.	.	.	ID=PBS 57;Parent=TE_BASE 57;name=ppt;color=#41ab5d
ST4.03ch01	feature	long_terminal_repeat	84330543	84330811	.	.	.	ID=LTR LEFT 57-0;Parent=TE_BASE 57;name=ltr left;color=#f032e6
ST4.03ch01	feature	long_terminal_repeat	84325659	84325927	.	.	.	ID=LTR RIGHT 57-0;Parent=TE_BASE 57;name=ltr right;color=#f032e6
ST4.03ch01	feature	target_site_duplication	84325654	84325658	.	.	.	ID=TSR RIGHT 57;Parent=TE_BASE 57;name=tsr right;color=#333333
ST4.03ch01	feature	target_site_duplication	84330812	84330816	.	.	.	ID=TSR LEFT 57;Parent=TE_BASE 57;name=tsr left;color=#333333
ST4.03ch01	feature	nested_repeat	82098902	82106951	.	.	.	ID=TE_BASE 82;name=TE_BASE 82;annot=Class_I::LTR::Ty1/copia::Ivana;color=#a9a9a9
ST4.03ch01	feature	repeat_fragment	82098902	82106951	.	.	.	ID=TE 82-0;Parent=TE_BASE 82;name=TE 82;color=#a9a9a9
ST4.03ch01	feature	polypeptide_conserved_region	82099273	82099666	.	-	.	ID=DOMAIN 82-0-0;Parent=TE_BASE 82;annot=Class_I::LTR::Ty1/copia::Ivana RNaseH_oryco;name=RH;color=#fc4e2a
ST4.03ch01	feature	polypeptide_conserved_region	82102676	82103387	.	-	.	ID=DOMAIN 82-1-0;Parent=TE_BASE 82;annot=Class_I::LTR::Ty1/copia::Ivana RT_oryco;name=RT;color=#feb24c
ST4.03ch01	feature	polypeptide_conserved_region	82104140	82104776	.	-	.	ID=DOMAIN 82-2-0;Parent=TE_BASE 82;annot=Class_I::LTR::Ty1/copia::Ale INT_retrofit;name=INT;color=#b10026
ST4.03ch01	feature	long_terminal_repeat	82106660	82106951	.	.	.	ID=LTR LEFT 82-0;Parent=TE_BASE 82;name=ltr left;color=#f032e6
ST4.03ch01	feature	long_terminal_repeat	82098902	82099193	.	.	.	ID=LTR RIGHT 82-0;Parent=TE_BASE 82;name=ltr right;color=#f032e6
ST4.03ch01	feature	target_site_duplication	82098897	82098901	.	.	.	ID=TSR RIGHT 82;Parent=TE_BASE 82;name=tsr right;color=#333333
ST4.03ch01	feature	target_site_duplication	82106952	82106956	.	.	.	ID=TSR LEFT 82;Parent=TE_BASE 82;name=tsr left;color=#333333
ST4.03ch01	feature	nested_repeat	81197269	81201680	.	.	.	ID=TE_BASE 91;name=TE_BASE 91;annot=Class_I::LTR::Ty1/copia::Ale;color=#a9a9a9
ST4.03ch01	feature	repeat_fragment	81197269	81201680	.	.	.	ID=TE 91-0;Parent=TE_BASE 91;name=TE 91;color=#a9a9a9
ST4.03ch01	feature	polypeptide_conserved_region	81197517	81197919	.	-	.	ID=DOMAIN 91-0-0;Parent=TE_BASE 91;annot=Class_I::LTR::Ty1/copia::Ale RNaseH_retrofit;name=RH;color=#fc4e2a
ST4.03ch01	feature	primer_binding_site	81197501	81197521	.	.	.	ID=PBS 91;Parent=TE_BASE 91;name=ppt;color=#41ab5d
ST4.03ch01	feature	RR_tract	81201428	81201442	.	.	.	ID=PPT 91;Parent=TE_BASE 91;name=pbs;color=#c7e9c0
ST4.03ch01	feature	long_terminal_repeat	81201511	81201680	.	.	.	ID=LTR LEFT 91-0;Parent=TE_BASE 91;name=ltr left;color=#f032e6
ST4.03ch01	feature	long_terminal_repeat	81197269	81197438	.	.	.	ID=LTR RIGHT 91-0;Parent=TE_BASE 91;name=ltr right;color=#f032e6
ST4.03ch01	feature	target_site_duplication	81197264	81197268	.	.	.	ID=TSR RIGHT 91;Parent=TE_BASE 91;name=tsr right;color=#333333
ST4.03ch01	feature	target_site_duplication	81201681	81201685	.	.	.	ID=TSR LEFT 91;Parent=TE_BASE 91;name=tsr left;color=#333333
ST4.03ch01	feature	nested_repeat	81178949	81182848	.	.	.	ID=TE_BASE 93;name=TE_BASE 93;annot=Class_I::LTR::Ty1/copia::Ivana;color=#a9a9a9
ST4.03ch01	feature	repeat_fragment	81178949	81182848	.	.	.	ID=TE 93-0;Parent=TE_BASE 93;name=TE 93;color=#a9a9a9
ST4.03ch01	feature	polypeptide_conserved_region	81179290	81179689	.	-	.	ID=DOMAIN 93-0-0;Parent=TE_BASE 93;annot=Class_I::LTR::Ty1/copia::SIRE RNaseH_sire;name=RH;color=#fc4e2a
ST4.03ch01	feature	polypeptide_conserved_region	81179986	81180700	.	-	.	ID=DOMAIN 93-1-0;Parent=TE_BASE 93;annot=Class_I::LTR::Ty1/copia::Ivana RT_oryco;name=RT;color=#feb24c
ST4.03ch01	feature	primer_binding_site	81179218	81179239	.	.	.	ID=PBS 93;Parent=TE_BASE 93;name=ppt;color=#41ab5d
ST4.03ch01	feature	RR_tract	81182539	81182553	.	.	.	ID=PPT 93;Parent=TE_BASE 93;name=pbs;color=#c7e9c0
ST4.03ch01	feature	long_terminal_repeat	81182586	81182848	.	.	.	ID=LTR LEFT 93-0;Parent=TE_BASE 93;name=ltr left;color=#f032e6
ST4.03ch01	feature	long_terminal_repeat	81178949	81179211	.	.	.	ID=LTR RIGHT 93-0;Parent=TE_BASE 93;name=ltr right;color=#f032e6
ST4.03ch01	feature	target_site_duplication	81178944	81178948	.	.	.	ID=TSR RIGHT 93;Parent=TE_BASE 93;name=tsr right;color=#333333
ST4.03ch01	feature	target_site_duplication	81182849	81182853	.	.	.	ID=TSR LEFT 93;Parent=TE_BASE 93;name=tsr left;color=#333333
ST4.03ch01	feature	nested_repeat	81058181	81062626	.	.	.	ID=TE_BASE 99;name=TE_BASE 99;annot=Class_I::LTR::Ty1/copia::Ivana;color=#a9a9a9
ST4.03ch01	feature	repeat_fragment	81058181	81062626	.	.	.	ID=TE 99-0;Parent=TE_BASE 99;name=TE 99;color=#a9a9a9
ST4.03ch01	feature	polypeptide_conserved_region	81059647	81060271	.	+	.	ID=DOMAIN 99-0-0;Parent=TE_BASE 99;annot=Class_I::LTR::Ty1/copia::Ale INT_retrofit;name=INT;color=#b10026
ST4.03ch01	feature	polypeptide_conserved_region	81060946	81061645	.	+	.	ID=DOMAIN 99-1-0;Parent=TE_BASE 99;annot=Class_I::LTR::Ty1/copia::Ivana RT_oryco;name=RT;color=#feb24c
ST4.03ch01	feature	polypeptide_conserved_region	81061963	81062362	.	+	.	ID=DOMAIN 99-2-0;Parent=TE_BASE 99;annot=Class_I::LTR::Ty1/copia::Ale RNaseH_retrofit;name=RH;color=#fc4e2a
ST4.03ch01	feature	primer_binding_site	81058370	81058389	.	.	.	ID=PBS 99;Parent=TE_BASE 99;name=pbs;color=#c7e9c0
ST4.03ch01	feature	RR_tract	81062426	81062440	.	.	.	ID=PPT 99;Parent=TE_BASE 99;name=ppt;color=#41ab5d
ST4.03ch01	feature	long_terminal_repeat	81062440	81062626	.	.	.	ID=LTR RIGHT 99-0;Parent=TE_BASE 99;name=ltr right;color=#f032e6
ST4.03ch01	feature	long_terminal_repeat	81058181	81058367	.	.	.	ID=LTR LEFT 99-0;Parent=TE_BASE 99;name=ltr left;color=#f032e6
ST4.03ch01	feature	target_site_duplication	81058176	81058180	.	.	.	ID=TSR LEFT 99;Parent=TE_BASE 99;name=tsr left;color=#333333
ST4.03ch01	feature	target_site_duplication	81062627	81062631	.	.	.	ID=TSR RIGHT 99;Parent=TE_BASE 99;name=tsr right;color=#333333
ST4.03ch01	feature	nested_repeat	80778986	80783861	.	.	.	ID=TE_BASE 106;name=TE_BASE 106;annot=Class_I::LTR::Ty1/copia::Ivana;color=#a9a9a9
ST4.03ch01	feature	repeat_fragment	80778986	80783861	.	.	.	ID=TE 106-0;Parent=TE_BASE 106;name=TE 106;color=#a9a9a9
ST4.03ch01	feature	polypeptide_conserved_region	80779256	80779658	.	-	.	ID=DOMAIN 106-0-0;Parent=TE_BASE 106;annot=Class_I::LTR::Ty1/copia::Ale RNaseH_retrofit;name=RH;color=#fc4e2a
ST4.03ch01	feature	polypeptide_conserved_region	80779991	80780705	.	-	.	ID=DOMAIN 106-1-0;Parent=TE_BASE 106;annot=Class_I::LTR::Ty1/copia::Ivana RT_oryco;name=RT;color=#feb24c
ST4.03ch01	feature	polypeptide_conserved_region	80781419	80782016	.	-	.	ID=DOMAIN 106-2-0;Parent=TE_BASE 106;annot=Class_I::LTR::Ty1/copia::Ale INT_retrofit;name=INT;color=#b10026
ST4.03ch01	feature	long_terminal_repeat	80783674	80783861	.	.	.	ID=LTR LEFT 106-0;Parent=TE_BASE 106;name=ltr left;color=#f032e6
ST4.03ch01	feature	long_terminal_repeat	80778986	80779173	.	.	.	ID=LTR RIGHT 106-0;Parent=TE_BASE 106;name=ltr right;color=#f032e6
ST4.03ch01	feature	target_site_duplication	80778981	80778985	.	.	.	ID=TSR RIGHT 106;Parent=TE_BASE 106;name=tsr right;color=#333333
ST4.03ch01	feature	target_site_duplication	80783862	80783866	.	.	.	ID=TSR LEFT 106;Parent=TE_BASE 106;name=tsr left;color=#333333
ST4.03ch01	feature	nested_repeat	80762110	80775333	.	.	.	ID=TE_BASE 107;name=TE_BASE 107;annot=Class_I::LTR::Ty1/copia::Ale;color=#a9a9a9
ST4.03ch01	feature	repeat_fragment	80762110	80775333	.	.	.	ID=TE 107-0;Parent=TE_BASE 107;name=TE 107;color=#a9a9a9
ST4.03ch01	feature	polypeptide_conserved_region	80771943	80772342	.	+	.	ID=DOMAIN 107-0-0;Parent=TE_BASE 107;annot=Class_I::LTR::Ty1/copia::Ale RNaseH_retrofit;name=RH;color=#fc4e2a
ST4.03ch01	feature	primer_binding_site	80762359	80762375	.	.	.	ID=PBS 107;Parent=TE_BASE 107;name=pbs;color=#c7e9c0
ST4.03ch01	feature	RR_tract	80775042	80775056	.	.	.	ID=PPT 107;Parent=TE_BASE 107;name=ppt;color=#41ab5d
ST4.03ch01	feature	long_terminal_repeat	80775117	80775333	.	.	.	ID=LTR RIGHT 107-0;Parent=TE_BASE 107;name=ltr right;color=#f032e6
ST4.03ch01	feature	long_terminal_repeat	80762110	80762300	.	.	.	ID=LTR LEFT 107-0;Parent=TE_BASE 107;name=ltr left;color=#f032e6
ST4.03ch01	feature	nested_repeat	80755277	80760446	.	.	.	ID=TE_BASE 108;name=TE_BASE 108;annot=Class_I::LTR::Ty1/copia::Ivana;color=#a9a9a9
ST4.03ch01	feature	repeat_fragment	80755277	80760446	.	.	.	ID=TE 108-0;Parent=TE_BASE 108;name=TE 108;color=#a9a9a9
ST4.03ch01	feature	polypeptide_conserved_region	80757248	80757878	.	+	.	ID=DOMAIN 108-0-0;Parent=TE_BASE 108;annot=Class_I::LTR::Ty1/copia::Ale INT_retrofit;name=INT;color=#b10026
ST4.03ch01	feature	polypeptide_conserved_region	80758649	80759369	.	+	.	ID=DOMAIN 108-1-0;Parent=TE_BASE 108;annot=Class_I::LTR::Ty1/copia::Ivana RT_oryco;name=RT;color=#feb24c
ST4.03ch01	feature	polypeptide_conserved_region	80759690	80760089	.	+	.	ID=DOMAIN 108-2-0;Parent=TE_BASE 108;annot=Class_I::LTR::Ty1/copia::Ale RNaseH_retrofit;name=RH;color=#fc4e2a
ST4.03ch01	feature	primer_binding_site	80755631	80755650	.	.	.	ID=PBS 108;Parent=TE_BASE 108;name=pbs;color=#c7e9c0
ST4.03ch01	feature	RR_tract	80760158	80760172	.	.	.	ID=PPT 108;Parent=TE_BASE 108;name=ppt;color=#41ab5d
ST4.03ch01	feature	long_terminal_repeat	80760173	80760446	.	.	.	ID=LTR RIGHT 108-0;Parent=TE_BASE 108;name=ltr right;color=#f032e6
ST4.03ch01	feature	long_terminal_repeat	80755277	80755550	.	.	.	ID=LTR LEFT 108-0;Parent=TE_BASE 108;name=ltr left;color=#f032e6
ST4.03ch01	feature	nested_repeat	80544649	80545884	.	.	.	ID=TE_BASE 109;name=TE_BASE 109;annot=Class_I::LTR::Ty1/copia::Ale;color=#a9a9a9
ST4.03ch01	feature	repeat_fragment	80544649	80545884	.	.	.	ID=TE 109-0;Parent=TE_BASE 109;name=TE 109;color=#a9a9a9
ST4.03ch01	feature	polypeptide_conserved_region	80544469	80544871	.	-	.	ID=DOMAIN 109-0-0;Parent=TE_BASE 109;annot=Class_I::LTR::Ty1/copia::Ale RNaseH_retrofit;name=RH;color=#fc4e2a
ST4.03ch01	feature	RR_tract	80544722	80544736	.	.	.	ID=PPT 109;Parent=TE_BASE 109;name=pbs;color=#c7e9c0
ST4.03ch01	feature	long_terminal_repeat	80545824	80545884	.	.	.	ID=LTR LEFT 109-0;Parent=TE_BASE 109;name=ltr left;color=#f032e6
ST4.03ch01	feature	long_terminal_repeat	80544649	80544704	.	.	.	ID=LTR RIGHT 109-0;Parent=TE_BASE 109;name=ltr right;color=#f032e6
ST4.03ch01	feature	nested_repeat	80361930	80366797	.	.	.	ID=TE_BASE 111;name=TE_BASE 111;annot=Class_I::LTR::Ty1/copia::Ale;color=#a9a9a9
ST4.03ch01	feature	repeat_fragment	80361930	80366797	.	.	.	ID=TE 111-0;Parent=TE_BASE 111;name=TE 111;color=#a9a9a9
ST4.03ch01	feature	polypeptide_conserved_region	80366334	80366550	.	+	.	ID=DOMAIN 111-0-0;Parent=TE_BASE 111;annot=Class_I::LTR::Ty1/copia::Ale RNaseH_retrofit;name=RH;color=#fc4e2a
ST4.03ch01	feature	primer_binding_site	80362149	80362165	.	.	.	ID=PBS 111;Parent=TE_BASE 111;name=pbs;color=#c7e9c0
ST4.03ch01	feature	RR_tract	80366614	80366628	.	.	.	ID=PPT 111;Parent=TE_BASE 111;name=ppt;color=#41ab5d
ST4.03ch01	feature	long_terminal_repeat	80366628	80366797	.	.	.	ID=LTR RIGHT 111-0;Parent=TE_BASE 111;name=ltr right;color=#f032e6
ST4.03ch01	feature	long_terminal_repeat	80361930	80362099	.	.	.	ID=LTR LEFT 111-0;Parent=TE_BASE 111;name=ltr left;color=#f032e6
ST4.03ch01	feature	target_site_duplication	80361925	80361929	.	.	.	ID=TSR LEFT 111;Parent=TE_BASE 111;name=tsr left;color=#333333
ST4.03ch01	feature	target_site_duplication	80366798	80366802	.	.	.	ID=TSR RIGHT 111;Parent=TE_BASE 111;name=tsr right;color=#333333
ST4.03ch01	feature	nested_repeat	79605182	79616138	.	.	.	ID=TE_BASE 119;name=TE_BASE 119;annot=Class_I::LTR::Ty1/copia::Ivana;color=#a9a9a9
ST4.03ch01	feature	repeat_fragment	79605182	79616138	.	.	.	ID=TE 119-0;Parent=TE_BASE 119;name=TE 119;color=#a9a9a9
ST4.03ch01	feature	polypeptide_conserved_region	79606309	79606714	.	+	.	ID=DOMAIN 119-0-0;Parent=TE_BASE 119;annot=Class_I::LTR::Ty1/copia::Ivana RNaseH_oryco;name=RH;color=#fc4e2a
ST4.03ch01	feature	primer_binding_site	79605960	79605978	.	.	.	ID=PBS 119;Parent=TE_BASE 119;name=pbs;color=#c7e9c0
ST4.03ch01	feature	RR_tract	79615332	79615346	.	.	.	ID=PPT 119;Parent=TE_BASE 119;name=ppt;color=#41ab5d
ST4.03ch01	feature	long_terminal_repeat	79615396	79616138	.	.	.	ID=LTR RIGHT 119-0;Parent=TE_BASE 119;name=ltr right;color=#f032e6
ST4.03ch01	feature	long_terminal_repeat	79605182	79605948	.	.	.	ID=LTR LEFT 119-0;Parent=TE_BASE 119;name=ltr left;color=#f032e6
ST4.03ch01	feature	nested_repeat	79442777	79446881	.	.	.	ID=TE_BASE 122;name=TE_BASE 122;annot=Class_I::LTR::Ty1/copia::Tork;color=#a9a9a9
ST4.03ch01	feature	repeat_fragment	79442777	79446881	.	.	.	ID=TE 122-0;Parent=TE_BASE 122;name=TE 122;color=#a9a9a9
ST4.03ch01	feature	polypeptide_conserved_region	79445421	79445841	.	+	.	ID=DOMAIN 122-0-0;Parent=TE_BASE 122;annot=Class_I::LTR::Ty1/copia::Tork RT_tork;name=RT;color=#feb24c
ST4.03ch01	feature	polypeptide_conserved_region	79446141	79446396	.	+	.	ID=DOMAIN 122-1-0;Parent=TE_BASE 122;annot=Class_I::LTR::Ty1/copia::SIRE RNaseH_sire;name=RH;color=#fc4e2a
ST4.03ch01	feature	long_terminal_repeat	79446617	79446881	.	.	.	ID=LTR RIGHT 122-0;Parent=TE_BASE 122;name=ltr right;color=#f032e6
ST4.03ch01	feature	long_terminal_repeat	79442777	79443039	.	.	.	ID=LTR LEFT 122-0;Parent=TE_BASE 122;name=ltr left;color=#f032e6
ST4.03ch01	feature	target_site_duplication	79442772	79442776	.	.	.	ID=TSR LEFT 122;Parent=TE_BASE 122;name=tsr left;color=#333333
ST4.03ch01	feature	target_site_duplication	79446882	79446886	.	.	.	ID=TSR RIGHT 122;Parent=TE_BASE 122;name=tsr right;color=#333333
ST4.03ch01	feature	nested_repeat	79358143	79386446	.	.	.	ID=TE_BASE 125;name=TE_BASE 125;annot=Class_I::LTR::Ty1/copia::Ivana;color=#a9a9a9
ST4.03ch01	feature	repeat_fragment	79358143	79386446	.	.	.	ID=TE 125-0;Parent=TE_BASE 125;name=TE 125;color=#a9a9a9
ST4.03ch01	feature	polypeptide_conserved_region	79380604	79381090	.	-	.	ID=DOMAIN 125-0-0;Parent=TE_BASE 125;annot=Class_I::LTR::Ty1/copia::Ivana GAG_oryco;name=GAG;color=#225ea8
ST4.03ch01	feature	primer_binding_site	79360227	79360246	.	.	.	ID=PBS 125;Parent=TE_BASE 125;name=ppt;color=#41ab5d
ST4.03ch01	feature	long_terminal_repeat	79384401	79386446	.	.	.	ID=LTR LEFT 125-0;Parent=TE_BASE 125;name=ltr left;color=#f032e6
ST4.03ch01	feature	long_terminal_repeat	79358143	79360198	.	.	.	ID=LTR RIGHT 125-0;Parent=TE_BASE 125;name=ltr right;color=#f032e6
ST4.03ch01	feature	nested_repeat	78879453	78884549	.	.	.	ID=TE_BASE 128;name=TE_BASE 128;annot=Class_I::LTR::Ty1/copia::Ivana;color=#a9a9a9
ST4.03ch01	feature	repeat_fragment	78879453	78884549	.	.	.	ID=TE 128-0;Parent=TE_BASE 128;name=TE 128;color=#a9a9a9
ST4.03ch01	feature	polypeptide_conserved_region	78879769	78880144	.	-	.	ID=DOMAIN 128-0-0;Parent=TE_BASE 128;annot=Class_I::LTR::Ty1/copia::Ale RNaseH_retrofit;name=RH;color=#fc4e2a
ST4.03ch01	feature	polypeptide_conserved_region	78880501	78881221	.	-	.	ID=DOMAIN 128-1-0;Parent=TE_BASE 128;annot=Class_I::LTR::Ty1/copia::Ivana RT_oryco;name=RT;color=#feb24c
ST4.03ch01	feature	polypeptide_conserved_region	78881933	78882458	.	-	.	ID=DOMAIN 128-2-0;Parent=TE_BASE 128;annot=Class_I::LTR::Ty1/copia::Ale INT_retrofit;name=INT;color=#b10026
ST4.03ch01	feature	long_terminal_repeat	78884315	78884549	.	.	.	ID=LTR LEFT 128-0;Parent=TE_BASE 128;name=ltr left;color=#f032e6
ST4.03ch01	feature	long_terminal_repeat	78879453	78879687	.	.	.	ID=LTR RIGHT 128-0;Parent=TE_BASE 128;name=ltr right;color=#f032e6
ST4.03ch01	feature	target_site_duplication	78879448	78879452	.	.	.	ID=TSR RIGHT 128;Parent=TE_BASE 128;name=tsr right;color=#333333
ST4.03ch01	feature	target_site_duplication	78884550	78884554	.	.	.	ID=TSR LEFT 128;Parent=TE_BASE 128;name=tsr left;color=#333333
ST4.03ch01	feature	nested_repeat	78525042	78530314	.	.	.	ID=TE_BASE 131;name=TE_BASE 131;annot=Class_I::LTR::Ty1/copia::Ivana;color=#a9a9a9
ST4.03ch01	feature	repeat_fragment	78525042	78530314	.	.	.	ID=TE 131-0;Parent=TE_BASE 131;name=TE 131;color=#a9a9a9
ST4.03ch01	feature	polypeptide_conserved_region	78525372	78525765	.	-	.	ID=DOMAIN 131-0-0;Parent=TE_BASE 131;annot=Class_I::LTR::Ty1/copia::Ale RNaseH_retrofit;name=RH;color=#fc4e2a
ST4.03ch01	feature	polypeptide_conserved_region	78526151	78526781	.	-	.	ID=DOMAIN 131-1-0;Parent=TE_BASE 131;annot=Class_I::LTR::Ty1/copia::Ivana RT_oryco;name=RT;color=#feb24c
ST4.03ch01	feature	polypeptide_conserved_region	78527483	78528119	.	-	.	ID=DOMAIN 131-2-0;Parent=TE_BASE 131;annot=Class_I::LTR::Ty1/copia::Ale INT_retrofit;name=INT;color=#b10026
ST4.03ch01	feature	long_terminal_repeat	78530059	78530314	.	.	.	ID=LTR LEFT 131-0;Parent=TE_BASE 131;name=ltr left;color=#f032e6
ST4.03ch01	feature	long_terminal_repeat	78525042	78525306	.	.	.	ID=LTR RIGHT 131-0;Parent=TE_BASE 131;name=ltr right;color=#f032e6
ST4.03ch01	feature	nested_repeat	77718091	77723123	.	.	.	ID=TE_BASE 136;name=TE_BASE 136;annot=Class_I::LTR::Ty1/copia::Ivana;color=#a9a9a9
ST4.03ch01	feature	repeat_fragment	77718091	77723123	.	.	.	ID=TE 136-0;Parent=TE_BASE 136;name=TE 136;color=#a9a9a9
ST4.03ch01	feature	polypeptide_conserved_region	77719109	77719427	.	-	.	ID=DOMAIN 136-0-0;Parent=TE_BASE 136;annot=Class_I::LTR::Ty1/copia::Ivana RNaseH_oryco;name=RH;color=#fc4e2a
ST4.03ch01	feature	polypeptide_conserved_region	77719801	77720431	.	-	.	ID=DOMAIN 136-1-0;Parent=TE_BASE 136;annot=Class_I::LTR::Ty1/copia::Ivana RT_oryco;name=RT;color=#feb24c
ST4.03ch01	feature	polypeptide_conserved_region	77721156	77721432	.	-	.	ID=DOMAIN 136-2-0;Parent=TE_BASE 136;annot=Class_I::LTR::Ty1/copia::Ale INT_retrofit;name=INT;color=#b10026
ST4.03ch01	feature	primer_binding_site	77718446	77718462	.	.	.	ID=PBS 136;Parent=TE_BASE 136;name=ppt;color=#41ab5d
ST4.03ch01	feature	RR_tract	77722805	77722819	.	.	.	ID=PPT 136;Parent=TE_BASE 136;name=pbs;color=#c7e9c0
ST4.03ch01	feature	long_terminal_repeat	77722830	77723123	.	.	.	ID=LTR LEFT 136-0;Parent=TE_BASE 136;name=ltr left;color=#f032e6
ST4.03ch01	feature	long_terminal_repeat	77718091	77718384	.	.	.	ID=LTR RIGHT 136-0;Parent=TE_BASE 136;name=ltr right;color=#f032e6
ST4.03ch01	feature	target_site_duplication	77718086	77718090	.	.	.	ID=TSR RIGHT 136;Parent=TE_BASE 136;name=tsr right;color=#333333
ST4.03ch01	feature	target_site_duplication	77723124	77723128	.	.	.	ID=TSR LEFT 136;Parent=TE_BASE 136;name=tsr left;color=#333333
ST4.03ch01	feature	nested_repeat	77247637	77279719	.	.	.	ID=TE_BASE 139;name=TE_BASE 139;annot=Class_I::LTR::Ty3/gypsy::chromovirus::chromo-outgroup;color=#a9a9a9
ST4.03ch01	feature	repeat_fragment	77247637	77279719	.	.	.	ID=TE 139-0;Parent=TE_BASE 139;name=TE 139;color=#a9a9a9
ST4.03ch01	feature	polypeptide_conserved_region	77271452	77272232	.	+	.	ID=DOMAIN 139-0-0;Parent=TE_BASE 139;annot=Class_I::LTR::Ty3/gypsy::chromovirus::chromo-outgroup RT_caulimovirus;name=RT;color=#feb24c
ST4.03ch01	feature	polypeptide_conserved_region	77272373	77272742	.	+	.	ID=DOMAIN 139-1-0;Parent=TE_BASE 139;annot=Class_I::LTR::Ty3/gypsy::chromovirus::Tekay RNaseH_caulimovirus;name=RH;color=#fc4e2a
ST4.03ch01	feature	primer_binding_site	77248523	77248546	.	.	.	ID=PBS 139;Parent=TE_BASE 139;name=pbs;color=#c7e9c0
ST4.03ch01	feature	RR_tract	77278830	77278844	.	.	.	ID=PPT 139;Parent=TE_BASE 139;name=ppt;color=#41ab5d
ST4.03ch01	feature	long_terminal_repeat	77278893	77279719	.	.	.	ID=LTR RIGHT 139-0;Parent=TE_BASE 139;name=ltr right;color=#f032e6
ST4.03ch01	feature	long_terminal_repeat	77247637	77248459	.	.	.	ID=LTR LEFT 139-0;Parent=TE_BASE 139;name=ltr left;color=#f032e6
ST4.03ch01	feature	nested_repeat	76564188	76568983	.	.	.	ID=TE_BASE 148;name=TE_BASE 148;annot=Class_I::LTR::Ty1/copia::Ivana;color=#a9a9a9
ST4.03ch01	feature	repeat_fragment	76564188	76568983	.	.	.	ID=TE 148-0;Parent=TE_BASE 148;name=TE 148;color=#a9a9a9
ST4.03ch01	feature	polypeptide_conserved_region	76564589	76564994	.	-	.	ID=DOMAIN 148-0-0;Parent=TE_BASE 148;annot=Class_I::LTR::Ty1/copia::Ivana RNaseH_oryco;name=RH;color=#fc4e2a
ST4.03ch01	feature	polypeptide_conserved_region	76565554	76566004	.	-	.	ID=DOMAIN 148-1-0;Parent=TE_BASE 148;annot=Class_I::LTR::Ty1/copia::Ivana RT_oryco;name=RT;color=#feb24c
ST4.03ch01	feature	polypeptide_conserved_region	76566565	76567204	.	-	.	ID=DOMAIN 148-2-0;Parent=TE_BASE 148;annot=Class_I::LTR::Ty1/copia::Ivana INT_oryco;name=INT;color=#b10026
ST4.03ch01	feature	polypeptide_conserved_region	76567354	76567606	.	-	.	ID=DOMAIN 148-3-0;Parent=TE_BASE 148;annot=Class_I::LTR::Ty1/copia::Alesia AP_retrofit;name=PROT;color=#ffeda0
ST4.03ch01	feature	polypeptide_conserved_region	76567996	76568566	.	-	.	ID=DOMAIN 148-4-0;Parent=TE_BASE 148;annot=Class_I::LTR::Ty1/copia::Alesia GAG_retrofit;name=GAG;color=#225ea8
ST4.03ch01	feature	long_terminal_repeat	76568660	76568983	.	.	.	ID=LTR LEFT 148-0;Parent=TE_BASE 148;name=ltr left;color=#f032e6
ST4.03ch01	feature	long_terminal_repeat	76564188	76564511	.	.	.	ID=LTR RIGHT 148-0;Parent=TE_BASE 148;name=ltr right;color=#f032e6
ST4.03ch01	feature	target_site_duplication	76564183	76564187	.	.	.	ID=TSR RIGHT 148;Parent=TE_BASE 148;name=tsr right;color=#333333
ST4.03ch01	feature	target_site_duplication	76568984	76568988	.	.	.	ID=TSR LEFT 148;Parent=TE_BASE 148;name=tsr left;color=#333333
ST4.03ch01	feature	nested_repeat	75610063	75615937	.	.	.	ID=TE_BASE 167;name=TE_BASE 167;annot=Class_I::LTR::Ty1/copia::Tork;color=#a9a9a9
ST4.03ch01	feature	repeat_fragment	75610063	75615937	.	.	.	ID=TE 167-0;Parent=TE_BASE 167;name=TE 167;color=#a9a9a9
ST4.03ch01	feature	polypeptide_conserved_region	75612653	75613289	.	+	.	ID=DOMAIN 167-0-0;Parent=TE_BASE 167;annot=Class_I::LTR::Ty1/copia::Ale INT_retrofit;name=INT;color=#b10026
ST4.03ch01	feature	polypeptide_conserved_region	75614013	75614625	.	+	.	ID=DOMAIN 167-1-0;Parent=TE_BASE 167;annot=Class_I::LTR::Ty1/copia::Tork RT_tork;name=RT;color=#feb24c
ST4.03ch01	feature	polypeptide_conserved_region	75614962	75615367	.	+	.	ID=DOMAIN 167-2-0;Parent=TE_BASE 167;annot=Class_I::LTR::Ty1/copia::Tork RNaseH_tork;name=RH;color=#fc4e2a
ST4.03ch01	feature	RR_tract	75615824	75615838	.	.	.	ID=PPT 167;Parent=TE_BASE 167;name=ppt;color=#41ab5d
ST4.03ch01	feature	long_terminal_repeat	75615838	75615937	.	.	.	ID=LTR RIGHT 167-0;Parent=TE_BASE 167;name=ltr right;color=#f032e6
ST4.03ch01	feature	long_terminal_repeat	75610063	75610162	.	.	.	ID=LTR LEFT 167-0;Parent=TE_BASE 167;name=ltr left;color=#f032e6
ST4.03ch01	feature	nested_repeat	74155909	74160947	.	.	.	ID=TE_BASE 191;name=TE_BASE 191;annot=Class_I::LTR::Ty1/copia::Ivana;color=#a9a9a9
ST4.03ch01	feature	repeat_fragment	74155909	74160947	.	.	.	ID=TE 191-0;Parent=TE_BASE 191;name=TE 191;color=#a9a9a9
ST4.03ch01	feature	polypeptide_conserved_region	74156309	74156669	.	-	.	ID=DOMAIN 191-0-0;Parent=TE_BASE 191;annot=Class_I::LTR::Ty1/copia::Ale RNaseH_retrofit;name=RH;color=#fc4e2a
ST4.03ch01	feature	polypeptide_conserved_region	74157014	74157599	.	-	.	ID=DOMAIN 191-1-0;Parent=TE_BASE 191;annot=Class_I::LTR::Ty1/copia::Ivana RT_oryco;name=RT;color=#feb24c
ST4.03ch01	feature	polypeptide_conserved_region	74158340	74158811	.	-	.	ID=DOMAIN 191-2-0;Parent=TE_BASE 191;annot=Class_I::LTR::Ty1/copia::Ale INT_retrofit;name=INT;color=#b10026
ST4.03ch01	feature	polypeptide_conserved_region	74159181	74159373	.	-	.	ID=DOMAIN 191-3-0;Parent=TE_BASE 191;annot=Class_I::LTR::Ty1/copia::TAR AP_Ty1/copia;name=PROT;color=#ffeda0
ST4.03ch01	feature	long_terminal_repeat	74160644	74160947	.	.	.	ID=LTR LEFT 191-0;Parent=TE_BASE 191;name=ltr left;color=#f032e6
ST4.03ch01	feature	long_terminal_repeat	74155909	74156210	.	.	.	ID=LTR RIGHT 191-0;Parent=TE_BASE 191;name=ltr right;color=#f032e6
ST4.03ch01	feature	target_site_duplication	74155904	74155908	.	.	.	ID=TSR RIGHT 191;Parent=TE_BASE 191;name=tsr right;color=#333333
ST4.03ch01	feature	target_site_duplication	74160948	74160952	.	.	.	ID=TSR LEFT 191;Parent=TE_BASE 191;name=tsr left;color=#333333
ST4.03ch01	feature	nested_repeat	73275138	73280339	.	.	.	ID=TE_BASE 198;name=TE_BASE 198;annot=Class_I::LTR::Ty1/copia::Tork;color=#a9a9a9
ST4.03ch01	feature	repeat_fragment	73275138	73280339	.	.	.	ID=TE 198-0;Parent=TE_BASE 198;name=TE 198;color=#a9a9a9
ST4.03ch01	feature	polypeptide_conserved_region	73276697	73276937	.	+	.	ID=DOMAIN 198-0-0;Parent=TE_BASE 198;annot=Class_I::LTR::Ty1/copia::Tork AP_tork;name=PROT;color=#ffeda0
ST4.03ch01	feature	polypeptide_conserved_region	73278001	73278727	.	+	.	ID=DOMAIN 198-1-0;Parent=TE_BASE 198;annot=Class_I::LTR::Ty1/copia::Tork RT_tork;name=RT;color=#feb24c
ST4.03ch01	feature	polypeptide_conserved_region	73279083	73279443	.	+	.	ID=DOMAIN 198-2-0;Parent=TE_BASE 198;annot=Class_I::LTR::Ty1/copia::Tork RNaseH_tork;name=RH;color=#fc4e2a
ST4.03ch01	feature	long_terminal_repeat	73280152	73280339	.	.	.	ID=LTR RIGHT 198-0;Parent=TE_BASE 198;name=ltr right;color=#f032e6
ST4.03ch01	feature	long_terminal_repeat	73275138	73275324	.	.	.	ID=LTR LEFT 198-0;Parent=TE_BASE 198;name=ltr left;color=#f032e6
ST4.03ch01	feature	nested_repeat	73146757	73163750	.	.	.	ID=TE_BASE 199;name=TE_BASE 199;annot=Class_I::LTR::Ty1/copia::Ivana;color=#a9a9a9
ST4.03ch01	feature	repeat_fragment	73146757	73163750	.	.	.	ID=TE 199-0;Parent=TE_BASE 199;name=TE 199;color=#a9a9a9
ST4.03ch01	feature	polypeptide_conserved_region	73160619	73161225	.	+	.	ID=DOMAIN 199-0-0;Parent=TE_BASE 199;annot=Class_I::LTR::Ty1/copia::Ale INT_retrofit;name=INT;color=#b10026
ST4.03ch01	feature	polypeptide_conserved_region	73161972	73162494	.	+	.	ID=DOMAIN 199-1-0;Parent=TE_BASE 199;annot=Class_I::LTR::Ty1/copia::Ivana RT_oryco;name=RT;color=#feb24c
ST4.03ch01	feature	polypeptide_conserved_region	73162982	73163384	.	+	.	ID=DOMAIN 199-2-0;Parent=TE_BASE 199;annot=Class_I::LTR::Ty1/copia::Ale RNaseH_retrofit;name=RH;color=#fc4e2a
ST4.03ch01	feature	long_terminal_repeat	73163458	73163750	.	.	.	ID=LTR RIGHT 199-0;Parent=TE_BASE 199;name=ltr right;color=#f032e6
ST4.03ch01	feature	long_terminal_repeat	73146757	73147054	.	.	.	ID=LTR LEFT 199-0;Parent=TE_BASE 199;name=ltr left;color=#f032e6
ST4.03ch01	feature	nested_repeat	73119602	73124187	.	.	.	ID=TE_BASE 200;name=TE_BASE 200;annot=Class_I::LTR::Ty1/copia::Ivana;color=#a9a9a9
ST4.03ch01	feature	repeat_fragment	73119602	73124187	.	.	.	ID=TE 200-0;Parent=TE_BASE 200;name=TE 200;color=#a9a9a9
ST4.03ch01	feature	polypeptide_conserved_region	73119984	73120389	.	-	.	ID=DOMAIN 200-0-0;Parent=TE_BASE 200;annot=Class_I::LTR::Ty1/copia::Ivana RNaseH_oryco;name=RH;color=#fc4e2a
ST4.03ch01	feature	polypeptide_conserved_region	73120656	73121361	.	-	.	ID=DOMAIN 200-1-0;Parent=TE_BASE 200;annot=Class_I::LTR::Ty1/copia::Ivana RT_oryco;name=RT;color=#feb24c
ST4.03ch01	feature	polypeptide_conserved_region	73121865	73122519	.	-	.	ID=DOMAIN 200-2-0;Parent=TE_BASE 200;annot=Class_I::LTR::Ty1/copia::Ivana INT_oryco;name=INT;color=#b10026
ST4.03ch01	feature	polypeptide_conserved_region	73122678	73122921	.	-	.	ID=DOMAIN 200-3-0;Parent=TE_BASE 200;annot=Class_I::LTR::Ty1/copia::Ivana AP_oryco;name=PROT;color=#ffeda0
ST4.03ch01	feature	polypeptide_conserved_region	73123044	73123860	.	-	.	ID=DOMAIN 200-4-0;Parent=TE_BASE 200;annot=Class_I::LTR::Ty1/copia::Ivana GAG_oryco;name=GAG;color=#225ea8
ST4.03ch01	feature	long_terminal_repeat	73123927	73124187	.	.	.	ID=LTR LEFT 200-0;Parent=TE_BASE 200;name=ltr left;color=#f032e6
ST4.03ch01	feature	long_terminal_repeat	73119602	73119861	.	.	.	ID=LTR RIGHT 200-0;Parent=TE_BASE 200;name=ltr right;color=#f032e6
ST4.03ch01	feature	nested_repeat	72890809	72896265	.	.	.	ID=TE_BASE 202;name=TE_BASE 202;annot=Class_I::LTR::Ty1/copia::Ivana;color=#a9a9a9
ST4.03ch01	feature	repeat_fragment	72890809	72896265	.	.	.	ID=TE 202-0;Parent=TE_BASE 202;name=TE 202;color=#a9a9a9
ST4.03ch01	feature	polypeptide_conserved_region	72892910	72893345	.	+	.	ID=DOMAIN 202-0-0;Parent=TE_BASE 202;annot=Class_I::LTR::Ty1/copia::Ivana INT_oryco;name=INT;color=#b10026
ST4.03ch01	feature	polypeptide_conserved_region	72894017	72894671	.	+	.	ID=DOMAIN 202-1-0;Parent=TE_BASE 202;annot=Class_I::LTR::Ty1/copia::Ivana RT_oryco;name=RT;color=#feb24c
ST4.03ch01	feature	polypeptide_conserved_region	72895555	72895885	.	+	.	ID=DOMAIN 202-2-0;Parent=TE_BASE 202;annot=Class_I::LTR::Ty1/copia::Ale RNaseH_retrofit;name=RH;color=#fc4e2a
ST4.03ch01	feature	long_terminal_repeat	72895971	72896265	.	.	.	ID=LTR RIGHT 202-0;Parent=TE_BASE 202;name=ltr right;color=#f032e6
ST4.03ch01	feature	long_terminal_repeat	72890809	72891100	.	.	.	ID=LTR LEFT 202-0;Parent=TE_BASE 202;name=ltr left;color=#f032e6
ST4.03ch01	feature	nested_repeat	72182113	72230837	.	.	.	ID=TE_BASE 211;name=TE_BASE 211;annot=Class_I::LTR::Ty3/gypsy::chromovirus::chromo-outgroup;color=#a9a9a9
ST4.03ch01	feature	repeat_fragment	72182113	72230837	.	.	.	ID=TE 211-0;Parent=TE_BASE 211;name=TE 211;color=#a9a9a9
ST4.03ch01	feature	polypeptide_conserved_region	72190775	72191132	.	-	.	ID=DOMAIN 211-0-0;Parent=TE_BASE 211;annot=Class_I::LTR::Ty3/gypsy::chromovirus::Tekay RNaseH_caulimovirus;name=RH;color=#fc4e2a
ST4.03ch01	feature	polypeptide_conserved_region	72191222	72191963	.	-	.	ID=DOMAIN 211-1-0;Parent=TE_BASE 211;annot=Class_I::LTR::Ty3/gypsy::chromovirus::chromo-outgroup RT_caulimovirus;name=RT;color=#feb24c
ST4.03ch01	feature	long_terminal_repeat	72230803	72230837	.	.	.	ID=LTR LEFT 211-0;Parent=TE_BASE 211;name=ltr left;color=#f032e6
ST4.03ch01	feature	long_terminal_repeat	72182113	72182147	.	.	.	ID=LTR RIGHT 211-0;Parent=TE_BASE 211;name=ltr right;color=#f032e6
ST4.03ch01	feature	nested_repeat	72115207	72125734	.	.	.	ID=TE_BASE 213;name=TE_BASE 213;annot=Class_I::LTR::Ty1/copia::Tork;color=#a9a9a9
ST4.03ch01	feature	repeat_fragment	72115207	72125734	.	.	.	ID=TE 213-0;Parent=TE_BASE 213;name=TE 213;color=#a9a9a9
ST4.03ch01	feature	polypeptide_conserved_region	72115399	72115798	.	-	.	ID=DOMAIN 213-0-0;Parent=TE_BASE 213;annot=Class_I::LTR::Ty1/copia::Tork RNaseH_tork;name=RH;color=#fc4e2a
ST4.03ch01	feature	polypeptide_conserved_region	72116133	72116571	.	-	.	ID=DOMAIN 213-1-0;Parent=TE_BASE 213;annot=Class_I::LTR::Ty1/copia::Tork RT_tork;name=RT;color=#feb24c
ST4.03ch01	feature	polypeptide_conserved_region	72118713	72119163	.	-	.	ID=DOMAIN 213-2-0;Parent=TE_BASE 213;annot=Class_I::LTR::Ty1/copia::Tork INT_tork;name=INT;color=#b10026
ST4.03ch01	feature	polypeptide_conserved_region	72119316	72119553	.	-	.	ID=DOMAIN 213-3-0;Parent=TE_BASE 213;annot=Class_I::LTR::Ty1/copia::Tork AP_tork;name=PROT;color=#ffeda0
ST4.03ch01	feature	polypeptide_conserved_region	72119696	72120242	.	-	.	ID=DOMAIN 213-4-0;Parent=TE_BASE 213;annot=Class_I::LTR::Ty1/copia::Tork GAG_tork;name=GAG;color=#225ea8
ST4.03ch01	feature	primer_binding_site	72115313	72115331	.	.	.	ID=PBS 213;Parent=TE_BASE 213;name=ppt;color=#41ab5d
ST4.03ch01	feature	RR_tract	72125622	72125636	.	.	.	ID=PPT 213;Parent=TE_BASE 213;name=pbs;color=#c7e9c0
ST4.03ch01	feature	long_terminal_repeat	72125657	72125734	.	.	.	ID=LTR LEFT 213-0;Parent=TE_BASE 213;name=ltr left;color=#f032e6
ST4.03ch01	feature	long_terminal_repeat	72115207	72115290	.	.	.	ID=LTR RIGHT 213-0;Parent=TE_BASE 213;name=ltr right;color=#f032e6
ST4.03ch01	feature	nested_repeat	71650162	71657074	.	.	.	ID=TE_BASE 220;name=TE_BASE 220;annot=Class_I::LTR::Ty1/copia::SIRE;color=#a9a9a9
ST4.03ch01	feature	repeat_fragment	71650162	71657074	.	.	.	ID=TE 220-0;Parent=TE_BASE 220;name=TE 220;color=#a9a9a9
ST4.03ch01	feature	polypeptide_conserved_region	71650689	71651310	.	+	.	ID=DOMAIN 220-0-0;Parent=TE_BASE 220;annot=Class_I::LTR::Ty1/copia::SIRE GAG_sire;name=GAG;color=#225ea8
ST4.03ch01	feature	polypeptide_conserved_region	71653535	71653871	.	+	.	ID=DOMAIN 220-1-0;Parent=TE_BASE 220;annot=Class_I::LTR::Ty1/copia::SIRE RT_sire;name=RT;color=#feb24c
ST4.03ch01	feature	primer_binding_site	71650365	71650382	.	.	.	ID=PBS 220;Parent=TE_BASE 220;name=pbs;color=#c7e9c0
ST4.03ch01	feature	long_terminal_repeat	71656879	71657074	.	.	.	ID=LTR RIGHT 220-0;Parent=TE_BASE 220;name=ltr right;color=#f032e6
ST4.03ch01	feature	long_terminal_repeat	71650162	71650357	.	.	.	ID=LTR LEFT 220-0;Parent=TE_BASE 220;name=ltr left;color=#f032e6
ST4.03ch01	feature	nested_repeat	71559355	71566113	.	.	.	ID=TE_BASE 223;name=TE_BASE 223;annot=Class_I::LTR::Ty1/copia::Ivana;color=#a9a9a9
ST4.03ch01	feature	repeat_fragment	71559355	71566113	.	.	.	ID=TE 223-0;Parent=TE_BASE 223;name=TE 223;color=#a9a9a9
ST4.03ch01	feature	polypeptide_conserved_region	71563194	71563440	.	+	.	ID=DOMAIN 223-0-0;Parent=TE_BASE 223;annot=Class_I::LTR::Ty1/copia::Ivana INT_oryco;name=INT;color=#b10026
ST4.03ch01	feature	polypeptide_conserved_region	71564351	71564837	.	+	.	ID=DOMAIN 223-1-0;Parent=TE_BASE 223;annot=Class_I::LTR::Ty1/copia::Ivana RT_oryco;name=RT;color=#feb24c
ST4.03ch01	feature	polypeptide_conserved_region	71565385	71565790	.	+	.	ID=DOMAIN 223-2-0;Parent=TE_BASE 223;annot=Class_I::LTR::Ty1/copia::Ty1-outgroup RNaseH_copia;name=RH;color=#fc4e2a
ST4.03ch01	feature	primer_binding_site	71559622	71559644	.	.	.	ID=PBS 223;Parent=TE_BASE 223;name=pbs;color=#c7e9c0
ST4.03ch01	feature	RR_tract	71565798	71565812	.	.	.	ID=PPT 223;Parent=TE_BASE 223;name=ppt;color=#41ab5d
ST4.03ch01	feature	long_terminal_repeat	71565861	71566113	.	.	.	ID=LTR RIGHT 223-0;Parent=TE_BASE 223;name=ltr right;color=#f032e6
ST4.03ch01	feature	long_terminal_repeat	71559355	71559609	.	.	.	ID=LTR LEFT 223-0;Parent=TE_BASE 223;name=ltr left;color=#f032e6
ST4.03ch01	feature	target_site_duplication	71559351	71559354	.	.	.	ID=TSR LEFT 223;Parent=TE_BASE 223;name=tsr left;color=#333333
ST4.03ch01	feature	target_site_duplication	71566114	71566117	.	.	.	ID=TSR RIGHT 223;Parent=TE_BASE 223;name=tsr right;color=#333333
ST4.03ch01	feature	nested_repeat	71483889	71497347	.	.	.	ID=TE_BASE 225;name=TE_BASE 225;annot=Class_I::LTR::Ty3/gypsy::non-chromovirus::OTA::Ogre/Tat::Retand;color=#a9a9a9
ST4.03ch01	feature	repeat_fragment	71483889	71497347	.	.	.	ID=TE 225-0;Parent=TE_BASE 225;name=TE 225;color=#a9a9a9
ST4.03ch01	feature	polypeptide_conserved_region	71489897	71490827	.	-	.	ID=DOMAIN 225-0-0;Parent=TE_BASE 225;annot=Class_I::LTR::Ty3/gypsy::non-chromovirus::OTA::Ogre/Tat::Retand INT_tat;name=INT;color=#b10026
ST4.03ch01	feature	polypeptide_conserved_region	71491281	71491644	.	-	.	ID=DOMAIN 225-1-0;Parent=TE_BASE 225;annot=Class_I::LTR::Ty3/gypsy::non-chromovirus::OTA::Ogre/Tat::Ogre;name=aRH;color=#fc4e2a
ST4.03ch01	feature	polypeptide_conserved_region	71491723	71492089	.	-	.	ID=DOMAIN 225-2-0;Parent=TE_BASE 225;annot=Class_I::LTR::Ty3/gypsy::non-chromovirus::OTA::Ogre/Tat::Retand RNaseH_tat;name=RH;color=#fc4e2a
ST4.03ch01	feature	polypeptide_conserved_region	71492393	71492903	.	-	.	ID=DOMAIN 225-3-0;Parent=TE_BASE 225;annot=Class_I::LTR::Ty3/gypsy::non-chromovirus::OTA::Ogre/Tat::Retand RT_tat;name=RT;color=#feb24c
ST4.03ch01	feature	long_terminal_repeat	71497173	71497347	.	.	.	ID=LTR LEFT 225-0;Parent=TE_BASE 225;name=ltr left;color=#f032e6
ST4.03ch01	feature	long_terminal_repeat	71483889	71484063	.	.	.	ID=LTR RIGHT 225-0;Parent=TE_BASE 225;name=ltr right;color=#f032e6
ST4.03ch01	feature	nested_repeat	71416239	71421199	.	.	.	ID=TE_BASE 228;name=TE_BASE 228;annot=Class_I::LTR::Ty1/copia::Ivana;color=#a9a9a9
ST4.03ch01	feature	repeat_fragment	71416239	71421199	.	.	.	ID=TE 228-0;Parent=TE_BASE 228;name=TE 228;color=#a9a9a9
ST4.03ch01	feature	polypeptide_conserved_region	71416773	71417439	.	+	.	ID=DOMAIN 228-0-0;Parent=TE_BASE 228;annot=Class_I::LTR::Ty1/copia::Ivana GAG_oryco;name=GAG;color=#225ea8
ST4.03ch01	feature	polypeptide_conserved_region	71417595	71417841	.	+	.	ID=DOMAIN 228-1-0;Parent=TE_BASE 228;annot=Class_I::LTR::Ty1/copia::Ivana AP_oryco;name=PROT;color=#ffeda0
ST4.03ch01	feature	polypeptide_conserved_region	71418048	71418702	.	+	.	ID=DOMAIN 228-2-0;Parent=TE_BASE 228;annot=Class_I::LTR::Ty1/copia::Ivana INT_oryco;name=INT;color=#b10026
ST4.03ch01	feature	polypeptide_conserved_region	71419403	71420129	.	+	.	ID=DOMAIN 228-3-0;Parent=TE_BASE 228;annot=Class_I::LTR::Ty1/copia::Ivana RT_oryco;name=RT;color=#feb24c
ST4.03ch01	feature	polypeptide_conserved_region	71420465	71420864	.	+	.	ID=DOMAIN 228-4-0;Parent=TE_BASE 228;annot=Class_I::LTR::Ty1/copia::Ivana RNaseH_oryco;name=RH;color=#fc4e2a
ST4.03ch01	feature	long_terminal_repeat	71420935	71421199	.	.	.	ID=LTR RIGHT 228-0;Parent=TE_BASE 228;name=ltr right;color=#f032e6
ST4.03ch01	feature	long_terminal_repeat	71416239	71416503	.	.	.	ID=LTR LEFT 228-0;Parent=TE_BASE 228;name=ltr left;color=#f032e6
ST4.03ch01	feature	target_site_duplication	71416234	71416238	.	.	.	ID=TSR LEFT 228;Parent=TE_BASE 228;name=tsr left;color=#333333
ST4.03ch01	feature	target_site_duplication	71421200	71421204	.	.	.	ID=TSR RIGHT 228;Parent=TE_BASE 228;name=tsr right;color=#333333
ST4.03ch01	feature	nested_repeat	71378791	71405218	.	.	.	ID=TE_BASE 229;name=TE_BASE 229;annot=Class_I::LTR::Ty3/gypsy::chromovirus::Tekay;color=#a9a9a9
ST4.03ch01	feature	repeat_fragment	71378791	71405218	.	.	.	ID=TE 229-0;Parent=TE_BASE 229;name=TE 229;color=#a9a9a9
ST4.03ch01	feature	polypeptide_conserved_region	71381839	71382052	.	+	.	ID=DOMAIN 229-0-0;Parent=TE_BASE 229;annot=Class_I::LTR::Ty3/gypsy::chromovirus::Tekay RNaseH_del;name=RH;color=#fc4e2a
ST4.03ch01	feature	polypeptide_conserved_region	71382425	71382932	.	+	.	ID=DOMAIN 229-1-0;Parent=TE_BASE 229;annot=Class_I::LTR::Ty3/gypsy::chromovirus::Tekay INT_del;name=INT;color=#b10026
ST4.03ch01	feature	polypeptide_conserved_region	71383521	71383671	.	+	.	ID=DOMAIN 229-2-0;Parent=TE_BASE 229;annot=Class_I::LTR::Ty3/gypsy::chromovirus::Tekay CHR_tekay_Lycopersicon;name=CHD;color=#6a51a3
ST4.03ch01	feature	long_terminal_repeat	71405052	71405218	.	.	.	ID=LTR RIGHT 229-0;Parent=TE_BASE 229;name=ltr right;color=#f032e6
ST4.03ch01	feature	long_terminal_repeat	71378791	71378954	.	.	.	ID=LTR LEFT 229-0;Parent=TE_BASE 229;name=ltr left;color=#f032e6
ST4.03ch01	feature	nested_repeat	71134566	71139425	.	.	.	ID=TE_BASE 232;name=TE_BASE 232;annot=Class_I::LTR::Ty1/copia::Ivana;color=#a9a9a9
ST4.03ch01	feature	repeat_fragment	71134566	71139425	.	.	.	ID=TE 232-0;Parent=TE_BASE 232;name=TE 232;color=#a9a9a9
ST4.03ch01	feature	polypeptide_conserved_region	71136475	71136703	.	+	.	ID=DOMAIN 232-0-0;Parent=TE_BASE 232;annot=Class_I::LTR::Ty1/copia::Alesia AP_retrofit;name=PROT;color=#ffeda0
ST4.03ch01	feature	polypeptide_conserved_region	71136937	71137567	.	+	.	ID=DOMAIN 232-1-0;Parent=TE_BASE 232;annot=Class_I::LTR::Ty1/copia::Ale INT_retrofit;name=INT;color=#b10026
ST4.03ch01	feature	polypeptide_conserved_region	71138244	71138892	.	+	.	ID=DOMAIN 232-2-0;Parent=TE_BASE 232;annot=Class_I::LTR::Ty1/copia::Ivana RT_oryco;name=RT;color=#feb24c
ST4.03ch01	feature	RR_tract	71139163	71139177	.	.	.	ID=PPT 232;Parent=TE_BASE 232;name=ppt;color=#41ab5d
ST4.03ch01	feature	long_terminal_repeat	71139191	71139425	.	.	.	ID=LTR RIGHT 232-0;Parent=TE_BASE 232;name=ltr right;color=#f032e6
ST4.03ch01	feature	long_terminal_repeat	71134566	71134800	.	.	.	ID=LTR LEFT 232-0;Parent=TE_BASE 232;name=ltr left;color=#f032e6
ST4.03ch01	feature	nested_repeat	70961016	70966033	.	.	.	ID=TE_BASE 237;name=TE_BASE 237;annot=Class_I::LTR::Ty1/copia::Ivana;color=#a9a9a9
ST4.03ch01	feature	repeat_fragment	70961016	70966033	.	.	.	ID=TE 237-0;Parent=TE_BASE 237;name=TE 237;color=#a9a9a9
ST4.03ch01	feature	polypeptide_conserved_region	70962965	70963589	.	+	.	ID=DOMAIN 237-0-0;Parent=TE_BASE 237;annot=Class_I::LTR::Ty1/copia::Ale INT_retrofit;name=INT;color=#b10026
ST4.03ch01	feature	polypeptide_conserved_region	70964459	70964936	.	+	.	ID=DOMAIN 237-1-0;Parent=TE_BASE 237;annot=Class_I::LTR::Ty1/copia::Ivana RT_oryco;name=RT;color=#feb24c
ST4.03ch01	feature	polypeptide_conserved_region	70965524	70965662	.	+	.	ID=DOMAIN 237-2-0;Parent=TE_BASE 237;annot=Class_I::LTR::Ty1/copia::Ale RNaseH_retrofit;name=RH;color=#fc4e2a
ST4.03ch01	feature	primer_binding_site	70961319	70961337	.	.	.	ID=PBS 237;Parent=TE_BASE 237;name=pbs;color=#c7e9c0
ST4.03ch01	feature	RR_tract	70965694	70965708	.	.	.	ID=PPT 237;Parent=TE_BASE 237;name=ppt;color=#41ab5d
ST4.03ch01	feature	long_terminal_repeat	70965745	70966033	.	.	.	ID=LTR RIGHT 237-0;Parent=TE_BASE 237;name=ltr right;color=#f032e6
ST4.03ch01	feature	long_terminal_repeat	70961016	70961302	.	.	.	ID=LTR LEFT 237-0;Parent=TE_BASE 237;name=ltr left;color=#f032e6
ST4.03ch01	feature	target_site_duplication	70961011	70961015	.	.	.	ID=TSR LEFT 237;Parent=TE_BASE 237;name=tsr left;color=#333333
ST4.03ch01	feature	target_site_duplication	70966034	70966038	.	.	.	ID=TSR RIGHT 237;Parent=TE_BASE 237;name=tsr right;color=#333333
ST4.03ch01	feature	nested_repeat	70376013	70423796	.	.	.	ID=TE_BASE 239;name=TE_BASE 239;annot=Class_I::LTR::Ty1/copia::Ivana;color=#a9a9a9
ST4.03ch01	feature	repeat_fragment	70376013	70423796	.	.	.	ID=TE 239-0;Parent=TE_BASE 239;name=TE 239;color=#a9a9a9
ST4.03ch01	feature	polypeptide_conserved_region	70382905	70383538	.	+	.	ID=DOMAIN 239-0-0;Parent=TE_BASE 239;annot=Class_I::LTR::Ty1/copia::Ale INT_retrofit;name=INT;color=#b10026
ST4.03ch01	feature	polypeptide_conserved_region	70384315	70384897	.	+	.	ID=DOMAIN 239-1-0;Parent=TE_BASE 239;annot=Class_I::LTR::Ty1/copia::Ivana RT_oryco;name=RT;color=#feb24c
ST4.03ch01	feature	polypeptide_conserved_region	70385259	70385655	.	+	.	ID=DOMAIN 239-2-0;Parent=TE_BASE 239;annot=Class_I::LTR::Ty1/copia::Ale RNaseH_retrofit;name=RH;color=#fc4e2a
ST4.03ch01	feature	primer_binding_site	70376202	70376224	.	.	.	ID=PBS 239;Parent=TE_BASE 239;name=pbs;color=#c7e9c0
ST4.03ch01	feature	RR_tract	70423584	70423598	.	.	.	ID=PPT 239;Parent=TE_BASE 239;name=ppt;color=#41ab5d
ST4.03ch01	feature	long_terminal_repeat	70423633	70423796	.	.	.	ID=LTR RIGHT 239-0;Parent=TE_BASE 239;name=ltr right;color=#f032e6
ST4.03ch01	feature	long_terminal_repeat	70376013	70376176	.	.	.	ID=LTR LEFT 239-0;Parent=TE_BASE 239;name=ltr left;color=#f032e6
ST4.03ch01	feature	nested_repeat	69920491	69925674	.	.	.	ID=TE_BASE 241;name=TE_BASE 241;annot=Class_I::LTR::Ty3/gypsy::chromovirus::Reina;color=#a9a9a9
ST4.03ch01	feature	repeat_fragment	69920491	69925674	.	.	.	ID=TE 241-0;Parent=TE_BASE 241;name=TE 241;color=#a9a9a9
ST4.03ch01	feature	polypeptide_conserved_region	69922723	69923398	.	+	.	ID=DOMAIN 241-0-0;Parent=TE_BASE 241;annot=Class_I::LTR::Ty3/gypsy::chromovirus::Reina RT_reina;name=RT;color=#feb24c
ST4.03ch01	feature	polypeptide_conserved_region	69923542	69923893	.	+	.	ID=DOMAIN 241-1-0;Parent=TE_BASE 241;annot=Class_I::LTR::Ty3/gypsy::chromovirus::Reina RNaseH_reina;name=RH;color=#fc4e2a
ST4.03ch01	feature	polypeptide_conserved_region	69924135	69925140	.	+	.	ID=DOMAIN 241-2-0;Parent=TE_BASE 241;annot=Class_I::LTR::Ty3/gypsy::chromovirus::Reina INT_reina;name=INT;color=#b10026
ST4.03ch01	feature	primer_binding_site	69920888	69920908	.	.	.	ID=PBS 241;Parent=TE_BASE 241;name=pbs;color=#c7e9c0
ST4.03ch01	feature	long_terminal_repeat	69925376	69925674	.	.	.	ID=LTR RIGHT 241-0;Parent=TE_BASE 241;name=ltr right;color=#f032e6
ST4.03ch01	feature	long_terminal_repeat	69920491	69920809	.	.	.	ID=LTR LEFT 241-0;Parent=TE_BASE 241;name=ltr left;color=#f032e6
ST4.03ch01	feature	nested_repeat	69606834	69619545	.	.	.	ID=TE_BASE 244;name=TE_BASE 244;annot=Class_I::LTR::Ty3/gypsy::non-chromovirus::OTA::Ogre/Tat::Retand;color=#a9a9a9
ST4.03ch01	feature	repeat_fragment	69606834	69619545	.	.	.	ID=TE 244-0;Parent=TE_BASE 244;name=TE 244;color=#a9a9a9
ST4.03ch01	feature	polypeptide_conserved_region	69608699	69609680	.	-	.	ID=DOMAIN 244-0-0;Parent=TE_BASE 244;annot=Class_I::LTR::Ty3/gypsy::non-chromovirus::OTA::Ogre/Tat::Retand INT_tat;name=INT;color=#b10026
ST4.03ch01	feature	polypeptide_conserved_region	69609995	69610358	.	-	.	ID=DOMAIN 244-1-0;Parent=TE_BASE 244;annot=Class_I::LTR::Ty3/gypsy::non-chromovirus::OTA::Ogre/Tat::Ogre;name=aRH;color=#fc4e2a
ST4.03ch01	feature	polypeptide_conserved_region	69610454	69610727	.	-	.	ID=DOMAIN 244-2-0;Parent=TE_BASE 244;annot=Class_I::LTR::Ty3/gypsy::non-chromovirus::OTA::Ogre/Tat::Retand RNaseH_tat;name=RH;color=#fc4e2a
ST4.03ch01	feature	polypeptide_conserved_region	69610966	69611575	.	-	.	ID=DOMAIN 244-3-0;Parent=TE_BASE 244;annot=Class_I::LTR::Ty3/gypsy::non-chromovirus::OTA::Ogre/Tat::Retand RT_tat;name=RT;color=#feb24c
ST4.03ch01	feature	long_terminal_repeat	69619380	69619545	.	.	.	ID=LTR LEFT 244-0;Parent=TE_BASE 244;name=ltr left;color=#f032e6
ST4.03ch01	feature	long_terminal_repeat	69606834	69607017	.	.	.	ID=LTR RIGHT 244-0;Parent=TE_BASE 244;name=ltr right;color=#f032e6
ST4.03ch01	feature	nested_repeat	69569595	69587919	.	.	.	ID=TE_BASE 246;name=TE_BASE 246;annot=Class_I::LTR::Ty3/gypsy::non-chromovirus::OTA::Ogre/Tat::Retand;color=#a9a9a9
ST4.03ch01	feature	repeat_fragment	69569595	69587919	.	.	.	ID=TE 246-0;Parent=TE_BASE 246;name=TE 246;color=#a9a9a9
ST4.03ch01	feature	polypeptide_conserved_region	69580023	69580305	.	+	.	ID=DOMAIN 246-0-0;Parent=TE_BASE 246;annot=Class_I::LTR::Ty3/gypsy::non-chromovirus::OTA::Ogre/Tat::Retand AP_tat;name=PROT;color=#ffeda0
ST4.03ch01	feature	polypeptide_conserved_region	69581567	69582239	.	+	.	ID=DOMAIN 246-1-0;Parent=TE_BASE 246;annot=Class_I::LTR::Ty3/gypsy::non-chromovirus::OTA::Ogre/Tat::Retand RT_tat;name=RT;color=#feb24c
ST4.03ch01	feature	polypeptide_conserved_region	69582383	69582746	.	+	.	ID=DOMAIN 246-2-0;Parent=TE_BASE 246;annot=Class_I::LTR::Ty3/gypsy::non-chromovirus::OTA::Ogre/Tat::Retand RNaseH_tat;name=RH;color=#fc4e2a
ST4.03ch01	feature	polypeptide_conserved_region	69582848	69583211	.	+	.	ID=DOMAIN 246-3-0;Parent=TE_BASE 246;annot=Class_I::LTR::Ty3/gypsy::non-chromovirus::OTA::Ogre/Tat::Ogre;name=aRH;color=#fc4e2a
ST4.03ch01	feature	polypeptide_conserved_region	69583523	69584537	.	+	.	ID=DOMAIN 246-4-0;Parent=TE_BASE 246;annot=Class_I::LTR::Ty3/gypsy::non-chromovirus::OTA::Ogre/Tat::Retand INT_tat;name=INT;color=#b10026
ST4.03ch01	feature	RR_tract	69587623	69587637	.	.	.	ID=PPT 246;Parent=TE_BASE 246;name=ppt;color=#41ab5d
ST4.03ch01	feature	long_terminal_repeat	69587657	69587919	.	.	.	ID=LTR RIGHT 246-0;Parent=TE_BASE 246;name=ltr right;color=#f032e6
ST4.03ch01	feature	long_terminal_repeat	69569595	69569861	.	.	.	ID=LTR LEFT 246-0;Parent=TE_BASE 246;name=ltr left;color=#f032e6
ST4.03ch01	feature	target_site_duplication	69569591	69569594	.	.	.	ID=TSR LEFT 246;Parent=TE_BASE 246;name=tsr left;color=#333333
ST4.03ch01	feature	target_site_duplication	69587920	69587923	.	.	.	ID=TSR RIGHT 246;Parent=TE_BASE 246;name=tsr right;color=#333333
ST4.03ch01	feature	nested_repeat	69363616	69367739	.	.	.	ID=TE_BASE 250;name=TE_BASE 250;annot=Class_I::LTR::Ty1/copia::Ivana;color=#a9a9a9
ST4.03ch01	feature	repeat_fragment	69363616	69367739	.	.	.	ID=TE 250-0;Parent=TE_BASE 250;name=TE 250;color=#a9a9a9
ST4.03ch01	feature	polypeptide_conserved_region	69364158	69364389	.	+	.	ID=DOMAIN 250-0-0;Parent=TE_BASE 250;annot=Class_I::LTR::Ty1/copia::Tork AP_tork;name=PROT;color=#ffeda0
ST4.03ch01	feature	polypeptide_conserved_region	69364581	69365220	.	+	.	ID=DOMAIN 250-1-0;Parent=TE_BASE 250;annot=Class_I::LTR::Ty1/copia::Ale INT_retrofit;name=INT;color=#b10026
ST4.03ch01	feature	polypeptide_conserved_region	69365988	69366702	.	+	.	ID=DOMAIN 250-2-0;Parent=TE_BASE 250;annot=Class_I::LTR::Ty1/copia::Ivana RT_oryco;name=RT;color=#feb24c
ST4.03ch01	feature	polypeptide_conserved_region	69367002	69367401	.	+	.	ID=DOMAIN 250-3-0;Parent=TE_BASE 250;annot=Class_I::LTR::Ty1/copia::SIRE RNaseH_sire;name=RH;color=#fc4e2a
ST4.03ch01	feature	long_terminal_repeat	69367479	69367739	.	.	.	ID=LTR RIGHT 250-0;Parent=TE_BASE 250;name=ltr right;color=#f032e6
ST4.03ch01	feature	long_terminal_repeat	69363616	69363876	.	.	.	ID=LTR LEFT 250-0;Parent=TE_BASE 250;name=ltr left;color=#f032e6
ST4.03ch01	feature	nested_repeat	69179777	69187171	.	.	.	ID=TE_BASE 251;name=TE_BASE 251;annot=Class_I::LTR::Ty3/gypsy::chromovirus::Tekay;color=#a9a9a9
ST4.03ch01	feature	repeat_fragment	69179777	69187171	.	.	.	ID=TE 251-0;Parent=TE_BASE 251;name=TE 251;color=#a9a9a9
ST4.03ch01	feature	polypeptide_conserved_region	69182353	69182725	.	-	.	ID=DOMAIN 251-0-0;Parent=TE_BASE 251;annot=Class_I::LTR::Ty3/gypsy::chromovirus::Tekay RNaseH_caulimovirus;name=RH;color=#fc4e2a
ST4.03ch01	feature	primer_binding_site	69180212	69180232	.	.	.	ID=PBS 251;Parent=TE_BASE 251;name=ppt;color=#41ab5d
ST4.03ch01	feature	long_terminal_repeat	69186754	69187171	.	.	.	ID=LTR LEFT 251-0;Parent=TE_BASE 251;name=ltr left;color=#f032e6
ST4.03ch01	feature	long_terminal_repeat	69179777	69180194	.	.	.	ID=LTR RIGHT 251-0;Parent=TE_BASE 251;name=ltr right;color=#f032e6
ST4.03ch01	feature	nested_repeat	68998943	69004026	.	.	.	ID=TE_BASE 255;name=TE_BASE 255;annot=Class_I::LTR::Ty1/copia::Ivana;color=#a9a9a9
ST4.03ch01	feature	repeat_fragment	68998943	69004026	.	.	.	ID=TE 255-0;Parent=TE_BASE 255;name=TE 255;color=#a9a9a9
ST4.03ch01	feature	polypeptide_conserved_region	69000954	69001587	.	+	.	ID=DOMAIN 255-0-0;Parent=TE_BASE 255;annot=Class_I::LTR::Ty1/copia::Ale INT_retrofit;name=INT;color=#b10026
ST4.03ch01	feature	polypeptide_conserved_region	69002214	69002928	.	+	.	ID=DOMAIN 255-1-0;Parent=TE_BASE 255;annot=Class_I::LTR::Ty1/copia::Ivana RT_oryco;name=RT;color=#feb24c
ST4.03ch01	feature	polypeptide_conserved_region	69003267	69003669	.	+	.	ID=DOMAIN 255-2-0;Parent=TE_BASE 255;annot=Class_I::LTR::Ty1/copia::Ale RNaseH_retrofit;name=RH;color=#fc4e2a
ST4.03ch01	feature	primer_binding_site	68999224	68999242	.	.	.	ID=PBS 255;Parent=TE_BASE 255;name=pbs;color=#c7e9c0
ST4.03ch01	feature	RR_tract	69003736	69003750	.	.	.	ID=PPT 255;Parent=TE_BASE 255;name=ppt;color=#41ab5d
ST4.03ch01	feature	long_terminal_repeat	69003750	69004026	.	.	.	ID=LTR RIGHT 255-0;Parent=TE_BASE 255;name=ltr right;color=#f032e6
ST4.03ch01	feature	long_terminal_repeat	68998943	68999221	.	.	.	ID=LTR LEFT 255-0;Parent=TE_BASE 255;name=ltr left;color=#f032e6
ST4.03ch01	feature	target_site_duplication	68998938	68998942	.	.	.	ID=TSR LEFT 255;Parent=TE_BASE 255;name=tsr left;color=#333333
ST4.03ch01	feature	target_site_duplication	69004027	69004031	.	.	.	ID=TSR RIGHT 255;Parent=TE_BASE 255;name=tsr right;color=#333333
ST4.03ch01	feature	nested_repeat	68877322	68895758	.	.	.	ID=TE_BASE 257;name=TE_BASE 257;annot=Class_I::LTR::Ty1/copia::Ivana;color=#a9a9a9
ST4.03ch01	feature	repeat_fragment	68877322	68895758	.	.	.	ID=TE 257-0;Parent=TE_BASE 257;name=TE 257;color=#a9a9a9
ST4.03ch01	feature	polypeptide_conserved_region	68880574	68881192	.	+	.	ID=DOMAIN 257-0-0;Parent=TE_BASE 257;annot=Class_I::LTR::Ty1/copia::Ale INT_retrofit;name=INT;color=#b10026
ST4.03ch01	feature	polypeptide_conserved_region	68881831	68882476	.	+	.	ID=DOMAIN 257-1-0;Parent=TE_BASE 257;annot=Class_I::LTR::Ty1/copia::Ivana RT_oryco;name=RT;color=#feb24c
ST4.03ch01	feature	polypeptide_conserved_region	68882821	68883205	.	+	.	ID=DOMAIN 257-2-0;Parent=TE_BASE 257;annot=Class_I::LTR::Ty1/copia::Ale RNaseH_retrofit;name=RH;color=#fc4e2a
ST4.03ch01	feature	RR_tract	68895338	68895352	.	.	.	ID=PPT 257;Parent=TE_BASE 257;name=ppt;color=#41ab5d
ST4.03ch01	feature	long_terminal_repeat	68895428	68895758	.	.	.	ID=LTR RIGHT 257-0;Parent=TE_BASE 257;name=ltr right;color=#f032e6
ST4.03ch01	feature	long_terminal_repeat	68877322	68877656	.	.	.	ID=LTR LEFT 257-0;Parent=TE_BASE 257;name=ltr left;color=#f032e6
ST4.03ch01	feature	nested_repeat	68857528	68873918	.	.	.	ID=TE_BASE 258;name=TE_BASE 258;annot=Class_I::LTR::Ty3/gypsy::chromovirus::Tekay;color=#a9a9a9
ST4.03ch01	feature	repeat_fragment	68857528	68873918	.	.	.	ID=TE 258-0;Parent=TE_BASE 258;name=TE 258;color=#a9a9a9
ST4.03ch01	feature	polypeptide_conserved_region	68858691	68858841	.	-	.	ID=DOMAIN 258-0-0;Parent=TE_BASE 258;annot=Class_I::LTR::Ty3/gypsy::chromovirus::Tekay CHR_tekay_Solanum;name=CHD;color=#6a51a3
ST4.03ch01	feature	polypeptide_conserved_region	68859202	68859886	.	-	.	ID=DOMAIN 258-1-0;Parent=TE_BASE 258;annot=Class_I::LTR::Ty3/gypsy::chromovirus::Tekay INT_del;name=INT;color=#b10026
ST4.03ch01	feature	polypeptide_conserved_region	68860277	68860616	.	-	.	ID=DOMAIN 258-2-0;Parent=TE_BASE 258;annot=Class_I::LTR::Ty3/gypsy::chromovirus::Tekay RNaseH_del;name=RH;color=#fc4e2a
ST4.03ch01	feature	polypeptide_conserved_region	68863191	68863863	.	-	.	ID=DOMAIN 258-3-0;Parent=TE_BASE 258;annot=Class_I::LTR::Ty3/gypsy::chromovirus::Tekay RT_del;name=RT;color=#feb24c
ST4.03ch01	feature	polypeptide_conserved_region	68864760	68865549	.	-	.	ID=DOMAIN 258-4-0;Parent=TE_BASE 258;annot=Class_I::LTR::Ty3/gypsy::chromovirus::Tekay GAG_del;name=GAG;color=#225ea8
ST4.03ch01	feature	primer_binding_site	68857736	68857755	.	.	.	ID=PBS 258;Parent=TE_BASE 258;name=ppt;color=#41ab5d
ST4.03ch01	feature	RR_tract	68873772	68873786	.	.	.	ID=PPT 258;Parent=TE_BASE 258;name=pbs;color=#c7e9c0
ST4.03ch01	feature	long_terminal_repeat	68873787	68873918	.	.	.	ID=LTR LEFT 258-0;Parent=TE_BASE 258;name=ltr left;color=#f032e6
ST4.03ch01	feature	long_terminal_repeat	68857528	68857659	.	.	.	ID=LTR RIGHT 258-0;Parent=TE_BASE 258;name=ltr right;color=#f032e6
ST4.03ch01	feature	nested_repeat	68810827	68819543	.	.	.	ID=TE_BASE 260;name=TE_BASE 260;annot=Class_I::LTR::Ty3/gypsy::chromovirus::Tekay;color=#a9a9a9
ST4.03ch01	feature	repeat_fragment	68810827	68819543	.	.	.	ID=TE 260-0;Parent=TE_BASE 260;name=TE 260;color=#a9a9a9
ST4.03ch01	feature	polypeptide_conserved_region	68813322	68814084	.	+	.	ID=DOMAIN 260-0-0;Parent=TE_BASE 260;annot=Class_I::LTR::Ty3/gypsy::chromovirus::Tekay GAG_del;name=GAG;color=#225ea8
ST4.03ch01	feature	polypeptide_conserved_region	68815006	68815312	.	+	.	ID=DOMAIN 260-1-0;Parent=TE_BASE 260;annot=Class_I::LTR::Ty3/gypsy::chromovirus::Tekay RT_del;name=RT;color=#feb24c
ST4.03ch01	feature	polypeptide_conserved_region	68815806	68815917	.	+	.	ID=DOMAIN 260-2-0;Parent=TE_BASE 260;annot=Class_I::LTR::Ty3/gypsy::chromovirus::Tekay RNaseH_del;name=RH;color=#fc4e2a
ST4.03ch01	feature	polypeptide_conserved_region	68816802	68817360	.	+	.	ID=DOMAIN 260-3-0;Parent=TE_BASE 260;annot=Class_I::LTR::Ty3/gypsy::chromovirus::Tekay INT_del;name=INT;color=#b10026
ST4.03ch01	feature	polypeptide_conserved_region	68817556	68817706	.	+	.	ID=DOMAIN 260-4-0;Parent=TE_BASE 260;annot=Class_I::LTR::Ty3/gypsy::chromovirus::Tekay CHR_tekay_Lycopersicon;name=CHD;color=#6a51a3
ST4.03ch01	feature	primer_binding_site	68812458	68812476	.	.	.	ID=PBS 260;Parent=TE_BASE 260;name=pbs;color=#c7e9c0
ST4.03ch01	feature	RR_tract	68817924	68817938	.	.	.	ID=PPT 260;Parent=TE_BASE 260;name=ppt;color=#41ab5d
ST4.03ch01	feature	long_terminal_repeat	68817971	68819543	.	.	.	ID=LTR RIGHT 260-0;Parent=TE_BASE 260;name=ltr right;color=#f032e6
ST4.03ch01	feature	long_terminal_repeat	68810827	68812451	.	.	.	ID=LTR LEFT 260-0;Parent=TE_BASE 260;name=ltr left;color=#f032e6
ST4.03ch01	feature	nested_repeat	68580067	68590579	.	.	.	ID=TE_BASE 265;name=TE_BASE 265;annot=Class_I::LTR::Ty3/gypsy::chromovirus::Chlamyvir;color=#a9a9a9
ST4.03ch01	feature	repeat_fragment	68580067	68590579	.	.	.	ID=TE 265-0;Parent=TE_BASE 265;name=TE 265;color=#a9a9a9
ST4.03ch01	feature	polypeptide_conserved_region	68580065	68580791	.	-	.	ID=DOMAIN 265-0-0;Parent=TE_BASE 265;annot=Class_I::LTR::Ty3/gypsy::chromovirus::Chlamyvir RT_cavemovirus;name=RT;color=#feb24c
ST4.03ch01	feature	RR_tract	68580221	68580235	.	.	.	ID=PPT 265;Parent=TE_BASE 265;name=pbs;color=#c7e9c0
ST4.03ch01	feature	long_terminal_repeat	68590486	68590579	.	.	.	ID=LTR LEFT 265-0;Parent=TE_BASE 265;name=ltr left;color=#f032e6
ST4.03ch01	feature	long_terminal_repeat	68580067	68580151	.	.	.	ID=LTR RIGHT 265-0;Parent=TE_BASE 265;name=ltr right;color=#f032e6
ST4.03ch01	feature	nested_repeat	68574480	68579430	.	.	.	ID=TE_BASE 266;name=TE_BASE 266;annot=Class_I::LTR::Ty3/gypsy::chromovirus::Chlamyvir;color=#a9a9a9
ST4.03ch01	feature	repeat_fragment	68574480	68579430	.	.	.	ID=TE 266-0;Parent=TE_BASE 266;name=TE 266;color=#a9a9a9
ST4.03ch01	feature	polypeptide_conserved_region	68574478	68575204	.	-	.	ID=DOMAIN 266-0-0;Parent=TE_BASE 266;annot=Class_I::LTR::Ty3/gypsy::chromovirus::Chlamyvir RT_cavemovirus;name=RT;color=#feb24c
ST4.03ch01	feature	RR_tract	68574634	68574648	.	.	.	ID=PPT 266;Parent=TE_BASE 266;name=pbs;color=#c7e9c0
ST4.03ch01	feature	long_terminal_repeat	68579337	68579430	.	.	.	ID=LTR LEFT 266-0;Parent=TE_BASE 266;name=ltr left;color=#f032e6
ST4.03ch01	feature	long_terminal_repeat	68574480	68574564	.	.	.	ID=LTR RIGHT 266-0;Parent=TE_BASE 266;name=ltr right;color=#f032e6
ST4.03ch01	feature	nested_repeat	68514053	68519494	.	.	.	ID=TE_BASE 267;name=TE_BASE 267;annot=Class_I::LTR::Ty1/copia::Ivana;color=#a9a9a9
ST4.03ch01	feature	repeat_fragment	68514053	68519494	.	.	.	ID=TE 267-0;Parent=TE_BASE 267;name=TE 267;color=#a9a9a9
ST4.03ch01	feature	polypeptide_conserved_region	68516362	68516998	.	+	.	ID=DOMAIN 267-0-0;Parent=TE_BASE 267;annot=Class_I::LTR::Ty1/copia::Ale INT_retrofit;name=INT;color=#b10026
ST4.03ch01	feature	polypeptide_conserved_region	68517753	68518158	.	+	.	ID=DOMAIN 267-1-0;Parent=TE_BASE 267;annot=Class_I::LTR::Ty1/copia::Ivana RT_oryco;name=RT;color=#feb24c
ST4.03ch01	feature	polypeptide_conserved_region	68518753	68519158	.	+	.	ID=DOMAIN 267-2-0;Parent=TE_BASE 267;annot=Class_I::LTR::Ty1/copia::Ale RNaseH_retrofit;name=RH;color=#fc4e2a
ST4.03ch01	feature	primer_binding_site	68514316	68514333	.	.	.	ID=PBS 267;Parent=TE_BASE 267;name=pbs;color=#c7e9c0
ST4.03ch01	feature	RR_tract	68519221	68519235	.	.	.	ID=PPT 267;Parent=TE_BASE 267;name=ppt;color=#41ab5d
ST4.03ch01	feature	long_terminal_repeat	68519236	68519494	.	.	.	ID=LTR RIGHT 267-0;Parent=TE_BASE 267;name=ltr right;color=#f032e6
ST4.03ch01	feature	long_terminal_repeat	68514053	68514304	.	.	.	ID=LTR LEFT 267-0;Parent=TE_BASE 267;name=ltr left;color=#f032e6
ST4.03ch01	feature	nested_repeat	68499547	68504497	.	.	.	ID=TE_BASE 268;name=TE_BASE 268;annot=Class_I::LTR::Ty1/copia::Ivana;color=#a9a9a9
ST4.03ch01	feature	repeat_fragment	68499547	68504497	.	.	.	ID=TE 268-0;Parent=TE_BASE 268;name=TE 268;color=#a9a9a9
ST4.03ch01	feature	polypeptide_conserved_region	68499853	68500252	.	-	.	ID=DOMAIN 268-0-0;Parent=TE_BASE 268;annot=Class_I::LTR::Ty1/copia::Ale RNaseH_retrofit;name=RH;color=#fc4e2a
ST4.03ch01	feature	polypeptide_conserved_region	68500585	68501275	.	-	.	ID=DOMAIN 268-1-0;Parent=TE_BASE 268;annot=Class_I::LTR::Ty1/copia::Ivana RT_oryco;name=RT;color=#feb24c
ST4.03ch01	feature	polypeptide_conserved_region	68501874	68502498	.	-	.	ID=DOMAIN 268-2-0;Parent=TE_BASE 268;annot=Class_I::LTR::Ty1/copia::Ale INT_retrofit;name=INT;color=#b10026
ST4.03ch01	feature	long_terminal_repeat	68504277	68504497	.	.	.	ID=LTR LEFT 268-0;Parent=TE_BASE 268;name=ltr left;color=#f032e6
ST4.03ch01	feature	long_terminal_repeat	68499547	68499767	.	.	.	ID=LTR RIGHT 268-0;Parent=TE_BASE 268;name=ltr right;color=#f032e6
ST4.03ch01	feature	nested_repeat	68375831	68380858	.	.	.	ID=TE_BASE 269;name=TE_BASE 269;annot=Class_I::LTR::Ty1/copia::Ivana;color=#a9a9a9
ST4.03ch01	feature	repeat_fragment	68375831	68380858	.	.	.	ID=TE 269-0;Parent=TE_BASE 269;name=TE 269;color=#a9a9a9
ST4.03ch01	feature	polypeptide_conserved_region	68378109	68378403	.	+	.	ID=DOMAIN 269-0-0;Parent=TE_BASE 269;annot=Class_I::LTR::Ty1/copia::Ivana INT_oryco;name=INT;color=#b10026
ST4.03ch01	feature	polypeptide_conserved_region	68379101	68379569	.	+	.	ID=DOMAIN 269-1-0;Parent=TE_BASE 269;annot=Class_I::LTR::Ty1/copia::Ivana RT_oryco;name=RT;color=#feb24c
ST4.03ch01	feature	polypeptide_conserved_region	68380142	68380544	.	+	.	ID=DOMAIN 269-2-0;Parent=TE_BASE 269;annot=Class_I::LTR::Ty1/copia::Ale RNaseH_retrofit;name=RH;color=#fc4e2a
ST4.03ch01	feature	long_terminal_repeat	68380625	68380858	.	.	.	ID=LTR RIGHT 269-0;Parent=TE_BASE 269;name=ltr right;color=#f032e6
ST4.03ch01	feature	long_terminal_repeat	68375831	68376064	.	.	.	ID=LTR LEFT 269-0;Parent=TE_BASE 269;name=ltr left;color=#f032e6
ST4.03ch01	feature	target_site_duplication	68375826	68375830	.	.	.	ID=TSR LEFT 269;Parent=TE_BASE 269;name=tsr left;color=#333333
ST4.03ch01	feature	target_site_duplication	68380859	68380863	.	.	.	ID=TSR RIGHT 269;Parent=TE_BASE 269;name=tsr right;color=#333333
ST4.03ch01	feature	nested_repeat	68223974	68228782	.	.	.	ID=TE_BASE 273;name=TE_BASE 273;annot=Class_I::LTR::Ty1/copia::Tork;color=#a9a9a9
ST4.03ch01	feature	repeat_fragment	68223974	68228782	.	.	.	ID=TE 273-0;Parent=TE_BASE 273;name=TE 273;color=#a9a9a9
ST4.03ch01	feature	polypeptide_conserved_region	68225176	68225413	.	+	.	ID=DOMAIN 273-0-0;Parent=TE_BASE 273;annot=Class_I::LTR::Ty1/copia::Tork AP_tork;name=PROT;color=#ffeda0
ST4.03ch01	feature	polypeptide_conserved_region	68225563	68226199	.	+	.	ID=DOMAIN 273-1-0;Parent=TE_BASE 273;annot=Class_I::LTR::Ty1/copia::Ivana INT_oryco;name=INT;color=#b10026
ST4.03ch01	feature	polypeptide_conserved_region	68226646	68227180	.	+	.	ID=DOMAIN 273-2-0;Parent=TE_BASE 273;annot=Class_I::LTR::Ty1/copia::Tork RT_tork;name=RT;color=#feb24c
ST4.03ch01	feature	long_terminal_repeat	68228411	68228782	.	.	.	ID=LTR RIGHT 273-0;Parent=TE_BASE 273;name=ltr right;color=#f032e6
ST4.03ch01	feature	long_terminal_repeat	68223974	68224347	.	.	.	ID=LTR LEFT 273-0;Parent=TE_BASE 273;name=ltr left;color=#f032e6
ST4.03ch01	feature	nested_repeat	67487867	67494155	.	.	.	ID=TE_BASE 281;name=TE_BASE 281;annot=Class_I::LTR::Ty1/copia::Ale;color=#a9a9a9
ST4.03ch01	feature	repeat_fragment	67487867	67494155	.	.	.	ID=TE 281-0;Parent=TE_BASE 281;name=TE 281;color=#a9a9a9
ST4.03ch01	feature	polypeptide_conserved_region	67489273	67489573	.	-	.	ID=DOMAIN 281-0-0;Parent=TE_BASE 281;annot=Class_I::LTR::Ty1/copia::Ale RT_retrofit;name=RT;color=#feb24c
ST4.03ch01	feature	polypeptide_conserved_region	67490324	67490903	.	-	.	ID=DOMAIN 281-1-0;Parent=TE_BASE 281;annot=Class_I::LTR::Ty1/copia::Ale INT_retrofit;name=INT;color=#b10026
ST4.03ch01	feature	polypeptide_conserved_region	67491214	67491433	.	-	.	ID=DOMAIN 281-2-0;Parent=TE_BASE 281;annot=Class_I::LTR::Ty1/copia::TAR AP_Ty1/copia;name=PROT;color=#ffeda0
ST4.03ch01	feature	long_terminal_repeat	67492916	67494155	.	.	.	ID=LTR LEFT 281-0;Parent=TE_BASE 281;name=ltr left;color=#f032e6
ST4.03ch01	feature	long_terminal_repeat	67487867	67489105	.	.	.	ID=LTR RIGHT 281-0;Parent=TE_BASE 281;name=ltr right;color=#f032e6
ST4.03ch01	feature	nested_repeat	66889172	66894772	.	.	.	ID=TE_BASE 286;name=TE_BASE 286;annot=Class_I::LTR::Ty1/copia::Ivana;color=#a9a9a9
ST4.03ch01	feature	repeat_fragment	66889172	66894772	.	.	.	ID=TE 286-0;Parent=TE_BASE 286;name=TE 286;color=#a9a9a9
ST4.03ch01	feature	polypeptide_conserved_region	66891480	66892104	.	+	.	ID=DOMAIN 286-0-0;Parent=TE_BASE 286;annot=Class_I::LTR::Ty1/copia::Ale INT_retrofit;name=INT;color=#b10026
ST4.03ch01	feature	polypeptide_conserved_region	66892671	66893388	.	+	.	ID=DOMAIN 286-1-0;Parent=TE_BASE 286;annot=Class_I::LTR::Ty1/copia::Ivana RT_oryco;name=RT;color=#feb24c
ST4.03ch01	feature	polypeptide_conserved_region	66893730	66894012	.	+	.	ID=DOMAIN 286-2-0;Parent=TE_BASE 286;annot=Class_I::LTR::Ty1/copia::Ale RNaseH_retrofit;name=RH;color=#fc4e2a
ST4.03ch01	feature	RR_tract	66894195	66894209	.	.	.	ID=PPT 286;Parent=TE_BASE 286;name=ppt;color=#41ab5d
ST4.03ch01	feature	long_terminal_repeat	66894212	66894772	.	.	.	ID=LTR RIGHT 286-0;Parent=TE_BASE 286;name=ltr right;color=#f032e6
ST4.03ch01	feature	long_terminal_repeat	66889172	66889733	.	.	.	ID=LTR LEFT 286-0;Parent=TE_BASE 286;name=ltr left;color=#f032e6
ST4.03ch01	feature	nested_repeat	66821616	66826854	.	.	.	ID=TE_BASE 290;name=TE_BASE 290;annot=Class_I::LTR::Ty1/copia::Ivana;color=#a9a9a9
ST4.03ch01	feature	repeat_fragment	66821616	66826854	.	.	.	ID=TE 290-0;Parent=TE_BASE 290;name=TE 290;color=#a9a9a9
ST4.03ch01	feature	polypeptide_conserved_region	66821962	66822364	.	-	.	ID=DOMAIN 290-0-0;Parent=TE_BASE 290;annot=Class_I::LTR::Ty1/copia::Ale RNaseH_retrofit;name=RH;color=#fc4e2a
ST4.03ch01	feature	polypeptide_conserved_region	66822697	66823417	.	-	.	ID=DOMAIN 290-1-0;Parent=TE_BASE 290;annot=Class_I::LTR::Ty1/copia::Ivana RT_oryco;name=RT;color=#feb24c
ST4.03ch01	feature	polypeptide_conserved_region	66824059	66824686	.	-	.	ID=DOMAIN 290-2-0;Parent=TE_BASE 290;annot=Class_I::LTR::Ty1/copia::Ale INT_retrofit;name=INT;color=#b10026
ST4.03ch01	feature	long_terminal_repeat	66826590	66826854	.	.	.	ID=LTR LEFT 290-0;Parent=TE_BASE 290;name=ltr left;color=#f032e6
ST4.03ch01	feature	long_terminal_repeat	66821616	66821880	.	.	.	ID=LTR RIGHT 290-0;Parent=TE_BASE 290;name=ltr right;color=#f032e6
ST4.03ch01	feature	target_site_duplication	66821611	66821615	.	.	.	ID=TSR RIGHT 290;Parent=TE_BASE 290;name=tsr right;color=#333333
ST4.03ch01	feature	target_site_duplication	66826855	66826859	.	.	.	ID=TSR LEFT 290;Parent=TE_BASE 290;name=tsr left;color=#333333
ST4.03ch01	feature	nested_repeat	66776734	66820611	.	.	.	ID=TE_BASE 291;name=TE_BASE 291;annot=Class_I::LTR::Ty1/copia::SIRE;color=#a9a9a9
ST4.03ch01	feature	repeat_fragment	66776734	66820611	.	.	.	ID=TE 291-0;Parent=TE_BASE 291;name=TE 291;color=#a9a9a9
ST4.03ch01	feature	polypeptide_conserved_region	66811181	66811370	.	+	.	ID=DOMAIN 291-0-0;Parent=TE_BASE 291;annot=Class_I::LTR::Ty1/copia::SIRE GAG_sire;name=GAG;color=#225ea8
ST4.03ch01	feature	polypeptide_conserved_region	66811983	66812634	.	+	.	ID=DOMAIN 291-1-0;Parent=TE_BASE 291;annot=Class_I::LTR::Ty1/copia::SIRE INT_sire;name=INT;color=#b10026
ST4.03ch01	feature	polypeptide_conserved_region	66813185	66813911	.	+	.	ID=DOMAIN 291-2-0;Parent=TE_BASE 291;annot=Class_I::LTR::Ty1/copia::SIRE RT_sire;name=RT;color=#feb24c
ST4.03ch01	feature	polypeptide_conserved_region	66814262	66814595	.	+	.	ID=DOMAIN 291-3-0;Parent=TE_BASE 291;annot=Class_I::LTR::Ty1/copia::SIRE RNaseH_sire;name=RH;color=#fc4e2a
ST4.03ch01	feature	RR_tract	66820028	66820042	.	.	.	ID=PPT 291;Parent=TE_BASE 291;name=ppt;color=#41ab5d
ST4.03ch01	feature	long_terminal_repeat	66820060	66820611	.	.	.	ID=LTR RIGHT 291-0;Parent=TE_BASE 291;name=ltr right;color=#f032e6
ST4.03ch01	feature	long_terminal_repeat	66776734	66777281	.	.	.	ID=LTR LEFT 291-0;Parent=TE_BASE 291;name=ltr left;color=#f032e6
ST4.03ch01	feature	target_site_duplication	66776729	66776733	.	.	.	ID=TSR LEFT 291;Parent=TE_BASE 291;name=tsr left;color=#333333
ST4.03ch01	feature	target_site_duplication	66820612	66820616	.	.	.	ID=TSR RIGHT 291;Parent=TE_BASE 291;name=tsr right;color=#333333
ST4.03ch01	feature	nested_repeat	66763109	66768499	.	.	.	ID=TE_BASE 292;name=TE_BASE 292;annot=Class_I::LTR::Ty1/copia::Ivana;color=#a9a9a9
ST4.03ch01	feature	repeat_fragment	66763109	66768499	.	.	.	ID=TE 292-0;Parent=TE_BASE 292;name=TE 292;color=#a9a9a9
ST4.03ch01	feature	polypeptide_conserved_region	66765420	66765975	.	+	.	ID=DOMAIN 292-0-0;Parent=TE_BASE 292;annot=Class_I::LTR::Ty1/copia::Ale INT_retrofit;name=INT;color=#b10026
ST4.03ch01	feature	polypeptide_conserved_region	66766689	66766986	.	+	.	ID=DOMAIN 292-1-0;Parent=TE_BASE 292;annot=Class_I::LTR::Ty1/copia::Ivana RT_oryco;name=RT;color=#feb24c
ST4.03ch01	feature	polypeptide_conserved_region	66767731	66768076	.	+	.	ID=DOMAIN 292-2-0;Parent=TE_BASE 292;annot=Class_I::LTR::Ty1/copia::Ty1-outgroup RNaseH_copia;name=RH;color=#fc4e2a
ST4.03ch01	feature	RR_tract	66768312	66768326	.	.	.	ID=PPT 292;Parent=TE_BASE 292;name=ppt;color=#41ab5d
ST4.03ch01	feature	long_terminal_repeat	66768354	66768499	.	.	.	ID=LTR RIGHT 292-0;Parent=TE_BASE 292;name=ltr right;color=#f032e6
ST4.03ch01	feature	long_terminal_repeat	66763109	66763254	.	.	.	ID=LTR LEFT 292-0;Parent=TE_BASE 292;name=ltr left;color=#f032e6
ST4.03ch01	feature	nested_repeat	66582536	66587603	.	.	.	ID=TE_BASE 294;name=TE_BASE 294;annot=Class_I::LTR::Ty3/gypsy::chromovirus::Reina;color=#a9a9a9
ST4.03ch01	feature	repeat_fragment	66582536	66587603	.	.	.	ID=TE 294-0;Parent=TE_BASE 294;name=TE 294;color=#a9a9a9
ST4.03ch01	feature	polypeptide_conserved_region	66583022	66584051	.	-	.	ID=DOMAIN 294-0-0;Parent=TE_BASE 294;annot=Class_I::LTR::Ty3/gypsy::chromovirus::Reina INT_reina;name=INT;color=#b10026
ST4.03ch01	feature	polypeptide_conserved_region	66584279	66584630	.	-	.	ID=DOMAIN 294-1-0;Parent=TE_BASE 294;annot=Class_I::LTR::Ty3/gypsy::chromovirus::Reina RNaseH_reina;name=RH;color=#fc4e2a
ST4.03ch01	feature	polypeptide_conserved_region	66584762	66585437	.	-	.	ID=DOMAIN 294-2-0;Parent=TE_BASE 294;annot=Class_I::LTR::Ty3/gypsy::chromovirus::Reina RT_reina;name=RT;color=#feb24c
ST4.03ch01	feature	polypeptide_conserved_region	66586280	66586826	.	-	.	ID=DOMAIN 294-3-0;Parent=TE_BASE 294;annot=Class_I::LTR::Ty3/gypsy::chromovirus::Reina GAG_reina;name=GAG;color=#225ea8
ST4.03ch01	feature	long_terminal_repeat	66587215	66587603	.	.	.	ID=LTR LEFT 294-0;Parent=TE_BASE 294;name=ltr left;color=#f032e6
ST4.03ch01	feature	long_terminal_repeat	66582536	66582924	.	.	.	ID=LTR RIGHT 294-0;Parent=TE_BASE 294;name=ltr right;color=#f032e6
ST4.03ch01	feature	nested_repeat	66312940	66318690	.	.	.	ID=TE_BASE 295;name=TE_BASE 295;annot=Class_I::LTR::Ty1/copia::Tork;color=#a9a9a9
ST4.03ch01	feature	repeat_fragment	66312940	66318690	.	.	.	ID=TE 295-0;Parent=TE_BASE 295;name=TE 295;color=#a9a9a9
ST4.03ch01	feature	polypeptide_conserved_region	66315321	66315723	.	+	.	ID=DOMAIN 295-0-0;Parent=TE_BASE 295;annot=Class_I::LTR::Ty1/copia::Ivana INT_oryco;name=INT;color=#b10026
ST4.03ch01	feature	polypeptide_conserved_region	66316072	66316564	.	+	.	ID=DOMAIN 295-1-0;Parent=TE_BASE 295;annot=Class_I::LTR::Ty1/copia::Tork RT_tork;name=RT;color=#feb24c
ST4.03ch01	feature	primer_binding_site	66313563	66313581	.	.	.	ID=PBS 295;Parent=TE_BASE 295;name=pbs;color=#c7e9c0
ST4.03ch01	feature	RR_tract	66318120	66318134	.	.	.	ID=PPT 295;Parent=TE_BASE 295;name=ppt;color=#41ab5d
ST4.03ch01	feature	long_terminal_repeat	66318134	66318690	.	.	.	ID=LTR RIGHT 295-0;Parent=TE_BASE 295;name=ltr right;color=#f032e6
ST4.03ch01	feature	long_terminal_repeat	66312940	66313546	.	.	.	ID=LTR LEFT 295-0;Parent=TE_BASE 295;name=ltr left;color=#f032e6
ST4.03ch01	feature	target_site_duplication	66312935	66312939	.	.	.	ID=TSR LEFT 295;Parent=TE_BASE 295;name=tsr left;color=#333333
ST4.03ch01	feature	target_site_duplication	66318691	66318695	.	.	.	ID=TSR RIGHT 295;Parent=TE_BASE 295;name=tsr right;color=#333333
ST4.03ch01	feature	nested_repeat	65917107	65922184	.	.	.	ID=TE_BASE 299;name=TE_BASE 299;annot=Class_I::LTR::Ty1/copia::Ivana;color=#a9a9a9
ST4.03ch01	feature	repeat_fragment	65917107	65922184	.	.	.	ID=TE 299-0;Parent=TE_BASE 299;name=TE 299;color=#a9a9a9
ST4.03ch01	feature	polypeptide_conserved_region	65919205	65919835	.	+	.	ID=DOMAIN 299-0-0;Parent=TE_BASE 299;annot=Class_I::LTR::Ty1/copia::Ale INT_retrofit;name=INT;color=#b10026
ST4.03ch01	feature	polypeptide_conserved_region	65920447	65921149	.	+	.	ID=DOMAIN 299-1-0;Parent=TE_BASE 299;annot=Class_I::LTR::Ty1/copia::Ivana RT_oryco;name=RT;color=#feb24c
ST4.03ch01	feature	polypeptide_conserved_region	65921684	65921897	.	+	.	ID=DOMAIN 299-2-0;Parent=TE_BASE 299;annot=Class_I::LTR::Ty1/copia::Ale RNaseH_retrofit;name=RH;color=#fc4e2a
ST4.03ch01	feature	RR_tract	65921963	65921977	.	.	.	ID=PPT 299;Parent=TE_BASE 299;name=ppt;color=#41ab5d
ST4.03ch01	feature	long_terminal_repeat	65921977	65922184	.	.	.	ID=LTR RIGHT 299-0;Parent=TE_BASE 299;name=ltr right;color=#f032e6
ST4.03ch01	feature	long_terminal_repeat	65917107	65917314	.	.	.	ID=LTR LEFT 299-0;Parent=TE_BASE 299;name=ltr left;color=#f032e6
ST4.03ch01	feature	nested_repeat	65713976	65724689	.	.	.	ID=TE_BASE 301;name=TE_BASE 301;annot=Class_I::LTR::Ty1/copia::Ale;color=#a9a9a9
ST4.03ch01	feature	repeat_fragment	65713976	65724689	.	.	.	ID=TE 301-0;Parent=TE_BASE 301;name=TE 301;color=#a9a9a9
ST4.03ch01	feature	polypeptide_conserved_region	65724056	65724440	.	+	.	ID=DOMAIN 301-0-0;Parent=TE_BASE 301;annot=Class_I::LTR::Ty1/copia::Ale RNaseH_retrofit;name=RH;color=#fc4e2a
ST4.03ch01	feature	primer_binding_site	65714097	65714116	.	.	.	ID=PBS 301;Parent=TE_BASE 301;name=pbs;color=#c7e9c0
ST4.03ch01	feature	RR_tract	65724556	65724570	.	.	.	ID=PPT 301;Parent=TE_BASE 301;name=ppt;color=#41ab5d
ST4.03ch01	feature	long_terminal_repeat	65724571	65724689	.	.	.	ID=LTR RIGHT 301-0;Parent=TE_BASE 301;name=ltr right;color=#f032e6
ST4.03ch01	feature	long_terminal_repeat	65713976	65714094	.	.	.	ID=LTR LEFT 301-0;Parent=TE_BASE 301;name=ltr left;color=#f032e6
ST4.03ch01	feature	target_site_duplication	65713971	65713975	.	.	.	ID=TSR LEFT 301;Parent=TE_BASE 301;name=tsr left;color=#333333
ST4.03ch01	feature	target_site_duplication	65724690	65724694	.	.	.	ID=TSR RIGHT 301;Parent=TE_BASE 301;name=tsr right;color=#333333
ST4.03ch01	feature	nested_repeat	65518413	65542607	.	.	.	ID=TE_BASE 308;name=TE_BASE 308;annot=Class_I::LTR::Ty1/copia::Ivana;color=#a9a9a9
ST4.03ch01	feature	repeat_fragment	65518413	65542607	.	.	.	ID=TE 308-0;Parent=TE_BASE 308;name=TE 308;color=#a9a9a9
ST4.03ch01	feature	polypeptide_conserved_region	65531071	65531398	.	-	.	ID=DOMAIN 308-0-0;Parent=TE_BASE 308;annot=Class_I::LTR::Ty1/copia::Ale RNaseH_retrofit;name=RH;color=#fc4e2a
ST4.03ch01	feature	polypeptide_conserved_region	65531680	65532337	.	-	.	ID=DOMAIN 308-1-0;Parent=TE_BASE 308;annot=Class_I::LTR::Ty1/copia::Ivana RT_oryco;name=RT;color=#feb24c
ST4.03ch01	feature	polypeptide_conserved_region	65533134	65533401	.	-	.	ID=DOMAIN 308-2-0;Parent=TE_BASE 308;annot=Class_I::LTR::Ty1/copia::Ivana INT_oryco;name=INT;color=#b10026
ST4.03ch01	feature	long_terminal_repeat	65542465	65542607	.	.	.	ID=LTR LEFT 308-0;Parent=TE_BASE 308;name=ltr left;color=#f032e6
ST4.03ch01	feature	long_terminal_repeat	65518413	65518563	.	.	.	ID=LTR RIGHT 308-0;Parent=TE_BASE 308;name=ltr right;color=#f032e6
ST4.03ch01	feature	nested_repeat	65392153	65394620	.	.	.	ID=TE_BASE 311;name=TE_BASE 311;annot=Class_I::LTR::Ty3/gypsy::chromovirus::Reina;color=#a9a9a9
ST4.03ch01	feature	repeat_fragment	65392153	65394620	.	.	.	ID=TE 311-0;Parent=TE_BASE 311;name=TE 311;color=#a9a9a9
ST4.03ch01	feature	polypeptide_conserved_region	65392492	65393521	.	-	.	ID=DOMAIN 311-0-0;Parent=TE_BASE 311;annot=Class_I::LTR::Ty3/gypsy::chromovirus::Reina INT_reina;name=INT;color=#b10026
ST4.03ch01	feature	polypeptide_conserved_region	65393749	65393932	.	-	.	ID=DOMAIN 311-1-0;Parent=TE_BASE 311;annot=Class_I::LTR::Ty3/gypsy::chromovirus::Reina RNaseH_reina;name=RH;color=#fc4e2a
ST4.03ch01	feature	long_terminal_repeat	65394383	65394620	.	.	.	ID=LTR LEFT 311-0;Parent=TE_BASE 311;name=ltr left;color=#f032e6
ST4.03ch01	feature	long_terminal_repeat	65392153	65392388	.	.	.	ID=LTR RIGHT 311-0;Parent=TE_BASE 311;name=ltr right;color=#f032e6
ST4.03ch01	feature	nested_repeat	65314041	65318744	.	.	.	ID=TE_BASE 313;name=TE_BASE 313;annot=Class_I::LTR::Ty1/copia::Ivana;color=#a9a9a9
ST4.03ch01	feature	repeat_fragment	65314041	65318744	.	.	.	ID=TE 313-0;Parent=TE_BASE 313;name=TE 313;color=#a9a9a9
ST4.03ch01	feature	polypeptide_conserved_region	65315755	65316268	.	+	.	ID=DOMAIN 313-0-0;Parent=TE_BASE 313;annot=Class_I::LTR::Ty1/copia::Ivana RT_oryco;name=RT;color=#feb24c
ST4.03ch01	feature	polypeptide_conserved_region	65316648	65317050	.	+	.	ID=DOMAIN 313-1-0;Parent=TE_BASE 313;annot=Class_I::LTR::Ty1/copia::SIRE RNaseH_sire;name=RH;color=#fc4e2a
ST4.03ch01	feature	long_terminal_repeat	65318579	65318744	.	.	.	ID=LTR RIGHT 313-0;Parent=TE_BASE 313;name=ltr right;color=#f032e6
ST4.03ch01	feature	long_terminal_repeat	65314041	65314206	.	.	.	ID=LTR LEFT 313-0;Parent=TE_BASE 313;name=ltr left;color=#f032e6
ST4.03ch01	feature	target_site_duplication	65314036	65314040	.	.	.	ID=TSR LEFT 313;Parent=TE_BASE 313;name=tsr left;color=#333333
ST4.03ch01	feature	target_site_duplication	65318745	65318749	.	.	.	ID=TSR RIGHT 313;Parent=TE_BASE 313;name=tsr right;color=#333333
ST4.03ch01	feature	nested_repeat	65224742	65238522	.	.	.	ID=TE_BASE 315;name=TE_BASE 315;annot=Class_I::LTR::Ty3/gypsy::non-chromovirus::OTA::Athila;color=#a9a9a9
ST4.03ch01	feature	repeat_fragment	65224742	65238522	.	.	.	ID=TE 315-0;Parent=TE_BASE 315;name=TE 315;color=#a9a9a9
ST4.03ch01	feature	polypeptide_conserved_region	65231758	65232796	.	-	.	ID=DOMAIN 315-0-0;Parent=TE_BASE 315;annot=Class_I::LTR::Ty3/gypsy::non-chromovirus::OTA::Athila INT_athila;name=INT;color=#b10026
ST4.03ch01	feature	polypeptide_conserved_region	65233085	65233448	.	-	.	ID=DOMAIN 315-1-0;Parent=TE_BASE 315;annot=Class_I::LTR::Ty3/gypsy::non-chromovirus::OTA::Athila RNaseH_athila;name=RH;color=#fc4e2a
ST4.03ch01	feature	polypeptide_conserved_region	65233615	65234305	.	-	.	ID=DOMAIN 315-2-0;Parent=TE_BASE 315;annot=Class_I::LTR::Ty3/gypsy::non-chromovirus::OTA::Athila RT_athila;name=RT;color=#feb24c
ST4.03ch01	feature	polypeptide_conserved_region	65234902	65235019	.	-	.	ID=DOMAIN 315-3-0;Parent=TE_BASE 315;annot=Class_I::LTR::Ty3/gypsy::non-chromovirus::OTA::Athila AP_athila;name=PROT;color=#ffeda0
ST4.03ch01	feature	polypeptide_conserved_region	65236211	65236520	.	-	.	ID=DOMAIN 315-4-0;Parent=TE_BASE 315;annot=Class_I::LTR::Ty3/gypsy::non-chromovirus::OTA::Athila GAG_athila;name=GAG;color=#225ea8
ST4.03ch01	feature	long_terminal_repeat	65237130	65238522	.	.	.	ID=LTR LEFT 315-0;Parent=TE_BASE 315;name=ltr left;color=#f032e6
ST4.03ch01	feature	long_terminal_repeat	65224742	65226154	.	.	.	ID=LTR RIGHT 315-0;Parent=TE_BASE 315;name=ltr right;color=#f032e6
ST4.03ch01	feature	nested_repeat	65186587	65193966	.	.	.	ID=TE_BASE 316;name=TE_BASE 316;annot=Class_I::LTR::Ty1/copia::SIRE;color=#a9a9a9
ST4.03ch01	feature	repeat_fragment	65186587	65193966	.	.	.	ID=TE 316-0;Parent=TE_BASE 316;name=TE 316;color=#a9a9a9
ST4.03ch01	feature	polypeptide_conserved_region	65188168	65188345	.	+	.	ID=DOMAIN 316-0-0;Parent=TE_BASE 316;annot=Class_I::LTR::Ty1/copia::SIRE GAG_sire;name=GAG;color=#225ea8
ST4.03ch01	feature	polypeptide_conserved_region	65188593	65188830	.	+	.	ID=DOMAIN 316-1-0;Parent=TE_BASE 316;annot=Class_I::LTR::Ty1/copia::SIRE AP_sire;name=PROT;color=#ffeda0
ST4.03ch01	feature	polypeptide_conserved_region	65188891	65189449	.	+	.	ID=DOMAIN 316-2-0;Parent=TE_BASE 316;annot=Class_I::LTR::Ty1/copia::SIRE INT_sire;name=INT;color=#b10026
ST4.03ch01	feature	primer_binding_site	65186938	65186958	.	.	.	ID=PBS 316;Parent=TE_BASE 316;name=pbs;color=#c7e9c0
ST4.03ch01	feature	RR_tract	65193592	65193606	.	.	.	ID=PPT 316;Parent=TE_BASE 316;name=ppt;color=#41ab5d
ST4.03ch01	feature	long_terminal_repeat	65193620	65193966	.	.	.	ID=LTR RIGHT 316-0;Parent=TE_BASE 316;name=ltr right;color=#f032e6
ST4.03ch01	feature	long_terminal_repeat	65186587	65186933	.	.	.	ID=LTR LEFT 316-0;Parent=TE_BASE 316;name=ltr left;color=#f032e6
ST4.03ch01	feature	nested_repeat	65177205	65186060	.	.	.	ID=TE_BASE 317;name=TE_BASE 317;annot=Class_I::LTR::Ty3/gypsy::chromovirus::Tekay;color=#a9a9a9
ST4.03ch01	feature	repeat_fragment	65177205	65186060	.	.	.	ID=TE 317-0;Parent=TE_BASE 317;name=TE 317;color=#a9a9a9
ST4.03ch01	feature	polypeptide_conserved_region	65179848	65180523	.	+	.	ID=DOMAIN 317-0-0;Parent=TE_BASE 317;annot=Class_I::LTR::Ty3/gypsy::chromovirus::Tekay RT_del;name=RT;color=#feb24c
ST4.03ch01	feature	polypeptide_conserved_region	65180658	65181009	.	+	.	ID=DOMAIN 317-1-0;Parent=TE_BASE 317;annot=Class_I::LTR::Ty3/gypsy::chromovirus::Tekay RNaseH_del;name=RH;color=#fc4e2a
ST4.03ch01	feature	polypeptide_conserved_region	65182573	65183593	.	+	.	ID=DOMAIN 317-2-0;Parent=TE_BASE 317;annot=Class_I::LTR::Ty3/gypsy::chromovirus::Tekay INT_del;name=INT;color=#b10026
ST4.03ch01	feature	polypeptide_conserved_region	65183650	65183800	.	+	.	ID=DOMAIN 317-3-0;Parent=TE_BASE 317;annot=Class_I::LTR::Ty3/gypsy::chromovirus::Tekay CHR_tekay_Lycopersicon;name=CHD;color=#6a51a3
ST4.03ch01	feature	long_terminal_repeat	65185705	65186060	.	.	.	ID=LTR RIGHT 317-0;Parent=TE_BASE 317;name=ltr right;color=#f032e6
ST4.03ch01	feature	long_terminal_repeat	65177205	65177562	.	.	.	ID=LTR LEFT 317-0;Parent=TE_BASE 317;name=ltr left;color=#f032e6
ST4.03ch01	feature	nested_repeat	65132106	65137425	.	.	.	ID=TE_BASE 318;name=TE_BASE 318;annot=Class_I::LTR::Ty1/copia::Ivana;color=#a9a9a9
ST4.03ch01	feature	repeat_fragment	65132106	65137425	.	.	.	ID=TE 318-0;Parent=TE_BASE 318;name=TE 318;color=#a9a9a9
ST4.03ch01	feature	polypeptide_conserved_region	65132464	65132866	.	-	.	ID=DOMAIN 318-0-0;Parent=TE_BASE 318;annot=Class_I::LTR::Ty1/copia::Ale RNaseH_retrofit;name=RH;color=#fc4e2a
ST4.03ch01	feature	polypeptide_conserved_region	65133157	65133877	.	-	.	ID=DOMAIN 318-1-0;Parent=TE_BASE 318;annot=Class_I::LTR::Ty1/copia::Ivana RT_oryco;name=RT;color=#feb24c
ST4.03ch01	feature	primer_binding_site	65132444	65132467	.	.	.	ID=PBS 318;Parent=TE_BASE 318;name=ppt;color=#41ab5d
ST4.03ch01	feature	RR_tract	65137059	65137073	.	.	.	ID=PPT 318;Parent=TE_BASE 318;name=pbs;color=#c7e9c0
ST4.03ch01	feature	long_terminal_repeat	65137143	65137425	.	.	.	ID=LTR LEFT 318-0;Parent=TE_BASE 318;name=ltr left;color=#f032e6
ST4.03ch01	feature	long_terminal_repeat	65132106	65132388	.	.	.	ID=LTR RIGHT 318-0;Parent=TE_BASE 318;name=ltr right;color=#f032e6
ST4.03ch01	feature	target_site_duplication	65132101	65132105	.	.	.	ID=TSR RIGHT 318;Parent=TE_BASE 318;name=tsr right;color=#333333
ST4.03ch01	feature	target_site_duplication	65137426	65137430	.	.	.	ID=TSR LEFT 318;Parent=TE_BASE 318;name=tsr left;color=#333333
ST4.03ch01	feature	nested_repeat	64871367	64880722	.	.	.	ID=TE_BASE 320;name=TE_BASE 320;annot=Class_I::LTR::Ty3/gypsy::chromovirus::Tekay;color=#a9a9a9
ST4.03ch01	feature	repeat_fragment	64871367	64880722	.	.	.	ID=TE 320-0;Parent=TE_BASE 320;name=TE 320;color=#a9a9a9
ST4.03ch01	feature	polypeptide_conserved_region	64873857	64874433	.	+	.	ID=DOMAIN 320-0-0;Parent=TE_BASE 320;annot=Class_I::LTR::Ty3/gypsy::chromovirus::Tekay GAG_del;name=GAG;color=#225ea8
ST4.03ch01	feature	polypeptide_conserved_region	64877340	64878015	.	+	.	ID=DOMAIN 320-1-0;Parent=TE_BASE 320;annot=Class_I::LTR::Ty3/gypsy::chromovirus::Tekay RT_del;name=RT;color=#feb24c
ST4.03ch01	feature	polypeptide_conserved_region	64878150	64878501	.	+	.	ID=DOMAIN 320-2-0;Parent=TE_BASE 320;annot=Class_I::LTR::Ty3/gypsy::chromovirus::Tekay RNaseH_del;name=RH;color=#fc4e2a
ST4.03ch01	feature	polypeptide_conserved_region	64878822	64879857	.	+	.	ID=DOMAIN 320-3-0;Parent=TE_BASE 320;annot=Class_I::LTR::Ty3/gypsy::chromovirus::Tekay INT_del;name=INT;color=#b10026
ST4.03ch01	feature	polypeptide_conserved_region	64879917	64880067	.	+	.	ID=DOMAIN 320-4-0;Parent=TE_BASE 320;annot=Class_I::LTR::Ty3/gypsy::chromovirus::Tekay CHR_tekay_Lycopersicon;name=CHD;color=#6a51a3
ST4.03ch01	feature	RR_tract	64880304	64880318	.	.	.	ID=PPT 320;Parent=TE_BASE 320;name=ppt;color=#41ab5d
ST4.03ch01	feature	long_terminal_repeat	64880318	64880722	.	.	.	ID=LTR RIGHT 320-0;Parent=TE_BASE 320;name=ltr right;color=#f032e6
ST4.03ch01	feature	long_terminal_repeat	64871367	64871770	.	.	.	ID=LTR LEFT 320-0;Parent=TE_BASE 320;name=ltr left;color=#f032e6
ST4.03ch01	feature	nested_repeat	64727597	64729741	.	.	.	ID=TE_BASE 322;name=TE_BASE 322;annot=Class_I::LTR::Ty3/gypsy::chromovirus::Tekay;color=#a9a9a9
ST4.03ch01	feature	repeat_fragment	64727597	64729741	.	.	.	ID=TE 322-0;Parent=TE_BASE 322;name=TE 322;color=#a9a9a9
ST4.03ch01	feature	polypeptide_conserved_region	64729020	64729365	.	+	.	ID=DOMAIN 322-0-0;Parent=TE_BASE 322;annot=Class_I::LTR::Ty3/gypsy::chromovirus::Tekay RT_del;name=RT;color=#feb24c
ST4.03ch01	feature	primer_binding_site	64727743	64727763	.	.	.	ID=PBS 322;Parent=TE_BASE 322;name=pbs;color=#c7e9c0
ST4.03ch01	feature	RR_tract	64729584	64729598	.	.	.	ID=PPT 322;Parent=TE_BASE 322;name=ppt;color=#41ab5d
ST4.03ch01	feature	long_terminal_repeat	64729629	64729741	.	.	.	ID=LTR RIGHT 322-0;Parent=TE_BASE 322;name=ltr right;color=#f032e6
ST4.03ch01	feature	long_terminal_repeat	64727597	64727704	.	.	.	ID=LTR LEFT 322-0;Parent=TE_BASE 322;name=ltr left;color=#f032e6
ST4.03ch01	feature	nested_repeat	64688376	64696721	.	.	.	ID=TE_BASE 324;name=TE_BASE 324;annot=Class_I::LTR::Ty3/gypsy::chromovirus::Tekay;color=#a9a9a9
ST4.03ch01	feature	repeat_fragment	64688376	64696721	.	.	.	ID=TE 324-0;Parent=TE_BASE 324;name=TE 324;color=#a9a9a9
ST4.03ch01	feature	polypeptide_conserved_region	64689459	64689609	.	-	.	ID=DOMAIN 324-0-0;Parent=TE_BASE 324;annot=Class_I::LTR::Ty3/gypsy::chromovirus::Tekay CHR_tekay_Lycopersicon;name=CHD;color=#6a51a3
ST4.03ch01	feature	polypeptide_conserved_region	64690027	64690498	.	-	.	ID=DOMAIN 324-1-0;Parent=TE_BASE 324;annot=Class_I::LTR::Ty3/gypsy::chromovirus::Tekay INT_del;name=INT;color=#b10026
ST4.03ch01	feature	polypeptide_conserved_region	64691027	64691348	.	-	.	ID=DOMAIN 324-2-0;Parent=TE_BASE 324;annot=Class_I::LTR::Ty3/gypsy::chromovirus::Tekay RNaseH_del;name=RH;color=#fc4e2a
ST4.03ch01	feature	polypeptide_conserved_region	64691514	64692099	.	-	.	ID=DOMAIN 324-3-0;Parent=TE_BASE 324;annot=Class_I::LTR::Ty3/gypsy::chromovirus::Tekay RT_del;name=RT;color=#feb24c
ST4.03ch01	feature	polypeptide_conserved_region	64692544	64692802	.	-	.	ID=DOMAIN 324-4-0;Parent=TE_BASE 324;annot=Class_I::LTR::Ty3/gypsy::chromovirus::Tekay AP_del;name=PROT;color=#ffeda0
ST4.03ch01	feature	polypeptide_conserved_region	64693280	64693814	.	-	.	ID=DOMAIN 324-5-0;Parent=TE_BASE 324;annot=Class_I::LTR::Ty3/gypsy::chromovirus::Tekay GAG_del;name=GAG;color=#225ea8
ST4.03ch01	feature	long_terminal_repeat	64695744	64696721	.	.	.	ID=LTR LEFT 324-0;Parent=TE_BASE 324;name=ltr left;color=#f032e6
ST4.03ch01	feature	long_terminal_repeat	64688376	64689368	.	.	.	ID=LTR RIGHT 324-0;Parent=TE_BASE 324;name=ltr right;color=#f032e6
ST4.03ch01	feature	nested_repeat	64405819	64413374	.	.	.	ID=TE_BASE 330;name=TE_BASE 330;annot=Class_I::LTR::Ty3/gypsy::chromovirus::Tekay;color=#a9a9a9
ST4.03ch01	feature	repeat_fragment	64405819	64413374	.	.	.	ID=TE 330-0;Parent=TE_BASE 330;name=TE 330;color=#a9a9a9
ST4.03ch01	feature	polypeptide_conserved_region	64409731	64410313	.	+	.	ID=DOMAIN 330-0-0;Parent=TE_BASE 330;annot=Class_I::LTR::Ty3/gypsy::chromovirus::Tekay RT_del;name=RT;color=#feb24c
ST4.03ch01	feature	polypeptide_conserved_region	64410544	64410892	.	+	.	ID=DOMAIN 330-1-0;Parent=TE_BASE 330;annot=Class_I::LTR::Ty3/gypsy::chromovirus::Tekay RNaseH_del;name=RH;color=#fc4e2a
ST4.03ch01	feature	polypeptide_conserved_region	64411380	64411785	.	+	.	ID=DOMAIN 330-2-0;Parent=TE_BASE 330;annot=Class_I::LTR::Ty3/gypsy::chromovirus::Tekay INT_del;name=INT;color=#b10026
ST4.03ch01	feature	polypeptide_conserved_region	64412174	64412315	.	+	.	ID=DOMAIN 330-3-0;Parent=TE_BASE 330;annot=Class_I::LTR::Ty3/gypsy::chromovirus::Tekay CHR_tekay_Lycopersicon;name=CHD;color=#6a51a3
ST4.03ch01	feature	primer_binding_site	64406689	64406709	.	.	.	ID=PBS 330;Parent=TE_BASE 330;name=pbs;color=#c7e9c0
ST4.03ch01	feature	RR_tract	64412477	64412491	.	.	.	ID=PPT 330;Parent=TE_BASE 330;name=ppt;color=#41ab5d
ST4.03ch01	feature	long_terminal_repeat	64412491	64413374	.	.	.	ID=LTR RIGHT 330-0;Parent=TE_BASE 330;name=ltr right;color=#f032e6
ST4.03ch01	feature	long_terminal_repeat	64405819	64406683	.	.	.	ID=LTR LEFT 330-0;Parent=TE_BASE 330;name=ltr left;color=#f032e6
ST4.03ch01	feature	nested_repeat	64290122	64295384	.	.	.	ID=TE_BASE 331;name=TE_BASE 331;annot=Class_I::LTR::Ty3/gypsy::chromovirus::Reina;color=#a9a9a9
ST4.03ch01	feature	repeat_fragment	64290122	64295384	.	.	.	ID=TE 331-0;Parent=TE_BASE 331;name=TE 331;color=#a9a9a9
ST4.03ch01	feature	polypeptide_conserved_region	64293798	64294749	.	+	.	ID=DOMAIN 331-0-0;Parent=TE_BASE 331;annot=Class_I::LTR::Ty3/gypsy::chromovirus::Reina INT_reina;name=INT;color=#b10026
ST4.03ch01	feature	polypeptide_conserved_region	64294818	64294986	.	+	.	ID=DOMAIN 331-1-0;Parent=TE_BASE 331;annot=Class_I::LTR::Ty3/gypsy::chromovirus::Reina CHR_reina_LORE2B7b;name=CHD;color=#6a51a3
ST4.03ch01	feature	primer_binding_site	64290559	64290577	.	.	.	ID=PBS 331;Parent=TE_BASE 331;name=pbs;color=#c7e9c0
ST4.03ch01	feature	long_terminal_repeat	64294993	64295384	.	.	.	ID=LTR RIGHT 331-0;Parent=TE_BASE 331;name=ltr right;color=#f032e6
ST4.03ch01	feature	long_terminal_repeat	64290122	64290513	.	.	.	ID=LTR LEFT 331-0;Parent=TE_BASE 331;name=ltr left;color=#f032e6
ST4.03ch01	feature	target_site_duplication	64290117	64290121	.	.	.	ID=TSR LEFT 331;Parent=TE_BASE 331;name=tsr left;color=#333333
ST4.03ch01	feature	target_site_duplication	64295385	64295389	.	.	.	ID=TSR RIGHT 331;Parent=TE_BASE 331;name=tsr right;color=#333333
ST4.03ch01	feature	nested_repeat	64188149	64202144	.	.	.	ID=TE_BASE 333;name=TE_BASE 333;annot=Class_I::LTR::Ty1/copia::SIRE;color=#a9a9a9
ST4.03ch01	feature	repeat_fragment	64188149	64202144	.	.	.	ID=TE 333-0;Parent=TE_BASE 333;name=TE 333;color=#a9a9a9
ST4.03ch01	feature	polypeptide_conserved_region	64193289	64193676	.	-	.	ID=DOMAIN 333-0-0;Parent=TE_BASE 333;annot=Class_I::LTR::Ty1/copia::Ale RNaseH_retrofit;name=RH;color=#fc4e2a
ST4.03ch01	feature	polypeptide_conserved_region	64194224	64194470	.	-	.	ID=DOMAIN 333-1-0;Parent=TE_BASE 333;annot=Class_I::LTR::Ty1/copia::SIRE RT_sire;name=RT;color=#feb24c
ST4.03ch01	feature	RR_tract	64201871	64201885	.	.	.	ID=PPT 333;Parent=TE_BASE 333;name=pbs;color=#c7e9c0
ST4.03ch01	feature	long_terminal_repeat	64201914	64202144	.	.	.	ID=LTR LEFT 333-0;Parent=TE_BASE 333;name=ltr left;color=#f032e6
ST4.03ch01	feature	long_terminal_repeat	64188149	64188379	.	.	.	ID=LTR RIGHT 333-0;Parent=TE_BASE 333;name=ltr right;color=#f032e6
ST4.03ch01	feature	nested_repeat	63869770	63873750	.	.	.	ID=TE_BASE 337;name=TE_BASE 337;annot=Class_I::LTR::Ty1/copia::Tork;color=#a9a9a9
ST4.03ch01	feature	repeat_fragment	63869770	63873750	.	.	.	ID=TE 337-0;Parent=TE_BASE 337;name=TE 337;color=#a9a9a9
ST4.03ch01	feature	polypeptide_conserved_region	63870246	63870453	.	+	.	ID=DOMAIN 337-0-0;Parent=TE_BASE 337;annot=Class_I::LTR::Ty1/copia::Tork AP_tork;name=PROT;color=#ffeda0
ST4.03ch01	feature	polypeptide_conserved_region	63870637	63871279	.	+	.	ID=DOMAIN 337-1-0;Parent=TE_BASE 337;annot=Class_I::LTR::Ty1/copia::Tork INT_tork;name=INT;color=#b10026
ST4.03ch01	feature	polypeptide_conserved_region	63872200	63872578	.	+	.	ID=DOMAIN 337-2-0;Parent=TE_BASE 337;annot=Class_I::LTR::Ty1/copia::Tork RT_tork;name=RT;color=#feb24c
ST4.03ch01	feature	polypeptide_conserved_region	63872882	63873281	.	+	.	ID=DOMAIN 337-3-0;Parent=TE_BASE 337;annot=Class_I::LTR::Ty1/copia::Tork RNaseH_tork;name=RH;color=#fc4e2a
ST4.03ch01	feature	primer_binding_site	63869939	63869960	.	.	.	ID=PBS 337;Parent=TE_BASE 337;name=pbs;color=#c7e9c0
ST4.03ch01	feature	long_terminal_repeat	63873586	63873750	.	.	.	ID=LTR RIGHT 337-0;Parent=TE_BASE 337;name=ltr right;color=#f032e6
ST4.03ch01	feature	long_terminal_repeat	63869770	63869933	.	.	.	ID=LTR LEFT 337-0;Parent=TE_BASE 337;name=ltr left;color=#f032e6
ST4.03ch01	feature	nested_repeat	63590363	63628284	.	.	.	ID=TE_BASE 341;name=TE_BASE 341;annot=Class_I::LTR::Ty1/copia::Ivana;color=#a9a9a9
ST4.03ch01	feature	repeat_fragment	63590363	63628284	.	.	.	ID=TE 341-0;Parent=TE_BASE 341;name=TE 341;color=#a9a9a9
ST4.03ch01	feature	polypeptide_conserved_region	63626646	63626919	.	-	.	ID=DOMAIN 341-0-0;Parent=TE_BASE 341;annot=Class_I::LTR::Ty1/copia::Ivana RT_oryco;name=RT;color=#feb24c
ST4.03ch01	feature	polypeptide_conserved_region	63627601	63628018	.	-	.	ID=DOMAIN 341-1-0;Parent=TE_BASE 341;annot=Class_I::LTR::Ty1/copia::Ale INT_retrofit;name=INT;color=#b10026
ST4.03ch01	feature	primer_binding_site	63590544	63590565	.	.	.	ID=PBS 341;Parent=TE_BASE 341;name=ppt;color=#41ab5d
ST4.03ch01	feature	RR_tract	63628099	63628113	.	.	.	ID=PPT 341;Parent=TE_BASE 341;name=pbs;color=#c7e9c0
ST4.03ch01	feature	long_terminal_repeat	63628171	63628284	.	.	.	ID=LTR LEFT 341-0;Parent=TE_BASE 341;name=ltr left;color=#f032e6
ST4.03ch01	feature	long_terminal_repeat	63590363	63590477	.	.	.	ID=LTR RIGHT 341-0;Parent=TE_BASE 341;name=ltr right;color=#f032e6
ST4.03ch01	feature	nested_repeat	63424246	63450349	.	.	.	ID=TE_BASE 345;name=TE_BASE 345;annot=Class_I::LTR::Ty3/gypsy::chromovirus::Tekay;color=#a9a9a9
ST4.03ch01	feature	repeat_fragment	63424246	63450349	.	.	.	ID=TE 345-0;Parent=TE_BASE 345;name=TE 345;color=#a9a9a9
ST4.03ch01	feature	polypeptide_conserved_region	63425172	63425406	.	+	.	ID=DOMAIN 345-0-0;Parent=TE_BASE 345;annot=Class_I::LTR::Ty3/gypsy::chromovirus::Tekay RNaseH_caulimovirus;name=RH;color=#fc4e2a
ST4.03ch01	feature	RR_tract	63450124	63450138	.	.	.	ID=PPT 345;Parent=TE_BASE 345;name=ppt;color=#41ab5d
ST4.03ch01	feature	long_terminal_repeat	63450212	63450349	.	.	.	ID=LTR RIGHT 345-0;Parent=TE_BASE 345;name=ltr right;color=#f032e6
ST4.03ch01	feature	long_terminal_repeat	63424246	63424381	.	.	.	ID=LTR LEFT 345-0;Parent=TE_BASE 345;name=ltr left;color=#f032e6
ST4.03ch01	feature	nested_repeat	63419720	63422168	.	.	.	ID=TE_BASE 346;name=TE_BASE 346;annot=Class_I::LTR::Ty1/copia::Tork;color=#a9a9a9
ST4.03ch01	feature	repeat_fragment	63419720	63422168	.	.	.	ID=TE 346-0;Parent=TE_BASE 346;name=TE 346;color=#a9a9a9
ST4.03ch01	feature	polypeptide_conserved_region	63421667	63422183	.	-	.	ID=DOMAIN 346-0-0;Parent=TE_BASE 346;annot=Class_I::LTR::Ty1/copia::Tork RT_tork;name=RT;color=#feb24c
ST4.03ch01	feature	primer_binding_site	63421878	63421899	.	.	.	ID=PBS 346;Parent=TE_BASE 346;name=ppt;color=#41ab5d
ST4.03ch01	feature	long_terminal_repeat	63421972	63422168	.	.	.	ID=LTR LEFT 346-0;Parent=TE_BASE 346;name=ltr left;color=#f032e6
ST4.03ch01	feature	long_terminal_repeat	63419720	63419916	.	.	.	ID=LTR RIGHT 346-0;Parent=TE_BASE 346;name=ltr right;color=#f032e6
ST4.03ch01	feature	nested_repeat	63369695	63395357	.	.	.	ID=TE_BASE 348;name=TE_BASE 348;annot=Class_I::LTR::Ty3/gypsy::chromovirus::Tekay;color=#a9a9a9
ST4.03ch01	feature	repeat_fragment	63369695	63395357	.	.	.	ID=TE 348-0;Parent=TE_BASE 348;name=TE 348;color=#a9a9a9
ST4.03ch01	feature	polypeptide_conserved_region	63375210	63376011	.	-	.	ID=DOMAIN 348-0-0;Parent=TE_BASE 348;annot=Class_I::LTR::Ty3/gypsy::chromovirus::Tekay INT_del;name=INT;color=#b10026
ST4.03ch01	feature	polypeptide_conserved_region	63376323	63376674	.	-	.	ID=DOMAIN 348-1-0;Parent=TE_BASE 348;annot=Class_I::LTR::Ty3/gypsy::chromovirus::Tekay RNaseH_del;name=RH;color=#fc4e2a
ST4.03ch01	feature	polypeptide_conserved_region	63376794	63377448	.	-	.	ID=DOMAIN 348-2-0;Parent=TE_BASE 348;annot=Class_I::LTR::Ty3/gypsy::chromovirus::Tekay RT_del;name=RT;color=#feb24c
ST4.03ch01	feature	polypeptide_conserved_region	63378627	63379119	.	-	.	ID=DOMAIN 348-3-0;Parent=TE_BASE 348;annot=Class_I::LTR::Ty3/gypsy::chromovirus::Tekay GAG_del;name=GAG;color=#225ea8
ST4.03ch01	feature	primer_binding_site	63370877	63370899	.	.	.	ID=PBS 348;Parent=TE_BASE 348;name=ppt;color=#41ab5d
ST4.03ch01	feature	RR_tract	63394167	63394181	.	.	.	ID=PPT 348;Parent=TE_BASE 348;name=pbs;color=#c7e9c0
ST4.03ch01	feature	long_terminal_repeat	63394201	63395357	.	.	.	ID=LTR LEFT 348-0;Parent=TE_BASE 348;name=ltr left;color=#f032e6
ST4.03ch01	feature	long_terminal_repeat	63369695	63370809	.	.	.	ID=LTR RIGHT 348-0;Parent=TE_BASE 348;name=ltr right;color=#f032e6
ST4.03ch01	feature	nested_repeat	63126565	63131909	.	.	.	ID=TE_BASE 352;name=TE_BASE 352;annot=Class_I::LTR::Ty1/copia::Tork;color=#a9a9a9
ST4.03ch01	feature	repeat_fragment	63126565	63131909	.	.	.	ID=TE 352-0;Parent=TE_BASE 352;name=TE 352;color=#a9a9a9
ST4.03ch01	feature	polypeptide_conserved_region	63128695	63129319	.	+	.	ID=DOMAIN 352-0-0;Parent=TE_BASE 352;annot=Class_I::LTR::Ty1/copia::Ale INT_retrofit;name=INT;color=#b10026
ST4.03ch01	feature	polypeptide_conserved_region	63129994	63130717	.	+	.	ID=DOMAIN 352-1-0;Parent=TE_BASE 352;annot=Class_I::LTR::Ty1/copia::Tork RT_tork;name=RT;color=#feb24c
ST4.03ch01	feature	polypeptide_conserved_region	63131002	63131407	.	+	.	ID=DOMAIN 352-2-0;Parent=TE_BASE 352;annot=Class_I::LTR::Ty1/copia::Ivana RNaseH_oryco;name=RH;color=#fc4e2a
ST4.03ch01	feature	RR_tract	63131471	63131485	.	.	.	ID=PPT 352;Parent=TE_BASE 352;name=ppt;color=#41ab5d
ST4.03ch01	feature	long_terminal_repeat	63131486	63131909	.	.	.	ID=LTR RIGHT 352-0;Parent=TE_BASE 352;name=ltr right;color=#f032e6
ST4.03ch01	feature	long_terminal_repeat	63126565	63126989	.	.	.	ID=LTR LEFT 352-0;Parent=TE_BASE 352;name=ltr left;color=#f032e6
ST4.03ch01	feature	nested_repeat	62837168	62849062	.	.	.	ID=TE_BASE 355;name=TE_BASE 355;annot=Class_I::LTR::Ty3/gypsy::non-chromovirus::OTA::Athila;color=#a9a9a9
ST4.03ch01	feature	repeat_fragment	62837168	62849062	.	.	.	ID=TE 355-0;Parent=TE_BASE 355;name=TE 355;color=#a9a9a9
ST4.03ch01	feature	polypeptide_conserved_region	62838892	62839393	.	+	.	ID=DOMAIN 355-0-0;Parent=TE_BASE 355;annot=Class_I::LTR::Ty3/gypsy::non-chromovirus::OTA::Athila GAG_athila;name=GAG;color=#225ea8
ST4.03ch01	feature	polypeptide_conserved_region	62840488	62840734	.	+	.	ID=DOMAIN 355-1-0;Parent=TE_BASE 355;annot=Class_I::LTR::Ty3/gypsy::non-chromovirus::OTA::Athila AP_athila;name=PROT;color=#ffeda0
ST4.03ch01	feature	polypeptide_conserved_region	62841546	62842056	.	+	.	ID=DOMAIN 355-2-0;Parent=TE_BASE 355;annot=Class_I::LTR::Ty3/gypsy::non-chromovirus::OTA::Athila RT_athila;name=RT;color=#feb24c
ST4.03ch01	feature	polypeptide_conserved_region	62842191	62842551	.	+	.	ID=DOMAIN 355-3-0;Parent=TE_BASE 355;annot=Class_I::LTR::Ty3/gypsy::non-chromovirus::OTA::Athila RNaseH_athila;name=RH;color=#fc4e2a
ST4.03ch01	feature	polypeptide_conserved_region	62842842	62843883	.	+	.	ID=DOMAIN 355-4-0;Parent=TE_BASE 355;annot=Class_I::LTR::Ty3/gypsy::non-chromovirus::OTA::Athila INT_athila;name=INT;color=#b10026
ST4.03ch01	feature	primer_binding_site	62838479	62838496	.	.	.	ID=PBS 355;Parent=TE_BASE 355;name=pbs;color=#c7e9c0
ST4.03ch01	feature	RR_tract	62847709	62847723	.	.	.	ID=PPT 355;Parent=TE_BASE 355;name=ppt;color=#41ab5d
ST4.03ch01	feature	long_terminal_repeat	62847759	62849062	.	.	.	ID=LTR RIGHT 355-0;Parent=TE_BASE 355;name=ltr right;color=#f032e6
ST4.03ch01	feature	long_terminal_repeat	62837168	62838470	.	.	.	ID=LTR LEFT 355-0;Parent=TE_BASE 355;name=ltr left;color=#f032e6
ST4.03ch01	feature	nested_repeat	62470405	62483011	.	.	.	ID=TE_BASE 356;name=TE_BASE 356;annot=Class_I::LTR::Ty1/copia::Ale;color=#a9a9a9
ST4.03ch01	feature	repeat_fragment	62470405	62483011	.	.	.	ID=TE 356-0;Parent=TE_BASE 356;name=TE 356;color=#a9a9a9
ST4.03ch01	feature	polypeptide_conserved_region	62470810	62471323	.	+	.	ID=DOMAIN 356-0-0;Parent=TE_BASE 356;annot=Class_I::LTR::Ty1/copia::Alesia GAG_retrofit;name=GAG;color=#225ea8
ST4.03ch01	feature	polypeptide_conserved_region	62476130	62476769	.	+	.	ID=DOMAIN 356-1-0;Parent=TE_BASE 356;annot=Class_I::LTR::Ty1/copia::Ale INT_retrofit;name=INT;color=#b10026
ST4.03ch01	feature	polypeptide_conserved_region	62477444	62478122	.	+	.	ID=DOMAIN 356-2-0;Parent=TE_BASE 356;annot=Class_I::LTR::Ty1/copia::Ale RT_retrofit;name=RT;color=#feb24c
ST4.03ch01	feature	polypeptide_conserved_region	62478296	62478533	.	+	.	ID=DOMAIN 356-3-0;Parent=TE_BASE 356;annot=Class_I::LTR::Ty1/copia::Ale RNaseH_retrofit;name=RH;color=#fc4e2a
ST4.03ch01	feature	long_terminal_repeat	62482842	62483011	.	.	.	ID=LTR RIGHT 356-0;Parent=TE_BASE 356;name=ltr right;color=#f032e6
ST4.03ch01	feature	long_terminal_repeat	62470405	62470574	.	.	.	ID=LTR LEFT 356-0;Parent=TE_BASE 356;name=ltr left;color=#f032e6
ST4.03ch01	feature	nested_repeat	62430538	62435878	.	.	.	ID=TE_BASE 357;name=TE_BASE 357;annot=Class_I::LTR::Ty1/copia::Ale;color=#a9a9a9
ST4.03ch01	feature	repeat_fragment	62430538	62435878	.	.	.	ID=TE 357-0;Parent=TE_BASE 357;name=TE 357;color=#a9a9a9
ST4.03ch01	feature	polypeptide_conserved_region	62432531	62432957	.	+	.	ID=DOMAIN 357-0-0;Parent=TE_BASE 357;annot=Class_I::LTR::Ty1/copia::Ale INT_retrofit;name=INT;color=#b10026
ST4.03ch01	feature	polypeptide_conserved_region	62434014	62434254	.	+	.	ID=DOMAIN 357-1-0;Parent=TE_BASE 357;annot=Class_I::LTR::Ty1/copia::Ale RT_retrofit;name=RT;color=#feb24c
ST4.03ch01	feature	polypeptide_conserved_region	62434925	62435330	.	+	.	ID=DOMAIN 357-2-0;Parent=TE_BASE 357;annot=Class_I::LTR::Ty1/copia::Ivana RNaseH_oryco;name=RH;color=#fc4e2a
ST4.03ch01	feature	primer_binding_site	62430816	62430834	.	.	.	ID=PBS 357;Parent=TE_BASE 357;name=pbs;color=#c7e9c0
ST4.03ch01	feature	RR_tract	62435586	62435600	.	.	.	ID=PPT 357;Parent=TE_BASE 357;name=ppt;color=#41ab5d
ST4.03ch01	feature	long_terminal_repeat	62435600	62435878	.	.	.	ID=LTR RIGHT 357-0;Parent=TE_BASE 357;name=ltr right;color=#f032e6
ST4.03ch01	feature	long_terminal_repeat	62430538	62430816	.	.	.	ID=LTR LEFT 357-0;Parent=TE_BASE 357;name=ltr left;color=#f032e6
ST4.03ch01	feature	target_site_duplication	62430533	62430537	.	.	.	ID=TSR LEFT 357;Parent=TE_BASE 357;name=tsr left;color=#333333
ST4.03ch01	feature	target_site_duplication	62435879	62435883	.	.	.	ID=TSR RIGHT 357;Parent=TE_BASE 357;name=tsr right;color=#333333
ST4.03ch01	feature	nested_repeat	62319192	62323540	.	.	.	ID=TE_BASE 359;name=TE_BASE 359;annot=Class_I::LTR::Ty1/copia::Ivana;color=#a9a9a9
ST4.03ch01	feature	repeat_fragment	62319192	62323540	.	.	.	ID=TE 359-0;Parent=TE_BASE 359;name=TE 359;color=#a9a9a9
ST4.03ch01	feature	polypeptide_conserved_region	62319455	62319824	.	-	.	ID=DOMAIN 359-0-0;Parent=TE_BASE 359;annot=Class_I::LTR::Ty1/copia::Ale RNaseH_retrofit;name=RH;color=#fc4e2a
ST4.03ch01	feature	polypeptide_conserved_region	62320142	62320841	.	-	.	ID=DOMAIN 359-1-0;Parent=TE_BASE 359;annot=Class_I::LTR::Ty1/copia::Ivana RT_oryco;name=RT;color=#feb24c
ST4.03ch01	feature	polypeptide_conserved_region	62321519	62322143	.	-	.	ID=DOMAIN 359-2-0;Parent=TE_BASE 359;annot=Class_I::LTR::Ty1/copia::Ale INT_retrofit;name=INT;color=#b10026
ST4.03ch01	feature	long_terminal_repeat	62323356	62323540	.	.	.	ID=LTR LEFT 359-0;Parent=TE_BASE 359;name=ltr left;color=#f032e6
ST4.03ch01	feature	long_terminal_repeat	62319192	62319376	.	.	.	ID=LTR RIGHT 359-0;Parent=TE_BASE 359;name=ltr right;color=#f032e6
ST4.03ch01	feature	target_site_duplication	62319187	62319191	.	.	.	ID=TSR RIGHT 359;Parent=TE_BASE 359;name=tsr right;color=#333333
ST4.03ch01	feature	target_site_duplication	62323541	62323545	.	.	.	ID=TSR LEFT 359;Parent=TE_BASE 359;name=tsr left;color=#333333
ST4.03ch01	feature	nested_repeat	62185883	62189545	.	.	.	ID=TE_BASE 361;name=TE_BASE 361;annot=Class_I::LTR::Ty1/copia::Tork;color=#a9a9a9
ST4.03ch01	feature	repeat_fragment	62185883	62189545	.	.	.	ID=TE 361-0;Parent=TE_BASE 361;name=TE 361;color=#a9a9a9
ST4.03ch01	feature	polypeptide_conserved_region	62187092	62187593	.	-	.	ID=DOMAIN 361-0-0;Parent=TE_BASE 361;annot=Class_I::LTR::Ty1/copia::Ivana INT_oryco;name=INT;color=#b10026
ST4.03ch01	feature	polypeptide_conserved_region	62188136	62188382	.	-	.	ID=DOMAIN 361-1-0;Parent=TE_BASE 361;annot=Class_I::LTR::Ty1/copia::Tork AP_tork;name=PROT;color=#ffeda0
ST4.03ch01	feature	RR_tract	62189392	62189406	.	.	.	ID=PPT 361;Parent=TE_BASE 361;name=pbs;color=#c7e9c0
ST4.03ch01	feature	long_terminal_repeat	62189444	62189545	.	.	.	ID=LTR LEFT 361-0;Parent=TE_BASE 361;name=ltr left;color=#f032e6
ST4.03ch01	feature	long_terminal_repeat	62185883	62185978	.	.	.	ID=LTR RIGHT 361-0;Parent=TE_BASE 361;name=ltr right;color=#f032e6
ST4.03ch01	feature	target_site_duplication	62185879	62185882	.	.	.	ID=TSR RIGHT 361;Parent=TE_BASE 361;name=tsr right;color=#333333
ST4.03ch01	feature	target_site_duplication	62189546	62189549	.	.	.	ID=TSR LEFT 361;Parent=TE_BASE 361;name=tsr left;color=#333333
ST4.03ch01	feature	nested_repeat	62132270	62137393	.	.	.	ID=TE_BASE 362;name=TE_BASE 362;annot=Class_I::LTR::Ty1/copia::Ivana;color=#a9a9a9
ST4.03ch01	feature	repeat_fragment	62132270	62137393	.	.	.	ID=TE 362-0;Parent=TE_BASE 362;name=TE 362;color=#a9a9a9
ST4.03ch01	feature	polypeptide_conserved_region	62132629	62132998	.	-	.	ID=DOMAIN 362-0-0;Parent=TE_BASE 362;annot=Class_I::LTR::Ty1/copia::Ale RNaseH_retrofit;name=RH;color=#fc4e2a
ST4.03ch01	feature	polypeptide_conserved_region	62133680	62134076	.	-	.	ID=DOMAIN 362-1-0;Parent=TE_BASE 362;annot=Class_I::LTR::Ty1/copia::Ivana RT_oryco;name=RT;color=#feb24c
ST4.03ch01	feature	polypeptide_conserved_region	62134708	62135104	.	-	.	ID=DOMAIN 362-2-0;Parent=TE_BASE 362;annot=Class_I::LTR::Ty1/copia::Ivana INT_oryco;name=INT;color=#b10026
ST4.03ch01	feature	long_terminal_repeat	62137116	62137393	.	.	.	ID=LTR LEFT 362-0;Parent=TE_BASE 362;name=ltr left;color=#f032e6
ST4.03ch01	feature	long_terminal_repeat	62132270	62132547	.	.	.	ID=LTR RIGHT 362-0;Parent=TE_BASE 362;name=ltr right;color=#f032e6
ST4.03ch01	feature	nested_repeat	62048683	62056030	.	.	.	ID=TE_BASE 364;name=TE_BASE 364;annot=Class_I::LTR::Ty3/gypsy::chromovirus::Tekay;color=#a9a9a9
ST4.03ch01	feature	repeat_fragment	62048683	62056030	.	.	.	ID=TE 364-0;Parent=TE_BASE 364;name=TE 364;color=#a9a9a9
ST4.03ch01	feature	polypeptide_conserved_region	62049144	62049294	.	-	.	ID=DOMAIN 364-0-0;Parent=TE_BASE 364;annot=Class_I::LTR::Ty3/gypsy::chromovirus::Tekay CHR_tekay_Lycopersicon;name=CHD;color=#6a51a3
ST4.03ch01	feature	polypeptide_conserved_region	62049351	62050386	.	-	.	ID=DOMAIN 364-1-0;Parent=TE_BASE 364;annot=Class_I::LTR::Ty3/gypsy::chromovirus::Tekay INT_del;name=INT;color=#b10026
ST4.03ch01	feature	polypeptide_conserved_region	62050713	62050872	.	-	.	ID=DOMAIN 364-2-0;Parent=TE_BASE 364;annot=Class_I::LTR::Ty3/gypsy::chromovirus::Tekay RNaseH_del;name=RH;color=#fc4e2a
ST4.03ch01	feature	polypeptide_conserved_region	62051142	62051817	.	-	.	ID=DOMAIN 364-3-0;Parent=TE_BASE 364;annot=Class_I::LTR::Ty3/gypsy::chromovirus::Tekay RT_del;name=RT;color=#feb24c
ST4.03ch01	feature	polypeptide_conserved_region	62052175	62052436	.	-	.	ID=DOMAIN 364-4-0;Parent=TE_BASE 364;annot=Class_I::LTR::Ty3/gypsy::chromovirus::Tekay AP_del;name=PROT;color=#ffeda0
ST4.03ch01	feature	polypeptide_conserved_region	62052739	62053474	.	-	.	ID=DOMAIN 364-5-0;Parent=TE_BASE 364;annot=Class_I::LTR::Ty3/gypsy::chromovirus::Tekay GAG_del;name=GAG;color=#225ea8
ST4.03ch01	feature	long_terminal_repeat	62055657	62056030	.	.	.	ID=LTR LEFT 364-0;Parent=TE_BASE 364;name=ltr left;color=#f032e6
ST4.03ch01	feature	long_terminal_repeat	62048683	62049055	.	.	.	ID=LTR RIGHT 364-0;Parent=TE_BASE 364;name=ltr right;color=#f032e6
ST4.03ch01	feature	nested_repeat	61968733	61976766	.	.	.	ID=TE_BASE 365;name=TE_BASE 365;annot=Class_I::LTR::Ty1/copia::SIRE;color=#a9a9a9
ST4.03ch01	feature	repeat_fragment	61968733	61976766	.	.	.	ID=TE 365-0;Parent=TE_BASE 365;name=TE 365;color=#a9a9a9
ST4.03ch01	feature	polypeptide_conserved_region	61975499	61976141	.	-	.	ID=DOMAIN 365-0-0;Parent=TE_BASE 365;annot=Class_I::LTR::Ty1/copia::SIRE GAG_sire;name=GAG;color=#225ea8
ST4.03ch01	feature	primer_binding_site	61969248	61969266	.	.	.	ID=PBS 365;Parent=TE_BASE 365;name=ppt;color=#41ab5d
ST4.03ch01	feature	RR_tract	61976228	61976242	.	.	.	ID=PPT 365;Parent=TE_BASE 365;name=pbs;color=#c7e9c0
ST4.03ch01	feature	long_terminal_repeat	61976255	61976766	.	.	.	ID=LTR LEFT 365-0;Parent=TE_BASE 365;name=ltr left;color=#f032e6
ST4.03ch01	feature	long_terminal_repeat	61968733	61969246	.	.	.	ID=LTR RIGHT 365-0;Parent=TE_BASE 365;name=ltr right;color=#f032e6
ST4.03ch01	feature	nested_repeat	61531186	61535858	.	.	.	ID=TE_BASE 372;name=TE_BASE 372;annot=Class_I::LTR::Ty1/copia::Ivana;color=#a9a9a9
ST4.03ch01	feature	repeat_fragment	61531186	61535858	.	.	.	ID=TE 372-0;Parent=TE_BASE 372;name=TE 372;color=#a9a9a9
ST4.03ch01	feature	polypeptide_conserved_region	61533264	61533888	.	+	.	ID=DOMAIN 372-0-0;Parent=TE_BASE 372;annot=Class_I::LTR::Ty1/copia::Ale INT_retrofit;name=INT;color=#b10026
ST4.03ch01	feature	polypeptide_conserved_region	61534561	61534897	.	+	.	ID=DOMAIN 372-1-0;Parent=TE_BASE 372;annot=Class_I::LTR::Ty1/copia::Ivana RT_oryco;name=RT;color=#feb24c
ST4.03ch01	feature	polypeptide_conserved_region	61535309	61535498	.	+	.	ID=DOMAIN 372-2-0;Parent=TE_BASE 372;annot=Class_I::LTR::Ty1/copia::Ivana RNaseH_oryco;name=RH;color=#fc4e2a
ST4.03ch01	feature	long_terminal_repeat	61535645	61535858	.	.	.	ID=LTR RIGHT 372-0;Parent=TE_BASE 372;name=ltr right;color=#f032e6
ST4.03ch01	feature	long_terminal_repeat	61531186	61531407	.	.	.	ID=LTR LEFT 372-0;Parent=TE_BASE 372;name=ltr left;color=#f032e6
ST4.03ch01	feature	target_site_duplication	61531182	61531185	.	.	.	ID=TSR LEFT 372;Parent=TE_BASE 372;name=tsr left;color=#333333
ST4.03ch01	feature	target_site_duplication	61535859	61535862	.	.	.	ID=TSR RIGHT 372;Parent=TE_BASE 372;name=tsr right;color=#333333
ST4.03ch01	feature	nested_repeat	61419468	61428996	.	.	.	ID=TE_BASE 374;name=TE_BASE 374;annot=Class_I::LTR::Ty3/gypsy::chromovirus::Tekay;color=#a9a9a9
ST4.03ch01	feature	repeat_fragment	61419468	61428996	.	.	.	ID=TE 374-0;Parent=TE_BASE 374;name=TE 374;color=#a9a9a9
ST4.03ch01	feature	polypeptide_conserved_region	61426090	61426240	.	-	.	ID=DOMAIN 374-0-0;Parent=TE_BASE 374;annot=Class_I::LTR::Ty3/gypsy::chromovirus::Tekay CHR_tekay_Lycopersicon;name=CHD;color=#6a51a3
ST4.03ch01	feature	polypeptide_conserved_region	61426297	61426834	.	-	.	ID=DOMAIN 374-1-0;Parent=TE_BASE 374;annot=Class_I::LTR::Ty3/gypsy::chromovirus::Tekay INT_del;name=INT;color=#b10026
ST4.03ch01	feature	polypeptide_conserved_region	61427654	61427999	.	-	.	ID=DOMAIN 374-2-0;Parent=TE_BASE 374;annot=Class_I::LTR::Ty3/gypsy::chromovirus::Tekay RNaseH_del;name=RH;color=#fc4e2a
ST4.03ch01	feature	polypeptide_conserved_region	61428140	61428542	.	-	.	ID=DOMAIN 374-3-0;Parent=TE_BASE 374;annot=Class_I::LTR::Ty3/gypsy::chromovirus::Tekay RT_del;name=RT;color=#feb24c
ST4.03ch01	feature	long_terminal_repeat	61428795	61428996	.	.	.	ID=LTR LEFT 374-0;Parent=TE_BASE 374;name=ltr left;color=#f032e6
ST4.03ch01	feature	long_terminal_repeat	61419468	61419669	.	.	.	ID=LTR RIGHT 374-0;Parent=TE_BASE 374;name=ltr right;color=#f032e6
ST4.03ch01	feature	nested_repeat	61256229	61262383	.	.	.	ID=TE_BASE 375;name=TE_BASE 375;annot=Class_I::LTR::Ty1/copia::Ivana;color=#a9a9a9
ST4.03ch01	feature	repeat_fragment	61256229	61262383	.	.	.	ID=TE 375-0;Parent=TE_BASE 375;name=TE 375;color=#a9a9a9
ST4.03ch01	feature	polypeptide_conserved_region	61258251	61258881	.	+	.	ID=DOMAIN 375-0-0;Parent=TE_BASE 375;annot=Class_I::LTR::Ty1/copia::Ale INT_retrofit;name=INT;color=#b10026
ST4.03ch01	feature	polypeptide_conserved_region	61259559	61260273	.	+	.	ID=DOMAIN 375-1-0;Parent=TE_BASE 375;annot=Class_I::LTR::Ty1/copia::Ivana RT_oryco;name=RT;color=#feb24c
ST4.03ch01	feature	polypeptide_conserved_region	61260612	61261014	.	+	.	ID=DOMAIN 375-2-0;Parent=TE_BASE 375;annot=Class_I::LTR::Ty1/copia::Ale RNaseH_retrofit;name=RH;color=#fc4e2a
ST4.03ch01	feature	RR_tract	61262070	61262084	.	.	.	ID=PPT 375;Parent=TE_BASE 375;name=ppt;color=#41ab5d
ST4.03ch01	feature	long_terminal_repeat	61262111	61262383	.	.	.	ID=LTR RIGHT 375-0;Parent=TE_BASE 375;name=ltr right;color=#f032e6
ST4.03ch01	feature	long_terminal_repeat	61256229	61256501	.	.	.	ID=LTR LEFT 375-0;Parent=TE_BASE 375;name=ltr left;color=#f032e6
ST4.03ch01	feature	nested_repeat	61079503	61082618	.	.	.	ID=TE_BASE 377;name=TE_BASE 377;annot=Class_I::LTR::Ty3/gypsy::chromovirus::Tekay;color=#a9a9a9
ST4.03ch01	feature	repeat_fragment	61079503	61082618	.	.	.	ID=TE 377-0;Parent=TE_BASE 377;name=TE 377;color=#a9a9a9
ST4.03ch01	feature	polypeptide_conserved_region	61081168	61081372	.	+	.	ID=DOMAIN 377-0-0;Parent=TE_BASE 377;annot=Class_I::LTR::Ty3/gypsy::chromovirus::Tekay RT_del;name=RT;color=#feb24c
ST4.03ch01	feature	primer_binding_site	61079991	61080009	.	.	.	ID=PBS 377;Parent=TE_BASE 377;name=pbs;color=#c7e9c0
ST4.03ch01	feature	long_terminal_repeat	61082160	61082618	.	.	.	ID=LTR RIGHT 377-0;Parent=TE_BASE 377;name=ltr right;color=#f032e6
ST4.03ch01	feature	long_terminal_repeat	61079503	61079955	.	.	.	ID=LTR LEFT 377-0;Parent=TE_BASE 377;name=ltr left;color=#f032e6
ST4.03ch01	feature	nested_repeat	60934225	60939283	.	.	.	ID=TE_BASE 379;name=TE_BASE 379;annot=Class_I::LTR::Ty3/gypsy::chromovirus::Reina;color=#a9a9a9
ST4.03ch01	feature	repeat_fragment	60934225	60939283	.	.	.	ID=TE 379-0;Parent=TE_BASE 379;name=TE 379;color=#a9a9a9
ST4.03ch01	feature	polypeptide_conserved_region	60934735	60935764	.	-	.	ID=DOMAIN 379-0-0;Parent=TE_BASE 379;annot=Class_I::LTR::Ty3/gypsy::chromovirus::Reina INT_reina;name=INT;color=#b10026
ST4.03ch01	feature	polypeptide_conserved_region	60935992	60936175	.	-	.	ID=DOMAIN 379-1-0;Parent=TE_BASE 379;annot=Class_I::LTR::Ty3/gypsy::chromovirus::Reina RNaseH_reina;name=RH;color=#fc4e2a
ST4.03ch01	feature	polypeptide_conserved_region	60936462	60937137	.	-	.	ID=DOMAIN 379-2-0;Parent=TE_BASE 379;annot=Class_I::LTR::Ty3/gypsy::chromovirus::Reina RT_reina;name=RT;color=#feb24c
ST4.03ch01	feature	polypeptide_conserved_region	60937978	60938632	.	-	.	ID=DOMAIN 379-3-0;Parent=TE_BASE 379;annot=Class_I::LTR::Ty3/gypsy::chromovirus::Reina GAG_reina;name=GAG;color=#225ea8
ST4.03ch01	feature	long_terminal_repeat	60938879	60939283	.	.	.	ID=LTR LEFT 379-0;Parent=TE_BASE 379;name=ltr left;color=#f032e6
ST4.03ch01	feature	long_terminal_repeat	60934225	60934631	.	.	.	ID=LTR RIGHT 379-0;Parent=TE_BASE 379;name=ltr right;color=#f032e6
ST4.03ch01	feature	target_site_duplication	60934220	60934224	.	.	.	ID=TSR RIGHT 379;Parent=TE_BASE 379;name=tsr right;color=#333333
ST4.03ch01	feature	target_site_duplication	60939284	60939288	.	.	.	ID=TSR LEFT 379;Parent=TE_BASE 379;name=tsr left;color=#333333
ST4.03ch01	feature	nested_repeat	60761966	60779616	.	.	.	ID=TE_BASE 381;name=TE_BASE 381;annot=Class_I::LTR::Ty3/gypsy::chromovirus::Tekay;color=#a9a9a9
ST4.03ch01	feature	repeat_fragment	60761966	60779616	.	.	.	ID=TE 381-0;Parent=TE_BASE 381;name=TE 381;color=#a9a9a9
ST4.03ch01	feature	polypeptide_conserved_region	60769006	60769351	.	+	.	ID=DOMAIN 381-0-0;Parent=TE_BASE 381;annot=Class_I::LTR::Ty3/gypsy::chromovirus::Tekay GAG_del;name=GAG;color=#225ea8
ST4.03ch01	feature	polypeptide_conserved_region	60770715	60771390	.	+	.	ID=DOMAIN 381-1-0;Parent=TE_BASE 381;annot=Class_I::LTR::Ty3/gypsy::chromovirus::Tekay RT_del;name=RT;color=#feb24c
ST4.03ch01	feature	polypeptide_conserved_region	60771601	60771952	.	+	.	ID=DOMAIN 381-2-0;Parent=TE_BASE 381;annot=Class_I::LTR::Ty3/gypsy::chromovirus::Tekay RNaseH_del;name=RH;color=#fc4e2a
ST4.03ch01	feature	polypeptide_conserved_region	60772386	60773076	.	+	.	ID=DOMAIN 381-3-0;Parent=TE_BASE 381;annot=Class_I::LTR::Ty3/gypsy::chromovirus::Tekay INT_del;name=INT;color=#b10026
ST4.03ch01	feature	polypeptide_conserved_region	60773366	60773507	.	+	.	ID=DOMAIN 381-4-0;Parent=TE_BASE 381;annot=Class_I::LTR::Ty3/gypsy::chromovirus::Tekay CHR_tekay_Lycopersicon;name=CHD;color=#6a51a3
ST4.03ch01	feature	primer_binding_site	60762438	60762457	.	.	.	ID=PBS 381;Parent=TE_BASE 381;name=pbs;color=#c7e9c0
ST4.03ch01	feature	RR_tract	60779117	60779131	.	.	.	ID=PPT 381;Parent=TE_BASE 381;name=ppt;color=#41ab5d
ST4.03ch01	feature	long_terminal_repeat	60779213	60779616	.	.	.	ID=LTR RIGHT 381-0;Parent=TE_BASE 381;name=ltr right;color=#f032e6
ST4.03ch01	feature	long_terminal_repeat	60761966	60762370	.	.	.	ID=LTR LEFT 381-0;Parent=TE_BASE 381;name=ltr left;color=#f032e6
ST4.03ch01	feature	nested_repeat	60663983	60668994	.	.	.	ID=TE_BASE 384;name=TE_BASE 384;annot=Class_I::LTR::Ty1/copia::Tork;color=#a9a9a9
ST4.03ch01	feature	repeat_fragment	60663983	60668994	.	.	.	ID=TE 384-0;Parent=TE_BASE 384;name=TE 384;color=#a9a9a9
ST4.03ch01	feature	polypeptide_conserved_region	60664226	60664640	.	-	.	ID=DOMAIN 384-0-0;Parent=TE_BASE 384;annot=Class_I::LTR::Ty1/copia::Ale RNaseH_retrofit;name=RH;color=#fc4e2a
ST4.03ch01	feature	polypeptide_conserved_region	60665111	60665417	.	-	.	ID=DOMAIN 384-1-0;Parent=TE_BASE 384;annot=Class_I::LTR::Ty1/copia::Tork RT_tork;name=RT;color=#feb24c
ST4.03ch01	feature	polypeptide_conserved_region	60666238	60666634	.	-	.	ID=DOMAIN 384-2-0;Parent=TE_BASE 384;annot=Class_I::LTR::Ty1/copia::Ivana INT_oryco;name=INT;color=#b10026
ST4.03ch01	feature	primer_binding_site	60664212	60664229	.	.	.	ID=PBS 384;Parent=TE_BASE 384;name=ppt;color=#41ab5d
ST4.03ch01	feature	RR_tract	60668747	60668761	.	.	.	ID=PPT 384;Parent=TE_BASE 384;name=pbs;color=#c7e9c0
ST4.03ch01	feature	long_terminal_repeat	60668829	60668994	.	.	.	ID=LTR LEFT 384-0;Parent=TE_BASE 384;name=ltr left;color=#f032e6
ST4.03ch01	feature	long_terminal_repeat	60663983	60664148	.	.	.	ID=LTR RIGHT 384-0;Parent=TE_BASE 384;name=ltr right;color=#f032e6
ST4.03ch01	feature	target_site_duplication	60663978	60663982	.	.	.	ID=TSR RIGHT 384;Parent=TE_BASE 384;name=tsr right;color=#333333
ST4.03ch01	feature	target_site_duplication	60668995	60668999	.	.	.	ID=TSR LEFT 384;Parent=TE_BASE 384;name=tsr left;color=#333333
ST4.03ch01	feature	nested_repeat	60157632	60165207	.	.	.	ID=TE_BASE 388;name=TE_BASE 388;annot=Class_I::LTR::Ty3/gypsy::chromovirus::Tekay;color=#a9a9a9
ST4.03ch01	feature	repeat_fragment	60157632	60165207	.	.	.	ID=TE 388-0;Parent=TE_BASE 388;name=TE 388;color=#a9a9a9
ST4.03ch01	feature	polypeptide_conserved_region	60160845	60161109	.	-	.	ID=DOMAIN 388-0-0;Parent=TE_BASE 388;annot=Class_I::LTR::Ty3/gypsy::chromovirus::Tekay INT_del;name=INT;color=#b10026
ST4.03ch01	feature	polypeptide_conserved_region	60161512	60161854	.	-	.	ID=DOMAIN 388-1-0;Parent=TE_BASE 388;annot=Class_I::LTR::Ty3/gypsy::chromovirus::Tekay RNaseH_del;name=RH;color=#fc4e2a
ST4.03ch01	feature	polypeptide_conserved_region	60161995	60162298	.	-	.	ID=DOMAIN 388-2-0;Parent=TE_BASE 388;annot=Class_I::LTR::Ty3/gypsy::chromovirus::Tekay RT_del;name=RT;color=#feb24c
ST4.03ch01	feature	polypeptide_conserved_region	60163462	60164227	.	-	.	ID=DOMAIN 388-3-0;Parent=TE_BASE 388;annot=Class_I::LTR::Ty3/gypsy::chromovirus::Tekay GAG_del;name=GAG;color=#225ea8
ST4.03ch01	feature	long_terminal_repeat	60164784	60165207	.	.	.	ID=LTR LEFT 388-0;Parent=TE_BASE 388;name=ltr left;color=#f032e6
ST4.03ch01	feature	long_terminal_repeat	60157632	60158055	.	.	.	ID=LTR RIGHT 388-0;Parent=TE_BASE 388;name=ltr right;color=#f032e6
ST4.03ch01	feature	target_site_duplication	60157627	60157631	.	.	.	ID=TSR RIGHT 388;Parent=TE_BASE 388;name=tsr right;color=#333333
ST4.03ch01	feature	target_site_duplication	60165208	60165212	.	.	.	ID=TSR LEFT 388;Parent=TE_BASE 388;name=tsr left;color=#333333
ST4.03ch01	feature	nested_repeat	60111756	60119193	.	.	.	ID=TE_BASE 392;name=TE_BASE 392;annot=Class_I::LTR::Ty3/gypsy::chromovirus::Tekay;color=#a9a9a9
ST4.03ch01	feature	repeat_fragment	60111756	60119193	.	.	.	ID=TE 392-0;Parent=TE_BASE 392;name=TE 392;color=#a9a9a9
ST4.03ch01	feature	polypeptide_conserved_region	60112592	60112736	.	-	.	ID=DOMAIN 392-0-0;Parent=TE_BASE 392;annot=Class_I::LTR::Ty3/gypsy::chromovirus::Tekay CHR_tekay_Lycopersicon;name=CHD;color=#6a51a3
ST4.03ch01	feature	polypeptide_conserved_region	60114342	60114441	.	-	.	ID=DOMAIN 392-1-0;Parent=TE_BASE 392;annot=Class_I::LTR::Ty3/gypsy::chromovirus::Tekay RNaseH_del;name=RH;color=#fc4e2a
ST4.03ch01	feature	polypeptide_conserved_region	60114576	60115251	.	-	.	ID=DOMAIN 392-2-0;Parent=TE_BASE 392;annot=Class_I::LTR::Ty3/gypsy::chromovirus::Tekay RT_del;name=RT;color=#feb24c
ST4.03ch01	feature	polypeptide_conserved_region	60116471	60116780	.	-	.	ID=DOMAIN 392-3-0;Parent=TE_BASE 392;annot=Class_I::LTR::Ty3/gypsy::chromovirus::Tekay GAG_del;name=GAG;color=#225ea8
ST4.03ch01	feature	primer_binding_site	60112141	60112158	.	.	.	ID=PBS 392;Parent=TE_BASE 392;name=ppt;color=#41ab5d
ST4.03ch01	feature	long_terminal_repeat	60118819	60119193	.	.	.	ID=LTR LEFT 392-0;Parent=TE_BASE 392;name=ltr left;color=#f032e6
ST4.03ch01	feature	long_terminal_repeat	60111756	60112131	.	.	.	ID=LTR RIGHT 392-0;Parent=TE_BASE 392;name=ltr right;color=#f032e6
ST4.03ch01	feature	nested_repeat	60063756	60092785	.	.	.	ID=TE_BASE 395;name=TE_BASE 395;annot=Class_I::LTR::Ty1/copia::SIRE;color=#a9a9a9
ST4.03ch01	feature	repeat_fragment	60063756	60092785	.	.	.	ID=TE 395-0;Parent=TE_BASE 395;name=TE 395;color=#a9a9a9
ST4.03ch01	feature	polypeptide_conserved_region	60077206	60077467	.	-	.	ID=DOMAIN 395-0-0;Parent=TE_BASE 395;annot=Class_I::LTR::Ty1/copia::SIRE RNaseH_sire;name=RH;color=#fc4e2a
ST4.03ch01	feature	polypeptide_conserved_region	60081688	60082132	.	-	.	ID=DOMAIN 395-1-0;Parent=TE_BASE 395;annot=Class_I::LTR::Ty1/copia::SIRE RT_sire;name=RT;color=#feb24c
ST4.03ch01	feature	polypeptide_conserved_region	60086831	60087326	.	-	.	ID=DOMAIN 395-2-0;Parent=TE_BASE 395;annot=Class_I::LTR::Ty1/copia::SIRE INT_sire;name=INT;color=#b10026
ST4.03ch01	feature	polypeptide_conserved_region	60088700	60089138	.	-	.	ID=DOMAIN 395-3-0;Parent=TE_BASE 395;annot=Class_I::LTR::Ty1/copia::SIRE GAG_sire;name=GAG;color=#225ea8
ST4.03ch01	feature	RR_tract	60092189	60092203	.	.	.	ID=PPT 395;Parent=TE_BASE 395;name=pbs;color=#c7e9c0
ST4.03ch01	feature	long_terminal_repeat	60092239	60092785	.	.	.	ID=LTR LEFT 395-0;Parent=TE_BASE 395;name=ltr left;color=#f032e6
ST4.03ch01	feature	long_terminal_repeat	60063756	60064281	.	.	.	ID=LTR RIGHT 395-0;Parent=TE_BASE 395;name=ltr right;color=#f032e6
ST4.03ch01	feature	nested_repeat	60001233	60008841	.	.	.	ID=TE_BASE 397;name=TE_BASE 397;annot=Class_I::LTR::Ty1/copia::Tork;color=#a9a9a9
ST4.03ch01	feature	repeat_fragment	60001233	60008841	.	.	.	ID=TE 397-0;Parent=TE_BASE 397;name=TE 397;color=#a9a9a9
ST4.03ch01	feature	polypeptide_conserved_region	60002702	60003425	.	+	.	ID=DOMAIN 397-0-0;Parent=TE_BASE 397;annot=Class_I::LTR::Ty1/copia::Tork RT_tork;name=RT;color=#feb24c
ST4.03ch01	feature	polypeptide_conserved_region	60003705	60004110	.	+	.	ID=DOMAIN 397-1-0;Parent=TE_BASE 397;annot=Class_I::LTR::Ty1/copia::Tork RNaseH_tork;name=RH;color=#fc4e2a
ST4.03ch01	feature	primer_binding_site	60001479	60001497	.	.	.	ID=PBS 397;Parent=TE_BASE 397;name=pbs;color=#c7e9c0
ST4.03ch01	feature	long_terminal_repeat	60008656	60008841	.	.	.	ID=LTR RIGHT 397-0;Parent=TE_BASE 397;name=ltr right;color=#f032e6
ST4.03ch01	feature	long_terminal_repeat	60001233	60001418	.	.	.	ID=LTR LEFT 397-0;Parent=TE_BASE 397;name=ltr left;color=#f032e6
ST4.03ch01	feature	target_site_duplication	60001229	60001232	.	.	.	ID=TSR LEFT 397;Parent=TE_BASE 397;name=tsr left;color=#333333
ST4.03ch01	feature	target_site_duplication	60008842	60008845	.	.	.	ID=TSR RIGHT 397;Parent=TE_BASE 397;name=tsr right;color=#333333
ST4.03ch01	feature	nested_repeat	59892411	59904330	.	.	.	ID=TE_BASE 399;name=TE_BASE 399;annot=Class_I::LTR::Ty3/gypsy::non-chromovirus::OTA::Athila;color=#a9a9a9
ST4.03ch01	feature	repeat_fragment	59892411	59904330	.	.	.	ID=TE 399-0;Parent=TE_BASE 399;name=TE 399;color=#a9a9a9
ST4.03ch01	feature	polypeptide_conserved_region	59897751	59898414	.	-	.	ID=DOMAIN 399-0-0;Parent=TE_BASE 399;annot=Class_I::LTR::Ty3/gypsy::non-chromovirus::OTA::Athila INT_athila;name=INT;color=#b10026
ST4.03ch01	feature	polypeptide_conserved_region	59898971	59899241	.	-	.	ID=DOMAIN 399-1-0;Parent=TE_BASE 399;annot=Class_I::LTR::Ty3/gypsy::non-chromovirus::OTA::Athila RNaseH_athila;name=RH;color=#fc4e2a
ST4.03ch01	feature	polypeptide_conserved_region	59899376	59900108	.	-	.	ID=DOMAIN 399-2-0;Parent=TE_BASE 399;annot=Class_I::LTR::Ty3/gypsy::non-chromovirus::OTA::Athila RT_athila;name=RT;color=#feb24c
ST4.03ch01	feature	polypeptide_conserved_region	59900720	59900984	.	-	.	ID=DOMAIN 399-3-0;Parent=TE_BASE 399;annot=Class_I::LTR::Ty3/gypsy::non-chromovirus::OTA::Athila AP_athila;name=PROT;color=#ffeda0
ST4.03ch01	feature	polypeptide_conserved_region	59902079	59902577	.	-	.	ID=DOMAIN 399-4-0;Parent=TE_BASE 399;annot=Class_I::LTR::Ty3/gypsy::non-chromovirus::OTA::Athila GAG_athila;name=GAG;color=#225ea8
ST4.03ch01	feature	long_terminal_repeat	59902997	59904330	.	.	.	ID=LTR LEFT 399-0;Parent=TE_BASE 399;name=ltr left;color=#f032e6
ST4.03ch01	feature	long_terminal_repeat	59892411	59893728	.	.	.	ID=LTR RIGHT 399-0;Parent=TE_BASE 399;name=ltr right;color=#f032e6
ST4.03ch01	feature	nested_repeat	59743089	59759725	.	.	.	ID=TE_BASE 403;name=TE_BASE 403;annot=Class_I::LTR::Ty3/gypsy::chromovirus::Tekay;color=#a9a9a9
ST4.03ch01	feature	repeat_fragment	59743089	59759725	.	.	.	ID=TE 403-0;Parent=TE_BASE 403;name=TE 403;color=#a9a9a9
ST4.03ch01	feature	polypeptide_conserved_region	59746466	59747219	.	+	.	ID=DOMAIN 403-0-0;Parent=TE_BASE 403;annot=Class_I::LTR::Ty3/gypsy::chromovirus::Tekay GAG_del;name=GAG;color=#225ea8
ST4.03ch01	feature	polypeptide_conserved_region	59747513	59747774	.	+	.	ID=DOMAIN 403-1-0;Parent=TE_BASE 403;annot=Class_I::LTR::Ty3/gypsy::chromovirus::Tekay AP_del;name=PROT;color=#ffeda0
ST4.03ch01	feature	polypeptide_conserved_region	59749014	59749194	.	+	.	ID=DOMAIN 403-2-0;Parent=TE_BASE 403;annot=Class_I::LTR::Ty3/gypsy::chromovirus::Tekay RNaseH_del;name=RH;color=#fc4e2a
ST4.03ch01	feature	polypeptide_conserved_region	59749515	59750550	.	+	.	ID=DOMAIN 403-3-0;Parent=TE_BASE 403;annot=Class_I::LTR::Ty3/gypsy::chromovirus::Tekay INT_del;name=INT;color=#b10026
ST4.03ch01	feature	polypeptide_conserved_region	59750607	59750757	.	+	.	ID=DOMAIN 403-4-0;Parent=TE_BASE 403;annot=Class_I::LTR::Ty3/gypsy::chromovirus::Tekay CHR_tekay_Lycopersicon;name=CHD;color=#6a51a3
ST4.03ch01	feature	primer_binding_site	59743651	59743669	.	.	.	ID=PBS 403;Parent=TE_BASE 403;name=pbs;color=#c7e9c0
ST4.03ch01	feature	RR_tract	59759172	59759186	.	.	.	ID=PPT 403;Parent=TE_BASE 403;name=ppt;color=#41ab5d
ST4.03ch01	feature	long_terminal_repeat	59759201	59759725	.	.	.	ID=LTR RIGHT 403-0;Parent=TE_BASE 403;name=ltr right;color=#f032e6
ST4.03ch01	feature	long_terminal_repeat	59743089	59743600	.	.	.	ID=LTR LEFT 403-0;Parent=TE_BASE 403;name=ltr left;color=#f032e6
ST4.03ch01	feature	nested_repeat	59713812	59725019	.	.	.	ID=TE_BASE 404;name=TE_BASE 404;annot=Class_I::LTR::Ty3/gypsy::chromovirus::Tekay;color=#a9a9a9
ST4.03ch01	feature	repeat_fragment	59713812	59725019	.	.	.	ID=TE 404-0;Parent=TE_BASE 404;name=TE 404;color=#a9a9a9
ST4.03ch01	feature	polypeptide_conserved_region	59715449	59715599	.	-	.	ID=DOMAIN 404-0-0;Parent=TE_BASE 404;annot=Class_I::LTR::Ty3/gypsy::chromovirus::Tekay CHR_tekay_Lycopersicon;name=CHD;color=#6a51a3
ST4.03ch01	feature	polypeptide_conserved_region	59715820	59716360	.	-	.	ID=DOMAIN 404-1-0;Parent=TE_BASE 404;annot=Class_I::LTR::Ty3/gypsy::chromovirus::Tekay INT_del;name=INT;color=#b10026
ST4.03ch01	feature	polypeptide_conserved_region	59717024	59717375	.	-	.	ID=DOMAIN 404-2-0;Parent=TE_BASE 404;annot=Class_I::LTR::Ty3/gypsy::chromovirus::Tekay RNaseH_del;name=RH;color=#fc4e2a
ST4.03ch01	feature	polypeptide_conserved_region	59717510	59718185	.	-	.	ID=DOMAIN 404-3-0;Parent=TE_BASE 404;annot=Class_I::LTR::Ty3/gypsy::chromovirus::Tekay RT_del;name=RT;color=#feb24c
ST4.03ch01	feature	polypeptide_conserved_region	59718523	59719102	.	-	.	ID=DOMAIN 404-4-0;Parent=TE_BASE 404;annot=Class_I::LTR::Ty3/gypsy::chromovirus::Tekay GAG_del;name=GAG;color=#225ea8
ST4.03ch01	feature	long_terminal_repeat	59723474	59725019	.	.	.	ID=LTR LEFT 404-0;Parent=TE_BASE 404;name=ltr left;color=#f032e6
ST4.03ch01	feature	long_terminal_repeat	59713812	59715360	.	.	.	ID=LTR RIGHT 404-0;Parent=TE_BASE 404;name=ltr right;color=#f032e6
ST4.03ch01	feature	nested_repeat	59696742	59703251	.	.	.	ID=TE_BASE 405;name=TE_BASE 405;annot=Class_I::LTR::Ty1/copia::Tork;color=#a9a9a9
ST4.03ch01	feature	repeat_fragment	59696742	59703251	.	.	.	ID=TE 405-0;Parent=TE_BASE 405;name=TE 405;color=#a9a9a9
ST4.03ch01	feature	polypeptide_conserved_region	59698304	59698550	.	+	.	ID=DOMAIN 405-0-0;Parent=TE_BASE 405;annot=Class_I::LTR::Ty1/copia::Tork AP_tork;name=PROT;color=#ffeda0
ST4.03ch01	feature	polypeptide_conserved_region	59700085	59700520	.	+	.	ID=DOMAIN 405-1-0;Parent=TE_BASE 405;annot=Class_I::LTR::Ty1/copia::Ivana INT_oryco;name=INT;color=#b10026
ST4.03ch01	feature	polypeptide_conserved_region	59700800	59701523	.	+	.	ID=DOMAIN 405-2-0;Parent=TE_BASE 405;annot=Class_I::LTR::Ty1/copia::Tork RT_tork;name=RT;color=#feb24c
ST4.03ch01	feature	polypeptide_conserved_region	59701814	59702123	.	+	.	ID=DOMAIN 405-3-0;Parent=TE_BASE 405;annot=Class_I::LTR::Ty1/copia::Tork RNaseH_tork;name=RH;color=#fc4e2a
ST4.03ch01	feature	RR_tract	59703057	59703071	.	.	.	ID=PPT 405;Parent=TE_BASE 405;name=ppt;color=#41ab5d
ST4.03ch01	feature	long_terminal_repeat	59703152	59703251	.	.	.	ID=LTR RIGHT 405-0;Parent=TE_BASE 405;name=ltr right;color=#f032e6
ST4.03ch01	feature	long_terminal_repeat	59696742	59696839	.	.	.	ID=LTR LEFT 405-0;Parent=TE_BASE 405;name=ltr left;color=#f032e6
ST4.03ch01	feature	nested_repeat	59675272	59681104	.	.	.	ID=TE_BASE 406;name=TE_BASE 406;annot=Class_I::LTR::Ty1/copia::Tork;color=#a9a9a9
ST4.03ch01	feature	repeat_fragment	59675272	59681104	.	.	.	ID=TE 406-0;Parent=TE_BASE 406;name=TE 406;color=#a9a9a9
ST4.03ch01	feature	polypeptide_conserved_region	59676826	59677072	.	+	.	ID=DOMAIN 406-0-0;Parent=TE_BASE 406;annot=Class_I::LTR::Ty1/copia::Tork AP_tork;name=PROT;color=#ffeda0
ST4.03ch01	feature	polypeptide_conserved_region	59677227	59677860	.	+	.	ID=DOMAIN 406-1-0;Parent=TE_BASE 406;annot=Class_I::LTR::Ty1/copia::Ivana INT_oryco;name=INT;color=#b10026
ST4.03ch01	feature	polypeptide_conserved_region	59678584	59679028	.	+	.	ID=DOMAIN 406-2-0;Parent=TE_BASE 406;annot=Class_I::LTR::Ty1/copia::Tork RT_tork;name=RT;color=#feb24c
ST4.03ch01	feature	polypeptide_conserved_region	59679295	59679703	.	+	.	ID=DOMAIN 406-3-0;Parent=TE_BASE 406;annot=Class_I::LTR::Ty1/copia::Tork RNaseH_tork;name=RH;color=#fc4e2a
ST4.03ch01	feature	primer_binding_site	59675823	59675845	.	.	.	ID=PBS 406;Parent=TE_BASE 406;name=pbs;color=#c7e9c0
ST4.03ch01	feature	RR_tract	59680536	59680550	.	.	.	ID=PPT 406;Parent=TE_BASE 406;name=ppt;color=#41ab5d
ST4.03ch01	feature	long_terminal_repeat	59680619	59681104	.	.	.	ID=LTR RIGHT 406-0;Parent=TE_BASE 406;name=ltr right;color=#f032e6
ST4.03ch01	feature	long_terminal_repeat	59675272	59675755	.	.	.	ID=LTR LEFT 406-0;Parent=TE_BASE 406;name=ltr left;color=#f032e6
ST4.03ch01	feature	nested_repeat	59626952	59634360	.	.	.	ID=TE_BASE 409;name=TE_BASE 409;annot=Class_I::LTR::Ty3/gypsy::chromovirus::Tekay;color=#a9a9a9
ST4.03ch01	feature	repeat_fragment	59626952	59634360	.	.	.	ID=TE 409-0;Parent=TE_BASE 409;name=TE 409;color=#a9a9a9
ST4.03ch01	feature	polypeptide_conserved_region	59629556	59629697	.	-	.	ID=DOMAIN 409-0-0;Parent=TE_BASE 409;annot=Class_I::LTR::Ty3/gypsy::chromovirus::Tekay CHR_tekay_Lycopersicon;name=CHD;color=#6a51a3
ST4.03ch01	feature	polypeptide_conserved_region	59629728	59629968	.	-	.	ID=DOMAIN 409-1-0;Parent=TE_BASE 409;annot=Class_I::LTR::Ty3/gypsy::chromovirus::Tekay INT_del;name=INT;color=#b10026
ST4.03ch01	feature	polypeptide_conserved_region	59631391	59631946	.	-	.	ID=DOMAIN 409-2-0;Parent=TE_BASE 409;annot=Class_I::LTR::Ty3/gypsy::chromovirus::Tekay RT_del;name=RT;color=#feb24c
ST4.03ch01	feature	polypeptide_conserved_region	59632302	59632554	.	-	.	ID=DOMAIN 409-3-0;Parent=TE_BASE 409;annot=Class_I::LTR::Ty3/gypsy::chromovirus::Tekay AP_del;name=PROT;color=#ffeda0
ST4.03ch01	feature	polypeptide_conserved_region	59632787	59633558	.	-	.	ID=DOMAIN 409-4-0;Parent=TE_BASE 409;annot=Class_I::LTR::Ty3/gypsy::chromovirus::Tekay GAG_del;name=GAG;color=#225ea8
ST4.03ch01	feature	long_terminal_repeat	59634065	59634360	.	.	.	ID=LTR LEFT 409-0;Parent=TE_BASE 409;name=ltr left;color=#f032e6
ST4.03ch01	feature	long_terminal_repeat	59626952	59627243	.	.	.	ID=LTR RIGHT 409-0;Parent=TE_BASE 409;name=ltr right;color=#f032e6
ST4.03ch01	feature	nested_repeat	59320745	59332385	.	.	.	ID=TE_BASE 413;name=TE_BASE 413;annot=Class_I::LTR::Ty3/gypsy::chromovirus::Tekay;color=#a9a9a9
ST4.03ch01	feature	repeat_fragment	59320745	59332385	.	.	.	ID=TE 413-0;Parent=TE_BASE 413;name=TE 413;color=#a9a9a9
ST4.03ch01	feature	polypeptide_conserved_region	59323155	59323305	.	-	.	ID=DOMAIN 413-0-0;Parent=TE_BASE 413;annot=Class_I::LTR::Ty3/gypsy::chromovirus::Tekay CHR_tekay_Lycopersicon;name=CHD;color=#6a51a3
ST4.03ch01	feature	polypeptide_conserved_region	59323362	59324391	.	-	.	ID=DOMAIN 413-1-0;Parent=TE_BASE 413;annot=Class_I::LTR::Ty3/gypsy::chromovirus::Tekay INT_del;name=INT;color=#b10026
ST4.03ch01	feature	polypeptide_conserved_region	59324729	59325071	.	-	.	ID=DOMAIN 413-2-0;Parent=TE_BASE 413;annot=Class_I::LTR::Ty3/gypsy::chromovirus::Tekay RNaseH_del;name=RH;color=#fc4e2a
ST4.03ch01	feature	polypeptide_conserved_region	59325206	59325611	.	-	.	ID=DOMAIN 413-3-0;Parent=TE_BASE 413;annot=Class_I::LTR::Ty3/gypsy::chromovirus::Tekay RT_del;name=RT;color=#feb24c
ST4.03ch01	feature	polypeptide_conserved_region	59329058	59329580	.	-	.	ID=DOMAIN 413-4-0;Parent=TE_BASE 413;annot=Class_I::LTR::Ty3/gypsy::chromovirus::Tekay GAG_del;name=GAG;color=#225ea8
ST4.03ch01	feature	long_terminal_repeat	59331034	59332385	.	.	.	ID=LTR LEFT 413-0;Parent=TE_BASE 413;name=ltr left;color=#f032e6
ST4.03ch01	feature	long_terminal_repeat	59320745	59322084	.	.	.	ID=LTR RIGHT 413-0;Parent=TE_BASE 413;name=ltr right;color=#f032e6
ST4.03ch01	feature	nested_repeat	59303656	59309640	.	.	.	ID=TE_BASE 414;name=TE_BASE 414;annot=Class_I::LTR::Ty1/copia::Tork;color=#a9a9a9
ST4.03ch01	feature	repeat_fragment	59303656	59309640	.	.	.	ID=TE 414-0;Parent=TE_BASE 414;name=TE 414;color=#a9a9a9
ST4.03ch01	feature	polypeptide_conserved_region	59306098	59306653	.	+	.	ID=DOMAIN 414-0-0;Parent=TE_BASE 414;annot=Class_I::LTR::Ty1/copia::Ivana INT_oryco;name=INT;color=#b10026
ST4.03ch01	feature	polypeptide_conserved_region	59307063	59307555	.	+	.	ID=DOMAIN 414-1-0;Parent=TE_BASE 414;annot=Class_I::LTR::Ty1/copia::Tork RT_tork;name=RT;color=#feb24c
ST4.03ch01	feature	polypeptide_conserved_region	59308067	59308433	.	+	.	ID=DOMAIN 414-2-0;Parent=TE_BASE 414;annot=Class_I::LTR::Ty1/copia::Tork RNaseH_tork;name=RH;color=#fc4e2a
ST4.03ch01	feature	long_terminal_repeat	59309554	59309640	.	.	.	ID=LTR RIGHT 414-0;Parent=TE_BASE 414;name=ltr right;color=#f032e6
ST4.03ch01	feature	long_terminal_repeat	59303656	59303742	.	.	.	ID=LTR LEFT 414-0;Parent=TE_BASE 414;name=ltr left;color=#f032e6
ST4.03ch01	feature	nested_repeat	59141802	59185145	.	.	.	ID=TE_BASE 417;name=TE_BASE 417;annot=Class_I::LTR::Ty1/copia::Ivana;color=#a9a9a9
ST4.03ch01	feature	repeat_fragment	59141802	59185145	.	.	.	ID=TE 417-0;Parent=TE_BASE 417;name=TE 417;color=#a9a9a9
ST4.03ch01	feature	polypeptide_conserved_region	59153339	59153741	.	+	.	ID=DOMAIN 417-0-0;Parent=TE_BASE 417;annot=Class_I::LTR::Ty1/copia::Ivana RT_oryco;name=RT;color=#feb24c
ST4.03ch01	feature	polypeptide_conserved_region	59175714	59176074	.	-	.	ID=DOMAIN 417-1-0;Parent=TE_BASE 417;annot=Class_I::LTR::Ty3/gypsy::chromovirus::Galadriel INT_galadriel;name=INT;color=#b10026
ST4.03ch01	feature	long_terminal_repeat	59184893	59185145	.	.	.	ID=LTR LEFT 417-0;Parent=TE_BASE 417;name=ltr left;color=#f032e6
ST4.03ch01	feature	long_terminal_repeat	59141802	59142069	.	.	.	ID=LTR RIGHT 417-0;Parent=TE_BASE 417;name=ltr right;color=#f032e6
ST4.03ch01	feature	nested_repeat	59125661	59135147	.	.	.	ID=TE_BASE 419;name=TE_BASE 419;annot=Class_I::LTR::Ty3/gypsy::chromovirus::Reina;color=#a9a9a9
ST4.03ch01	feature	repeat_fragment	59125661	59135147	.	.	.	ID=TE 419-0;Parent=TE_BASE 419;name=TE 419;color=#a9a9a9
ST4.03ch01	feature	polypeptide_conserved_region	59126996	59127995	.	-	.	ID=DOMAIN 419-0-0;Parent=TE_BASE 419;annot=Class_I::LTR::Ty3/gypsy::chromovirus::Reina INT_reina;name=INT;color=#b10026
ST4.03ch01	feature	polypeptide_conserved_region	59128235	59128580	.	-	.	ID=DOMAIN 419-1-0;Parent=TE_BASE 419;annot=Class_I::LTR::Ty3/gypsy::chromovirus::Reina RNaseH_reina;name=RH;color=#fc4e2a
ST4.03ch01	feature	polypeptide_conserved_region	59128712	59129387	.	-	.	ID=DOMAIN 419-2-0;Parent=TE_BASE 419;annot=Class_I::LTR::Ty3/gypsy::chromovirus::Reina RT_reina;name=RT;color=#feb24c
ST4.03ch01	feature	polypeptide_conserved_region	59130101	59130761	.	-	.	ID=DOMAIN 419-3-0;Parent=TE_BASE 419;annot=Class_I::LTR::Ty3/gypsy::chromovirus::Reina GAG_reina;name=GAG;color=#225ea8
ST4.03ch01	feature	long_terminal_repeat	59135034	59135147	.	.	.	ID=LTR LEFT 419-0;Parent=TE_BASE 419;name=ltr left;color=#f032e6
ST4.03ch01	feature	long_terminal_repeat	59125661	59125773	.	.	.	ID=LTR RIGHT 419-0;Parent=TE_BASE 419;name=ltr right;color=#f032e6
ST4.03ch01	feature	nested_repeat	59103265	59108621	.	.	.	ID=TE_BASE 421;name=TE_BASE 421;annot=Class_I::LTR::Ty1/copia::Ivana;color=#a9a9a9
ST4.03ch01	feature	repeat_fragment	59103265	59108621	.	.	.	ID=TE 421-0;Parent=TE_BASE 421;name=TE 421;color=#a9a9a9
ST4.03ch01	feature	polypeptide_conserved_region	59103621	59104023	.	-	.	ID=DOMAIN 421-0-0;Parent=TE_BASE 421;annot=Class_I::LTR::Ty1/copia::Ivana RNaseH_oryco;name=RH;color=#fc4e2a
ST4.03ch01	feature	polypeptide_conserved_region	59104314	59105034	.	-	.	ID=DOMAIN 421-1-0;Parent=TE_BASE 421;annot=Class_I::LTR::Ty1/copia::Ivana RT_oryco;name=RT;color=#feb24c
ST4.03ch01	feature	polypeptide_conserved_region	59105791	59106127	.	-	.	ID=DOMAIN 421-2-0;Parent=TE_BASE 421;annot=Class_I::LTR::Ty1/copia::Ale INT_retrofit;name=INT;color=#b10026
ST4.03ch01	feature	long_terminal_repeat	59108352	59108621	.	.	.	ID=LTR LEFT 421-0;Parent=TE_BASE 421;name=ltr left;color=#f032e6
ST4.03ch01	feature	long_terminal_repeat	59103265	59103534	.	.	.	ID=LTR RIGHT 421-0;Parent=TE_BASE 421;name=ltr right;color=#f032e6
ST4.03ch01	feature	target_site_duplication	59103260	59103264	.	.	.	ID=TSR RIGHT 421;Parent=TE_BASE 421;name=tsr right;color=#333333
ST4.03ch01	feature	target_site_duplication	59108622	59108626	.	.	.	ID=TSR LEFT 421;Parent=TE_BASE 421;name=tsr left;color=#333333
ST4.03ch01	feature	nested_repeat	59015499	59029005	.	.	.	ID=TE_BASE 422;name=TE_BASE 422;annot=Class_I::LTR::Ty3/gypsy::non-chromovirus::OTA::Athila;color=#a9a9a9
ST4.03ch01	feature	repeat_fragment	59015499	59029005	.	.	.	ID=TE 422-0;Parent=TE_BASE 422;name=TE 422;color=#a9a9a9
ST4.03ch01	feature	polypeptide_conserved_region	59020420	59020687	.	+	.	ID=DOMAIN 422-0-0;Parent=TE_BASE 422;annot=Class_I::LTR::Ty3/gypsy::non-chromovirus::OTA::Athila AP_athila;name=PROT;color=#ffeda0
ST4.03ch01	feature	polypeptide_conserved_region	59021297	59022029	.	+	.	ID=DOMAIN 422-1-0;Parent=TE_BASE 422;annot=Class_I::LTR::Ty3/gypsy::non-chromovirus::OTA::Athila RT_athila;name=RT;color=#feb24c
ST4.03ch01	feature	polypeptide_conserved_region	59022164	59022527	.	+	.	ID=DOMAIN 422-2-0;Parent=TE_BASE 422;annot=Class_I::LTR::Ty3/gypsy::non-chromovirus::OTA::Athila RNaseH_athila;name=RH;color=#fc4e2a
ST4.03ch01	feature	polypeptide_conserved_region	59022815	59023850	.	+	.	ID=DOMAIN 422-3-0;Parent=TE_BASE 422;annot=Class_I::LTR::Ty3/gypsy::non-chromovirus::OTA::Athila INT_athila;name=INT;color=#b10026
ST4.03ch01	feature	primer_binding_site	59016845	59016862	.	.	.	ID=PBS 422;Parent=TE_BASE 422;name=pbs;color=#c7e9c0
ST4.03ch01	feature	RR_tract	59027597	59027611	.	.	.	ID=PPT 422;Parent=TE_BASE 422;name=ppt;color=#41ab5d
ST4.03ch01	feature	long_terminal_repeat	59027647	59029005	.	.	.	ID=LTR RIGHT 422-0;Parent=TE_BASE 422;name=ltr right;color=#f032e6
ST4.03ch01	feature	long_terminal_repeat	59015499	59016834	.	.	.	ID=LTR LEFT 422-0;Parent=TE_BASE 422;name=ltr left;color=#f032e6
ST4.03ch01	feature	nested_repeat	58906579	58913302	.	.	.	ID=TE_BASE 424;name=TE_BASE 424;annot=Class_I::LTR::Ty1/copia::Tork;color=#a9a9a9
ST4.03ch01	feature	repeat_fragment	58906579	58913302	.	.	.	ID=TE 424-0;Parent=TE_BASE 424;name=TE 424;color=#a9a9a9
ST4.03ch01	feature	polypeptide_conserved_region	58910272	58910737	.	+	.	ID=DOMAIN 424-0-0;Parent=TE_BASE 424;annot=Class_I::LTR::Ty1/copia::Ivana INT_oryco;name=INT;color=#b10026
ST4.03ch01	feature	polypeptide_conserved_region	58911620	58912286	.	+	.	ID=DOMAIN 424-1-0;Parent=TE_BASE 424;annot=Class_I::LTR::Ty1/copia::Tork RT_tork;name=RT;color=#feb24c
ST4.03ch01	feature	polypeptide_conserved_region	58912524	58912929	.	+	.	ID=DOMAIN 424-2-0;Parent=TE_BASE 424;annot=Class_I::LTR::Ty1/copia::Ivana RNaseH_oryco;name=RH;color=#fc4e2a
ST4.03ch01	feature	RR_tract	58913184	58913198	.	.	.	ID=PPT 424;Parent=TE_BASE 424;name=ppt;color=#41ab5d
ST4.03ch01	feature	long_terminal_repeat	58913198	58913302	.	.	.	ID=LTR RIGHT 424-0;Parent=TE_BASE 424;name=ltr right;color=#f032e6
ST4.03ch01	feature	long_terminal_repeat	58906579	58906683	.	.	.	ID=LTR LEFT 424-0;Parent=TE_BASE 424;name=ltr left;color=#f032e6
ST4.03ch01	feature	nested_repeat	58785650	58804168	.	.	.	ID=TE_BASE 426;name=TE_BASE 426;annot=Class_I::LTR::Ty3/gypsy::chromovirus::Tekay;color=#a9a9a9
ST4.03ch01	feature	repeat_fragment	58785650	58804168	.	.	.	ID=TE 426-0;Parent=TE_BASE 426;name=TE 426;color=#a9a9a9
ST4.03ch01	feature	polypeptide_conserved_region	58800319	58800724	.	+	.	ID=DOMAIN 426-0-0;Parent=TE_BASE 426;annot=Class_I::LTR::Ty3/gypsy::chromovirus::Tekay RT_del;name=RT;color=#feb24c
ST4.03ch01	feature	polypeptide_conserved_region	58801019	58801370	.	+	.	ID=DOMAIN 426-1-0;Parent=TE_BASE 426;annot=Class_I::LTR::Ty3/gypsy::chromovirus::Tekay RNaseH_del;name=RH;color=#fc4e2a
ST4.03ch01	feature	long_terminal_repeat	58804134	58804168	.	.	.	ID=LTR RIGHT 426-0;Parent=TE_BASE 426;name=ltr right;color=#f032e6
ST4.03ch01	feature	long_terminal_repeat	58785650	58785684	.	.	.	ID=LTR LEFT 426-0;Parent=TE_BASE 426;name=ltr left;color=#f032e6
ST4.03ch01	feature	nested_repeat	58618700	58626951	.	.	.	ID=TE_BASE 431;name=TE_BASE 431;annot=Class_I::LTR::Ty3/gypsy::chromovirus::Tekay;color=#a9a9a9
ST4.03ch01	feature	repeat_fragment	58618700	58626951	.	.	.	ID=TE 431-0;Parent=TE_BASE 431;name=TE 431;color=#a9a9a9
ST4.03ch01	feature	polypeptide_conserved_region	58619252	58619402	.	-	.	ID=DOMAIN 431-0-0;Parent=TE_BASE 431;annot=Class_I::LTR::Ty3/gypsy::chromovirus::Tekay CHR_tekay_Lycopersicon;name=CHD;color=#6a51a3
ST4.03ch01	feature	primer_binding_site	58618985	58619002	.	.	.	ID=PBS 431;Parent=TE_BASE 431;name=ppt;color=#41ab5d
ST4.03ch01	feature	RR_tract	58626623	58626637	.	.	.	ID=PPT 431;Parent=TE_BASE 431;name=pbs;color=#c7e9c0
ST4.03ch01	feature	long_terminal_repeat	58626689	58626951	.	.	.	ID=LTR LEFT 431-0;Parent=TE_BASE 431;name=ltr left;color=#f032e6
ST4.03ch01	feature	long_terminal_repeat	58618700	58618964	.	.	.	ID=LTR RIGHT 431-0;Parent=TE_BASE 431;name=ltr right;color=#f032e6
ST4.03ch01	feature	nested_repeat	58616985	58618680	.	.	.	ID=TE_BASE 432;name=TE_BASE 432;annot=Class_I::LTR::Ty1/copia::Ivana;color=#a9a9a9
ST4.03ch01	feature	repeat_fragment	58616985	58618680	.	.	.	ID=TE 432-0;Parent=TE_BASE 432;name=TE 432;color=#a9a9a9
ST4.03ch01	feature	polypeptide_conserved_region	58617210	58617744	.	+	.	ID=DOMAIN 432-0-0;Parent=TE_BASE 432;annot=Class_I::LTR::Ty1/copia::Ivana GAG_oryco;name=GAG;color=#225ea8
ST4.03ch01	feature	primer_binding_site	58617163	58617181	.	.	.	ID=PBS 432;Parent=TE_BASE 432;name=pbs;color=#c7e9c0
ST4.03ch01	feature	RR_tract	58618436	58618450	.	.	.	ID=PPT 432;Parent=TE_BASE 432;name=ppt;color=#41ab5d
ST4.03ch01	feature	long_terminal_repeat	58618530	58618680	.	.	.	ID=LTR RIGHT 432-0;Parent=TE_BASE 432;name=ltr right;color=#f032e6
ST4.03ch01	feature	long_terminal_repeat	58616985	58617130	.	.	.	ID=LTR LEFT 432-0;Parent=TE_BASE 432;name=ltr left;color=#f032e6
ST4.03ch01	feature	nested_repeat	58529548	58546095	.	.	.	ID=TE_BASE 434;name=TE_BASE 434;annot=Class_I::LTR::Ty1/copia::Ivana;color=#a9a9a9
ST4.03ch01	feature	repeat_fragment	58529548	58546095	.	.	.	ID=TE 434-0;Parent=TE_BASE 434;name=TE 434;color=#a9a9a9
ST4.03ch01	feature	polypeptide_conserved_region	58536213	58536540	.	+	.	ID=DOMAIN 434-0-0;Parent=TE_BASE 434;annot=Class_I::LTR::Ty1/copia::Ivana INT_oryco;name=INT;color=#b10026
ST4.03ch01	feature	polypeptide_conserved_region	58537274	58537655	.	+	.	ID=DOMAIN 434-1-0;Parent=TE_BASE 434;annot=Class_I::LTR::Ty1/copia::Ivana RT_oryco;name=RT;color=#feb24c
ST4.03ch01	feature	polypeptide_conserved_region	58537985	58538273	.	+	.	ID=DOMAIN 434-2-0;Parent=TE_BASE 434;annot=Class_I::LTR::Ty1/copia::Ivana RNaseH_oryco;name=RH;color=#fc4e2a
ST4.03ch01	feature	primer_binding_site	58530058	58530078	.	.	.	ID=PBS 434;Parent=TE_BASE 434;name=pbs;color=#c7e9c0
ST4.03ch01	feature	RR_tract	58545610	58545624	.	.	.	ID=PPT 434;Parent=TE_BASE 434;name=ppt;color=#41ab5d
ST4.03ch01	feature	long_terminal_repeat	58545668	58546095	.	.	.	ID=LTR RIGHT 434-0;Parent=TE_BASE 434;name=ltr right;color=#f032e6
ST4.03ch01	feature	long_terminal_repeat	58529548	58530001	.	.	.	ID=LTR LEFT 434-0;Parent=TE_BASE 434;name=ltr left;color=#f032e6
ST4.03ch01	feature	nested_repeat	58457532	58471848	.	.	.	ID=TE_BASE 439;name=TE_BASE 439;annot=Class_I::LTR::Ty1/copia::Ivana;color=#a9a9a9
ST4.03ch01	feature	repeat_fragment	58457532	58471848	.	.	.	ID=TE 439-0;Parent=TE_BASE 439;name=TE 439;color=#a9a9a9
ST4.03ch01	feature	polypeptide_conserved_region	58460871	58461210	.	-	.	ID=DOMAIN 439-0-0;Parent=TE_BASE 439;annot=Class_I::LTR::Ty1/copia::Ty1-outgroup RNaseH_copia;name=RH;color=#fc4e2a
ST4.03ch01	feature	polypeptide_conserved_region	58461527	58462220	.	-	.	ID=DOMAIN 439-1-0;Parent=TE_BASE 439;annot=Class_I::LTR::Ty1/copia::Ivana RT_oryco;name=RT;color=#feb24c
ST4.03ch01	feature	polypeptide_conserved_region	58462996	58463476	.	-	.	ID=DOMAIN 439-2-0;Parent=TE_BASE 439;annot=Class_I::LTR::Ty1/copia::Ale INT_retrofit;name=INT;color=#b10026
ST4.03ch01	feature	long_terminal_repeat	58471654	58471848	.	.	.	ID=LTR LEFT 439-0;Parent=TE_BASE 439;name=ltr left;color=#f032e6
ST4.03ch01	feature	long_terminal_repeat	58457532	58457727	.	.	.	ID=LTR RIGHT 439-0;Parent=TE_BASE 439;name=ltr right;color=#f032e6
ST4.03ch01	feature	nested_repeat	58409706	58416349	.	.	.	ID=TE_BASE 440;name=TE_BASE 440;annot=Class_I::LTR::Ty3/gypsy::chromovirus::Tekay;color=#a9a9a9
ST4.03ch01	feature	repeat_fragment	58409706	58416349	.	.	.	ID=TE 440-0;Parent=TE_BASE 440;name=TE 440;color=#a9a9a9
ST4.03ch01	feature	polypeptide_conserved_region	58411058	58411202	.	-	.	ID=DOMAIN 440-0-0;Parent=TE_BASE 440;annot=Class_I::LTR::Ty3/gypsy::chromovirus::Tekay CHR_tekay_Lycopersicon;name=CHD;color=#6a51a3
ST4.03ch01	feature	polypeptide_conserved_region	58411265	58411703	.	-	.	ID=DOMAIN 440-1-0;Parent=TE_BASE 440;annot=Class_I::LTR::Ty3/gypsy::chromovirus::Tekay INT_del;name=INT;color=#b10026
ST4.03ch01	feature	polypeptide_conserved_region	58412472	58412712	.	-	.	ID=DOMAIN 440-2-0;Parent=TE_BASE 440;annot=Class_I::LTR::Ty3/gypsy::chromovirus::Tekay RNaseH_del;name=RH;color=#fc4e2a
ST4.03ch01	feature	polypeptide_conserved_region	58413115	58413460	.	-	.	ID=DOMAIN 440-3-0;Parent=TE_BASE 440;annot=Class_I::LTR::Ty3/gypsy::chromovirus::Tekay RT_del;name=RT;color=#feb24c
ST4.03ch01	feature	polypeptide_conserved_region	58414766	58415132	.	-	.	ID=DOMAIN 440-4-0;Parent=TE_BASE 440;annot=Class_I::LTR::Ty3/gypsy::chromovirus::Tekay GAG_del;name=GAG;color=#225ea8
ST4.03ch01	feature	primer_binding_site	58409803	58409820	.	.	.	ID=PBS 440;Parent=TE_BASE 440;name=ppt;color=#41ab5d
ST4.03ch01	feature	RR_tract	58416264	58416278	.	.	.	ID=PPT 440;Parent=TE_BASE 440;name=pbs;color=#c7e9c0
ST4.03ch01	feature	long_terminal_repeat	58416283	58416349	.	.	.	ID=LTR LEFT 440-0;Parent=TE_BASE 440;name=ltr left;color=#f032e6
ST4.03ch01	feature	long_terminal_repeat	58409706	58409773	.	.	.	ID=LTR RIGHT 440-0;Parent=TE_BASE 440;name=ltr right;color=#f032e6
ST4.03ch01	feature	nested_repeat	58297213	58308209	.	.	.	ID=TE_BASE 443;name=TE_BASE 443;annot=Class_I::LTR::Ty3/gypsy::chromovirus::Tekay;color=#a9a9a9
ST4.03ch01	feature	repeat_fragment	58297213	58308209	.	.	.	ID=TE 443-0;Parent=TE_BASE 443;name=TE 443;color=#a9a9a9
ST4.03ch01	feature	polypeptide_conserved_region	58300270	58300666	.	-	.	ID=DOMAIN 443-0-0;Parent=TE_BASE 443;annot=Class_I::LTR::Ty3/gypsy::chromovirus::Tekay INT_del;name=INT;color=#b10026
ST4.03ch01	feature	polypeptide_conserved_region	58300989	58301301	.	-	.	ID=DOMAIN 443-1-0;Parent=TE_BASE 443;annot=Class_I::LTR::Ty3/gypsy::chromovirus::Tekay RNaseH_del;name=RH;color=#fc4e2a
ST4.03ch01	feature	polypeptide_conserved_region	58301437	58302085	.	-	.	ID=DOMAIN 443-2-0;Parent=TE_BASE 443;annot=Class_I::LTR::Ty3/gypsy::chromovirus::Tekay RT_del;name=RT;color=#feb24c
ST4.03ch01	feature	long_terminal_repeat	58306406	58308209	.	.	.	ID=LTR LEFT 443-0;Parent=TE_BASE 443;name=ltr left;color=#f032e6
ST4.03ch01	feature	long_terminal_repeat	58297213	58299039	.	.	.	ID=LTR RIGHT 443-0;Parent=TE_BASE 443;name=ltr right;color=#f032e6
ST4.03ch01	feature	nested_repeat	58134276	58141572	.	.	.	ID=TE_BASE 445;name=TE_BASE 445;annot=Class_I::LTR::Ty3/gypsy::chromovirus::Tekay;color=#a9a9a9
ST4.03ch01	feature	repeat_fragment	58134276	58141572	.	.	.	ID=TE 445-0;Parent=TE_BASE 445;name=TE 445;color=#a9a9a9
ST4.03ch01	feature	polypeptide_conserved_region	58135896	58136046	.	-	.	ID=DOMAIN 445-0-0;Parent=TE_BASE 445;annot=Class_I::LTR::Ty3/gypsy::chromovirus::Tekay CHR_tekay_Lycopersicon;name=CHD;color=#6a51a3
ST4.03ch01	feature	polypeptide_conserved_region	58136103	58137138	.	-	.	ID=DOMAIN 445-1-0;Parent=TE_BASE 445;annot=Class_I::LTR::Ty3/gypsy::chromovirus::Tekay INT_del;name=INT;color=#b10026
ST4.03ch01	feature	polypeptide_conserved_region	58137459	58137810	.	-	.	ID=DOMAIN 445-2-0;Parent=TE_BASE 445;annot=Class_I::LTR::Ty3/gypsy::chromovirus::Tekay RNaseH_del;name=RH;color=#fc4e2a
ST4.03ch01	feature	polypeptide_conserved_region	58137949	58138612	.	-	.	ID=DOMAIN 445-3-0;Parent=TE_BASE 445;annot=Class_I::LTR::Ty3/gypsy::chromovirus::Tekay RT_del;name=RT;color=#feb24c
ST4.03ch01	feature	long_terminal_repeat	58141366	58141572	.	.	.	ID=LTR LEFT 445-0;Parent=TE_BASE 445;name=ltr left;color=#f032e6
ST4.03ch01	feature	long_terminal_repeat	58134276	58134482	.	.	.	ID=LTR RIGHT 445-0;Parent=TE_BASE 445;name=ltr right;color=#f032e6
ST4.03ch01	feature	nested_repeat	57536598	57541984	.	.	.	ID=TE_BASE 454;name=TE_BASE 454;annot=Class_I::LTR::Ty1/copia::Ale;color=#a9a9a9
ST4.03ch01	feature	repeat_fragment	57536598	57541984	.	.	.	ID=TE 454-0;Parent=TE_BASE 454;name=TE 454;color=#a9a9a9
ST4.03ch01	feature	polypeptide_conserved_region	57539498	57539654	.	+	.	ID=DOMAIN 454-0-0;Parent=TE_BASE 454;annot=Class_I::LTR::Ty1/copia::Ale RNaseH_retrofit;name=RH;color=#fc4e2a
ST4.03ch01	feature	primer_binding_site	57536986	57537005	.	.	.	ID=PBS 454;Parent=TE_BASE 454;name=pbs;color=#c7e9c0
ST4.03ch01	feature	RR_tract	57541564	57541578	.	.	.	ID=PPT 454;Parent=TE_BASE 454;name=ppt;color=#41ab5d
ST4.03ch01	feature	long_terminal_repeat	57541622	57541984	.	.	.	ID=LTR RIGHT 454-0;Parent=TE_BASE 454;name=ltr right;color=#f032e6
ST4.03ch01	feature	long_terminal_repeat	57536598	57536963	.	.	.	ID=LTR LEFT 454-0;Parent=TE_BASE 454;name=ltr left;color=#f032e6
ST4.03ch01	feature	target_site_duplication	57536594	57536597	.	.	.	ID=TSR LEFT 454;Parent=TE_BASE 454;name=tsr left;color=#333333
ST4.03ch01	feature	target_site_duplication	57541985	57541988	.	.	.	ID=TSR RIGHT 454;Parent=TE_BASE 454;name=tsr right;color=#333333
ST4.03ch01	feature	nested_repeat	57443379	57448505	.	.	.	ID=TE_BASE 455;name=TE_BASE 455;annot=Class_I::LTR::Ty1/copia::Ivana;color=#a9a9a9
ST4.03ch01	feature	repeat_fragment	57443379	57448505	.	.	.	ID=TE 455-0;Parent=TE_BASE 455;name=TE 455;color=#a9a9a9
ST4.03ch01	feature	polypeptide_conserved_region	57443883	57444228	.	+	.	ID=DOMAIN 455-0-0;Parent=TE_BASE 455;annot=Class_I::LTR::Ty1/copia::Alesia GAG_retrofit;name=GAG;color=#225ea8
ST4.03ch01	feature	polypeptide_conserved_region	57445643	57446048	.	+	.	ID=DOMAIN 455-1-0;Parent=TE_BASE 455;annot=Class_I::LTR::Ty1/copia::Ale INT_retrofit;name=INT;color=#b10026
ST4.03ch01	feature	polypeptide_conserved_region	57446726	57447443	.	+	.	ID=DOMAIN 455-2-0;Parent=TE_BASE 455;annot=Class_I::LTR::Ty1/copia::Ivana RT_oryco;name=RT;color=#feb24c
ST4.03ch01	feature	polypeptide_conserved_region	57447761	57448163	.	+	.	ID=DOMAIN 455-3-0;Parent=TE_BASE 455;annot=Class_I::LTR::Ty1/copia::Ale RNaseH_retrofit;name=RH;color=#fc4e2a
ST4.03ch01	feature	primer_binding_site	57443728	57443746	.	.	.	ID=PBS 455;Parent=TE_BASE 455;name=pbs;color=#c7e9c0
ST4.03ch01	feature	RR_tract	57448168	57448182	.	.	.	ID=PPT 455;Parent=TE_BASE 455;name=ppt;color=#41ab5d
ST4.03ch01	feature	long_terminal_repeat	57448215	57448505	.	.	.	ID=LTR RIGHT 455-0;Parent=TE_BASE 455;name=ltr right;color=#f032e6
ST4.03ch01	feature	long_terminal_repeat	57443379	57443661	.	.	.	ID=LTR LEFT 455-0;Parent=TE_BASE 455;name=ltr left;color=#f032e6
ST4.03ch01	feature	target_site_duplication	57443375	57443378	.	.	.	ID=TSR LEFT 455;Parent=TE_BASE 455;name=tsr left;color=#333333
ST4.03ch01	feature	target_site_duplication	57448506	57448509	.	.	.	ID=TSR RIGHT 455;Parent=TE_BASE 455;name=tsr right;color=#333333
ST4.03ch01	feature	nested_repeat	57262080	57270184	.	.	.	ID=TE_BASE 458;name=TE_BASE 458;annot=Class_I::LTR::Ty3/gypsy::chromovirus::Galadriel;color=#a9a9a9
ST4.03ch01	feature	repeat_fragment	57262080	57270184	.	.	.	ID=TE 458-0;Parent=TE_BASE 458;name=TE 458;color=#a9a9a9
ST4.03ch01	feature	polypeptide_conserved_region	57262975	57263824	.	-	.	ID=DOMAIN 458-0-0;Parent=TE_BASE 458;annot=Class_I::LTR::Ty3/gypsy::chromovirus::Galadriel INT_galadriel;name=INT;color=#b10026
ST4.03ch01	feature	polypeptide_conserved_region	57264044	57264383	.	-	.	ID=DOMAIN 458-1-0;Parent=TE_BASE 458;annot=Class_I::LTR::Ty3/gypsy::chromovirus::Galadriel RNaseH_galadriel;name=RH;color=#fc4e2a
ST4.03ch01	feature	polypeptide_conserved_region	57264518	57264935	.	-	.	ID=DOMAIN 458-2-0;Parent=TE_BASE 458;annot=Class_I::LTR::Ty3/gypsy::chromovirus::Galadriel RT_galadriel;name=RT;color=#feb24c
ST4.03ch01	feature	polypeptide_conserved_region	57268140	57268374	.	-	.	ID=DOMAIN 458-3-0;Parent=TE_BASE 458;annot=Class_I::LTR::Ty3/gypsy::chromovirus::Galadriel AP_galadriel;name=PROT;color=#ffeda0
ST4.03ch01	feature	polypeptide_conserved_region	57268578	57268992	.	-	.	ID=DOMAIN 458-4-0;Parent=TE_BASE 458;annot=Class_I::LTR::Ty3/gypsy::chromovirus::Galadriel GAG_galadriel;name=GAG;color=#225ea8
ST4.03ch01	feature	long_terminal_repeat	57269727	57270184	.	.	.	ID=LTR LEFT 458-0;Parent=TE_BASE 458;name=ltr left;color=#f032e6
ST4.03ch01	feature	long_terminal_repeat	57262080	57262541	.	.	.	ID=LTR RIGHT 458-0;Parent=TE_BASE 458;name=ltr right;color=#f032e6
ST4.03ch01	feature	nested_repeat	57246584	57249563	.	.	.	ID=TE_BASE 459;name=TE_BASE 459;annot=Class_I::LTR::Ty1/copia::Tork;color=#a9a9a9
ST4.03ch01	feature	repeat_fragment	57246584	57249563	.	.	.	ID=TE 459-0;Parent=TE_BASE 459;name=TE 459;color=#a9a9a9
ST4.03ch01	feature	polypeptide_conserved_region	57248051	57248276	.	-	.	ID=DOMAIN 459-0-0;Parent=TE_BASE 459;annot=Class_I::LTR::Ty1/copia::Tork RNaseH_tork;name=RH;color=#fc4e2a
ST4.03ch01	feature	primer_binding_site	57246705	57246725	.	.	.	ID=PBS 459;Parent=TE_BASE 459;name=ppt;color=#41ab5d
ST4.03ch01	feature	long_terminal_repeat	57249514	57249563	.	.	.	ID=LTR LEFT 459-0;Parent=TE_BASE 459;name=ltr left;color=#f032e6
ST4.03ch01	feature	long_terminal_repeat	57246584	57246633	.	.	.	ID=LTR RIGHT 459-0;Parent=TE_BASE 459;name=ltr right;color=#f032e6
ST4.03ch01	feature	nested_repeat	57224293	57240775	.	.	.	ID=TE_BASE 460;name=TE_BASE 460;annot=Class_I::LTR::Ty3/gypsy::chromovirus::Tekay;color=#a9a9a9
ST4.03ch01	feature	repeat_fragment	57224293	57240775	.	.	.	ID=TE 460-0;Parent=TE_BASE 460;name=TE 460;color=#a9a9a9
ST4.03ch01	feature	polypeptide_conserved_region	57225815	57226559	.	+	.	ID=DOMAIN 460-0-0;Parent=TE_BASE 460;annot=Class_I::LTR::Ty3/gypsy::chromovirus::Tekay GAG_del;name=GAG;color=#225ea8
ST4.03ch01	feature	polypeptide_conserved_region	57227498	57228149	.	+	.	ID=DOMAIN 460-1-0;Parent=TE_BASE 460;annot=Class_I::LTR::Ty3/gypsy::chromovirus::Tekay RT_del;name=RT;color=#feb24c
ST4.03ch01	feature	polypeptide_conserved_region	57228451	57228643	.	+	.	ID=DOMAIN 460-2-0;Parent=TE_BASE 460;annot=Class_I::LTR::Ty3/gypsy::chromovirus::Tekay RNaseH_del;name=RH;color=#fc4e2a
ST4.03ch01	feature	polypeptide_conserved_region	57229184	57229871	.	+	.	ID=DOMAIN 460-3-0;Parent=TE_BASE 460;annot=Class_I::LTR::Ty3/gypsy::chromovirus::Tekay INT_del;name=INT;color=#b10026
ST4.03ch01	feature	polypeptide_conserved_region	57239676	57239826	.	+	.	ID=DOMAIN 460-4-0;Parent=TE_BASE 460;annot=Class_I::LTR::Ty3/gypsy::chromovirus::Tekay CHR_tekay_Solanum;name=CHD;color=#6a51a3
ST4.03ch01	feature	primer_binding_site	57224430	57224447	.	.	.	ID=PBS 460;Parent=TE_BASE 460;name=pbs;color=#c7e9c0
ST4.03ch01	feature	RR_tract	57240602	57240616	.	.	.	ID=PPT 460;Parent=TE_BASE 460;name=ppt;color=#41ab5d
ST4.03ch01	feature	long_terminal_repeat	57240639	57240775	.	.	.	ID=LTR RIGHT 460-0;Parent=TE_BASE 460;name=ltr right;color=#f032e6
ST4.03ch01	feature	long_terminal_repeat	57224293	57224429	.	.	.	ID=LTR LEFT 460-0;Parent=TE_BASE 460;name=ltr left;color=#f032e6
ST4.03ch01	feature	target_site_duplication	57224289	57224292	.	.	.	ID=TSR LEFT 460;Parent=TE_BASE 460;name=tsr left;color=#333333
ST4.03ch01	feature	target_site_duplication	57240776	57240779	.	.	.	ID=TSR RIGHT 460;Parent=TE_BASE 460;name=tsr right;color=#333333
ST4.03ch01	feature	nested_repeat	57168668	57180603	.	.	.	ID=TE_BASE 461;name=TE_BASE 461;annot=Class_I::LTR::Ty3/gypsy::chromovirus::Tekay;color=#a9a9a9
ST4.03ch01	feature	repeat_fragment	57168668	57180603	.	.	.	ID=TE 461-0;Parent=TE_BASE 461;name=TE 461;color=#a9a9a9
ST4.03ch01	feature	polypeptide_conserved_region	57172366	57172510	.	-	.	ID=DOMAIN 461-0-0;Parent=TE_BASE 461;annot=Class_I::LTR::Ty3/gypsy::chromovirus::Tekay CHR_tekay_Lycopersicon;name=CHD;color=#6a51a3
ST4.03ch01	feature	polypeptide_conserved_region	57175132	57175639	.	-	.	ID=DOMAIN 461-1-0;Parent=TE_BASE 461;annot=Class_I::LTR::Ty3/gypsy::chromovirus::Tekay INT_del;name=INT;color=#b10026
ST4.03ch01	feature	RR_tract	57179549	57179563	.	.	.	ID=PPT 461;Parent=TE_BASE 461;name=pbs;color=#c7e9c0
ST4.03ch01	feature	long_terminal_repeat	57179633	57180603	.	.	.	ID=LTR LEFT 461-0;Parent=TE_BASE 461;name=ltr left;color=#f032e6
ST4.03ch01	feature	long_terminal_repeat	57168668	57169656	.	.	.	ID=LTR RIGHT 461-0;Parent=TE_BASE 461;name=ltr right;color=#f032e6
ST4.03ch01	feature	nested_repeat	57159391	57168413	.	.	.	ID=TE_BASE 462;name=TE_BASE 462;annot=Class_I::LTR::Ty1/copia::Ivana;color=#a9a9a9
ST4.03ch01	feature	repeat_fragment	57159391	57168413	.	.	.	ID=TE 462-0;Parent=TE_BASE 462;name=TE 462;color=#a9a9a9
ST4.03ch01	feature	polypeptide_conserved_region	57161040	57161445	.	-	.	ID=DOMAIN 462-0-0;Parent=TE_BASE 462;annot=Class_I::LTR::Ty1/copia::Tork RNaseH_tork;name=RH;color=#fc4e2a
ST4.03ch01	feature	polypeptide_conserved_region	57161702	57162356	.	-	.	ID=DOMAIN 462-1-0;Parent=TE_BASE 462;annot=Class_I::LTR::Ty1/copia::Ivana RT_oryco;name=RT;color=#feb24c
ST4.03ch01	feature	polypeptide_conserved_region	57166049	57166493	.	-	.	ID=DOMAIN 462-2-0;Parent=TE_BASE 462;annot=Class_I::LTR::Ty1/copia::Ivana INT_oryco;name=INT;color=#b10026
ST4.03ch01	feature	polypeptide_conserved_region	57166682	57166928	.	-	.	ID=DOMAIN 462-3-0;Parent=TE_BASE 462;annot=Class_I::LTR::Ty1/copia::Tork AP_tork;name=PROT;color=#ffeda0
ST4.03ch01	feature	primer_binding_site	57159885	57159902	.	.	.	ID=PBS 462;Parent=TE_BASE 462;name=ppt;color=#41ab5d
ST4.03ch01	feature	RR_tract	57167977	57167991	.	.	.	ID=PPT 462;Parent=TE_BASE 462;name=pbs;color=#c7e9c0
ST4.03ch01	feature	long_terminal_repeat	57168003	57168413	.	.	.	ID=LTR LEFT 462-0;Parent=TE_BASE 462;name=ltr left;color=#f032e6
ST4.03ch01	feature	long_terminal_repeat	57159391	57159803	.	.	.	ID=LTR RIGHT 462-0;Parent=TE_BASE 462;name=ltr right;color=#f032e6
ST4.03ch01	feature	nested_repeat	57118490	57137132	.	.	.	ID=TE_BASE 463;name=TE_BASE 463;annot=Class_I::LTR::Ty3/gypsy::non-chromovirus::OTA::Ogre/Tat::Retand;color=#a9a9a9
ST4.03ch01	feature	repeat_fragment	57118490	57137132	.	.	.	ID=TE 463-0;Parent=TE_BASE 463;name=TE 463;color=#a9a9a9
ST4.03ch01	feature	polypeptide_conserved_region	57123518	57124319	.	-	.	ID=DOMAIN 463-0-0;Parent=TE_BASE 463;annot=Class_I::LTR::Ty3/gypsy::non-chromovirus::OTA::Ogre/Tat::Retand INT_tat;name=INT;color=#b10026
ST4.03ch01	feature	polypeptide_conserved_region	57124794	57124989	.	-	.	ID=DOMAIN 463-1-0;Parent=TE_BASE 463;annot=Class_I::LTR::Ty3/gypsy::non-chromovirus::OTA::Ogre/Tat::Ogre;name=aRH;color=#fc4e2a
ST4.03ch01	feature	polypeptide_conserved_region	57125104	57125470	.	-	.	ID=DOMAIN 463-2-0;Parent=TE_BASE 463;annot=Class_I::LTR::Ty3/gypsy::non-chromovirus::OTA::Ogre/Tat::Retand RNaseH_tat;name=RH;color=#fc4e2a
ST4.03ch01	feature	polypeptide_conserved_region	57125615	57126152	.	-	.	ID=DOMAIN 463-3-0;Parent=TE_BASE 463;annot=Class_I::LTR::Ty3/gypsy::non-chromovirus::OTA::Ogre/Tat::Retand RT_tat;name=RT;color=#feb24c
ST4.03ch01	feature	polypeptide_conserved_region	57127435	57127753	.	-	.	ID=DOMAIN 463-4-0;Parent=TE_BASE 463;annot=Class_I::LTR::Ty3/gypsy::non-chromovirus::OTA::Ogre/Tat::Retand AP_tat;name=PROT;color=#ffeda0
ST4.03ch01	feature	long_terminal_repeat	57136186	57137132	.	.	.	ID=LTR LEFT 463-0;Parent=TE_BASE 463;name=ltr left;color=#f032e6
ST4.03ch01	feature	long_terminal_repeat	57118490	57119353	.	.	.	ID=LTR RIGHT 463-0;Parent=TE_BASE 463;name=ltr right;color=#f032e6
ST4.03ch01	feature	nested_repeat	57071767	57076278	.	.	.	ID=TE_BASE 465;name=TE_BASE 465;annot=Class_I::LTR::Ty1/copia::Ivana;color=#a9a9a9
ST4.03ch01	feature	repeat_fragment	57071767	57076278	.	.	.	ID=TE 465-0;Parent=TE_BASE 465;name=TE 465;color=#a9a9a9
ST4.03ch01	feature	polypeptide_conserved_region	57072262	57072412	.	-	.	ID=DOMAIN 465-0-0;Parent=TE_BASE 465;annot=Class_I::LTR::Ty1/copia::Ivana RNaseH_oryco;name=RH;color=#fc4e2a
ST4.03ch01	feature	polypeptide_conserved_region	57072738	57073329	.	-	.	ID=DOMAIN 465-1-0;Parent=TE_BASE 465;annot=Class_I::LTR::Ty1/copia::Ivana RT_oryco;name=RT;color=#feb24c
ST4.03ch01	feature	polypeptide_conserved_region	57073946	57074597	.	-	.	ID=DOMAIN 465-2-0;Parent=TE_BASE 465;annot=Class_I::LTR::Ty1/copia::Ivana INT_oryco;name=INT;color=#b10026
ST4.03ch01	feature	polypeptide_conserved_region	57074747	57074996	.	-	.	ID=DOMAIN 465-3-0;Parent=TE_BASE 465;annot=Class_I::LTR::Ty1/copia::Ivana AP_oryco;name=PROT;color=#ffeda0
ST4.03ch01	feature	polypeptide_conserved_region	57075317	57075755	.	-	.	ID=DOMAIN 465-4-0;Parent=TE_BASE 465;annot=Class_I::LTR::Ty1/copia::Ivana GAG_oryco;name=GAG;color=#225ea8
ST4.03ch01	feature	long_terminal_repeat	57075984	57076278	.	.	.	ID=LTR LEFT 465-0;Parent=TE_BASE 465;name=ltr left;color=#f032e6
ST4.03ch01	feature	long_terminal_repeat	57071767	57072066	.	.	.	ID=LTR RIGHT 465-0;Parent=TE_BASE 465;name=ltr right;color=#f032e6
ST4.03ch01	feature	nested_repeat	57050263	57057132	.	.	.	ID=TE_BASE 466;name=TE_BASE 466;annot=Class_I::LTR::Ty3/gypsy::chromovirus::Tekay;color=#a9a9a9
ST4.03ch01	feature	repeat_fragment	57050263	57057132	.	.	.	ID=TE 466-0;Parent=TE_BASE 466;name=TE 466;color=#a9a9a9
ST4.03ch01	feature	polypeptide_conserved_region	57050642	57050792	.	-	.	ID=DOMAIN 466-0-0;Parent=TE_BASE 466;annot=Class_I::LTR::Ty3/gypsy::chromovirus::Tekay CHR_tekay_Cure;name=CHD;color=#6a51a3
ST4.03ch01	feature	polypeptide_conserved_region	57050997	57051252	.	-	.	ID=DOMAIN 466-1-0;Parent=TE_BASE 466;annot=Class_I::LTR::Ty3/gypsy::chromovirus::Tekay INT_del;name=INT;color=#b10026
ST4.03ch01	feature	polypeptide_conserved_region	57052074	57052425	.	-	.	ID=DOMAIN 466-2-0;Parent=TE_BASE 466;annot=Class_I::LTR::Ty3/gypsy::chromovirus::Tekay RNaseH_del;name=RH;color=#fc4e2a
ST4.03ch01	feature	polypeptide_conserved_region	57052560	57053226	.	-	.	ID=DOMAIN 466-3-0;Parent=TE_BASE 466;annot=Class_I::LTR::Ty3/gypsy::chromovirus::Tekay RT_del;name=RT;color=#feb24c
ST4.03ch01	feature	long_terminal_repeat	57056866	57057132	.	.	.	ID=LTR LEFT 466-0;Parent=TE_BASE 466;name=ltr left;color=#f032e6
ST4.03ch01	feature	long_terminal_repeat	57050263	57050502	.	.	.	ID=LTR RIGHT 466-0;Parent=TE_BASE 466;name=ltr right;color=#f032e6
ST4.03ch01	feature	target_site_duplication	57050259	57050262	.	.	.	ID=TSR RIGHT 466;Parent=TE_BASE 466;name=tsr right;color=#333333
ST4.03ch01	feature	target_site_duplication	57057133	57057136	.	.	.	ID=TSR LEFT 466;Parent=TE_BASE 466;name=tsr left;color=#333333
ST4.03ch01	feature	nested_repeat	56963256	56985296	.	.	.	ID=TE_BASE 469;name=TE_BASE 469;annot=Class_I::LTR::Ty3/gypsy::chromovirus::Tekay;color=#a9a9a9
ST4.03ch01	feature	repeat_fragment	56963256	56985296	.	.	.	ID=TE 469-0;Parent=TE_BASE 469;name=TE 469;color=#a9a9a9
ST4.03ch01	feature	polypeptide_conserved_region	56966156	56966315	.	+	.	ID=DOMAIN 469-0-0;Parent=TE_BASE 469;annot=Class_I::LTR::Ty3/gypsy::chromovirus::Tekay RT_del;name=RT;color=#feb24c
ST4.03ch01	feature	primer_binding_site	56963907	56963926	.	.	.	ID=PBS 469;Parent=TE_BASE 469;name=pbs;color=#c7e9c0
ST4.03ch01	feature	long_terminal_repeat	56984666	56985296	.	.	.	ID=LTR RIGHT 469-0;Parent=TE_BASE 469;name=ltr right;color=#f032e6
ST4.03ch01	feature	long_terminal_repeat	56963256	56963879	.	.	.	ID=LTR LEFT 469-0;Parent=TE_BASE 469;name=ltr left;color=#f032e6
ST4.03ch01	feature	nested_repeat	56905935	56910998	.	.	.	ID=TE_BASE 471;name=TE_BASE 471;annot=Class_I::LTR::Ty1/copia::Ivana;color=#a9a9a9
ST4.03ch01	feature	repeat_fragment	56905935	56910998	.	.	.	ID=TE 471-0;Parent=TE_BASE 471;name=TE 471;color=#a9a9a9
ST4.03ch01	feature	polypeptide_conserved_region	56906308	56906710	.	-	.	ID=DOMAIN 471-0-0;Parent=TE_BASE 471;annot=Class_I::LTR::Ty1/copia::Ale RNaseH_retrofit;name=RH;color=#fc4e2a
ST4.03ch01	feature	polypeptide_conserved_region	56907028	56907742	.	-	.	ID=DOMAIN 471-1-0;Parent=TE_BASE 471;annot=Class_I::LTR::Ty1/copia::Ivana RT_oryco;name=RT;color=#feb24c
ST4.03ch01	feature	polypeptide_conserved_region	56908360	56908981	.	-	.	ID=DOMAIN 471-2-0;Parent=TE_BASE 471;annot=Class_I::LTR::Ty1/copia::Ale INT_retrofit;name=INT;color=#b10026
ST4.03ch01	feature	long_terminal_repeat	56910711	56910998	.	.	.	ID=LTR LEFT 471-0;Parent=TE_BASE 471;name=ltr left;color=#f032e6
ST4.03ch01	feature	long_terminal_repeat	56905935	56906222	.	.	.	ID=LTR RIGHT 471-0;Parent=TE_BASE 471;name=ltr right;color=#f032e6
ST4.03ch01	feature	nested_repeat	56741479	56749747	.	.	.	ID=TE_BASE 476;name=TE_BASE 476;annot=Class_I::LTR::Ty3/gypsy::chromovirus::Tekay;color=#a9a9a9
ST4.03ch01	feature	repeat_fragment	56741479	56749747	.	.	.	ID=TE 476-0;Parent=TE_BASE 476;name=TE 476;color=#a9a9a9
ST4.03ch01	feature	polypeptide_conserved_region	56743704	56743854	.	-	.	ID=DOMAIN 476-0-0;Parent=TE_BASE 476;annot=Class_I::LTR::Ty3/gypsy::chromovirus::Tekay CHR_tekay_Lycopersicon;name=CHD;color=#6a51a3
ST4.03ch01	feature	polypeptide_conserved_region	56743911	56744568	.	-	.	ID=DOMAIN 476-1-0;Parent=TE_BASE 476;annot=Class_I::LTR::Ty3/gypsy::chromovirus::Tekay INT_del;name=INT;color=#b10026
ST4.03ch01	feature	polypeptide_conserved_region	56745267	56745618	.	-	.	ID=DOMAIN 476-2-0;Parent=TE_BASE 476;annot=Class_I::LTR::Ty3/gypsy::chromovirus::Tekay RNaseH_del;name=RH;color=#fc4e2a
ST4.03ch01	feature	polypeptide_conserved_region	56745753	56746113	.	-	.	ID=DOMAIN 476-3-0;Parent=TE_BASE 476;annot=Class_I::LTR::Ty3/gypsy::chromovirus::Tekay RT_del;name=RT;color=#feb24c
ST4.03ch01	feature	polypeptide_conserved_region	56747197	56747953	.	-	.	ID=DOMAIN 476-4-0;Parent=TE_BASE 476;annot=Class_I::LTR::Ty3/gypsy::chromovirus::Tekay GAG_del;name=GAG;color=#225ea8
ST4.03ch01	feature	primer_binding_site	56741679	56741697	.	.	.	ID=PBS 476;Parent=TE_BASE 476;name=ppt;color=#41ab5d
ST4.03ch01	feature	RR_tract	56749557	56749571	.	.	.	ID=PPT 476;Parent=TE_BASE 476;name=pbs;color=#c7e9c0
ST4.03ch01	feature	long_terminal_repeat	56749589	56749747	.	.	.	ID=LTR LEFT 476-0;Parent=TE_BASE 476;name=ltr left;color=#f032e6
ST4.03ch01	feature	long_terminal_repeat	56741479	56741637	.	.	.	ID=LTR RIGHT 476-0;Parent=TE_BASE 476;name=ltr right;color=#f032e6
ST4.03ch01	feature	nested_repeat	56695820	56700805	.	.	.	ID=TE_BASE 478;name=TE_BASE 478;annot=Class_I::LTR::Ty1/copia::Ivana;color=#a9a9a9
ST4.03ch01	feature	repeat_fragment	56695820	56700805	.	.	.	ID=TE 478-0;Parent=TE_BASE 478;name=TE 478;color=#a9a9a9
ST4.03ch01	feature	polypeptide_conserved_region	56696075	56696228	.	-	.	ID=DOMAIN 478-0-0;Parent=TE_BASE 478;annot=Class_I::LTR::Ty1/copia::Ivana RNaseH_oryco;name=RH;color=#fc4e2a
ST4.03ch01	feature	polypeptide_conserved_region	56696516	56697239	.	-	.	ID=DOMAIN 478-1-0;Parent=TE_BASE 478;annot=Class_I::LTR::Ty1/copia::Ivana RT_oryco;name=RT;color=#feb24c
ST4.03ch01	feature	polypeptide_conserved_region	56698532	56699183	.	-	.	ID=DOMAIN 478-2-0;Parent=TE_BASE 478;annot=Class_I::LTR::Ty1/copia::Ivana INT_oryco;name=INT;color=#b10026
ST4.03ch01	feature	polypeptide_conserved_region	56699333	56699567	.	-	.	ID=DOMAIN 478-3-0;Parent=TE_BASE 478;annot=Class_I::LTR::Ty1/copia::Ivana AP_oryco;name=PROT;color=#ffeda0
ST4.03ch01	feature	polypeptide_conserved_region	56699699	56700473	.	-	.	ID=DOMAIN 478-4-0;Parent=TE_BASE 478;annot=Class_I::LTR::Ty1/copia::Ivana GAG_oryco;name=GAG;color=#225ea8
ST4.03ch01	feature	long_terminal_repeat	56700550	56700805	.	.	.	ID=LTR LEFT 478-0;Parent=TE_BASE 478;name=ltr left;color=#f032e6
ST4.03ch01	feature	long_terminal_repeat	56695820	56696075	.	.	.	ID=LTR RIGHT 478-0;Parent=TE_BASE 478;name=ltr right;color=#f032e6
ST4.03ch01	feature	nested_repeat	56675872	56690382	.	.	.	ID=TE_BASE 479;name=TE_BASE 479;annot=Class_I::LTR::Ty3/gypsy::chromovirus::Tekay;color=#a9a9a9
ST4.03ch01	feature	repeat_fragment	56675872	56690382	.	.	.	ID=TE 479-0;Parent=TE_BASE 479;name=TE 479;color=#a9a9a9
ST4.03ch01	feature	polypeptide_conserved_region	56681435	56681585	.	-	.	ID=DOMAIN 479-0-0;Parent=TE_BASE 479;annot=Class_I::LTR::Ty3/gypsy::chromovirus::Tekay CHR_tekay_Lycopersicon;name=CHD;color=#6a51a3
ST4.03ch01	feature	polypeptide_conserved_region	56682052	56682577	.	-	.	ID=DOMAIN 479-1-0;Parent=TE_BASE 479;annot=Class_I::LTR::Ty3/gypsy::chromovirus::Tekay INT_del;name=INT;color=#b10026
ST4.03ch01	feature	polypeptide_conserved_region	56682984	56683335	.	-	.	ID=DOMAIN 479-2-0;Parent=TE_BASE 479;annot=Class_I::LTR::Ty3/gypsy::chromovirus::Tekay RNaseH_del;name=RH;color=#fc4e2a
ST4.03ch01	feature	polypeptide_conserved_region	56683463	56683766	.	-	.	ID=DOMAIN 479-3-0;Parent=TE_BASE 479;annot=Class_I::LTR::Ty3/gypsy::chromovirus::Tekay RT_del;name=RT;color=#feb24c
ST4.03ch01	feature	polypeptide_conserved_region	56685231	56685801	.	-	.	ID=DOMAIN 479-4-0;Parent=TE_BASE 479;annot=Class_I::LTR::Ty3/gypsy::chromovirus::Tekay GAG_del;name=GAG;color=#225ea8
ST4.03ch01	feature	primer_binding_site	56676084	56676101	.	.	.	ID=PBS 479;Parent=TE_BASE 479;name=ppt;color=#41ab5d
ST4.03ch01	feature	RR_tract	56690166	56690180	.	.	.	ID=PPT 479;Parent=TE_BASE 479;name=pbs;color=#c7e9c0
ST4.03ch01	feature	long_terminal_repeat	56690183	56690382	.	.	.	ID=LTR LEFT 479-0;Parent=TE_BASE 479;name=ltr left;color=#f032e6
ST4.03ch01	feature	long_terminal_repeat	56675872	56676071	.	.	.	ID=LTR RIGHT 479-0;Parent=TE_BASE 479;name=ltr right;color=#f032e6
ST4.03ch01	feature	nested_repeat	56648132	56653601	.	.	.	ID=TE_BASE 481;name=TE_BASE 481;annot=Class_I::LTR::Ty1/copia::Tork;color=#a9a9a9
ST4.03ch01	feature	repeat_fragment	56648132	56653601	.	.	.	ID=TE 481-0;Parent=TE_BASE 481;name=TE 481;color=#a9a9a9
ST4.03ch01	feature	polypeptide_conserved_region	56649555	56649918	.	-	.	ID=DOMAIN 481-0-0;Parent=TE_BASE 481;annot=Class_I::LTR::Ty1/copia::Osser RNaseH_hydra;name=RH;color=#fc4e2a
ST4.03ch01	feature	polypeptide_conserved_region	56650251	56650908	.	-	.	ID=DOMAIN 481-1-0;Parent=TE_BASE 481;annot=Class_I::LTR::Ty1/copia::Tork RT_tork;name=RT;color=#feb24c
ST4.03ch01	feature	polypeptide_conserved_region	56651312	56651735	.	-	.	ID=DOMAIN 481-2-0;Parent=TE_BASE 481;annot=Class_I::LTR::Ty1/copia::Ivana INT_oryco;name=INT;color=#b10026
ST4.03ch01	feature	RR_tract	56653340	56653354	.	.	.	ID=PPT 481;Parent=TE_BASE 481;name=pbs;color=#c7e9c0
ST4.03ch01	feature	long_terminal_repeat	56653381	56653601	.	.	.	ID=LTR LEFT 481-0;Parent=TE_BASE 481;name=ltr left;color=#f032e6
ST4.03ch01	feature	long_terminal_repeat	56648132	56648385	.	.	.	ID=LTR RIGHT 481-0;Parent=TE_BASE 481;name=ltr right;color=#f032e6
ST4.03ch01	feature	nested_repeat	56576089	56586509	.	.	.	ID=TE_BASE 484;name=TE_BASE 484;annot=Class_I::LTR::Ty3/gypsy::non-chromovirus::OTA::Athila;color=#a9a9a9
ST4.03ch01	feature	repeat_fragment	56576089	56586509	.	.	.	ID=TE 484-0;Parent=TE_BASE 484;name=TE 484;color=#a9a9a9
ST4.03ch01	feature	polypeptide_conserved_region	56577960	56578242	.	+	.	ID=DOMAIN 484-0-0;Parent=TE_BASE 484;annot=Class_I::LTR::Ty3/gypsy::non-chromovirus::OTA::Athila GAG_athila;name=GAG;color=#225ea8
ST4.03ch01	feature	polypeptide_conserved_region	56579582	56579864	.	+	.	ID=DOMAIN 484-1-0;Parent=TE_BASE 484;annot=Class_I::LTR::Ty3/gypsy::non-chromovirus::OTA::Athila AP_athila;name=PROT;color=#ffeda0
ST4.03ch01	feature	polypeptide_conserved_region	56580457	56581189	.	+	.	ID=DOMAIN 484-2-0;Parent=TE_BASE 484;annot=Class_I::LTR::Ty3/gypsy::non-chromovirus::OTA::Athila RT_athila;name=RT;color=#feb24c
ST4.03ch01	feature	polypeptide_conserved_region	56581400	56581685	.	+	.	ID=DOMAIN 484-3-0;Parent=TE_BASE 484;annot=Class_I::LTR::Ty3/gypsy::non-chromovirus::OTA::Athila RNaseH_athila;name=RH;color=#fc4e2a
ST4.03ch01	feature	polypeptide_conserved_region	56581973	56583002	.	+	.	ID=DOMAIN 484-4-0;Parent=TE_BASE 484;annot=Class_I::LTR::Ty3/gypsy::non-chromovirus::OTA::Athila INT_athila;name=INT;color=#b10026
ST4.03ch01	feature	primer_binding_site	56577660	56577678	.	.	.	ID=PBS 484;Parent=TE_BASE 484;name=pbs;color=#c7e9c0
ST4.03ch01	feature	RR_tract	56584919	56584933	.	.	.	ID=PPT 484;Parent=TE_BASE 484;name=ppt;color=#41ab5d
ST4.03ch01	feature	long_terminal_repeat	56584949	56586509	.	.	.	ID=LTR RIGHT 484-0;Parent=TE_BASE 484;name=ltr right;color=#f032e6
ST4.03ch01	feature	long_terminal_repeat	56576089	56577652	.	.	.	ID=LTR LEFT 484-0;Parent=TE_BASE 484;name=ltr left;color=#f032e6
ST4.03ch01	feature	target_site_duplication	56576084	56576088	.	.	.	ID=TSR LEFT 484;Parent=TE_BASE 484;name=tsr left;color=#333333
ST4.03ch01	feature	target_site_duplication	56586510	56586514	.	.	.	ID=TSR RIGHT 484;Parent=TE_BASE 484;name=tsr right;color=#333333
ST4.03ch01	feature	nested_repeat	56520277	56528941	.	.	.	ID=TE_BASE 485;name=TE_BASE 485;annot=Class_I::LTR::Ty3/gypsy::chromovirus::Tekay;color=#a9a9a9
ST4.03ch01	feature	repeat_fragment	56520277	56528941	.	.	.	ID=TE 485-0;Parent=TE_BASE 485;name=TE 485;color=#a9a9a9
ST4.03ch01	feature	polypeptide_conserved_region	56522753	56523374	.	+	.	ID=DOMAIN 485-0-0;Parent=TE_BASE 485;annot=Class_I::LTR::Ty3/gypsy::chromovirus::Tekay INT_del;name=INT;color=#b10026
ST4.03ch01	feature	polypeptide_conserved_region	56523595	56523745	.	+	.	ID=DOMAIN 485-1-0;Parent=TE_BASE 485;annot=Class_I::LTR::Ty3/gypsy::chromovirus::Tekay CHR_tekay_Lycopersicon;name=CHD;color=#6a51a3
ST4.03ch01	feature	primer_binding_site	56520411	56520429	.	.	.	ID=PBS 485;Parent=TE_BASE 485;name=pbs;color=#c7e9c0
ST4.03ch01	feature	RR_tract	56528763	56528777	.	.	.	ID=PPT 485;Parent=TE_BASE 485;name=ppt;color=#41ab5d
ST4.03ch01	feature	long_terminal_repeat	56528853	56528941	.	.	.	ID=LTR RIGHT 485-0;Parent=TE_BASE 485;name=ltr right;color=#f032e6
ST4.03ch01	feature	long_terminal_repeat	56520277	56520365	.	.	.	ID=LTR LEFT 485-0;Parent=TE_BASE 485;name=ltr left;color=#f032e6
ST4.03ch01	feature	nested_repeat	56332296	56341465	.	.	.	ID=TE_BASE 491;name=TE_BASE 491;annot=Class_I::LTR::Ty1/copia::Tork;color=#a9a9a9
ST4.03ch01	feature	repeat_fragment	56332296	56341465	.	.	.	ID=TE 491-0;Parent=TE_BASE 491;name=TE 491;color=#a9a9a9
ST4.03ch01	feature	polypeptide_conserved_region	56334683	56335046	.	+	.	ID=DOMAIN 491-0-0;Parent=TE_BASE 491;annot=Class_I::LTR::Ty1/copia::Ivana INT_oryco;name=INT;color=#b10026
ST4.03ch01	feature	polypeptide_conserved_region	56338772	56339132	.	+	.	ID=DOMAIN 491-1-0;Parent=TE_BASE 491;annot=Class_I::LTR::Ty1/copia::Tork RT_tork;name=RT;color=#feb24c
ST4.03ch01	feature	polypeptide_conserved_region	56339677	56339836	.	+	.	ID=DOMAIN 491-2-0;Parent=TE_BASE 491;annot=Class_I::LTR::Ty1/copia::Tork RNaseH_tork;name=RH;color=#fc4e2a
ST4.03ch01	feature	long_terminal_repeat	56340762	56341465	.	.	.	ID=LTR RIGHT 491-0;Parent=TE_BASE 491;name=ltr right;color=#f032e6
ST4.03ch01	feature	long_terminal_repeat	56332296	56332992	.	.	.	ID=LTR LEFT 491-0;Parent=TE_BASE 491;name=ltr left;color=#f032e6
ST4.03ch01	feature	nested_repeat	56299517	56303954	.	.	.	ID=TE_BASE 492;name=TE_BASE 492;annot=Class_I::LTR::Ty3/gypsy::chromovirus::Tekay;color=#a9a9a9
ST4.03ch01	feature	repeat_fragment	56299517	56303954	.	.	.	ID=TE 492-0;Parent=TE_BASE 492;name=TE 492;color=#a9a9a9
ST4.03ch01	feature	polypeptide_conserved_region	56300836	56300977	.	+	.	ID=DOMAIN 492-0-0;Parent=TE_BASE 492;annot=Class_I::LTR::Ty3/gypsy::chromovirus::Tekay RNaseH_del;name=RH;color=#fc4e2a
ST4.03ch01	feature	polypeptide_conserved_region	56301298	56302333	.	+	.	ID=DOMAIN 492-1-0;Parent=TE_BASE 492;annot=Class_I::LTR::Ty3/gypsy::chromovirus::Tekay INT_del;name=INT;color=#b10026
ST4.03ch01	feature	polypeptide_conserved_region	56302393	56302543	.	+	.	ID=DOMAIN 492-2-0;Parent=TE_BASE 492;annot=Class_I::LTR::Ty3/gypsy::chromovirus::Tekay CHR_tekay_Lycopersicon;name=CHD;color=#6a51a3
ST4.03ch01	feature	RR_tract	56302782	56302796	.	.	.	ID=PPT 492;Parent=TE_BASE 492;name=ppt;color=#41ab5d
ST4.03ch01	feature	long_terminal_repeat	56302796	56303954	.	.	.	ID=LTR RIGHT 492-0;Parent=TE_BASE 492;name=ltr right;color=#f032e6
ST4.03ch01	feature	long_terminal_repeat	56299517	56300676	.	.	.	ID=LTR LEFT 492-0;Parent=TE_BASE 492;name=ltr left;color=#f032e6
ST4.03ch01	feature	nested_repeat	56267245	56274970	.	.	.	ID=TE_BASE 493;name=TE_BASE 493;annot=Class_I::LTR::Ty3/gypsy::chromovirus::Tekay;color=#a9a9a9
ST4.03ch01	feature	repeat_fragment	56267245	56274970	.	.	.	ID=TE 493-0;Parent=TE_BASE 493;name=TE 493;color=#a9a9a9
ST4.03ch01	feature	polypeptide_conserved_region	56269190	56269340	.	-	.	ID=DOMAIN 493-0-0;Parent=TE_BASE 493;annot=Class_I::LTR::Ty3/gypsy::chromovirus::Tekay CHR_tekay_Lycopersicon;name=CHD;color=#6a51a3
ST4.03ch01	feature	polypeptide_conserved_region	56269379	56270024	.	-	.	ID=DOMAIN 493-1-0;Parent=TE_BASE 493;annot=Class_I::LTR::Ty3/gypsy::chromovirus::Tekay INT_del;name=INT;color=#b10026
ST4.03ch01	feature	polypeptide_conserved_region	56270722	56271052	.	-	.	ID=DOMAIN 493-2-0;Parent=TE_BASE 493;annot=Class_I::LTR::Ty3/gypsy::chromovirus::Tekay RNaseH_del;name=RH;color=#fc4e2a
ST4.03ch01	feature	polypeptide_conserved_region	56271237	56271633	.	-	.	ID=DOMAIN 493-3-0;Parent=TE_BASE 493;annot=Class_I::LTR::Ty3/gypsy::chromovirus::Tekay RT_del;name=RT;color=#feb24c
ST4.03ch01	feature	polypeptide_conserved_region	56272803	56273343	.	-	.	ID=DOMAIN 493-4-0;Parent=TE_BASE 493;annot=Class_I::LTR::Ty3/gypsy::chromovirus::Tekay GAG_del;name=GAG;color=#225ea8
ST4.03ch01	feature	long_terminal_repeat	56274168	56274970	.	.	.	ID=LTR LEFT 493-0;Parent=TE_BASE 493;name=ltr left;color=#f032e6
ST4.03ch01	feature	long_terminal_repeat	56267245	56268048	.	.	.	ID=LTR RIGHT 493-0;Parent=TE_BASE 493;name=ltr right;color=#f032e6
ST4.03ch01	feature	nested_repeat	56215844	56263978	.	.	.	ID=TE_BASE 494;name=TE_BASE 494;annot=Class_I::LTR::Ty3/gypsy::chromovirus::Tekay;color=#a9a9a9
ST4.03ch01	feature	repeat_fragment	56215844	56263978	.	.	.	ID=TE 494-0;Parent=TE_BASE 494;name=TE 494;color=#a9a9a9
ST4.03ch01	feature	polypeptide_conserved_region	56219169	56219316	.	-	.	ID=DOMAIN 494-0-0;Parent=TE_BASE 494;annot=Class_I::LTR::Ty3/gypsy::chromovirus::Tekay CHR_tekay_Lycopersicon;name=CHD;color=#6a51a3
ST4.03ch01	feature	polypeptide_conserved_region	56219390	56220404	.	-	.	ID=DOMAIN 494-1-0;Parent=TE_BASE 494;annot=Class_I::LTR::Ty3/gypsy::chromovirus::Tekay INT_del;name=INT;color=#b10026
ST4.03ch01	feature	polypeptide_conserved_region	56244072	56244423	.	-	.	ID=DOMAIN 494-2-0;Parent=TE_BASE 494;annot=Class_I::LTR::Ty3/gypsy::chromovirus::Tekay RNaseH_del;name=RH;color=#fc4e2a
ST4.03ch01	feature	polypeptide_conserved_region	56244558	56245221	.	-	.	ID=DOMAIN 494-3-0;Parent=TE_BASE 494;annot=Class_I::LTR::Ty3/gypsy::chromovirus::Tekay RT_del;name=RT;color=#feb24c
ST4.03ch01	feature	primer_binding_site	56216561	56216582	.	.	.	ID=PBS 494;Parent=TE_BASE 494;name=ppt;color=#41ab5d
ST4.03ch01	feature	RR_tract	56263275	56263289	.	.	.	ID=PPT 494;Parent=TE_BASE 494;name=pbs;color=#c7e9c0
ST4.03ch01	feature	long_terminal_repeat	56263297	56263978	.	.	.	ID=LTR LEFT 494-0;Parent=TE_BASE 494;name=ltr left;color=#f032e6
ST4.03ch01	feature	long_terminal_repeat	56215844	56216525	.	.	.	ID=LTR RIGHT 494-0;Parent=TE_BASE 494;name=ltr right;color=#f032e6
ST4.03ch01	feature	nested_repeat	56173687	56194189	.	.	.	ID=TE_BASE 496;name=TE_BASE 496;annot=Class_I::LTR::Ty3/gypsy::chromovirus::Tekay;color=#a9a9a9
ST4.03ch01	feature	repeat_fragment	56173687	56194189	.	.	.	ID=TE 496-0;Parent=TE_BASE 496;name=TE 496;color=#a9a9a9
ST4.03ch01	feature	polypeptide_conserved_region	56180536	56180677	.	-	.	ID=DOMAIN 496-0-0;Parent=TE_BASE 496;annot=Class_I::LTR::Ty3/gypsy::chromovirus::Tekay CHR_tekay_Lycopersicon;name=CHD;color=#6a51a3
ST4.03ch01	feature	polypeptide_conserved_region	56180743	56181742	.	-	.	ID=DOMAIN 496-1-0;Parent=TE_BASE 496;annot=Class_I::LTR::Ty3/gypsy::chromovirus::Tekay INT_del;name=INT;color=#b10026
ST4.03ch01	feature	polypeptide_conserved_region	56188108	56188453	.	-	.	ID=DOMAIN 496-2-0;Parent=TE_BASE 496;annot=Class_I::LTR::Ty3/gypsy::chromovirus::Tekay RNaseH_del;name=RH;color=#fc4e2a
ST4.03ch01	feature	polypeptide_conserved_region	56188594	56189269	.	-	.	ID=DOMAIN 496-3-0;Parent=TE_BASE 496;annot=Class_I::LTR::Ty3/gypsy::chromovirus::Tekay RT_del;name=RT;color=#feb24c
ST4.03ch01	feature	polypeptide_conserved_region	56190574	56190928	.	-	.	ID=DOMAIN 496-4-0;Parent=TE_BASE 496;annot=Class_I::LTR::Ty3/gypsy::chromovirus::Tekay GAG_del;name=GAG;color=#225ea8
ST4.03ch01	feature	long_terminal_repeat	56193359	56194189	.	.	.	ID=LTR LEFT 496-0;Parent=TE_BASE 496;name=ltr left;color=#f032e6
ST4.03ch01	feature	long_terminal_repeat	56173687	56174500	.	.	.	ID=LTR RIGHT 496-0;Parent=TE_BASE 496;name=ltr right;color=#f032e6
ST4.03ch01	feature	nested_repeat	56148150	56161210	.	.	.	ID=TE_BASE 497;name=TE_BASE 497;annot=Class_I::LTR::Ty3/gypsy::non-chromovirus::OTA::Athila;color=#a9a9a9
ST4.03ch01	feature	repeat_fragment	56148150	56161210	.	.	.	ID=TE 497-0;Parent=TE_BASE 497;name=TE 497;color=#a9a9a9
ST4.03ch01	feature	polypeptide_conserved_region	56150148	56150619	.	+	.	ID=DOMAIN 497-0-0;Parent=TE_BASE 497;annot=Class_I::LTR::Ty3/gypsy::non-chromovirus::OTA::Athila GAG_athila;name=GAG;color=#225ea8
ST4.03ch01	feature	polypeptide_conserved_region	56151882	56152122	.	+	.	ID=DOMAIN 497-1-0;Parent=TE_BASE 497;annot=Class_I::LTR::Ty3/gypsy::non-chromovirus::OTA::Athila AP_athila;name=PROT;color=#ffeda0
ST4.03ch01	feature	polypeptide_conserved_region	56153139	56153562	.	+	.	ID=DOMAIN 497-2-0;Parent=TE_BASE 497;annot=Class_I::LTR::Ty3/gypsy::non-chromovirus::OTA::Athila RT_athila;name=RT;color=#feb24c
ST4.03ch01	feature	polypeptide_conserved_region	56153712	56154072	.	+	.	ID=DOMAIN 497-3-0;Parent=TE_BASE 497;annot=Class_I::LTR::Ty3/gypsy::non-chromovirus::OTA::Athila RNaseH_athila;name=RH;color=#fc4e2a
ST4.03ch01	feature	polypeptide_conserved_region	56154366	56155401	.	+	.	ID=DOMAIN 497-4-0;Parent=TE_BASE 497;annot=Class_I::LTR::Ty3/gypsy::non-chromovirus::OTA::Athila INT_athila;name=INT;color=#b10026
ST4.03ch01	feature	primer_binding_site	56148560	56148580	.	.	.	ID=PBS 497;Parent=TE_BASE 497;name=pbs;color=#c7e9c0
ST4.03ch01	feature	RR_tract	56160785	56160799	.	.	.	ID=PPT 497;Parent=TE_BASE 497;name=ppt;color=#41ab5d
ST4.03ch01	feature	long_terminal_repeat	56160805	56161210	.	.	.	ID=LTR RIGHT 497-0;Parent=TE_BASE 497;name=ltr right;color=#f032e6
ST4.03ch01	feature	long_terminal_repeat	56148150	56148544	.	.	.	ID=LTR LEFT 497-0;Parent=TE_BASE 497;name=ltr left;color=#f032e6
ST4.03ch01	feature	nested_repeat	56075997	56080206	.	.	.	ID=TE_BASE 498;name=TE_BASE 498;annot=Class_I::LTR::Ty3/gypsy::chromovirus::Tekay;color=#a9a9a9
ST4.03ch01	feature	repeat_fragment	56075997	56080206	.	.	.	ID=TE 498-0;Parent=TE_BASE 498;name=TE 498;color=#a9a9a9
ST4.03ch01	feature	polypeptide_conserved_region	56076413	56076596	.	+	.	ID=DOMAIN 498-0-0;Parent=TE_BASE 498;annot=Class_I::LTR::Ty3/gypsy::chromovirus::Tekay RNaseH_del;name=RH;color=#fc4e2a
ST4.03ch01	feature	primer_binding_site	56076271	56076295	.	.	.	ID=PBS 498;Parent=TE_BASE 498;name=pbs;color=#c7e9c0
ST4.03ch01	feature	RR_tract	56079967	56079981	.	.	.	ID=PPT 498;Parent=TE_BASE 498;name=ppt;color=#41ab5d
ST4.03ch01	feature	long_terminal_repeat	56079993	56080206	.	.	.	ID=LTR RIGHT 498-0;Parent=TE_BASE 498;name=ltr right;color=#f032e6
ST4.03ch01	feature	long_terminal_repeat	56075997	56076223	.	.	.	ID=LTR LEFT 498-0;Parent=TE_BASE 498;name=ltr left;color=#f032e6
ST4.03ch01	feature	target_site_duplication	56075993	56075996	.	.	.	ID=TSR LEFT 498;Parent=TE_BASE 498;name=tsr left;color=#333333
ST4.03ch01	feature	target_site_duplication	56080207	56080210	.	.	.	ID=TSR RIGHT 498;Parent=TE_BASE 498;name=tsr right;color=#333333
ST4.03ch01	feature	nested_repeat	55974641	55982653	.	.	.	ID=TE_BASE 499;name=TE_BASE 499;annot=Class_I::LTR::Ty3/gypsy::chromovirus::Tekay;color=#a9a9a9
ST4.03ch01	feature	repeat_fragment	55974641	55982653	.	.	.	ID=TE 499-0;Parent=TE_BASE 499;name=TE 499;color=#a9a9a9
ST4.03ch01	feature	polypeptide_conserved_region	55979535	55979709	.	+	.	ID=DOMAIN 499-0-0;Parent=TE_BASE 499;annot=Class_I::LTR::Ty3/gypsy::chromovirus::Tekay INT_del;name=INT;color=#b10026
ST4.03ch01	feature	polypeptide_conserved_region	55979708	55979879	.	-	.	ID=DOMAIN 499-1-0;Parent=TE_BASE 499;annot=Class_I::LTR::Ty3/gypsy::chromovirus::Tekay RT_del;name=RT;color=#feb24c
ST4.03ch01	feature	primer_binding_site	55975117	55975134	.	.	.	ID=PBS 499;Parent=TE_BASE 499;name=ppt;color=#41ab5d
ST4.03ch01	feature	RR_tract	55982178	55982192	.	.	.	ID=PPT 499;Parent=TE_BASE 499;name=pbs;color=#c7e9c0
ST4.03ch01	feature	long_terminal_repeat	55982243	55982653	.	.	.	ID=LTR LEFT 499-0;Parent=TE_BASE 499;name=ltr left;color=#f032e6
ST4.03ch01	feature	long_terminal_repeat	55974641	55975051	.	.	.	ID=LTR RIGHT 499-0;Parent=TE_BASE 499;name=ltr right;color=#f032e6
ST4.03ch01	feature	nested_repeat	55925118	55937934	.	.	.	ID=TE_BASE 500;name=TE_BASE 500;annot=Class_I::LTR::Ty3/gypsy::chromovirus::Tekay;color=#a9a9a9
ST4.03ch01	feature	repeat_fragment	55925118	55937934	.	.	.	ID=TE 500-0;Parent=TE_BASE 500;name=TE 500;color=#a9a9a9
ST4.03ch01	feature	polypeptide_conserved_region	55925794	55925944	.	-	.	ID=DOMAIN 500-0-0;Parent=TE_BASE 500;annot=Class_I::LTR::Ty3/gypsy::chromovirus::Tekay CHR_tekay_Lycopersicon;name=CHD;color=#6a51a3
ST4.03ch01	feature	polypeptide_conserved_region	55926357	55926915	.	-	.	ID=DOMAIN 500-1-0;Parent=TE_BASE 500;annot=Class_I::LTR::Ty3/gypsy::chromovirus::Tekay INT_del;name=INT;color=#b10026
ST4.03ch01	feature	polypeptide_conserved_region	55927358	55927706	.	-	.	ID=DOMAIN 500-2-0;Parent=TE_BASE 500;annot=Class_I::LTR::Ty3/gypsy::chromovirus::Tekay RNaseH_del;name=RH;color=#fc4e2a
ST4.03ch01	feature	polypeptide_conserved_region	55927855	55928512	.	-	.	ID=DOMAIN 500-3-0;Parent=TE_BASE 500;annot=Class_I::LTR::Ty3/gypsy::chromovirus::Tekay RT_del;name=RT;color=#feb24c
ST4.03ch01	feature	polypeptide_conserved_region	55929835	55930180	.	-	.	ID=DOMAIN 500-4-0;Parent=TE_BASE 500;annot=Class_I::LTR::Ty3/gypsy::chromovirus::Tekay GAG_del;name=GAG;color=#225ea8
ST4.03ch01	feature	long_terminal_repeat	55937426	55937934	.	.	.	ID=LTR LEFT 500-0;Parent=TE_BASE 500;name=ltr left;color=#f032e6
ST4.03ch01	feature	long_terminal_repeat	55925118	55925615	.	.	.	ID=LTR RIGHT 500-0;Parent=TE_BASE 500;name=ltr right;color=#f032e6
ST4.03ch01	feature	nested_repeat	55790190	55799486	.	.	.	ID=TE_BASE 503;name=TE_BASE 503;annot=Class_I::LTR::Ty3/gypsy::chromovirus::Tekay;color=#a9a9a9
ST4.03ch01	feature	repeat_fragment	55790190	55799486	.	.	.	ID=TE 503-0;Parent=TE_BASE 503;name=TE 503;color=#a9a9a9
ST4.03ch01	feature	polypeptide_conserved_region	55792506	55792656	.	-	.	ID=DOMAIN 503-0-0;Parent=TE_BASE 503;annot=Class_I::LTR::Ty3/gypsy::chromovirus::Tekay CHR_tekay_Lycopersicon;name=CHD;color=#6a51a3
ST4.03ch01	feature	polypeptide_conserved_region	55792713	55793211	.	-	.	ID=DOMAIN 503-1-0;Parent=TE_BASE 503;annot=Class_I::LTR::Ty3/gypsy::chromovirus::Tekay INT_del;name=INT;color=#b10026
ST4.03ch01	feature	polypeptide_conserved_region	55794071	55794422	.	-	.	ID=DOMAIN 503-2-0;Parent=TE_BASE 503;annot=Class_I::LTR::Ty3/gypsy::chromovirus::Tekay RNaseH_del;name=RH;color=#fc4e2a
ST4.03ch01	feature	polypeptide_conserved_region	55795393	55795879	.	-	.	ID=DOMAIN 503-3-0;Parent=TE_BASE 503;annot=Class_I::LTR::Ty3/gypsy::chromovirus::Tekay RT_del;name=RT;color=#feb24c
ST4.03ch01	feature	long_terminal_repeat	55799328	55799486	.	.	.	ID=LTR LEFT 503-0;Parent=TE_BASE 503;name=ltr left;color=#f032e6
ST4.03ch01	feature	long_terminal_repeat	55790190	55790348	.	.	.	ID=LTR RIGHT 503-0;Parent=TE_BASE 503;name=ltr right;color=#f032e6
ST4.03ch01	feature	nested_repeat	55725618	55732414	.	.	.	ID=TE_BASE 505;name=TE_BASE 505;annot=Class_I::LTR::Ty3/gypsy::chromovirus::Tekay;color=#a9a9a9
ST4.03ch01	feature	repeat_fragment	55725618	55732414	.	.	.	ID=TE 505-0;Parent=TE_BASE 505;name=TE 505;color=#a9a9a9
ST4.03ch01	feature	polypeptide_conserved_region	55728258	55729209	.	-	.	ID=DOMAIN 505-0-0;Parent=TE_BASE 505;annot=Class_I::LTR::Ty3/gypsy::chromovirus::Tekay INT_del;name=INT;color=#b10026
ST4.03ch01	feature	polypeptide_conserved_region	55729530	55729881	.	-	.	ID=DOMAIN 505-1-0;Parent=TE_BASE 505;annot=Class_I::LTR::Ty3/gypsy::chromovirus::Tekay RNaseH_del;name=RH;color=#fc4e2a
ST4.03ch01	feature	polypeptide_conserved_region	55730016	55730166	.	-	.	ID=DOMAIN 505-2-0;Parent=TE_BASE 505;annot=Class_I::LTR::Ty3/gypsy::chromovirus::Tekay RT_del;name=RT;color=#feb24c
ST4.03ch01	feature	long_terminal_repeat	55730176	55732414	.	.	.	ID=LTR LEFT 505-0;Parent=TE_BASE 505;name=ltr left;color=#f032e6
ST4.03ch01	feature	long_terminal_repeat	55725618	55727872	.	.	.	ID=LTR RIGHT 505-0;Parent=TE_BASE 505;name=ltr right;color=#f032e6
ST4.03ch01	feature	nested_repeat	55602874	55613123	.	.	.	ID=TE_BASE 507;name=TE_BASE 507;annot=Class_I::LTR::Ty3/gypsy::chromovirus::Tekay;color=#a9a9a9
ST4.03ch01	feature	repeat_fragment	55602874	55613123	.	.	.	ID=TE 507-0;Parent=TE_BASE 507;name=TE 507;color=#a9a9a9
ST4.03ch01	feature	polypeptide_conserved_region	55607489	55607861	.	+	.	ID=DOMAIN 507-0-0;Parent=TE_BASE 507;annot=Class_I::LTR::Ty3/gypsy::chromovirus::Tekay GAG_del;name=GAG;color=#225ea8
ST4.03ch01	feature	polypeptide_conserved_region	55609162	55609828	.	+	.	ID=DOMAIN 507-1-0;Parent=TE_BASE 507;annot=Class_I::LTR::Ty3/gypsy::chromovirus::Tekay RT_del;name=RT;color=#feb24c
ST4.03ch01	feature	polypeptide_conserved_region	55609963	55610158	.	+	.	ID=DOMAIN 507-2-0;Parent=TE_BASE 507;annot=Class_I::LTR::Ty3/gypsy::chromovirus::Tekay RNaseH_del;name=RH;color=#fc4e2a
ST4.03ch01	feature	polypeptide_conserved_region	55610635	55611070	.	+	.	ID=DOMAIN 507-3-0;Parent=TE_BASE 507;annot=Class_I::LTR::Ty3/gypsy::chromovirus::Tekay INT_del;name=INT;color=#b10026
ST4.03ch01	feature	polypeptide_conserved_region	55611736	55611880	.	+	.	ID=DOMAIN 507-4-0;Parent=TE_BASE 507;annot=Class_I::LTR::Ty3/gypsy::chromovirus::Tekay CHR_tekay_Lycopersicon;name=CHD;color=#6a51a3
ST4.03ch01	feature	primer_binding_site	55603670	55603689	.	.	.	ID=PBS 507;Parent=TE_BASE 507;name=pbs;color=#c7e9c0
ST4.03ch01	feature	RR_tract	55612311	55612325	.	.	.	ID=PPT 507;Parent=TE_BASE 507;name=ppt;color=#41ab5d
ST4.03ch01	feature	long_terminal_repeat	55612379	55613123	.	.	.	ID=LTR RIGHT 507-0;Parent=TE_BASE 507;name=ltr right;color=#f032e6
ST4.03ch01	feature	long_terminal_repeat	55602874	55603601	.	.	.	ID=LTR LEFT 507-0;Parent=TE_BASE 507;name=ltr left;color=#f032e6
ST4.03ch01	feature	nested_repeat	55562592	55567945	.	.	.	ID=TE_BASE 510;name=TE_BASE 510;annot=Class_I::LTR::Ty1/copia::Ivana;color=#a9a9a9
ST4.03ch01	feature	repeat_fragment	55562592	55567945	.	.	.	ID=TE 510-0;Parent=TE_BASE 510;name=TE 510;color=#a9a9a9
ST4.03ch01	feature	polypeptide_conserved_region	55565051	55565420	.	+	.	ID=DOMAIN 510-0-0;Parent=TE_BASE 510;annot=Class_I::LTR::Ty1/copia::Ivana INT_oryco;name=INT;color=#b10026
ST4.03ch01	feature	polypeptide_conserved_region	55567073	55567388	.	+	.	ID=DOMAIN 510-1-0;Parent=TE_BASE 510;annot=Class_I::LTR::Ty1/copia::Ivana RNaseH_oryco;name=RH;color=#fc4e2a
ST4.03ch01	feature	RR_tract	55567682	55567696	.	.	.	ID=PPT 510;Parent=TE_BASE 510;name=ppt;color=#41ab5d
ST4.03ch01	feature	long_terminal_repeat	55567696	55567945	.	.	.	ID=LTR RIGHT 510-0;Parent=TE_BASE 510;name=ltr right;color=#f032e6
ST4.03ch01	feature	long_terminal_repeat	55562592	55562839	.	.	.	ID=LTR LEFT 510-0;Parent=TE_BASE 510;name=ltr left;color=#f032e6
ST4.03ch01	feature	target_site_duplication	55562587	55562591	.	.	.	ID=TSR LEFT 510;Parent=TE_BASE 510;name=tsr left;color=#333333
ST4.03ch01	feature	target_site_duplication	55567946	55567950	.	.	.	ID=TSR RIGHT 510;Parent=TE_BASE 510;name=tsr right;color=#333333
ST4.03ch01	feature	nested_repeat	55542721	55559364	.	.	.	ID=TE_BASE 511;name=TE_BASE 511;annot=Class_I::LTR::Ty3/gypsy::chromovirus::Tekay;color=#a9a9a9
ST4.03ch01	feature	repeat_fragment	55542721	55559364	.	.	.	ID=TE 511-0;Parent=TE_BASE 511;name=TE 511;color=#a9a9a9
ST4.03ch01	feature	polypeptide_conserved_region	55550977	55551400	.	+	.	ID=DOMAIN 511-0-0;Parent=TE_BASE 511;annot=Class_I::LTR::Ty3/gypsy::chromovirus::Tekay RT_del;name=RT;color=#feb24c
ST4.03ch01	feature	polypeptide_conserved_region	55551534	55551720	.	+	.	ID=DOMAIN 511-1-0;Parent=TE_BASE 511;annot=Class_I::LTR::Ty3/gypsy::chromovirus::Tekay RNaseH_del;name=RH;color=#fc4e2a
ST4.03ch01	feature	polypeptide_conserved_region	55552237	55553149	.	+	.	ID=DOMAIN 511-2-0;Parent=TE_BASE 511;annot=Class_I::LTR::Ty3/gypsy::chromovirus::Tekay INT_del;name=INT;color=#b10026
ST4.03ch01	feature	primer_binding_site	55542860	55542877	.	.	.	ID=PBS 511;Parent=TE_BASE 511;name=pbs;color=#c7e9c0
ST4.03ch01	feature	RR_tract	55559154	55559168	.	.	.	ID=PPT 511;Parent=TE_BASE 511;name=ppt;color=#41ab5d
ST4.03ch01	feature	long_terminal_repeat	55559242	55559364	.	.	.	ID=LTR RIGHT 511-0;Parent=TE_BASE 511;name=ltr right;color=#f032e6
ST4.03ch01	feature	long_terminal_repeat	55542721	55542842	.	.	.	ID=LTR LEFT 511-0;Parent=TE_BASE 511;name=ltr left;color=#f032e6
ST4.03ch01	feature	target_site_duplication	55542716	55542720	.	.	.	ID=TSR LEFT 511;Parent=TE_BASE 511;name=tsr left;color=#333333
ST4.03ch01	feature	target_site_duplication	55559365	55559369	.	.	.	ID=TSR RIGHT 511;Parent=TE_BASE 511;name=tsr right;color=#333333
ST4.03ch01	feature	nested_repeat	55504150	55520954	.	.	.	ID=TE_BASE 512;name=TE_BASE 512;annot=Class_I::LTR::Ty3/gypsy::chromovirus::Tekay;color=#a9a9a9
ST4.03ch01	feature	repeat_fragment	55504150	55520954	.	.	.	ID=TE 512-0;Parent=TE_BASE 512;name=TE 512;color=#a9a9a9
ST4.03ch01	feature	polypeptide_conserved_region	55507293	55507959	.	+	.	ID=DOMAIN 512-0-0;Parent=TE_BASE 512;annot=Class_I::LTR::Ty3/gypsy::chromovirus::Tekay RT_del;name=RT;color=#feb24c
ST4.03ch01	feature	polypeptide_conserved_region	55515191	55515506	.	+	.	ID=DOMAIN 512-1-0;Parent=TE_BASE 512;annot=Class_I::LTR::Ty3/gypsy::chromovirus::Tekay RNaseH_del;name=RH;color=#fc4e2a
ST4.03ch01	feature	polypeptide_conserved_region	55515864	55516731	.	+	.	ID=DOMAIN 512-2-0;Parent=TE_BASE 512;annot=Class_I::LTR::Ty3/gypsy::chromovirus::Tekay INT_del;name=INT;color=#b10026
ST4.03ch01	feature	polypeptide_conserved_region	55519820	55519970	.	+	.	ID=DOMAIN 512-3-0;Parent=TE_BASE 512;annot=Class_I::LTR::Ty3/gypsy::chromovirus::Tekay CHR_tekay_Lycopersicon;name=CHD;color=#6a51a3
ST4.03ch01	feature	primer_binding_site	55504394	55504411	.	.	.	ID=PBS 512;Parent=TE_BASE 512;name=pbs;color=#c7e9c0
ST4.03ch01	feature	long_terminal_repeat	55520791	55520954	.	.	.	ID=LTR RIGHT 512-0;Parent=TE_BASE 512;name=ltr right;color=#f032e6
ST4.03ch01	feature	long_terminal_repeat	55504150	55504313	.	.	.	ID=LTR LEFT 512-0;Parent=TE_BASE 512;name=ltr left;color=#f032e6
ST4.03ch01	feature	nested_repeat	55489565	55498120	.	.	.	ID=TE_BASE 513;name=TE_BASE 513;annot=Class_I::LTR::Ty3/gypsy::chromovirus::Tekay;color=#a9a9a9
ST4.03ch01	feature	repeat_fragment	55489565	55498120	.	.	.	ID=TE 513-0;Parent=TE_BASE 513;name=TE 513;color=#a9a9a9
ST4.03ch01	feature	polypeptide_conserved_region	55493571	55494246	.	+	.	ID=DOMAIN 513-0-0;Parent=TE_BASE 513;annot=Class_I::LTR::Ty3/gypsy::chromovirus::Tekay RT_del;name=RT;color=#feb24c
ST4.03ch01	feature	polypeptide_conserved_region	55494452	55494731	.	+	.	ID=DOMAIN 513-1-0;Parent=TE_BASE 513;annot=Class_I::LTR::Ty3/gypsy::chromovirus::Tekay RNaseH_del;name=RH;color=#fc4e2a
ST4.03ch01	feature	polypeptide_conserved_region	55495414	55495930	.	+	.	ID=DOMAIN 513-2-0;Parent=TE_BASE 513;annot=Class_I::LTR::Ty3/gypsy::chromovirus::Tekay INT_del;name=INT;color=#b10026
ST4.03ch01	feature	polypeptide_conserved_region	55496151	55496301	.	+	.	ID=DOMAIN 513-3-0;Parent=TE_BASE 513;annot=Class_I::LTR::Ty3/gypsy::chromovirus::Tekay CHR_tekay_Solanum;name=CHD;color=#6a51a3
ST4.03ch01	feature	primer_binding_site	55489642	55489661	.	.	.	ID=PBS 513;Parent=TE_BASE 513;name=pbs;color=#c7e9c0
ST4.03ch01	feature	RR_tract	55498009	55498023	.	.	.	ID=PPT 513;Parent=TE_BASE 513;name=ppt;color=#41ab5d
ST4.03ch01	feature	long_terminal_repeat	55498078	55498120	.	.	.	ID=LTR RIGHT 513-0;Parent=TE_BASE 513;name=ltr right;color=#f032e6
ST4.03ch01	feature	long_terminal_repeat	55489565	55489607	.	.	.	ID=LTR LEFT 513-0;Parent=TE_BASE 513;name=ltr left;color=#f032e6
ST4.03ch01	feature	nested_repeat	55353487	55362439	.	.	.	ID=TE_BASE 517;name=TE_BASE 517;annot=Class_I::LTR::Ty3/gypsy::chromovirus::Tekay;color=#a9a9a9
ST4.03ch01	feature	repeat_fragment	55353487	55362439	.	.	.	ID=TE 517-0;Parent=TE_BASE 517;name=TE 517;color=#a9a9a9
ST4.03ch01	feature	polypeptide_conserved_region	55357081	55357426	.	+	.	ID=DOMAIN 517-0-0;Parent=TE_BASE 517;annot=Class_I::LTR::Ty3/gypsy::chromovirus::Tekay GAG_del;name=GAG;color=#225ea8
ST4.03ch01	feature	polypeptide_conserved_region	55358173	55358434	.	+	.	ID=DOMAIN 517-1-0;Parent=TE_BASE 517;annot=Class_I::LTR::Ty3/gypsy::chromovirus::Tekay AP_del;name=PROT;color=#ffeda0
ST4.03ch01	feature	polypeptide_conserved_region	55358793	55359468	.	+	.	ID=DOMAIN 517-2-0;Parent=TE_BASE 517;annot=Class_I::LTR::Ty3/gypsy::chromovirus::Tekay RT_del;name=RT;color=#feb24c
ST4.03ch01	feature	polypeptide_conserved_region	55359603	55359954	.	+	.	ID=DOMAIN 517-3-0;Parent=TE_BASE 517;annot=Class_I::LTR::Ty3/gypsy::chromovirus::Tekay RNaseH_del;name=RH;color=#fc4e2a
ST4.03ch01	feature	polypeptide_conserved_region	55360281	55361301	.	+	.	ID=DOMAIN 517-4-0;Parent=TE_BASE 517;annot=Class_I::LTR::Ty3/gypsy::chromovirus::Tekay INT_del;name=INT;color=#b10026
ST4.03ch01	feature	polypeptide_conserved_region	55361358	55361508	.	+	.	ID=DOMAIN 517-5-0;Parent=TE_BASE 517;annot=Class_I::LTR::Ty3/gypsy::chromovirus::Tekay CHR_tekay_Solanum;name=CHD;color=#6a51a3
ST4.03ch01	feature	primer_binding_site	55354356	55354376	.	.	.	ID=PBS 517;Parent=TE_BASE 517;name=pbs;color=#c7e9c0
ST4.03ch01	feature	long_terminal_repeat	55361575	55362439	.	.	.	ID=LTR RIGHT 517-0;Parent=TE_BASE 517;name=ltr right;color=#f032e6
ST4.03ch01	feature	long_terminal_repeat	55353487	55354347	.	.	.	ID=LTR LEFT 517-0;Parent=TE_BASE 517;name=ltr left;color=#f032e6
ST4.03ch01	feature	nested_repeat	55251358	55261563	.	.	.	ID=TE_BASE 519;name=TE_BASE 519;annot=Class_I::LTR::Ty1/copia::Ivana;color=#a9a9a9
ST4.03ch01	feature	repeat_fragment	55251358	55261563	.	.	.	ID=TE 519-0;Parent=TE_BASE 519;name=TE 519;color=#a9a9a9
ST4.03ch01	feature	polypeptide_conserved_region	55253861	55254029	.	+	.	ID=DOMAIN 519-0-0;Parent=TE_BASE 519;annot=Class_I::LTR::Ty1/copia::Ivana GAG_oryco;name=GAG;color=#225ea8
ST4.03ch01	feature	polypeptide_conserved_region	55254175	55254766	.	+	.	ID=DOMAIN 519-1-0;Parent=TE_BASE 519;annot=Class_I::LTR::Ty1/copia::Ivana INT_oryco;name=INT;color=#b10026
ST4.03ch01	feature	polypeptide_conserved_region	55255338	55256061	.	+	.	ID=DOMAIN 519-2-0;Parent=TE_BASE 519;annot=Class_I::LTR::Ty1/copia::Ivana RT_oryco;name=RT;color=#feb24c
ST4.03ch01	feature	polypeptide_conserved_region	55256352	55256757	.	+	.	ID=DOMAIN 519-3-0;Parent=TE_BASE 519;annot=Class_I::LTR::Ty1/copia::Ivana RNaseH_oryco;name=RH;color=#fc4e2a
ST4.03ch01	feature	primer_binding_site	55251701	55251723	.	.	.	ID=PBS 519;Parent=TE_BASE 519;name=pbs;color=#c7e9c0
ST4.03ch01	feature	long_terminal_repeat	55261286	55261563	.	.	.	ID=LTR RIGHT 519-0;Parent=TE_BASE 519;name=ltr right;color=#f032e6
ST4.03ch01	feature	long_terminal_repeat	55251358	55251635	.	.	.	ID=LTR LEFT 519-0;Parent=TE_BASE 519;name=ltr left;color=#f032e6
ST4.03ch01	feature	nested_repeat	55203488	55236335	.	.	.	ID=TE_BASE 520;name=TE_BASE 520;annot=Class_I::LTR::Ty3/gypsy::chromovirus::Tekay;color=#a9a9a9
ST4.03ch01	feature	repeat_fragment	55203488	55236335	.	.	.	ID=TE 520-0;Parent=TE_BASE 520;name=TE 520;color=#a9a9a9
ST4.03ch01	feature	polypeptide_conserved_region	55210177	55210423	.	-	.	ID=DOMAIN 520-0-0;Parent=TE_BASE 520;annot=Class_I::LTR::Ty1/copia::Tork AP_tork;name=PROT;color=#ffeda0
ST4.03ch01	feature	polypeptide_conserved_region	55227306	55227981	.	+	.	ID=DOMAIN 520-1-0;Parent=TE_BASE 520;annot=Class_I::LTR::Ty3/gypsy::chromovirus::Tekay RT_del;name=RT;color=#feb24c
ST4.03ch01	feature	polypeptide_conserved_region	55228132	55228447	.	+	.	ID=DOMAIN 520-2-0;Parent=TE_BASE 520;annot=Class_I::LTR::Ty3/gypsy::chromovirus::Tekay RNaseH_del;name=RH;color=#fc4e2a
ST4.03ch01	feature	polypeptide_conserved_region	55228774	55229671	.	+	.	ID=DOMAIN 520-3-0;Parent=TE_BASE 520;annot=Class_I::LTR::Ty3/gypsy::chromovirus::Tekay INT_del;name=INT;color=#b10026
ST4.03ch01	feature	long_terminal_repeat	55235210	55236335	.	.	.	ID=LTR LEFT 520-0;Parent=TE_BASE 520;name=ltr left;color=#f032e6
ST4.03ch01	feature	long_terminal_repeat	55203488	55204610	.	.	.	ID=LTR RIGHT 520-0;Parent=TE_BASE 520;name=ltr right;color=#f032e6
ST4.03ch01	feature	nested_repeat	55142493	55148995	.	.	.	ID=TE_BASE 521;name=TE_BASE 521;annot=Class_I::LTR::Ty3/gypsy::non-chromovirus::OTA::Athila;color=#a9a9a9
ST4.03ch01	feature	repeat_fragment	55142493	55148995	.	.	.	ID=TE 521-0;Parent=TE_BASE 521;name=TE 521;color=#a9a9a9
ST4.03ch01	feature	polypeptide_conserved_region	55147650	55147860	.	-	.	ID=DOMAIN 521-0-0;Parent=TE_BASE 521;annot=Class_I::LTR::Ty3/gypsy::non-chromovirus::OTA::Athila GAG_athila;name=GAG;color=#225ea8
ST4.03ch01	feature	RR_tract	55148783	55148797	.	.	.	ID=PPT 521;Parent=TE_BASE 521;name=pbs;color=#c7e9c0
ST4.03ch01	feature	long_terminal_repeat	55148828	55148995	.	.	.	ID=LTR LEFT 521-0;Parent=TE_BASE 521;name=ltr left;color=#f032e6
ST4.03ch01	feature	long_terminal_repeat	55142493	55142645	.	.	.	ID=LTR RIGHT 521-0;Parent=TE_BASE 521;name=ltr right;color=#f032e6
ST4.03ch01	feature	nested_repeat	54965588	54990640	.	.	.	ID=TE_BASE 524;name=TE_BASE 524;annot=Class_I::LTR::Ty1/copia::SIRE;color=#a9a9a9
ST4.03ch01	feature	repeat_fragment	54965588	54990640	.	.	.	ID=TE 524-0;Parent=TE_BASE 524;name=TE 524;color=#a9a9a9
ST4.03ch01	feature	polypeptide_conserved_region	54967022	54967430	.	+	.	ID=DOMAIN 524-0-0;Parent=TE_BASE 524;annot=Class_I::LTR::Ty1/copia::SIRE GAG_sire;name=GAG;color=#225ea8
ST4.03ch01	feature	polypeptide_conserved_region	54975966	54976248	.	+	.	ID=DOMAIN 524-1-0;Parent=TE_BASE 524;annot=Class_I::LTR::Ty1/copia::SIRE INT_sire;name=INT;color=#b10026
ST4.03ch01	feature	polypeptide_conserved_region	54977072	54977537	.	+	.	ID=DOMAIN 524-2-0;Parent=TE_BASE 524;annot=Class_I::LTR::Ty1/copia::SIRE RT_sire;name=RT;color=#feb24c
ST4.03ch01	feature	polypeptide_conserved_region	54977822	54978224	.	+	.	ID=DOMAIN 524-3-0;Parent=TE_BASE 524;annot=Class_I::LTR::Ty1/copia::SIRE RNaseH_sire;name=RH;color=#fc4e2a
ST4.03ch01	feature	long_terminal_repeat	54990087	54990640	.	.	.	ID=LTR RIGHT 524-0;Parent=TE_BASE 524;name=ltr right;color=#f032e6
ST4.03ch01	feature	long_terminal_repeat	54965588	54966139	.	.	.	ID=LTR LEFT 524-0;Parent=TE_BASE 524;name=ltr left;color=#f032e6
ST4.03ch01	feature	nested_repeat	54938060	54952009	.	.	.	ID=TE_BASE 525;name=TE_BASE 525;annot=Class_I::LTR::Ty3/gypsy::non-chromovirus::OTA::Athila;color=#a9a9a9
ST4.03ch01	feature	repeat_fragment	54938060	54952009	.	.	.	ID=TE 525-0;Parent=TE_BASE 525;name=TE 525;color=#a9a9a9
ST4.03ch01	feature	polypeptide_conserved_region	54940137	54940575	.	+	.	ID=DOMAIN 525-0-0;Parent=TE_BASE 525;annot=Class_I::LTR::Ty3/gypsy::non-chromovirus::OTA::Athila GAG_athila;name=GAG;color=#225ea8
ST4.03ch01	feature	polypeptide_conserved_region	54941833	54942010	.	+	.	ID=DOMAIN 525-1-0;Parent=TE_BASE 525;annot=Class_I::LTR::Ty3/gypsy::non-chromovirus::OTA::Athila AP_athila;name=PROT;color=#ffeda0
ST4.03ch01	feature	polypeptide_conserved_region	54942924	54943260	.	+	.	ID=DOMAIN 525-2-0;Parent=TE_BASE 525;annot=Class_I::LTR::Ty3/gypsy::non-chromovirus::OTA::Athila RT_athila;name=RT;color=#feb24c
ST4.03ch01	feature	polypeptide_conserved_region	54943436	54943793	.	+	.	ID=DOMAIN 525-3-0;Parent=TE_BASE 525;annot=Class_I::LTR::Ty3/gypsy::non-chromovirus::OTA::Athila RNaseH_athila;name=RH;color=#fc4e2a
ST4.03ch01	feature	polypeptide_conserved_region	54944041	54945076	.	+	.	ID=DOMAIN 525-4-0;Parent=TE_BASE 525;annot=Class_I::LTR::Ty3/gypsy::non-chromovirus::OTA::Athila INT_athila;name=INT;color=#b10026
ST4.03ch01	feature	primer_binding_site	54939656	54939674	.	.	.	ID=PBS 525;Parent=TE_BASE 525;name=pbs;color=#c7e9c0
ST4.03ch01	feature	RR_tract	54950394	54950408	.	.	.	ID=PPT 525;Parent=TE_BASE 525;name=ppt;color=#41ab5d
ST4.03ch01	feature	long_terminal_repeat	54950424	54952009	.	.	.	ID=LTR RIGHT 525-0;Parent=TE_BASE 525;name=ltr right;color=#f032e6
ST4.03ch01	feature	long_terminal_repeat	54938060	54939648	.	.	.	ID=LTR LEFT 525-0;Parent=TE_BASE 525;name=ltr left;color=#f032e6
ST4.03ch01	feature	target_site_duplication	54938055	54938059	.	.	.	ID=TSR LEFT 525;Parent=TE_BASE 525;name=tsr left;color=#333333
ST4.03ch01	feature	target_site_duplication	54952010	54952014	.	.	.	ID=TSR RIGHT 525;Parent=TE_BASE 525;name=tsr right;color=#333333
ST4.03ch01	feature	nested_repeat	54882312	54889928	.	.	.	ID=TE_BASE 527;name=TE_BASE 527;annot=Class_I::LTR::Ty3/gypsy::chromovirus::Tekay;color=#a9a9a9
ST4.03ch01	feature	repeat_fragment	54882312	54889928	.	.	.	ID=TE 527-0;Parent=TE_BASE 527;name=TE 527;color=#a9a9a9
ST4.03ch01	feature	polypeptide_conserved_region	54884903	54885053	.	-	.	ID=DOMAIN 527-0-0;Parent=TE_BASE 527;annot=Class_I::LTR::Ty3/gypsy::chromovirus::Tekay CHR_tekay_Lycopersicon;name=CHD;color=#6a51a3
ST4.03ch01	feature	polypeptide_conserved_region	54885100	54886111	.	-	.	ID=DOMAIN 527-1-0;Parent=TE_BASE 527;annot=Class_I::LTR::Ty3/gypsy::chromovirus::Tekay INT_del;name=INT;color=#b10026
ST4.03ch01	feature	polypeptide_conserved_region	54886432	54886672	.	-	.	ID=DOMAIN 527-2-0;Parent=TE_BASE 527;annot=Class_I::LTR::Ty3/gypsy::chromovirus::Tekay RNaseH_del;name=RH;color=#fc4e2a
ST4.03ch01	feature	polypeptide_conserved_region	54886948	54887575	.	-	.	ID=DOMAIN 527-3-0;Parent=TE_BASE 527;annot=Class_I::LTR::Ty3/gypsy::chromovirus::Tekay RT_del;name=RT;color=#feb24c
ST4.03ch01	feature	polypeptide_conserved_region	54887952	54888213	.	-	.	ID=DOMAIN 527-4-0;Parent=TE_BASE 527;annot=Class_I::LTR::Ty3/gypsy::chromovirus::Tekay AP_del;name=PROT;color=#ffeda0
ST4.03ch01	feature	polypeptide_conserved_region	54888427	54889219	.	-	.	ID=DOMAIN 527-5-0;Parent=TE_BASE 527;annot=Class_I::LTR::Ty3/gypsy::chromovirus::Tekay GAG_del;name=GAG;color=#225ea8
ST4.03ch01	feature	primer_binding_site	54882539	54882557	.	.	.	ID=PBS 527;Parent=TE_BASE 527;name=ppt;color=#41ab5d
ST4.03ch01	feature	long_terminal_repeat	54889750	54889928	.	.	.	ID=LTR LEFT 527-0;Parent=TE_BASE 527;name=ltr left;color=#f032e6
ST4.03ch01	feature	long_terminal_repeat	54882312	54882491	.	.	.	ID=LTR RIGHT 527-0;Parent=TE_BASE 527;name=ltr right;color=#f032e6
ST4.03ch01	feature	nested_repeat	54848673	54858228	.	.	.	ID=TE_BASE 528;name=TE_BASE 528;annot=Class_I::LTR::Ty3/gypsy::chromovirus::chromo-outgroup;color=#a9a9a9
ST4.03ch01	feature	repeat_fragment	54848673	54858228	.	.	.	ID=TE 528-0;Parent=TE_BASE 528;name=TE 528;color=#a9a9a9
ST4.03ch01	feature	polypeptide_conserved_region	54851136	54851475	.	-	.	ID=DOMAIN 528-0-0;Parent=TE_BASE 528;annot=Class_I::LTR::Ty3/gypsy::non-chromovirus::OTA::Athila RNaseH_osvaldo;name=RH;color=#fc4e2a
ST4.03ch01	feature	polypeptide_conserved_region	54851927	54852479	.	-	.	ID=DOMAIN 528-1-0;Parent=TE_BASE 528;annot=Class_I::LTR::Ty3/gypsy::chromovirus::chromo-outgroup RT_soymovirus;name=RT;color=#feb24c
ST4.03ch01	feature	primer_binding_site	54848813	54848834	.	.	.	ID=PBS 528;Parent=TE_BASE 528;name=ppt;color=#41ab5d
ST4.03ch01	feature	RR_tract	54858049	54858063	.	.	.	ID=PPT 528;Parent=TE_BASE 528;name=pbs;color=#c7e9c0
ST4.03ch01	feature	long_terminal_repeat	54858103	54858228	.	.	.	ID=LTR LEFT 528-0;Parent=TE_BASE 528;name=ltr left;color=#f032e6
ST4.03ch01	feature	long_terminal_repeat	54848673	54848801	.	.	.	ID=LTR RIGHT 528-0;Parent=TE_BASE 528;name=ltr right;color=#f032e6
ST4.03ch01	feature	nested_repeat	54658617	54666499	.	.	.	ID=TE_BASE 537;name=TE_BASE 537;annot=Class_I::LTR::Ty3/gypsy::chromovirus::Tekay;color=#a9a9a9
ST4.03ch01	feature	repeat_fragment	54658617	54666499	.	.	.	ID=TE 537-0;Parent=TE_BASE 537;name=TE 537;color=#a9a9a9
ST4.03ch01	feature	polypeptide_conserved_region	54660254	54660617	.	+	.	ID=DOMAIN 537-0-0;Parent=TE_BASE 537;annot=Class_I::LTR::Ty3/gypsy::chromovirus::Tekay GAG_del;name=GAG;color=#225ea8
ST4.03ch01	feature	polypeptide_conserved_region	54661853	54662528	.	+	.	ID=DOMAIN 537-1-0;Parent=TE_BASE 537;annot=Class_I::LTR::Ty3/gypsy::chromovirus::Tekay RT_del;name=RT;color=#feb24c
ST4.03ch01	feature	polypeptide_conserved_region	54662663	54662915	.	+	.	ID=DOMAIN 537-2-0;Parent=TE_BASE 537;annot=Class_I::LTR::Ty3/gypsy::chromovirus::Tekay RNaseH_del;name=RH;color=#fc4e2a
ST4.03ch01	feature	polypeptide_conserved_region	54663413	54664370	.	+	.	ID=DOMAIN 537-3-0;Parent=TE_BASE 537;annot=Class_I::LTR::Ty3/gypsy::chromovirus::Tekay INT_del;name=INT;color=#b10026
ST4.03ch01	feature	polypeptide_conserved_region	54664427	54664577	.	+	.	ID=DOMAIN 537-4-0;Parent=TE_BASE 537;annot=Class_I::LTR::Ty3/gypsy::chromovirus::Tekay CHR_tekay_Lycopersicon;name=CHD;color=#6a51a3
ST4.03ch01	feature	primer_binding_site	54659005	54659021	.	.	.	ID=PBS 537;Parent=TE_BASE 537;name=pbs;color=#c7e9c0
ST4.03ch01	feature	RR_tract	54666139	54666153	.	.	.	ID=PPT 537;Parent=TE_BASE 537;name=ppt;color=#41ab5d
ST4.03ch01	feature	long_terminal_repeat	54666179	54666499	.	.	.	ID=LTR RIGHT 537-0;Parent=TE_BASE 537;name=ltr right;color=#f032e6
ST4.03ch01	feature	long_terminal_repeat	54658617	54658938	.	.	.	ID=LTR LEFT 537-0;Parent=TE_BASE 537;name=ltr left;color=#f032e6
ST4.03ch01	feature	nested_repeat	54527266	54540951	.	.	.	ID=TE_BASE 544;name=TE_BASE 544;annot=Class_I::LTR::Ty3/gypsy::non-chromovirus::OTA::Athila;color=#a9a9a9
ST4.03ch01	feature	repeat_fragment	54527266	54540951	.	.	.	ID=TE 544-0;Parent=TE_BASE 544;name=TE 544;color=#a9a9a9
ST4.03ch01	feature	polypeptide_conserved_region	54529104	54529533	.	+	.	ID=DOMAIN 544-0-0;Parent=TE_BASE 544;annot=Class_I::LTR::Ty3/gypsy::non-chromovirus::OTA::Athila GAG_athila;name=GAG;color=#225ea8
ST4.03ch01	feature	polypeptide_conserved_region	54530690	54530966	.	+	.	ID=DOMAIN 544-1-0;Parent=TE_BASE 544;annot=Class_I::LTR::Ty3/gypsy::non-chromovirus::OTA::Athila AP_athila;name=PROT;color=#ffeda0
ST4.03ch01	feature	polypeptide_conserved_region	54531569	54532292	.	+	.	ID=DOMAIN 544-2-0;Parent=TE_BASE 544;annot=Class_I::LTR::Ty3/gypsy::non-chromovirus::OTA::Athila RT_athila;name=RT;color=#feb24c
ST4.03ch01	feature	polypeptide_conserved_region	54532477	54532798	.	+	.	ID=DOMAIN 544-3-0;Parent=TE_BASE 544;annot=Class_I::LTR::Ty3/gypsy::non-chromovirus::OTA::Athila RNaseH_athila;name=RH;color=#fc4e2a
ST4.03ch01	feature	polypeptide_conserved_region	54533086	54533614	.	+	.	ID=DOMAIN 544-4-0;Parent=TE_BASE 544;annot=Class_I::LTR::Ty3/gypsy::non-chromovirus::OTA::Athila INT_athila;name=INT;color=#b10026
ST4.03ch01	feature	primer_binding_site	54528651	54528668	.	.	.	ID=PBS 544;Parent=TE_BASE 544;name=pbs;color=#c7e9c0
ST4.03ch01	feature	RR_tract	54539542	54539556	.	.	.	ID=PPT 544;Parent=TE_BASE 544;name=ppt;color=#41ab5d
ST4.03ch01	feature	long_terminal_repeat	54539572	54540951	.	.	.	ID=LTR RIGHT 544-0;Parent=TE_BASE 544;name=ltr right;color=#f032e6
ST4.03ch01	feature	long_terminal_repeat	54527266	54528642	.	.	.	ID=LTR LEFT 544-0;Parent=TE_BASE 544;name=ltr left;color=#f032e6
ST4.03ch01	feature	nested_repeat	54413042	54442202	.	.	.	ID=TE_BASE 546;name=TE_BASE 546;annot=Class_I::LTR::Ty3/gypsy::chromovirus::CRM;color=#a9a9a9
ST4.03ch01	feature	repeat_fragment	54413042	54442202	.	.	.	ID=TE 546-0;Parent=TE_BASE 546;name=TE 546;color=#a9a9a9
ST4.03ch01	feature	polypeptide_conserved_region	54413625	54413808	.	+	.	ID=DOMAIN 546-0-0;Parent=TE_BASE 546;annot=Class_I::LTR::Ty3/gypsy::chromovirus::CRM AP_crm;name=PROT;color=#ffeda0
ST4.03ch01	feature	polypeptide_conserved_region	54414417	54415059	.	+	.	ID=DOMAIN 546-1-0;Parent=TE_BASE 546;annot=Class_I::LTR::Ty3/gypsy::chromovirus::CRM RT_crm;name=RT;color=#feb24c
ST4.03ch01	feature	polypeptide_conserved_region	54415245	54415386	.	+	.	ID=DOMAIN 546-2-0;Parent=TE_BASE 546;annot=Class_I::LTR::Ty3/gypsy::chromovirus::CRM RNaseH_crm;name=RH;color=#fc4e2a
ST4.03ch01	feature	polypeptide_conserved_region	54425656	54426601	.	-	.	ID=DOMAIN 546-3-0;Parent=TE_BASE 546;annot=Class_I::LTR::Ty3/gypsy::chromovirus::Tekay INT_del;name=INT;color=#b10026
ST4.03ch01	feature	long_terminal_repeat	54442118	54442202	.	.	.	ID=LTR LEFT 546-0;Parent=TE_BASE 546;name=ltr left;color=#f032e6
ST4.03ch01	feature	long_terminal_repeat	54413042	54413136	.	.	.	ID=LTR RIGHT 546-0;Parent=TE_BASE 546;name=ltr right;color=#f032e6
ST4.03ch01	feature	nested_repeat	54171988	54179741	.	.	.	ID=TE_BASE 552;name=TE_BASE 552;annot=Class_I::LTR::Ty3/gypsy::chromovirus::Tekay;color=#a9a9a9
ST4.03ch01	feature	repeat_fragment	54171988	54179741	.	.	.	ID=TE 552-0;Parent=TE_BASE 552;name=TE 552;color=#a9a9a9
ST4.03ch01	feature	polypeptide_conserved_region	54176470	54177142	.	+	.	ID=DOMAIN 552-0-0;Parent=TE_BASE 552;annot=Class_I::LTR::Ty3/gypsy::chromovirus::Tekay RT_del;name=RT;color=#feb24c
ST4.03ch01	feature	polypeptide_conserved_region	54177278	54177629	.	+	.	ID=DOMAIN 552-1-0;Parent=TE_BASE 552;annot=Class_I::LTR::Ty3/gypsy::chromovirus::Tekay RNaseH_del;name=RH;color=#fc4e2a
ST4.03ch01	feature	polypeptide_conserved_region	54178239	54178686	.	+	.	ID=DOMAIN 552-2-0;Parent=TE_BASE 552;annot=Class_I::LTR::Ty3/gypsy::chromovirus::Tekay INT_del;name=INT;color=#b10026
ST4.03ch01	feature	polypeptide_conserved_region	54179033	54179183	.	+	.	ID=DOMAIN 552-3-0;Parent=TE_BASE 552;annot=Class_I::LTR::Ty3/gypsy::chromovirus::Tekay CHR_tekay_Lycopersicon;name=CHD;color=#6a51a3
ST4.03ch01	feature	primer_binding_site	54172414	54172433	.	.	.	ID=PBS 552;Parent=TE_BASE 552;name=pbs;color=#c7e9c0
ST4.03ch01	feature	long_terminal_repeat	54179358	54179741	.	.	.	ID=LTR RIGHT 552-0;Parent=TE_BASE 552;name=ltr right;color=#f032e6
ST4.03ch01	feature	long_terminal_repeat	54171988	54172372	.	.	.	ID=LTR LEFT 552-0;Parent=TE_BASE 552;name=ltr left;color=#f032e6
ST4.03ch01	feature	nested_repeat	54155174	54171149	.	.	.	ID=TE_BASE 553;name=TE_BASE 553;annot=Class_I::LTR::Ty3/gypsy::chromovirus::Tekay;color=#a9a9a9
ST4.03ch01	feature	repeat_fragment	54155174	54171149	.	.	.	ID=TE 553-0;Parent=TE_BASE 553;name=TE 553;color=#a9a9a9
ST4.03ch01	feature	polypeptide_conserved_region	54159811	54159961	.	-	.	ID=DOMAIN 553-0-0;Parent=TE_BASE 553;annot=Class_I::LTR::Ty3/gypsy::chromovirus::Tekay CHR_tekay_Solanum;name=CHD;color=#6a51a3
ST4.03ch01	feature	polypeptide_conserved_region	54160296	54160680	.	-	.	ID=DOMAIN 553-1-0;Parent=TE_BASE 553;annot=Class_I::LTR::Ty3/gypsy::chromovirus::Tekay INT_del;name=INT;color=#b10026
ST4.03ch01	feature	polypeptide_conserved_region	54161377	54161728	.	-	.	ID=DOMAIN 553-2-0;Parent=TE_BASE 553;annot=Class_I::LTR::Ty3/gypsy::chromovirus::Tekay RNaseH_del;name=RH;color=#fc4e2a
ST4.03ch01	feature	polypeptide_conserved_region	54161875	54162508	.	-	.	ID=DOMAIN 553-3-0;Parent=TE_BASE 553;annot=Class_I::LTR::Ty3/gypsy::chromovirus::Tekay RT_del;name=RT;color=#feb24c
ST4.03ch01	feature	polypeptide_conserved_region	54162866	54163127	.	-	.	ID=DOMAIN 553-4-0;Parent=TE_BASE 553;annot=Class_I::LTR::Ty3/gypsy::chromovirus::Tekay AP_del;name=PROT;color=#ffeda0
ST4.03ch01	feature	polypeptide_conserved_region	54163602	54164184	.	-	.	ID=DOMAIN 553-5-0;Parent=TE_BASE 553;annot=Class_I::LTR::Ty3/gypsy::chromovirus::Tekay GAG_del;name=GAG;color=#225ea8
ST4.03ch01	feature	primer_binding_site	54155929	54155946	.	.	.	ID=PBS 553;Parent=TE_BASE 553;name=ppt;color=#41ab5d
ST4.03ch01	feature	RR_tract	54170372	54170386	.	.	.	ID=PPT 553;Parent=TE_BASE 553;name=pbs;color=#c7e9c0
ST4.03ch01	feature	long_terminal_repeat	54170391	54171149	.	.	.	ID=LTR LEFT 553-0;Parent=TE_BASE 553;name=ltr left;color=#f032e6
ST4.03ch01	feature	long_terminal_repeat	54155174	54155926	.	.	.	ID=LTR RIGHT 553-0;Parent=TE_BASE 553;name=ltr right;color=#f032e6
ST4.03ch01	feature	nested_repeat	54115652	54133044	.	.	.	ID=TE_BASE 555;name=TE_BASE 555;annot=Class_I::LTR::Ty3/gypsy::chromovirus::Tekay;color=#a9a9a9
ST4.03ch01	feature	repeat_fragment	54115652	54133044	.	.	.	ID=TE 555-0;Parent=TE_BASE 555;name=TE 555;color=#a9a9a9
ST4.03ch01	feature	polypeptide_conserved_region	54122936	54123392	.	+	.	ID=DOMAIN 555-0-0;Parent=TE_BASE 555;annot=Class_I::LTR::Ty3/gypsy::chromovirus::Tekay GAG_del;name=GAG;color=#225ea8
ST4.03ch01	feature	polypeptide_conserved_region	54124614	54125181	.	+	.	ID=DOMAIN 555-1-0;Parent=TE_BASE 555;annot=Class_I::LTR::Ty3/gypsy::chromovirus::Tekay RT_del;name=RT;color=#feb24c
ST4.03ch01	feature	polypeptide_conserved_region	54125411	54125759	.	+	.	ID=DOMAIN 555-2-0;Parent=TE_BASE 555;annot=Class_I::LTR::Ty3/gypsy::chromovirus::Tekay RNaseH_del;name=RH;color=#fc4e2a
ST4.03ch01	feature	polypeptide_conserved_region	54126083	54127085	.	+	.	ID=DOMAIN 555-3-0;Parent=TE_BASE 555;annot=Class_I::LTR::Ty3/gypsy::chromovirus::Tekay INT_del;name=INT;color=#b10026
ST4.03ch01	feature	long_terminal_repeat	54132455	54133044	.	.	.	ID=LTR RIGHT 555-0;Parent=TE_BASE 555;name=ltr right;color=#f032e6
ST4.03ch01	feature	long_terminal_repeat	54115652	54116241	.	.	.	ID=LTR LEFT 555-0;Parent=TE_BASE 555;name=ltr left;color=#f032e6
ST4.03ch01	feature	nested_repeat	54031600	54037903	.	.	.	ID=TE_BASE 556;name=TE_BASE 556;annot=Class_I::LTR::Ty3/gypsy::chromovirus::Tekay;color=#a9a9a9
ST4.03ch01	feature	repeat_fragment	54031600	54037903	.	.	.	ID=TE 556-0;Parent=TE_BASE 556;name=TE 556;color=#a9a9a9
ST4.03ch01	feature	polypeptide_conserved_region	54033603	54034035	.	+	.	ID=DOMAIN 556-0-0;Parent=TE_BASE 556;annot=Class_I::LTR::Ty3/gypsy::chromovirus::Tekay GAG_del;name=GAG;color=#225ea8
ST4.03ch01	feature	primer_binding_site	54031826	54031842	.	.	.	ID=PBS 556;Parent=TE_BASE 556;name=pbs;color=#c7e9c0
ST4.03ch01	feature	RR_tract	54037707	54037721	.	.	.	ID=PPT 556;Parent=TE_BASE 556;name=ppt;color=#41ab5d
ST4.03ch01	feature	long_terminal_repeat	54037761	54037903	.	.	.	ID=LTR RIGHT 556-0;Parent=TE_BASE 556;name=ltr right;color=#f032e6
ST4.03ch01	feature	long_terminal_repeat	54031600	54031742	.	.	.	ID=LTR LEFT 556-0;Parent=TE_BASE 556;name=ltr left;color=#f032e6
ST4.03ch01	feature	nested_repeat	53964142	53972844	.	.	.	ID=TE_BASE 558;name=TE_BASE 558;annot=Class_I::LTR::Ty3/gypsy::chromovirus::Tekay;color=#a9a9a9
ST4.03ch01	feature	repeat_fragment	53964142	53972844	.	.	.	ID=TE 558-0;Parent=TE_BASE 558;name=TE 558;color=#a9a9a9
ST4.03ch01	feature	polypeptide_conserved_region	53967246	53967921	.	-	.	ID=DOMAIN 558-0-0;Parent=TE_BASE 558;annot=Class_I::LTR::Ty3/gypsy::chromovirus::Tekay INT_del;name=INT;color=#b10026
ST4.03ch01	feature	polypeptide_conserved_region	53968248	53968572	.	-	.	ID=DOMAIN 558-1-0;Parent=TE_BASE 558;annot=Class_I::LTR::Ty3/gypsy::chromovirus::Tekay RNaseH_del;name=RH;color=#fc4e2a
ST4.03ch01	feature	polypeptide_conserved_region	53968726	53969077	.	-	.	ID=DOMAIN 558-2-0;Parent=TE_BASE 558;annot=Class_I::LTR::Ty3/gypsy::chromovirus::Tekay RT_del;name=RT;color=#feb24c
ST4.03ch01	feature	long_terminal_repeat	53971482	53972844	.	.	.	ID=LTR LEFT 558-0;Parent=TE_BASE 558;name=ltr left;color=#f032e6
ST4.03ch01	feature	long_terminal_repeat	53964142	53965515	.	.	.	ID=LTR RIGHT 558-0;Parent=TE_BASE 558;name=ltr right;color=#f032e6
ST4.03ch01	feature	nested_repeat	53779123	53781800	.	.	.	ID=TE_BASE 561;name=TE_BASE 561;annot=Class_I::LTR::Ty3/gypsy::chromovirus::Tekay;color=#a9a9a9
ST4.03ch01	feature	repeat_fragment	53779123	53781800	.	.	.	ID=TE 561-0;Parent=TE_BASE 561;name=TE 561;color=#a9a9a9
ST4.03ch01	feature	polypeptide_conserved_region	53779522	53779675	.	-	.	ID=DOMAIN 561-0-0;Parent=TE_BASE 561;annot=Class_I::LTR::Ty3/gypsy::chromovirus::Tekay RNaseH_del;name=RH;color=#fc4e2a
ST4.03ch01	feature	RR_tract	53779568	53779582	.	.	.	ID=PPT 561;Parent=TE_BASE 561;name=pbs;color=#c7e9c0
ST4.03ch01	feature	long_terminal_repeat	53781401	53781800	.	.	.	ID=LTR LEFT 561-0;Parent=TE_BASE 561;name=ltr left;color=#f032e6
ST4.03ch01	feature	long_terminal_repeat	53779123	53779522	.	.	.	ID=LTR RIGHT 561-0;Parent=TE_BASE 561;name=ltr right;color=#f032e6
ST4.03ch01	feature	nested_repeat	53739253	53743691	.	.	.	ID=TE_BASE 563;name=TE_BASE 563;annot=Class_I::LTR::Ty1/copia::Ivana;color=#a9a9a9
ST4.03ch01	feature	repeat_fragment	53739253	53743691	.	.	.	ID=TE 563-0;Parent=TE_BASE 563;name=TE 563;color=#a9a9a9
ST4.03ch01	feature	polypeptide_conserved_region	53739617	53740001	.	-	.	ID=DOMAIN 563-0-0;Parent=TE_BASE 563;annot=Class_I::LTR::Ty1/copia::Ale RNaseH_retrofit;name=RH;color=#fc4e2a
ST4.03ch01	feature	polypeptide_conserved_region	53740358	53740523	.	-	.	ID=DOMAIN 563-1-0;Parent=TE_BASE 563;annot=Class_I::LTR::Ty1/copia::Ivana RT_oryco;name=RT;color=#feb24c
ST4.03ch01	feature	polypeptide_conserved_region	53741195	53741666	.	-	.	ID=DOMAIN 563-2-0;Parent=TE_BASE 563;annot=Class_I::LTR::Ty1/copia::Ale INT_retrofit;name=INT;color=#b10026
ST4.03ch01	feature	polypeptide_conserved_region	53742006	53742198	.	-	.	ID=DOMAIN 563-3-0;Parent=TE_BASE 563;annot=Class_I::LTR::Ty1/copia::TAR AP_Ty1/copia;name=PROT;color=#ffeda0
ST4.03ch01	feature	long_terminal_repeat	53743381	53743691	.	.	.	ID=LTR LEFT 563-0;Parent=TE_BASE 563;name=ltr left;color=#f032e6
ST4.03ch01	feature	long_terminal_repeat	53739253	53739562	.	.	.	ID=LTR RIGHT 563-0;Parent=TE_BASE 563;name=ltr right;color=#f032e6
ST4.03ch01	feature	target_site_duplication	53739249	53739252	.	.	.	ID=TSR RIGHT 563;Parent=TE_BASE 563;name=tsr right;color=#333333
ST4.03ch01	feature	target_site_duplication	53743692	53743695	.	.	.	ID=TSR LEFT 563;Parent=TE_BASE 563;name=tsr left;color=#333333
ST4.03ch01	feature	nested_repeat	53493578	53503440	.	.	.	ID=TE_BASE 566;name=TE_BASE 566;annot=Class_I::LTR::Ty3/gypsy::non-chromovirus::OTA::Ogre/Tat::Retand;color=#a9a9a9
ST4.03ch01	feature	repeat_fragment	53493578	53503440	.	.	.	ID=TE 566-0;Parent=TE_BASE 566;name=TE 566;color=#a9a9a9
ST4.03ch01	feature	polypeptide_conserved_region	53498126	53498555	.	+	.	ID=DOMAIN 566-0-0;Parent=TE_BASE 566;annot=Class_I::LTR::Ty3/gypsy::non-chromovirus::OTA::Ogre/Tat::Retand RT_tat;name=RT;color=#feb24c
ST4.03ch01	feature	polypeptide_conserved_region	53498999	53499308	.	+	.	ID=DOMAIN 566-1-0;Parent=TE_BASE 566;annot=Class_I::LTR::Ty3/gypsy::non-chromovirus::OTA::Ogre/Tat::Retand RNaseH_tat;name=RH;color=#fc4e2a
ST4.03ch01	feature	polypeptide_conserved_region	53499389	53499752	.	+	.	ID=DOMAIN 566-2-0;Parent=TE_BASE 566;annot=Class_I::LTR::Ty3/gypsy::non-chromovirus::OTA::Ogre/Tat::TatII;name=aRH;color=#fc4e2a
ST4.03ch01	feature	polypeptide_conserved_region	53500083	53500722	.	+	.	ID=DOMAIN 566-3-0;Parent=TE_BASE 566;annot=Class_I::LTR::Ty3/gypsy::non-chromovirus::OTA::Ogre/Tat::Retand INT_tat;name=INT;color=#b10026
ST4.03ch01	feature	primer_binding_site	53493972	53493990	.	.	.	ID=PBS 566;Parent=TE_BASE 566;name=pbs;color=#c7e9c0
ST4.03ch01	feature	RR_tract	53502970	53502984	.	.	.	ID=PPT 566;Parent=TE_BASE 566;name=ppt;color=#41ab5d
ST4.03ch01	feature	long_terminal_repeat	53503050	53503440	.	.	.	ID=LTR RIGHT 566-0;Parent=TE_BASE 566;name=ltr right;color=#f032e6
ST4.03ch01	feature	long_terminal_repeat	53493578	53493966	.	.	.	ID=LTR LEFT 566-0;Parent=TE_BASE 566;name=ltr left;color=#f032e6
ST4.03ch01	feature	target_site_duplication	53493573	53493577	.	.	.	ID=TSR LEFT 566;Parent=TE_BASE 566;name=tsr left;color=#333333
ST4.03ch01	feature	target_site_duplication	53503441	53503445	.	.	.	ID=TSR RIGHT 566;Parent=TE_BASE 566;name=tsr right;color=#333333
ST4.03ch01	feature	nested_repeat	53435014	53458634	.	.	.	ID=TE_BASE 567;name=TE_BASE 567;annot=Class_I::LTR::Ty3/gypsy::non-chromovirus::OTA::Ogre/Tat::Retand;color=#a9a9a9
ST4.03ch01	feature	repeat_fragment	53435014	53458634	.	.	.	ID=TE 567-0;Parent=TE_BASE 567;name=TE 567;color=#a9a9a9
ST4.03ch01	feature	polypeptide_conserved_region	53448249	53448687	.	+	.	ID=DOMAIN 567-0-0;Parent=TE_BASE 567;annot=Class_I::LTR::Ty3/gypsy::non-chromovirus::OTA::Ogre/Tat::Retand RT_tat;name=RT;color=#feb24c
ST4.03ch01	feature	polypeptide_conserved_region	53449019	53449367	.	+	.	ID=DOMAIN 567-1-0;Parent=TE_BASE 567;annot=Class_I::LTR::Ty3/gypsy::non-chromovirus::OTA::Ogre/Tat::Retand RNaseH_tat;name=RH;color=#fc4e2a
ST4.03ch01	feature	polypeptide_conserved_region	53449608	53449809	.	+	.	ID=DOMAIN 567-2-0;Parent=TE_BASE 567;annot=Class_I::LTR::Ty3/gypsy::non-chromovirus::OTA::Ogre/Tat::Ogre;name=aRH;color=#fc4e2a
ST4.03ch01	feature	polypeptide_conserved_region	53450140	53451010	.	+	.	ID=DOMAIN 567-3-0;Parent=TE_BASE 567;annot=Class_I::LTR::Ty3/gypsy::non-chromovirus::OTA::Ogre/Tat::Retand INT_tat;name=INT;color=#b10026
ST4.03ch01	feature	primer_binding_site	53435179	53435197	.	.	.	ID=PBS 567;Parent=TE_BASE 567;name=pbs;color=#c7e9c0
ST4.03ch01	feature	RR_tract	53458441	53458455	.	.	.	ID=PPT 567;Parent=TE_BASE 567;name=ppt;color=#41ab5d
ST4.03ch01	feature	long_terminal_repeat	53458478	53458634	.	.	.	ID=LTR RIGHT 567-0;Parent=TE_BASE 567;name=ltr right;color=#f032e6
ST4.03ch01	feature	long_terminal_repeat	53435014	53435170	.	.	.	ID=LTR LEFT 567-0;Parent=TE_BASE 567;name=ltr left;color=#f032e6
ST4.03ch01	feature	nested_repeat	53387269	53419592	.	.	.	ID=TE_BASE 568;name=TE_BASE 568;annot=Class_I::LTR::Ty3/gypsy::non-chromovirus::OTA::Athila;color=#a9a9a9
ST4.03ch01	feature	repeat_fragment	53387269	53419592	.	.	.	ID=TE 568-0;Parent=TE_BASE 568;name=TE 568;color=#a9a9a9
ST4.03ch01	feature	polypeptide_conserved_region	53404647	53405130	.	+	.	ID=DOMAIN 568-0-0;Parent=TE_BASE 568;annot=Class_I::LTR::Ty3/gypsy::non-chromovirus::OTA::Athila GAG_athila;name=GAG;color=#225ea8
ST4.03ch01	feature	polypeptide_conserved_region	53406250	53406502	.	+	.	ID=DOMAIN 568-1-0;Parent=TE_BASE 568;annot=Class_I::LTR::Ty3/gypsy::non-chromovirus::OTA::Athila AP_athila;name=PROT;color=#ffeda0
ST4.03ch01	feature	polypeptide_conserved_region	53407401	53407836	.	+	.	ID=DOMAIN 568-2-0;Parent=TE_BASE 568;annot=Class_I::LTR::Ty3/gypsy::non-chromovirus::OTA::Athila RT_athila;name=RT;color=#feb24c
ST4.03ch01	feature	polypeptide_conserved_region	53407971	53408334	.	+	.	ID=DOMAIN 568-3-0;Parent=TE_BASE 568;annot=Class_I::LTR::Ty3/gypsy::non-chromovirus::OTA::Athila RNaseH_athila;name=RH;color=#fc4e2a
ST4.03ch01	feature	polypeptide_conserved_region	53408622	53409630	.	+	.	ID=DOMAIN 568-4-0;Parent=TE_BASE 568;annot=Class_I::LTR::Ty3/gypsy::non-chromovirus::OTA::Athila INT_athila;name=INT;color=#b10026
ST4.03ch01	feature	primer_binding_site	53388264	53388281	.	.	.	ID=PBS 568;Parent=TE_BASE 568;name=pbs;color=#c7e9c0
ST4.03ch01	feature	RR_tract	53418555	53418569	.	.	.	ID=PPT 568;Parent=TE_BASE 568;name=ppt;color=#41ab5d
ST4.03ch01	feature	long_terminal_repeat	53418595	53419592	.	.	.	ID=LTR RIGHT 568-0;Parent=TE_BASE 568;name=ltr right;color=#f032e6
ST4.03ch01	feature	long_terminal_repeat	53387269	53388181	.	.	.	ID=LTR LEFT 568-0;Parent=TE_BASE 568;name=ltr left;color=#f032e6
ST4.03ch01	feature	target_site_duplication	53387265	53387268	.	.	.	ID=TSR LEFT 568;Parent=TE_BASE 568;name=tsr left;color=#333333
ST4.03ch01	feature	target_site_duplication	53419593	53419596	.	.	.	ID=TSR RIGHT 568;Parent=TE_BASE 568;name=tsr right;color=#333333
ST4.03ch01	feature	nested_repeat	53323591	53331691	.	.	.	ID=TE_BASE 570;name=TE_BASE 570;annot=Class_I::LTR::Ty3/gypsy::chromovirus::Tekay;color=#a9a9a9
ST4.03ch01	feature	repeat_fragment	53323591	53331691	.	.	.	ID=TE 570-0;Parent=TE_BASE 570;name=TE 570;color=#a9a9a9
ST4.03ch01	feature	polypeptide_conserved_region	53328028	53328430	.	+	.	ID=DOMAIN 570-0-0;Parent=TE_BASE 570;annot=Class_I::LTR::Ty3/gypsy::chromovirus::Tekay RT_del;name=RT;color=#feb24c
ST4.03ch01	feature	polypeptide_conserved_region	53328571	53328916	.	+	.	ID=DOMAIN 570-1-0;Parent=TE_BASE 570;annot=Class_I::LTR::Ty3/gypsy::chromovirus::Tekay RNaseH_del;name=RH;color=#fc4e2a
ST4.03ch01	feature	polypeptide_conserved_region	53329249	53330278	.	+	.	ID=DOMAIN 570-2-0;Parent=TE_BASE 570;annot=Class_I::LTR::Ty3/gypsy::chromovirus::Tekay INT_del;name=INT;color=#b10026
ST4.03ch01	feature	polypeptide_conserved_region	53330334	53330484	.	+	.	ID=DOMAIN 570-3-0;Parent=TE_BASE 570;annot=Class_I::LTR::Ty3/gypsy::chromovirus::Tekay CHR_tekay_Lycopersicon;name=CHD;color=#6a51a3
ST4.03ch01	feature	long_terminal_repeat	53330562	53331691	.	.	.	ID=LTR RIGHT 570-0;Parent=TE_BASE 570;name=ltr right;color=#f032e6
ST4.03ch01	feature	long_terminal_repeat	53323591	53324719	.	.	.	ID=LTR LEFT 570-0;Parent=TE_BASE 570;name=ltr left;color=#f032e6
ST4.03ch01	feature	target_site_duplication	53323587	53323590	.	.	.	ID=TSR LEFT 570;Parent=TE_BASE 570;name=tsr left;color=#333333
ST4.03ch01	feature	target_site_duplication	53331692	53331695	.	.	.	ID=TSR RIGHT 570;Parent=TE_BASE 570;name=tsr right;color=#333333
ST4.03ch01	feature	nested_repeat	53197837	53232900	.	.	.	ID=TE_BASE 572;name=TE_BASE 572;annot=Class_I::LTR::Ty3/gypsy::chromovirus::Tekay;color=#a9a9a9
ST4.03ch01	feature	repeat_fragment	53197837	53232900	.	.	.	ID=TE 572-0;Parent=TE_BASE 572;name=TE 572;color=#a9a9a9
ST4.03ch01	feature	polypeptide_conserved_region	53206442	53206811	.	+	.	ID=DOMAIN 572-0-0;Parent=TE_BASE 572;annot=Class_I::LTR::Ty3/gypsy::chromovirus::Tekay RT_del;name=RT;color=#feb24c
ST4.03ch01	feature	polypeptide_conserved_region	53207243	53207450	.	+	.	ID=DOMAIN 572-1-0;Parent=TE_BASE 572;annot=Class_I::LTR::Ty3/gypsy::chromovirus::Tekay RNaseH_del;name=RH;color=#fc4e2a
ST4.03ch01	feature	polypeptide_conserved_region	53209130	53209736	.	+	.	ID=DOMAIN 572-2-0;Parent=TE_BASE 572;annot=Class_I::LTR::Ty3/gypsy::chromovirus::Tekay INT_del;name=INT;color=#b10026
ST4.03ch01	feature	polypeptide_conserved_region	53209805	53209955	.	+	.	ID=DOMAIN 572-3-0;Parent=TE_BASE 572;annot=Class_I::LTR::Ty3/gypsy::chromovirus::Tekay CHR_tekay_Cure;name=CHD;color=#6a51a3
ST4.03ch01	feature	long_terminal_repeat	53232322	53232900	.	.	.	ID=LTR RIGHT 572-0;Parent=TE_BASE 572;name=ltr right;color=#f032e6
ST4.03ch01	feature	long_terminal_repeat	53197837	53198413	.	.	.	ID=LTR LEFT 572-0;Parent=TE_BASE 572;name=ltr left;color=#f032e6
ST4.03ch01	feature	nested_repeat	53173070	53178812	.	.	.	ID=TE_BASE 573;name=TE_BASE 573;annot=Class_I::LTR::Ty1/copia::Ivana;color=#a9a9a9
ST4.03ch01	feature	repeat_fragment	53173070	53178812	.	.	.	ID=TE 573-0;Parent=TE_BASE 573;name=TE 573;color=#a9a9a9
ST4.03ch01	feature	polypeptide_conserved_region	53173483	53174062	.	+	.	ID=DOMAIN 573-0-0;Parent=TE_BASE 573;annot=Class_I::LTR::Ty1/copia::Ivana GAG_oryco;name=GAG;color=#225ea8
ST4.03ch01	feature	polypeptide_conserved_region	53174453	53174624	.	+	.	ID=DOMAIN 573-1-0;Parent=TE_BASE 573;annot=Class_I::LTR::Ty1/copia::Ivana AP_oryco;name=PROT;color=#ffeda0
ST4.03ch01	feature	polypeptide_conserved_region	53175025	53175415	.	+	.	ID=DOMAIN 573-2-0;Parent=TE_BASE 573;annot=Class_I::LTR::Ty1/copia::Ivana INT_oryco;name=INT;color=#b10026
ST4.03ch01	feature	polypeptide_conserved_region	53177407	53177977	.	+	.	ID=DOMAIN 573-3-0;Parent=TE_BASE 573;annot=Class_I::LTR::Ty1/copia::Ivana RT_oryco;name=RT;color=#feb24c
ST4.03ch01	feature	polypeptide_conserved_region	53178263	53178668	.	+	.	ID=DOMAIN 573-4-0;Parent=TE_BASE 573;annot=Class_I::LTR::Ty1/copia::Ivana RNaseH_oryco;name=RH;color=#fc4e2a
ST4.03ch01	feature	long_terminal_repeat	53178739	53178812	.	.	.	ID=LTR RIGHT 573-0;Parent=TE_BASE 573;name=ltr right;color=#f032e6
ST4.03ch01	feature	long_terminal_repeat	53173070	53173152	.	.	.	ID=LTR LEFT 573-0;Parent=TE_BASE 573;name=ltr left;color=#f032e6
ST4.03ch01	feature	nested_repeat	53085953	53091721	.	.	.	ID=TE_BASE 575;name=TE_BASE 575;annot=Class_I::LTR::Ty1/copia::Tork;color=#a9a9a9
ST4.03ch01	feature	repeat_fragment	53085953	53091721	.	.	.	ID=TE 575-0;Parent=TE_BASE 575;name=TE 575;color=#a9a9a9
ST4.03ch01	feature	polypeptide_conserved_region	53087141	53087498	.	-	.	ID=DOMAIN 575-0-0;Parent=TE_BASE 575;annot=Class_I::LTR::Ty1/copia::Tork RNaseH_tork;name=RH;color=#fc4e2a
ST4.03ch01	feature	polypeptide_conserved_region	53087986	53088322	.	-	.	ID=DOMAIN 575-1-0;Parent=TE_BASE 575;annot=Class_I::LTR::Ty1/copia::Tork RT_tork;name=RT;color=#feb24c
ST4.03ch01	feature	polypeptide_conserved_region	53089195	53089675	.	-	.	ID=DOMAIN 575-2-0;Parent=TE_BASE 575;annot=Class_I::LTR::Ty1/copia::Ivana INT_oryco;name=INT;color=#b10026
ST4.03ch01	feature	polypeptide_conserved_region	53089849	53090062	.	-	.	ID=DOMAIN 575-3-0;Parent=TE_BASE 575;annot=Class_I::LTR::Ty1/copia::Tork AP_tork;name=PROT;color=#ffeda0
ST4.03ch01	feature	long_terminal_repeat	53091158	53091721	.	.	.	ID=LTR LEFT 575-0;Parent=TE_BASE 575;name=ltr left;color=#f032e6
ST4.03ch01	feature	long_terminal_repeat	53085953	53086517	.	.	.	ID=LTR RIGHT 575-0;Parent=TE_BASE 575;name=ltr right;color=#f032e6
ST4.03ch01	feature	nested_repeat	53075965	53082845	.	.	.	ID=TE_BASE 576;name=TE_BASE 576;annot=Class_I::LTR::Ty3/gypsy::chromovirus::Tekay;color=#a9a9a9
ST4.03ch01	feature	repeat_fragment	53075965	53082845	.	.	.	ID=TE 576-0;Parent=TE_BASE 576;name=TE 576;color=#a9a9a9
ST4.03ch01	feature	polypeptide_conserved_region	53077191	53077575	.	+	.	ID=DOMAIN 576-0-0;Parent=TE_BASE 576;annot=Class_I::LTR::Ty3/gypsy::chromovirus::Tekay GAG_del;name=GAG;color=#225ea8
ST4.03ch01	feature	polypeptide_conserved_region	53079440	53079650	.	+	.	ID=DOMAIN 576-1-0;Parent=TE_BASE 576;annot=Class_I::LTR::Ty3/gypsy::chromovirus::Tekay INT_del;name=INT;color=#b10026
ST4.03ch01	feature	primer_binding_site	53076783	53076802	.	.	.	ID=PBS 576;Parent=TE_BASE 576;name=pbs;color=#c7e9c0
ST4.03ch01	feature	long_terminal_repeat	53082053	53082845	.	.	.	ID=LTR RIGHT 576-0;Parent=TE_BASE 576;name=ltr right;color=#f032e6
ST4.03ch01	feature	long_terminal_repeat	53075965	53076760	.	.	.	ID=LTR LEFT 576-0;Parent=TE_BASE 576;name=ltr left;color=#f032e6
ST4.03ch01	feature	nested_repeat	53043843	53056477	.	.	.	ID=TE_BASE 577;name=TE_BASE 577;annot=Class_I::LTR::Ty3/gypsy::non-chromovirus::OTA::Athila;color=#a9a9a9
ST4.03ch01	feature	repeat_fragment	53043843	53056477	.	.	.	ID=TE 577-0;Parent=TE_BASE 577;name=TE 577;color=#a9a9a9
ST4.03ch01	feature	polypeptide_conserved_region	53045790	53046090	.	+	.	ID=DOMAIN 577-0-0;Parent=TE_BASE 577;annot=Class_I::LTR::Ty3/gypsy::non-chromovirus::OTA::Athila GAG_athila;name=GAG;color=#225ea8
ST4.03ch01	feature	polypeptide_conserved_region	53047193	53047469	.	+	.	ID=DOMAIN 577-1-0;Parent=TE_BASE 577;annot=Class_I::LTR::Ty3/gypsy::non-chromovirus::OTA::Athila AP_athila;name=PROT;color=#ffeda0
ST4.03ch01	feature	polypeptide_conserved_region	53048066	53048798	.	+	.	ID=DOMAIN 577-2-0;Parent=TE_BASE 577;annot=Class_I::LTR::Ty3/gypsy::non-chromovirus::OTA::Athila RT_athila;name=RT;color=#feb24c
ST4.03ch01	feature	polypeptide_conserved_region	53048933	53049296	.	+	.	ID=DOMAIN 577-3-0;Parent=TE_BASE 577;annot=Class_I::LTR::Ty3/gypsy::non-chromovirus::OTA::Athila RNaseH_athila;name=RH;color=#fc4e2a
ST4.03ch01	feature	polypeptide_conserved_region	53049880	53050489	.	+	.	ID=DOMAIN 577-4-0;Parent=TE_BASE 577;annot=Class_I::LTR::Ty3/gypsy::non-chromovirus::OTA::Athila INT_athila;name=INT;color=#b10026
ST4.03ch01	feature	primer_binding_site	53045185	53045202	.	.	.	ID=PBS 577;Parent=TE_BASE 577;name=pbs;color=#c7e9c0
ST4.03ch01	feature	RR_tract	53055158	53055172	.	.	.	ID=PPT 577;Parent=TE_BASE 577;name=ppt;color=#41ab5d
ST4.03ch01	feature	long_terminal_repeat	53055188	53056477	.	.	.	ID=LTR RIGHT 577-0;Parent=TE_BASE 577;name=ltr right;color=#f032e6
ST4.03ch01	feature	long_terminal_repeat	53043843	53045173	.	.	.	ID=LTR LEFT 577-0;Parent=TE_BASE 577;name=ltr left;color=#f032e6
ST4.03ch01	feature	nested_repeat	52965365	52971540	.	.	.	ID=TE_BASE 579;name=TE_BASE 579;annot=Class_I::LTR::Ty1/copia::Tork;color=#a9a9a9
ST4.03ch01	feature	repeat_fragment	52965365	52971540	.	.	.	ID=TE 579-0;Parent=TE_BASE 579;name=TE 579;color=#a9a9a9
ST4.03ch01	feature	polypeptide_conserved_region	52968033	52968573	.	+	.	ID=DOMAIN 579-0-0;Parent=TE_BASE 579;annot=Class_I::LTR::Ty1/copia::Tork INT_tork;name=INT;color=#b10026
ST4.03ch01	feature	polypeptide_conserved_region	52969351	52969705	.	+	.	ID=DOMAIN 579-1-0;Parent=TE_BASE 579;annot=Class_I::LTR::Ty1/copia::Tork RT_tork;name=RT;color=#feb24c
ST4.03ch01	feature	polypeptide_conserved_region	52970040	52970439	.	+	.	ID=DOMAIN 579-2-0;Parent=TE_BASE 579;annot=Class_I::LTR::Ty1/copia::Tork RNaseH_tork;name=RH;color=#fc4e2a
ST4.03ch01	feature	primer_binding_site	52965775	52965792	.	.	.	ID=PBS 579;Parent=TE_BASE 579;name=pbs;color=#c7e9c0
ST4.03ch01	feature	RR_tract	52971104	52971118	.	.	.	ID=PPT 579;Parent=TE_BASE 579;name=ppt;color=#41ab5d
ST4.03ch01	feature	long_terminal_repeat	52971130	52971540	.	.	.	ID=LTR RIGHT 579-0;Parent=TE_BASE 579;name=ltr right;color=#f032e6
ST4.03ch01	feature	long_terminal_repeat	52965365	52965775	.	.	.	ID=LTR LEFT 579-0;Parent=TE_BASE 579;name=ltr left;color=#f032e6
ST4.03ch01	feature	nested_repeat	52952021	52959116	.	.	.	ID=TE_BASE 580;name=TE_BASE 580;annot=Class_I::LTR::Ty3/gypsy::chromovirus::Tekay;color=#a9a9a9
ST4.03ch01	feature	repeat_fragment	52952021	52959116	.	.	.	ID=TE 580-0;Parent=TE_BASE 580;name=TE 580;color=#a9a9a9
ST4.03ch01	feature	polypeptide_conserved_region	52953910	52954054	.	-	.	ID=DOMAIN 580-0-0;Parent=TE_BASE 580;annot=Class_I::LTR::Ty3/gypsy::chromovirus::Tekay CHR_tekay_Lycopersicon;name=CHD;color=#6a51a3
ST4.03ch01	feature	polypeptide_conserved_region	52954117	52954849	.	-	.	ID=DOMAIN 580-1-0;Parent=TE_BASE 580;annot=Class_I::LTR::Ty3/gypsy::chromovirus::Tekay INT_del;name=INT;color=#b10026
ST4.03ch01	feature	polypeptide_conserved_region	52955462	52955660	.	-	.	ID=DOMAIN 580-2-0;Parent=TE_BASE 580;annot=Class_I::LTR::Ty3/gypsy::chromovirus::Tekay RNaseH_del;name=RH;color=#fc4e2a
ST4.03ch01	feature	polypeptide_conserved_region	52955944	52956610	.	-	.	ID=DOMAIN 580-3-0;Parent=TE_BASE 580;annot=Class_I::LTR::Ty3/gypsy::chromovirus::Tekay RT_del;name=RT;color=#feb24c
ST4.03ch01	feature	RR_tract	52958817	52958831	.	.	.	ID=PPT 580;Parent=TE_BASE 580;name=pbs;color=#c7e9c0
ST4.03ch01	feature	long_terminal_repeat	52958874	52959116	.	.	.	ID=LTR LEFT 580-0;Parent=TE_BASE 580;name=ltr left;color=#f032e6
ST4.03ch01	feature	long_terminal_repeat	52952021	52952265	.	.	.	ID=LTR RIGHT 580-0;Parent=TE_BASE 580;name=ltr right;color=#f032e6
ST4.03ch01	feature	nested_repeat	52852500	52858445	.	.	.	ID=TE_BASE 581;name=TE_BASE 581;annot=Class_I::LTR::Ty1/copia::Ivana;color=#a9a9a9
ST4.03ch01	feature	repeat_fragment	52852500	52858445	.	.	.	ID=TE 581-0;Parent=TE_BASE 581;name=TE 581;color=#a9a9a9
ST4.03ch01	feature	polypeptide_conserved_region	52852739	52853141	.	-	.	ID=DOMAIN 581-0-0;Parent=TE_BASE 581;annot=Class_I::LTR::Ty1/copia::Ale RNaseH_retrofit;name=RH;color=#fc4e2a
ST4.03ch01	feature	polypeptide_conserved_region	52853435	52853744	.	-	.	ID=DOMAIN 581-1-0;Parent=TE_BASE 581;annot=Class_I::LTR::Ty1/copia::Ivana RT_oryco;name=RT;color=#feb24c
ST4.03ch01	feature	primer_binding_site	52852725	52852742	.	.	.	ID=PBS 581;Parent=TE_BASE 581;name=ppt;color=#41ab5d
ST4.03ch01	feature	RR_tract	52858202	52858216	.	.	.	ID=PPT 581;Parent=TE_BASE 581;name=pbs;color=#c7e9c0
ST4.03ch01	feature	long_terminal_repeat	52858285	52858445	.	.	.	ID=LTR LEFT 581-0;Parent=TE_BASE 581;name=ltr left;color=#f032e6
ST4.03ch01	feature	long_terminal_repeat	52852500	52852660	.	.	.	ID=LTR RIGHT 581-0;Parent=TE_BASE 581;name=ltr right;color=#f032e6
ST4.03ch01	feature	target_site_duplication	52852495	52852499	.	.	.	ID=TSR RIGHT 581;Parent=TE_BASE 581;name=tsr right;color=#333333
ST4.03ch01	feature	target_site_duplication	52858446	52858450	.	.	.	ID=TSR LEFT 581;Parent=TE_BASE 581;name=tsr left;color=#333333
ST4.03ch01	feature	nested_repeat	52832342	52838248	.	.	.	ID=TE_BASE 582;name=TE_BASE 582;annot=Class_I::LTR::Ty1/copia::Tork;color=#a9a9a9
ST4.03ch01	feature	repeat_fragment	52832342	52838248	.	.	.	ID=TE 582-0;Parent=TE_BASE 582;name=TE 582;color=#a9a9a9
ST4.03ch01	feature	polypeptide_conserved_region	52833909	52834320	.	-	.	ID=DOMAIN 582-0-0;Parent=TE_BASE 582;annot=Class_I::LTR::Ty1/copia::Tork RNaseH_tork;name=RH;color=#fc4e2a
ST4.03ch01	feature	polypeptide_conserved_region	52834623	52834812	.	-	.	ID=DOMAIN 582-1-0;Parent=TE_BASE 582;annot=Class_I::LTR::Ty1/copia::Tork RT_tork;name=RT;color=#feb24c
ST4.03ch01	feature	polypeptide_conserved_region	52835221	52835863	.	-	.	ID=DOMAIN 582-2-0;Parent=TE_BASE 582;annot=Class_I::LTR::Ty1/copia::Ivana INT_oryco;name=INT;color=#b10026
ST4.03ch01	feature	primer_binding_site	52832513	52832531	.	.	.	ID=PBS 582;Parent=TE_BASE 582;name=ppt;color=#41ab5d
ST4.03ch01	feature	RR_tract	52838090	52838104	.	.	.	ID=PPT 582;Parent=TE_BASE 582;name=pbs;color=#c7e9c0
ST4.03ch01	feature	long_terminal_repeat	52838118	52838248	.	.	.	ID=LTR LEFT 582-0;Parent=TE_BASE 582;name=ltr left;color=#f032e6
ST4.03ch01	feature	long_terminal_repeat	52832342	52832472	.	.	.	ID=LTR RIGHT 582-0;Parent=TE_BASE 582;name=ltr right;color=#f032e6
ST4.03ch01	feature	nested_repeat	52765592	52775314	.	.	.	ID=TE_BASE 583;name=TE_BASE 583;annot=Class_I::LTR::Ty3/gypsy::chromovirus::Chlamyvir;color=#a9a9a9
ST4.03ch01	feature	repeat_fragment	52765592	52775314	.	.	.	ID=TE 583-0;Parent=TE_BASE 583;name=TE 583;color=#a9a9a9
ST4.03ch01	feature	polypeptide_conserved_region	52767811	52768180	.	+	.	ID=DOMAIN 583-0-0;Parent=TE_BASE 583;annot=Class_I::LTR::Ty3/gypsy::chromovirus::Tekay RNaseH_caulimovirus;name=RH;color=#fc4e2a
ST4.03ch01	feature	polypeptide_conserved_region	52773564	52774299	.	+	.	ID=DOMAIN 583-1-0;Parent=TE_BASE 583;annot=Class_I::LTR::Ty3/gypsy::chromovirus::Chlamyvir RT_cavemovirus;name=RT;color=#feb24c
ST4.03ch01	feature	long_terminal_repeat	52774312	52775314	.	.	.	ID=LTR RIGHT 583-0;Parent=TE_BASE 583;name=ltr right;color=#f032e6
ST4.03ch01	feature	long_terminal_repeat	52765592	52766598	.	.	.	ID=LTR LEFT 583-0;Parent=TE_BASE 583;name=ltr left;color=#f032e6
ST4.03ch01	feature	nested_repeat	52653768	52660447	.	.	.	ID=TE_BASE 585;name=TE_BASE 585;annot=Class_I::LTR::Ty3/gypsy::chromovirus::Tekay;color=#a9a9a9
ST4.03ch01	feature	repeat_fragment	52653768	52660447	.	.	.	ID=TE 585-0;Parent=TE_BASE 585;name=TE 585;color=#a9a9a9
ST4.03ch01	feature	polypeptide_conserved_region	52655285	52656074	.	+	.	ID=DOMAIN 585-0-0;Parent=TE_BASE 585;annot=Class_I::LTR::Ty3/gypsy::chromovirus::Tekay GAG_del;name=GAG;color=#225ea8
ST4.03ch01	feature	polypeptide_conserved_region	52657110	52657641	.	+	.	ID=DOMAIN 585-1-0;Parent=TE_BASE 585;annot=Class_I::LTR::Ty3/gypsy::chromovirus::Tekay RT_del;name=RT;color=#feb24c
ST4.03ch01	feature	polypeptide_conserved_region	52657707	52658058	.	+	.	ID=DOMAIN 585-2-0;Parent=TE_BASE 585;annot=Class_I::LTR::Ty3/gypsy::chromovirus::Tekay RNaseH_del;name=RH;color=#fc4e2a
ST4.03ch01	feature	polypeptide_conserved_region	52658269	52658440	.	+	.	ID=DOMAIN 585-3-0;Parent=TE_BASE 585;annot=Class_I::LTR::Ty3/gypsy::chromovirus::Tekay INT_del;name=INT;color=#b10026
ST4.03ch01	feature	polypeptide_conserved_region	52658497	52658647	.	+	.	ID=DOMAIN 585-4-0;Parent=TE_BASE 585;annot=Class_I::LTR::Ty3/gypsy::chromovirus::Tekay CHR_tekay_Lycopersicon;name=CHD;color=#6a51a3
ST4.03ch01	feature	primer_binding_site	52654200	52654219	.	.	.	ID=PBS 585;Parent=TE_BASE 585;name=pbs;color=#c7e9c0
ST4.03ch01	feature	RR_tract	52659966	52659980	.	.	.	ID=PPT 585;Parent=TE_BASE 585;name=ppt;color=#41ab5d
ST4.03ch01	feature	long_terminal_repeat	52660031	52660447	.	.	.	ID=LTR RIGHT 585-0;Parent=TE_BASE 585;name=ltr right;color=#f032e6
ST4.03ch01	feature	long_terminal_repeat	52653768	52654180	.	.	.	ID=LTR LEFT 585-0;Parent=TE_BASE 585;name=ltr left;color=#f032e6
ST4.03ch01	feature	nested_repeat	52627539	52637139	.	.	.	ID=TE_BASE 586;name=TE_BASE 586;annot=Class_I::LTR::Ty3/gypsy::chromovirus::Tekay;color=#a9a9a9
ST4.03ch01	feature	repeat_fragment	52627539	52637139	.	.	.	ID=TE 586-0;Parent=TE_BASE 586;name=TE 586;color=#a9a9a9
ST4.03ch01	feature	polypeptide_conserved_region	52631010	52631778	.	+	.	ID=DOMAIN 586-0-0;Parent=TE_BASE 586;annot=Class_I::LTR::Ty3/gypsy::chromovirus::Tekay GAG_del;name=GAG;color=#225ea8
ST4.03ch01	feature	polypeptide_conserved_region	52632722	52633289	.	+	.	ID=DOMAIN 586-1-0;Parent=TE_BASE 586;annot=Class_I::LTR::Ty3/gypsy::chromovirus::Tekay RT_del;name=RT;color=#feb24c
ST4.03ch01	feature	polypeptide_conserved_region	52633424	52633775	.	+	.	ID=DOMAIN 586-2-0;Parent=TE_BASE 586;annot=Class_I::LTR::Ty3/gypsy::chromovirus::Tekay RNaseH_del;name=RH;color=#fc4e2a
ST4.03ch01	feature	polypeptide_conserved_region	52634290	52635130	.	+	.	ID=DOMAIN 586-3-0;Parent=TE_BASE 586;annot=Class_I::LTR::Ty3/gypsy::chromovirus::Tekay INT_del;name=INT;color=#b10026
ST4.03ch01	feature	polypeptide_conserved_region	52635188	52635320	.	+	.	ID=DOMAIN 586-4-0;Parent=TE_BASE 586;annot=Class_I::LTR::Ty3/gypsy::chromovirus::Tekay CHR_tekay_Cure;name=CHD;color=#6a51a3
ST4.03ch01	feature	RR_tract	52635881	52635895	.	.	.	ID=PPT 586;Parent=TE_BASE 586;name=ppt;color=#41ab5d
ST4.03ch01	feature	long_terminal_repeat	52635895	52637139	.	.	.	ID=LTR RIGHT 586-0;Parent=TE_BASE 586;name=ltr right;color=#f032e6
ST4.03ch01	feature	long_terminal_repeat	52627539	52628776	.	.	.	ID=LTR LEFT 586-0;Parent=TE_BASE 586;name=ltr left;color=#f032e6
ST4.03ch01	feature	nested_repeat	52410055	52414627	.	.	.	ID=TE_BASE 590;name=TE_BASE 590;annot=Class_I::LTR::Ty1/copia::Tork;color=#a9a9a9
ST4.03ch01	feature	repeat_fragment	52410055	52414627	.	.	.	ID=TE 590-0;Parent=TE_BASE 590;name=TE 590;color=#a9a9a9
ST4.03ch01	feature	polypeptide_conserved_region	52410447	52410786	.	-	.	ID=DOMAIN 590-0-0;Parent=TE_BASE 590;annot=Class_I::LTR::Ty1/copia::SIRE RNaseH_sire;name=RH;color=#fc4e2a
ST4.03ch01	feature	polypeptide_conserved_region	52411354	52411666	.	-	.	ID=DOMAIN 590-1-0;Parent=TE_BASE 590;annot=Class_I::LTR::Ty1/copia::Tork RT_tork;name=RT;color=#feb24c
ST4.03ch01	feature	polypeptide_conserved_region	52412279	52412561	.	-	.	ID=DOMAIN 590-2-0;Parent=TE_BASE 590;annot=Class_I::LTR::Ty1/copia::Ivana INT_oryco;name=INT;color=#b10026
ST4.03ch01	feature	primer_binding_site	52410248	52410264	.	.	.	ID=PBS 590;Parent=TE_BASE 590;name=ppt;color=#41ab5d
ST4.03ch01	feature	RR_tract	52414411	52414425	.	.	.	ID=PPT 590;Parent=TE_BASE 590;name=pbs;color=#c7e9c0
ST4.03ch01	feature	long_terminal_repeat	52414491	52414627	.	.	.	ID=LTR LEFT 590-0;Parent=TE_BASE 590;name=ltr left;color=#f032e6
ST4.03ch01	feature	long_terminal_repeat	52410055	52410192	.	.	.	ID=LTR RIGHT 590-0;Parent=TE_BASE 590;name=ltr right;color=#f032e6
ST4.03ch01	feature	nested_repeat	52274986	52284898	.	.	.	ID=TE_BASE 592;name=TE_BASE 592;annot=Class_I::LTR::Ty3/gypsy::chromovirus::Tekay;color=#a9a9a9
ST4.03ch01	feature	repeat_fragment	52274986	52284898	.	.	.	ID=TE 592-0;Parent=TE_BASE 592;name=TE 592;color=#a9a9a9
ST4.03ch01	feature	polypeptide_conserved_region	52277542	52277692	.	-	.	ID=DOMAIN 592-0-0;Parent=TE_BASE 592;annot=Class_I::LTR::Ty3/gypsy::chromovirus::Tekay CHR_tekay_Lycopersicon;name=CHD;color=#6a51a3
ST4.03ch01	feature	polypeptide_conserved_region	52277828	52278770	.	-	.	ID=DOMAIN 592-1-0;Parent=TE_BASE 592;annot=Class_I::LTR::Ty3/gypsy::chromovirus::Tekay INT_del;name=INT;color=#b10026
ST4.03ch01	feature	polypeptide_conserved_region	52279169	52279364	.	-	.	ID=DOMAIN 592-2-0;Parent=TE_BASE 592;annot=Class_I::LTR::Ty3/gypsy::chromovirus::Tekay RNaseH_del;name=RH;color=#fc4e2a
ST4.03ch01	feature	polypeptide_conserved_region	52279654	52280080	.	-	.	ID=DOMAIN 592-3-0;Parent=TE_BASE 592;annot=Class_I::LTR::Ty3/gypsy::chromovirus::Tekay RT_del;name=RT;color=#feb24c
ST4.03ch01	feature	polypeptide_conserved_region	52281244	52282045	.	-	.	ID=DOMAIN 592-4-0;Parent=TE_BASE 592;annot=Class_I::LTR::Ty3/gypsy::chromovirus::Tekay GAG_del;name=GAG;color=#225ea8
ST4.03ch01	feature	long_terminal_repeat	52282523	52284898	.	.	.	ID=LTR LEFT 592-0;Parent=TE_BASE 592;name=ltr left;color=#f032e6
ST4.03ch01	feature	long_terminal_repeat	52274986	52277368	.	.	.	ID=LTR RIGHT 592-0;Parent=TE_BASE 592;name=ltr right;color=#f032e6
ST4.03ch01	feature	target_site_duplication	52274981	52274985	.	.	.	ID=TSR RIGHT 592;Parent=TE_BASE 592;name=tsr right;color=#333333
ST4.03ch01	feature	target_site_duplication	52284899	52284903	.	.	.	ID=TSR LEFT 592;Parent=TE_BASE 592;name=tsr left;color=#333333
ST4.03ch01	feature	nested_repeat	52260762	52274983	.	.	.	ID=TE_BASE 593;name=TE_BASE 593;annot=Class_I::LTR::Ty3/gypsy::chromovirus::Tekay;color=#a9a9a9
ST4.03ch01	feature	repeat_fragment	52260762	52274983	.	.	.	ID=TE 593-0;Parent=TE_BASE 593;name=TE 593;color=#a9a9a9
ST4.03ch01	feature	polypeptide_conserved_region	52265723	52265873	.	-	.	ID=DOMAIN 593-0-0;Parent=TE_BASE 593;annot=Class_I::LTR::Ty3/gypsy::chromovirus::Tekay CHR_tekay_Lycopersicon;name=CHD;color=#6a51a3
ST4.03ch01	feature	polypeptide_conserved_region	52265930	52266965	.	-	.	ID=DOMAIN 593-1-0;Parent=TE_BASE 593;annot=Class_I::LTR::Ty3/gypsy::chromovirus::Tekay INT_del;name=INT;color=#b10026
ST4.03ch01	feature	polypeptide_conserved_region	52267289	52267634	.	-	.	ID=DOMAIN 593-2-0;Parent=TE_BASE 593;annot=Class_I::LTR::Ty3/gypsy::chromovirus::Tekay RNaseH_del;name=RH;color=#fc4e2a
ST4.03ch01	feature	polypeptide_conserved_region	52267774	52268311	.	-	.	ID=DOMAIN 593-3-0;Parent=TE_BASE 593;annot=Class_I::LTR::Ty3/gypsy::chromovirus::Tekay RT_del;name=RT;color=#feb24c
ST4.03ch01	feature	polypeptide_conserved_region	52269285	52270059	.	-	.	ID=DOMAIN 593-4-0;Parent=TE_BASE 593;annot=Class_I::LTR::Ty3/gypsy::chromovirus::Tekay GAG_del;name=GAG;color=#225ea8
ST4.03ch01	feature	long_terminal_repeat	52274128	52274983	.	.	.	ID=LTR LEFT 593-0;Parent=TE_BASE 593;name=ltr left;color=#f032e6
ST4.03ch01	feature	long_terminal_repeat	52260762	52261617	.	.	.	ID=LTR RIGHT 593-0;Parent=TE_BASE 593;name=ltr right;color=#f032e6
ST4.03ch01	feature	nested_repeat	52203698	52215923	.	.	.	ID=TE_BASE 597;name=TE_BASE 597;annot=Class_I::LTR::Ty3/gypsy::chromovirus::Reina;color=#a9a9a9
ST4.03ch01	feature	repeat_fragment	52203698	52215923	.	.	.	ID=TE 597-0;Parent=TE_BASE 597;name=TE 597;color=#a9a9a9
ST4.03ch01	feature	polypeptide_conserved_region	52211773	52212007	.	+	.	ID=DOMAIN 597-0-0;Parent=TE_BASE 597;annot=Class_I::LTR::Ty3/gypsy::chromovirus::Reina AP_reina;name=PROT;color=#ffeda0
ST4.03ch01	feature	polypeptide_conserved_region	52212400	52213075	.	+	.	ID=DOMAIN 597-1-0;Parent=TE_BASE 597;annot=Class_I::LTR::Ty3/gypsy::chromovirus::Reina RT_reina;name=RT;color=#feb24c
ST4.03ch01	feature	polypeptide_conserved_region	52213213	52213459	.	+	.	ID=DOMAIN 597-2-0;Parent=TE_BASE 597;annot=Class_I::LTR::Ty3/gypsy::chromovirus::Reina RNaseH_reina;name=RH;color=#fc4e2a
ST4.03ch01	feature	primer_binding_site	52203782	52203803	.	.	.	ID=PBS 597;Parent=TE_BASE 597;name=pbs;color=#c7e9c0
ST4.03ch01	feature	RR_tract	52215770	52215784	.	.	.	ID=PPT 597;Parent=TE_BASE 597;name=ppt;color=#41ab5d
ST4.03ch01	feature	long_terminal_repeat	52215847	52215923	.	.	.	ID=LTR RIGHT 597-0;Parent=TE_BASE 597;name=ltr right;color=#f032e6
ST4.03ch01	feature	long_terminal_repeat	52203698	52203777	.	.	.	ID=LTR LEFT 597-0;Parent=TE_BASE 597;name=ltr left;color=#f032e6
ST4.03ch01	feature	nested_repeat	52137273	52143760	.	.	.	ID=TE_BASE 599;name=TE_BASE 599;annot=Class_I::LTR::Ty3/gypsy::chromovirus::Tekay;color=#a9a9a9
ST4.03ch01	feature	repeat_fragment	52137273	52143760	.	.	.	ID=TE 599-0;Parent=TE_BASE 599;name=TE 599;color=#a9a9a9
ST4.03ch01	feature	polypeptide_conserved_region	52138446	52138599	.	+	.	ID=DOMAIN 599-0-0;Parent=TE_BASE 599;annot=Class_I::LTR::Ty3/gypsy::chromovirus::Tekay RT_del;name=RT;color=#feb24c
ST4.03ch01	feature	primer_binding_site	52137503	52137522	.	.	.	ID=PBS 599;Parent=TE_BASE 599;name=pbs;color=#c7e9c0
ST4.03ch01	feature	RR_tract	52143463	52143477	.	.	.	ID=PPT 599;Parent=TE_BASE 599;name=ppt;color=#41ab5d
ST4.03ch01	feature	long_terminal_repeat	52143545	52143760	.	.	.	ID=LTR RIGHT 599-0;Parent=TE_BASE 599;name=ltr right;color=#f032e6
ST4.03ch01	feature	long_terminal_repeat	52137273	52137488	.	.	.	ID=LTR LEFT 599-0;Parent=TE_BASE 599;name=ltr left;color=#f032e6
ST4.03ch01	feature	target_site_duplication	52137268	52137272	.	.	.	ID=TSR LEFT 599;Parent=TE_BASE 599;name=tsr left;color=#333333
ST4.03ch01	feature	target_site_duplication	52143761	52143765	.	.	.	ID=TSR RIGHT 599;Parent=TE_BASE 599;name=tsr right;color=#333333
ST4.03ch01	feature	nested_repeat	51995661	52006664	.	.	.	ID=TE_BASE 604;name=TE_BASE 604;annot=Class_I::LTR::Ty3/gypsy::chromovirus::Tekay;color=#a9a9a9
ST4.03ch01	feature	repeat_fragment	51995661	52006664	.	.	.	ID=TE 604-0;Parent=TE_BASE 604;name=TE 604;color=#a9a9a9
ST4.03ch01	feature	polypeptide_conserved_region	51998703	51998853	.	-	.	ID=DOMAIN 604-0-0;Parent=TE_BASE 604;annot=Class_I::LTR::Ty3/gypsy::chromovirus::Tekay CHR_tekay_Lycopersicon;name=CHD;color=#6a51a3
ST4.03ch01	feature	polypeptide_conserved_region	51999332	51999635	.	-	.	ID=DOMAIN 604-1-0;Parent=TE_BASE 604;annot=Class_I::LTR::Ty3/gypsy::chromovirus::Tekay INT_del;name=INT;color=#b10026
ST4.03ch01	feature	primer_binding_site	51996356	51996372	.	.	.	ID=PBS 604;Parent=TE_BASE 604;name=ppt;color=#41ab5d
ST4.03ch01	feature	RR_tract	52005949	52005963	.	.	.	ID=PPT 604;Parent=TE_BASE 604;name=pbs;color=#c7e9c0
ST4.03ch01	feature	long_terminal_repeat	52005968	52006664	.	.	.	ID=LTR LEFT 604-0;Parent=TE_BASE 604;name=ltr left;color=#f032e6
ST4.03ch01	feature	long_terminal_repeat	51995661	51996355	.	.	.	ID=LTR RIGHT 604-0;Parent=TE_BASE 604;name=ltr right;color=#f032e6
ST4.03ch01	feature	nested_repeat	51815334	51820683	.	.	.	ID=TE_BASE 608;name=TE_BASE 608;annot=Class_I::LTR::Ty3/gypsy::chromovirus::Tekay;color=#a9a9a9
ST4.03ch01	feature	repeat_fragment	51815334	51820683	.	.	.	ID=TE 608-0;Parent=TE_BASE 608;name=TE 608;color=#a9a9a9
ST4.03ch01	feature	polypeptide_conserved_region	51815719	51816085	.	+	.	ID=DOMAIN 608-0-0;Parent=TE_BASE 608;annot=Class_I::LTR::Ty3/gypsy::chromovirus::Tekay GAG_del;name=GAG;color=#225ea8
ST4.03ch01	feature	polypeptide_conserved_region	51817660	51818077	.	+	.	ID=DOMAIN 608-1-0;Parent=TE_BASE 608;annot=Class_I::LTR::Ty3/gypsy::chromovirus::Tekay RT_del;name=RT;color=#feb24c
ST4.03ch01	feature	polypeptide_conserved_region	51818283	51818589	.	+	.	ID=DOMAIN 608-2-0;Parent=TE_BASE 608;annot=Class_I::LTR::Ty3/gypsy::chromovirus::Tekay RNaseH_del;name=RH;color=#fc4e2a
ST4.03ch01	feature	polypeptide_conserved_region	51819325	51819697	.	+	.	ID=DOMAIN 608-3-0;Parent=TE_BASE 608;annot=Class_I::LTR::Ty3/gypsy::chromovirus::Tekay INT_del;name=INT;color=#b10026
ST4.03ch01	feature	polypeptide_conserved_region	51820003	51820153	.	+	.	ID=DOMAIN 608-4-0;Parent=TE_BASE 608;annot=Class_I::LTR::Ty3/gypsy::chromovirus::Tekay CHR_tekay_Lycopersicon;name=CHD;color=#6a51a3
ST4.03ch01	feature	RR_tract	51820300	51820314	.	.	.	ID=PPT 608;Parent=TE_BASE 608;name=ppt;color=#41ab5d
ST4.03ch01	feature	long_terminal_repeat	51820314	51820683	.	.	.	ID=LTR RIGHT 608-0;Parent=TE_BASE 608;name=ltr right;color=#f032e6
ST4.03ch01	feature	long_terminal_repeat	51815334	51815701	.	.	.	ID=LTR LEFT 608-0;Parent=TE_BASE 608;name=ltr left;color=#f032e6
ST4.03ch01	feature	nested_repeat	51792707	51800525	.	.	.	ID=TE_BASE 609;name=TE_BASE 609;annot=Class_I::LTR::Ty3/gypsy::chromovirus::Tekay;color=#a9a9a9
ST4.03ch01	feature	repeat_fragment	51792707	51800525	.	.	.	ID=TE 609-0;Parent=TE_BASE 609;name=TE 609;color=#a9a9a9
ST4.03ch01	feature	polypeptide_conserved_region	51795387	51795843	.	+	.	ID=DOMAIN 609-0-0;Parent=TE_BASE 609;annot=Class_I::LTR::Ty3/gypsy::chromovirus::Tekay RT_del;name=RT;color=#feb24c
ST4.03ch01	feature	polypeptide_conserved_region	51795977	51796181	.	+	.	ID=DOMAIN 609-1-0;Parent=TE_BASE 609;annot=Class_I::LTR::Ty3/gypsy::chromovirus::Tekay RNaseH_del;name=RH;color=#fc4e2a
ST4.03ch01	feature	polypeptide_conserved_region	51796648	51797476	.	+	.	ID=DOMAIN 609-2-0;Parent=TE_BASE 609;annot=Class_I::LTR::Ty3/gypsy::chromovirus::Tekay INT_del;name=INT;color=#b10026
ST4.03ch01	feature	polypeptide_conserved_region	51797722	51797872	.	+	.	ID=DOMAIN 609-3-0;Parent=TE_BASE 609;annot=Class_I::LTR::Ty3/gypsy::chromovirus::Tekay CHR_tekay_Lycopersicon;name=CHD;color=#6a51a3
ST4.03ch01	feature	primer_binding_site	51793150	51793167	.	.	.	ID=PBS 609;Parent=TE_BASE 609;name=pbs;color=#c7e9c0
ST4.03ch01	feature	long_terminal_repeat	51800133	51800525	.	.	.	ID=LTR RIGHT 609-0;Parent=TE_BASE 609;name=ltr right;color=#f032e6
ST4.03ch01	feature	long_terminal_repeat	51792707	51793100	.	.	.	ID=LTR LEFT 609-0;Parent=TE_BASE 609;name=ltr left;color=#f032e6
ST4.03ch01	feature	nested_repeat	51754084	51774347	.	.	.	ID=TE_BASE 610;name=TE_BASE 610;annot=Class_I::LTR::Ty3/gypsy::chromovirus::Tekay;color=#a9a9a9
ST4.03ch01	feature	repeat_fragment	51754084	51774347	.	.	.	ID=TE 610-0;Parent=TE_BASE 610;name=TE 610;color=#a9a9a9
ST4.03ch01	feature	polypeptide_conserved_region	51757598	51757799	.	+	.	ID=DOMAIN 610-0-0;Parent=TE_BASE 610;annot=Class_I::LTR::Ty3/gypsy::chromovirus::Tekay RNaseH_del;name=RH;color=#fc4e2a
ST4.03ch01	feature	polypeptide_conserved_region	51768380	51769097	.	+	.	ID=DOMAIN 610-1-0;Parent=TE_BASE 610;annot=Class_I::LTR::Ty3/gypsy::chromovirus::Tekay INT_del;name=INT;color=#b10026
ST4.03ch01	feature	polypeptide_conserved_region	51769154	51769304	.	+	.	ID=DOMAIN 610-2-0;Parent=TE_BASE 610;annot=Class_I::LTR::Ty3/gypsy::chromovirus::Tekay CHR_tekay_Lycopersicon;name=CHD;color=#6a51a3
ST4.03ch01	feature	long_terminal_repeat	51774193	51774347	.	.	.	ID=LTR RIGHT 610-0;Parent=TE_BASE 610;name=ltr right;color=#f032e6
ST4.03ch01	feature	long_terminal_repeat	51754084	51754238	.	.	.	ID=LTR LEFT 610-0;Parent=TE_BASE 610;name=ltr left;color=#f032e6
ST4.03ch01	feature	nested_repeat	51670441	51690782	.	.	.	ID=TE_BASE 612;name=TE_BASE 612;annot=Class_I::LTR::Ty3/gypsy::chromovirus::Tekay;color=#a9a9a9
ST4.03ch01	feature	repeat_fragment	51670441	51690782	.	.	.	ID=TE 612-0;Parent=TE_BASE 612;name=TE 612;color=#a9a9a9
ST4.03ch01	feature	polypeptide_conserved_region	51680816	51681311	.	+	.	ID=DOMAIN 612-0-0;Parent=TE_BASE 612;annot=Class_I::LTR::Ty3/gypsy::chromovirus::Tekay RT_del;name=RT;color=#feb24c
ST4.03ch01	feature	polypeptide_conserved_region	51681446	51681725	.	+	.	ID=DOMAIN 612-1-0;Parent=TE_BASE 612;annot=Class_I::LTR::Ty3/gypsy::chromovirus::Tekay RNaseH_del;name=RH;color=#fc4e2a
ST4.03ch01	feature	polypeptide_conserved_region	51682116	51683151	.	+	.	ID=DOMAIN 612-2-0;Parent=TE_BASE 612;annot=Class_I::LTR::Ty3/gypsy::chromovirus::Tekay INT_del;name=INT;color=#b10026
ST4.03ch01	feature	polypeptide_conserved_region	51683346	51683490	.	+	.	ID=DOMAIN 612-3-0;Parent=TE_BASE 612;annot=Class_I::LTR::Ty3/gypsy::chromovirus::Tekay CHR_tekay_Lycopersicon;name=CHD;color=#6a51a3
ST4.03ch01	feature	long_terminal_repeat	51689022	51690782	.	.	.	ID=LTR RIGHT 612-0;Parent=TE_BASE 612;name=ltr right;color=#f032e6
ST4.03ch01	feature	long_terminal_repeat	51670441	51672205	.	.	.	ID=LTR LEFT 612-0;Parent=TE_BASE 612;name=ltr left;color=#f032e6
ST4.03ch01	feature	nested_repeat	51627779	51643286	.	.	.	ID=TE_BASE 614;name=TE_BASE 614;annot=Class_I::LTR::Ty3/gypsy::chromovirus::Tekay;color=#a9a9a9
ST4.03ch01	feature	repeat_fragment	51627779	51643286	.	.	.	ID=TE 614-0;Parent=TE_BASE 614;name=TE 614;color=#a9a9a9
ST4.03ch01	feature	polypeptide_conserved_region	51629674	51630019	.	+	.	ID=DOMAIN 614-0-0;Parent=TE_BASE 614;annot=Class_I::LTR::Ty3/gypsy::chromovirus::Tekay GAG_del;name=GAG;color=#225ea8
ST4.03ch01	feature	polypeptide_conserved_region	51637728	51637992	.	+	.	ID=DOMAIN 614-1-0;Parent=TE_BASE 614;annot=Class_I::LTR::Ty3/gypsy::chromovirus::Tekay RT_del;name=RT;color=#feb24c
ST4.03ch01	feature	polypeptide_conserved_region	51638399	51638600	.	+	.	ID=DOMAIN 614-2-0;Parent=TE_BASE 614;annot=Class_I::LTR::Ty3/gypsy::chromovirus::Tekay RNaseH_del;name=RH;color=#fc4e2a
ST4.03ch01	feature	polypeptide_conserved_region	51638922	51639066	.	+	.	ID=DOMAIN 614-3-0;Parent=TE_BASE 614;annot=Class_I::LTR::Ty3/gypsy::chromovirus::Tekay CHR_tekay_Lycopersicon;name=CHD;color=#6a51a3
ST4.03ch01	feature	primer_binding_site	51628004	51628022	.	.	.	ID=PBS 614;Parent=TE_BASE 614;name=pbs;color=#c7e9c0
ST4.03ch01	feature	RR_tract	51643100	51643114	.	.	.	ID=PPT 614;Parent=TE_BASE 614;name=ppt;color=#41ab5d
ST4.03ch01	feature	long_terminal_repeat	51643114	51643286	.	.	.	ID=LTR RIGHT 614-0;Parent=TE_BASE 614;name=ltr right;color=#f032e6
ST4.03ch01	feature	long_terminal_repeat	51627779	51627951	.	.	.	ID=LTR LEFT 614-0;Parent=TE_BASE 614;name=ltr left;color=#f032e6
ST4.03ch01	feature	nested_repeat	51492808	51508583	.	.	.	ID=TE_BASE 616;name=TE_BASE 616;annot=Class_I::LTR::Ty3/gypsy::chromovirus::Tekay;color=#a9a9a9
ST4.03ch01	feature	repeat_fragment	51492808	51508583	.	.	.	ID=TE 616-0;Parent=TE_BASE 616;name=TE 616;color=#a9a9a9
ST4.03ch01	feature	polypeptide_conserved_region	51493945	51494095	.	-	.	ID=DOMAIN 616-0-0;Parent=TE_BASE 616;annot=Class_I::LTR::Ty3/gypsy::chromovirus::Tekay CHR_tekay_Lycopersicon;name=CHD;color=#6a51a3
ST4.03ch01	feature	polypeptide_conserved_region	51494152	51495187	.	-	.	ID=DOMAIN 616-1-0;Parent=TE_BASE 616;annot=Class_I::LTR::Ty3/gypsy::chromovirus::Tekay INT_del;name=INT;color=#b10026
ST4.03ch01	feature	polypeptide_conserved_region	51495597	51495864	.	-	.	ID=DOMAIN 616-2-0;Parent=TE_BASE 616;annot=Class_I::LTR::Ty3/gypsy::chromovirus::Tekay RNaseH_del;name=RH;color=#fc4e2a
ST4.03ch01	feature	polypeptide_conserved_region	51504009	51504531	.	-	.	ID=DOMAIN 616-3-0;Parent=TE_BASE 616;annot=Class_I::LTR::Ty3/gypsy::chromovirus::Tekay RT_del;name=RT;color=#feb24c
ST4.03ch01	feature	polypeptide_conserved_region	51504975	51505236	.	-	.	ID=DOMAIN 616-4-0;Parent=TE_BASE 616;annot=Class_I::LTR::Ty3/gypsy::chromovirus::Tekay AP_del;name=PROT;color=#ffeda0
ST4.03ch01	feature	polypeptide_conserved_region	51505530	51506277	.	-	.	ID=DOMAIN 616-5-0;Parent=TE_BASE 616;annot=Class_I::LTR::Ty3/gypsy::chromovirus::Tekay GAG_del;name=GAG;color=#225ea8
ST4.03ch01	feature	primer_binding_site	51493619	51493638	.	.	.	ID=PBS 616;Parent=TE_BASE 616;name=ppt;color=#41ab5d
ST4.03ch01	feature	long_terminal_repeat	51507790	51508583	.	.	.	ID=LTR LEFT 616-0;Parent=TE_BASE 616;name=ltr left;color=#f032e6
ST4.03ch01	feature	long_terminal_repeat	51492808	51493603	.	.	.	ID=LTR RIGHT 616-0;Parent=TE_BASE 616;name=ltr right;color=#f032e6
ST4.03ch01	feature	nested_repeat	51387583	51395918	.	.	.	ID=TE_BASE 617;name=TE_BASE 617;annot=Class_I::LTR::Ty3/gypsy::chromovirus::Tekay;color=#a9a9a9
ST4.03ch01	feature	repeat_fragment	51387583	51395918	.	.	.	ID=TE 617-0;Parent=TE_BASE 617;name=TE 617;color=#a9a9a9
ST4.03ch01	feature	polypeptide_conserved_region	51391328	51391589	.	+	.	ID=DOMAIN 617-0-0;Parent=TE_BASE 617;annot=Class_I::LTR::Ty3/gypsy::chromovirus::Tekay AP_del;name=PROT;color=#ffeda0
ST4.03ch01	feature	polypeptide_conserved_region	51392334	51392697	.	+	.	ID=DOMAIN 617-1-0;Parent=TE_BASE 617;annot=Class_I::LTR::Ty3/gypsy::chromovirus::Tekay RT_del;name=RT;color=#feb24c
ST4.03ch01	feature	polypeptide_conserved_region	51392832	51393183	.	+	.	ID=DOMAIN 617-2-0;Parent=TE_BASE 617;annot=Class_I::LTR::Ty3/gypsy::chromovirus::Tekay RNaseH_del;name=RH;color=#fc4e2a
ST4.03ch01	feature	polypeptide_conserved_region	51393505	51393796	.	+	.	ID=DOMAIN 617-3-0;Parent=TE_BASE 617;annot=Class_I::LTR::Ty3/gypsy::chromovirus::Tekay INT_del;name=INT;color=#b10026
ST4.03ch01	feature	polypeptide_conserved_region	51394492	51394642	.	+	.	ID=DOMAIN 617-4-0;Parent=TE_BASE 617;annot=Class_I::LTR::Ty3/gypsy::chromovirus::Tekay CHR_tekay_Lycopersicon;name=CHD;color=#6a51a3
ST4.03ch01	feature	long_terminal_repeat	51394813	51395918	.	.	.	ID=LTR RIGHT 617-0;Parent=TE_BASE 617;name=ltr right;color=#f032e6
ST4.03ch01	feature	long_terminal_repeat	51387583	51388678	.	.	.	ID=LTR LEFT 617-0;Parent=TE_BASE 617;name=ltr left;color=#f032e6
ST4.03ch01	feature	nested_repeat	51316425	51321957	.	.	.	ID=TE_BASE 620;name=TE_BASE 620;annot=Class_I::LTR::Ty3/gypsy::chromovirus::Reina;color=#a9a9a9
ST4.03ch01	feature	repeat_fragment	51316425	51321957	.	.	.	ID=TE 620-0;Parent=TE_BASE 620;name=TE 620;color=#a9a9a9
ST4.03ch01	feature	polypeptide_conserved_region	51316554	51316725	.	-	.	ID=DOMAIN 620-0-0;Parent=TE_BASE 620;annot=Class_I::LTR::Ty3/gypsy::chromovirus::Reina CHR_reina_LORE2B7b;name=CHD;color=#6a51a3
ST4.03ch01	feature	polypeptide_conserved_region	51316914	51317496	.	-	.	ID=DOMAIN 620-1-0;Parent=TE_BASE 620;annot=Class_I::LTR::Ty3/gypsy::chromovirus::Reina INT_reina;name=INT;color=#b10026
ST4.03ch01	feature	polypeptide_conserved_region	51318031	51318382	.	-	.	ID=DOMAIN 620-2-0;Parent=TE_BASE 620;annot=Class_I::LTR::Ty3/gypsy::chromovirus::Reina RNaseH_reina;name=RH;color=#fc4e2a
ST4.03ch01	feature	polypeptide_conserved_region	51318515	51319190	.	-	.	ID=DOMAIN 620-3-0;Parent=TE_BASE 620;annot=Class_I::LTR::Ty3/gypsy::chromovirus::Reina RT_reina;name=RT;color=#feb24c
ST4.03ch01	feature	long_terminal_repeat	51321823	51321957	.	.	.	ID=LTR LEFT 620-0;Parent=TE_BASE 620;name=ltr left;color=#f032e6
ST4.03ch01	feature	long_terminal_repeat	51316425	51316549	.	.	.	ID=LTR RIGHT 620-0;Parent=TE_BASE 620;name=ltr right;color=#f032e6
ST4.03ch01	feature	nested_repeat	50928209	50947267	.	.	.	ID=TE_BASE 624;name=TE_BASE 624;annot=Class_I::LTR::Ty1/copia::SIRE;color=#a9a9a9
ST4.03ch01	feature	repeat_fragment	50928209	50947267	.	.	.	ID=TE 624-0;Parent=TE_BASE 624;name=TE 624;color=#a9a9a9
ST4.03ch01	feature	polypeptide_conserved_region	50937563	50937752	.	+	.	ID=DOMAIN 624-0-0;Parent=TE_BASE 624;annot=Class_I::LTR::Ty1/copia::SIRE GAG_sire;name=GAG;color=#225ea8
ST4.03ch01	feature	polypeptide_conserved_region	50938354	50938561	.	+	.	ID=DOMAIN 624-1-0;Parent=TE_BASE 624;annot=Class_I::LTR::Ty1/copia::SIRE INT_sire;name=INT;color=#b10026
ST4.03ch01	feature	polypeptide_conserved_region	50939034	50939760	.	+	.	ID=DOMAIN 624-2-0;Parent=TE_BASE 624;annot=Class_I::LTR::Ty1/copia::SIRE RT_sire;name=RT;color=#feb24c
ST4.03ch01	feature	polypeptide_conserved_region	50940169	50940403	.	+	.	ID=DOMAIN 624-3-0;Parent=TE_BASE 624;annot=Class_I::LTR::Ty1/copia::SIRE RNaseH_sire;name=RH;color=#fc4e2a
ST4.03ch01	feature	primer_binding_site	50928605	50928624	.	.	.	ID=PBS 624;Parent=TE_BASE 624;name=pbs;color=#c7e9c0
ST4.03ch01	feature	RR_tract	50946886	50946900	.	.	.	ID=PPT 624;Parent=TE_BASE 624;name=ppt;color=#41ab5d
ST4.03ch01	feature	long_terminal_repeat	50946931	50947267	.	.	.	ID=LTR RIGHT 624-0;Parent=TE_BASE 624;name=ltr right;color=#f032e6
ST4.03ch01	feature	long_terminal_repeat	50928209	50928553	.	.	.	ID=LTR LEFT 624-0;Parent=TE_BASE 624;name=ltr left;color=#f032e6
ST4.03ch01	feature	nested_repeat	50870581	50892777	.	.	.	ID=TE_BASE 625;name=TE_BASE 625;annot=Class_I::LTR::Ty1/copia::Tork;color=#a9a9a9
ST4.03ch01	feature	repeat_fragment	50870581	50892777	.	.	.	ID=TE 625-0;Parent=TE_BASE 625;name=TE 625;color=#a9a9a9
ST4.03ch01	feature	polypeptide_conserved_region	50877047	50877479	.	+	.	ID=DOMAIN 625-0-0;Parent=TE_BASE 625;annot=Class_I::LTR::Ty1/copia::Ivana INT_oryco;name=INT;color=#b10026
ST4.03ch01	feature	polypeptide_conserved_region	50878137	50878737	.	+	.	ID=DOMAIN 625-1-0;Parent=TE_BASE 625;annot=Class_I::LTR::Ty1/copia::Tork RT_tork;name=RT;color=#feb24c
ST4.03ch01	feature	polypeptide_conserved_region	50879562	50879721	.	+	.	ID=DOMAIN 625-2-0;Parent=TE_BASE 625;annot=Class_I::LTR::Ty1/copia::Ivana RNaseH_oryco;name=RH;color=#fc4e2a
ST4.03ch01	feature	RR_tract	50892641	50892655	.	.	.	ID=PPT 625;Parent=TE_BASE 625;name=ppt;color=#41ab5d
ST4.03ch01	feature	long_terminal_repeat	50892690	50892777	.	.	.	ID=LTR RIGHT 625-0;Parent=TE_BASE 625;name=ltr right;color=#f032e6
ST4.03ch01	feature	long_terminal_repeat	50870581	50870664	.	.	.	ID=LTR LEFT 625-0;Parent=TE_BASE 625;name=ltr left;color=#f032e6
ST4.03ch01	feature	nested_repeat	50811682	50826581	.	.	.	ID=TE_BASE 627;name=TE_BASE 627;annot=Class_I::LTR::Ty3/gypsy::chromovirus::Tekay;color=#a9a9a9
ST4.03ch01	feature	repeat_fragment	50811682	50826581	.	.	.	ID=TE 627-0;Parent=TE_BASE 627;name=TE 627;color=#a9a9a9
ST4.03ch01	feature	polypeptide_conserved_region	50816290	50816440	.	-	.	ID=DOMAIN 627-0-0;Parent=TE_BASE 627;annot=Class_I::LTR::Ty3/gypsy::chromovirus::Tekay CHR_tekay_Lycopersicon;name=CHD;color=#6a51a3
ST4.03ch01	feature	polypeptide_conserved_region	50818626	50819388	.	-	.	ID=DOMAIN 627-1-0;Parent=TE_BASE 627;annot=Class_I::LTR::Ty3/gypsy::chromovirus::Tekay INT_del;name=INT;color=#b10026
ST4.03ch01	feature	polypeptide_conserved_region	50819826	50820177	.	-	.	ID=DOMAIN 627-2-0;Parent=TE_BASE 627;annot=Class_I::LTR::Ty3/gypsy::chromovirus::Tekay RNaseH_del;name=RH;color=#fc4e2a
ST4.03ch01	feature	polypeptide_conserved_region	50820658	50820988	.	-	.	ID=DOMAIN 627-3-0;Parent=TE_BASE 627;annot=Class_I::LTR::Ty3/gypsy::chromovirus::Tekay RT_del;name=RT;color=#feb24c
ST4.03ch01	feature	polypeptide_conserved_region	50821885	50822650	.	-	.	ID=DOMAIN 627-4-0;Parent=TE_BASE 627;annot=Class_I::LTR::Ty3/gypsy::chromovirus::Tekay GAG_del;name=GAG;color=#225ea8
ST4.03ch01	feature	primer_binding_site	50812561	50812580	.	.	.	ID=PBS 627;Parent=TE_BASE 627;name=ppt;color=#41ab5d
ST4.03ch01	feature	RR_tract	50825682	50825696	.	.	.	ID=PPT 627;Parent=TE_BASE 627;name=pbs;color=#c7e9c0
ST4.03ch01	feature	long_terminal_repeat	50825762	50826581	.	.	.	ID=LTR LEFT 627-0;Parent=TE_BASE 627;name=ltr left;color=#f032e6
ST4.03ch01	feature	long_terminal_repeat	50811682	50812492	.	.	.	ID=LTR RIGHT 627-0;Parent=TE_BASE 627;name=ltr right;color=#f032e6
ST4.03ch01	feature	nested_repeat	50756799	50763968	.	.	.	ID=TE_BASE 628;name=TE_BASE 628;annot=Class_I::LTR::Ty3/gypsy::chromovirus::Tekay;color=#a9a9a9
ST4.03ch01	feature	repeat_fragment	50756799	50763968	.	.	.	ID=TE 628-0;Parent=TE_BASE 628;name=TE 628;color=#a9a9a9
ST4.03ch01	feature	polypeptide_conserved_region	50759207	50759873	.	-	.	ID=DOMAIN 628-0-0;Parent=TE_BASE 628;annot=Class_I::LTR::Ty3/gypsy::chromovirus::Tekay INT_del;name=INT;color=#b10026
ST4.03ch01	feature	polypeptide_conserved_region	50760205	50760517	.	-	.	ID=DOMAIN 628-1-0;Parent=TE_BASE 628;annot=Class_I::LTR::Ty3/gypsy::chromovirus::Tekay RNaseH_del;name=RH;color=#fc4e2a
ST4.03ch01	feature	polypeptide_conserved_region	50760785	50761295	.	-	.	ID=DOMAIN 628-2-0;Parent=TE_BASE 628;annot=Class_I::LTR::Ty3/gypsy::chromovirus::Tekay RT_del;name=RT;color=#feb24c
ST4.03ch01	feature	polypeptide_conserved_region	50762630	50763005	.	-	.	ID=DOMAIN 628-3-0;Parent=TE_BASE 628;annot=Class_I::LTR::Ty3/gypsy::chromovirus::Tekay GAG_del;name=GAG;color=#225ea8
ST4.03ch01	feature	long_terminal_repeat	50763741	50763968	.	.	.	ID=LTR LEFT 628-0;Parent=TE_BASE 628;name=ltr left;color=#f032e6
ST4.03ch01	feature	long_terminal_repeat	50756799	50757025	.	.	.	ID=LTR RIGHT 628-0;Parent=TE_BASE 628;name=ltr right;color=#f032e6
ST4.03ch01	feature	nested_repeat	50696150	50708931	.	.	.	ID=TE_BASE 630;name=TE_BASE 630;annot=Class_I::LTR::Ty3/gypsy::non-chromovirus::OTA::Athila;color=#a9a9a9
ST4.03ch01	feature	repeat_fragment	50696150	50708931	.	.	.	ID=TE 630-0;Parent=TE_BASE 630;name=TE 630;color=#a9a9a9
ST4.03ch01	feature	polypeptide_conserved_region	50697348	50697828	.	+	.	ID=DOMAIN 630-0-0;Parent=TE_BASE 630;annot=Class_I::LTR::Ty3/gypsy::non-chromovirus::OTA::Athila GAG_athila;name=GAG;color=#225ea8
ST4.03ch01	feature	polypeptide_conserved_region	50699836	50700568	.	+	.	ID=DOMAIN 630-1-0;Parent=TE_BASE 630;annot=Class_I::LTR::Ty3/gypsy::non-chromovirus::OTA::Athila RT_athila;name=RT;color=#feb24c
ST4.03ch01	feature	polypeptide_conserved_region	50700816	50701035	.	+	.	ID=DOMAIN 630-2-0;Parent=TE_BASE 630;annot=Class_I::LTR::Ty3/gypsy::non-chromovirus::OTA::Athila RNaseH_athila;name=RH;color=#fc4e2a
ST4.03ch01	feature	primer_binding_site	50696843	50696861	.	.	.	ID=PBS 630;Parent=TE_BASE 630;name=pbs;color=#c7e9c0
ST4.03ch01	feature	RR_tract	50708232	50708246	.	.	.	ID=PPT 630;Parent=TE_BASE 630;name=ppt;color=#41ab5d
ST4.03ch01	feature	long_terminal_repeat	50708248	50708931	.	.	.	ID=LTR RIGHT 630-0;Parent=TE_BASE 630;name=ltr right;color=#f032e6
ST4.03ch01	feature	long_terminal_repeat	50696150	50696835	.	.	.	ID=LTR LEFT 630-0;Parent=TE_BASE 630;name=ltr left;color=#f032e6
ST4.03ch01	feature	nested_repeat	50660810	50669795	.	.	.	ID=TE_BASE 631;name=TE_BASE 631;annot=Class_I::LTR::Ty3/gypsy::chromovirus::Tekay;color=#a9a9a9
ST4.03ch01	feature	repeat_fragment	50660810	50669795	.	.	.	ID=TE 631-0;Parent=TE_BASE 631;name=TE 631;color=#a9a9a9
ST4.03ch01	feature	polypeptide_conserved_region	50663133	50663274	.	-	.	ID=DOMAIN 631-0-0;Parent=TE_BASE 631;annot=Class_I::LTR::Ty3/gypsy::chromovirus::Tekay CHR_tekay_Lycopersicon;name=CHD;color=#6a51a3
ST4.03ch01	feature	polypeptide_conserved_region	50663740	50664208	.	-	.	ID=DOMAIN 631-1-0;Parent=TE_BASE 631;annot=Class_I::LTR::Ty3/gypsy::chromovirus::Tekay INT_del;name=INT;color=#b10026
ST4.03ch01	feature	polypeptide_conserved_region	50664528	50664879	.	-	.	ID=DOMAIN 631-2-0;Parent=TE_BASE 631;annot=Class_I::LTR::Ty3/gypsy::chromovirus::Tekay RNaseH_del;name=RH;color=#fc4e2a
ST4.03ch01	feature	polypeptide_conserved_region	50665014	50665650	.	-	.	ID=DOMAIN 631-3-0;Parent=TE_BASE 631;annot=Class_I::LTR::Ty3/gypsy::chromovirus::Tekay RT_del;name=RT;color=#feb24c
ST4.03ch01	feature	polypeptide_conserved_region	50666048	50666309	.	-	.	ID=DOMAIN 631-4-0;Parent=TE_BASE 631;annot=Class_I::LTR::Ty3/gypsy::chromovirus::Tekay AP_del;name=PROT;color=#ffeda0
ST4.03ch01	feature	polypeptide_conserved_region	50666509	50667265	.	-	.	ID=DOMAIN 631-5-0;Parent=TE_BASE 631;annot=Class_I::LTR::Ty3/gypsy::chromovirus::Tekay GAG_del;name=GAG;color=#225ea8
ST4.03ch01	feature	long_terminal_repeat	50667734	50669795	.	.	.	ID=LTR LEFT 631-0;Parent=TE_BASE 631;name=ltr left;color=#f032e6
ST4.03ch01	feature	long_terminal_repeat	50660810	50662881	.	.	.	ID=LTR RIGHT 631-0;Parent=TE_BASE 631;name=ltr right;color=#f032e6
ST4.03ch01	feature	nested_repeat	50603793	50608437	.	.	.	ID=TE_BASE 633;name=TE_BASE 633;annot=Class_I::LTR::Ty1/copia::Ivana;color=#a9a9a9
ST4.03ch01	feature	repeat_fragment	50603793	50608437	.	.	.	ID=TE 633-0;Parent=TE_BASE 633;name=TE 633;color=#a9a9a9
ST4.03ch01	feature	polypeptide_conserved_region	50604165	50604570	.	-	.	ID=DOMAIN 633-0-0;Parent=TE_BASE 633;annot=Class_I::LTR::Ty1/copia::Ivana RNaseH_oryco;name=RH;color=#fc4e2a
ST4.03ch01	feature	polypeptide_conserved_region	50604855	50605563	.	-	.	ID=DOMAIN 633-1-0;Parent=TE_BASE 633;annot=Class_I::LTR::Ty1/copia::Ivana RT_oryco;name=RT;color=#feb24c
ST4.03ch01	feature	polypeptide_conserved_region	50606270	50606756	.	-	.	ID=DOMAIN 633-2-0;Parent=TE_BASE 633;annot=Class_I::LTR::Ty1/copia::Ivana INT_oryco;name=INT;color=#b10026
ST4.03ch01	feature	polypeptide_conserved_region	50606906	50607155	.	-	.	ID=DOMAIN 633-3-0;Parent=TE_BASE 633;annot=Class_I::LTR::Ty1/copia::Ivana AP_oryco;name=PROT;color=#ffeda0
ST4.03ch01	feature	polypeptide_conserved_region	50607475	50608030	.	-	.	ID=DOMAIN 633-4-0;Parent=TE_BASE 633;annot=Class_I::LTR::Ty1/copia::Ivana GAG_oryco;name=GAG;color=#225ea8
ST4.03ch01	feature	long_terminal_repeat	50608136	50608437	.	.	.	ID=LTR LEFT 633-0;Parent=TE_BASE 633;name=ltr left;color=#f032e6
ST4.03ch01	feature	long_terminal_repeat	50603793	50604094	.	.	.	ID=LTR RIGHT 633-0;Parent=TE_BASE 633;name=ltr right;color=#f032e6
ST4.03ch01	feature	nested_repeat	50585282	50590730	.	.	.	ID=TE_BASE 634;name=TE_BASE 634;annot=Class_I::LTR::Ty3/gypsy::chromovirus::Tekay;color=#a9a9a9
ST4.03ch01	feature	repeat_fragment	50585282	50590730	.	.	.	ID=TE 634-0;Parent=TE_BASE 634;name=TE 634;color=#a9a9a9
ST4.03ch01	feature	polypeptide_conserved_region	50588229	50588571	.	+	.	ID=DOMAIN 634-0-0;Parent=TE_BASE 634;annot=Class_I::LTR::Ty3/gypsy::chromovirus::Tekay GAG_del;name=GAG;color=#225ea8
ST4.03ch01	feature	primer_binding_site	50585885	50585905	.	.	.	ID=PBS 634;Parent=TE_BASE 634;name=pbs;color=#c7e9c0
ST4.03ch01	feature	RR_tract	50590148	50590162	.	.	.	ID=PPT 634;Parent=TE_BASE 634;name=ppt;color=#41ab5d
ST4.03ch01	feature	long_terminal_repeat	50590202	50590730	.	.	.	ID=LTR RIGHT 634-0;Parent=TE_BASE 634;name=ltr right;color=#f032e6
ST4.03ch01	feature	long_terminal_repeat	50585282	50585809	.	.	.	ID=LTR LEFT 634-0;Parent=TE_BASE 634;name=ltr left;color=#f032e6
ST4.03ch01	feature	nested_repeat	50531928	50550566	.	.	.	ID=TE_BASE 635;name=TE_BASE 635;annot=Class_I::LTR::Ty1/copia::Ivana;color=#a9a9a9
ST4.03ch01	feature	repeat_fragment	50531928	50550566	.	.	.	ID=TE 635-0;Parent=TE_BASE 635;name=TE 635;color=#a9a9a9
ST4.03ch01	feature	polypeptide_conserved_region	50543534	50543798	.	+	.	ID=DOMAIN 635-0-0;Parent=TE_BASE 635;annot=Class_I::LTR::Ty1/copia::Ivana RT_oryco;name=RT;color=#feb24c
ST4.03ch01	feature	polypeptide_conserved_region	50545864	50546302	.	-	.	ID=DOMAIN 635-1-0;Parent=TE_BASE 635;annot=Class_I::LTR::Ty3/gypsy::non-chromovirus::OTA::Athila INT_athila;name=INT;color=#b10026
ST4.03ch01	feature	primer_binding_site	50532262	50532281	.	.	.	ID=PBS 635;Parent=TE_BASE 635;name=ppt;color=#41ab5d
ST4.03ch01	feature	long_terminal_repeat	50550282	50550566	.	.	.	ID=LTR LEFT 635-0;Parent=TE_BASE 635;name=ltr left;color=#f032e6
ST4.03ch01	feature	long_terminal_repeat	50531928	50532210	.	.	.	ID=LTR RIGHT 635-0;Parent=TE_BASE 635;name=ltr right;color=#f032e6
ST4.03ch01	feature	nested_repeat	50504853	50509921	.	.	.	ID=TE_BASE 636;name=TE_BASE 636;annot=Class_I::LTR::Ty1/copia::Ivana;color=#a9a9a9
ST4.03ch01	feature	repeat_fragment	50504853	50509921	.	.	.	ID=TE 636-0;Parent=TE_BASE 636;name=TE 636;color=#a9a9a9
ST4.03ch01	feature	polypeptide_conserved_region	50505169	50505526	.	-	.	ID=DOMAIN 636-0-0;Parent=TE_BASE 636;annot=Class_I::LTR::Ty1/copia::SIRE RNaseH_sire;name=RH;color=#fc4e2a
ST4.03ch01	feature	polypeptide_conserved_region	50506035	50506746	.	-	.	ID=DOMAIN 636-1-0;Parent=TE_BASE 636;annot=Class_I::LTR::Ty1/copia::Ivana RT_oryco;name=RT;color=#feb24c
ST4.03ch01	feature	polypeptide_conserved_region	50507282	50507927	.	-	.	ID=DOMAIN 636-2-0;Parent=TE_BASE 636;annot=Class_I::LTR::Ty1/copia::Ale INT_retrofit;name=INT;color=#b10026
ST4.03ch01	feature	RR_tract	50509656	50509670	.	.	.	ID=PPT 636;Parent=TE_BASE 636;name=pbs;color=#c7e9c0
ST4.03ch01	feature	long_terminal_repeat	50509684	50509921	.	.	.	ID=LTR LEFT 636-0;Parent=TE_BASE 636;name=ltr left;color=#f032e6
ST4.03ch01	feature	long_terminal_repeat	50504853	50505090	.	.	.	ID=LTR RIGHT 636-0;Parent=TE_BASE 636;name=ltr right;color=#f032e6
ST4.03ch01	feature	target_site_duplication	50504848	50504852	.	.	.	ID=TSR RIGHT 636;Parent=TE_BASE 636;name=tsr right;color=#333333
ST4.03ch01	feature	target_site_duplication	50509922	50509926	.	.	.	ID=TSR LEFT 636;Parent=TE_BASE 636;name=tsr left;color=#333333
ST4.03ch01	feature	nested_repeat	50462104	50466799	.	.	.	ID=TE_BASE 637;name=TE_BASE 637;annot=Class_I::LTR::Ty1/copia::Ivana;color=#a9a9a9
ST4.03ch01	feature	repeat_fragment	50462104	50466799	.	.	.	ID=TE 637-0;Parent=TE_BASE 637;name=TE 637;color=#a9a9a9
ST4.03ch01	feature	polypeptide_conserved_region	50462614	50462884	.	-	.	ID=DOMAIN 637-0-0;Parent=TE_BASE 637;annot=Class_I::LTR::Ty1/copia::Ivana RNaseH_oryco;name=RH;color=#fc4e2a
ST4.03ch01	feature	polypeptide_conserved_region	50463174	50463573	.	-	.	ID=DOMAIN 637-1-0;Parent=TE_BASE 637;annot=Class_I::LTR::Ty1/copia::Ivana RT_oryco;name=RT;color=#feb24c
ST4.03ch01	feature	polypeptide_conserved_region	50464447	50464936	.	-	.	ID=DOMAIN 637-2-0;Parent=TE_BASE 637;annot=Class_I::LTR::Ty1/copia::Ivana INT_oryco;name=INT;color=#b10026
ST4.03ch01	feature	polypeptide_conserved_region	50465241	50465415	.	-	.	ID=DOMAIN 637-3-0;Parent=TE_BASE 637;annot=Class_I::LTR::Ty1/copia::Ivana AP_oryco;name=PROT;color=#ffeda0
ST4.03ch01	feature	polypeptide_conserved_region	50465783	50466365	.	-	.	ID=DOMAIN 637-4-0;Parent=TE_BASE 637;annot=Class_I::LTR::Ty1/copia::Ivana GAG_oryco;name=GAG;color=#225ea8
ST4.03ch01	feature	long_terminal_repeat	50466492	50466799	.	.	.	ID=LTR LEFT 637-0;Parent=TE_BASE 637;name=ltr left;color=#f032e6
ST4.03ch01	feature	long_terminal_repeat	50462104	50462410	.	.	.	ID=LTR RIGHT 637-0;Parent=TE_BASE 637;name=ltr right;color=#f032e6
ST4.03ch01	feature	nested_repeat	50392635	50405772	.	.	.	ID=TE_BASE 638;name=TE_BASE 638;annot=Class_I::LTR::Ty3/gypsy::chromovirus::Tekay;color=#a9a9a9
ST4.03ch01	feature	repeat_fragment	50392635	50405772	.	.	.	ID=TE 638-0;Parent=TE_BASE 638;name=TE 638;color=#a9a9a9
ST4.03ch01	feature	polypeptide_conserved_region	50397032	50397515	.	+	.	ID=DOMAIN 638-0-0;Parent=TE_BASE 638;annot=Class_I::LTR::Ty3/gypsy::chromovirus::Tekay GAG_del;name=GAG;color=#225ea8
ST4.03ch01	feature	polypeptide_conserved_region	50398454	50399099	.	+	.	ID=DOMAIN 638-1-0;Parent=TE_BASE 638;annot=Class_I::LTR::Ty3/gypsy::chromovirus::Tekay RT_del;name=RT;color=#feb24c
ST4.03ch01	feature	polypeptide_conserved_region	50399424	50399613	.	+	.	ID=DOMAIN 638-2-0;Parent=TE_BASE 638;annot=Class_I::LTR::Ty3/gypsy::chromovirus::Tekay RNaseH_del;name=RH;color=#fc4e2a
ST4.03ch01	feature	polypeptide_conserved_region	50400311	50400974	.	+	.	ID=DOMAIN 638-3-0;Parent=TE_BASE 638;annot=Class_I::LTR::Ty3/gypsy::chromovirus::Tekay INT_del;name=INT;color=#b10026
ST4.03ch01	feature	polypeptide_conserved_region	50401030	50401180	.	+	.	ID=DOMAIN 638-4-0;Parent=TE_BASE 638;annot=Class_I::LTR::Ty3/gypsy::chromovirus::Tekay CHR_tekay_Lycopersicon;name=CHD;color=#6a51a3
ST4.03ch01	feature	long_terminal_repeat	50404186	50405772	.	.	.	ID=LTR RIGHT 638-0;Parent=TE_BASE 638;name=ltr right;color=#f032e6
ST4.03ch01	feature	long_terminal_repeat	50392635	50394239	.	.	.	ID=LTR LEFT 638-0;Parent=TE_BASE 638;name=ltr left;color=#f032e6
ST4.03ch01	feature	target_site_duplication	50392631	50392634	.	.	.	ID=TSR LEFT 638;Parent=TE_BASE 638;name=tsr left;color=#333333
ST4.03ch01	feature	target_site_duplication	50405773	50405776	.	.	.	ID=TSR RIGHT 638;Parent=TE_BASE 638;name=tsr right;color=#333333
ST4.03ch01	feature	nested_repeat	50355699	50371681	.	.	.	ID=TE_BASE 639;name=TE_BASE 639;annot=Class_I::LTR::Ty3/gypsy::chromovirus::Tekay;color=#a9a9a9
ST4.03ch01	feature	repeat_fragment	50355699	50371681	.	.	.	ID=TE 639-0;Parent=TE_BASE 639;name=TE 639;color=#a9a9a9
ST4.03ch01	feature	polypeptide_conserved_region	50362558	50363059	.	+	.	ID=DOMAIN 639-0-0;Parent=TE_BASE 639;annot=Class_I::LTR::Ty3/gypsy::non-chromovirus::OTA::Athila GAG_athila;name=GAG;color=#225ea8
ST4.03ch01	feature	polypeptide_conserved_region	50369490	50369994	.	-	.	ID=DOMAIN 639-1-0;Parent=TE_BASE 639;annot=Class_I::LTR::Ty3/gypsy::chromovirus::Tekay INT_del;name=INT;color=#b10026
ST4.03ch01	feature	primer_binding_site	50355969	50355989	.	.	.	ID=PBS 639;Parent=TE_BASE 639;name=ppt;color=#41ab5d
ST4.03ch01	feature	RR_tract	50371356	50371370	.	.	.	ID=PPT 639;Parent=TE_BASE 639;name=pbs;color=#c7e9c0
ST4.03ch01	feature	long_terminal_repeat	50371410	50371681	.	.	.	ID=LTR LEFT 639-0;Parent=TE_BASE 639;name=ltr left;color=#f032e6
ST4.03ch01	feature	long_terminal_repeat	50355699	50355969	.	.	.	ID=LTR RIGHT 639-0;Parent=TE_BASE 639;name=ltr right;color=#f032e6
ST4.03ch01	feature	nested_repeat	50345327	50355691	.	.	.	ID=TE_BASE 640;name=TE_BASE 640;annot=Class_I::LTR::Ty3/gypsy::non-chromovirus::OTA::Athila;color=#a9a9a9
ST4.03ch01	feature	repeat_fragment	50345327	50355691	.	.	.	ID=TE 640-0;Parent=TE_BASE 640;name=TE 640;color=#a9a9a9
ST4.03ch01	feature	polypeptide_conserved_region	50347589	50347769	.	+	.	ID=DOMAIN 640-0-0;Parent=TE_BASE 640;annot=Class_I::LTR::Ty3/gypsy::non-chromovirus::OTA::Athila AP_athila;name=PROT;color=#ffeda0
ST4.03ch01	feature	polypeptide_conserved_region	50348532	50349210	.	+	.	ID=DOMAIN 640-1-0;Parent=TE_BASE 640;annot=Class_I::LTR::Ty3/gypsy::non-chromovirus::OTA::Athila RT_athila;name=RT;color=#feb24c
ST4.03ch01	feature	polypeptide_conserved_region	50349351	50349708	.	+	.	ID=DOMAIN 640-2-0;Parent=TE_BASE 640;annot=Class_I::LTR::Ty3/gypsy::non-chromovirus::OTA::Athila RNaseH_athila;name=RH;color=#fc4e2a
ST4.03ch01	feature	polypeptide_conserved_region	50349996	50351031	.	+	.	ID=DOMAIN 640-3-0;Parent=TE_BASE 640;annot=Class_I::LTR::Ty3/gypsy::non-chromovirus::OTA::Athila INT_athila;name=INT;color=#b10026
ST4.03ch01	feature	primer_binding_site	50345673	50345691	.	.	.	ID=PBS 640;Parent=TE_BASE 640;name=pbs;color=#c7e9c0
ST4.03ch01	feature	RR_tract	50355277	50355291	.	.	.	ID=PPT 640;Parent=TE_BASE 640;name=ppt;color=#41ab5d
ST4.03ch01	feature	long_terminal_repeat	50355356	50355691	.	.	.	ID=LTR RIGHT 640-0;Parent=TE_BASE 640;name=ltr right;color=#f032e6
ST4.03ch01	feature	long_terminal_repeat	50345327	50345667	.	.	.	ID=LTR LEFT 640-0;Parent=TE_BASE 640;name=ltr left;color=#f032e6
ST4.03ch01	feature	nested_repeat	50316774	50328731	.	.	.	ID=TE_BASE 641;name=TE_BASE 641;annot=Class_I::LTR::Ty3/gypsy::chromovirus::Tekay;color=#a9a9a9
ST4.03ch01	feature	repeat_fragment	50316774	50328731	.	.	.	ID=TE 641-0;Parent=TE_BASE 641;name=TE 641;color=#a9a9a9
ST4.03ch01	feature	polypeptide_conserved_region	50324921	50325509	.	+	.	ID=DOMAIN 641-0-0;Parent=TE_BASE 641;annot=Class_I::LTR::Ty3/gypsy::chromovirus::Tekay GAG_del;name=GAG;color=#225ea8
ST4.03ch01	feature	polypeptide_conserved_region	50325976	50326237	.	+	.	ID=DOMAIN 641-1-0;Parent=TE_BASE 641;annot=Class_I::LTR::Ty3/gypsy::chromovirus::Tekay AP_del;name=PROT;color=#ffeda0
ST4.03ch01	feature	polypeptide_conserved_region	50326595	50327249	.	+	.	ID=DOMAIN 641-2-0;Parent=TE_BASE 641;annot=Class_I::LTR::Ty3/gypsy::chromovirus::Tekay RT_del;name=RT;color=#feb24c
ST4.03ch01	feature	primer_binding_site	50317325	50317343	.	.	.	ID=PBS 641;Parent=TE_BASE 641;name=pbs;color=#c7e9c0
ST4.03ch01	feature	RR_tract	50328177	50328191	.	.	.	ID=PPT 641;Parent=TE_BASE 641;name=ppt;color=#41ab5d
ST4.03ch01	feature	long_terminal_repeat	50328200	50328731	.	.	.	ID=LTR RIGHT 641-0;Parent=TE_BASE 641;name=ltr right;color=#f032e6
ST4.03ch01	feature	long_terminal_repeat	50316774	50317300	.	.	.	ID=LTR LEFT 641-0;Parent=TE_BASE 641;name=ltr left;color=#f032e6
ST4.03ch01	feature	nested_repeat	50196040	50202967	.	.	.	ID=TE_BASE 644;name=TE_BASE 644;annot=Class_I::LTR::Ty1/copia::Tork;color=#a9a9a9
ST4.03ch01	feature	repeat_fragment	50196040	50202967	.	.	.	ID=TE 644-0;Parent=TE_BASE 644;name=TE 644;color=#a9a9a9
ST4.03ch01	feature	polypeptide_conserved_region	50199649	50200060	.	-	.	ID=DOMAIN 644-0-0;Parent=TE_BASE 644;annot=Class_I::LTR::Ty1/copia::Tork RNaseH_tork;name=RH;color=#fc4e2a
ST4.03ch01	feature	polypeptide_conserved_region	50200363	50200906	.	-	.	ID=DOMAIN 644-1-0;Parent=TE_BASE 644;annot=Class_I::LTR::Ty1/copia::Tork RT_tork;name=RT;color=#feb24c
ST4.03ch01	feature	polypeptide_conserved_region	50201753	50202395	.	-	.	ID=DOMAIN 644-2-0;Parent=TE_BASE 644;annot=Class_I::LTR::Ty1/copia::Ivana INT_oryco;name=INT;color=#b10026
ST4.03ch01	feature	long_terminal_repeat	50202620	50202967	.	.	.	ID=LTR LEFT 644-0;Parent=TE_BASE 644;name=ltr left;color=#f032e6
ST4.03ch01	feature	long_terminal_repeat	50196040	50196387	.	.	.	ID=LTR RIGHT 644-0;Parent=TE_BASE 644;name=ltr right;color=#f032e6
ST4.03ch01	feature	nested_repeat	50156492	50172707	.	.	.	ID=TE_BASE 645;name=TE_BASE 645;annot=Class_I::LTR::Ty1/copia::Ivana;color=#a9a9a9
ST4.03ch01	feature	repeat_fragment	50156492	50172707	.	.	.	ID=TE 645-0;Parent=TE_BASE 645;name=TE 645;color=#a9a9a9
ST4.03ch01	feature	polypeptide_conserved_region	50157326	50157836	.	+	.	ID=DOMAIN 645-0-0;Parent=TE_BASE 645;annot=Class_I::LTR::Ty1/copia::Ivana GAG_oryco;name=GAG;color=#225ea8
ST4.03ch01	feature	polypeptide_conserved_region	50158253	50158499	.	+	.	ID=DOMAIN 645-1-0;Parent=TE_BASE 645;annot=Class_I::LTR::Ty1/copia::Ivana AP_oryco;name=PROT;color=#ffeda0
ST4.03ch01	feature	polypeptide_conserved_region	50158641	50159274	.	+	.	ID=DOMAIN 645-2-0;Parent=TE_BASE 645;annot=Class_I::LTR::Ty1/copia::Ivana INT_oryco;name=INT;color=#b10026
ST4.03ch01	feature	polypeptide_conserved_region	50159670	50160396	.	+	.	ID=DOMAIN 645-3-0;Parent=TE_BASE 645;annot=Class_I::LTR::Ty1/copia::Ivana RT_oryco;name=RT;color=#feb24c
ST4.03ch01	feature	polypeptide_conserved_region	50160687	50161041	.	+	.	ID=DOMAIN 645-4-0;Parent=TE_BASE 645;annot=Class_I::LTR::Ty1/copia::Ivana RNaseH_oryco;name=RH;color=#fc4e2a
ST4.03ch01	feature	RR_tract	50171983	50171997	.	.	.	ID=PPT 645;Parent=TE_BASE 645;name=ppt;color=#41ab5d
ST4.03ch01	feature	long_terminal_repeat	50172010	50172707	.	.	.	ID=LTR RIGHT 645-0;Parent=TE_BASE 645;name=ltr right;color=#f032e6
ST4.03ch01	feature	long_terminal_repeat	50156492	50157196	.	.	.	ID=LTR LEFT 645-0;Parent=TE_BASE 645;name=ltr left;color=#f032e6
ST4.03ch01	feature	target_site_duplication	50156487	50156491	.	.	.	ID=TSR LEFT 645;Parent=TE_BASE 645;name=tsr left;color=#333333
ST4.03ch01	feature	target_site_duplication	50172708	50172712	.	.	.	ID=TSR RIGHT 645;Parent=TE_BASE 645;name=tsr right;color=#333333
ST4.03ch01	feature	nested_repeat	50143861	50150052	.	.	.	ID=TE_BASE 646;name=TE_BASE 646;annot=Class_I::LTR::Ty3/gypsy::chromovirus::Tekay;color=#a9a9a9
ST4.03ch01	feature	repeat_fragment	50143861	50150052	.	.	.	ID=TE 646-0;Parent=TE_BASE 646;name=TE 646;color=#a9a9a9
ST4.03ch01	feature	polypeptide_conserved_region	50148554	50149316	.	-	.	ID=DOMAIN 646-0-0;Parent=TE_BASE 646;annot=Class_I::LTR::Ty3/gypsy::chromovirus::Tekay GAG_del;name=GAG;color=#225ea8
ST4.03ch01	feature	primer_binding_site	50144117	50144138	.	.	.	ID=PBS 646;Parent=TE_BASE 646;name=ppt;color=#41ab5d
ST4.03ch01	feature	long_terminal_repeat	50149827	50150052	.	.	.	ID=LTR LEFT 646-0;Parent=TE_BASE 646;name=ltr left;color=#f032e6
[truncated: 77,789 more rows]
