# Supplementary material for: What Can Long Terminal Repeats Tell Us About the Age of LTR Retrotransposons, Gene Conversion and Ectopic Recombination?
Source: Front Plant Sci. 2020 May 20;11:644. doi: 10.3389/fpls.2020.00644 (PMC7251063; doi:10.3389/fpls.2020.00644)
Supplement: Supplementary file 1 [file Data_Sheet_1.ZIP › allGFFs/Smoe_all_protDom.gff]

##gff-version 3
##sequence-region scaffold_0 1 6951972
scaffold_0	feature	nested_repeat	6870008	6877539	.	.	.	ID=TE_BASE 1;name=TE_BASE 1;annot=Class_I::LTR::Ty3/gypsy::chromovirus::Galadriel;color=#a9a9a9
scaffold_0	feature	repeat_fragment	6870008	6877539	.	.	.	ID=TE 1-0;Parent=TE_BASE 1;name=TE 1;color=#a9a9a9
scaffold_0	feature	polypeptide_conserved_region	6871669	6872026	.	+	.	ID=DOMAIN 1-0-0;Parent=TE_BASE 1;annot=Class_I::LTR::Ty3/gypsy::chromovirus::Galadriel GAG_galadriel;name=GAG;color=#225ea8
scaffold_0	feature	polypeptide_conserved_region	6873193	6873868	.	+	.	ID=DOMAIN 1-1-0;Parent=TE_BASE 1;annot=Class_I::LTR::Ty3/gypsy::chromovirus::Galadriel RT_galadriel;name=RT;color=#feb24c
scaffold_0	feature	polypeptide_conserved_region	6874000	6874348	.	+	.	ID=DOMAIN 1-2-0;Parent=TE_BASE 1;annot=Class_I::LTR::Ty3/gypsy::chromovirus::Tekay RNaseH_del;name=RH;color=#fc4e2a
scaffold_0	feature	polypeptide_conserved_region	6874603	6875089	.	+	.	ID=DOMAIN 1-3-0;Parent=TE_BASE 1;annot=Class_I::LTR::Ty3/gypsy::chromovirus::Galadriel INT_galadriel;name=INT;color=#b10026
scaffold_0	feature	polypeptide_conserved_region	6875803	6875950	.	+	.	ID=DOMAIN 1-4-0;Parent=TE_BASE 1;annot=Class_I::LTR::Ty3/gypsy::chromovirus::Galadriel CHR_galadriel_SM1Galahad;name=CHD;color=#6a51a3
scaffold_0	feature	long_terminal_repeat	6876391	6877539	.	.	.	ID=LTR RIGHT 1-0;Parent=TE_BASE 1;name=ltr right;color=#f032e6
scaffold_0	feature	long_terminal_repeat	6870008	6871157	.	.	.	ID=LTR LEFT 1-0;Parent=TE_BASE 1;name=ltr left;color=#f032e6
scaffold_0	feature	target_site_duplication	6870003	6870007	.	.	.	ID=TSR LEFT 1;Parent=TE_BASE 1;name=tsr left;color=#333333
scaffold_0	feature	target_site_duplication	6877540	6877544	.	.	.	ID=TSR RIGHT 1;Parent=TE_BASE 1;name=tsr right;color=#333333
scaffold_0	feature	nested_repeat	6760765	6767873	.	.	.	ID=TE_BASE 2;name=TE_BASE 2;annot=Class_I::LTR::Ty3/gypsy::chromovirus::chromo-outgroup;color=#a9a9a9
scaffold_0	feature	repeat_fragment	6760765	6767873	.	.	.	ID=TE 2-0;Parent=TE_BASE 2;name=TE 2;color=#a9a9a9
scaffold_0	feature	polypeptide_conserved_region	6761269	6761404	.	-	.	ID=DOMAIN 2-0-0;Parent=TE_BASE 2;annot=Class_I::LTR::Ty3/gypsy::chromovirus::Tcn1 CHR_galadriel_SMTcn1;name=CHD;color=#6a51a3
scaffold_0	feature	polypeptide_conserved_region	6761927	6762389	.	-	.	ID=DOMAIN 2-1-0;Parent=TE_BASE 2;annot=Class_I::LTR::Ty3/gypsy::chromovirus::chromo-outgroup INT_v_clade;name=INT;color=#b10026
scaffold_0	feature	polypeptide_conserved_region	6762704	6763064	.	-	.	ID=DOMAIN 2-2-0;Parent=TE_BASE 2;annot=Class_I::LTR::Ty3/gypsy::chromovirus::chromo-outgroup RNaseH_pyret;name=RH;color=#fc4e2a
scaffold_0	feature	polypeptide_conserved_region	6763211	6763910	.	-	.	ID=DOMAIN 2-3-0;Parent=TE_BASE 2;annot=Class_I::LTR::Ty3/gypsy::chromovirus::chromo-outgroup RT_v_clade;name=RT;color=#feb24c
scaffold_0	feature	polypeptide_conserved_region	6764873	6765527	.	-	.	ID=DOMAIN 2-4-0;Parent=TE_BASE 2;annot=Class_I::LTR::Ty3/gypsy::chromovirus::chromo-outgroup GAG_v_clade;name=GAG;color=#225ea8
scaffold_0	feature	long_terminal_repeat	6767502	6767873	.	.	.	ID=LTR LEFT 2-0;Parent=TE_BASE 2;name=ltr left;color=#f032e6
scaffold_0	feature	long_terminal_repeat	6760765	6761132	.	.	.	ID=LTR RIGHT 2-0;Parent=TE_BASE 2;name=ltr right;color=#f032e6
scaffold_0	feature	nested_repeat	6456316	6461324	.	.	.	ID=TE_BASE 8;name=TE_BASE 8;annot=Class_I::LTR::Ty3/gypsy::chromovirus::Reina;color=#a9a9a9
scaffold_0	feature	repeat_fragment	6456316	6461324	.	.	.	ID=TE 8-0;Parent=TE_BASE 8;name=TE 8;color=#a9a9a9
scaffold_0	feature	polypeptide_conserved_region	6456613	6457639	.	-	.	ID=DOMAIN 8-0-0;Parent=TE_BASE 8;annot=Class_I::LTR::Ty3/gypsy::non-chromovirus::non-chromo-outgroup INT_cer2_3;name=INT;color=#b10026
scaffold_0	feature	polypeptide_conserved_region	6458029	6458389	.	-	.	ID=DOMAIN 8-1-0;Parent=TE_BASE 8;annot=Class_I::LTR::Ty3/gypsy::non-chromovirus::OTA::Athila RNaseH_osvaldo;name=RH;color=#fc4e2a
scaffold_0	feature	polypeptide_conserved_region	6458545	6459211	.	-	.	ID=DOMAIN 8-2-0;Parent=TE_BASE 8;annot=Class_I::LTR::Ty3/gypsy::chromovirus::Reina RT_reina;name=RT;color=#feb24c
scaffold_0	feature	primer_binding_site	6456569	6456588	.	.	.	ID=PBS 8;Parent=TE_BASE 8;name=ppt;color=#41ab5d
scaffold_0	feature	RR_tract	6461116	6461130	.	.	.	ID=PPT 8;Parent=TE_BASE 8;name=pbs;color=#c7e9c0
scaffold_0	feature	long_terminal_repeat	6461149	6461324	.	.	.	ID=LTR LEFT 8-0;Parent=TE_BASE 8;name=ltr left;color=#f032e6
scaffold_0	feature	long_terminal_repeat	6456316	6456491	.	.	.	ID=LTR RIGHT 8-0;Parent=TE_BASE 8;name=ltr right;color=#f032e6
scaffold_0	feature	nested_repeat	6268402	6273931	.	.	.	ID=TE_BASE 10;name=TE_BASE 10;annot=Class_I::LTR::Ty3/gypsy::chromovirus::chromo-outgroup;color=#a9a9a9
scaffold_0	feature	repeat_fragment	6268402	6273931	.	.	.	ID=TE 10-0;Parent=TE_BASE 10;name=TE 10;color=#a9a9a9
scaffold_0	feature	polypeptide_conserved_region	6269023	6269710	.	+	.	ID=DOMAIN 10-0-0;Parent=TE_BASE 10;annot=Class_I::LTR::Ty3/gypsy::chromovirus::chromo-outgroup GAG_v_clade;name=GAG;color=#225ea8
scaffold_0	feature	polypeptide_conserved_region	6269985	6270246	.	+	.	ID=DOMAIN 10-1-0;Parent=TE_BASE 10;annot=Class_I::LTR::Ty3/gypsy::chromovirus::chromo-outgroup AP_v_clade;name=PROT;color=#ffeda0
scaffold_0	feature	polypeptide_conserved_region	6270702	6271401	.	+	.	ID=DOMAIN 10-2-0;Parent=TE_BASE 10;annot=Class_I::LTR::Ty3/gypsy::chromovirus::chromo-outgroup RT_v_clade;name=RT;color=#feb24c
scaffold_0	feature	polypeptide_conserved_region	6271548	6271908	.	+	.	ID=DOMAIN 10-3-0;Parent=TE_BASE 10;annot=Class_I::LTR::Ty3/gypsy::chromovirus::chromo-outgroup RNaseH_pyret;name=RH;color=#fc4e2a
scaffold_0	feature	polypeptide_conserved_region	6272223	6272883	.	+	.	ID=DOMAIN 10-4-0;Parent=TE_BASE 10;annot=Class_I::LTR::Ty3/gypsy::chromovirus::chromo-outgroup INT_v_clade;name=INT;color=#b10026
scaffold_0	feature	polypeptide_conserved_region	6273302	6273434	.	+	.	ID=DOMAIN 10-5-0;Parent=TE_BASE 10;annot=Class_I::LTR::Ty3/gypsy::chromovirus::Tcn1 CHR_galadriel_SMTcn1;name=CHD;color=#6a51a3
scaffold_0	feature	primer_binding_site	6268793	6268814	.	.	.	ID=PBS 10;Parent=TE_BASE 10;name=pbs;color=#c7e9c0
scaffold_0	feature	RR_tract	6273556	6273570	.	.	.	ID=PPT 10;Parent=TE_BASE 10;name=ppt;color=#41ab5d
scaffold_0	feature	long_terminal_repeat	6273570	6273931	.	.	.	ID=LTR RIGHT 10-0;Parent=TE_BASE 10;name=ltr right;color=#f032e6
scaffold_0	feature	long_terminal_repeat	6268402	6268763	.	.	.	ID=LTR LEFT 10-0;Parent=TE_BASE 10;name=ltr left;color=#f032e6
scaffold_0	feature	target_site_duplication	6268397	6268401	.	.	.	ID=TSR LEFT 10;Parent=TE_BASE 10;name=tsr left;color=#333333
scaffold_0	feature	target_site_duplication	6273932	6273936	.	.	.	ID=TSR RIGHT 10;Parent=TE_BASE 10;name=tsr right;color=#333333
scaffold_0	feature	nested_repeat	6188800	6235918	.	.	.	ID=TE_BASE 11;name=TE_BASE 11;annot=Class_I::LTR::Ty3/gypsy::chromovirus::chromo-outgroup;color=#a9a9a9
scaffold_0	feature	repeat_fragment	6188800	6235918	.	.	.	ID=TE 11-0;Parent=TE_BASE 11;name=TE 11;color=#a9a9a9
scaffold_0	feature	polypeptide_conserved_region	6198111	6198810	.	-	.	ID=DOMAIN 11-0-0;Parent=TE_BASE 11;annot=Class_I::LTR::Ty3/gypsy::chromovirus::chromo-outgroup RT_v_clade;name=RT;color=#feb24c
scaffold_0	feature	polypeptide_conserved_region	6216170	6217157	.	-	.	ID=DOMAIN 11-1-0;Parent=TE_BASE 11;annot=Class_I::LTR::Ty3/gypsy::chromovirus::Tekay INT_del;name=INT;color=#b10026
scaffold_0	feature	primer_binding_site	6189522	6189537	.	.	.	ID=PBS 11;Parent=TE_BASE 11;name=ppt;color=#41ab5d
scaffold_0	feature	RR_tract	6235276	6235290	.	.	.	ID=PPT 11;Parent=TE_BASE 11;name=pbs;color=#c7e9c0
scaffold_0	feature	long_terminal_repeat	6235317	6235918	.	.	.	ID=LTR LEFT 11-0;Parent=TE_BASE 11;name=ltr left;color=#f032e6
scaffold_0	feature	long_terminal_repeat	6188800	6189471	.	.	.	ID=LTR RIGHT 11-0;Parent=TE_BASE 11;name=ltr right;color=#f032e6
scaffold_0	feature	nested_repeat	5957320	5961692	.	.	.	ID=TE_BASE 20;name=TE_BASE 20;annot=Class_I::LTR::Ty3/gypsy::chromovirus::Tekay;color=#a9a9a9
scaffold_0	feature	repeat_fragment	5957320	5961692	.	.	.	ID=TE 20-0;Parent=TE_BASE 20;name=TE 20;color=#a9a9a9
scaffold_0	feature	polypeptide_conserved_region	5957672	5958014	.	-	.	ID=DOMAIN 20-0-0;Parent=TE_BASE 20;annot=Class_I::LTR::Ty3/gypsy::chromovirus::Tekay INT_del;name=INT;color=#b10026
scaffold_0	feature	polypeptide_conserved_region	5958263	5958614	.	-	.	ID=DOMAIN 20-1-0;Parent=TE_BASE 20;annot=Class_I::LTR::Ty3/gypsy::chromovirus::Galadriel RNaseH_galadriel;name=RH;color=#fc4e2a
scaffold_0	feature	polypeptide_conserved_region	5958752	5959427	.	-	.	ID=DOMAIN 20-2-0;Parent=TE_BASE 20;annot=Class_I::LTR::Ty3/gypsy::chromovirus::Tekay RT_del;name=RT;color=#feb24c
scaffold_0	feature	long_terminal_repeat	5961588	5961692	.	.	.	ID=LTR LEFT 20-0;Parent=TE_BASE 20;name=ltr left;color=#f032e6
scaffold_0	feature	long_terminal_repeat	5957320	5957424	.	.	.	ID=LTR RIGHT 20-0;Parent=TE_BASE 20;name=ltr right;color=#f032e6
scaffold_0	feature	target_site_duplication	5957315	5957319	.	.	.	ID=TSR RIGHT 20;Parent=TE_BASE 20;name=tsr right;color=#333333
scaffold_0	feature	target_site_duplication	5961693	5961697	.	.	.	ID=TSR LEFT 20;Parent=TE_BASE 20;name=tsr left;color=#333333
scaffold_0	feature	nested_repeat	5764865	5769873	.	.	.	ID=TE_BASE 27;name=TE_BASE 27;annot=Class_I::LTR::Ty3/gypsy::non-chromovirus::Selgy;color=#a9a9a9
scaffold_0	feature	repeat_fragment	5764865	5769873	.	.	.	ID=TE 27-0;Parent=TE_BASE 27;name=TE 27;color=#a9a9a9
scaffold_0	feature	polypeptide_conserved_region	5765245	5766199	.	-	.	ID=DOMAIN 27-0-0;Parent=TE_BASE 27;annot=Class_I::LTR::Ty3/gypsy::non-chromovirus::non-chromo-outgroup INT_cer2_3;name=INT;color=#b10026
scaffold_0	feature	polypeptide_conserved_region	5766577	5766943	.	-	.	ID=DOMAIN 27-1-0;Parent=TE_BASE 27;annot=Class_I::LTR::Ty3/gypsy::non-chromovirus::OTA::Athila RNaseH_osvaldo;name=RH;color=#fc4e2a
scaffold_0	feature	polypeptide_conserved_region	5767099	5767759	.	-	.	ID=DOMAIN 27-2-0;Parent=TE_BASE 27;annot=Class_I::LTR::Ty3/gypsy::non-chromovirus::Selgy RT_gmr1;name=RT;color=#feb24c
scaffold_0	feature	long_terminal_repeat	5769699	5769873	.	.	.	ID=LTR LEFT 27-0;Parent=TE_BASE 27;name=ltr left;color=#f032e6
scaffold_0	feature	long_terminal_repeat	5764865	5765039	.	.	.	ID=LTR RIGHT 27-0;Parent=TE_BASE 27;name=ltr right;color=#f032e6
scaffold_0	feature	target_site_duplication	5764861	5764864	.	.	.	ID=TSR RIGHT 27;Parent=TE_BASE 27;name=tsr right;color=#333333
scaffold_0	feature	target_site_duplication	5769874	5769877	.	.	.	ID=TSR LEFT 27;Parent=TE_BASE 27;name=tsr left;color=#333333
scaffold_0	feature	nested_repeat	5452315	5455672	.	.	.	ID=TE_BASE 31;name=TE_BASE 31;annot=Class_I::LTR::Ty3/gypsy::chromovirus::Tekay;color=#a9a9a9
scaffold_0	feature	repeat_fragment	5452315	5455672	.	.	.	ID=TE 31-0;Parent=TE_BASE 31;name=TE 31;color=#a9a9a9
scaffold_0	feature	polypeptide_conserved_region	5452711	5452864	.	-	.	ID=DOMAIN 31-0-0;Parent=TE_BASE 31;annot=Class_I::LTR::Ty3/gypsy::chromovirus::chromo-unclass CHR_galadriel_SMDiluvium;name=CHD;color=#6a51a3
scaffold_0	feature	polypeptide_conserved_region	5452924	5453653	.	-	.	ID=DOMAIN 31-1-0;Parent=TE_BASE 31;annot=Class_I::LTR::Ty3/gypsy::chromovirus::Tekay INT_del;name=INT;color=#b10026
scaffold_0	feature	polypeptide_conserved_region	5454325	5454514	.	-	.	ID=DOMAIN 31-2-0;Parent=TE_BASE 31;annot=Class_I::LTR::Ty3/gypsy::chromovirus::Tekay RNaseH_del;name=RH;color=#fc4e2a
scaffold_0	feature	long_terminal_repeat	5455560	5455672	.	.	.	ID=LTR LEFT 31-0;Parent=TE_BASE 31;name=ltr left;color=#f032e6
scaffold_0	feature	long_terminal_repeat	5452315	5452427	.	.	.	ID=LTR RIGHT 31-0;Parent=TE_BASE 31;name=ltr right;color=#f032e6
scaffold_0	feature	target_site_duplication	5452310	5452314	.	.	.	ID=TSR RIGHT 31;Parent=TE_BASE 31;name=tsr right;color=#333333
scaffold_0	feature	target_site_duplication	5455673	5455677	.	.	.	ID=TSR LEFT 31;Parent=TE_BASE 31;name=tsr left;color=#333333
scaffold_0	feature	nested_repeat	5388595	5393602	.	.	.	ID=TE_BASE 32;name=TE_BASE 32;annot=Class_I::LTR::Ty3/gypsy::chromovirus::Galadriel;color=#a9a9a9
scaffold_0	feature	repeat_fragment	5388595	5393602	.	.	.	ID=TE 32-0;Parent=TE_BASE 32;name=TE 32;color=#a9a9a9
scaffold_0	feature	polypeptide_conserved_region	5388889	5389918	.	-	.	ID=DOMAIN 32-0-0;Parent=TE_BASE 32;annot=Class_I::LTR::Ty3/gypsy::non-chromovirus::non-chromo-outgroup INT_cer2_3;name=INT;color=#b10026
scaffold_0	feature	polypeptide_conserved_region	5390305	5390671	.	-	.	ID=DOMAIN 32-1-0;Parent=TE_BASE 32;annot=Class_I::LTR::Ty3/gypsy::non-chromovirus::OTA::Athila RNaseH_osvaldo;name=RH;color=#fc4e2a
scaffold_0	feature	polypeptide_conserved_region	5390815	5391487	.	-	.	ID=DOMAIN 32-2-0;Parent=TE_BASE 32;annot=Class_I::LTR::Ty3/gypsy::chromovirus::Galadriel RT_galadriel;name=RT;color=#feb24c
scaffold_0	feature	long_terminal_repeat	5393430	5393602	.	.	.	ID=LTR LEFT 32-0;Parent=TE_BASE 32;name=ltr left;color=#f032e6
scaffold_0	feature	long_terminal_repeat	5388595	5388767	.	.	.	ID=LTR RIGHT 32-0;Parent=TE_BASE 32;name=ltr right;color=#f032e6
scaffold_0	feature	nested_repeat	5338964	5387719	.	.	.	ID=TE_BASE 33;name=TE_BASE 33;annot=Class_I::LTR::Ty3/gypsy::non-chromovirus::Selgy;color=#a9a9a9
scaffold_0	feature	repeat_fragment	5338964	5387719	.	.	.	ID=TE 33-0;Parent=TE_BASE 33;name=TE 33;color=#a9a9a9
scaffold_0	feature	polypeptide_conserved_region	5340163	5340589	.	-	.	ID=DOMAIN 33-0-0;Parent=TE_BASE 33;annot=Class_I::LTR::Ty3/gypsy::non-chromovirus::non-chromo-outgroup INT_cer2_3;name=INT;color=#b10026
scaffold_0	feature	polypeptide_conserved_region	5384592	5384853	.	-	.	ID=DOMAIN 33-1-0;Parent=TE_BASE 33;annot=Class_I::LTR::Ty3/gypsy::non-chromovirus::Selgy RT_gmr1;name=RT;color=#feb24c
scaffold_0	feature	primer_binding_site	5339336	5339356	.	.	.	ID=PBS 33;Parent=TE_BASE 33;name=ppt;color=#41ab5d
scaffold_0	feature	RR_tract	5387342	5387356	.	.	.	ID=PPT 33;Parent=TE_BASE 33;name=pbs;color=#c7e9c0
scaffold_0	feature	long_terminal_repeat	5387391	5387719	.	.	.	ID=LTR LEFT 33-0;Parent=TE_BASE 33;name=ltr left;color=#f032e6
scaffold_0	feature	long_terminal_repeat	5338964	5339287	.	.	.	ID=LTR RIGHT 33-0;Parent=TE_BASE 33;name=ltr right;color=#f032e6
scaffold_0	feature	nested_repeat	5330293	5334747	.	.	.	ID=TE_BASE 34;name=TE_BASE 34;annot=Class_I::LTR::Ty3/gypsy::chromovirus::Tekay;color=#a9a9a9
scaffold_0	feature	repeat_fragment	5330293	5334747	.	.	.	ID=TE 34-0;Parent=TE_BASE 34;name=TE 34;color=#a9a9a9
scaffold_0	feature	polypeptide_conserved_region	5331491	5332166	.	+	.	ID=DOMAIN 34-0-0;Parent=TE_BASE 34;annot=Class_I::LTR::Ty3/gypsy::chromovirus::Tekay RT_del;name=RT;color=#feb24c
scaffold_0	feature	polypeptide_conserved_region	5332739	5333081	.	+	.	ID=DOMAIN 34-1-0;Parent=TE_BASE 34;annot=Class_I::LTR::Ty3/gypsy::chromovirus::CRM RNaseH_crm;name=RH;color=#fc4e2a
scaffold_0	feature	polypeptide_conserved_region	5333333	5333930	.	+	.	ID=DOMAIN 34-2-0;Parent=TE_BASE 34;annot=Class_I::LTR::Ty3/gypsy::chromovirus::Tekay INT_del;name=INT;color=#b10026
scaffold_0	feature	primer_binding_site	5330590	5330616	.	.	.	ID=PBS 34;Parent=TE_BASE 34;name=pbs;color=#c7e9c0
scaffold_0	feature	RR_tract	5334500	5334514	.	.	.	ID=PPT 34;Parent=TE_BASE 34;name=ppt;color=#41ab5d
scaffold_0	feature	long_terminal_repeat	5334515	5334747	.	.	.	ID=LTR RIGHT 34-0;Parent=TE_BASE 34;name=ltr right;color=#f032e6
scaffold_0	feature	long_terminal_repeat	5330293	5330525	.	.	.	ID=LTR LEFT 34-0;Parent=TE_BASE 34;name=ltr left;color=#f032e6
scaffold_0	feature	target_site_duplication	5330288	5330292	.	.	.	ID=TSR LEFT 34;Parent=TE_BASE 34;name=tsr left;color=#333333
scaffold_0	feature	target_site_duplication	5334748	5334752	.	.	.	ID=TSR RIGHT 34;Parent=TE_BASE 34;name=tsr right;color=#333333
scaffold_0	feature	nested_repeat	5251355	5301449	.	.	.	ID=TE_BASE 36;name=TE_BASE 36;annot=Class_I::LTR::Ty3/gypsy::chromovirus::Galadriel;color=#a9a9a9
scaffold_0	feature	repeat_fragment	5251355	5301449	.	.	.	ID=TE 36-0;Parent=TE_BASE 36;name=TE 36;color=#a9a9a9
scaffold_0	feature	polypeptide_conserved_region	5297281	5297512	.	-	.	ID=DOMAIN 36-0-0;Parent=TE_BASE 36;annot=Class_I::LTR::Ty3/gypsy::chromovirus::Galadriel INT_galadriel;name=INT;color=#b10026
scaffold_0	feature	polypeptide_conserved_region	5297767	5297968	.	-	.	ID=DOMAIN 36-1-0;Parent=TE_BASE 36;annot=Class_I::LTR::Ty3/gypsy::chromovirus::Tekay RNaseH_del;name=RH;color=#fc4e2a
scaffold_0	feature	polypeptide_conserved_region	5298176	5298797	.	-	.	ID=DOMAIN 36-2-0;Parent=TE_BASE 36;annot=Class_I::LTR::Ty3/gypsy::chromovirus::Galadriel RT_galadriel;name=RT;color=#feb24c
scaffold_0	feature	primer_binding_site	5252762	5252782	.	.	.	ID=PBS 36;Parent=TE_BASE 36;name=ppt;color=#41ab5d
scaffold_0	feature	RR_tract	5299991	5300005	.	.	.	ID=PPT 36;Parent=TE_BASE 36;name=pbs;color=#c7e9c0
scaffold_0	feature	long_terminal_repeat	5300026	5301449	.	.	.	ID=LTR LEFT 36-0;Parent=TE_BASE 36;name=ltr left;color=#f032e6
scaffold_0	feature	long_terminal_repeat	5251355	5252691	.	.	.	ID=LTR RIGHT 36-0;Parent=TE_BASE 36;name=ltr right;color=#f032e6
scaffold_0	feature	nested_repeat	5188839	5194507	.	.	.	ID=TE_BASE 37;name=TE_BASE 37;annot=Class_I::LTR::Ty3/gypsy::chromovirus::chromo-outgroup;color=#a9a9a9
scaffold_0	feature	repeat_fragment	5188839	5194507	.	.	.	ID=TE 37-0;Parent=TE_BASE 37;name=TE 37;color=#a9a9a9
scaffold_0	feature	polypeptide_conserved_region	5189519	5190128	.	+	.	ID=DOMAIN 37-0-0;Parent=TE_BASE 37;annot=Class_I::LTR::Ty3/gypsy::chromovirus::chromo-outgroup GAG_v_clade;name=GAG;color=#225ea8
scaffold_0	feature	polypeptide_conserved_region	5190463	5190724	.	+	.	ID=DOMAIN 37-1-0;Parent=TE_BASE 37;annot=Class_I::LTR::Ty3/gypsy::chromovirus::chromo-outgroup AP_v_clade;name=PROT;color=#ffeda0
scaffold_0	feature	polypeptide_conserved_region	5191180	5191876	.	+	.	ID=DOMAIN 37-2-0;Parent=TE_BASE 37;annot=Class_I::LTR::Ty3/gypsy::chromovirus::chromo-outgroup RT_v_clade;name=RT;color=#feb24c
scaffold_0	feature	polypeptide_conserved_region	5192023	5192383	.	+	.	ID=DOMAIN 37-3-0;Parent=TE_BASE 37;annot=Class_I::LTR::Ty3/gypsy::chromovirus::chromo-outgroup RNaseH_pyret;name=RH;color=#fc4e2a
scaffold_0	feature	polypeptide_conserved_region	5193102	5193669	.	+	.	ID=DOMAIN 37-4-0;Parent=TE_BASE 37;annot=Class_I::LTR::Ty3/gypsy::chromovirus::chromo-outgroup INT_pyret;name=INT;color=#b10026
scaffold_0	feature	polypeptide_conserved_region	5193789	5193924	.	+	.	ID=DOMAIN 37-5-0;Parent=TE_BASE 37;annot=Class_I::LTR::Ty3/gypsy::chromovirus::Tcn1 CHR_galadriel_SMTcn1;name=CHD;color=#6a51a3
scaffold_0	feature	RR_tract	5194046	5194060	.	.	.	ID=PPT 37;Parent=TE_BASE 37;name=ppt;color=#41ab5d
scaffold_0	feature	long_terminal_repeat	5194060	5194507	.	.	.	ID=LTR RIGHT 37-0;Parent=TE_BASE 37;name=ltr right;color=#f032e6
scaffold_0	feature	long_terminal_repeat	5188839	5189260	.	.	.	ID=LTR LEFT 37-0;Parent=TE_BASE 37;name=ltr left;color=#f032e6
scaffold_0	feature	target_site_duplication	5188834	5188838	.	.	.	ID=TSR LEFT 37;Parent=TE_BASE 37;name=tsr left;color=#333333
scaffold_0	feature	target_site_duplication	5194508	5194512	.	.	.	ID=TSR RIGHT 37;Parent=TE_BASE 37;name=tsr right;color=#333333
scaffold_0	feature	nested_repeat	4926076	4930763	.	.	.	ID=TE_BASE 39;name=TE_BASE 39;annot=Class_I::LTR::Ty1/copia::Ivana;color=#a9a9a9
scaffold_0	feature	repeat_fragment	4926076	4930763	.	.	.	ID=TE 39-0;Parent=TE_BASE 39;name=TE 39;color=#a9a9a9
scaffold_0	feature	polypeptide_conserved_region	4926313	4926655	.	-	.	ID=DOMAIN 39-0-0;Parent=TE_BASE 39;annot=Class_I::LTR::Ty1/copia::Ty1-outgroup RNaseH_copia;name=RH;color=#fc4e2a
scaffold_0	feature	polypeptide_conserved_region	4927256	4927919	.	-	.	ID=DOMAIN 39-1-0;Parent=TE_BASE 39;annot=Class_I::LTR::Ty1/copia::Ivana RT_oryco;name=RT;color=#feb24c
scaffold_0	feature	polypeptide_conserved_region	4928616	4929264	.	-	.	ID=DOMAIN 39-2-0;Parent=TE_BASE 39;annot=Class_I::LTR::Ty1/copia::Ty1-outgroup INT_1731;name=INT;color=#b10026
scaffold_0	feature	long_terminal_repeat	4930601	4930763	.	.	.	ID=LTR LEFT 39-0;Parent=TE_BASE 39;name=ltr left;color=#f032e6
scaffold_0	feature	long_terminal_repeat	4926076	4926238	.	.	.	ID=LTR RIGHT 39-0;Parent=TE_BASE 39;name=ltr right;color=#f032e6
scaffold_0	feature	target_site_duplication	4926071	4926075	.	.	.	ID=TSR RIGHT 39;Parent=TE_BASE 39;name=tsr right;color=#333333
scaffold_0	feature	target_site_duplication	4930764	4930768	.	.	.	ID=TSR LEFT 39;Parent=TE_BASE 39;name=tsr left;color=#333333
scaffold_0	feature	nested_repeat	4705650	4712195	.	.	.	ID=TE_BASE 40;name=TE_BASE 40;annot=Class_I::LTR::Ty3/gypsy::chromovirus::Galadriel;color=#a9a9a9
scaffold_0	feature	repeat_fragment	4705650	4712195	.	.	.	ID=TE 40-0;Parent=TE_BASE 40;name=TE 40;color=#a9a9a9
scaffold_0	feature	polypeptide_conserved_region	4707173	4707773	.	+	.	ID=DOMAIN 40-0-0;Parent=TE_BASE 40;annot=Class_I::LTR::Ty3/gypsy::chromovirus::Galadriel GAG_galadriel;name=GAG;color=#225ea8
scaffold_0	feature	polypeptide_conserved_region	4708697	4709369	.	+	.	ID=DOMAIN 40-1-0;Parent=TE_BASE 40;annot=Class_I::LTR::Ty3/gypsy::chromovirus::Galadriel RT_galadriel;name=RT;color=#feb24c
scaffold_0	feature	polypeptide_conserved_region	4709504	4709852	.	+	.	ID=DOMAIN 40-2-0;Parent=TE_BASE 40;annot=Class_I::LTR::Ty3/gypsy::chromovirus::Tekay RNaseH_del;name=RH;color=#fc4e2a
scaffold_0	feature	polypeptide_conserved_region	4710107	4710593	.	+	.	ID=DOMAIN 40-3-0;Parent=TE_BASE 40;annot=Class_I::LTR::Ty3/gypsy::chromovirus::Galadriel INT_galadriel;name=INT;color=#b10026
scaffold_0	feature	polypeptide_conserved_region	4711298	4711445	.	+	.	ID=DOMAIN 40-4-0;Parent=TE_BASE 40;annot=Class_I::LTR::Ty3/gypsy::chromovirus::Galadriel CHR_galadriel_SM1Galahad;name=CHD;color=#6a51a3
scaffold_0	feature	long_terminal_repeat	4711886	4712195	.	.	.	ID=LTR RIGHT 40-0;Parent=TE_BASE 40;name=ltr right;color=#f032e6
scaffold_0	feature	long_terminal_repeat	4705650	4705946	.	.	.	ID=LTR LEFT 40-0;Parent=TE_BASE 40;name=ltr left;color=#f032e6
scaffold_0	feature	nested_repeat	4601245	4607737	.	.	.	ID=TE_BASE 44;name=TE_BASE 44;annot=Class_I::LTR::Ty3/gypsy::chromovirus::Tekay;color=#a9a9a9
scaffold_0	feature	repeat_fragment	4601245	4607737	.	.	.	ID=TE 44-0;Parent=TE_BASE 44;name=TE 44;color=#a9a9a9
scaffold_0	feature	polypeptide_conserved_region	4601847	4602204	.	+	.	ID=DOMAIN 44-0-0;Parent=TE_BASE 44;annot=Class_I::LTR::Ty3/gypsy::chromovirus::Galadriel GAG_galadriel;name=GAG;color=#225ea8
scaffold_0	feature	polypeptide_conserved_region	4603370	4604045	.	+	.	ID=DOMAIN 44-1-0;Parent=TE_BASE 44;annot=Class_I::LTR::Ty3/gypsy::chromovirus::Tekay RT_del;name=RT;color=#feb24c
scaffold_0	feature	polypeptide_conserved_region	4604177	4604525	.	+	.	ID=DOMAIN 44-2-0;Parent=TE_BASE 44;annot=Class_I::LTR::Ty3/gypsy::chromovirus::Galadriel RNaseH_galadriel;name=RH;color=#fc4e2a
scaffold_0	feature	polypeptide_conserved_region	4604780	4605266	.	+	.	ID=DOMAIN 44-3-0;Parent=TE_BASE 44;annot=Class_I::LTR::Ty3/gypsy::chromovirus::Galadriel INT_galadriel;name=INT;color=#b10026
scaffold_0	feature	polypeptide_conserved_region	4605979	4606126	.	+	.	ID=DOMAIN 44-4-0;Parent=TE_BASE 44;annot=Class_I::LTR::Ty3/gypsy::chromovirus::Galadriel CHR_galadriel_SM1Galahad;name=CHD;color=#6a51a3
scaffold_0	feature	long_terminal_repeat	4607647	4607737	.	.	.	ID=LTR RIGHT 44-0;Parent=TE_BASE 44;name=ltr right;color=#f032e6
scaffold_0	feature	long_terminal_repeat	4601245	4601335	.	.	.	ID=LTR LEFT 44-0;Parent=TE_BASE 44;name=ltr left;color=#f032e6
scaffold_0	feature	nested_repeat	4279756	4296968	.	.	.	ID=TE_BASE 52;name=TE_BASE 52;annot=Class_I::LTR::Ty3/gypsy::chromovirus::chromo-outgroup;color=#a9a9a9
scaffold_0	feature	repeat_fragment	4279756	4296968	.	.	.	ID=TE 52-0;Parent=TE_BASE 52;name=TE 52;color=#a9a9a9
scaffold_0	feature	polypeptide_conserved_region	4280003	4280138	.	-	.	ID=DOMAIN 52-0-0;Parent=TE_BASE 52;annot=Class_I::LTR::Ty3/gypsy::chromovirus::Tcn1 CHR_galadriel_SMTcn1;name=CHD;color=#6a51a3
scaffold_0	feature	polypeptide_conserved_region	4280258	4281218	.	-	.	ID=DOMAIN 52-1-0;Parent=TE_BASE 52;annot=Class_I::LTR::Ty3/gypsy::chromovirus::chromo-outgroup INT_v_clade;name=INT;color=#b10026
scaffold_0	feature	polypeptide_conserved_region	4281317	4281440	.	-	.	ID=DOMAIN 52-2-0;Parent=TE_BASE 52;annot=Class_I::LTR::Ty3/gypsy::chromovirus::chromo-outgroup RNaseH_pyret;name=RH;color=#fc4e2a
scaffold_0	feature	polypeptide_conserved_region	4281587	4282286	.	-	.	ID=DOMAIN 52-3-0;Parent=TE_BASE 52;annot=Class_I::LTR::Ty3/gypsy::chromovirus::chromo-outgroup RT_v_clade;name=RT;color=#feb24c
scaffold_0	feature	polypeptide_conserved_region	4295138	4295399	.	-	.	ID=DOMAIN 52-4-0;Parent=TE_BASE 52;annot=Class_I::LTR::Ty3/gypsy::chromovirus::chromo-outgroup AP_v_clade;name=PROT;color=#ffeda0
scaffold_0	feature	polypeptide_conserved_region	4295653	4296352	.	-	.	ID=DOMAIN 52-5-0;Parent=TE_BASE 52;annot=Class_I::LTR::Ty3/gypsy::chromovirus::chromo-outgroup GAG_v_clade;name=GAG;color=#225ea8
scaffold_0	feature	long_terminal_repeat	4296858	4296968	.	.	.	ID=LTR LEFT 52-0;Parent=TE_BASE 52;name=ltr left;color=#f032e6
scaffold_0	feature	long_terminal_repeat	4279756	4279866	.	.	.	ID=LTR RIGHT 52-0;Parent=TE_BASE 52;name=ltr right;color=#f032e6
scaffold_0	feature	nested_repeat	4232285	4237273	.	.	.	ID=TE_BASE 54;name=TE_BASE 54;annot=Class_I::LTR::Ty3/gypsy::chromovirus::Reina;color=#a9a9a9
scaffold_0	feature	repeat_fragment	4232285	4237273	.	.	.	ID=TE 54-0;Parent=TE_BASE 54;name=TE 54;color=#a9a9a9
scaffold_0	feature	polypeptide_conserved_region	4232581	4233610	.	-	.	ID=DOMAIN 54-0-0;Parent=TE_BASE 54;annot=Class_I::LTR::Ty3/gypsy::non-chromovirus::non-chromo-outgroup INT_cer2_3;name=INT;color=#b10026
scaffold_0	feature	polypeptide_conserved_region	4233997	4234363	.	-	.	ID=DOMAIN 54-1-0;Parent=TE_BASE 54;annot=Class_I::LTR::Ty3/gypsy::non-chromovirus::OTA::Athila RNaseH_osvaldo;name=RH;color=#fc4e2a
scaffold_0	feature	polypeptide_conserved_region	4234513	4235179	.	-	.	ID=DOMAIN 54-2-0;Parent=TE_BASE 54;annot=Class_I::LTR::Ty3/gypsy::chromovirus::Reina RT_reina;name=RT;color=#feb24c
scaffold_0	feature	long_terminal_repeat	4237099	4237273	.	.	.	ID=LTR LEFT 54-0;Parent=TE_BASE 54;name=ltr left;color=#f032e6
scaffold_0	feature	long_terminal_repeat	4232285	4232459	.	.	.	ID=LTR RIGHT 54-0;Parent=TE_BASE 54;name=ltr right;color=#f032e6
scaffold_0	feature	target_site_duplication	4232281	4232284	.	.	.	ID=TSR RIGHT 54;Parent=TE_BASE 54;name=tsr right;color=#333333
scaffold_0	feature	target_site_duplication	4237274	4237277	.	.	.	ID=TSR LEFT 54;Parent=TE_BASE 54;name=tsr left;color=#333333
scaffold_0	feature	nested_repeat	4100851	4108949	.	.	.	ID=TE_BASE 55;name=TE_BASE 55;annot=Class_I::LTR::Ty3/gypsy::non-chromovirus::OTA::Athila;color=#a9a9a9
scaffold_0	feature	repeat_fragment	4100851	4108949	.	.	.	ID=TE 55-0;Parent=TE_BASE 55;name=TE 55;color=#a9a9a9
scaffold_0	feature	polypeptide_conserved_region	4105974	4106556	.	+	.	ID=DOMAIN 55-0-0;Parent=TE_BASE 55;annot=Class_I::LTR::Ty3/gypsy::non-chromovirus::OTA::Athila RT_athila;name=RT;color=#feb24c
scaffold_0	feature	polypeptide_conserved_region	4106691	4107021	.	+	.	ID=DOMAIN 55-1-0;Parent=TE_BASE 55;annot=Class_I::LTR::Ty3/gypsy::non-chromovirus::OTA::Athila RNaseH_osvaldo;name=RH;color=#fc4e2a
scaffold_0	feature	polypeptide_conserved_region	4107297	4107972	.	+	.	ID=DOMAIN 55-2-0;Parent=TE_BASE 55;annot=Class_I::LTR::Ty3/gypsy::non-chromovirus::OTA::Athila INT_athila;name=INT;color=#b10026
scaffold_0	feature	long_terminal_repeat	4108826	4108949	.	.	.	ID=LTR RIGHT 55-0;Parent=TE_BASE 55;name=ltr right;color=#f032e6
scaffold_0	feature	long_terminal_repeat	4100851	4100974	.	.	.	ID=LTR LEFT 55-0;Parent=TE_BASE 55;name=ltr left;color=#f032e6
scaffold_0	feature	nested_repeat	3982492	3989950	.	.	.	ID=TE_BASE 57;name=TE_BASE 57;annot=Class_I::LTR::Ty3/gypsy::chromovirus::Galadriel;color=#a9a9a9
scaffold_0	feature	repeat_fragment	3982492	3989950	.	.	.	ID=TE 57-0;Parent=TE_BASE 57;name=TE 57;color=#a9a9a9
scaffold_0	feature	polypeptide_conserved_region	3984081	3984438	.	+	.	ID=DOMAIN 57-0-0;Parent=TE_BASE 57;annot=Class_I::LTR::Ty3/gypsy::chromovirus::Galadriel GAG_galadriel;name=GAG;color=#225ea8
scaffold_0	feature	polypeptide_conserved_region	3985606	3986281	.	+	.	ID=DOMAIN 57-1-0;Parent=TE_BASE 57;annot=Class_I::LTR::Ty3/gypsy::chromovirus::Galadriel RT_galadriel;name=RT;color=#feb24c
scaffold_0	feature	polypeptide_conserved_region	3986413	3986761	.	+	.	ID=DOMAIN 57-2-0;Parent=TE_BASE 57;annot=Class_I::LTR::Ty3/gypsy::chromovirus::Tekay RNaseH_del;name=RH;color=#fc4e2a
scaffold_0	feature	polypeptide_conserved_region	3987016	3987862	.	+	.	ID=DOMAIN 57-3-0;Parent=TE_BASE 57;annot=Class_I::LTR::Ty3/gypsy::chromovirus::Galadriel INT_galadriel;name=INT;color=#b10026
scaffold_0	feature	polypeptide_conserved_region	3988214	3988361	.	+	.	ID=DOMAIN 57-4-0;Parent=TE_BASE 57;annot=Class_I::LTR::Ty3/gypsy::chromovirus::Galadriel CHR_galadriel_SM1Galahad;name=CHD;color=#6a51a3
scaffold_0	feature	long_terminal_repeat	3988803	3989950	.	.	.	ID=LTR RIGHT 57-0;Parent=TE_BASE 57;name=ltr right;color=#f032e6
scaffold_0	feature	long_terminal_repeat	3982492	3983569	.	.	.	ID=LTR LEFT 57-0;Parent=TE_BASE 57;name=ltr left;color=#f032e6
scaffold_0	feature	nested_repeat	3965134	3972449	.	.	.	ID=TE_BASE 58;name=TE_BASE 58;annot=Class_I::LTR::Ty3/gypsy::chromovirus::Galadriel;color=#a9a9a9
scaffold_0	feature	repeat_fragment	3965134	3972449	.	.	.	ID=TE 58-0;Parent=TE_BASE 58;name=TE 58;color=#a9a9a9
scaffold_0	feature	polypeptide_conserved_region	3966281	3966638	.	+	.	ID=DOMAIN 58-0-0;Parent=TE_BASE 58;annot=Class_I::LTR::Ty3/gypsy::chromovirus::Galadriel GAG_galadriel;name=GAG;color=#225ea8
scaffold_0	feature	polypeptide_conserved_region	3967805	3968480	.	+	.	ID=DOMAIN 58-1-0;Parent=TE_BASE 58;annot=Class_I::LTR::Ty3/gypsy::chromovirus::Galadriel RT_galadriel;name=RT;color=#feb24c
scaffold_0	feature	polypeptide_conserved_region	3968612	3968942	.	+	.	ID=DOMAIN 58-2-0;Parent=TE_BASE 58;annot=Class_I::LTR::Ty3/gypsy::chromovirus::Tekay RNaseH_del;name=RH;color=#fc4e2a
scaffold_0	feature	polypeptide_conserved_region	3969507	3969993	.	+	.	ID=DOMAIN 58-3-0;Parent=TE_BASE 58;annot=Class_I::LTR::Ty3/gypsy::chromovirus::Galadriel INT_galadriel;name=INT;color=#b10026
scaffold_0	feature	polypeptide_conserved_region	3970706	3970853	.	+	.	ID=DOMAIN 58-4-0;Parent=TE_BASE 58;annot=Class_I::LTR::Ty3/gypsy::chromovirus::Galadriel CHR_galadriel_SM1Galahad;name=CHD;color=#6a51a3
scaffold_0	feature	long_terminal_repeat	3971805	3972449	.	.	.	ID=LTR RIGHT 58-0;Parent=TE_BASE 58;name=ltr right;color=#f032e6
scaffold_0	feature	long_terminal_repeat	3965134	3965788	.	.	.	ID=LTR LEFT 58-0;Parent=TE_BASE 58;name=ltr left;color=#f032e6
scaffold_0	feature	nested_repeat	3955705	3960590	.	.	.	ID=TE_BASE 60;name=TE_BASE 60;annot=Class_I::LTR::Ty3/gypsy::chromovirus::Tekay;color=#a9a9a9
scaffold_0	feature	repeat_fragment	3955705	3960590	.	.	.	ID=TE 60-0;Parent=TE_BASE 60;name=TE 60;color=#a9a9a9
scaffold_0	feature	polypeptide_conserved_region	3956002	3957028	.	-	.	ID=DOMAIN 60-0-0;Parent=TE_BASE 60;annot=Class_I::LTR::Ty3/gypsy::non-chromovirus::non-chromo-outgroup INT_cer2_3;name=INT;color=#b10026
scaffold_0	feature	polypeptide_conserved_region	3957418	3957784	.	-	.	ID=DOMAIN 60-1-0;Parent=TE_BASE 60;annot=Class_I::LTR::Ty3/gypsy::non-chromovirus::OTA::Athila RNaseH_osvaldo;name=RH;color=#fc4e2a
scaffold_0	feature	polypeptide_conserved_region	3957928	3958600	.	-	.	ID=DOMAIN 60-2-0;Parent=TE_BASE 60;annot=Class_I::LTR::Ty3/gypsy::chromovirus::Tekay RT_del;name=RT;color=#feb24c
scaffold_0	feature	long_terminal_repeat	3960415	3960590	.	.	.	ID=LTR LEFT 60-0;Parent=TE_BASE 60;name=ltr left;color=#f032e6
scaffold_0	feature	long_terminal_repeat	3955705	3955880	.	.	.	ID=LTR RIGHT 60-0;Parent=TE_BASE 60;name=ltr right;color=#f032e6
scaffold_0	feature	target_site_duplication	3955701	3955704	.	.	.	ID=TSR RIGHT 60;Parent=TE_BASE 60;name=tsr right;color=#333333
scaffold_0	feature	target_site_duplication	3960591	3960594	.	.	.	ID=TSR LEFT 60;Parent=TE_BASE 60;name=tsr left;color=#333333
scaffold_0	feature	nested_repeat	3834994	3840236	.	.	.	ID=TE_BASE 61;name=TE_BASE 61;annot=Class_I::LTR::Ty3/gypsy::chromovirus::chromo-outgroup;color=#a9a9a9
scaffold_0	feature	repeat_fragment	3834994	3840236	.	.	.	ID=TE 61-0;Parent=TE_BASE 61;name=TE 61;color=#a9a9a9
scaffold_0	feature	polypeptide_conserved_region	3835257	3835392	.	-	.	ID=DOMAIN 61-0-0;Parent=TE_BASE 61;annot=Class_I::LTR::Ty3/gypsy::chromovirus::Tcn1 CHR_galadriel_SMTcn1;name=CHD;color=#6a51a3
scaffold_0	feature	polypeptide_conserved_region	3835512	3836472	.	-	.	ID=DOMAIN 61-1-0;Parent=TE_BASE 61;annot=Class_I::LTR::Ty3/gypsy::chromovirus::chromo-outgroup INT_v_clade;name=INT;color=#b10026
scaffold_0	feature	polypeptide_conserved_region	3836799	3837159	.	-	.	ID=DOMAIN 61-2-0;Parent=TE_BASE 61;annot=Class_I::LTR::Ty3/gypsy::chromovirus::chromo-outgroup RNaseH_pyret;name=RH;color=#fc4e2a
scaffold_0	feature	polypeptide_conserved_region	3837306	3838005	.	-	.	ID=DOMAIN 61-3-0;Parent=TE_BASE 61;annot=Class_I::LTR::Ty3/gypsy::chromovirus::chromo-outgroup RT_v_clade;name=RT;color=#feb24c
scaffold_0	feature	polypeptide_conserved_region	3838452	3838713	.	-	.	ID=DOMAIN 61-4-0;Parent=TE_BASE 61;annot=Class_I::LTR::Ty3/gypsy::chromovirus::chromo-outgroup AP_v_clade;name=PROT;color=#ffeda0
scaffold_0	feature	polypeptide_conserved_region	3838967	3839660	.	-	.	ID=DOMAIN 61-5-0;Parent=TE_BASE 61;annot=Class_I::LTR::Ty3/gypsy::chromovirus::chromo-outgroup GAG_v_clade;name=GAG;color=#225ea8
scaffold_0	feature	long_terminal_repeat	3840168	3840236	.	.	.	ID=LTR LEFT 61-0;Parent=TE_BASE 61;name=ltr left;color=#f032e6
scaffold_0	feature	long_terminal_repeat	3834994	3835088	.	.	.	ID=LTR RIGHT 61-0;Parent=TE_BASE 61;name=ltr right;color=#f032e6
scaffold_0	feature	target_site_duplication	3834990	3834993	.	.	.	ID=TSR RIGHT 61;Parent=TE_BASE 61;name=tsr right;color=#333333
scaffold_0	feature	target_site_duplication	3840237	3840240	.	.	.	ID=TSR LEFT 61;Parent=TE_BASE 61;name=tsr left;color=#333333
scaffold_0	feature	nested_repeat	3827099	3834413	.	.	.	ID=TE_BASE 62;name=TE_BASE 62;annot=Class_I::LTR::Ty3/gypsy::chromovirus::Tekay;color=#a9a9a9
scaffold_0	feature	repeat_fragment	3827099	3834413	.	.	.	ID=TE 62-0;Parent=TE_BASE 62;name=TE 62;color=#a9a9a9
scaffold_0	feature	polypeptide_conserved_region	3828693	3829050	.	+	.	ID=DOMAIN 62-0-0;Parent=TE_BASE 62;annot=Class_I::LTR::Ty3/gypsy::chromovirus::Galadriel GAG_galadriel;name=GAG;color=#225ea8
scaffold_0	feature	polypeptide_conserved_region	3830877	3831534	.	+	.	ID=DOMAIN 62-1-0;Parent=TE_BASE 62;annot=Class_I::LTR::Ty3/gypsy::chromovirus::Tekay RT_del;name=RT;color=#feb24c
scaffold_0	feature	polypeptide_conserved_region	3831637	3831874	.	+	.	ID=DOMAIN 62-2-0;Parent=TE_BASE 62;annot=Class_I::LTR::Ty3/gypsy::chromovirus::Reina RNaseH_reina;name=RH;color=#fc4e2a
scaffold_0	feature	polypeptide_conserved_region	3832239	3832725	.	+	.	ID=DOMAIN 62-3-0;Parent=TE_BASE 62;annot=Class_I::LTR::Ty3/gypsy::chromovirus::Galadriel INT_galadriel;name=INT;color=#b10026
scaffold_0	feature	polypeptide_conserved_region	3833439	3833586	.	+	.	ID=DOMAIN 62-4-0;Parent=TE_BASE 62;annot=Class_I::LTR::Ty3/gypsy::chromovirus::Galadriel CHR_galadriel_SM1Galahad;name=CHD;color=#6a51a3
scaffold_0	feature	primer_binding_site	3827491	3827508	.	.	.	ID=PBS 62;Parent=TE_BASE 62;name=pbs;color=#c7e9c0
scaffold_0	feature	RR_tract	3833954	3833968	.	.	.	ID=PPT 62;Parent=TE_BASE 62;name=ppt;color=#41ab5d
scaffold_0	feature	long_terminal_repeat	3834008	3834413	.	.	.	ID=LTR RIGHT 62-0;Parent=TE_BASE 62;name=ltr right;color=#f032e6
scaffold_0	feature	long_terminal_repeat	3827099	3827438	.	.	.	ID=LTR LEFT 62-0;Parent=TE_BASE 62;name=ltr left;color=#f032e6
scaffold_0	feature	nested_repeat	3796786	3803415	.	.	.	ID=TE_BASE 63;name=TE_BASE 63;annot=Class_I::LTR::Ty3/gypsy::chromovirus::Galadriel;color=#a9a9a9
scaffold_0	feature	repeat_fragment	3796786	3803415	.	.	.	ID=TE 63-0;Parent=TE_BASE 63;name=TE 63;color=#a9a9a9
scaffold_0	feature	polypeptide_conserved_region	3797611	3797758	.	-	.	ID=DOMAIN 63-0-0;Parent=TE_BASE 63;annot=Class_I::LTR::Ty3/gypsy::chromovirus::Galadriel CHR_galadriel_SM1Galahad;name=CHD;color=#6a51a3
scaffold_0	feature	polypeptide_conserved_region	3798472	3798958	.	-	.	ID=DOMAIN 63-1-0;Parent=TE_BASE 63;annot=Class_I::LTR::Ty3/gypsy::chromovirus::Galadriel INT_galadriel;name=INT;color=#b10026
scaffold_0	feature	polypeptide_conserved_region	3799213	3799561	.	-	.	ID=DOMAIN 63-2-0;Parent=TE_BASE 63;annot=Class_I::LTR::Ty3/gypsy::chromovirus::Tekay RNaseH_del;name=RH;color=#fc4e2a
scaffold_0	feature	polypeptide_conserved_region	3799693	3800029	.	-	.	ID=DOMAIN 63-3-0;Parent=TE_BASE 63;annot=Class_I::LTR::Ty3/gypsy::chromovirus::Galadriel RT_galadriel;name=RT;color=#feb24c
scaffold_0	feature	polypeptide_conserved_region	3801449	3801806	.	-	.	ID=DOMAIN 63-4-0;Parent=TE_BASE 63;annot=Class_I::LTR::Ty3/gypsy::chromovirus::Galadriel GAG_galadriel;name=GAG;color=#225ea8
scaffold_0	feature	long_terminal_repeat	3803081	3803415	.	.	.	ID=LTR LEFT 63-0;Parent=TE_BASE 63;name=ltr left;color=#f032e6
scaffold_0	feature	long_terminal_repeat	3796786	3797108	.	.	.	ID=LTR RIGHT 63-0;Parent=TE_BASE 63;name=ltr right;color=#f032e6
scaffold_0	feature	nested_repeat	3605515	3613043	.	.	.	ID=TE_BASE 68;name=TE_BASE 68;annot=Class_I::LTR::Ty3/gypsy::chromovirus::Tekay;color=#a9a9a9
scaffold_0	feature	repeat_fragment	3605515	3613043	.	.	.	ID=TE 68-0;Parent=TE_BASE 68;name=TE 68;color=#a9a9a9
scaffold_0	feature	polypeptide_conserved_region	3607104	3607251	.	-	.	ID=DOMAIN 68-0-0;Parent=TE_BASE 68;annot=Class_I::LTR::Ty3/gypsy::chromovirus::Galadriel CHR_galadriel_SM1Galahad;name=CHD;color=#6a51a3
scaffold_0	feature	polypeptide_conserved_region	3607964	3608450	.	-	.	ID=DOMAIN 68-1-0;Parent=TE_BASE 68;annot=Class_I::LTR::Ty3/gypsy::chromovirus::Galadriel INT_galadriel;name=INT;color=#b10026
scaffold_0	feature	polypeptide_conserved_region	3608705	3609053	.	-	.	ID=DOMAIN 68-2-0;Parent=TE_BASE 68;annot=Class_I::LTR::Ty3/gypsy::chromovirus::Tekay RNaseH_del;name=RH;color=#fc4e2a
scaffold_0	feature	polypeptide_conserved_region	3609185	3609860	.	-	.	ID=DOMAIN 68-3-0;Parent=TE_BASE 68;annot=Class_I::LTR::Ty3/gypsy::chromovirus::Tekay RT_del;name=RT;color=#feb24c
scaffold_0	feature	polypeptide_conserved_region	3611027	3611384	.	-	.	ID=DOMAIN 68-4-0;Parent=TE_BASE 68;annot=Class_I::LTR::Ty3/gypsy::chromovirus::Galadriel GAG_galadriel;name=GAG;color=#225ea8
scaffold_0	feature	long_terminal_repeat	3611895	3613043	.	.	.	ID=LTR LEFT 68-0;Parent=TE_BASE 68;name=ltr left;color=#f032e6
scaffold_0	feature	long_terminal_repeat	3605515	3606662	.	.	.	ID=LTR RIGHT 68-0;Parent=TE_BASE 68;name=ltr right;color=#f032e6
scaffold_0	feature	target_site_duplication	3605510	3605514	.	.	.	ID=TSR RIGHT 68;Parent=TE_BASE 68;name=tsr right;color=#333333
scaffold_0	feature	target_site_duplication	3613044	3613048	.	.	.	ID=TSR LEFT 68;Parent=TE_BASE 68;name=tsr left;color=#333333
scaffold_0	feature	nested_repeat	3501639	3508604	.	.	.	ID=TE_BASE 71;name=TE_BASE 71;annot=Class_I::LTR::Ty3/gypsy::chromovirus::Tekay;color=#a9a9a9
scaffold_0	feature	repeat_fragment	3501639	3508604	.	.	.	ID=TE 71-0;Parent=TE_BASE 71;name=TE 71;color=#a9a9a9
scaffold_0	feature	polypeptide_conserved_region	3504720	3505395	.	+	.	ID=DOMAIN 71-0-0;Parent=TE_BASE 71;annot=Class_I::LTR::Ty3/gypsy::chromovirus::Tekay RT_del;name=RT;color=#feb24c
scaffold_0	feature	polypeptide_conserved_region	3505530	3505878	.	+	.	ID=DOMAIN 71-1-0;Parent=TE_BASE 71;annot=Class_I::LTR::Ty3/gypsy::chromovirus::Galadriel RNaseH_galadriel;name=RH;color=#fc4e2a
scaffold_0	feature	polypeptide_conserved_region	3506178	3507192	.	+	.	ID=DOMAIN 71-2-0;Parent=TE_BASE 71;annot=Class_I::LTR::Ty3/gypsy::chromovirus::Galadriel INT_galadriel;name=INT;color=#b10026
scaffold_0	feature	polypeptide_conserved_region	3507273	3507426	.	+	.	ID=DOMAIN 71-3-0;Parent=TE_BASE 71;annot=Class_I::LTR::Ty3/gypsy::chromovirus::Galadriel CHR_galadriel_SM2Galahad;name=CHD;color=#6a51a3
scaffold_0	feature	RR_tract	3508029	3508043	.	.	.	ID=PPT 71;Parent=TE_BASE 71;name=ppt;color=#41ab5d
scaffold_0	feature	long_terminal_repeat	3508050	3508604	.	.	.	ID=LTR RIGHT 71-0;Parent=TE_BASE 71;name=ltr right;color=#f032e6
scaffold_0	feature	long_terminal_repeat	3501639	3502193	.	.	.	ID=LTR LEFT 71-0;Parent=TE_BASE 71;name=ltr left;color=#f032e6
scaffold_0	feature	nested_repeat	3326860	3362034	.	.	.	ID=TE_BASE 72;name=TE_BASE 72;annot=Class_I::LTR::Ty3/gypsy::chromovirus::Reina;color=#a9a9a9
scaffold_0	feature	repeat_fragment	3326860	3362034	.	.	.	ID=TE 72-0;Parent=TE_BASE 72;name=TE 72;color=#a9a9a9
scaffold_0	feature	polypeptide_conserved_region	3359034	3359301	.	+	.	ID=DOMAIN 72-0-0;Parent=TE_BASE 72;annot=Class_I::LTR::Ty3/gypsy::chromovirus::Reina RT_reina;name=RT;color=#feb24c
scaffold_0	feature	polypeptide_conserved_region	3359432	3359777	.	+	.	ID=DOMAIN 72-1-0;Parent=TE_BASE 72;annot=Class_I::LTR::Ty3/gypsy::chromovirus::Galadriel RNaseH_galadriel;name=RH;color=#fc4e2a
scaffold_0	feature	polypeptide_conserved_region	3360103	3360904	.	+	.	ID=DOMAIN 72-2-0;Parent=TE_BASE 72;annot=Class_I::LTR::Ty3/gypsy::chromovirus::Galadriel INT_galadriel;name=INT;color=#b10026
scaffold_0	feature	long_terminal_repeat	3361513	3362034	.	.	.	ID=LTR RIGHT 72-0;Parent=TE_BASE 72;name=ltr right;color=#f032e6
scaffold_0	feature	long_terminal_repeat	3326860	3327369	.	.	.	ID=LTR LEFT 72-0;Parent=TE_BASE 72;name=ltr left;color=#f032e6
scaffold_0	feature	nested_repeat	3315457	3322994	.	.	.	ID=TE_BASE 73;name=TE_BASE 73;annot=Class_I::LTR::Ty3/gypsy::chromovirus::Tekay;color=#a9a9a9
scaffold_0	feature	repeat_fragment	3315457	3322994	.	.	.	ID=TE 73-0;Parent=TE_BASE 73;name=TE 73;color=#a9a9a9
scaffold_0	feature	polypeptide_conserved_region	3317056	3317203	.	-	.	ID=DOMAIN 73-0-0;Parent=TE_BASE 73;annot=Class_I::LTR::Ty3/gypsy::chromovirus::Galadriel CHR_galadriel_SM1Galahad;name=CHD;color=#6a51a3
scaffold_0	feature	polypeptide_conserved_region	3317917	3318403	.	-	.	ID=DOMAIN 73-1-0;Parent=TE_BASE 73;annot=Class_I::LTR::Ty3/gypsy::chromovirus::Galadriel INT_galadriel;name=INT;color=#b10026
scaffold_0	feature	polypeptide_conserved_region	3318658	3319006	.	-	.	ID=DOMAIN 73-2-0;Parent=TE_BASE 73;annot=Class_I::LTR::Ty3/gypsy::chromovirus::Tekay RNaseH_del;name=RH;color=#fc4e2a
scaffold_0	feature	polypeptide_conserved_region	3319138	3319813	.	-	.	ID=DOMAIN 73-3-0;Parent=TE_BASE 73;annot=Class_I::LTR::Ty3/gypsy::chromovirus::Tekay RT_del;name=RT;color=#feb24c
scaffold_0	feature	polypeptide_conserved_region	3320980	3321337	.	-	.	ID=DOMAIN 73-4-0;Parent=TE_BASE 73;annot=Class_I::LTR::Ty3/gypsy::chromovirus::Galadriel GAG_galadriel;name=GAG;color=#225ea8
scaffold_0	feature	primer_binding_site	3316641	3316660	.	.	.	ID=PBS 73;Parent=TE_BASE 73;name=ppt;color=#41ab5d
scaffold_0	feature	RR_tract	3321820	3321834	.	.	.	ID=PPT 73;Parent=TE_BASE 73;name=pbs;color=#c7e9c0
scaffold_0	feature	long_terminal_repeat	3321848	3322994	.	.	.	ID=LTR LEFT 73-0;Parent=TE_BASE 73;name=ltr left;color=#f032e6
scaffold_0	feature	long_terminal_repeat	3315457	3316614	.	.	.	ID=LTR RIGHT 73-0;Parent=TE_BASE 73;name=ltr right;color=#f032e6
scaffold_0	feature	target_site_duplication	3315452	3315456	.	.	.	ID=TSR RIGHT 73;Parent=TE_BASE 73;name=tsr right;color=#333333
scaffold_0	feature	target_site_duplication	3322995	3322999	.	.	.	ID=TSR LEFT 73;Parent=TE_BASE 73;name=tsr left;color=#333333
scaffold_0	feature	nested_repeat	3261364	3268972	.	.	.	ID=TE_BASE 74;name=TE_BASE 74;annot=Class_I::LTR::Ty1/copia::Ivana;color=#a9a9a9
scaffold_0	feature	repeat_fragment	3261364	3268972	.	.	.	ID=TE 74-0;Parent=TE_BASE 74;name=TE 74;color=#a9a9a9
scaffold_0	feature	polypeptide_conserved_region	3264811	3265006	.	+	.	ID=DOMAIN 74-0-0;Parent=TE_BASE 74;annot=Class_I::LTR::Ty1/copia::Ivana RT_oryco;name=RT;color=#feb24c
scaffold_0	feature	polypeptide_conserved_region	3265481	3265667	.	+	.	ID=DOMAIN 74-1-0;Parent=TE_BASE 74;annot=Class_I::LTR::Ty1/copia::Ivana RNaseH_oryco;name=RH;color=#fc4e2a
scaffold_0	feature	primer_binding_site	3262266	3262285	.	.	.	ID=PBS 74;Parent=TE_BASE 74;name=pbs;color=#c7e9c0
scaffold_0	feature	RR_tract	3268109	3268123	.	.	.	ID=PPT 74;Parent=TE_BASE 74;name=ppt;color=#41ab5d
scaffold_0	feature	long_terminal_repeat	3268131	3268972	.	.	.	ID=LTR RIGHT 74-0;Parent=TE_BASE 74;name=ltr right;color=#f032e6
scaffold_0	feature	long_terminal_repeat	3261364	3262205	.	.	.	ID=LTR LEFT 74-0;Parent=TE_BASE 74;name=ltr left;color=#f032e6
scaffold_0	feature	nested_repeat	2903757	2908856	.	.	.	ID=TE_BASE 79;name=TE_BASE 79;annot=Class_I::LTR::Ty3/gypsy::non-chromovirus::Selgy;color=#a9a9a9
scaffold_0	feature	repeat_fragment	2903757	2908856	.	.	.	ID=TE 79-0;Parent=TE_BASE 79;name=TE 79;color=#a9a9a9
scaffold_0	feature	polypeptide_conserved_region	2906046	2906553	.	+	.	ID=DOMAIN 79-0-0;Parent=TE_BASE 79;annot=Class_I::LTR::Ty3/gypsy::non-chromovirus::Selgy RT_gmr1;name=RT;color=#feb24c
scaffold_0	feature	polypeptide_conserved_region	2906775	2907129	.	+	.	ID=DOMAIN 79-1-0;Parent=TE_BASE 79;annot=Class_I::LTR::Ty3/gypsy::non-chromovirus::OTA::Athila RNaseH_osvaldo;name=RH;color=#fc4e2a
scaffold_0	feature	polypeptide_conserved_region	2907519	2908077	.	+	.	ID=DOMAIN 79-2-0;Parent=TE_BASE 79;annot=Class_I::LTR::Ty3/gypsy::non-chromovirus::non-chromo-outgroup INT_osvaldo;name=INT;color=#b10026
scaffold_0	feature	primer_binding_site	2903962	2903978	.	.	.	ID=PBS 79;Parent=TE_BASE 79;name=pbs;color=#c7e9c0
scaffold_0	feature	RR_tract	2908560	2908574	.	.	.	ID=PPT 79;Parent=TE_BASE 79;name=ppt;color=#41ab5d
scaffold_0	feature	long_terminal_repeat	2908651	2908856	.	.	.	ID=LTR RIGHT 79-0;Parent=TE_BASE 79;name=ltr right;color=#f032e6
scaffold_0	feature	long_terminal_repeat	2903757	2903956	.	.	.	ID=LTR LEFT 79-0;Parent=TE_BASE 79;name=ltr left;color=#f032e6
scaffold_0	feature	target_site_duplication	2903753	2903756	.	.	.	ID=TSR LEFT 79;Parent=TE_BASE 79;name=tsr left;color=#333333
scaffold_0	feature	target_site_duplication	2908857	2908860	.	.	.	ID=TSR RIGHT 79;Parent=TE_BASE 79;name=tsr right;color=#333333
scaffold_0	feature	nested_repeat	2799828	2811388	.	.	.	ID=TE_BASE 80;name=TE_BASE 80;annot=Class_I::LTR::Ty3/gypsy::non-chromovirus::OTA::Athila;color=#a9a9a9
scaffold_0	feature	repeat_fragment	2799828	2811388	.	.	.	ID=TE 80-0;Parent=TE_BASE 80;name=TE 80;color=#a9a9a9
scaffold_0	feature	polypeptide_conserved_region	2808070	2808322	.	+	.	ID=DOMAIN 80-0-0;Parent=TE_BASE 80;annot=Class_I::LTR::Ty3/gypsy::non-chromovirus::OTA::Athila AP_athila;name=PROT;color=#ffeda0
scaffold_0	feature	polypeptide_conserved_region	2809073	2809409	.	+	.	ID=DOMAIN 80-1-0;Parent=TE_BASE 80;annot=Class_I::LTR::Ty3/gypsy::non-chromovirus::OTA::Athila RT_athila;name=RT;color=#feb24c
scaffold_0	feature	primer_binding_site	2799914	2799933	.	.	.	ID=PBS 80;Parent=TE_BASE 80;name=pbs;color=#c7e9c0
scaffold_0	feature	RR_tract	2811274	2811288	.	.	.	ID=PPT 80;Parent=TE_BASE 80;name=ppt;color=#41ab5d
scaffold_0	feature	long_terminal_repeat	2811323	2811388	.	.	.	ID=LTR RIGHT 80-0;Parent=TE_BASE 80;name=ltr right;color=#f032e6
scaffold_0	feature	long_terminal_repeat	2799828	2799895	.	.	.	ID=LTR LEFT 80-0;Parent=TE_BASE 80;name=ltr left;color=#f032e6
scaffold_0	feature	nested_repeat	2760915	2765880	.	.	.	ID=TE_BASE 81;name=TE_BASE 81;annot=Class_I::LTR::Ty3/gypsy::chromovirus::chromo-outgroup;color=#a9a9a9
scaffold_0	feature	repeat_fragment	2760915	2765880	.	.	.	ID=TE 81-0;Parent=TE_BASE 81;name=TE 81;color=#a9a9a9
scaffold_0	feature	polypeptide_conserved_region	2763257	2763671	.	+	.	ID=DOMAIN 81-0-0;Parent=TE_BASE 81;annot=Class_I::LTR::Ty3/gypsy::chromovirus::chromo-outgroup RT_v_clade;name=RT;color=#feb24c
scaffold_0	feature	polypeptide_conserved_region	2763812	2764091	.	+	.	ID=DOMAIN 81-1-0;Parent=TE_BASE 81;annot=Class_I::LTR::Ty3/gypsy::non-chromovirus::OTA::Athila RNaseH_osvaldo;name=RH;color=#fc4e2a
scaffold_0	feature	polypeptide_conserved_region	2764539	2765472	.	+	.	ID=DOMAIN 81-2-0;Parent=TE_BASE 81;annot=Class_I::LTR::Ty3/gypsy::non-chromovirus::non-chromo-outgroup INT_cer2_3;name=INT;color=#b10026
scaffold_0	feature	primer_binding_site	2761118	2761142	.	.	.	ID=PBS 81;Parent=TE_BASE 81;name=pbs;color=#c7e9c0
scaffold_0	feature	RR_tract	2765690	2765704	.	.	.	ID=PPT 81;Parent=TE_BASE 81;name=ppt;color=#41ab5d
scaffold_0	feature	long_terminal_repeat	2765704	2765880	.	.	.	ID=LTR RIGHT 81-0;Parent=TE_BASE 81;name=ltr right;color=#f032e6
scaffold_0	feature	long_terminal_repeat	2760915	2761091	.	.	.	ID=LTR LEFT 81-0;Parent=TE_BASE 81;name=ltr left;color=#f032e6
scaffold_0	feature	target_site_duplication	2760911	2760914	.	.	.	ID=TSR LEFT 81;Parent=TE_BASE 81;name=tsr left;color=#333333
scaffold_0	feature	target_site_duplication	2765881	2765884	.	.	.	ID=TSR RIGHT 81;Parent=TE_BASE 81;name=tsr right;color=#333333
scaffold_0	feature	nested_repeat	2755915	2759998	.	.	.	ID=TE_BASE 82;name=TE_BASE 82;annot=Class_I::LTR::Ty3/gypsy::chromovirus::Tekay;color=#a9a9a9
scaffold_0	feature	repeat_fragment	2755915	2759998	.	.	.	ID=TE 82-0;Parent=TE_BASE 82;name=TE 82;color=#a9a9a9
scaffold_0	feature	polypeptide_conserved_region	2757723	2758374	.	+	.	ID=DOMAIN 82-0-0;Parent=TE_BASE 82;annot=Class_I::LTR::Ty3/gypsy::chromovirus::Tekay RT_del;name=RT;color=#feb24c
scaffold_0	feature	polypeptide_conserved_region	2758512	2758863	.	+	.	ID=DOMAIN 82-1-0;Parent=TE_BASE 82;annot=Class_I::LTR::Ty3/gypsy::chromovirus::CRM RNaseH_crm;name=RH;color=#fc4e2a
scaffold_0	feature	polypeptide_conserved_region	2759371	2759731	.	+	.	ID=DOMAIN 82-2-0;Parent=TE_BASE 82;annot=Class_I::LTR::Ty3/gypsy::chromovirus::Reina INT_reina;name=INT;color=#b10026
scaffold_0	feature	RR_tract	2759882	2759896	.	.	.	ID=PPT 82;Parent=TE_BASE 82;name=ppt;color=#41ab5d
scaffold_0	feature	long_terminal_repeat	2759918	2759998	.	.	.	ID=LTR RIGHT 82-0;Parent=TE_BASE 82;name=ltr right;color=#f032e6
scaffold_0	feature	long_terminal_repeat	2755915	2755985	.	.	.	ID=LTR LEFT 82-0;Parent=TE_BASE 82;name=ltr left;color=#f032e6
scaffold_0	feature	nested_repeat	2596305	2601218	.	.	.	ID=TE_BASE 83;name=TE_BASE 83;annot=Class_I::LTR::Ty3/gypsy::chromovirus::Tekay;color=#a9a9a9
scaffold_0	feature	repeat_fragment	2596305	2601218	.	.	.	ID=TE 83-0;Parent=TE_BASE 83;name=TE 83;color=#a9a9a9
scaffold_0	feature	polypeptide_conserved_region	2596674	2597670	.	-	.	ID=DOMAIN 83-0-0;Parent=TE_BASE 83;annot=Class_I::LTR::Ty3/gypsy::chromovirus::Tekay INT_del;name=INT;color=#b10026
scaffold_0	feature	polypeptide_conserved_region	2597973	2598321	.	-	.	ID=DOMAIN 83-1-0;Parent=TE_BASE 83;annot=Class_I::LTR::Ty3/gypsy::chromovirus::CRM RNaseH_crm;name=RH;color=#fc4e2a
scaffold_0	feature	polypeptide_conserved_region	2598462	2599134	.	-	.	ID=DOMAIN 83-2-0;Parent=TE_BASE 83;annot=Class_I::LTR::Ty3/gypsy::chromovirus::Tekay RT_del;name=RT;color=#feb24c
scaffold_0	feature	long_terminal_repeat	2600986	2601218	.	.	.	ID=LTR LEFT 83-0;Parent=TE_BASE 83;name=ltr left;color=#f032e6
scaffold_0	feature	long_terminal_repeat	2596305	2596537	.	.	.	ID=LTR RIGHT 83-0;Parent=TE_BASE 83;name=ltr right;color=#f032e6
scaffold_0	feature	target_site_duplication	2596300	2596304	.	.	.	ID=TSR RIGHT 83;Parent=TE_BASE 83;name=tsr right;color=#333333
scaffold_0	feature	target_site_duplication	2601219	2601223	.	.	.	ID=TSR LEFT 83;Parent=TE_BASE 83;name=tsr left;color=#333333
scaffold_0	feature	nested_repeat	2518811	2523822	.	.	.	ID=TE_BASE 85;name=TE_BASE 85;annot=Class_I::LTR::Ty3/gypsy::chromovirus::Reina;color=#a9a9a9
scaffold_0	feature	repeat_fragment	2518811	2523822	.	.	.	ID=TE 85-0;Parent=TE_BASE 85;name=TE 85;color=#a9a9a9
scaffold_0	feature	polypeptide_conserved_region	2519210	2520146	.	-	.	ID=DOMAIN 85-0-0;Parent=TE_BASE 85;annot=Class_I::LTR::Ty3/gypsy::non-chromovirus::non-chromo-outgroup INT_cer2_3;name=INT;color=#b10026
scaffold_0	feature	polypeptide_conserved_region	2520524	2520890	.	-	.	ID=DOMAIN 85-1-0;Parent=TE_BASE 85;annot=Class_I::LTR::Ty3/gypsy::non-chromovirus::OTA::Athila RNaseH_osvaldo;name=RH;color=#fc4e2a
scaffold_0	feature	polypeptide_conserved_region	2521040	2521706	.	-	.	ID=DOMAIN 85-2-0;Parent=TE_BASE 85;annot=Class_I::LTR::Ty3/gypsy::chromovirus::Reina RT_reina;name=RT;color=#feb24c
scaffold_0	feature	long_terminal_repeat	2523647	2523822	.	.	.	ID=LTR LEFT 85-0;Parent=TE_BASE 85;name=ltr left;color=#f032e6
scaffold_0	feature	long_terminal_repeat	2518811	2518986	.	.	.	ID=LTR RIGHT 85-0;Parent=TE_BASE 85;name=ltr right;color=#f032e6
scaffold_0	feature	target_site_duplication	2518807	2518810	.	.	.	ID=TSR RIGHT 85;Parent=TE_BASE 85;name=tsr right;color=#333333
scaffold_0	feature	target_site_duplication	2523823	2523826	.	.	.	ID=TSR LEFT 85;Parent=TE_BASE 85;name=tsr left;color=#333333
scaffold_0	feature	nested_repeat	2449444	2454453	.	.	.	ID=TE_BASE 86;name=TE_BASE 86;annot=Class_I::LTR::Ty3/gypsy::non-chromovirus::Selgy;color=#a9a9a9
scaffold_0	feature	repeat_fragment	2449444	2454453	.	.	.	ID=TE 86-0;Parent=TE_BASE 86;name=TE 86;color=#a9a9a9
scaffold_0	feature	polypeptide_conserved_region	2450183	2450783	.	-	.	ID=DOMAIN 86-0-0;Parent=TE_BASE 86;annot=Class_I::LTR::Ty3/gypsy::non-chromovirus::non-chromo-outgroup INT_cer2_3;name=INT;color=#b10026
scaffold_0	feature	polypeptide_conserved_region	2451155	2451521	.	-	.	ID=DOMAIN 86-1-0;Parent=TE_BASE 86;annot=Class_I::LTR::Ty3/gypsy::non-chromovirus::OTA::Athila RNaseH_osvaldo;name=RH;color=#fc4e2a
scaffold_0	feature	polypeptide_conserved_region	2451677	2452337	.	-	.	ID=DOMAIN 86-2-0;Parent=TE_BASE 86;annot=Class_I::LTR::Ty3/gypsy::non-chromovirus::Selgy RT_gmr1;name=RT;color=#feb24c
scaffold_0	feature	polypeptide_conserved_region	2453671	2453845	.	-	.	ID=DOMAIN 86-3-0;Parent=TE_BASE 86;annot=Class_I::LTR::Ty3/gypsy::non-chromovirus::Selgy saspase;name=GAG;color=#225ea8
scaffold_0	feature	long_terminal_repeat	2454279	2454453	.	.	.	ID=LTR LEFT 86-0;Parent=TE_BASE 86;name=ltr left;color=#f032e6
scaffold_0	feature	long_terminal_repeat	2449444	2449618	.	.	.	ID=LTR RIGHT 86-0;Parent=TE_BASE 86;name=ltr right;color=#f032e6
scaffold_0	feature	target_site_duplication	2449440	2449443	.	.	.	ID=TSR RIGHT 86;Parent=TE_BASE 86;name=tsr right;color=#333333
scaffold_0	feature	target_site_duplication	2454454	2454457	.	.	.	ID=TSR LEFT 86;Parent=TE_BASE 86;name=tsr left;color=#333333
scaffold_0	feature	nested_repeat	2379240	2395016	.	.	.	ID=TE_BASE 88;name=TE_BASE 88;annot=Class_I::LTR::Ty3/gypsy::chromovirus::Reina;color=#a9a9a9
scaffold_0	feature	repeat_fragment	2379240	2395016	.	.	.	ID=TE 88-0;Parent=TE_BASE 88;name=TE 88;color=#a9a9a9
scaffold_0	feature	polypeptide_conserved_region	2382946	2383606	.	+	.	ID=DOMAIN 88-0-0;Parent=TE_BASE 88;annot=Class_I::LTR::Ty3/gypsy::chromovirus::Reina RT_reina;name=RT;color=#feb24c
scaffold_0	feature	primer_binding_site	2379336	2379357	.	.	.	ID=PBS 88;Parent=TE_BASE 88;name=pbs;color=#c7e9c0
scaffold_0	feature	RR_tract	2394924	2394938	.	.	.	ID=PPT 88;Parent=TE_BASE 88;name=ppt;color=#41ab5d
scaffold_0	feature	long_terminal_repeat	2394941	2395016	.	.	.	ID=LTR RIGHT 88-0;Parent=TE_BASE 88;name=ltr right;color=#f032e6
scaffold_0	feature	long_terminal_repeat	2379240	2379315	.	.	.	ID=LTR LEFT 88-0;Parent=TE_BASE 88;name=ltr left;color=#f032e6
scaffold_0	feature	nested_repeat	2363183	2368399	.	.	.	ID=TE_BASE 89;name=TE_BASE 89;annot=Class_I::LTR::Ty3/gypsy::chromovirus::Reina;color=#a9a9a9
scaffold_0	feature	repeat_fragment	2363183	2368399	.	.	.	ID=TE 89-0;Parent=TE_BASE 89;name=TE 89;color=#a9a9a9
scaffold_0	feature	polypeptide_conserved_region	2363924	2364509	.	-	.	ID=DOMAIN 89-0-0;Parent=TE_BASE 89;annot=Class_I::LTR::Ty3/gypsy::non-chromovirus::non-chromo-outgroup INT_cer2_3;name=INT;color=#b10026
scaffold_0	feature	polypeptide_conserved_region	2364881	2365247	.	-	.	ID=DOMAIN 89-1-0;Parent=TE_BASE 89;annot=Class_I::LTR::Ty3/gypsy::non-chromovirus::OTA::Athila RNaseH_osvaldo;name=RH;color=#fc4e2a
scaffold_0	feature	polypeptide_conserved_region	2365397	2366063	.	-	.	ID=DOMAIN 89-2-0;Parent=TE_BASE 89;annot=Class_I::LTR::Ty3/gypsy::chromovirus::Reina RT_reina;name=RT;color=#feb24c
scaffold_0	feature	polypeptide_conserved_region	2367618	2367792	.	-	.	ID=DOMAIN 89-3-0;Parent=TE_BASE 89;annot=Class_I::LTR::Ty3/gypsy::non-chromovirus::Selgy saspase;name=GAG;color=#225ea8
scaffold_0	feature	long_terminal_repeat	2368225	2368399	.	.	.	ID=LTR LEFT 89-0;Parent=TE_BASE 89;name=ltr left;color=#f032e6
scaffold_0	feature	long_terminal_repeat	2363183	2363357	.	.	.	ID=LTR RIGHT 89-0;Parent=TE_BASE 89;name=ltr right;color=#f032e6
scaffold_0	feature	target_site_duplication	2363179	2363182	.	.	.	ID=TSR RIGHT 89;Parent=TE_BASE 89;name=tsr right;color=#333333
scaffold_0	feature	target_site_duplication	2368400	2368403	.	.	.	ID=TSR LEFT 89;Parent=TE_BASE 89;name=tsr left;color=#333333
scaffold_0	feature	nested_repeat	2314358	2335287	.	.	.	ID=TE_BASE 91;name=TE_BASE 91;annot=Class_I::LTR::Ty3/gypsy::chromovirus::Galadriel;color=#a9a9a9
scaffold_0	feature	repeat_fragment	2314358	2335287	.	.	.	ID=TE 91-0;Parent=TE_BASE 91;name=TE 91;color=#a9a9a9
scaffold_0	feature	polypeptide_conserved_region	2323751	2324099	.	+	.	ID=DOMAIN 91-0-0;Parent=TE_BASE 91;annot=Class_I::LTR::Ty3/gypsy::chromovirus::Galadriel GAG_galadriel;name=GAG;color=#225ea8
scaffold_0	feature	polypeptide_conserved_region	2328649	2329639	.	+	.	ID=DOMAIN 91-1-0;Parent=TE_BASE 91;annot=Class_I::LTR::Ty3/gypsy::chromovirus::Tekay INT_del;name=INT;color=#b10026
scaffold_0	feature	polypeptide_conserved_region	2330028	2330664	.	+	.	ID=DOMAIN 91-2-0;Parent=TE_BASE 91;annot=Class_I::LTR::Ty3/gypsy::chromovirus::Galadriel RT_galadriel;name=RT;color=#feb24c
scaffold_0	feature	primer_binding_site	2314576	2314593	.	.	.	ID=PBS 91;Parent=TE_BASE 91;name=pbs;color=#c7e9c0
scaffold_0	feature	RR_tract	2335042	2335056	.	.	.	ID=PPT 91;Parent=TE_BASE 91;name=ppt;color=#41ab5d
scaffold_0	feature	long_terminal_repeat	2335122	2335287	.	.	.	ID=LTR RIGHT 91-0;Parent=TE_BASE 91;name=ltr right;color=#f032e6
scaffold_0	feature	long_terminal_repeat	2314358	2314515	.	.	.	ID=LTR LEFT 91-0;Parent=TE_BASE 91;name=ltr left;color=#f032e6
scaffold_0	feature	nested_repeat	2278704	2286206	.	.	.	ID=TE_BASE 92;name=TE_BASE 92;annot=Class_I::LTR::Ty3/gypsy::chromovirus::Galadriel;color=#a9a9a9
scaffold_0	feature	repeat_fragment	2278704	2286206	.	.	.	ID=TE 92-0;Parent=TE_BASE 92;name=TE 92;color=#a9a9a9
scaffold_0	feature	polypeptide_conserved_region	2280267	2280414	.	-	.	ID=DOMAIN 92-0-0;Parent=TE_BASE 92;annot=Class_I::LTR::Ty3/gypsy::chromovirus::Galadriel CHR_galadriel_SM1Galahad;name=CHD;color=#6a51a3
scaffold_0	feature	polypeptide_conserved_region	2281127	2281613	.	-	.	ID=DOMAIN 92-1-0;Parent=TE_BASE 92;annot=Class_I::LTR::Ty3/gypsy::chromovirus::Galadriel INT_galadriel;name=INT;color=#b10026
scaffold_0	feature	polypeptide_conserved_region	2281868	2282216	.	-	.	ID=DOMAIN 92-2-0;Parent=TE_BASE 92;annot=Class_I::LTR::Ty3/gypsy::chromovirus::Tekay RNaseH_del;name=RH;color=#fc4e2a
scaffold_0	feature	polypeptide_conserved_region	2282348	2283023	.	-	.	ID=DOMAIN 92-3-0;Parent=TE_BASE 92;annot=Class_I::LTR::Ty3/gypsy::chromovirus::Galadriel RT_galadriel;name=RT;color=#feb24c
scaffold_0	feature	polypeptide_conserved_region	2284190	2284547	.	-	.	ID=DOMAIN 92-4-0;Parent=TE_BASE 92;annot=Class_I::LTR::Ty3/gypsy::chromovirus::Galadriel GAG_galadriel;name=GAG;color=#225ea8
scaffold_0	feature	primer_binding_site	2279836	2279853	.	.	.	ID=PBS 92;Parent=TE_BASE 92;name=ppt;color=#41ab5d
scaffold_0	feature	RR_tract	2285030	2285044	.	.	.	ID=PPT 92;Parent=TE_BASE 92;name=pbs;color=#c7e9c0
scaffold_0	feature	long_terminal_repeat	2285087	2286206	.	.	.	ID=LTR LEFT 92-0;Parent=TE_BASE 92;name=ltr left;color=#f032e6
scaffold_0	feature	long_terminal_repeat	2278704	2279825	.	.	.	ID=LTR RIGHT 92-0;Parent=TE_BASE 92;name=ltr right;color=#f032e6
scaffold_0	feature	nested_repeat	2155449	2193247	.	.	.	ID=TE_BASE 93;name=TE_BASE 93;annot=Class_I::LTR::Ty3/gypsy::chromovirus::Reina;color=#a9a9a9
scaffold_0	feature	repeat_fragment	2155449	2193247	.	.	.	ID=TE 93-0;Parent=TE_BASE 93;name=TE 93;color=#a9a9a9
scaffold_0	feature	polypeptide_conserved_region	2166614	2167031	.	-	.	ID=DOMAIN 93-0-0;Parent=TE_BASE 93;annot=Class_I::LTR::Ty3/gypsy::chromovirus::Tekay INT_del;name=INT;color=#b10026
scaffold_0	feature	polypeptide_conserved_region	2167280	2167610	.	-	.	ID=DOMAIN 93-1-0;Parent=TE_BASE 93;annot=Class_I::LTR::Ty3/gypsy::chromovirus::Tekay RNaseH_del;name=RH;color=#fc4e2a
scaffold_0	feature	polypeptide_conserved_region	2167784	2168444	.	-	.	ID=DOMAIN 93-2-0;Parent=TE_BASE 93;annot=Class_I::LTR::Ty3/gypsy::chromovirus::Reina RT_reina;name=RT;color=#feb24c
scaffold_0	feature	long_terminal_repeat	2193130	2193247	.	.	.	ID=LTR LEFT 93-0;Parent=TE_BASE 93;name=ltr left;color=#f032e6
scaffold_0	feature	long_terminal_repeat	2155449	2155565	.	.	.	ID=LTR RIGHT 93-0;Parent=TE_BASE 93;name=ltr right;color=#f032e6
scaffold_0	feature	nested_repeat	1966182	1971800	.	.	.	ID=TE_BASE 94;name=TE_BASE 94;annot=Class_I::LTR::Ty3/gypsy::chromovirus::chromo-outgroup;color=#a9a9a9
scaffold_0	feature	repeat_fragment	1966182	1971800	.	.	.	ID=TE 94-0;Parent=TE_BASE 94;name=TE 94;color=#a9a9a9
scaffold_0	feature	polypeptide_conserved_region	1966830	1967517	.	+	.	ID=DOMAIN 94-0-0;Parent=TE_BASE 94;annot=Class_I::LTR::Ty3/gypsy::chromovirus::chromo-outgroup GAG_v_clade;name=GAG;color=#225ea8
scaffold_0	feature	polypeptide_conserved_region	1968509	1969205	.	+	.	ID=DOMAIN 94-1-0;Parent=TE_BASE 94;annot=Class_I::LTR::Ty3/gypsy::chromovirus::chromo-outgroup RT_v_clade;name=RT;color=#feb24c
scaffold_0	feature	polypeptide_conserved_region	1969355	1969715	.	+	.	ID=DOMAIN 94-2-0;Parent=TE_BASE 94;annot=Class_I::LTR::Ty3/gypsy::chromovirus::chromo-outgroup RNaseH_pyret;name=RH;color=#fc4e2a
scaffold_0	feature	polypeptide_conserved_region	1970030	1970990	.	+	.	ID=DOMAIN 94-3-0;Parent=TE_BASE 94;annot=Class_I::LTR::Ty3/gypsy::chromovirus::chromo-outgroup INT_v_clade;name=INT;color=#b10026
scaffold_0	feature	polypeptide_conserved_region	1971122	1971257	.	+	.	ID=DOMAIN 94-4-0;Parent=TE_BASE 94;annot=Class_I::LTR::Ty3/gypsy::chromovirus::Tcn1 CHR_galadriel_SMTcn1;name=CHD;color=#6a51a3
scaffold_0	feature	primer_binding_site	1966599	1966620	.	.	.	ID=PBS 94;Parent=TE_BASE 94;name=pbs;color=#c7e9c0
scaffold_0	feature	RR_tract	1971379	1971393	.	.	.	ID=PPT 94;Parent=TE_BASE 94;name=ppt;color=#41ab5d
scaffold_0	feature	long_terminal_repeat	1971393	1971800	.	.	.	ID=LTR RIGHT 94-0;Parent=TE_BASE 94;name=ltr right;color=#f032e6
scaffold_0	feature	long_terminal_repeat	1966182	1966579	.	.	.	ID=LTR LEFT 94-0;Parent=TE_BASE 94;name=ltr left;color=#f032e6
scaffold_0	feature	nested_repeat	1939433	1960933	.	.	.	ID=TE_BASE 95;name=TE_BASE 95;annot=Class_I::LTR::Ty3/gypsy::non-chromovirus::OTA::Athila;color=#a9a9a9
scaffold_0	feature	repeat_fragment	1939433	1960933	.	.	.	ID=TE 95-0;Parent=TE_BASE 95;name=TE 95;color=#a9a9a9
scaffold_0	feature	polypeptide_conserved_region	1943956	1944205	.	+	.	ID=DOMAIN 95-0-0;Parent=TE_BASE 95;annot=Class_I::LTR::Ty3/gypsy::non-chromovirus::OTA::Athila AP_athila;name=PROT;color=#ffeda0
scaffold_0	feature	polypeptide_conserved_region	1944940	1945612	.	+	.	ID=DOMAIN 95-1-0;Parent=TE_BASE 95;annot=Class_I::LTR::Ty3/gypsy::non-chromovirus::OTA::Athila RT_athila;name=RT;color=#feb24c
scaffold_0	feature	polypeptide_conserved_region	1958998	1959334	.	+	.	ID=DOMAIN 95-2-0;Parent=TE_BASE 95;annot=Class_I::LTR::Ty3/gypsy::non-chromovirus::OTA::Athila RNaseH_athila;name=RH;color=#fc4e2a
scaffold_0	feature	polypeptide_conserved_region	1959616	1960087	.	+	.	ID=DOMAIN 95-3-0;Parent=TE_BASE 95;annot=Class_I::LTR::Ty3/gypsy::non-chromovirus::OTA::Athila INT_athila;name=INT;color=#b10026
scaffold_0	feature	RR_tract	1960430	1960444	.	.	.	ID=PPT 95;Parent=TE_BASE 95;name=ppt;color=#41ab5d
scaffold_0	feature	long_terminal_repeat	1960510	1960933	.	.	.	ID=LTR RIGHT 95-0;Parent=TE_BASE 95;name=ltr right;color=#f032e6
scaffold_0	feature	long_terminal_repeat	1939433	1939858	.	.	.	ID=LTR LEFT 95-0;Parent=TE_BASE 95;name=ltr left;color=#f032e6
scaffold_0	feature	target_site_duplication	1939428	1939432	.	.	.	ID=TSR LEFT 95;Parent=TE_BASE 95;name=tsr left;color=#333333
scaffold_0	feature	target_site_duplication	1960934	1960938	.	.	.	ID=TSR RIGHT 95;Parent=TE_BASE 95;name=tsr right;color=#333333
scaffold_0	feature	nested_repeat	1877183	1885859	.	.	.	ID=TE_BASE 96;name=TE_BASE 96;annot=Class_I::LTR::Ty3/gypsy::chromovirus::chromo-outgroup;color=#a9a9a9
scaffold_0	feature	repeat_fragment	1877183	1885859	.	.	.	ID=TE 96-0;Parent=TE_BASE 96;name=TE 96;color=#a9a9a9
scaffold_0	feature	polypeptide_conserved_region	1877418	1877562	.	-	.	ID=DOMAIN 96-0-0;Parent=TE_BASE 96;annot=Class_I::LTR::Ty3/gypsy::chromovirus::Tcn1 CHR_galadriel_SMTcn1;name=CHD;color=#6a51a3
scaffold_0	feature	polypeptide_conserved_region	1878160	1878580	.	-	.	ID=DOMAIN 96-1-0;Parent=TE_BASE 96;annot=Class_I::LTR::Ty3/gypsy::chromovirus::chromo-outgroup INT_v_clade;name=INT;color=#b10026
scaffold_0	feature	polypeptide_conserved_region	1878950	1879151	.	-	.	ID=DOMAIN 96-2-0;Parent=TE_BASE 96;annot=Class_I::LTR::Ty3/gypsy::chromovirus::chromo-outgroup RNaseH_maggy;name=RH;color=#fc4e2a
scaffold_0	feature	polypeptide_conserved_region	1879461	1880148	.	-	.	ID=DOMAIN 96-3-0;Parent=TE_BASE 96;annot=Class_I::LTR::Ty3/gypsy::chromovirus::chromo-outgroup RT_v_clade;name=RT;color=#feb24c
scaffold_0	feature	polypeptide_conserved_region	1880604	1880865	.	-	.	ID=DOMAIN 96-4-0;Parent=TE_BASE 96;annot=Class_I::LTR::Ty3/gypsy::chromovirus::chromo-outgroup AP_v_clade;name=PROT;color=#ffeda0
scaffold_0	feature	polypeptide_conserved_region	1881119	1881818	.	-	.	ID=DOMAIN 96-5-0;Parent=TE_BASE 96;annot=Class_I::LTR::Ty3/gypsy::chromovirus::chromo-outgroup GAG_v_clade;name=GAG;color=#225ea8
scaffold_0	feature	long_terminal_repeat	1885720	1885859	.	.	.	ID=LTR LEFT 96-0;Parent=TE_BASE 96;name=ltr left;color=#f032e6
scaffold_0	feature	long_terminal_repeat	1877183	1877322	.	.	.	ID=LTR RIGHT 96-0;Parent=TE_BASE 96;name=ltr right;color=#f032e6
scaffold_0	feature	nested_repeat	1829740	1839145	.	.	.	ID=TE_BASE 97;name=TE_BASE 97;annot=Class_I::LTR::Ty3/gypsy::chromovirus::Galadriel;color=#a9a9a9
scaffold_0	feature	repeat_fragment	1829740	1839145	.	.	.	ID=TE 97-0;Parent=TE_BASE 97;name=TE 97;color=#a9a9a9
scaffold_0	feature	polypeptide_conserved_region	1831969	1832116	.	-	.	ID=DOMAIN 97-0-0;Parent=TE_BASE 97;annot=Class_I::LTR::Ty3/gypsy::chromovirus::Galadriel CHR_galadriel_SM1Galahad;name=CHD;color=#6a51a3
scaffold_0	feature	polypeptide_conserved_region	1832423	1832741	.	-	.	ID=DOMAIN 97-1-0;Parent=TE_BASE 97;annot=Class_I::LTR::Ty3/gypsy::chromovirus::Galadriel INT_galadriel;name=INT;color=#b10026
scaffold_0	feature	polypeptide_conserved_region	1833271	1833601	.	-	.	ID=DOMAIN 97-2-0;Parent=TE_BASE 97;annot=Class_I::LTR::Ty3/gypsy::chromovirus::Galadriel GAG_galadriel;name=GAG;color=#225ea8
scaffold_0	feature	RR_tract	1838864	1838878	.	.	.	ID=PPT 97;Parent=TE_BASE 97;name=pbs;color=#c7e9c0
scaffold_0	feature	long_terminal_repeat	1838919	1839145	.	.	.	ID=LTR LEFT 97-0;Parent=TE_BASE 97;name=ltr left;color=#f032e6
scaffold_0	feature	long_terminal_repeat	1829740	1829967	.	.	.	ID=LTR RIGHT 97-0;Parent=TE_BASE 97;name=ltr right;color=#f032e6
scaffold_0	feature	nested_repeat	1789746	1806263	.	.	.	ID=TE_BASE 98;name=TE_BASE 98;annot=Class_I::LTR::Ty3/gypsy::chromovirus::Galadriel;color=#a9a9a9
scaffold_0	feature	repeat_fragment	1789746	1806263	.	.	.	ID=TE 98-0;Parent=TE_BASE 98;name=TE 98;color=#a9a9a9
scaffold_0	feature	polypeptide_conserved_region	1800385	1800532	.	-	.	ID=DOMAIN 98-0-0;Parent=TE_BASE 98;annot=Class_I::LTR::Ty3/gypsy::chromovirus::Galadriel CHR_galadriel_SM1Galahad;name=CHD;color=#6a51a3
scaffold_0	feature	polypeptide_conserved_region	1801246	1801732	.	-	.	ID=DOMAIN 98-1-0;Parent=TE_BASE 98;annot=Class_I::LTR::Ty3/gypsy::chromovirus::Galadriel INT_galadriel;name=INT;color=#b10026
scaffold_0	feature	polypeptide_conserved_region	1801987	1802335	.	-	.	ID=DOMAIN 98-2-0;Parent=TE_BASE 98;annot=Class_I::LTR::Ty3/gypsy::chromovirus::Tekay RNaseH_del;name=RH;color=#fc4e2a
scaffold_0	feature	polypeptide_conserved_region	1802467	1803142	.	-	.	ID=DOMAIN 98-3-0;Parent=TE_BASE 98;annot=Class_I::LTR::Ty3/gypsy::chromovirus::Galadriel RT_galadriel;name=RT;color=#feb24c
scaffold_0	feature	polypeptide_conserved_region	1804309	1804657	.	-	.	ID=DOMAIN 98-4-0;Parent=TE_BASE 98;annot=Class_I::LTR::Ty3/gypsy::chromovirus::Galadriel GAG_galadriel;name=GAG;color=#225ea8
scaffold_0	feature	primer_binding_site	1790845	1790861	.	.	.	ID=PBS 98;Parent=TE_BASE 98;name=ppt;color=#41ab5d
scaffold_0	feature	RR_tract	1805149	1805163	.	.	.	ID=PPT 98;Parent=TE_BASE 98;name=pbs;color=#c7e9c0
scaffold_0	feature	long_terminal_repeat	1805177	1806263	.	.	.	ID=LTR LEFT 98-0;Parent=TE_BASE 98;name=ltr left;color=#f032e6
scaffold_0	feature	long_terminal_repeat	1789746	1790817	.	.	.	ID=LTR RIGHT 98-0;Parent=TE_BASE 98;name=ltr right;color=#f032e6
scaffold_0	feature	nested_repeat	1776902	1781902	.	.	.	ID=TE_BASE 99;name=TE_BASE 99;annot=Class_I::LTR::Ty3/gypsy::chromovirus::Reina;color=#a9a9a9
scaffold_0	feature	repeat_fragment	1776902	1781902	.	.	.	ID=TE 99-0;Parent=TE_BASE 99;name=TE 99;color=#a9a9a9
scaffold_0	feature	polypeptide_conserved_region	1779014	1779680	.	+	.	ID=DOMAIN 99-0-0;Parent=TE_BASE 99;annot=Class_I::LTR::Ty3/gypsy::chromovirus::Reina RT_reina;name=RT;color=#feb24c
scaffold_0	feature	polypeptide_conserved_region	1779827	1780190	.	+	.	ID=DOMAIN 99-1-0;Parent=TE_BASE 99;annot=Class_I::LTR::Ty3/gypsy::non-chromovirus::OTA::Athila RNaseH_osvaldo;name=RH;color=#fc4e2a
scaffold_0	feature	polypeptide_conserved_region	1780568	1781522	.	+	.	ID=DOMAIN 99-2-0;Parent=TE_BASE 99;annot=Class_I::LTR::Ty3/gypsy::non-chromovirus::non-chromo-outgroup INT_cer2_3;name=INT;color=#b10026
scaffold_0	feature	primer_binding_site	1777114	1777132	.	.	.	ID=PBS 99;Parent=TE_BASE 99;name=pbs;color=#c7e9c0
scaffold_0	feature	RR_tract	1781718	1781732	.	.	.	ID=PPT 99;Parent=TE_BASE 99;name=ppt;color=#41ab5d
scaffold_0	feature	long_terminal_repeat	1781732	1781902	.	.	.	ID=LTR RIGHT 99-0;Parent=TE_BASE 99;name=ltr right;color=#f032e6
scaffold_0	feature	long_terminal_repeat	1776902	1777072	.	.	.	ID=LTR LEFT 99-0;Parent=TE_BASE 99;name=ltr left;color=#f032e6
scaffold_0	feature	nested_repeat	1421164	1426798	.	.	.	ID=TE_BASE 105;name=TE_BASE 105;annot=Class_I::LTR::Ty3/gypsy::chromovirus::chromo-outgroup;color=#a9a9a9
scaffold_0	feature	repeat_fragment	1421164	1426798	.	.	.	ID=TE 105-0;Parent=TE_BASE 105;name=TE 105;color=#a9a9a9
scaffold_0	feature	polypeptide_conserved_region	1421728	1421872	.	-	.	ID=DOMAIN 105-0-0;Parent=TE_BASE 105;annot=Class_I::LTR::Ty3/gypsy::chromovirus::Tcn1 CHR_galadriel_SMTcn1;name=CHD;color=#6a51a3
scaffold_0	feature	polypeptide_conserved_region	1421995	1422952	.	-	.	ID=DOMAIN 105-1-0;Parent=TE_BASE 105;annot=Class_I::LTR::Ty3/gypsy::chromovirus::chromo-outgroup INT_v_clade;name=INT;color=#b10026
scaffold_0	feature	polypeptide_conserved_region	1423282	1423642	.	-	.	ID=DOMAIN 105-2-0;Parent=TE_BASE 105;annot=Class_I::LTR::Ty3/gypsy::chromovirus::chromo-outgroup RNaseH_pyret;name=RH;color=#fc4e2a
scaffold_0	feature	polypeptide_conserved_region	1423789	1424488	.	-	.	ID=DOMAIN 105-3-0;Parent=TE_BASE 105;annot=Class_I::LTR::Ty3/gypsy::chromovirus::chromo-outgroup RT_v_clade;name=RT;color=#feb24c
scaffold_0	feature	polypeptide_conserved_region	1424935	1425196	.	-	.	ID=DOMAIN 105-4-0;Parent=TE_BASE 105;annot=Class_I::LTR::Ty3/gypsy::chromovirus::chromo-outgroup AP_v_clade;name=PROT;color=#ffeda0
scaffold_0	feature	polypeptide_conserved_region	1425450	1426155	.	-	.	ID=DOMAIN 105-5-0;Parent=TE_BASE 105;annot=Class_I::LTR::Ty3/gypsy::chromovirus::chromo-outgroup GAG_v_clade;name=GAG;color=#225ea8
scaffold_0	feature	long_terminal_repeat	1426429	1426798	.	.	.	ID=LTR LEFT 105-0;Parent=TE_BASE 105;name=ltr left;color=#f032e6
scaffold_0	feature	long_terminal_repeat	1421164	1421481	.	.	.	ID=LTR RIGHT 105-0;Parent=TE_BASE 105;name=ltr right;color=#f032e6
scaffold_0	feature	nested_repeat	1400813	1412073	.	.	.	ID=TE_BASE 106;name=TE_BASE 106;annot=Class_I::LTR::Ty1/copia::Tork;color=#a9a9a9
scaffold_0	feature	repeat_fragment	1400813	1412073	.	.	.	ID=TE 106-0;Parent=TE_BASE 106;name=TE 106;color=#a9a9a9
scaffold_0	feature	polypeptide_conserved_region	1407477	1407831	.	-	.	ID=DOMAIN 106-0-0;Parent=TE_BASE 106;annot=Class_I::LTR::Ty1/copia::Ivana RNaseH_oryco;name=RH;color=#fc4e2a
scaffold_0	feature	polypeptide_conserved_region	1408457	1408721	.	-	.	ID=DOMAIN 106-1-0;Parent=TE_BASE 106;annot=Class_I::LTR::Ty1/copia::Tork RT_tork;name=RT;color=#feb24c
scaffold_0	feature	polypeptide_conserved_region	1409630	1410281	.	-	.	ID=DOMAIN 106-2-0;Parent=TE_BASE 106;annot=Class_I::LTR::Ty1/copia::Ivana INT_oryco;name=INT;color=#b10026
scaffold_0	feature	long_terminal_repeat	1411796	1412073	.	.	.	ID=LTR LEFT 106-0;Parent=TE_BASE 106;name=ltr left;color=#f032e6
scaffold_0	feature	long_terminal_repeat	1400813	1401089	.	.	.	ID=LTR RIGHT 106-0;Parent=TE_BASE 106;name=ltr right;color=#f032e6
scaffold_0	feature	nested_repeat	1020824	1067566	.	.	.	ID=TE_BASE 111;name=TE_BASE 111;annot=Class_I::LTR::Ty3/gypsy::chromovirus::chromo-outgroup;color=#a9a9a9
scaffold_0	feature	repeat_fragment	1020824	1067566	.	.	.	ID=TE 111-0;Parent=TE_BASE 111;name=TE 111;color=#a9a9a9
scaffold_0	feature	polypeptide_conserved_region	1042767	1042911	.	-	.	ID=DOMAIN 111-0-0;Parent=TE_BASE 111;annot=Class_I::LTR::Ty3/gypsy::chromovirus::Tcn1 CHR_galadriel_SMTcn1;name=CHD;color=#6a51a3
scaffold_0	feature	polypeptide_conserved_region	1043342	1044002	.	-	.	ID=DOMAIN 111-1-0;Parent=TE_BASE 111;annot=Class_I::LTR::Ty3/gypsy::chromovirus::chromo-outgroup INT_v_clade;name=INT;color=#b10026
scaffold_0	feature	polypeptide_conserved_region	1044317	1044677	.	-	.	ID=DOMAIN 111-2-0;Parent=TE_BASE 111;annot=Class_I::LTR::Ty3/gypsy::chromovirus::chromo-outgroup RNaseH_pyret;name=RH;color=#fc4e2a
scaffold_0	feature	polypeptide_conserved_region	1045076	1045511	.	-	.	ID=DOMAIN 111-3-0;Parent=TE_BASE 111;annot=Class_I::LTR::Ty3/gypsy::chromovirus::chromo-outgroup RT_v_clade;name=RT;color=#feb24c
scaffold_0	feature	polypeptide_conserved_region	1046473	1047085	.	-	.	ID=DOMAIN 111-4-0;Parent=TE_BASE 111;annot=Class_I::LTR::Ty3/gypsy::chromovirus::chromo-outgroup GAG_v_clade;name=GAG;color=#225ea8
scaffold_0	feature	long_terminal_repeat	1064824	1067566	.	.	.	ID=LTR LEFT 111-0;Parent=TE_BASE 111;name=ltr left;color=#f032e6
scaffold_0	feature	long_terminal_repeat	1020824	1023552	.	.	.	ID=LTR RIGHT 111-0;Parent=TE_BASE 111;name=ltr right;color=#f032e6
scaffold_0	feature	nested_repeat	963708	1013560	.	.	.	ID=TE_BASE 112;name=TE_BASE 112;annot=Class_I::LTR::Ty3/gypsy::non-chromovirus::non-chromo-outgroup;color=#a9a9a9
scaffold_0	feature	repeat_fragment	963708	1013560	.	.	.	ID=TE 112-0;Parent=TE_BASE 112;name=TE 112;color=#a9a9a9
scaffold_0	feature	polypeptide_conserved_region	1004661	1005078	.	-	.	ID=DOMAIN 112-0-0;Parent=TE_BASE 112;annot=Class_I::LTR::Ty3/gypsy::non-chromovirus::OTA::Ogre/Tat::Retand INT_tat;name=INT;color=#b10026
scaffold_0	feature	polypeptide_conserved_region	1005631	1005955	.	-	.	ID=DOMAIN 112-1-0;Parent=TE_BASE 112;annot=Class_I::LTR::Ty3/gypsy::non-chromovirus::OTA::Athila RNaseH_osvaldo;name=RH;color=#fc4e2a
scaffold_0	feature	polypeptide_conserved_region	1006117	1006771	.	-	.	ID=DOMAIN 112-2-0;Parent=TE_BASE 112;annot=Class_I::LTR::Ty3/gypsy::non-chromovirus::non-chromo-outgroup RT_csrn1;name=RT;color=#feb24c
scaffold_0	feature	long_terminal_repeat	1013274	1013560	.	.	.	ID=LTR LEFT 112-0;Parent=TE_BASE 112;name=ltr left;color=#f032e6
scaffold_0	feature	long_terminal_repeat	963708	963995	.	.	.	ID=LTR RIGHT 112-0;Parent=TE_BASE 112;name=ltr right;color=#f032e6
scaffold_0	feature	nested_repeat	886406	890428	.	.	.	ID=TE_BASE 115;name=TE_BASE 115;annot=Class_I::LTR::Ty1/copia::Tork;color=#a9a9a9
scaffold_0	feature	repeat_fragment	886406	890428	.	.	.	ID=TE 115-0;Parent=TE_BASE 115;name=TE 115;color=#a9a9a9
scaffold_0	feature	polypeptide_conserved_region	886678	887083	.	-	.	ID=DOMAIN 115-0-0;Parent=TE_BASE 115;annot=Class_I::LTR::Ty1/copia::Ivana RNaseH_oryco;name=RH;color=#fc4e2a
scaffold_0	feature	polypeptide_conserved_region	887341	888061	.	-	.	ID=DOMAIN 115-1-0;Parent=TE_BASE 115;annot=Class_I::LTR::Ty1/copia::Tork RT_tork;name=RT;color=#feb24c
scaffold_0	feature	polypeptide_conserved_region	888892	889546	.	-	.	ID=DOMAIN 115-2-0;Parent=TE_BASE 115;annot=Class_I::LTR::Ty1/copia::Ivana INT_oryco;name=INT;color=#b10026
scaffold_0	feature	primer_binding_site	886643	886660	.	.	.	ID=PBS 115;Parent=TE_BASE 115;name=ppt;color=#41ab5d
scaffold_0	feature	RR_tract	890216	890230	.	.	.	ID=PPT 115;Parent=TE_BASE 115;name=pbs;color=#c7e9c0
scaffold_0	feature	long_terminal_repeat	890244	890428	.	.	.	ID=LTR LEFT 115-0;Parent=TE_BASE 115;name=ltr left;color=#f032e6
scaffold_0	feature	long_terminal_repeat	886406	886590	.	.	.	ID=LTR RIGHT 115-0;Parent=TE_BASE 115;name=ltr right;color=#f032e6
scaffold_0	feature	target_site_duplication	886401	886405	.	.	.	ID=TSR RIGHT 115;Parent=TE_BASE 115;name=tsr right;color=#333333
scaffold_0	feature	target_site_duplication	890429	890433	.	.	.	ID=TSR LEFT 115;Parent=TE_BASE 115;name=tsr left;color=#333333
scaffold_0	feature	nested_repeat	832165	839208	.	.	.	ID=TE_BASE 116;name=TE_BASE 116;annot=Class_I::LTR::Ty3/gypsy::chromovirus::Galadriel;color=#a9a9a9
scaffold_0	feature	repeat_fragment	832165	839208	.	.	.	ID=TE 116-0;Parent=TE_BASE 116;name=TE 116;color=#a9a9a9
scaffold_0	feature	polypeptide_conserved_region	833761	833908	.	-	.	ID=DOMAIN 116-0-0;Parent=TE_BASE 116;annot=Class_I::LTR::Ty3/gypsy::chromovirus::Galadriel CHR_galadriel_SM1Galahad;name=CHD;color=#6a51a3
scaffold_0	feature	polypeptide_conserved_region	834215	835061	.	-	.	ID=DOMAIN 116-1-0;Parent=TE_BASE 116;annot=Class_I::LTR::Ty3/gypsy::chromovirus::Galadriel INT_galadriel;name=INT;color=#b10026
scaffold_0	feature	polypeptide_conserved_region	835316	835664	.	-	.	ID=DOMAIN 116-2-0;Parent=TE_BASE 116;annot=Class_I::LTR::Ty3/gypsy::chromovirus::Tekay RNaseH_del;name=RH;color=#fc4e2a
scaffold_0	feature	polypeptide_conserved_region	835799	836297	.	-	.	ID=DOMAIN 116-3-0;Parent=TE_BASE 116;annot=Class_I::LTR::Ty3/gypsy::chromovirus::Galadriel RT_galadriel;name=RT;color=#feb24c
scaffold_0	feature	polypeptide_conserved_region	837639	837996	.	-	.	ID=DOMAIN 116-4-0;Parent=TE_BASE 116;annot=Class_I::LTR::Ty3/gypsy::chromovirus::Galadriel GAG_galadriel;name=GAG;color=#225ea8
scaffold_0	feature	long_terminal_repeat	838507	839208	.	.	.	ID=LTR LEFT 116-0;Parent=TE_BASE 116;name=ltr left;color=#f032e6
scaffold_0	feature	long_terminal_repeat	832165	832867	.	.	.	ID=LTR RIGHT 116-0;Parent=TE_BASE 116;name=ltr right;color=#f032e6
scaffold_0	feature	nested_repeat	491266	494403	.	.	.	ID=TE_BASE 120;name=TE_BASE 120;annot=Class_I::LTR::Ty3/gypsy::chromovirus::chromo-outgroup;color=#a9a9a9
scaffold_0	feature	repeat_fragment	491266	494403	.	.	.	ID=TE 120-0;Parent=TE_BASE 120;name=TE 120;color=#a9a9a9
scaffold_0	feature	polypeptide_conserved_region	491713	491950	.	+	.	ID=DOMAIN 120-0-0;Parent=TE_BASE 120;annot=Class_I::LTR::Ty3/gypsy::chromovirus::Reina RNaseH_reina;name=RH;color=#fc4e2a
scaffold_0	feature	polypeptide_conserved_region	491963	492104	.	+	.	ID=DOMAIN 120-1-0;Parent=TE_BASE 120;annot=Class_I::LTR::Ty3/gypsy::chromovirus::chromo-outgroup RT_gypsy;name=RT;color=#feb24c
scaffold_0	feature	primer_binding_site	491556	491580	.	.	.	ID=PBS 120;Parent=TE_BASE 120;name=pbs;color=#c7e9c0
scaffold_0	feature	RR_tract	494115	494129	.	.	.	ID=PPT 120;Parent=TE_BASE 120;name=ppt;color=#41ab5d
scaffold_0	feature	long_terminal_repeat	494176	494403	.	.	.	ID=LTR RIGHT 120-0;Parent=TE_BASE 120;name=ltr right;color=#f032e6
scaffold_0	feature	long_terminal_repeat	491266	491491	.	.	.	ID=LTR LEFT 120-0;Parent=TE_BASE 120;name=ltr left;color=#f032e6
scaffold_0	feature	nested_repeat	436687	470666	.	.	.	ID=TE_BASE 121;name=TE_BASE 121;annot=Class_I::LTR::Ty3/gypsy::chromovirus::chromo-unclass;color=#a9a9a9
scaffold_0	feature	repeat_fragment	436687	470666	.	.	.	ID=TE 121-0;Parent=TE_BASE 121;name=TE 121;color=#a9a9a9
scaffold_0	feature	polypeptide_conserved_region	438913	439066	.	+	.	ID=DOMAIN 121-0-0;Parent=TE_BASE 121;annot=Class_I::LTR::Ty3/gypsy::chromovirus::chromo-unclass CHR_galadriel_SMDiluvium;name=CHD;color=#6a51a3
scaffold_0	feature	primer_binding_site	436908	436924	.	.	.	ID=PBS 121;Parent=TE_BASE 121;name=pbs;color=#c7e9c0
scaffold_0	feature	RR_tract	470383	470397	.	.	.	ID=PPT 121;Parent=TE_BASE 121;name=ppt;color=#41ab5d
scaffold_0	feature	long_terminal_repeat	470470	470666	.	.	.	ID=LTR RIGHT 121-0;Parent=TE_BASE 121;name=ltr right;color=#f032e6
scaffold_0	feature	long_terminal_repeat	436687	436882	.	.	.	ID=LTR LEFT 121-0;Parent=TE_BASE 121;name=ltr left;color=#f032e6
scaffold_0	feature	nested_repeat	290334	295321	.	.	.	ID=TE_BASE 124;name=TE_BASE 124;annot=Class_I::LTR::Ty3/gypsy::chromovirus::Reina;color=#a9a9a9
scaffold_0	feature	repeat_fragment	290334	295321	.	.	.	ID=TE 124-0;Parent=TE_BASE 124;name=TE 124;color=#a9a9a9
scaffold_0	feature	polypeptide_conserved_region	292433	293099	.	+	.	ID=DOMAIN 124-0-0;Parent=TE_BASE 124;annot=Class_I::LTR::Ty3/gypsy::chromovirus::Reina RT_reina;name=RT;color=#feb24c
scaffold_0	feature	polypeptide_conserved_region	293246	293597	.	+	.	ID=DOMAIN 124-1-0;Parent=TE_BASE 124;annot=Class_I::LTR::Ty3/gypsy::non-chromovirus::OTA::Athila RNaseH_osvaldo;name=RH;color=#fc4e2a
scaffold_0	feature	polypeptide_conserved_region	293990	295010	.	+	.	ID=DOMAIN 124-2-0;Parent=TE_BASE 124;annot=Class_I::LTR::Ty3/gypsy::non-chromovirus::non-chromo-outgroup INT_cer2_3;name=INT;color=#b10026
scaffold_0	feature	primer_binding_site	290546	290563	.	.	.	ID=PBS 124;Parent=TE_BASE 124;name=pbs;color=#c7e9c0
scaffold_0	feature	RR_tract	295132	295146	.	.	.	ID=PPT 124;Parent=TE_BASE 124;name=ppt;color=#41ab5d
scaffold_0	feature	long_terminal_repeat	295146	295321	.	.	.	ID=LTR RIGHT 124-0;Parent=TE_BASE 124;name=ltr right;color=#f032e6
scaffold_0	feature	long_terminal_repeat	290334	290506	.	.	.	ID=LTR LEFT 124-0;Parent=TE_BASE 124;name=ltr left;color=#f032e6
scaffold_0	feature	target_site_duplication	290330	290333	.	.	.	ID=TSR LEFT 124;Parent=TE_BASE 124;name=tsr left;color=#333333
scaffold_0	feature	target_site_duplication	295322	295325	.	.	.	ID=TSR RIGHT 124;Parent=TE_BASE 124;name=tsr right;color=#333333
scaffold_0	feature	nested_repeat	109556	113651	.	.	.	ID=TE_BASE 128;name=TE_BASE 128;annot=Class_I::LTR::Ty1/copia::Tork;color=#a9a9a9
scaffold_0	feature	repeat_fragment	109556	113651	.	.	.	ID=TE 128-0;Parent=TE_BASE 128;name=TE 128;color=#a9a9a9
scaffold_0	feature	polypeptide_conserved_region	111016	111331	.	+	.	ID=DOMAIN 128-0-0;Parent=TE_BASE 128;annot=Class_I::LTR::Ty1/copia::Ivana INT_oryco;name=INT;color=#b10026
scaffold_0	feature	polypeptide_conserved_region	112047	112755	.	+	.	ID=DOMAIN 128-1-0;Parent=TE_BASE 128;annot=Class_I::LTR::Ty1/copia::Tork RT_tork;name=RT;color=#feb24c
scaffold_0	feature	polypeptide_conserved_region	113076	113457	.	+	.	ID=DOMAIN 128-2-0;Parent=TE_BASE 128;annot=Class_I::LTR::Ty1/copia::Ivana RNaseH_oryco;name=RH;color=#fc4e2a
scaffold_0	feature	long_terminal_repeat	113518	113651	.	.	.	ID=LTR RIGHT 128-0;Parent=TE_BASE 128;name=ltr right;color=#f032e6
scaffold_0	feature	long_terminal_repeat	109556	109689	.	.	.	ID=LTR LEFT 128-0;Parent=TE_BASE 128;name=ltr left;color=#f032e6
scaffold_0	feature	target_site_duplication	109551	109555	.	.	.	ID=TSR LEFT 128;Parent=TE_BASE 128;name=tsr left;color=#333333
scaffold_0	feature	target_site_duplication	113652	113656	.	.	.	ID=TSR RIGHT 128;Parent=TE_BASE 128;name=tsr right;color=#333333
scaffold_0	feature	nested_repeat	13396	45750	.	.	.	ID=TE_BASE 130;name=TE_BASE 130;annot=Class_I::LTR::Ty3/gypsy::non-chromovirus::Selgy;color=#a9a9a9
scaffold_0	feature	repeat_fragment	13396	45750	.	.	.	ID=TE 130-0;Parent=TE_BASE 130;name=TE 130;color=#a9a9a9
scaffold_0	feature	polypeptide_conserved_region	15428	15794	.	-	.	ID=DOMAIN 130-0-0;Parent=TE_BASE 130;annot=Class_I::LTR::Ty3/gypsy::non-chromovirus::OTA::Athila RNaseH_osvaldo;name=RH;color=#fc4e2a
scaffold_0	feature	polypeptide_conserved_region	16098	16602	.	-	.	ID=DOMAIN 130-1-0;Parent=TE_BASE 130;annot=Class_I::LTR::Ty3/gypsy::non-chromovirus::Selgy RT_gmr1;name=RT;color=#feb24c
scaffold_0	feature	polypeptide_conserved_region	20398	21049	.	+	.	ID=DOMAIN 130-2-0;Parent=TE_BASE 130;annot=Class_I::LTR::Ty1/copia::Ivana INT_oryco;name=INT;color=#b10026
scaffold_0	feature	long_terminal_repeat	45468	45750	.	.	.	ID=LTR LEFT 130-0;Parent=TE_BASE 130;name=ltr left;color=#f032e6
scaffold_0	feature	long_terminal_repeat	13396	13680	.	.	.	ID=LTR RIGHT 130-0;Parent=TE_BASE 130;name=ltr right;color=#f032e6
scaffold_0	feature	nested_repeat	6667960	6689056	.	.	.	ID=TE_BASE 132;name=TE_BASE 132;annot=Class_I::LTR::Ty3/gypsy::chromovirus::Galadriel;color=#a9a9a9
scaffold_0	feature	repeat_fragment	6667960	6672227	.	.	.	ID=TE 132-0;Parent=TE_BASE 132;name=TE 132;color=#a9a9a9
scaffold_0	feature	repeat_fragment	6679520	6679523	.	.	.	ID=TE 132-1;Parent=TE_BASE 132;name=TE 132;color=#a9a9a9
scaffold_0	feature	repeat_fragment	6685013	6689056	.	.	.	ID=TE 132-2;Parent=TE_BASE 132;name=TE 132;color=#a9a9a9
scaffold_0	feature	polypeptide_conserved_region	6669641	6669788	.	-	.	ID=DOMAIN 132-0-0;Parent=TE_BASE 132;annot=Class_I::LTR::Ty3/gypsy::chromovirus::Galadriel CHR_galadriel_SM1Galahad;name=CHD;color=#6a51a3
scaffold_0	feature	polypeptide_conserved_region	6670501	6670987	.	-	.	ID=DOMAIN 132-1-0;Parent=TE_BASE 132;annot=Class_I::LTR::Ty3/gypsy::chromovirus::Galadriel INT_galadriel;name=INT;color=#b10026
scaffold_0	feature	polypeptide_conserved_region	6685225	6685573	.	-	.	ID=DOMAIN 132-2-0;Parent=TE_BASE 132;annot=Class_I::LTR::Ty3/gypsy::chromovirus::Tekay RNaseH_del;name=RH;color=#fc4e2a
scaffold_0	feature	polypeptide_conserved_region	6685705	6686380	.	-	.	ID=DOMAIN 132-3-0;Parent=TE_BASE 132;annot=Class_I::LTR::Ty3/gypsy::chromovirus::Galadriel RT_galadriel;name=RT;color=#feb24c
scaffold_0	feature	polypeptide_conserved_region	6687497	6687854	.	-	.	ID=DOMAIN 132-4-0;Parent=TE_BASE 132;annot=Class_I::LTR::Ty3/gypsy::chromovirus::Galadriel GAG_galadriel;name=GAG;color=#225ea8
scaffold_0	feature	RR_tract	6688337	6688351	.	.	.	ID=PPT 132;Parent=TE_BASE 132;name=pbs;color=#c7e9c0
scaffold_0	feature	long_terminal_repeat	6688365	6689056	.	.	.	ID=LTR LEFT 132-0;Parent=TE_BASE 132;name=ltr left;color=#f032e6
scaffold_0	feature	long_terminal_repeat	6667960	6668653	.	.	.	ID=LTR RIGHT 132-0;Parent=TE_BASE 132;name=ltr right;color=#f032e6
scaffold_0	feature	nested_repeat	5999680	6034748	.	.	.	ID=TE_BASE 134;name=TE_BASE 134;annot=Class_I::LTR::Ty3/gypsy::chromovirus::Tekay;color=#a9a9a9
scaffold_0	feature	repeat_fragment	5999680	6021996	.	.	.	ID=TE 134-0;Parent=TE_BASE 134;name=TE 134;color=#a9a9a9
scaffold_0	feature	repeat_fragment	6028107	6034748	.	.	.	ID=TE 134-1;Parent=TE_BASE 134;name=TE 134;color=#a9a9a9
scaffold_0	feature	polypeptide_conserved_region	6011031	6011478	.	-	.	ID=DOMAIN 134-0-0;Parent=TE_BASE 134;annot=Class_I::LTR::Ty3/gypsy::chromovirus::Galadriel INT_galadriel;name=INT;color=#b10026
scaffold_0	feature	polypeptide_conserved_region	6012417	6012879	.	-	.	ID=DOMAIN 134-1-0;Parent=TE_BASE 134;annot=Class_I::LTR::Ty3/gypsy::chromovirus::Tekay RT_del;name=RT;color=#feb24c
scaffold_0	feature	long_terminal_repeat	6034630	6034748	.	.	.	ID=LTR LEFT 134-0;Parent=TE_BASE 134;name=ltr left;color=#f032e6
scaffold_0	feature	long_terminal_repeat	5999680	5999798	.	.	.	ID=LTR RIGHT 134-0;Parent=TE_BASE 134;name=ltr right;color=#f032e6
scaffold_0	feature	nested_repeat	5849939	5866248	.	.	.	ID=TE_BASE 138;name=TE_BASE 138;annot=Class_I::LTR::Ty3/gypsy::chromovirus::Tekay;color=#a9a9a9
scaffold_0	feature	repeat_fragment	5849939	5860595	.	.	.	ID=TE 138-0;Parent=TE_BASE 138;name=TE 138;color=#a9a9a9
scaffold_0	feature	repeat_fragment	5866173	5866248	.	.	.	ID=TE 138-1;Parent=TE_BASE 138;name=TE 138;color=#a9a9a9
scaffold_0	feature	polypeptide_conserved_region	5853184	5853337	.	-	.	ID=DOMAIN 138-0-0;Parent=TE_BASE 138;annot=Class_I::LTR::Ty3/gypsy::chromovirus::chromo-unclass CHR_galadriel_SMDiluvium;name=CHD;color=#6a51a3
scaffold_0	feature	polypeptide_conserved_region	5853406	5854390	.	-	.	ID=DOMAIN 138-1-0;Parent=TE_BASE 138;annot=Class_I::LTR::Ty3/gypsy::chromovirus::Tekay INT_del;name=INT;color=#b10026
scaffold_0	feature	long_terminal_repeat	5866185	5866248	.	.	.	ID=LTR LEFT 138-0;Parent=TE_BASE 138;name=ltr left;color=#f032e6
scaffold_0	feature	long_terminal_repeat	5849939	5850002	.	.	.	ID=LTR RIGHT 138-0;Parent=TE_BASE 138;name=ltr right;color=#f032e6
scaffold_0	feature	nested_repeat	5779553	5792588	.	.	.	ID=TE_BASE 139;name=TE_BASE 139;annot=Class_I::LTR::Ty3/gypsy::non-chromovirus::Selgy;color=#a9a9a9
scaffold_0	feature	repeat_fragment	5779553	5782154	.	.	.	ID=TE 139-0;Parent=TE_BASE 139;name=TE 139;color=#a9a9a9
scaffold_0	feature	repeat_fragment	5788384	5792588	.	.	.	ID=TE 139-1;Parent=TE_BASE 139;name=TE 139;color=#a9a9a9
scaffold_0	feature	polypeptide_conserved_region	5779849	5780878	.	-	.	ID=DOMAIN 139-0-0;Parent=TE_BASE 139;annot=Class_I::LTR::Ty3/gypsy::non-chromovirus::non-chromo-outgroup INT_cer2_3;name=INT;color=#b10026
scaffold_0	feature	polypeptide_conserved_region	5789366	5789657	.	-	.	ID=DOMAIN 139-1-0;Parent=TE_BASE 139;annot=Class_I::LTR::Ty3/gypsy::non-chromovirus::OTA::Athila RNaseH_osvaldo;name=RH;color=#fc4e2a
scaffold_0	feature	polypeptide_conserved_region	5789813	5790473	.	-	.	ID=DOMAIN 139-2-0;Parent=TE_BASE 139;annot=Class_I::LTR::Ty3/gypsy::non-chromovirus::Selgy RT_gmr1;name=RT;color=#feb24c
scaffold_0	feature	polypeptide_conserved_region	5791807	5791981	.	-	.	ID=DOMAIN 139-3-0;Parent=TE_BASE 139;annot=Class_I::LTR::Ty3/gypsy::non-chromovirus::Selgy saspase;name=GAG;color=#225ea8
scaffold_0	feature	long_terminal_repeat	5792414	5792588	.	.	.	ID=LTR LEFT 139-0;Parent=TE_BASE 139;name=ltr left;color=#f032e6
scaffold_0	feature	long_terminal_repeat	5779553	5779727	.	.	.	ID=LTR RIGHT 139-0;Parent=TE_BASE 139;name=ltr right;color=#f032e6
scaffold_0	feature	target_site_duplication	5779549	5779552	.	.	.	ID=TSR RIGHT 139;Parent=TE_BASE 139;name=tsr right;color=#333333
scaffold_0	feature	target_site_duplication	5792589	5792592	.	.	.	ID=TSR LEFT 139;Parent=TE_BASE 139;name=tsr left;color=#333333
scaffold_0	feature	nested_repeat	5671596	5691738	.	.	.	ID=TE_BASE 140;name=TE_BASE 140;annot=Class_I::LTR::Ty3/gypsy::chromovirus::Tekay;color=#a9a9a9
scaffold_0	feature	repeat_fragment	5671596	5677828	.	.	.	ID=TE 140-0;Parent=TE_BASE 140;name=TE 140;color=#a9a9a9
scaffold_0	feature	repeat_fragment	5679278	5691738	.	.	.	ID=TE 140-1;Parent=TE_BASE 140;name=TE 140;color=#a9a9a9
scaffold_0	feature	polypeptide_conserved_region	5683277	5683517	.	-	.	ID=DOMAIN 140-0-0;Parent=TE_BASE 140;annot=Class_I::LTR::Ty3/gypsy::chromovirus::Tekay RT_del;name=RT;color=#feb24c
scaffold_0	feature	polypeptide_conserved_region	5682266	5683280	.	-	.	ID=DOMAIN 140-1-0;Parent=TE_BASE 140;annot=Class_I::LTR::Ty3/gypsy::non-chromovirus::OTA::Athila INT_athila;name=INT;color=#b10026
scaffold_0	feature	long_terminal_repeat	5691187	5691738	.	.	.	ID=LTR LEFT 140-0;Parent=TE_BASE 140;name=ltr left;color=#f032e6
scaffold_0	feature	long_terminal_repeat	5671596	5672146	.	.	.	ID=LTR RIGHT 140-0;Parent=TE_BASE 140;name=ltr right;color=#f032e6
scaffold_0	feature	nested_repeat	5185614	5195611	.	.	.	ID=TE_BASE 142;name=TE_BASE 142;annot=Class_I::LTR::Ty3/gypsy::chromovirus::Tekay;color=#a9a9a9
scaffold_0	feature	repeat_fragment	5185614	5188839	.	.	.	ID=TE 142-0;Parent=TE_BASE 142;name=TE 142;color=#a9a9a9
scaffold_0	feature	repeat_fragment	5194507	5195611	.	.	.	ID=TE 142-1;Parent=TE_BASE 142;name=TE 142;color=#a9a9a9
scaffold_0	feature	polypeptide_conserved_region	5186876	5187551	.	+	.	ID=DOMAIN 142-0-0;Parent=TE_BASE 142;annot=Class_I::LTR::Ty3/gypsy::chromovirus::Tekay RT_del;name=RT;color=#feb24c
scaffold_0	feature	polypeptide_conserved_region	5187686	5188037	.	+	.	ID=DOMAIN 142-1-0;Parent=TE_BASE 142;annot=Class_I::LTR::Ty3/gypsy::chromovirus::CRM RNaseH_crm;name=RH;color=#fc4e2a
scaffold_0	feature	polypeptide_conserved_region	5188289	5188839	.	+	.	ID=DOMAIN 142-2-0;Parent=TE_BASE 142;annot=Class_I::LTR::Ty3/gypsy::chromovirus::Tekay INT_del;name=INT;color=#b10026
scaffold_0	feature	polypeptide_conserved_region	5194507	5194953	.	+	.	ID=DOMAIN 142-2-1;Parent=TE_BASE 142;annot=Class_I::LTR::Ty3/gypsy::chromovirus::Tekay INT_del;name=INT;color=#b10026
scaffold_0	feature	primer_binding_site	5185722	5185739	.	.	.	ID=PBS 142;Parent=TE_BASE 142;name=pbs;color=#c7e9c0
scaffold_0	feature	RR_tract	5195493	5195507	.	.	.	ID=PPT 142;Parent=TE_BASE 142;name=ppt;color=#41ab5d
scaffold_0	feature	long_terminal_repeat	5195507	5195611	.	.	.	ID=LTR RIGHT 142-0;Parent=TE_BASE 142;name=ltr right;color=#f032e6
scaffold_0	feature	long_terminal_repeat	5185614	5185718	.	.	.	ID=LTR LEFT 142-0;Parent=TE_BASE 142;name=ltr left;color=#f032e6
scaffold_0	feature	nested_repeat	3946996	4006351	.	.	.	ID=TE_BASE 146;name=TE_BASE 146;annot=Class_I::LTR::Ty3/gypsy::non-chromovirus::OTA::Athila;color=#a9a9a9
scaffold_0	feature	repeat_fragment	3946996	3955705	.	.	.	ID=TE 146-0;Parent=TE_BASE 146;name=TE 146;color=#a9a9a9
scaffold_0	feature	repeat_fragment	3960590	3961056	.	.	.	ID=TE 146-1;Parent=TE_BASE 146;name=TE 146;color=#a9a9a9
scaffold_0	feature	repeat_fragment	3963405	3965134	.	.	.	ID=TE 146-2;Parent=TE_BASE 146;name=TE 146;color=#a9a9a9
scaffold_0	feature	repeat_fragment	3972449	3982492	.	.	.	ID=TE 146-3;Parent=TE_BASE 146;name=TE 146;color=#a9a9a9
scaffold_0	feature	repeat_fragment	3989950	4006351	.	.	.	ID=TE 146-4;Parent=TE_BASE 146;name=TE 146;color=#a9a9a9
scaffold_0	feature	polypeptide_conserved_region	4001956	4002346	.	+	.	ID=DOMAIN 146-0-0;Parent=TE_BASE 146;annot=Class_I::LTR::Ty3/gypsy::non-chromovirus::OTA::Athila RT_athila;name=RT;color=#feb24c
scaffold_0	feature	polypeptide_conserved_region	4002732	4003089	.	+	.	ID=DOMAIN 146-1-0;Parent=TE_BASE 146;annot=Class_I::LTR::Ty3/gypsy::non-chromovirus::OTA::Athila RNaseH_athila;name=RH;color=#fc4e2a
scaffold_0	feature	polypeptide_conserved_region	4003353	4004364	.	+	.	ID=DOMAIN 146-2-0;Parent=TE_BASE 146;annot=Class_I::LTR::Ty3/gypsy::non-chromovirus::OTA::Athila INT_athila;name=INT;color=#b10026
scaffold_0	feature	long_terminal_repeat	4005825	4006351	.	.	.	ID=LTR RIGHT 146-0;Parent=TE_BASE 146;name=ltr right;color=#f032e6
scaffold_0	feature	long_terminal_repeat	3946996	3947495	.	.	.	ID=LTR LEFT 146-0;Parent=TE_BASE 146;name=ltr left;color=#f032e6
scaffold_0	feature	nested_repeat	1928600	1981889	.	.	.	ID=TE_BASE 152;name=TE_BASE 152;annot=Class_I::LTR::Ty3/gypsy::non-chromovirus::OTA::Ogre/Tat::Retand;color=#a9a9a9
scaffold_0	feature	repeat_fragment	1928600	1939433	.	.	.	ID=TE 152-0;Parent=TE_BASE 152;name=TE 152;color=#a9a9a9
scaffold_0	feature	repeat_fragment	1960933	1966182	.	.	.	ID=TE 152-1;Parent=TE_BASE 152;name=TE 152;color=#a9a9a9
scaffold_0	feature	repeat_fragment	1971800	1981889	.	.	.	ID=TE 152-2;Parent=TE_BASE 152;name=TE 152;color=#a9a9a9
scaffold_0	feature	polypeptide_conserved_region	1935181	1935886	.	+	.	ID=DOMAIN 152-0-0;Parent=TE_BASE 152;annot=Class_I::LTR::Ty3/gypsy::chromovirus::chromo-outgroup GAG_v_clade;name=GAG;color=#225ea8
scaffold_0	feature	polypeptide_conserved_region	1961301	1961604	.	-	.	ID=DOMAIN 152-1-0;Parent=TE_BASE 152;annot=Class_I::LTR::Ty3/gypsy::non-chromovirus::OTA::Athila RNaseH_athila;name=RH;color=#fc4e2a
scaffold_0	feature	polypeptide_conserved_region	1975433	1975802	.	+	.	ID=DOMAIN 152-2-0;Parent=TE_BASE 152;annot=Class_I::LTR::Ty3/gypsy::non-chromovirus::OTA::Ogre/Tat::TatI;name=aRH;color=#fc4e2a
scaffold_0	feature	polypeptide_conserved_region	1978108	1979125	.	+	.	ID=DOMAIN 152-3-0;Parent=TE_BASE 152;annot=Class_I::LTR::Ty3/gypsy::non-chromovirus::OTA::Ogre/Tat::Retand INT_tat;name=INT;color=#b10026
scaffold_0	feature	primer_binding_site	1929008	1929027	.	.	.	ID=PBS 152;Parent=TE_BASE 152;name=ppt;color=#41ab5d
scaffold_0	feature	RR_tract	1981435	1981449	.	.	.	ID=PPT 152;Parent=TE_BASE 152;name=pbs;color=#c7e9c0
scaffold_0	feature	long_terminal_repeat	1981517	1981889	.	.	.	ID=LTR LEFT 152-0;Parent=TE_BASE 152;name=ltr left;color=#f032e6
scaffold_0	feature	long_terminal_repeat	1928600	1928943	.	.	.	ID=LTR RIGHT 152-0;Parent=TE_BASE 152;name=ltr right;color=#f032e6
scaffold_0	feature	nested_repeat	1787024	1808392	.	.	.	ID=TE_BASE 153;name=TE_BASE 153;annot=Class_I::LTR::Ty3/gypsy::chromovirus::Tekay;color=#a9a9a9
scaffold_0	feature	repeat_fragment	1787024	1789746	.	.	.	ID=TE 153-0;Parent=TE_BASE 153;name=TE 153;color=#a9a9a9
scaffold_0	feature	repeat_fragment	1806263	1808392	.	.	.	ID=TE 153-1;Parent=TE_BASE 153;name=TE 153;color=#a9a9a9
scaffold_0	feature	polypeptide_conserved_region	1787339	1788338	.	-	.	ID=DOMAIN 153-0-0;Parent=TE_BASE 153;annot=Class_I::LTR::Ty3/gypsy::chromovirus::Tekay INT_del;name=INT;color=#b10026
scaffold_0	feature	polypeptide_conserved_region	1788638	1788986	.	-	.	ID=DOMAIN 153-1-0;Parent=TE_BASE 153;annot=Class_I::LTR::Ty3/gypsy::chromovirus::CRM RNaseH_crm;name=RH;color=#fc4e2a
scaffold_0	feature	polypeptide_conserved_region	1789185	1789746	.	-	.	ID=DOMAIN 153-2-0;Parent=TE_BASE 153;annot=Class_I::LTR::Ty3/gypsy::chromovirus::Tekay RT_del;name=RT;color=#feb24c
scaffold_0	feature	polypeptide_conserved_region	1806263	1806263	.	-	.	ID=DOMAIN 153-2-1;Parent=TE_BASE 153;annot=Class_I::LTR::Ty3/gypsy::chromovirus::Tekay RT_del;name=RT;color=#feb24c
scaffold_0	feature	long_terminal_repeat	1808240	1808392	.	.	.	ID=LTR LEFT 153-0;Parent=TE_BASE 153;name=ltr left;color=#f032e6
scaffold_0	feature	long_terminal_repeat	1787024	1787176	.	.	.	ID=LTR RIGHT 153-0;Parent=TE_BASE 153;name=ltr right;color=#f032e6
scaffold_0	feature	nested_repeat	1695622	1711452	.	.	.	ID=TE_BASE 154;name=TE_BASE 154;annot=Class_I::LTR::Ty3/gypsy::non-chromovirus::OTA::Athila;color=#a9a9a9
scaffold_0	feature	repeat_fragment	1695622	1702698	.	.	.	ID=TE 154-0;Parent=TE_BASE 154;name=TE 154;color=#a9a9a9
scaffold_0	feature	repeat_fragment	1706367	1711452	.	.	.	ID=TE 154-1;Parent=TE_BASE 154;name=TE 154;color=#a9a9a9
scaffold_0	feature	polypeptide_conserved_region	1700505	1700754	.	+	.	ID=DOMAIN 154-0-0;Parent=TE_BASE 154;annot=Class_I::LTR::Ty3/gypsy::non-chromovirus::OTA::Athila AP_athila;name=PROT;color=#ffeda0
scaffold_0	feature	polypeptide_conserved_region	1701736	1702117	.	+	.	ID=DOMAIN 154-1-0;Parent=TE_BASE 154;annot=Class_I::LTR::Ty3/gypsy::non-chromovirus::OTA::Athila RT_athila;name=RT;color=#feb24c
scaffold_0	feature	polypeptide_conserved_region	1702258	1702615	.	+	.	ID=DOMAIN 154-2-0;Parent=TE_BASE 154;annot=Class_I::LTR::Ty3/gypsy::non-chromovirus::OTA::Athila RNaseH_athila;name=RH;color=#fc4e2a
scaffold_0	feature	polypeptide_conserved_region	1707621	1708017	.	+	.	ID=DOMAIN 154-3-0;Parent=TE_BASE 154;annot=Class_I::LTR::Ty3/gypsy::non-chromovirus::OTA::Athila INT_athila;name=INT;color=#b10026
scaffold_0	feature	long_terminal_repeat	1711057	1711452	.	.	.	ID=LTR RIGHT 154-0;Parent=TE_BASE 154;name=ltr right;color=#f032e6
scaffold_0	feature	long_terminal_repeat	1695622	1696016	.	.	.	ID=LTR LEFT 154-0;Parent=TE_BASE 154;name=ltr left;color=#f032e6
scaffold_0	feature	nested_repeat	823229	879164	.	.	.	ID=TE_BASE 158;name=TE_BASE 158;annot=Class_I::LTR::Ty3/gypsy::chromovirus::chromo-outgroup;color=#a9a9a9
scaffold_0	feature	repeat_fragment	823229	832165	.	.	.	ID=TE 158-0;Parent=TE_BASE 158;name=TE 158;color=#a9a9a9
scaffold_0	feature	repeat_fragment	839208	879164	.	.	.	ID=TE 158-1;Parent=TE_BASE 158;name=TE 158;color=#a9a9a9
scaffold_0	feature	polypeptide_conserved_region	829989	830121	.	-	.	ID=DOMAIN 158-0-0;Parent=TE_BASE 158;annot=Class_I::LTR::Ty3/gypsy::chromovirus::chromo-unclass CHR_galadriel_SMDiluvium;name=CHD;color=#6a51a3
scaffold_0	feature	polypeptide_conserved_region	830171	830672	.	-	.	ID=DOMAIN 158-1-0;Parent=TE_BASE 158;annot=Class_I::LTR::Ty3/gypsy::chromovirus::Tekay INT_del;name=INT;color=#b10026
scaffold_0	feature	polypeptide_conserved_region	831033	831372	.	-	.	ID=DOMAIN 158-2-0;Parent=TE_BASE 158;annot=Class_I::LTR::Ty3/gypsy::chromovirus::CRM RNaseH_crm;name=RH;color=#fc4e2a
scaffold_0	feature	polypeptide_conserved_region	831501	831897	.	-	.	ID=DOMAIN 158-3-0;Parent=TE_BASE 158;annot=Class_I::LTR::Ty3/gypsy::chromovirus::chromo-outgroup RT_v_clade;name=RT;color=#feb24c
scaffold_0	feature	primer_binding_site	823791	823809	.	.	.	ID=PBS 158;Parent=TE_BASE 158;name=ppt;color=#41ab5d
scaffold_0	feature	RR_tract	878599	878613	.	.	.	ID=PPT 158;Parent=TE_BASE 158;name=pbs;color=#c7e9c0
scaffold_0	feature	long_terminal_repeat	878623	879164	.	.	.	ID=LTR LEFT 158-0;Parent=TE_BASE 158;name=ltr left;color=#f032e6
scaffold_0	feature	long_terminal_repeat	823229	823727	.	.	.	ID=LTR RIGHT 158-0;Parent=TE_BASE 158;name=ltr right;color=#f032e6
scaffold_0	feature	nested_repeat	476010	500040	.	.	.	ID=TE_BASE 161;name=TE_BASE 161;annot=Class_I::LTR::Ty3/gypsy::chromovirus::Galadriel;color=#a9a9a9
scaffold_0	feature	repeat_fragment	476010	491266	.	.	.	ID=TE 161-0;Parent=TE_BASE 161;name=TE 161;color=#a9a9a9
scaffold_0	feature	repeat_fragment	494403	500040	.	.	.	ID=TE 161-1;Parent=TE_BASE 161;name=TE 161;color=#a9a9a9
scaffold_0	feature	polypeptide_conserved_region	490891	491263	.	-	.	ID=DOMAIN 161-0-0;Parent=TE_BASE 161;annot=Class_I::LTR::Ty3/gypsy::chromovirus::Galadriel RT_galadriel;name=RT;color=#feb24c
scaffold_0	feature	primer_binding_site	476249	476265	.	.	.	ID=PBS 161;Parent=TE_BASE 161;name=ppt;color=#41ab5d
scaffold_0	feature	long_terminal_repeat	499820	500040	.	.	.	ID=LTR LEFT 161-0;Parent=TE_BASE 161;name=ltr left;color=#f032e6
scaffold_0	feature	long_terminal_repeat	476010	476229	.	.	.	ID=LTR RIGHT 161-0;Parent=TE_BASE 161;name=ltr right;color=#f032e6
scaffold_0	feature	nested_repeat	124152	180936	.	.	.	ID=TE_BASE 162;name=TE_BASE 162;annot=Class_I::LTR::Ty3/gypsy::chromovirus::CRM;color=#a9a9a9
scaffold_0	feature	repeat_fragment	124152	148012	.	.	.	ID=TE 162-0;Parent=TE_BASE 162;name=TE 162;color=#a9a9a9
scaffold_0	feature	repeat_fragment	173527	180936	.	.	.	ID=TE 162-1;Parent=TE_BASE 162;name=TE 162;color=#a9a9a9
scaffold_0	feature	polypeptide_conserved_region	133565	133817	.	+	.	ID=DOMAIN 162-0-0;Parent=TE_BASE 162;annot=Class_I::LTR::Ty3/gypsy::chromovirus::CRM RT_crm;name=RT;color=#feb24c
scaffold_0	feature	polypeptide_conserved_region	134169	134517	.	+	.	ID=DOMAIN 162-1-0;Parent=TE_BASE 162;annot=Class_I::LTR::Ty3/gypsy::chromovirus::Galadriel RNaseH_galadriel;name=RH;color=#fc4e2a
scaffold_0	feature	polypeptide_conserved_region	179768	180353	.	+	.	ID=DOMAIN 162-2-0;Parent=TE_BASE 162;annot=Class_I::LTR::Ty3/gypsy::chromovirus::Tekay INT_del;name=INT;color=#b10026
scaffold_0	feature	primer_binding_site	124501	124518	.	.	.	ID=PBS 162;Parent=TE_BASE 162;name=pbs;color=#c7e9c0
scaffold_0	feature	RR_tract	180579	180593	.	.	.	ID=PPT 162;Parent=TE_BASE 162;name=ppt;color=#41ab5d
scaffold_0	feature	long_terminal_repeat	180650	180936	.	.	.	ID=LTR RIGHT 162-0;Parent=TE_BASE 162;name=ltr right;color=#f032e6
scaffold_0	feature	long_terminal_repeat	124152	124438	.	.	.	ID=LTR LEFT 162-0;Parent=TE_BASE 162;name=ltr left;color=#f032e6
scaffold_0	feature	nested_repeat	5665697	5696983	.	.	.	ID=TE_BASE 166;name=TE_BASE 166;annot=Class_I::LTR::Ty3/gypsy::chromovirus::Tekay;color=#a9a9a9
scaffold_0	feature	repeat_fragment	5665697	5671596	.	.	.	ID=TE 166-0;Parent=TE_BASE 166;name=TE 166;color=#a9a9a9
scaffold_0	feature	repeat_fragment	5691738	5696983	.	.	.	ID=TE 166-1;Parent=TE_BASE 166;name=TE 166;color=#a9a9a9
scaffold_0	feature	polypeptide_conserved_region	5666629	5666848	.	-	.	ID=DOMAIN 166-0-0;Parent=TE_BASE 166;annot=Class_I::LTR::Ty3/gypsy::chromovirus::Galadriel INT_galadriel;name=INT;color=#b10026
scaffold_0	feature	polypeptide_conserved_region	5667112	5667469	.	-	.	ID=DOMAIN 166-1-0;Parent=TE_BASE 166;annot=Class_I::LTR::Ty3/gypsy::non-chromovirus::OTA::Athila RNaseH_athila;name=RH;color=#fc4e2a
scaffold_0	feature	polypeptide_conserved_region	5667631	5668255	.	-	.	ID=DOMAIN 166-2-0;Parent=TE_BASE 166;annot=Class_I::LTR::Ty3/gypsy::chromovirus::Tekay RT_del;name=RT;color=#feb24c
scaffold_0	feature	primer_binding_site	5666066	5666085	.	.	.	ID=PBS 166;Parent=TE_BASE 166;name=ppt;color=#41ab5d
scaffold_0	feature	long_terminal_repeat	5696692	5696983	.	.	.	ID=LTR LEFT 166-0;Parent=TE_BASE 166;name=ltr left;color=#f032e6
scaffold_0	feature	long_terminal_repeat	5665697	5665991	.	.	.	ID=LTR RIGHT 166-0;Parent=TE_BASE 166;name=ltr right;color=#f032e6
scaffold_0	feature	nested_repeat	5243159	5323004	.	.	.	ID=TE_BASE 167;name=TE_BASE 167;annot=Class_I::LTR::Ty3/gypsy::chromovirus::chromo-outgroup;color=#a9a9a9
scaffold_0	feature	repeat_fragment	5243159	5245303	.	.	.	ID=TE 167-0;Parent=TE_BASE 167;name=TE 167;color=#a9a9a9
scaffold_0	feature	repeat_fragment	5251294	5251355	.	.	.	ID=TE 167-1;Parent=TE_BASE 167;name=TE 167;color=#a9a9a9
scaffold_0	feature	repeat_fragment	5301449	5302807	.	.	.	ID=TE 167-2;Parent=TE_BASE 167;name=TE 167;color=#a9a9a9
scaffold_0	feature	repeat_fragment	5307726	5323004	.	.	.	ID=TE 167-3;Parent=TE_BASE 167;name=TE 167;color=#a9a9a9
scaffold_0	feature	polypeptide_conserved_region	5317942	5318077	.	-	.	ID=DOMAIN 167-0-0;Parent=TE_BASE 167;annot=Class_I::LTR::Ty3/gypsy::chromovirus::Tcn1 CHR_galadriel_SMTcn1;name=CHD;color=#6a51a3
scaffold_0	feature	polypeptide_conserved_region	5318197	5319157	.	-	.	ID=DOMAIN 167-1-0;Parent=TE_BASE 167;annot=Class_I::LTR::Ty3/gypsy::chromovirus::chromo-outgroup INT_v_clade;name=INT;color=#b10026
scaffold_0	feature	polypeptide_conserved_region	5319484	5319844	.	-	.	ID=DOMAIN 167-2-0;Parent=TE_BASE 167;annot=Class_I::LTR::Ty3/gypsy::chromovirus::chromo-outgroup RNaseH_pyret;name=RH;color=#fc4e2a
scaffold_0	feature	polypeptide_conserved_region	5319991	5320690	.	-	.	ID=DOMAIN 167-3-0;Parent=TE_BASE 167;annot=Class_I::LTR::Ty3/gypsy::chromovirus::chromo-outgroup RT_v_clade;name=RT;color=#feb24c
scaffold_0	feature	polypeptide_conserved_region	5321122	5321383	.	-	.	ID=DOMAIN 167-4-0;Parent=TE_BASE 167;annot=Class_I::LTR::Ty3/gypsy::chromovirus::chromo-outgroup AP_v_clade;name=PROT;color=#ffeda0
scaffold_0	feature	long_terminal_repeat	5321552	5323004	.	.	.	ID=LTR LEFT 167-0;Parent=TE_BASE 167;name=ltr left;color=#f032e6
scaffold_0	feature	long_terminal_repeat	5243159	5244576	.	.	.	ID=LTR RIGHT 167-0;Parent=TE_BASE 167;name=ltr right;color=#f032e6
scaffold_0	feature	nested_repeat	5163890	5201082	.	.	.	ID=TE_BASE 168;name=TE_BASE 168;annot=Class_I::LTR::Ty3/gypsy::chromovirus::Reina;color=#a9a9a9
scaffold_0	feature	repeat_fragment	5163890	5185614	.	.	.	ID=TE 168-0;Parent=TE_BASE 168;name=TE 168;color=#a9a9a9
scaffold_0	feature	repeat_fragment	5195611	5201082	.	.	.	ID=TE 168-1;Parent=TE_BASE 168;name=TE 168;color=#a9a9a9
scaffold_0	feature	polypeptide_conserved_region	5183260	5183578	.	+	.	ID=DOMAIN 168-0-0;Parent=TE_BASE 168;annot=Class_I::LTR::Ty3/gypsy::chromovirus::Galadriel RNaseH_galadriel;name=RH;color=#fc4e2a
scaffold_0	feature	polypeptide_conserved_region	5183814	5184375	.	+	.	ID=DOMAIN 168-1-0;Parent=TE_BASE 168;annot=Class_I::LTR::Ty3/gypsy::chromovirus::Reina INT_reina;name=INT;color=#b10026
scaffold_0	feature	primer_binding_site	5163975	5163993	.	.	.	ID=PBS 168;Parent=TE_BASE 168;name=pbs;color=#c7e9c0
scaffold_0	feature	RR_tract	5200960	5200974	.	.	.	ID=PPT 168;Parent=TE_BASE 168;name=ppt;color=#41ab5d
scaffold_0	feature	long_terminal_repeat	5201001	5201082	.	.	.	ID=LTR RIGHT 168-0;Parent=TE_BASE 168;name=ltr right;color=#f032e6
scaffold_0	feature	long_terminal_repeat	5163890	5163971	.	.	.	ID=LTR LEFT 168-0;Parent=TE_BASE 168;name=ltr left;color=#f032e6
scaffold_0	feature	nested_repeat	4268940	4324653	.	.	.	ID=TE_BASE 169;name=TE_BASE 169;annot=Class_I::LTR::Ty3/gypsy::chromovirus::Tekay;color=#a9a9a9
scaffold_0	feature	repeat_fragment	4268940	4274522	.	.	.	ID=TE 169-0;Parent=TE_BASE 169;name=TE 169;color=#a9a9a9
scaffold_0	feature	repeat_fragment	4298340	4298342	.	.	.	ID=TE 169-1;Parent=TE_BASE 169;name=TE 169;color=#a9a9a9
scaffold_0	feature	repeat_fragment	4300604	4306051	.	.	.	ID=TE 169-2;Parent=TE_BASE 169;name=TE 169;color=#a9a9a9
scaffold_0	feature	repeat_fragment	4307488	4319738	.	.	.	ID=TE 169-3;Parent=TE_BASE 169;name=TE 169;color=#a9a9a9
scaffold_0	feature	repeat_fragment	4323302	4324653	.	.	.	ID=TE 169-4;Parent=TE_BASE 169;name=TE 169;color=#a9a9a9
scaffold_0	feature	polypeptide_conserved_region	4270531	4270888	.	+	.	ID=DOMAIN 169-0-0;Parent=TE_BASE 169;annot=Class_I::LTR::Ty3/gypsy::chromovirus::Galadriel GAG_galadriel;name=GAG;color=#225ea8
scaffold_0	feature	polypeptide_conserved_region	4272053	4272728	.	+	.	ID=DOMAIN 169-1-0;Parent=TE_BASE 169;annot=Class_I::LTR::Ty3/gypsy::chromovirus::Tekay RT_del;name=RT;color=#feb24c
scaffold_0	feature	polypeptide_conserved_region	4272866	4273208	.	+	.	ID=DOMAIN 169-2-0;Parent=TE_BASE 169;annot=Class_I::LTR::Ty3/gypsy::chromovirus::Galadriel RNaseH_galadriel;name=RH;color=#fc4e2a
scaffold_0	feature	polypeptide_conserved_region	4273463	4273979	.	+	.	ID=DOMAIN 169-3-0;Parent=TE_BASE 169;annot=Class_I::LTR::Ty3/gypsy::chromovirus::Galadriel INT_galadriel;name=INT;color=#b10026
scaffold_0	feature	primer_binding_site	4269359	4269382	.	.	.	ID=PBS 169;Parent=TE_BASE 169;name=pbs;color=#c7e9c0
scaffold_0	feature	RR_tract	4324228	4324242	.	.	.	ID=PPT 169;Parent=TE_BASE 169;name=ppt;color=#41ab5d
scaffold_0	feature	long_terminal_repeat	4324315	4324653	.	.	.	ID=LTR RIGHT 169-0;Parent=TE_BASE 169;name=ltr right;color=#f032e6
scaffold_0	feature	long_terminal_repeat	4268940	4269300	.	.	.	ID=LTR LEFT 169-0;Parent=TE_BASE 169;name=ltr left;color=#f032e6
scaffold_0	feature	nested_repeat	1550007	1568980	.	.	.	ID=TE_BASE 171;name=TE_BASE 171;annot=Class_I::LTR::Ty3/gypsy::chromovirus::chromo-outgroup;color=#a9a9a9
scaffold_0	feature	repeat_fragment	1550007	1552650	.	.	.	ID=TE 171-0;Parent=TE_BASE 171;name=TE 171;color=#a9a9a9
scaffold_0	feature	repeat_fragment	1565290	1568980	.	.	.	ID=TE 171-1;Parent=TE_BASE 171;name=TE 171;color=#a9a9a9
scaffold_0	feature	polypeptide_conserved_region	1550629	1551334	.	+	.	ID=DOMAIN 171-0-0;Parent=TE_BASE 171;annot=Class_I::LTR::Ty3/gypsy::chromovirus::chromo-outgroup GAG_v_clade;name=GAG;color=#225ea8
scaffold_0	feature	polypeptide_conserved_region	1552311	1552650	.	+	.	ID=DOMAIN 171-1-0;Parent=TE_BASE 171;annot=Class_I::LTR::Ty3/gypsy::chromovirus::chromo-outgroup RT_v_clade;name=RT;color=#feb24c
scaffold_0	feature	polypeptide_conserved_region	1565290	1565302	.	+	.	ID=DOMAIN 171-1-1;Parent=TE_BASE 171;annot=Class_I::LTR::Ty3/gypsy::chromovirus::chromo-outgroup RT_v_clade;name=RT;color=#feb24c
scaffold_0	feature	polypeptide_conserved_region	1566555	1566915	.	+	.	ID=DOMAIN 171-2-0;Parent=TE_BASE 171;annot=Class_I::LTR::Ty3/gypsy::chromovirus::chromo-outgroup RNaseH_pyret;name=RH;color=#fc4e2a
scaffold_0	feature	polypeptide_conserved_region	1567230	1568187	.	+	.	ID=DOMAIN 171-3-0;Parent=TE_BASE 171;annot=Class_I::LTR::Ty3/gypsy::chromovirus::chromo-outgroup INT_v_clade;name=INT;color=#b10026
scaffold_0	feature	polypeptide_conserved_region	1568322	1568466	.	+	.	ID=DOMAIN 171-4-0;Parent=TE_BASE 171;annot=Class_I::LTR::Ty3/gypsy::chromovirus::Tcn1 CHR_galadriel_SMTcn1;name=CHD;color=#6a51a3
scaffold_0	feature	primer_binding_site	1550436	1550455	.	.	.	ID=PBS 171;Parent=TE_BASE 171;name=pbs;color=#c7e9c0
scaffold_0	feature	RR_tract	1568579	1568593	.	.	.	ID=PPT 171;Parent=TE_BASE 171;name=ppt;color=#41ab5d
scaffold_0	feature	long_terminal_repeat	1568593	1568980	.	.	.	ID=LTR RIGHT 171-0;Parent=TE_BASE 171;name=ltr right;color=#f032e6
scaffold_0	feature	long_terminal_repeat	1550007	1550382	.	.	.	ID=LTR LEFT 171-0;Parent=TE_BASE 171;name=ltr left;color=#f032e6
scaffold_0	feature	target_site_duplication	1550002	1550006	.	.	.	ID=TSR LEFT 171;Parent=TE_BASE 171;name=tsr left;color=#333333
scaffold_0	feature	target_site_duplication	1568981	1568985	.	.	.	ID=TSR RIGHT 171;Parent=TE_BASE 171;name=tsr right;color=#333333
scaffold_0	feature	nested_repeat	754733	818316	.	.	.	ID=TE_BASE 173;name=TE_BASE 173;annot=Class_I::LTR::Ty3/gypsy::chromovirus::chromo-outgroup;color=#a9a9a9
scaffold_0	feature	repeat_fragment	754733	797049	.	.	.	ID=TE 173-0;Parent=TE_BASE 173;name=TE 173;color=#a9a9a9
scaffold_0	feature	repeat_fragment	812592	818316	.	.	.	ID=TE 173-1;Parent=TE_BASE 173;name=TE 173;color=#a9a9a9
scaffold_0	feature	polypeptide_conserved_region	794339	794471	.	-	.	ID=DOMAIN 173-0-0;Parent=TE_BASE 173;annot=Class_I::LTR::Ty3/gypsy::chromovirus::chromo-unclass CHR_galadriel_SMDiluvium;name=CHD;color=#6a51a3
scaffold_0	feature	polypeptide_conserved_region	794531	795032	.	-	.	ID=DOMAIN 173-1-0;Parent=TE_BASE 173;annot=Class_I::LTR::Ty3/gypsy::chromovirus::Tekay INT_del;name=INT;color=#b10026
scaffold_0	feature	polypeptide_conserved_region	795393	795732	.	-	.	ID=DOMAIN 173-2-0;Parent=TE_BASE 173;annot=Class_I::LTR::Ty3/gypsy::chromovirus::CRM RNaseH_crm;name=RH;color=#fc4e2a
scaffold_0	feature	polypeptide_conserved_region	795861	796257	.	-	.	ID=DOMAIN 173-3-0;Parent=TE_BASE 173;annot=Class_I::LTR::Ty3/gypsy::chromovirus::chromo-outgroup RT_v_clade;name=RT;color=#feb24c
scaffold_0	feature	primer_binding_site	754875	754896	.	.	.	ID=PBS 173;Parent=TE_BASE 173;name=ppt;color=#41ab5d
scaffold_0	feature	RR_tract	818206	818220	.	.	.	ID=PPT 173;Parent=TE_BASE 173;name=pbs;color=#c7e9c0
scaffold_0	feature	long_terminal_repeat	818224	818316	.	.	.	ID=LTR LEFT 173-0;Parent=TE_BASE 173;name=ltr left;color=#f032e6
scaffold_0	feature	long_terminal_repeat	754733	754813	.	.	.	ID=LTR RIGHT 173-0;Parent=TE_BASE 173;name=ltr right;color=#f032e6
scaffold_0	feature	nested_repeat	5664091	5701835	.	.	.	ID=TE_BASE 175;name=TE_BASE 175;annot=Class_I::LTR::Ty3/gypsy::chromovirus::Tekay;color=#a9a9a9
scaffold_0	feature	repeat_fragment	5664091	5665697	.	.	.	ID=TE 175-0;Parent=TE_BASE 175;name=TE 175;color=#a9a9a9
scaffold_0	feature	repeat_fragment	5696983	5701835	.	.	.	ID=TE 175-1;Parent=TE_BASE 175;name=TE 175;color=#a9a9a9
scaffold_0	feature	polypeptide_conserved_region	5665213	5665678	.	-	.	ID=DOMAIN 175-0-0;Parent=TE_BASE 175;annot=Class_I::LTR::Ty3/gypsy::chromovirus::Galadriel INT_galadriel;name=INT;color=#b10026
scaffold_0	feature	polypeptide_conserved_region	5699476	5700151	.	+	.	ID=DOMAIN 175-1-0;Parent=TE_BASE 175;annot=Class_I::LTR::Ty3/gypsy::chromovirus::Tekay RT_del;name=RT;color=#feb24c
scaffold_0	feature	polypeptide_conserved_region	5700286	5700634	.	+	.	ID=DOMAIN 175-2-0;Parent=TE_BASE 175;annot=Class_I::LTR::Ty3/gypsy::chromovirus::Galadriel RNaseH_galadriel;name=RH;color=#fc4e2a
scaffold_0	feature	primer_binding_site	5664394	5664411	.	.	.	ID=PBS 175;Parent=TE_BASE 175;name=ppt;color=#41ab5d
scaffold_0	feature	RR_tract	5701463	5701477	.	.	.	ID=PPT 175;Parent=TE_BASE 175;name=pbs;color=#c7e9c0
scaffold_0	feature	long_terminal_repeat	5701541	5701835	.	.	.	ID=LTR LEFT 175-0;Parent=TE_BASE 175;name=ltr left;color=#f032e6
scaffold_0	feature	long_terminal_repeat	5664091	5664388	.	.	.	ID=LTR RIGHT 175-0;Parent=TE_BASE 175;name=ltr right;color=#f032e6
scaffold_0	feature	nested_repeat	1300112	1445711	.	.	.	ID=TE_BASE 176;name=TE_BASE 176;annot=Class_I::LTR::Ty3/gypsy::chromovirus::Tekay;color=#a9a9a9
scaffold_0	feature	repeat_fragment	1300112	1315835	.	.	.	ID=TE 176-0;Parent=TE_BASE 176;name=TE 176;color=#a9a9a9
scaffold_0	feature	repeat_fragment	1320889	1321938	.	.	.	ID=TE 176-1;Parent=TE_BASE 176;name=TE 176;color=#a9a9a9
scaffold_0	feature	repeat_fragment	1429150	1445711	.	.	.	ID=TE 176-2;Parent=TE_BASE 176;name=TE 176;color=#a9a9a9
scaffold_0	feature	polypeptide_conserved_region	1303621	1303699	.	+	.	ID=DOMAIN 176-0-0;Parent=TE_BASE 176;annot=Class_I::LTR::Ty3/gypsy::chromovirus::chromo-unclass CHR_galadriel_SMDiluvium;name=CHD;color=#6a51a3
scaffold_0	feature	polypeptide_conserved_region	1429173	1429878	.	-	.	ID=DOMAIN 176-1-0;Parent=TE_BASE 176;annot=Class_I::LTR::Ty3/gypsy::chromovirus::Tekay INT_del;name=INT;color=#b10026
scaffold_0	feature	polypeptide_conserved_region	1430288	1430564	.	-	.	ID=DOMAIN 176-2-0;Parent=TE_BASE 176;annot=Class_I::LTR::Ty3/gypsy::non-chromovirus::non-chromo-outgroup RNaseH_17_6;name=RH;color=#fc4e2a
scaffold_0	feature	polypeptide_conserved_region	1430775	1431441	.	-	.	ID=DOMAIN 176-3-0;Parent=TE_BASE 176;annot=Class_I::LTR::Ty3/gypsy::chromovirus::Tekay RT_del;name=RT;color=#feb24c
scaffold_0	feature	primer_binding_site	1301912	1301931	.	.	.	ID=PBS 176;Parent=TE_BASE 176;name=ppt;color=#41ab5d
scaffold_0	feature	long_terminal_repeat	1443994	1445711	.	.	.	ID=LTR LEFT 176-0;Parent=TE_BASE 176;name=ltr left;color=#f032e6
scaffold_0	feature	long_terminal_repeat	1300112	1301830	.	.	.	ID=LTR RIGHT 176-0;Parent=TE_BASE 176;name=ltr right;color=#f032e6
scaffold_0	feature	nested_repeat	1125225	1142116	.	.	.	ID=TE_BASE 177;name=TE_BASE 177;annot=Class_I::LTR::Ty3/gypsy::non-chromovirus::OTA::Athila;color=#a9a9a9
scaffold_0	feature	repeat_fragment	1125225	1142116	.	.	.	ID=TE 177-0;Parent=TE_BASE 177;name=TE 177;color=#a9a9a9
scaffold_0	feature	polypeptide_conserved_region	1137654	1138422	.	-	.	ID=DOMAIN 177-0-0;Parent=TE_BASE 177;annot=Class_I::LTR::Ty3/gypsy::non-chromovirus::OTA::Athila INT_athila;name=INT;color=#b10026
scaffold_0	feature	polypeptide_conserved_region	1138933	1139272	.	-	.	ID=DOMAIN 177-1-0;Parent=TE_BASE 177;annot=Class_I::LTR::Ty3/gypsy::non-chromovirus::OTA::Athila RNaseH_athila;name=RH;color=#fc4e2a
scaffold_0	feature	polypeptide_conserved_region	1139427	1140081	.	-	.	ID=DOMAIN 177-2-0;Parent=TE_BASE 177;annot=Class_I::LTR::Ty3/gypsy::non-chromovirus::OTA::Athila RT_athila;name=RT;color=#feb24c
scaffold_0	feature	long_terminal_repeat	1142048	1142116	.	.	.	ID=LTR LEFT 177-0;Parent=TE_BASE 177;name=ltr left;color=#f032e6
scaffold_0	feature	long_terminal_repeat	1125225	1125291	.	.	.	ID=LTR RIGHT 177-0;Parent=TE_BASE 177;name=ltr right;color=#f032e6
scaffold_0	feature	nested_repeat	5657601	5703843	.	.	.	ID=TE_BASE 178;name=TE_BASE 178;annot=Class_I::LTR::Ty3/gypsy::chromovirus::chromo-outgroup;color=#a9a9a9
scaffold_0	feature	repeat_fragment	5657601	5664091	.	.	.	ID=TE 178-0;Parent=TE_BASE 178;name=TE 178;color=#a9a9a9
scaffold_0	feature	repeat_fragment	5701835	5703843	.	.	.	ID=TE 178-1;Parent=TE_BASE 178;name=TE 178;color=#a9a9a9
scaffold_0	feature	polypeptide_conserved_region	5658443	5659145	.	+	.	ID=DOMAIN 178-0-0;Parent=TE_BASE 178;annot=Class_I::LTR::Ty3/gypsy::chromovirus::chromo-outgroup GAG_v_clade;name=GAG;color=#225ea8
scaffold_0	feature	polypeptide_conserved_region	5702166	5702526	.	+	.	ID=DOMAIN 178-1-0;Parent=TE_BASE 178;annot=Class_I::LTR::Ty3/gypsy::chromovirus::chromo-outgroup RNaseH_pyret;name=RH;color=#fc4e2a
scaffold_0	feature	polypeptide_conserved_region	5702841	5703141	.	+	.	ID=DOMAIN 178-2-0;Parent=TE_BASE 178;annot=Class_I::LTR::Ty3/gypsy::chromovirus::chromo-outgroup INT_v_clade;name=INT;color=#b10026
scaffold_0	feature	primer_binding_site	5657867	5657888	.	.	.	ID=PBS 178;Parent=TE_BASE 178;name=pbs;color=#c7e9c0
scaffold_0	feature	RR_tract	5703554	5703568	.	.	.	ID=PPT 178;Parent=TE_BASE 178;name=ppt;color=#41ab5d
scaffold_0	feature	long_terminal_repeat	5703640	5703843	.	.	.	ID=LTR RIGHT 178-0;Parent=TE_BASE 178;name=ltr right;color=#f032e6
scaffold_0	feature	long_terminal_repeat	5657601	5657803	.	.	.	ID=LTR LEFT 178-0;Parent=TE_BASE 178;name=ltr left;color=#f032e6
##gff-version 3
##sequence-region scaffold_100 1 648882
scaffold_100	feature	nested_repeat	381429	388046	.	.	.	ID=TE_BASE 3;name=TE_BASE 3;annot=Class_I::LTR::Ty3/gypsy::chromovirus::Galadriel;color=#a9a9a9
scaffold_100	feature	repeat_fragment	381429	388046	.	.	.	ID=TE 3-0;Parent=TE_BASE 3;name=TE 3;color=#a9a9a9
scaffold_100	feature	polypeptide_conserved_region	383020	383167	.	-	.	ID=DOMAIN 3-0-0;Parent=TE_BASE 3;annot=Class_I::LTR::Ty3/gypsy::chromovirus::Galadriel CHR_galadriel_SM1Galahad;name=CHD;color=#6a51a3
scaffold_100	feature	polypeptide_conserved_region	383881	384367	.	-	.	ID=DOMAIN 3-1-0;Parent=TE_BASE 3;annot=Class_I::LTR::Ty3/gypsy::chromovirus::Galadriel INT_galadriel;name=INT;color=#b10026
scaffold_100	feature	polypeptide_conserved_region	384622	384889	.	-	.	ID=DOMAIN 3-2-0;Parent=TE_BASE 3;annot=Class_I::LTR::Ty3/gypsy::chromovirus::Tekay RNaseH_del;name=RH;color=#fc4e2a
scaffold_100	feature	polypeptide_conserved_region	385268	385517	.	-	.	ID=DOMAIN 3-3-0;Parent=TE_BASE 3;annot=Class_I::LTR::Ty3/gypsy::chromovirus::Tekay AP_del;name=PROT;color=#ffeda0
scaffold_100	feature	polypeptide_conserved_region	386030	386387	.	-	.	ID=DOMAIN 3-4-0;Parent=TE_BASE 3;annot=Class_I::LTR::Ty3/gypsy::chromovirus::Galadriel GAG_galadriel;name=GAG;color=#225ea8
scaffold_100	feature	primer_binding_site	382590	382607	.	.	.	ID=PBS 3;Parent=TE_BASE 3;name=ppt;color=#41ab5d
scaffold_100	feature	RR_tract	386870	386884	.	.	.	ID=PPT 3;Parent=TE_BASE 3;name=pbs;color=#c7e9c0
scaffold_100	feature	long_terminal_repeat	386898	388046	.	.	.	ID=LTR LEFT 3-0;Parent=TE_BASE 3;name=ltr left;color=#f032e6
scaffold_100	feature	long_terminal_repeat	381429	382579	.	.	.	ID=LTR RIGHT 3-0;Parent=TE_BASE 3;name=ltr right;color=#f032e6
scaffold_100	feature	target_site_duplication	381424	381428	.	.	.	ID=TSR RIGHT 3;Parent=TE_BASE 3;name=tsr right;color=#333333
scaffold_100	feature	target_site_duplication	388047	388051	.	.	.	ID=TSR LEFT 3;Parent=TE_BASE 3;name=tsr left;color=#333333
scaffold_100	feature	nested_repeat	305631	311952	.	.	.	ID=TE_BASE 5;name=TE_BASE 5;annot=Class_I::LTR::Ty3/gypsy::non-chromovirus::non-chromo-outgroup;color=#a9a9a9
scaffold_100	feature	repeat_fragment	305631	311952	.	.	.	ID=TE 5-0;Parent=TE_BASE 5;name=TE 5;color=#a9a9a9
scaffold_100	feature	polypeptide_conserved_region	307863	308037	.	+	.	ID=DOMAIN 5-0-0;Parent=TE_BASE 5;annot=Class_I::LTR::Ty3/gypsy::non-chromovirus::Selgy saspase;name=GAG;color=#225ea8
scaffold_100	feature	polypeptide_conserved_region	309314	309806	.	+	.	ID=DOMAIN 5-1-0;Parent=TE_BASE 5;annot=Class_I::LTR::Ty3/gypsy::non-chromovirus::non-chromo-outgroup RT_csrn1;name=RT;color=#feb24c
scaffold_100	feature	polypeptide_conserved_region	309962	310328	.	+	.	ID=DOMAIN 5-2-0;Parent=TE_BASE 5;annot=Class_I::LTR::Ty3/gypsy::non-chromovirus::OTA::Athila RNaseH_osvaldo;name=RH;color=#fc4e2a
scaffold_100	feature	polypeptide_conserved_region	310706	311639	.	+	.	ID=DOMAIN 5-3-0;Parent=TE_BASE 5;annot=Class_I::LTR::Ty3/gypsy::non-chromovirus::non-chromo-outgroup INT_cer2_3;name=INT;color=#b10026
scaffold_100	feature	primer_binding_site	305726	305745	.	.	.	ID=PBS 5;Parent=TE_BASE 5;name=pbs;color=#c7e9c0
scaffold_100	feature	RR_tract	311857	311871	.	.	.	ID=PPT 5;Parent=TE_BASE 5;name=ppt;color=#41ab5d
scaffold_100	feature	long_terminal_repeat	311871	311952	.	.	.	ID=LTR RIGHT 5-0;Parent=TE_BASE 5;name=ltr right;color=#f032e6
scaffold_100	feature	long_terminal_repeat	305631	305712	.	.	.	ID=LTR LEFT 5-0;Parent=TE_BASE 5;name=ltr left;color=#f032e6
scaffold_100	feature	nested_repeat	106978	112800	.	.	.	ID=TE_BASE 6;name=TE_BASE 6;annot=Class_I::LTR::Ty3/gypsy::chromovirus::Galadriel;color=#a9a9a9
scaffold_100	feature	repeat_fragment	106978	112800	.	.	.	ID=TE 6-0;Parent=TE_BASE 6;name=TE 6;color=#a9a9a9
scaffold_100	feature	polypeptide_conserved_region	109282	109846	.	+	.	ID=DOMAIN 6-0-0;Parent=TE_BASE 6;annot=Class_I::LTR::Ty3/gypsy::chromovirus::Galadriel RT_galadriel;name=RT;color=#feb24c
scaffold_100	feature	polypeptide_conserved_region	110078	110426	.	+	.	ID=DOMAIN 6-1-0;Parent=TE_BASE 6;annot=Class_I::LTR::Ty3/gypsy::chromovirus::Reina RNaseH_reina;name=RH;color=#fc4e2a
scaffold_100	feature	polypeptide_conserved_region	110681	111167	.	+	.	ID=DOMAIN 6-2-0;Parent=TE_BASE 6;annot=Class_I::LTR::Ty3/gypsy::chromovirus::Galadriel INT_galadriel;name=INT;color=#b10026
scaffold_100	feature	polypeptide_conserved_region	111866	112025	.	+	.	ID=DOMAIN 6-3-0;Parent=TE_BASE 6;annot=Class_I::LTR::Ty3/gypsy::chromovirus::Galadriel CHR_galadriel_SM1Galahad;name=CHD;color=#6a51a3
scaffold_100	feature	primer_binding_site	107293	107309	.	.	.	ID=PBS 6;Parent=TE_BASE 6;name=pbs;color=#c7e9c0
scaffold_100	feature	RR_tract	112513	112527	.	.	.	ID=PPT 6;Parent=TE_BASE 6;name=ppt;color=#41ab5d
scaffold_100	feature	long_terminal_repeat	112527	112800	.	.	.	ID=LTR RIGHT 6-0;Parent=TE_BASE 6;name=ltr right;color=#f032e6
scaffold_100	feature	long_terminal_repeat	106978	107239	.	.	.	ID=LTR LEFT 6-0;Parent=TE_BASE 6;name=ltr left;color=#f032e6
scaffold_100	feature	nested_repeat	95910	102643	.	.	.	ID=TE_BASE 7;name=TE_BASE 7;annot=Class_I::LTR::Ty3/gypsy::non-chromovirus::OTA::Athila;color=#a9a9a9
scaffold_100	feature	repeat_fragment	95910	102643	.	.	.	ID=TE 7-0;Parent=TE_BASE 7;name=TE 7;color=#a9a9a9
scaffold_100	feature	polypeptide_conserved_region	96982	97657	.	+	.	ID=DOMAIN 7-0-0;Parent=TE_BASE 7;annot=Class_I::LTR::Ty3/gypsy::non-chromovirus::OTA::Athila RT_athila;name=RT;color=#feb24c
scaffold_100	feature	polypeptide_conserved_region	97899	98433	.	+	.	ID=DOMAIN 7-1-0;Parent=TE_BASE 7;annot=Class_I::LTR::Ty3/gypsy::non-chromovirus::OTA::Ogre/Tat::Retand INT_tat;name=INT;color=#b10026
scaffold_100	feature	primer_binding_site	96953	96973	.	.	.	ID=PBS 7;Parent=TE_BASE 7;name=pbs;color=#c7e9c0
scaffold_100	feature	RR_tract	101614	101628	.	.	.	ID=PPT 7;Parent=TE_BASE 7;name=ppt;color=#41ab5d
scaffold_100	feature	long_terminal_repeat	101678	102643	.	.	.	ID=LTR RIGHT 7-0;Parent=TE_BASE 7;name=ltr right;color=#f032e6
scaffold_100	feature	long_terminal_repeat	95910	96905	.	.	.	ID=LTR LEFT 7-0;Parent=TE_BASE 7;name=ltr left;color=#f032e6
scaffold_100	feature	nested_repeat	57999	64549	.	.	.	ID=TE_BASE 8;name=TE_BASE 8;annot=Class_I::LTR::Ty3/gypsy::chromovirus::Galadriel;color=#a9a9a9
scaffold_100	feature	repeat_fragment	57999	64549	.	.	.	ID=TE 8-0;Parent=TE_BASE 8;name=TE 8;color=#a9a9a9
scaffold_100	feature	polypeptide_conserved_region	58655	58802	.	-	.	ID=DOMAIN 8-0-0;Parent=TE_BASE 8;annot=Class_I::LTR::Ty3/gypsy::chromovirus::Galadriel CHR_galadriel_SM1Galahad;name=CHD;color=#6a51a3
scaffold_100	feature	polypeptide_conserved_region	59507	60002	.	-	.	ID=DOMAIN 8-1-0;Parent=TE_BASE 8;annot=Class_I::LTR::Ty3/gypsy::chromovirus::Galadriel INT_galadriel;name=INT;color=#b10026
scaffold_100	feature	polypeptide_conserved_region	60257	60605	.	-	.	ID=DOMAIN 8-2-0;Parent=TE_BASE 8;annot=Class_I::LTR::Ty3/gypsy::chromovirus::Tekay RNaseH_del;name=RH;color=#fc4e2a
scaffold_100	feature	polypeptide_conserved_region	60737	61412	.	-	.	ID=DOMAIN 8-3-0;Parent=TE_BASE 8;annot=Class_I::LTR::Ty3/gypsy::chromovirus::Galadriel RT_galadriel;name=RT;color=#feb24c
scaffold_100	feature	polypeptide_conserved_region	62579	62936	.	-	.	ID=DOMAIN 8-4-0;Parent=TE_BASE 8;annot=Class_I::LTR::Ty3/gypsy::chromovirus::Galadriel GAG_galadriel;name=GAG;color=#225ea8
scaffold_100	feature	long_terminal_repeat	64381	64549	.	.	.	ID=LTR LEFT 8-0;Parent=TE_BASE 8;name=ltr left;color=#f032e6
scaffold_100	feature	long_terminal_repeat	57999	58167	.	.	.	ID=LTR RIGHT 8-0;Parent=TE_BASE 8;name=ltr right;color=#f032e6
scaffold_100	feature	nested_repeat	377207	389426	.	.	.	ID=TE_BASE 11;name=TE_BASE 11;annot=Class_I::LTR::Ty3/gypsy::chromovirus::Tekay;color=#a9a9a9
scaffold_100	feature	repeat_fragment	377207	381429	.	.	.	ID=TE 11-0;Parent=TE_BASE 11;name=TE 11;color=#a9a9a9
scaffold_100	feature	repeat_fragment	388046	389426	.	.	.	ID=TE 11-1;Parent=TE_BASE 11;name=TE 11;color=#a9a9a9
scaffold_100	feature	polypeptide_conserved_region	377596	378529	.	-	.	ID=DOMAIN 11-0-0;Parent=TE_BASE 11;annot=Class_I::LTR::Ty3/gypsy::non-chromovirus::non-chromo-outgroup INT_cer2_3;name=INT;color=#b10026
scaffold_100	feature	polypeptide_conserved_region	378910	379276	.	-	.	ID=DOMAIN 11-1-0;Parent=TE_BASE 11;annot=Class_I::LTR::Ty3/gypsy::non-chromovirus::OTA::Athila RNaseH_osvaldo;name=RH;color=#fc4e2a
scaffold_100	feature	polypeptide_conserved_region	379420	380092	.	-	.	ID=DOMAIN 11-2-0;Parent=TE_BASE 11;annot=Class_I::LTR::Ty3/gypsy::chromovirus::Tekay RT_del;name=RT;color=#feb24c
scaffold_100	feature	long_terminal_repeat	389263	389426	.	.	.	ID=LTR LEFT 11-0;Parent=TE_BASE 11;name=ltr left;color=#f032e6
scaffold_100	feature	long_terminal_repeat	377207	377370	.	.	.	ID=LTR RIGHT 11-0;Parent=TE_BASE 11;name=ltr right;color=#f032e6
scaffold_100	feature	nested_repeat	275298	313296	.	.	.	ID=TE_BASE 12;name=TE_BASE 12;annot=Class_I::LTR::Ty3/gypsy::non-chromovirus::Selgy;color=#a9a9a9
scaffold_100	feature	repeat_fragment	275298	305631	.	.	.	ID=TE 12-0;Parent=TE_BASE 12;name=TE 12;color=#a9a9a9
scaffold_100	feature	repeat_fragment	311952	313296	.	.	.	ID=TE 12-1;Parent=TE_BASE 12;name=TE 12;color=#a9a9a9
scaffold_100	feature	polypeptide_conserved_region	294355	295015	.	+	.	ID=DOMAIN 12-0-0;Parent=TE_BASE 12;annot=Class_I::LTR::Ty3/gypsy::non-chromovirus::Selgy RT_gmr1;name=RT;color=#feb24c
scaffold_100	feature	polypeptide_conserved_region	295176	295374	.	+	.	ID=DOMAIN 12-1-0;Parent=TE_BASE 12;annot=Class_I::LTR::Ty3/gypsy::non-chromovirus::non-chromo-outgroup RNaseH_17_6;name=RH;color=#fc4e2a
scaffold_100	feature	polypeptide_conserved_region	296887	297739	.	+	.	ID=DOMAIN 12-2-0;Parent=TE_BASE 12;annot=Class_I::LTR::Ty3/gypsy::chromovirus::Galadriel INT_galadriel;name=INT;color=#b10026
scaffold_100	feature	polypeptide_conserved_region	301256	301409	.	-	.	ID=DOMAIN 12-3-0;Parent=TE_BASE 12;annot=Class_I::LTR::Ty3/gypsy::chromovirus::Galadriel CHR_galadriel_SM2Galahad;name=CHD;color=#6a51a3
scaffold_100	feature	primer_binding_site	275715	275735	.	.	.	ID=PBS 12;Parent=TE_BASE 12;name=ppt;color=#41ab5d
scaffold_100	feature	RR_tract	312909	312923	.	.	.	ID=PPT 12;Parent=TE_BASE 12;name=pbs;color=#c7e9c0
scaffold_100	feature	long_terminal_repeat	312923	313296	.	.	.	ID=LTR LEFT 12-0;Parent=TE_BASE 12;name=ltr left;color=#f032e6
scaffold_100	feature	long_terminal_repeat	275298	275671	.	.	.	ID=LTR RIGHT 12-0;Parent=TE_BASE 12;name=ltr right;color=#f032e6
##gff-version 3
##sequence-region scaffold_101 1 641370
scaffold_101	feature	nested_repeat	549488	572369	.	.	.	ID=TE_BASE 0;name=TE_BASE 0;annot=Class_I::LTR::Ty3/gypsy::chromovirus::Tekay;color=#a9a9a9
scaffold_101	feature	repeat_fragment	549488	572369	.	.	.	ID=TE 0-0;Parent=TE_BASE 0;name=TE 0;color=#a9a9a9
scaffold_101	feature	polypeptide_conserved_region	551792	551939	.	-	.	ID=DOMAIN 0-0-0;Parent=TE_BASE 0;annot=Class_I::LTR::Ty3/gypsy::chromovirus::Galadriel CHR_galadriel_SM1Galahad;name=CHD;color=#6a51a3
scaffold_101	feature	polypeptide_conserved_region	552008	552575	.	-	.	ID=DOMAIN 0-1-0;Parent=TE_BASE 0;annot=Class_I::LTR::Ty3/gypsy::chromovirus::Galadriel INT_galadriel;name=INT;color=#b10026
scaffold_101	feature	polypeptide_conserved_region	568623	568971	.	-	.	ID=DOMAIN 0-2-0;Parent=TE_BASE 0;annot=Class_I::LTR::Ty3/gypsy::chromovirus::Tekay RNaseH_del;name=RH;color=#fc4e2a
scaffold_101	feature	polypeptide_conserved_region	569103	569778	.	-	.	ID=DOMAIN 0-3-0;Parent=TE_BASE 0;annot=Class_I::LTR::Ty3/gypsy::chromovirus::Tekay RT_del;name=RT;color=#feb24c
scaffold_101	feature	polypeptide_conserved_region	570183	570432	.	-	.	ID=DOMAIN 0-4-0;Parent=TE_BASE 0;annot=Class_I::LTR::Ty3/gypsy::chromovirus::Tekay AP_del;name=PROT;color=#ffeda0
scaffold_101	feature	polypeptide_conserved_region	570946	571303	.	-	.	ID=DOMAIN 0-5-0;Parent=TE_BASE 0;annot=Class_I::LTR::Ty3/gypsy::chromovirus::Galadriel GAG_galadriel;name=GAG;color=#225ea8
scaffold_101	feature	RR_tract	571786	571800	.	.	.	ID=PPT 0;Parent=TE_BASE 0;name=pbs;color=#c7e9c0
scaffold_101	feature	long_terminal_repeat	571814	572369	.	.	.	ID=LTR LEFT 0-0;Parent=TE_BASE 0;name=ltr left;color=#f032e6
scaffold_101	feature	long_terminal_repeat	549488	550043	.	.	.	ID=LTR RIGHT 0-0;Parent=TE_BASE 0;name=ltr right;color=#f032e6
scaffold_101	feature	nested_repeat	359213	362728	.	.	.	ID=TE_BASE 7;name=TE_BASE 7;annot=Class_I::LTR::Ty3/gypsy::chromovirus::Tekay;color=#a9a9a9
scaffold_101	feature	repeat_fragment	359213	362728	.	.	.	ID=TE 7-0;Parent=TE_BASE 7;name=TE 7;color=#a9a9a9
scaffold_101	feature	polypeptide_conserved_region	360394	360547	.	-	.	ID=DOMAIN 7-0-0;Parent=TE_BASE 7;annot=Class_I::LTR::Ty3/gypsy::chromovirus::Galadriel CHR_galadriel_SM2Galahad;name=CHD;color=#6a51a3
scaffold_101	feature	polypeptide_conserved_region	360607	361621	.	-	.	ID=DOMAIN 7-1-0;Parent=TE_BASE 7;annot=Class_I::LTR::Ty3/gypsy::chromovirus::Galadriel INT_galadriel;name=INT;color=#b10026
scaffold_101	feature	polypeptide_conserved_region	361906	362164	.	-	.	ID=DOMAIN 7-2-0;Parent=TE_BASE 7;annot=Class_I::LTR::Ty3/gypsy::chromovirus::Tekay RNaseH_del;name=RH;color=#fc4e2a
scaffold_101	feature	long_terminal_repeat	362161	362728	.	.	.	ID=LTR LEFT 7-0;Parent=TE_BASE 7;name=ltr left;color=#f032e6
scaffold_101	feature	long_terminal_repeat	359213	359768	.	.	.	ID=LTR RIGHT 7-0;Parent=TE_BASE 7;name=ltr right;color=#f032e6
scaffold_101	feature	nested_repeat	152206	167284	.	.	.	ID=TE_BASE 14;name=TE_BASE 14;annot=Class_I::LTR::Ty3/gypsy::chromovirus::Tekay;color=#a9a9a9
scaffold_101	feature	repeat_fragment	152206	167284	.	.	.	ID=TE 14-0;Parent=TE_BASE 14;name=TE 14;color=#a9a9a9
scaffold_101	feature	polypeptide_conserved_region	152870	153074	.	+	.	ID=DOMAIN 14-0-0;Parent=TE_BASE 14;annot=Class_I::LTR::Ty3/gypsy::chromovirus::Galadriel RNaseH_galadriel;name=RH;color=#fc4e2a
scaffold_101	feature	polypeptide_conserved_region	153462	154323	.	+	.	ID=DOMAIN 14-1-0;Parent=TE_BASE 14;annot=Class_I::LTR::Ty3/gypsy::chromovirus::Tekay INT_del;name=INT;color=#b10026
scaffold_101	feature	RR_tract	166539	166553	.	.	.	ID=PPT 14;Parent=TE_BASE 14;name=ppt;color=#41ab5d
scaffold_101	feature	long_terminal_repeat	166558	167284	.	.	.	ID=LTR RIGHT 14-0;Parent=TE_BASE 14;name=ltr right;color=#f032e6
scaffold_101	feature	long_terminal_repeat	152206	152867	.	.	.	ID=LTR LEFT 14-0;Parent=TE_BASE 14;name=ltr left;color=#f032e6
scaffold_101	feature	nested_repeat	79892	87236	.	.	.	ID=TE_BASE 16;name=TE_BASE 16;annot=Class_I::LTR::Ty3/gypsy::chromovirus::Tekay;color=#a9a9a9
scaffold_101	feature	repeat_fragment	79892	87236	.	.	.	ID=TE 16-0;Parent=TE_BASE 16;name=TE 16;color=#a9a9a9
scaffold_101	feature	polypeptide_conserved_region	82326	82560	.	+	.	ID=DOMAIN 16-0-0;Parent=TE_BASE 16;annot=Class_I::LTR::Ty3/gypsy::chromovirus::Tekay AP_del;name=PROT;color=#ffeda0
scaffold_101	feature	polypeptide_conserved_region	82995	83661	.	+	.	ID=DOMAIN 16-1-0;Parent=TE_BASE 16;annot=Class_I::LTR::Ty3/gypsy::chromovirus::Tekay RT_del;name=RT;color=#feb24c
scaffold_101	feature	polypeptide_conserved_region	83796	84144	.	+	.	ID=DOMAIN 16-2-0;Parent=TE_BASE 16;annot=Class_I::LTR::Ty3/gypsy::chromovirus::Galadriel RNaseH_galadriel;name=RH;color=#fc4e2a
scaffold_101	feature	polypeptide_conserved_region	84444	85458	.	+	.	ID=DOMAIN 16-3-0;Parent=TE_BASE 16;annot=Class_I::LTR::Ty3/gypsy::chromovirus::Galadriel INT_galadriel;name=INT;color=#b10026
scaffold_101	feature	polypeptide_conserved_region	85539	85692	.	+	.	ID=DOMAIN 16-4-0;Parent=TE_BASE 16;annot=Class_I::LTR::Ty3/gypsy::chromovirus::Galadriel CHR_galadriel_SM2Galahad;name=CHD;color=#6a51a3
scaffold_101	feature	long_terminal_repeat	86320	87236	.	.	.	ID=LTR RIGHT 16-0;Parent=TE_BASE 16;name=ltr right;color=#f032e6
scaffold_101	feature	long_terminal_repeat	79892	80811	.	.	.	ID=LTR LEFT 16-0;Parent=TE_BASE 16;name=ltr left;color=#f032e6
scaffold_101	feature	target_site_duplication	79887	79891	.	.	.	ID=TSR LEFT 16;Parent=TE_BASE 16;name=tsr left;color=#333333
scaffold_101	feature	target_site_duplication	87237	87241	.	.	.	ID=TSR RIGHT 16;Parent=TE_BASE 16;name=tsr right;color=#333333
scaffold_101	feature	nested_repeat	371348	383079	.	.	.	ID=TE_BASE 23;name=TE_BASE 23;annot=Class_I::LTR::Ty3/gypsy::chromovirus::Tekay;color=#a9a9a9
scaffold_101	feature	repeat_fragment	371348	371989	.	.	.	ID=TE 23-0;Parent=TE_BASE 23;name=TE 23;color=#a9a9a9
scaffold_101	feature	repeat_fragment	380826	383079	.	.	.	ID=TE 23-1;Parent=TE_BASE 23;name=TE 23;color=#a9a9a9
scaffold_101	feature	polypeptide_conserved_region	371744	371897	.	-	.	ID=DOMAIN 23-0-0;Parent=TE_BASE 23;annot=Class_I::LTR::Ty3/gypsy::chromovirus::chromo-unclass CHR_galadriel_SMDiluvium;name=CHD;color=#6a51a3
scaffold_101	feature	polypeptide_conserved_region	371957	371989	.	-	.	ID=DOMAIN 23-1-0;Parent=TE_BASE 23;annot=Class_I::LTR::Ty3/gypsy::chromovirus::Tekay INT_del;name=INT;color=#b10026
scaffold_101	feature	polypeptide_conserved_region	380826	381787	.	-	.	ID=DOMAIN 23-1-1;Parent=TE_BASE 23;annot=Class_I::LTR::Ty3/gypsy::chromovirus::Tekay INT_del;name=INT;color=#b10026
scaffold_101	feature	long_terminal_repeat	382967	383079	.	.	.	ID=LTR LEFT 23-0;Parent=TE_BASE 23;name=ltr left;color=#f032e6
scaffold_101	feature	long_terminal_repeat	371348	371460	.	.	.	ID=LTR RIGHT 23-0;Parent=TE_BASE 23;name=ltr right;color=#f032e6
scaffold_101	feature	target_site_duplication	371343	371347	.	.	.	ID=TSR RIGHT 23;Parent=TE_BASE 23;name=tsr right;color=#333333
scaffold_101	feature	target_site_duplication	383080	383084	.	.	.	ID=TSR LEFT 23;Parent=TE_BASE 23;name=tsr left;color=#333333
##gff-version 3
##sequence-region scaffold_102 1 621399
scaffold_102	feature	nested_repeat	441362	457259	.	.	.	ID=TE_BASE 2;name=TE_BASE 2;annot=Class_I::LTR::Ty1/copia::Ivana;color=#a9a9a9
scaffold_102	feature	repeat_fragment	441362	457259	.	.	.	ID=TE 2-0;Parent=TE_BASE 2;name=TE 2;color=#a9a9a9
scaffold_102	feature	polypeptide_conserved_region	452382	452745	.	-	.	ID=DOMAIN 2-0-0;Parent=TE_BASE 2;annot=Class_I::LTR::Ty1/copia::SIRE RNaseH_sire;name=RH;color=#fc4e2a
scaffold_102	feature	polypeptide_conserved_region	453471	453807	.	-	.	ID=DOMAIN 2-1-0;Parent=TE_BASE 2;annot=Class_I::LTR::Ty1/copia::Ivana RT_oryco;name=RT;color=#feb24c
scaffold_102	feature	polypeptide_conserved_region	454416	454917	.	-	.	ID=DOMAIN 2-2-0;Parent=TE_BASE 2;annot=Class_I::LTR::Ty1/copia::Ivana INT_oryco;name=INT;color=#b10026
scaffold_102	feature	polypeptide_conserved_region	455203	455446	.	-	.	ID=DOMAIN 2-3-0;Parent=TE_BASE 2;annot=Class_I::LTR::Ty1/copia::Ivana AP_oryco;name=PROT;color=#ffeda0
scaffold_102	feature	primer_binding_site	441879	441897	.	.	.	ID=PBS 2;Parent=TE_BASE 2;name=ppt;color=#41ab5d
scaffold_102	feature	RR_tract	456665	456679	.	.	.	ID=PPT 2;Parent=TE_BASE 2;name=pbs;color=#c7e9c0
scaffold_102	feature	long_terminal_repeat	456750	457259	.	.	.	ID=LTR LEFT 2-0;Parent=TE_BASE 2;name=ltr left;color=#f032e6
scaffold_102	feature	long_terminal_repeat	441362	441845	.	.	.	ID=LTR RIGHT 2-0;Parent=TE_BASE 2;name=ltr right;color=#f032e6
scaffold_102	feature	nested_repeat	403507	408503	.	.	.	ID=TE_BASE 3;name=TE_BASE 3;annot=Class_I::LTR::Ty3/gypsy::chromovirus::Tekay;color=#a9a9a9
scaffold_102	feature	repeat_fragment	403507	408503	.	.	.	ID=TE 3-0;Parent=TE_BASE 3;name=TE 3;color=#a9a9a9
scaffold_102	feature	polypeptide_conserved_region	404113	404287	.	+	.	ID=DOMAIN 3-0-0;Parent=TE_BASE 3;annot=Class_I::LTR::Ty3/gypsy::non-chromovirus::Selgy saspase;name=GAG;color=#225ea8
scaffold_102	feature	polypeptide_conserved_region	405613	406279	.	+	.	ID=DOMAIN 3-1-0;Parent=TE_BASE 3;annot=Class_I::LTR::Ty3/gypsy::chromovirus::Tekay RT_del;name=RT;color=#feb24c
scaffold_102	feature	polypeptide_conserved_region	406420	406786	.	+	.	ID=DOMAIN 3-2-0;Parent=TE_BASE 3;annot=Class_I::LTR::Ty3/gypsy::non-chromovirus::OTA::Athila RNaseH_osvaldo;name=RH;color=#fc4e2a
scaffold_102	feature	polypeptide_conserved_region	407164	408100	.	+	.	ID=DOMAIN 3-3-0;Parent=TE_BASE 3;annot=Class_I::LTR::Ty3/gypsy::non-chromovirus::non-chromo-outgroup INT_cer2_3;name=INT;color=#b10026
scaffold_102	feature	primer_binding_site	403714	403734	.	.	.	ID=PBS 3;Parent=TE_BASE 3;name=pbs;color=#c7e9c0
scaffold_102	feature	RR_tract	408315	408329	.	.	.	ID=PPT 3;Parent=TE_BASE 3;name=ppt;color=#41ab5d
scaffold_102	feature	long_terminal_repeat	408329	408503	.	.	.	ID=LTR RIGHT 3-0;Parent=TE_BASE 3;name=ltr right;color=#f032e6
scaffold_102	feature	long_terminal_repeat	403507	403681	.	.	.	ID=LTR LEFT 3-0;Parent=TE_BASE 3;name=ltr left;color=#f032e6
scaffold_102	feature	target_site_duplication	403503	403506	.	.	.	ID=TSR LEFT 3;Parent=TE_BASE 3;name=tsr left;color=#333333
scaffold_102	feature	target_site_duplication	408504	408507	.	.	.	ID=TSR RIGHT 3;Parent=TE_BASE 3;name=tsr right;color=#333333
scaffold_102	feature	nested_repeat	390497	395792	.	.	.	ID=TE_BASE 4;name=TE_BASE 4;annot=Class_I::LTR::Ty3/gypsy::chromovirus::chromo-outgroup;color=#a9a9a9
scaffold_102	feature	repeat_fragment	390497	395792	.	.	.	ID=TE 4-0;Parent=TE_BASE 4;name=TE 4;color=#a9a9a9
scaffold_102	feature	polypeptide_conserved_region	391096	391801	.	+	.	ID=DOMAIN 4-0-0;Parent=TE_BASE 4;annot=Class_I::LTR::Ty3/gypsy::chromovirus::chromo-outgroup GAG_v_clade;name=GAG;color=#225ea8
scaffold_102	feature	polypeptide_conserved_region	392778	393477	.	+	.	ID=DOMAIN 4-1-0;Parent=TE_BASE 4;annot=Class_I::LTR::Ty3/gypsy::chromovirus::chromo-outgroup RT_v_clade;name=RT;color=#feb24c
scaffold_102	feature	polypeptide_conserved_region	393624	393984	.	+	.	ID=DOMAIN 4-2-0;Parent=TE_BASE 4;annot=Class_I::LTR::Ty3/gypsy::chromovirus::chromo-outgroup RNaseH_pyret;name=RH;color=#fc4e2a
scaffold_102	feature	polypeptide_conserved_region	394299	395259	.	+	.	ID=DOMAIN 4-3-0;Parent=TE_BASE 4;annot=Class_I::LTR::Ty3/gypsy::chromovirus::chromo-outgroup INT_v_clade;name=INT;color=#b10026
scaffold_102	feature	polypeptide_conserved_region	395391	395535	.	+	.	ID=DOMAIN 4-4-0;Parent=TE_BASE 4;annot=Class_I::LTR::Ty3/gypsy::chromovirus::Tcn1 CHR_galadriel_SMTcn1;name=CHD;color=#6a51a3
scaffold_102	feature	RR_tract	395648	395662	.	.	.	ID=PPT 4;Parent=TE_BASE 4;name=ppt;color=#41ab5d
scaffold_102	feature	long_terminal_repeat	395662	395792	.	.	.	ID=LTR RIGHT 4-0;Parent=TE_BASE 4;name=ltr right;color=#f032e6
scaffold_102	feature	long_terminal_repeat	390497	390627	.	.	.	ID=LTR LEFT 4-0;Parent=TE_BASE 4;name=ltr left;color=#f032e6
scaffold_102	feature	nested_repeat	284877	292183	.	.	.	ID=TE_BASE 5;name=TE_BASE 5;annot=Class_I::LTR::Ty3/gypsy::non-chromovirus::OTA::Athila;color=#a9a9a9
scaffold_102	feature	repeat_fragment	284877	292183	.	.	.	ID=TE 5-0;Parent=TE_BASE 5;name=TE 5;color=#a9a9a9
scaffold_102	feature	polypeptide_conserved_region	285584	286628	.	-	.	ID=DOMAIN 5-0-0;Parent=TE_BASE 5;annot=Class_I::LTR::Ty3/gypsy::non-chromovirus::OTA::Athila INT_athila;name=INT;color=#b10026
scaffold_102	feature	polypeptide_conserved_region	286910	287267	.	-	.	ID=DOMAIN 5-1-0;Parent=TE_BASE 5;annot=Class_I::LTR::Ty3/gypsy::non-chromovirus::OTA::Athila RNaseH_athila;name=RH;color=#fc4e2a
scaffold_102	feature	polypeptide_conserved_region	287408	288083	.	-	.	ID=DOMAIN 5-2-0;Parent=TE_BASE 5;annot=Class_I::LTR::Ty3/gypsy::non-chromovirus::OTA::Athila RT_athila;name=RT;color=#feb24c
scaffold_102	feature	polypeptide_conserved_region	288863	289112	.	-	.	ID=DOMAIN 5-3-0;Parent=TE_BASE 5;annot=Class_I::LTR::Ty3/gypsy::non-chromovirus::OTA::Athila AP_athila;name=PROT;color=#ffeda0
scaffold_102	feature	long_terminal_repeat	291558	292183	.	.	.	ID=LTR LEFT 5-0;Parent=TE_BASE 5;name=ltr left;color=#f032e6
scaffold_102	feature	long_terminal_repeat	284877	285502	.	.	.	ID=LTR RIGHT 5-0;Parent=TE_BASE 5;name=ltr right;color=#f032e6
scaffold_102	feature	target_site_duplication	284872	284876	.	.	.	ID=TSR RIGHT 5;Parent=TE_BASE 5;name=tsr right;color=#333333
scaffold_102	feature	target_site_duplication	292184	292188	.	.	.	ID=TSR LEFT 5;Parent=TE_BASE 5;name=tsr left;color=#333333
scaffold_102	feature	nested_repeat	156523	163280	.	.	.	ID=TE_BASE 7;name=TE_BASE 7;annot=Class_I::LTR::Ty3/gypsy::chromovirus::Tekay;color=#a9a9a9
scaffold_102	feature	repeat_fragment	156523	163280	.	.	.	ID=TE 7-0;Parent=TE_BASE 7;name=TE 7;color=#a9a9a9
scaffold_102	feature	polypeptide_conserved_region	157288	157435	.	-	.	ID=DOMAIN 7-0-0;Parent=TE_BASE 7;annot=Class_I::LTR::Ty3/gypsy::chromovirus::Galadriel CHR_galadriel_SM1Galahad;name=CHD;color=#6a51a3
scaffold_102	feature	polypeptide_conserved_region	158158	158635	.	-	.	ID=DOMAIN 7-1-0;Parent=TE_BASE 7;annot=Class_I::LTR::Ty3/gypsy::chromovirus::Galadriel INT_galadriel;name=INT;color=#b10026
scaffold_102	feature	polypeptide_conserved_region	158972	159248	.	-	.	ID=DOMAIN 7-2-0;Parent=TE_BASE 7;annot=Class_I::LTR::Ty3/gypsy::chromovirus::Galadriel RNaseH_galadriel;name=RH;color=#fc4e2a
scaffold_102	feature	polypeptide_conserved_region	159364	160039	.	-	.	ID=DOMAIN 7-3-0;Parent=TE_BASE 7;annot=Class_I::LTR::Ty3/gypsy::chromovirus::Tekay RT_del;name=RT;color=#feb24c
scaffold_102	feature	polypeptide_conserved_region	161206	161563	.	-	.	ID=DOMAIN 7-4-0;Parent=TE_BASE 7;annot=Class_I::LTR::Ty3/gypsy::chromovirus::Galadriel GAG_galadriel;name=GAG;color=#225ea8
scaffold_102	feature	long_terminal_repeat	162920	163280	.	.	.	ID=LTR LEFT 7-0;Parent=TE_BASE 7;name=ltr left;color=#f032e6
scaffold_102	feature	long_terminal_repeat	156523	156811	.	.	.	ID=LTR RIGHT 7-0;Parent=TE_BASE 7;name=ltr right;color=#f032e6
scaffold_102	feature	nested_repeat	595462	620405	.	.	.	ID=TE_BASE 9;name=TE_BASE 9;annot=Class_I::LTR::Ty3/gypsy::non-chromovirus::Selgy;color=#a9a9a9
scaffold_102	feature	repeat_fragment	595462	602055	.	.	.	ID=TE 9-0;Parent=TE_BASE 9;name=TE 9;color=#a9a9a9
scaffold_102	feature	repeat_fragment	605668	620405	.	.	.	ID=TE 9-1;Parent=TE_BASE 9;name=TE 9;color=#a9a9a9
scaffold_102	feature	polypeptide_conserved_region	596734	597589	.	-	.	ID=DOMAIN 9-0-0;Parent=TE_BASE 9;annot=Class_I::LTR::Ty3/gypsy::non-chromovirus::non-chromo-outgroup INT_cer2_3;name=INT;color=#b10026
scaffold_102	feature	polypeptide_conserved_region	598131	598494	.	-	.	ID=DOMAIN 9-1-0;Parent=TE_BASE 9;annot=Class_I::LTR::Ty3/gypsy::non-chromovirus::OTA::Athila RNaseH_osvaldo;name=RH;color=#fc4e2a
scaffold_102	feature	polypeptide_conserved_region	598665	599325	.	-	.	ID=DOMAIN 9-2-0;Parent=TE_BASE 9;annot=Class_I::LTR::Ty3/gypsy::non-chromovirus::Selgy RT_gmr1;name=RT;color=#feb24c
scaffold_102	feature	polypeptide_conserved_region	600662	600824	.	-	.	ID=DOMAIN 9-3-0;Parent=TE_BASE 9;annot=Class_I::LTR::Ty3/gypsy::non-chromovirus::Selgy saspase;name=GAG;color=#225ea8
scaffold_102	feature	primer_binding_site	595640	595659	.	.	.	ID=PBS 9;Parent=TE_BASE 9;name=ppt;color=#41ab5d
scaffold_102	feature	RR_tract	620258	620272	.	.	.	ID=PPT 9;Parent=TE_BASE 9;name=pbs;color=#c7e9c0
scaffold_102	feature	long_terminal_repeat	620301	620405	.	.	.	ID=LTR LEFT 9-0;Parent=TE_BASE 9;name=ltr left;color=#f032e6
scaffold_102	feature	long_terminal_repeat	595462	595566	.	.	.	ID=LTR RIGHT 9-0;Parent=TE_BASE 9;name=ltr right;color=#f032e6
##gff-version 3
##sequence-region scaffold_103 1 677250
scaffold_103	feature	nested_repeat	561105	566274	.	.	.	ID=TE_BASE 1;name=TE_BASE 1;annot=Class_I::LTR::Ty3/gypsy::chromovirus::Galadriel;color=#a9a9a9
scaffold_103	feature	repeat_fragment	561105	566274	.	.	.	ID=TE 1-0;Parent=TE_BASE 1;name=TE 1;color=#a9a9a9
scaffold_103	feature	polypeptide_conserved_region	562044	562314	.	+	.	ID=DOMAIN 1-0-0;Parent=TE_BASE 1;annot=Class_I::LTR::Ty3/gypsy::chromovirus::Galadriel GAG_galadriel;name=GAG;color=#225ea8
scaffold_103	feature	polypeptide_conserved_region	563806	564442	.	+	.	ID=DOMAIN 1-1-0;Parent=TE_BASE 1;annot=Class_I::LTR::Ty3/gypsy::chromovirus::Galadriel RT_galadriel;name=RT;color=#feb24c
scaffold_103	feature	polypeptide_conserved_region	564574	564814	.	+	.	ID=DOMAIN 1-2-0;Parent=TE_BASE 1;annot=Class_I::LTR::Ty3/gypsy::chromovirus::Tekay RNaseH_del;name=RH;color=#fc4e2a
scaffold_103	feature	long_terminal_repeat	565858	566274	.	.	.	ID=LTR RIGHT 1-0;Parent=TE_BASE 1;name=ltr right;color=#f032e6
scaffold_103	feature	long_terminal_repeat	561105	561530	.	.	.	ID=LTR LEFT 1-0;Parent=TE_BASE 1;name=ltr left;color=#f032e6
scaffold_103	feature	nested_repeat	506993	512328	.	.	.	ID=TE_BASE 2;name=TE_BASE 2;annot=Class_I::LTR::Ty3/gypsy::chromovirus::chromo-outgroup;color=#a9a9a9
scaffold_103	feature	repeat_fragment	506993	512328	.	.	.	ID=TE 2-0;Parent=TE_BASE 2;name=TE 2;color=#a9a9a9
scaffold_103	feature	polypeptide_conserved_region	507266	507401	.	-	.	ID=DOMAIN 2-0-0;Parent=TE_BASE 2;annot=Class_I::LTR::Ty3/gypsy::chromovirus::Tcn1 CHR_galadriel_SMTcn1;name=CHD;color=#6a51a3
scaffold_103	feature	polypeptide_conserved_region	507521	508481	.	-	.	ID=DOMAIN 2-1-0;Parent=TE_BASE 2;annot=Class_I::LTR::Ty3/gypsy::chromovirus::chromo-outgroup INT_v_clade;name=INT;color=#b10026
scaffold_103	feature	polypeptide_conserved_region	508808	509168	.	-	.	ID=DOMAIN 2-2-0;Parent=TE_BASE 2;annot=Class_I::LTR::Ty3/gypsy::chromovirus::chromo-outgroup RNaseH_pyret;name=RH;color=#fc4e2a
scaffold_103	feature	polypeptide_conserved_region	509315	509846	.	-	.	ID=DOMAIN 2-3-0;Parent=TE_BASE 2;annot=Class_I::LTR::Ty3/gypsy::chromovirus::chromo-outgroup RT_v_clade;name=RT;color=#feb24c
scaffold_103	feature	polypeptide_conserved_region	510447	510708	.	-	.	ID=DOMAIN 2-4-0;Parent=TE_BASE 2;annot=Class_I::LTR::Ty3/gypsy::chromovirus::chromo-outgroup AP_v_clade;name=PROT;color=#ffeda0
scaffold_103	feature	polypeptide_conserved_region	510962	511655	.	-	.	ID=DOMAIN 2-5-0;Parent=TE_BASE 2;annot=Class_I::LTR::Ty3/gypsy::chromovirus::chromo-outgroup GAG_v_clade;name=GAG;color=#225ea8
scaffold_103	feature	long_terminal_repeat	512192	512328	.	.	.	ID=LTR LEFT 2-0;Parent=TE_BASE 2;name=ltr left;color=#f032e6
scaffold_103	feature	long_terminal_repeat	506993	507129	.	.	.	ID=LTR RIGHT 2-0;Parent=TE_BASE 2;name=ltr right;color=#f032e6
scaffold_103	feature	nested_repeat	409600	441069	.	.	.	ID=TE_BASE 5;name=TE_BASE 5;annot=Class_I::LTR::Ty3/gypsy::chromovirus::Tekay;color=#a9a9a9
scaffold_103	feature	repeat_fragment	409600	441069	.	.	.	ID=TE 5-0;Parent=TE_BASE 5;name=TE 5;color=#a9a9a9
scaffold_103	feature	polypeptide_conserved_region	411034	411304	.	+	.	ID=DOMAIN 5-0-0;Parent=TE_BASE 5;annot=Class_I::LTR::Ty3/gypsy::chromovirus::Tekay RT_del;name=RT;color=#feb24c
scaffold_103	feature	polypeptide_conserved_region	411714	412065	.	+	.	ID=DOMAIN 5-1-0;Parent=TE_BASE 5;annot=Class_I::LTR::Ty3/gypsy::chromovirus::CRM RNaseH_crm;name=RH;color=#fc4e2a
scaffold_103	feature	polypeptide_conserved_region	426089	426281	.	-	.	ID=DOMAIN 5-2-0;Parent=TE_BASE 5;annot=Class_I::LTR::Ty3/gypsy::chromovirus::Galadriel INT_galadriel;name=INT;color=#b10026
scaffold_103	feature	primer_binding_site	409839	409855	.	.	.	ID=PBS 5;Parent=TE_BASE 5;name=ppt;color=#41ab5d
scaffold_103	feature	long_terminal_repeat	440850	441069	.	.	.	ID=LTR LEFT 5-0;Parent=TE_BASE 5;name=ltr left;color=#f032e6
scaffold_103	feature	long_terminal_repeat	409600	409819	.	.	.	ID=LTR RIGHT 5-0;Parent=TE_BASE 5;name=ltr right;color=#f032e6
scaffold_103	feature	nested_repeat	399385	404316	.	.	.	ID=TE_BASE 6;name=TE_BASE 6;annot=Class_I::LTR::Ty3/gypsy::chromovirus::Tekay;color=#a9a9a9
scaffold_103	feature	repeat_fragment	399385	404316	.	.	.	ID=TE 6-0;Parent=TE_BASE 6;name=TE 6;color=#a9a9a9
scaffold_103	feature	polypeptide_conserved_region	401479	402154	.	+	.	ID=DOMAIN 6-0-0;Parent=TE_BASE 6;annot=Class_I::LTR::Ty3/gypsy::chromovirus::Tekay RT_del;name=RT;color=#feb24c
scaffold_103	feature	polypeptide_conserved_region	402289	402640	.	+	.	ID=DOMAIN 6-1-0;Parent=TE_BASE 6;annot=Class_I::LTR::Ty3/gypsy::chromovirus::Galadriel RNaseH_galadriel;name=RH;color=#fc4e2a
scaffold_103	feature	polypeptide_conserved_region	402892	403888	.	+	.	ID=DOMAIN 6-2-0;Parent=TE_BASE 6;annot=Class_I::LTR::Ty3/gypsy::chromovirus::Tekay INT_del;name=INT;color=#b10026
scaffold_103	feature	primer_binding_site	399630	399649	.	.	.	ID=PBS 6;Parent=TE_BASE 6;name=pbs;color=#c7e9c0
scaffold_103	feature	RR_tract	404060	404074	.	.	.	ID=PPT 6;Parent=TE_BASE 6;name=ppt;color=#41ab5d
scaffold_103	feature	long_terminal_repeat	404075	404316	.	.	.	ID=LTR RIGHT 6-0;Parent=TE_BASE 6;name=ltr right;color=#f032e6
scaffold_103	feature	long_terminal_repeat	399385	399626	.	.	.	ID=LTR LEFT 6-0;Parent=TE_BASE 6;name=ltr left;color=#f032e6
scaffold_103	feature	target_site_duplication	399380	399384	.	.	.	ID=TSR LEFT 6;Parent=TE_BASE 6;name=tsr left;color=#333333
scaffold_103	feature	target_site_duplication	404317	404321	.	.	.	ID=TSR RIGHT 6;Parent=TE_BASE 6;name=tsr right;color=#333333
scaffold_103	feature	nested_repeat	393239	396383	.	.	.	ID=TE_BASE 7;name=TE_BASE 7;annot=Class_I::LTR::Ty3/gypsy::chromovirus::Tekay;color=#a9a9a9
scaffold_103	feature	repeat_fragment	393239	396383	.	.	.	ID=TE 7-0;Parent=TE_BASE 7;name=TE 7;color=#a9a9a9
scaffold_103	feature	polypeptide_conserved_region	394382	394943	.	+	.	ID=DOMAIN 7-0-0;Parent=TE_BASE 7;annot=Class_I::LTR::Ty3/gypsy::chromovirus::Tekay RT_del;name=RT;color=#feb24c
scaffold_103	feature	polypeptide_conserved_region	394949	395075	.	+	.	ID=DOMAIN 7-1-0;Parent=TE_BASE 7;annot=Class_I::LTR::Ty3/gypsy::chromovirus::Galadriel RNaseH_galadriel;name=RH;color=#fc4e2a
scaffold_103	feature	polypeptide_conserved_region	395327	395840	.	+	.	ID=DOMAIN 7-2-0;Parent=TE_BASE 7;annot=Class_I::LTR::Ty3/gypsy::chromovirus::Tekay INT_del;name=INT;color=#b10026
scaffold_103	feature	primer_binding_site	393444	393464	.	.	.	ID=PBS 7;Parent=TE_BASE 7;name=pbs;color=#c7e9c0
scaffold_103	feature	RR_tract	396143	396157	.	.	.	ID=PPT 7;Parent=TE_BASE 7;name=ppt;color=#41ab5d
scaffold_103	feature	long_terminal_repeat	396171	396383	.	.	.	ID=LTR RIGHT 7-0;Parent=TE_BASE 7;name=ltr right;color=#f032e6
scaffold_103	feature	long_terminal_repeat	393239	393436	.	.	.	ID=LTR LEFT 7-0;Parent=TE_BASE 7;name=ltr left;color=#f032e6
scaffold_103	feature	nested_repeat	310904	323270	.	.	.	ID=TE_BASE 11;name=TE_BASE 11;annot=Class_I::LTR::Ty3/gypsy::chromovirus::Tekay;color=#a9a9a9
scaffold_103	feature	repeat_fragment	310904	323270	.	.	.	ID=TE 11-0;Parent=TE_BASE 11;name=TE 11;color=#a9a9a9
scaffold_103	feature	polypeptide_conserved_region	313240	313579	.	+	.	ID=DOMAIN 11-0-0;Parent=TE_BASE 11;annot=Class_I::LTR::Ty3/gypsy::chromovirus::Tekay RT_del;name=RT;color=#feb24c
scaffold_103	feature	polypeptide_conserved_region	313591	313939	.	+	.	ID=DOMAIN 11-1-0;Parent=TE_BASE 11;annot=Class_I::LTR::Ty3/gypsy::chromovirus::Tekay RNaseH_del;name=RH;color=#fc4e2a
scaffold_103	feature	polypeptide_conserved_region	314193	314586	.	+	.	ID=DOMAIN 11-2-0;Parent=TE_BASE 11;annot=Class_I::LTR::Ty3/gypsy::chromovirus::Galadriel INT_galadriel;name=INT;color=#b10026
scaffold_103	feature	polypeptide_conserved_region	316192	316348	.	+	.	ID=DOMAIN 11-3-0;Parent=TE_BASE 11;annot=Class_I::LTR::Ty3/gypsy::chromovirus::Galadriel CHR_galadriel_SM1Galahad;name=CHD;color=#6a51a3
scaffold_103	feature	RR_tract	322707	322721	.	.	.	ID=PPT 11;Parent=TE_BASE 11;name=ppt;color=#41ab5d
scaffold_103	feature	long_terminal_repeat	322791	323270	.	.	.	ID=LTR RIGHT 11-0;Parent=TE_BASE 11;name=ltr right;color=#f032e6
scaffold_103	feature	long_terminal_repeat	310904	311242	.	.	.	ID=LTR LEFT 11-0;Parent=TE_BASE 11;name=ltr left;color=#f032e6
scaffold_103	feature	nested_repeat	227878	262721	.	.	.	ID=TE_BASE 12;name=TE_BASE 12;annot=Class_I::LTR::Ty3/gypsy::chromovirus::Galadriel;color=#a9a9a9
scaffold_103	feature	repeat_fragment	227878	262721	.	.	.	ID=TE 12-0;Parent=TE_BASE 12;name=TE 12;color=#a9a9a9
scaffold_103	feature	polypeptide_conserved_region	236398	236527	.	-	.	ID=DOMAIN 12-0-0;Parent=TE_BASE 12;annot=Class_I::LTR::Ty3/gypsy::chromovirus::chromo-outgroup RNaseH_pyret;name=RH;color=#fc4e2a
scaffold_103	feature	polypeptide_conserved_region	236668	237343	.	-	.	ID=DOMAIN 12-1-0;Parent=TE_BASE 12;annot=Class_I::LTR::Ty3/gypsy::chromovirus::Galadriel RT_galadriel;name=RT;color=#feb24c
scaffold_103	feature	polypeptide_conserved_region	238596	238866	.	-	.	ID=DOMAIN 12-2-0;Parent=TE_BASE 12;annot=Class_I::LTR::Ty3/gypsy::chromovirus::Galadriel GAG_galadriel;name=GAG;color=#225ea8
scaffold_103	feature	long_terminal_repeat	261788	262721	.	.	.	ID=LTR LEFT 12-0;Parent=TE_BASE 12;name=ltr left;color=#f032e6
scaffold_103	feature	long_terminal_repeat	227878	228713	.	.	.	ID=LTR RIGHT 12-0;Parent=TE_BASE 12;name=ltr right;color=#f032e6
scaffold_103	feature	nested_repeat	170674	188412	.	.	.	ID=TE_BASE 14;name=TE_BASE 14;annot=Class_I::LTR::Ty3/gypsy::chromovirus::Galadriel;color=#a9a9a9
scaffold_103	feature	repeat_fragment	170674	188412	.	.	.	ID=TE 14-0;Parent=TE_BASE 14;name=TE 14;color=#a9a9a9
scaffold_103	feature	polypeptide_conserved_region	176179	176665	.	-	.	ID=DOMAIN 14-0-0;Parent=TE_BASE 14;annot=Class_I::LTR::Ty3/gypsy::chromovirus::Galadriel INT_galadriel;name=INT;color=#b10026
scaffold_103	feature	polypeptide_conserved_region	177517	177775	.	-	.	ID=DOMAIN 14-1-0;Parent=TE_BASE 14;annot=Class_I::LTR::Ty3/gypsy::chromovirus::Tekay RNaseH_del;name=RH;color=#fc4e2a
scaffold_103	feature	polypeptide_conserved_region	177913	178588	.	-	.	ID=DOMAIN 14-2-0;Parent=TE_BASE 14;annot=Class_I::LTR::Ty3/gypsy::chromovirus::Galadriel RT_galadriel;name=RT;color=#feb24c
scaffold_103	feature	polypeptide_conserved_region	178984	179233	.	-	.	ID=DOMAIN 14-3-0;Parent=TE_BASE 14;annot=Class_I::LTR::Ty3/gypsy::chromovirus::Tekay AP_del;name=PROT;color=#ffeda0
scaffold_103	feature	primer_binding_site	170826	170844	.	.	.	ID=PBS 14;Parent=TE_BASE 14;name=ppt;color=#41ab5d
scaffold_103	feature	RR_tract	188265	188279	.	.	.	ID=PPT 14;Parent=TE_BASE 14;name=pbs;color=#c7e9c0
scaffold_103	feature	long_terminal_repeat	188295	188412	.	.	.	ID=LTR LEFT 14-0;Parent=TE_BASE 14;name=ltr left;color=#f032e6
scaffold_103	feature	long_terminal_repeat	170674	170787	.	.	.	ID=LTR RIGHT 14-0;Parent=TE_BASE 14;name=ltr right;color=#f032e6
scaffold_103	feature	target_site_duplication	170670	170673	.	.	.	ID=TSR RIGHT 14;Parent=TE_BASE 14;name=tsr right;color=#333333
scaffold_103	feature	target_site_duplication	188413	188416	.	.	.	ID=TSR LEFT 14;Parent=TE_BASE 14;name=tsr left;color=#333333
scaffold_103	feature	nested_repeat	101068	107620	.	.	.	ID=TE_BASE 18;name=TE_BASE 18;annot=Class_I::LTR::Ty3/gypsy::chromovirus::Galadriel;color=#a9a9a9
scaffold_103	feature	repeat_fragment	101068	107620	.	.	.	ID=TE 18-0;Parent=TE_BASE 18;name=TE 18;color=#a9a9a9
scaffold_103	feature	polypeptide_conserved_region	101724	101883	.	-	.	ID=DOMAIN 18-0-0;Parent=TE_BASE 18;annot=Class_I::LTR::Ty3/gypsy::chromovirus::Galadriel CHR_galadriel_SM1Galahad;name=CHD;color=#6a51a3
scaffold_103	feature	polypeptide_conserved_region	102585	103071	.	-	.	ID=DOMAIN 18-1-0;Parent=TE_BASE 18;annot=Class_I::LTR::Ty3/gypsy::chromovirus::Galadriel INT_galadriel;name=INT;color=#b10026
scaffold_103	feature	polypeptide_conserved_region	103326	103674	.	-	.	ID=DOMAIN 18-2-0;Parent=TE_BASE 18;annot=Class_I::LTR::Ty3/gypsy::chromovirus::Tekay RNaseH_del;name=RH;color=#fc4e2a
scaffold_103	feature	polypeptide_conserved_region	103806	104481	.	-	.	ID=DOMAIN 18-3-0;Parent=TE_BASE 18;annot=Class_I::LTR::Ty3/gypsy::chromovirus::Galadriel RT_galadriel;name=RT;color=#feb24c
scaffold_103	feature	polypeptide_conserved_region	105648	106005	.	-	.	ID=DOMAIN 18-4-0;Parent=TE_BASE 18;annot=Class_I::LTR::Ty3/gypsy::chromovirus::Galadriel GAG_galadriel;name=GAG;color=#225ea8
scaffold_103	feature	long_terminal_repeat	107452	107620	.	.	.	ID=LTR LEFT 18-0;Parent=TE_BASE 18;name=ltr left;color=#f032e6
scaffold_103	feature	long_terminal_repeat	101068	101236	.	.	.	ID=LTR RIGHT 18-0;Parent=TE_BASE 18;name=ltr right;color=#f032e6
scaffold_103	feature	nested_repeat	57228	64573	.	.	.	ID=TE_BASE 20;name=TE_BASE 20;annot=Class_I::LTR::Ty3/gypsy::chromovirus::Tekay;color=#a9a9a9
scaffold_103	feature	repeat_fragment	57228	64573	.	.	.	ID=TE 20-0;Parent=TE_BASE 20;name=TE 20;color=#a9a9a9
scaffold_103	feature	polypeptide_conserved_region	58769	58922	.	-	.	ID=DOMAIN 20-0-0;Parent=TE_BASE 20;annot=Class_I::LTR::Ty3/gypsy::chromovirus::Galadriel CHR_galadriel_SM2Galahad;name=CHD;color=#6a51a3
scaffold_103	feature	polypeptide_conserved_region	58982	59996	.	-	.	ID=DOMAIN 20-1-0;Parent=TE_BASE 20;annot=Class_I::LTR::Ty3/gypsy::chromovirus::Galadriel INT_galadriel;name=INT;color=#b10026
scaffold_103	feature	polypeptide_conserved_region	60281	60629	.	-	.	ID=DOMAIN 20-2-0;Parent=TE_BASE 20;annot=Class_I::LTR::Ty3/gypsy::chromovirus::Galadriel RNaseH_galadriel;name=RH;color=#fc4e2a
scaffold_103	feature	polypeptide_conserved_region	60800	61475	.	-	.	ID=DOMAIN 20-3-0;Parent=TE_BASE 20;annot=Class_I::LTR::Ty3/gypsy::chromovirus::Tekay RT_del;name=RT;color=#feb24c
scaffold_103	feature	polypeptide_conserved_region	61901	62135	.	-	.	ID=DOMAIN 20-4-0;Parent=TE_BASE 20;annot=Class_I::LTR::Ty3/gypsy::chromovirus::Tekay AP_del;name=PROT;color=#ffeda0
scaffold_103	feature	long_terminal_repeat	63657	64573	.	.	.	ID=LTR LEFT 20-0;Parent=TE_BASE 20;name=ltr left;color=#f032e6
scaffold_103	feature	long_terminal_repeat	57228	58144	.	.	.	ID=LTR RIGHT 20-0;Parent=TE_BASE 20;name=ltr right;color=#f032e6
scaffold_103	feature	target_site_duplication	57223	57227	.	.	.	ID=TSR RIGHT 20;Parent=TE_BASE 20;name=tsr right;color=#333333
scaffold_103	feature	target_site_duplication	64574	64578	.	.	.	ID=TSR LEFT 20;Parent=TE_BASE 20;name=tsr left;color=#333333
scaffold_103	feature	nested_repeat	556766	566920	.	.	.	ID=TE_BASE 23;name=TE_BASE 23;annot=Class_I::LTR::Ty3/gypsy::chromovirus::Reina;color=#a9a9a9
scaffold_103	feature	repeat_fragment	556766	561105	.	.	.	ID=TE 23-0;Parent=TE_BASE 23;name=TE 23;color=#a9a9a9
scaffold_103	feature	repeat_fragment	566274	566920	.	.	.	ID=TE 23-1;Parent=TE_BASE 23;name=TE 23;color=#a9a9a9
scaffold_103	feature	polypeptide_conserved_region	558959	559436	.	-	.	ID=DOMAIN 23-0-0;Parent=TE_BASE 23;annot=Class_I::LTR::Ty3/gypsy::chromovirus::Reina RT_reina;name=RT;color=#feb24c
scaffold_103	feature	polypeptide_conserved_region	559645	559996	.	+	.	ID=DOMAIN 23-1-0;Parent=TE_BASE 23;annot=Class_I::LTR::Ty3/gypsy::chromovirus::CRM RNaseH_crm;name=RH;color=#fc4e2a
scaffold_103	feature	polypeptide_conserved_region	560226	560814	.	+	.	ID=DOMAIN 23-2-0;Parent=TE_BASE 23;annot=Class_I::LTR::Ty3/gypsy::chromovirus::Reina INT_reina;name=INT;color=#b10026
scaffold_103	feature	primer_binding_site	557006	557022	.	.	.	ID=PBS 23;Parent=TE_BASE 23;name=ppt;color=#41ab5d
scaffold_103	feature	RR_tract	566677	566691	.	.	.	ID=PPT 23;Parent=TE_BASE 23;name=pbs;color=#c7e9c0
scaffold_103	feature	long_terminal_repeat	566692	566920	.	.	.	ID=LTR LEFT 23-0;Parent=TE_BASE 23;name=ltr left;color=#f032e6
scaffold_103	feature	long_terminal_repeat	556766	556994	.	.	.	ID=LTR RIGHT 23-0;Parent=TE_BASE 23;name=ltr right;color=#f032e6
scaffold_103	feature	nested_repeat	154047	204756	.	.	.	ID=TE_BASE 27;name=TE_BASE 27;annot=Class_I::LTR::Ty3/gypsy::chromovirus::Galadriel;color=#a9a9a9
scaffold_103	feature	repeat_fragment	154047	170674	.	.	.	ID=TE 27-0;Parent=TE_BASE 27;name=TE 27;color=#a9a9a9
scaffold_103	feature	repeat_fragment	188412	204756	.	.	.	ID=TE 27-1;Parent=TE_BASE 27;name=TE 27;color=#a9a9a9
scaffold_103	feature	polypeptide_conserved_region	166574	166892	.	-	.	ID=DOMAIN 27-0-0;Parent=TE_BASE 27;annot=Class_I::LTR::Ty3/gypsy::chromovirus::Galadriel INT_galadriel;name=INT;color=#b10026
scaffold_103	feature	polypeptide_conserved_region	202009	202168	.	+	.	ID=DOMAIN 27-1-0;Parent=TE_BASE 27;annot=Class_I::LTR::Ty3/gypsy::chromovirus::Galadriel CHR_galadriel_SM1Galahad;name=CHD;color=#6a51a3
scaffold_103	feature	primer_binding_site	154482	154498	.	.	.	ID=PBS 27;Parent=TE_BASE 27;name=ppt;color=#41ab5d
scaffold_103	feature	RR_tract	204327	204341	.	.	.	ID=PPT 27;Parent=TE_BASE 27;name=pbs;color=#c7e9c0
scaffold_103	feature	long_terminal_repeat	204370	204756	.	.	.	ID=LTR LEFT 27-0;Parent=TE_BASE 27;name=ltr left;color=#f032e6
scaffold_103	feature	long_terminal_repeat	154047	154456	.	.	.	ID=LTR RIGHT 27-0;Parent=TE_BASE 27;name=ltr right;color=#f032e6
##gff-version 3
##sequence-region scaffold_104 1 609495
scaffold_104	feature	nested_repeat	559046	563958	.	.	.	ID=TE_BASE 0;name=TE_BASE 0;annot=Class_I::LTR::Ty3/gypsy::chromovirus::Reina;color=#a9a9a9
scaffold_104	feature	repeat_fragment	559046	563958	.	.	.	ID=TE 0-0;Parent=TE_BASE 0;name=TE 0;color=#a9a9a9
scaffold_104	feature	polypeptide_conserved_region	559544	560303	.	+	.	ID=DOMAIN 0-0-0;Parent=TE_BASE 0;annot=Class_I::LTR::Ty3/gypsy::chromovirus::Tekay GAG_del;name=GAG;color=#225ea8
scaffold_104	feature	polypeptide_conserved_region	561137	561797	.	+	.	ID=DOMAIN 0-1-0;Parent=TE_BASE 0;annot=Class_I::LTR::Ty3/gypsy::chromovirus::Reina RT_reina;name=RT;color=#feb24c
scaffold_104	feature	polypeptide_conserved_region	561947	562295	.	+	.	ID=DOMAIN 0-2-0;Parent=TE_BASE 0;annot=Class_I::LTR::Ty3/gypsy::chromovirus::Galadriel RNaseH_galadriel;name=RH;color=#fc4e2a
scaffold_104	feature	polypeptide_conserved_region	562547	563534	.	+	.	ID=DOMAIN 0-3-0;Parent=TE_BASE 0;annot=Class_I::LTR::Ty3/gypsy::chromovirus::Tekay INT_del;name=INT;color=#b10026
scaffold_104	feature	primer_binding_site	559348	559368	.	.	.	ID=PBS 0;Parent=TE_BASE 0;name=pbs;color=#c7e9c0
scaffold_104	feature	RR_tract	563637	563651	.	.	.	ID=PPT 0;Parent=TE_BASE 0;name=ppt;color=#41ab5d
scaffold_104	feature	long_terminal_repeat	563716	563958	.	.	.	ID=LTR RIGHT 0-0;Parent=TE_BASE 0;name=ltr right;color=#f032e6
scaffold_104	feature	long_terminal_repeat	559046	559279	.	.	.	ID=LTR LEFT 0-0;Parent=TE_BASE 0;name=ltr left;color=#f032e6
scaffold_104	feature	target_site_duplication	559041	559045	.	.	.	ID=TSR LEFT 0;Parent=TE_BASE 0;name=tsr left;color=#333333
scaffold_104	feature	target_site_duplication	563959	563963	.	.	.	ID=TSR RIGHT 0;Parent=TE_BASE 0;name=tsr right;color=#333333
scaffold_104	feature	nested_repeat	364352	385477	.	.	.	ID=TE_BASE 4;name=TE_BASE 4;annot=Class_I::LTR::Ty3/gypsy::chromovirus::chromo-unclass;color=#a9a9a9
scaffold_104	feature	repeat_fragment	364352	385477	.	.	.	ID=TE 4-0;Parent=TE_BASE 4;name=TE 4;color=#a9a9a9
scaffold_104	feature	polypeptide_conserved_region	370156	370966	.	+	.	ID=DOMAIN 4-0-0;Parent=TE_BASE 4;annot=Class_I::LTR::Ty3/gypsy::chromovirus::Tekay INT_del;name=INT;color=#b10026
scaffold_104	feature	polypeptide_conserved_region	371041	371173	.	+	.	ID=DOMAIN 4-1-0;Parent=TE_BASE 4;annot=Class_I::LTR::Ty3/gypsy::chromovirus::chromo-unclass CHR_galadriel_SMDiluvium;name=CHD;color=#6a51a3
scaffold_104	feature	primer_binding_site	364478	364498	.	.	.	ID=PBS 4;Parent=TE_BASE 4;name=pbs;color=#c7e9c0
scaffold_104	feature	RR_tract	385321	385335	.	.	.	ID=PPT 4;Parent=TE_BASE 4;name=ppt;color=#41ab5d
scaffold_104	feature	long_terminal_repeat	385399	385477	.	.	.	ID=LTR RIGHT 4-0;Parent=TE_BASE 4;name=ltr right;color=#f032e6
scaffold_104	feature	long_terminal_repeat	364352	364434	.	.	.	ID=LTR LEFT 4-0;Parent=TE_BASE 4;name=ltr left;color=#f032e6
scaffold_104	feature	nested_repeat	116006	126019	.	.	.	ID=TE_BASE 13;name=TE_BASE 13;annot=Class_I::LTR::Ty3/gypsy::non-chromovirus::OTA::Athila;color=#a9a9a9
scaffold_104	feature	repeat_fragment	116006	126019	.	.	.	ID=TE 13-0;Parent=TE_BASE 13;name=TE 13;color=#a9a9a9
scaffold_104	feature	polypeptide_conserved_region	119180	119309	.	-	.	ID=DOMAIN 13-0-0;Parent=TE_BASE 13;annot=Class_I::LTR::Ty3/gypsy::non-chromovirus::OTA::Athila INT_athila;name=INT;color=#b10026
scaffold_104	feature	polypeptide_conserved_region	119591	119945	.	-	.	ID=DOMAIN 13-1-0;Parent=TE_BASE 13;annot=Class_I::LTR::Ty3/gypsy::non-chromovirus::OTA::Athila RNaseH_athila;name=RH;color=#fc4e2a
scaffold_104	feature	polypeptide_conserved_region	120230	120647	.	-	.	ID=DOMAIN 13-2-0;Parent=TE_BASE 13;annot=Class_I::LTR::Ty3/gypsy::non-chromovirus::OTA::Athila RT_athila;name=RT;color=#feb24c
scaffold_104	feature	long_terminal_repeat	125724	126019	.	.	.	ID=LTR LEFT 13-0;Parent=TE_BASE 13;name=ltr left;color=#f032e6
scaffold_104	feature	long_terminal_repeat	116006	116301	.	.	.	ID=LTR RIGHT 13-0;Parent=TE_BASE 13;name=ltr right;color=#f032e6
scaffold_104	feature	target_site_duplication	116001	116005	.	.	.	ID=TSR RIGHT 13;Parent=TE_BASE 13;name=tsr right;color=#333333
scaffold_104	feature	target_site_duplication	126020	126024	.	.	.	ID=TSR LEFT 13;Parent=TE_BASE 13;name=tsr left;color=#333333
scaffold_104	feature	nested_repeat	80461	94223	.	.	.	ID=TE_BASE 14;name=TE_BASE 14;annot=Class_I::LTR::Ty3/gypsy::non-chromovirus::OTA::Athila;color=#a9a9a9
scaffold_104	feature	repeat_fragment	80461	94223	.	.	.	ID=TE 14-0;Parent=TE_BASE 14;name=TE 14;color=#a9a9a9
scaffold_104	feature	polypeptide_conserved_region	86419	86614	.	-	.	ID=DOMAIN 14-0-0;Parent=TE_BASE 14;annot=Class_I::LTR::Ty3/gypsy::non-chromovirus::OTA::Athila RNaseH_athila;name=RH;color=#fc4e2a
scaffold_104	feature	polypeptide_conserved_region	86899	87316	.	-	.	ID=DOMAIN 14-1-0;Parent=TE_BASE 14;annot=Class_I::LTR::Ty3/gypsy::non-chromovirus::OTA::Athila RT_athila;name=RT;color=#feb24c
scaffold_104	feature	primer_binding_site	80824	80841	.	.	.	ID=PBS 14;Parent=TE_BASE 14;name=ppt;color=#41ab5d
scaffold_104	feature	RR_tract	93872	93886	.	.	.	ID=PPT 14;Parent=TE_BASE 14;name=pbs;color=#c7e9c0
scaffold_104	feature	long_terminal_repeat	93928	94223	.	.	.	ID=LTR LEFT 14-0;Parent=TE_BASE 14;name=ltr left;color=#f032e6
scaffold_104	feature	long_terminal_repeat	80461	80756	.	.	.	ID=LTR RIGHT 14-0;Parent=TE_BASE 14;name=ltr right;color=#f032e6
scaffold_104	feature	nested_repeat	53218	67611	.	.	.	ID=TE_BASE 16;name=TE_BASE 16;annot=Class_I::LTR::Ty3/gypsy::non-chromovirus::OTA::Athila;color=#a9a9a9
scaffold_104	feature	repeat_fragment	53218	67611	.	.	.	ID=TE 16-0;Parent=TE_BASE 16;name=TE 16;color=#a9a9a9
scaffold_104	feature	polypeptide_conserved_region	64005	64200	.	-	.	ID=DOMAIN 16-0-0;Parent=TE_BASE 16;annot=Class_I::LTR::Ty3/gypsy::non-chromovirus::OTA::Athila RNaseH_athila;name=RH;color=#fc4e2a
scaffold_104	feature	polypeptide_conserved_region	64485	64902	.	-	.	ID=DOMAIN 16-1-0;Parent=TE_BASE 16;annot=Class_I::LTR::Ty3/gypsy::non-chromovirus::OTA::Athila RT_athila;name=RT;color=#feb24c
scaffold_104	feature	primer_binding_site	54864	54890	.	.	.	ID=PBS 16;Parent=TE_BASE 16;name=ppt;color=#41ab5d
scaffold_104	feature	RR_tract	65975	65989	.	.	.	ID=PPT 16;Parent=TE_BASE 16;name=pbs;color=#c7e9c0
scaffold_104	feature	long_terminal_repeat	66023	67611	.	.	.	ID=LTR LEFT 16-0;Parent=TE_BASE 16;name=ltr left;color=#f032e6
scaffold_104	feature	long_terminal_repeat	53218	54805	.	.	.	ID=LTR RIGHT 16-0;Parent=TE_BASE 16;name=ltr right;color=#f032e6
scaffold_104	feature	nested_repeat	32324	42657	.	.	.	ID=TE_BASE 17;name=TE_BASE 17;annot=Class_I::LTR::Ty3/gypsy::non-chromovirus::OTA::Athila;color=#a9a9a9
scaffold_104	feature	repeat_fragment	32324	42657	.	.	.	ID=TE 17-0;Parent=TE_BASE 17;name=TE 17;color=#a9a9a9
scaffold_104	feature	polypeptide_conserved_region	36709	37063	.	-	.	ID=DOMAIN 17-0-0;Parent=TE_BASE 17;annot=Class_I::LTR::Ty3/gypsy::non-chromovirus::OTA::Athila RNaseH_athila;name=RH;color=#fc4e2a
scaffold_104	feature	polypeptide_conserved_region	37348	37762	.	-	.	ID=DOMAIN 17-1-0;Parent=TE_BASE 17;annot=Class_I::LTR::Ty3/gypsy::non-chromovirus::OTA::Athila RT_athila;name=RT;color=#feb24c
scaffold_104	feature	polypeptide_conserved_region	40502	40880	.	-	.	ID=DOMAIN 17-2-0;Parent=TE_BASE 17;annot=Class_I::LTR::Ty3/gypsy::non-chromovirus::OTA::Athila INT_athila;name=INT;color=#b10026
scaffold_104	feature	primer_binding_site	32509	32528	.	.	.	ID=PBS 17;Parent=TE_BASE 17;name=ppt;color=#41ab5d
scaffold_104	feature	RR_tract	42499	42513	.	.	.	ID=PPT 17;Parent=TE_BASE 17;name=pbs;color=#c7e9c0
scaffold_104	feature	long_terminal_repeat	42532	42657	.	.	.	ID=LTR LEFT 17-0;Parent=TE_BASE 17;name=ltr left;color=#f032e6
scaffold_104	feature	long_terminal_repeat	32324	32449	.	.	.	ID=LTR RIGHT 17-0;Parent=TE_BASE 17;name=ltr right;color=#f032e6
scaffold_104	feature	nested_repeat	519672	573605	.	.	.	ID=TE_BASE 19;name=TE_BASE 19;annot=Class_I::LTR::Ty3/gypsy::chromovirus::Tekay;color=#a9a9a9
scaffold_104	feature	repeat_fragment	519672	559046	.	.	.	ID=TE 19-0;Parent=TE_BASE 19;name=TE 19;color=#a9a9a9
scaffold_104	feature	repeat_fragment	563958	573605	.	.	.	ID=TE 19-1;Parent=TE_BASE 19;name=TE 19;color=#a9a9a9
scaffold_104	feature	polypeptide_conserved_region	557146	557416	.	-	.	ID=DOMAIN 19-0-0;Parent=TE_BASE 19;annot=Class_I::LTR::Ty3/gypsy::chromovirus::Tekay RT_del;name=RT;color=#feb24c
scaffold_104	feature	polypeptide_conserved_region	564648	565410	.	-	.	ID=DOMAIN 19-1-0;Parent=TE_BASE 19;annot=Class_I::LTR::Ty3/gypsy::chromovirus::Tekay INT_del;name=INT;color=#b10026
scaffold_104	feature	long_terminal_repeat	572897	573605	.	.	.	ID=LTR LEFT 19-0;Parent=TE_BASE 19;name=ltr left;color=#f032e6
scaffold_104	feature	long_terminal_repeat	519672	520355	.	.	.	ID=LTR RIGHT 19-0;Parent=TE_BASE 19;name=ltr right;color=#f032e6
scaffold_104	feature	nested_repeat	422707	470964	.	.	.	ID=TE_BASE 20;name=TE_BASE 20;annot=Class_I::LTR::Ty3/gypsy::chromovirus::Galadriel;color=#a9a9a9
scaffold_104	feature	repeat_fragment	422707	460876	.	.	.	ID=TE 20-0;Parent=TE_BASE 20;name=TE 20;color=#a9a9a9
scaffold_104	feature	repeat_fragment	463037	470964	.	.	.	ID=TE 20-1;Parent=TE_BASE 20;name=TE 20;color=#a9a9a9
scaffold_104	feature	polypeptide_conserved_region	469974	470289	.	-	.	ID=DOMAIN 20-0-0;Parent=TE_BASE 20;annot=Class_I::LTR::Ty3/gypsy::chromovirus::Galadriel GAG_galadriel;name=GAG;color=#225ea8
scaffold_104	feature	primer_binding_site	422919	422939	.	.	.	ID=PBS 20;Parent=TE_BASE 20;name=ppt;color=#41ab5d
scaffold_104	feature	RR_tract	470741	470755	.	.	.	ID=PPT 20;Parent=TE_BASE 20;name=pbs;color=#c7e9c0
scaffold_104	feature	long_terminal_repeat	470765	470964	.	.	.	ID=LTR LEFT 20-0;Parent=TE_BASE 20;name=ltr left;color=#f032e6
scaffold_104	feature	long_terminal_repeat	422707	422910	.	.	.	ID=LTR RIGHT 20-0;Parent=TE_BASE 20;name=ltr right;color=#f032e6
scaffold_104	feature	target_site_duplication	422703	422706	.	.	.	ID=TSR RIGHT 20;Parent=TE_BASE 20;name=tsr right;color=#333333
scaffold_104	feature	target_site_duplication	470965	470968	.	.	.	ID=TSR LEFT 20;Parent=TE_BASE 20;name=tsr left;color=#333333
scaffold_104	feature	nested_repeat	72385	112642	.	.	.	ID=TE_BASE 24;name=TE_BASE 24;annot=Class_I::LTR::Ty3/gypsy::non-chromovirus::OTA::Athila;color=#a9a9a9
scaffold_104	feature	repeat_fragment	72385	72556	.	.	.	ID=TE 24-0;Parent=TE_BASE 24;name=TE 24;color=#a9a9a9
scaffold_104	feature	repeat_fragment	80453	80461	.	.	.	ID=TE 24-1;Parent=TE_BASE 24;name=TE 24;color=#a9a9a9
scaffold_104	feature	repeat_fragment	94223	112642	.	.	.	ID=TE 24-2;Parent=TE_BASE 24;name=TE 24;color=#a9a9a9
scaffold_104	feature	polypeptide_conserved_region	103780	103975	.	-	.	ID=DOMAIN 24-0-0;Parent=TE_BASE 24;annot=Class_I::LTR::Ty3/gypsy::non-chromovirus::OTA::Athila RNaseH_athila;name=RH;color=#fc4e2a
scaffold_104	feature	polypeptide_conserved_region	104260	104677	.	-	.	ID=DOMAIN 24-1-0;Parent=TE_BASE 24;annot=Class_I::LTR::Ty3/gypsy::non-chromovirus::OTA::Athila RT_athila;name=RT;color=#feb24c
scaffold_104	feature	primer_binding_site	94229	94248	.	.	.	ID=PBS 24;Parent=TE_BASE 24;name=ppt;color=#41ab5d
scaffold_104	feature	RR_tract	112497	112511	.	.	.	ID=PPT 24;Parent=TE_BASE 24;name=pbs;color=#c7e9c0
scaffold_104	feature	long_terminal_repeat	112535	112642	.	.	.	ID=LTR LEFT 24-0;Parent=TE_BASE 24;name=ltr left;color=#f032e6
scaffold_104	feature	long_terminal_repeat	72385	72492	.	.	.	ID=LTR RIGHT 24-0;Parent=TE_BASE 24;name=ltr right;color=#f032e6
scaffold_104	feature	nested_repeat	16936	51779	.	.	.	ID=TE_BASE 25;name=TE_BASE 25;annot=Class_I::LTR::Ty3/gypsy::non-chromovirus::OTA::Athila;color=#a9a9a9
scaffold_104	feature	repeat_fragment	16936	26481	.	.	.	ID=TE 25-0;Parent=TE_BASE 25;name=TE 25;color=#a9a9a9
scaffold_104	feature	repeat_fragment	31703	32324	.	.	.	ID=TE 25-1;Parent=TE_BASE 25;name=TE 25;color=#a9a9a9
scaffold_104	feature	repeat_fragment	42657	51779	.	.	.	ID=TE 25-2;Parent=TE_BASE 25;name=TE 25;color=#a9a9a9
scaffold_104	feature	polypeptide_conserved_region	50224	50641	.	-	.	ID=DOMAIN 25-0-0;Parent=TE_BASE 25;annot=Class_I::LTR::Ty3/gypsy::non-chromovirus::OTA::Athila RT_athila;name=RT;color=#feb24c
scaffold_104	feature	primer_binding_site	50580	50600	.	.	.	ID=PBS 25;Parent=TE_BASE 25;name=ppt;color=#41ab5d
scaffold_104	feature	long_terminal_repeat	50606	51779	.	.	.	ID=LTR LEFT 25-0;Parent=TE_BASE 25;name=ltr left;color=#f032e6
scaffold_104	feature	long_terminal_repeat	16936	18109	.	.	.	ID=LTR RIGHT 25-0;Parent=TE_BASE 25;name=ltr right;color=#f032e6
scaffold_104	feature	nested_repeat	510942	583937	.	.	.	ID=TE_BASE 26;name=TE_BASE 26;annot=Class_I::LTR::Ty3/gypsy::chromovirus::Galadriel;color=#a9a9a9
scaffold_104	feature	repeat_fragment	510942	519672	.	.	.	ID=TE 26-0;Parent=TE_BASE 26;name=TE 26;color=#a9a9a9
scaffold_104	feature	repeat_fragment	573605	583937	.	.	.	ID=TE 26-1;Parent=TE_BASE 26;name=TE 26;color=#a9a9a9
scaffold_104	feature	polypeptide_conserved_region	574561	574918	.	+	.	ID=DOMAIN 26-0-0;Parent=TE_BASE 26;annot=Class_I::LTR::Ty3/gypsy::chromovirus::Galadriel GAG_galadriel;name=GAG;color=#225ea8
scaffold_104	feature	polypeptide_conserved_region	576087	576762	.	+	.	ID=DOMAIN 26-1-0;Parent=TE_BASE 26;annot=Class_I::LTR::Ty3/gypsy::chromovirus::Galadriel RT_galadriel;name=RT;color=#feb24c
scaffold_104	feature	polypeptide_conserved_region	576893	577241	.	+	.	ID=DOMAIN 26-2-0;Parent=TE_BASE 26;annot=Class_I::LTR::Ty3/gypsy::chromovirus::Galadriel RNaseH_galadriel;name=RH;color=#fc4e2a
scaffold_104	feature	polypeptide_conserved_region	578015	578573	.	+	.	ID=DOMAIN 26-3-0;Parent=TE_BASE 26;annot=Class_I::LTR::Ty3/gypsy::chromovirus::Galadriel INT_galadriel;name=INT;color=#b10026
scaffold_104	feature	primer_binding_site	512358	512381	.	.	.	ID=PBS 26;Parent=TE_BASE 26;name=pbs;color=#c7e9c0
scaffold_104	feature	RR_tract	582511	582525	.	.	.	ID=PPT 26;Parent=TE_BASE 26;name=ppt;color=#41ab5d
scaffold_104	feature	long_terminal_repeat	582610	583937	.	.	.	ID=LTR RIGHT 26-0;Parent=TE_BASE 26;name=ltr right;color=#f032e6
scaffold_104	feature	long_terminal_repeat	510942	512284	.	.	.	ID=LTR LEFT 26-0;Parent=TE_BASE 26;name=ltr left;color=#f032e6
scaffold_104	feature	nested_repeat	352837	493688	.	.	.	ID=TE_BASE 27;name=TE_BASE 27;annot=Class_I::LTR::Ty3/gypsy::chromovirus::Tekay;color=#a9a9a9
scaffold_104	feature	repeat_fragment	352837	356037	.	.	.	ID=TE 27-0;Parent=TE_BASE 27;name=TE 27;color=#a9a9a9
scaffold_104	feature	repeat_fragment	407878	422707	.	.	.	ID=TE 27-1;Parent=TE_BASE 27;name=TE 27;color=#a9a9a9
scaffold_104	feature	repeat_fragment	470964	487293	.	.	.	ID=TE 27-2;Parent=TE_BASE 27;name=TE 27;color=#a9a9a9
scaffold_104	feature	repeat_fragment	493276	493688	.	.	.	ID=TE 27-3;Parent=TE_BASE 27;name=TE 27;color=#a9a9a9
scaffold_104	feature	polypeptide_conserved_region	408250	408409	.	-	.	ID=DOMAIN 27-0-0;Parent=TE_BASE 27;annot=Class_I::LTR::Ty3/gypsy::chromovirus::Galadriel CHR_galadriel_SM1Galahad;name=CHD;color=#6a51a3
scaffold_104	feature	polypeptide_conserved_region	408466	408592	.	-	.	ID=DOMAIN 27-1-0;Parent=TE_BASE 27;annot=Class_I::LTR::Ty3/gypsy::chromovirus::Galadriel INT_galadriel;name=INT;color=#b10026
scaffold_104	feature	polypeptide_conserved_region	416310	416541	.	-	.	ID=DOMAIN 27-2-0;Parent=TE_BASE 27;annot=Class_I::LTR::Ty3/gypsy::chromovirus::Tekay RT_del;name=RT;color=#feb24c
scaffold_104	feature	polypeptide_conserved_region	416945	417194	.	-	.	ID=DOMAIN 27-3-0;Parent=TE_BASE 27;annot=Class_I::LTR::Ty3/gypsy::chromovirus::Tekay AP_del;name=PROT;color=#ffeda0
scaffold_104	feature	polypeptide_conserved_region	417711	418068	.	-	.	ID=DOMAIN 27-4-0;Parent=TE_BASE 27;annot=Class_I::LTR::Ty3/gypsy::chromovirus::Galadriel GAG_galadriel;name=GAG;color=#225ea8
scaffold_104	feature	RR_tract	487248	487262	.	.	.	ID=PPT 27;Parent=TE_BASE 27;name=pbs;color=#c7e9c0
scaffold_104	feature	long_terminal_repeat	493292	493688	.	.	.	ID=LTR LEFT 27-0;Parent=TE_BASE 27;name=ltr left;color=#f032e6
scaffold_104	feature	long_terminal_repeat	352837	353219	.	.	.	ID=LTR RIGHT 27-0;Parent=TE_BASE 27;name=ltr right;color=#f032e6
scaffold_104	feature	target_site_duplication	352833	352836	.	.	.	ID=TSR RIGHT 27;Parent=TE_BASE 27;name=tsr right;color=#333333
scaffold_104	feature	target_site_duplication	493689	493692	.	.	.	ID=TSR LEFT 27;Parent=TE_BASE 27;name=tsr left;color=#333333
##gff-version 3
##sequence-region scaffold_105 1 604567
scaffold_105	feature	nested_repeat	566756	574286	.	.	.	ID=TE_BASE 1;name=TE_BASE 1;annot=Class_I::LTR::Ty3/gypsy::chromovirus::Galadriel;color=#a9a9a9
scaffold_105	feature	repeat_fragment	566756	574286	.	.	.	ID=TE 1-0;Parent=TE_BASE 1;name=TE 1;color=#a9a9a9
scaffold_105	feature	polypeptide_conserved_region	568345	568492	.	-	.	ID=DOMAIN 1-0-0;Parent=TE_BASE 1;annot=Class_I::LTR::Ty3/gypsy::chromovirus::Galadriel CHR_galadriel_SM1Galahad;name=CHD;color=#6a51a3
scaffold_105	feature	polypeptide_conserved_region	569206	569656	.	-	.	ID=DOMAIN 1-1-0;Parent=TE_BASE 1;annot=Class_I::LTR::Ty3/gypsy::chromovirus::Galadriel INT_galadriel;name=INT;color=#b10026
scaffold_105	feature	polypeptide_conserved_region	569948	570296	.	-	.	ID=DOMAIN 1-2-0;Parent=TE_BASE 1;annot=Class_I::LTR::Ty3/gypsy::chromovirus::Tekay RNaseH_del;name=RH;color=#fc4e2a
scaffold_105	feature	polypeptide_conserved_region	570428	571103	.	-	.	ID=DOMAIN 1-3-0;Parent=TE_BASE 1;annot=Class_I::LTR::Ty3/gypsy::chromovirus::Galadriel RT_galadriel;name=RT;color=#feb24c
scaffold_105	feature	polypeptide_conserved_region	571508	571757	.	-	.	ID=DOMAIN 1-4-0;Parent=TE_BASE 1;annot=Class_I::LTR::Ty3/gypsy::chromovirus::Tekay AP_del;name=PROT;color=#ffeda0
scaffold_105	feature	polypeptide_conserved_region	572270	572627	.	-	.	ID=DOMAIN 1-5-0;Parent=TE_BASE 1;annot=Class_I::LTR::Ty3/gypsy::chromovirus::Galadriel GAG_galadriel;name=GAG;color=#225ea8
scaffold_105	feature	primer_binding_site	567915	567932	.	.	.	ID=PBS 1;Parent=TE_BASE 1;name=ppt;color=#41ab5d
scaffold_105	feature	RR_tract	573110	573124	.	.	.	ID=PPT 1;Parent=TE_BASE 1;name=pbs;color=#c7e9c0
scaffold_105	feature	long_terminal_repeat	573138	574286	.	.	.	ID=LTR LEFT 1-0;Parent=TE_BASE 1;name=ltr left;color=#f032e6
scaffold_105	feature	long_terminal_repeat	566756	567904	.	.	.	ID=LTR RIGHT 1-0;Parent=TE_BASE 1;name=ltr right;color=#f032e6
scaffold_105	feature	nested_repeat	556743	563267	.	.	.	ID=TE_BASE 2;name=TE_BASE 2;annot=Class_I::LTR::Ty3/gypsy::chromovirus::Galadriel;color=#a9a9a9
scaffold_105	feature	repeat_fragment	556743	563267	.	.	.	ID=TE 2-0;Parent=TE_BASE 2;name=TE 2;color=#a9a9a9
scaffold_105	feature	polypeptide_conserved_region	558354	558711	.	+	.	ID=DOMAIN 2-0-0;Parent=TE_BASE 2;annot=Class_I::LTR::Ty3/gypsy::chromovirus::Galadriel GAG_galadriel;name=GAG;color=#225ea8
scaffold_105	feature	polypeptide_conserved_region	559887	560553	.	+	.	ID=DOMAIN 2-1-0;Parent=TE_BASE 2;annot=Class_I::LTR::Ty3/gypsy::chromovirus::Galadriel RT_galadriel;name=RT;color=#feb24c
scaffold_105	feature	polypeptide_conserved_region	560685	561033	.	+	.	ID=DOMAIN 2-2-0;Parent=TE_BASE 2;annot=Class_I::LTR::Ty3/gypsy::chromovirus::Tekay RNaseH_del;name=RH;color=#fc4e2a
scaffold_105	feature	polypeptide_conserved_region	561288	561774	.	+	.	ID=DOMAIN 2-3-0;Parent=TE_BASE 2;annot=Class_I::LTR::Ty3/gypsy::chromovirus::Galadriel INT_galadriel;name=INT;color=#b10026
scaffold_105	feature	polypeptide_conserved_region	562488	562635	.	+	.	ID=DOMAIN 2-4-0;Parent=TE_BASE 2;annot=Class_I::LTR::Ty3/gypsy::chromovirus::Galadriel CHR_galadriel_SM1Galahad;name=CHD;color=#6a51a3
scaffold_105	feature	primer_binding_site	556953	556971	.	.	.	ID=PBS 2;Parent=TE_BASE 2;name=pbs;color=#c7e9c0
scaffold_105	feature	RR_tract	563113	563127	.	.	.	ID=PPT 2;Parent=TE_BASE 2;name=ppt;color=#41ab5d
scaffold_105	feature	long_terminal_repeat	563129	563267	.	.	.	ID=LTR RIGHT 2-0;Parent=TE_BASE 2;name=ltr right;color=#f032e6
scaffold_105	feature	long_terminal_repeat	556743	556881	.	.	.	ID=LTR LEFT 2-0;Parent=TE_BASE 2;name=ltr left;color=#f032e6
scaffold_105	feature	nested_repeat	448912	466240	.	.	.	ID=TE_BASE 4;name=TE_BASE 4;annot=Class_I::LTR::Ty3/gypsy::chromovirus::Reina;color=#a9a9a9
scaffold_105	feature	repeat_fragment	448912	466240	.	.	.	ID=TE 4-0;Parent=TE_BASE 4;name=TE 4;color=#a9a9a9
scaffold_105	feature	polypeptide_conserved_region	462408	462660	.	-	.	ID=DOMAIN 4-0-0;Parent=TE_BASE 4;annot=Class_I::LTR::Ty3/gypsy::chromovirus::chromo-outgroup INT_pyret;name=INT;color=#b10026
scaffold_105	feature	polypeptide_conserved_region	463487	463700	.	-	.	ID=DOMAIN 4-1-0;Parent=TE_BASE 4;annot=Class_I::LTR::Ty3/gypsy::non-chromovirus::Selgy RNaseH_a_clade;name=RH;color=#fc4e2a
scaffold_105	feature	polypeptide_conserved_region	463859	464231	.	-	.	ID=DOMAIN 4-2-0;Parent=TE_BASE 4;annot=Class_I::LTR::Ty3/gypsy::chromovirus::Reina RT_reina;name=RT;color=#feb24c
scaffold_105	feature	RR_tract	466077	466091	.	.	.	ID=PPT 4;Parent=TE_BASE 4;name=pbs;color=#c7e9c0
scaffold_105	feature	long_terminal_repeat	466163	466240	.	.	.	ID=LTR LEFT 4-0;Parent=TE_BASE 4;name=ltr left;color=#f032e6
scaffold_105	feature	long_terminal_repeat	448912	448989	.	.	.	ID=LTR RIGHT 4-0;Parent=TE_BASE 4;name=ltr right;color=#f032e6
scaffold_105	feature	nested_repeat	325701	333593	.	.	.	ID=TE_BASE 8;name=TE_BASE 8;annot=Class_I::LTR::Ty3/gypsy::chromovirus::Tcn1;color=#a9a9a9
scaffold_105	feature	repeat_fragment	325701	333593	.	.	.	ID=TE 8-0;Parent=TE_BASE 8;name=TE 8;color=#a9a9a9
scaffold_105	feature	polypeptide_conserved_region	325965	326109	.	-	.	ID=DOMAIN 8-0-0;Parent=TE_BASE 8;annot=Class_I::LTR::Ty3/gypsy::chromovirus::Tcn1 CHR_galadriel_SMTcn1;name=CHD;color=#6a51a3
scaffold_105	feature	RR_tract	325993	326007	.	.	.	ID=PPT 8;Parent=TE_BASE 8;name=pbs;color=#c7e9c0
scaffold_105	feature	long_terminal_repeat	333311	333593	.	.	.	ID=LTR LEFT 8-0;Parent=TE_BASE 8;name=ltr left;color=#f032e6
scaffold_105	feature	long_terminal_repeat	325701	325960	.	.	.	ID=LTR RIGHT 8-0;Parent=TE_BASE 8;name=ltr right;color=#f032e6
scaffold_105	feature	nested_repeat	299733	307257	.	.	.	ID=TE_BASE 9;name=TE_BASE 9;annot=Class_I::LTR::Ty3/gypsy::chromovirus::Galadriel;color=#a9a9a9
scaffold_105	feature	repeat_fragment	299733	307257	.	.	.	ID=TE 9-0;Parent=TE_BASE 9;name=TE 9;color=#a9a9a9
scaffold_105	feature	polypeptide_conserved_region	301221	301368	.	-	.	ID=DOMAIN 9-0-0;Parent=TE_BASE 9;annot=Class_I::LTR::Ty3/gypsy::chromovirus::Galadriel CHR_galadriel_SM1Galahad;name=CHD;color=#6a51a3
scaffold_105	feature	polypeptide_conserved_region	302081	302567	.	-	.	ID=DOMAIN 9-1-0;Parent=TE_BASE 9;annot=Class_I::LTR::Ty3/gypsy::chromovirus::Galadriel INT_galadriel;name=INT;color=#b10026
scaffold_105	feature	polypeptide_conserved_region	302822	303170	.	-	.	ID=DOMAIN 9-2-0;Parent=TE_BASE 9;annot=Class_I::LTR::Ty3/gypsy::chromovirus::Tekay RNaseH_del;name=RH;color=#fc4e2a
scaffold_105	feature	polypeptide_conserved_region	303637	304177	.	-	.	ID=DOMAIN 9-3-0;Parent=TE_BASE 9;annot=Class_I::LTR::Ty3/gypsy::chromovirus::Galadriel RT_galadriel;name=RT;color=#feb24c
scaffold_105	feature	polypeptide_conserved_region	305344	305701	.	-	.	ID=DOMAIN 9-4-0;Parent=TE_BASE 9;annot=Class_I::LTR::Ty3/gypsy::chromovirus::Galadriel GAG_galadriel;name=GAG;color=#225ea8
scaffold_105	feature	long_terminal_repeat	306212	307257	.	.	.	ID=LTR LEFT 9-0;Parent=TE_BASE 9;name=ltr left;color=#f032e6
scaffold_105	feature	long_terminal_repeat	299733	300779	.	.	.	ID=LTR RIGHT 9-0;Parent=TE_BASE 9;name=ltr right;color=#f032e6
scaffold_105	feature	target_site_duplication	299728	299732	.	.	.	ID=TSR RIGHT 9;Parent=TE_BASE 9;name=tsr right;color=#333333
scaffold_105	feature	target_site_duplication	307258	307262	.	.	.	ID=TSR LEFT 9;Parent=TE_BASE 9;name=tsr left;color=#333333
scaffold_105	feature	nested_repeat	230450	245887	.	.	.	ID=TE_BASE 12;name=TE_BASE 12;annot=Class_I::LTR::Ty3/gypsy::chromovirus::Galadriel;color=#a9a9a9
scaffold_105	feature	repeat_fragment	230450	245887	.	.	.	ID=TE 12-0;Parent=TE_BASE 12;name=TE 12;color=#a9a9a9
scaffold_105	feature	polypeptide_conserved_region	241856	242015	.	-	.	ID=DOMAIN 12-0-0;Parent=TE_BASE 12;annot=Class_I::LTR::Ty3/gypsy::chromovirus::Galadriel CHR_galadriel_SM1Galahad;name=CHD;color=#6a51a3
scaffold_105	feature	polypeptide_conserved_region	242307	243114	.	-	.	ID=DOMAIN 12-1-0;Parent=TE_BASE 12;annot=Class_I::LTR::Ty3/gypsy::chromovirus::Galadriel INT_galadriel;name=INT;color=#b10026
scaffold_105	feature	primer_binding_site	230767	230787	.	.	.	ID=PBS 12;Parent=TE_BASE 12;name=ppt;color=#41ab5d
scaffold_105	feature	RR_tract	245595	245609	.	.	.	ID=PPT 12;Parent=TE_BASE 12;name=pbs;color=#c7e9c0
scaffold_105	feature	long_terminal_repeat	245633	245887	.	.	.	ID=LTR LEFT 12-0;Parent=TE_BASE 12;name=ltr left;color=#f032e6
scaffold_105	feature	long_terminal_repeat	230450	230704	.	.	.	ID=LTR RIGHT 12-0;Parent=TE_BASE 12;name=ltr right;color=#f032e6
scaffold_105	feature	nested_repeat	22371	67146	.	.	.	ID=TE_BASE 22;name=TE_BASE 22;annot=Class_I::LTR::Ty1/copia::Ivana;color=#a9a9a9
scaffold_105	feature	repeat_fragment	22371	23112	.	.	.	ID=TE 22-0;Parent=TE_BASE 22;name=TE 22;color=#a9a9a9
scaffold_105	feature	repeat_fragment	27430	60632	.	.	.	ID=TE 22-1;Parent=TE_BASE 22;name=TE 22;color=#a9a9a9
scaffold_105	feature	repeat_fragment	66592	67146	.	.	.	ID=TE 22-2;Parent=TE_BASE 22;name=TE 22;color=#a9a9a9
scaffold_105	feature	polypeptide_conserved_region	28089	28746	.	-	.	ID=DOMAIN 22-0-0;Parent=TE_BASE 22;annot=Class_I::LTR::Ty1/copia::Ivana RT_oryco;name=RT;color=#feb24c
scaffold_105	feature	polypeptide_conserved_region	29471	29951	.	-	.	ID=DOMAIN 22-1-0;Parent=TE_BASE 22;annot=Class_I::LTR::Ty1/copia::Ivana INT_oryco;name=INT;color=#b10026
scaffold_105	feature	polypeptide_conserved_region	30927	31290	.	-	.	ID=DOMAIN 22-2-0;Parent=TE_BASE 22;annot=Class_I::LTR::Ty1/copia::Tork GAG_tork;name=GAG;color=#225ea8
scaffold_105	feature	primer_binding_site	22891	22913	.	.	.	ID=PBS 22;Parent=TE_BASE 22;name=ppt;color=#41ab5d
scaffold_105	feature	long_terminal_repeat	66713	67146	.	.	.	ID=LTR LEFT 22-0;Parent=TE_BASE 22;name=ltr left;color=#f032e6
scaffold_105	feature	long_terminal_repeat	22371	22814	.	.	.	ID=LTR RIGHT 22-0;Parent=TE_BASE 22;name=ltr right;color=#f032e6
##gff-version 3
##sequence-region scaffold_106 1 592856
scaffold_106	feature	nested_repeat	559884	568579	.	.	.	ID=TE_BASE 1;name=TE_BASE 1;annot=Class_I::LTR::Ty3/gypsy::chromovirus::Tekay;color=#a9a9a9
scaffold_106	feature	repeat_fragment	559884	568579	.	.	.	ID=TE 1-0;Parent=TE_BASE 1;name=TE 1;color=#a9a9a9
scaffold_106	feature	polypeptide_conserved_region	560364	560655	.	-	.	ID=DOMAIN 1-0-0;Parent=TE_BASE 1;annot=Class_I::LTR::Ty3/gypsy::chromovirus::Galadriel RNaseH_galadriel;name=RH;color=#fc4e2a
scaffold_106	feature	polypeptide_conserved_region	561049	561445	.	-	.	ID=DOMAIN 1-1-0;Parent=TE_BASE 1;annot=Class_I::LTR::Ty3/gypsy::chromovirus::Tekay RT_del;name=RT;color=#feb24c
scaffold_106	feature	polypeptide_conserved_region	567759	568734	.	-	.	ID=DOMAIN 1-2-0;Parent=TE_BASE 1;annot=Class_I::LTR::Ty3/gypsy::chromovirus::Galadriel INT_galadriel;name=INT;color=#b10026
scaffold_106	feature	long_terminal_repeat	568117	568579	.	.	.	ID=LTR LEFT 1-0;Parent=TE_BASE 1;name=ltr left;color=#f032e6
scaffold_106	feature	long_terminal_repeat	559884	560337	.	.	.	ID=LTR RIGHT 1-0;Parent=TE_BASE 1;name=ltr right;color=#f032e6
scaffold_106	feature	nested_repeat	476330	514418	.	.	.	ID=TE_BASE 3;name=TE_BASE 3;annot=Class_I::LTR::Ty3/gypsy::chromovirus::Reina;color=#a9a9a9
scaffold_106	feature	repeat_fragment	476330	514418	.	.	.	ID=TE 3-0;Parent=TE_BASE 3;name=TE 3;color=#a9a9a9
scaffold_106	feature	polypeptide_conserved_region	477629	478454	.	-	.	ID=DOMAIN 3-0-0;Parent=TE_BASE 3;annot=Class_I::LTR::Ty3/gypsy::chromovirus::Tekay INT_del;name=INT;color=#b10026
scaffold_106	feature	polypeptide_conserved_region	478727	478988	.	-	.	ID=DOMAIN 3-1-0;Parent=TE_BASE 3;annot=Class_I::LTR::Ty3/gypsy::non-chromovirus::non-chromo-outgroup RNaseH_17_6;name=RH;color=#fc4e2a
scaffold_106	feature	polypeptide_conserved_region	479148	479556	.	-	.	ID=DOMAIN 3-2-0;Parent=TE_BASE 3;annot=Class_I::LTR::Ty3/gypsy::chromovirus::Reina RT_reina;name=RT;color=#feb24c
scaffold_106	feature	primer_binding_site	476952	476970	.	.	.	ID=PBS 3;Parent=TE_BASE 3;name=ppt;color=#41ab5d
scaffold_106	feature	RR_tract	513811	513825	.	.	.	ID=PPT 3;Parent=TE_BASE 3;name=pbs;color=#c7e9c0
scaffold_106	feature	long_terminal_repeat	513861	514418	.	.	.	ID=LTR LEFT 3-0;Parent=TE_BASE 3;name=ltr left;color=#f032e6
scaffold_106	feature	long_terminal_repeat	476330	476885	.	.	.	ID=LTR RIGHT 3-0;Parent=TE_BASE 3;name=ltr right;color=#f032e6
scaffold_106	feature	nested_repeat	320889	327440	.	.	.	ID=TE_BASE 7;name=TE_BASE 7;annot=Class_I::LTR::Ty3/gypsy::chromovirus::Galadriel;color=#a9a9a9
scaffold_106	feature	repeat_fragment	320889	327440	.	.	.	ID=TE 7-0;Parent=TE_BASE 7;name=TE 7;color=#a9a9a9
scaffold_106	feature	polypeptide_conserved_region	321545	321704	.	-	.	ID=DOMAIN 7-0-0;Parent=TE_BASE 7;annot=Class_I::LTR::Ty3/gypsy::chromovirus::Galadriel CHR_galadriel_SM1Galahad;name=CHD;color=#6a51a3
scaffold_106	feature	polypeptide_conserved_region	322406	322892	.	-	.	ID=DOMAIN 7-1-0;Parent=TE_BASE 7;annot=Class_I::LTR::Ty3/gypsy::chromovirus::Galadriel INT_galadriel;name=INT;color=#b10026
scaffold_106	feature	polypeptide_conserved_region	323147	323495	.	-	.	ID=DOMAIN 7-2-0;Parent=TE_BASE 7;annot=Class_I::LTR::Ty3/gypsy::chromovirus::Tekay RNaseH_del;name=RH;color=#fc4e2a
scaffold_106	feature	polypeptide_conserved_region	323627	324293	.	-	.	ID=DOMAIN 7-3-0;Parent=TE_BASE 7;annot=Class_I::LTR::Ty3/gypsy::chromovirus::Galadriel RT_galadriel;name=RT;color=#feb24c
scaffold_106	feature	polypeptide_conserved_region	324707	324956	.	-	.	ID=DOMAIN 7-4-0;Parent=TE_BASE 7;annot=Class_I::LTR::Ty3/gypsy::chromovirus::Tekay AP_del;name=PROT;color=#ffeda0
scaffold_106	feature	polypeptide_conserved_region	325469	325826	.	-	.	ID=DOMAIN 7-5-0;Parent=TE_BASE 7;annot=Class_I::LTR::Ty3/gypsy::chromovirus::Galadriel GAG_galadriel;name=GAG;color=#225ea8
scaffold_106	feature	long_terminal_repeat	327272	327440	.	.	.	ID=LTR LEFT 7-0;Parent=TE_BASE 7;name=ltr left;color=#f032e6
scaffold_106	feature	long_terminal_repeat	320889	321057	.	.	.	ID=LTR RIGHT 7-0;Parent=TE_BASE 7;name=ltr right;color=#f032e6
scaffold_106	feature	nested_repeat	236008	240498	.	.	.	ID=TE_BASE 13;name=TE_BASE 13;annot=Class_I::LTR::Ty1/copia::Ivana;color=#a9a9a9
scaffold_106	feature	repeat_fragment	236008	240498	.	.	.	ID=TE 13-0;Parent=TE_BASE 13;name=TE 13;color=#a9a9a9
scaffold_106	feature	polypeptide_conserved_region	236462	236915	.	+	.	ID=DOMAIN 13-0-0;Parent=TE_BASE 13;annot=Class_I::LTR::Ty1/copia::Ivana GAG_oryco;name=GAG;color=#225ea8
scaffold_106	feature	polypeptide_conserved_region	237263	237500	.	+	.	ID=DOMAIN 13-1-0;Parent=TE_BASE 13;annot=Class_I::LTR::Ty1/copia::Ivana AP_oryco;name=PROT;color=#ffeda0
scaffold_106	feature	polypeptide_conserved_region	237680	238112	.	+	.	ID=DOMAIN 13-2-0;Parent=TE_BASE 13;annot=Class_I::LTR::Ty1/copia::Ivana INT_oryco;name=INT;color=#b10026
scaffold_106	feature	polypeptide_conserved_region	238836	239544	.	+	.	ID=DOMAIN 13-3-0;Parent=TE_BASE 13;annot=Class_I::LTR::Ty1/copia::Ivana RT_oryco;name=RT;color=#feb24c
scaffold_106	feature	polypeptide_conserved_region	239857	240259	.	+	.	ID=DOMAIN 13-4-0;Parent=TE_BASE 13;annot=Class_I::LTR::Ty1/copia::Ivana RNaseH_oryco;name=RH;color=#fc4e2a
scaffold_106	feature	primer_binding_site	236176	236196	.	.	.	ID=PBS 13;Parent=TE_BASE 13;name=pbs;color=#c7e9c0
scaffold_106	feature	RR_tract	240290	240304	.	.	.	ID=PPT 13;Parent=TE_BASE 13;name=ppt;color=#41ab5d
scaffold_106	feature	long_terminal_repeat	240353	240498	.	.	.	ID=LTR RIGHT 13-0;Parent=TE_BASE 13;name=ltr right;color=#f032e6
scaffold_106	feature	long_terminal_repeat	236008	236153	.	.	.	ID=LTR LEFT 13-0;Parent=TE_BASE 13;name=ltr left;color=#f032e6
scaffold_106	feature	nested_repeat	91015	97637	.	.	.	ID=TE_BASE 16;name=TE_BASE 16;annot=Class_I::LTR::Ty3/gypsy::chromovirus::Reina;color=#a9a9a9
scaffold_106	feature	repeat_fragment	91015	97637	.	.	.	ID=TE 16-0;Parent=TE_BASE 16;name=TE 16;color=#a9a9a9
scaffold_106	feature	polypeptide_conserved_region	93112	93778	.	+	.	ID=DOMAIN 16-0-0;Parent=TE_BASE 16;annot=Class_I::LTR::Ty3/gypsy::chromovirus::Reina RT_reina;name=RT;color=#feb24c
scaffold_106	feature	polypeptide_conserved_region	93924	94287	.	+	.	ID=DOMAIN 16-1-0;Parent=TE_BASE 16;annot=Class_I::LTR::Ty3/gypsy::non-chromovirus::OTA::Athila RNaseH_osvaldo;name=RH;color=#fc4e2a
scaffold_106	feature	polypeptide_conserved_region	96302	97220	.	+	.	ID=DOMAIN 16-2-0;Parent=TE_BASE 16;annot=Class_I::LTR::Ty3/gypsy::non-chromovirus::non-chromo-outgroup INT_cer2_3;name=INT;color=#b10026
scaffold_106	feature	primer_binding_site	91219	91243	.	.	.	ID=PBS 16;Parent=TE_BASE 16;name=pbs;color=#c7e9c0
scaffold_106	feature	RR_tract	97447	97461	.	.	.	ID=PPT 16;Parent=TE_BASE 16;name=ppt;color=#41ab5d
scaffold_106	feature	long_terminal_repeat	97461	97637	.	.	.	ID=LTR RIGHT 16-0;Parent=TE_BASE 16;name=ltr right;color=#f032e6
scaffold_106	feature	long_terminal_repeat	91015	91190	.	.	.	ID=LTR LEFT 16-0;Parent=TE_BASE 16;name=ltr left;color=#f032e6
scaffold_106	feature	nested_repeat	48584	59935	.	.	.	ID=TE_BASE 17;name=TE_BASE 17;annot=Class_I::LTR::Ty3/gypsy::chromovirus::Galadriel;color=#a9a9a9
scaffold_106	feature	repeat_fragment	48584	59935	.	.	.	ID=TE 17-0;Parent=TE_BASE 17;name=TE 17;color=#a9a9a9
scaffold_106	feature	polypeptide_conserved_region	49146	49503	.	+	.	ID=DOMAIN 17-0-0;Parent=TE_BASE 17;annot=Class_I::LTR::Ty3/gypsy::chromovirus::Galadriel GAG_galadriel;name=GAG;color=#225ea8
scaffold_106	feature	polypeptide_conserved_region	50666	51341	.	+	.	ID=DOMAIN 17-1-0;Parent=TE_BASE 17;annot=Class_I::LTR::Ty3/gypsy::chromovirus::Galadriel RT_galadriel;name=RT;color=#feb24c
scaffold_106	feature	polypeptide_conserved_region	51495	51825	.	+	.	ID=DOMAIN 17-2-0;Parent=TE_BASE 17;annot=Class_I::LTR::Ty3/gypsy::chromovirus::Tekay RNaseH_del;name=RH;color=#fc4e2a
scaffold_106	feature	polypeptide_conserved_region	56864	57350	.	-	.	ID=DOMAIN 17-3-0;Parent=TE_BASE 17;annot=Class_I::LTR::Ty3/gypsy::chromovirus::Galadriel INT_galadriel;name=INT;color=#b10026
scaffold_106	feature	polypeptide_conserved_region	58707	58854	.	+	.	ID=DOMAIN 17-4-0;Parent=TE_BASE 17;annot=Class_I::LTR::Ty3/gypsy::chromovirus::Galadriel CHR_galadriel_SM1Galahad;name=CHD;color=#6a51a3
scaffold_106	feature	primer_binding_site	48649	48665	.	.	.	ID=PBS 17;Parent=TE_BASE 17;name=ppt;color=#41ab5d
scaffold_106	feature	long_terminal_repeat	59876	59935	.	.	.	ID=LTR LEFT 17-0;Parent=TE_BASE 17;name=ltr left;color=#f032e6
scaffold_106	feature	long_terminal_repeat	48584	48643	.	.	.	ID=LTR RIGHT 17-0;Parent=TE_BASE 17;name=ltr right;color=#f032e6
scaffold_106	feature	nested_repeat	540916	558387	.	.	.	ID=TE_BASE 18;name=TE_BASE 18;annot=Class_I::LTR::Ty3/gypsy::chromovirus::Galadriel;color=#a9a9a9
scaffold_106	feature	repeat_fragment	540916	545340	.	.	.	ID=TE 18-0;Parent=TE_BASE 18;name=TE 18;color=#a9a9a9
scaffold_106	feature	repeat_fragment	552012	558387	.	.	.	ID=TE 18-1;Parent=TE_BASE 18;name=TE 18;color=#a9a9a9
scaffold_106	feature	polypeptide_conserved_region	556871	557147	.	-	.	ID=DOMAIN 18-0-0;Parent=TE_BASE 18;annot=Class_I::LTR::Ty3/gypsy::chromovirus::Galadriel GAG_galadriel;name=GAG;color=#225ea8
scaffold_106	feature	primer_binding_site	541673	541693	.	.	.	ID=PBS 18;Parent=TE_BASE 18;name=ppt;color=#41ab5d
scaffold_106	feature	long_terminal_repeat	557646	558387	.	.	.	ID=LTR LEFT 18-0;Parent=TE_BASE 18;name=ltr left;color=#f032e6
scaffold_106	feature	long_terminal_repeat	540916	541649	.	.	.	ID=LTR RIGHT 18-0;Parent=TE_BASE 18;name=ltr right;color=#f032e6
scaffold_106	feature	nested_repeat	310356	337948	.	.	.	ID=TE_BASE 19;name=TE_BASE 19;annot=Class_I::LTR::Ty1/copia::Ivana;color=#a9a9a9
scaffold_106	feature	repeat_fragment	310356	313148	.	.	.	ID=TE 19-0;Parent=TE_BASE 19;name=TE 19;color=#a9a9a9
scaffold_106	feature	repeat_fragment	319953	320889	.	.	.	ID=TE 19-1;Parent=TE_BASE 19;name=TE 19;color=#a9a9a9
scaffold_106	feature	repeat_fragment	327440	328692	.	.	.	ID=TE 19-2;Parent=TE_BASE 19;name=TE 19;color=#a9a9a9
scaffold_106	feature	repeat_fragment	335243	337948	.	.	.	ID=TE 19-3;Parent=TE_BASE 19;name=TE 19;color=#a9a9a9
scaffold_106	feature	polypeptide_conserved_region	310560	310962	.	-	.	ID=DOMAIN 19-0-0;Parent=TE_BASE 19;annot=Class_I::LTR::Ty1/copia::Ivana RNaseH_oryco;name=RH;color=#fc4e2a
scaffold_106	feature	polypeptide_conserved_region	311259	311976	.	-	.	ID=DOMAIN 19-1-0;Parent=TE_BASE 19;annot=Class_I::LTR::Ty1/copia::Ivana RT_oryco;name=RT;color=#feb24c
scaffold_106	feature	polypeptide_conserved_region	312333	312984	.	-	.	ID=DOMAIN 19-2-0;Parent=TE_BASE 19;annot=Class_I::LTR::Ty1/copia::Ivana INT_oryco;name=INT;color=#b10026
scaffold_106	feature	primer_binding_site	310485	310510	.	.	.	ID=PBS 19;Parent=TE_BASE 19;name=ppt;color=#41ab5d
scaffold_106	feature	RR_tract	337756	337770	.	.	.	ID=PPT 19;Parent=TE_BASE 19;name=pbs;color=#c7e9c0
scaffold_106	feature	long_terminal_repeat	337819	337948	.	.	.	ID=LTR LEFT 19-0;Parent=TE_BASE 19;name=ltr left;color=#f032e6
scaffold_106	feature	long_terminal_repeat	310356	310485	.	.	.	ID=LTR RIGHT 19-0;Parent=TE_BASE 19;name=ltr right;color=#f032e6
scaffold_106	feature	target_site_duplication	310352	310355	.	.	.	ID=TSR RIGHT 19;Parent=TE_BASE 19;name=tsr right;color=#333333
scaffold_106	feature	target_site_duplication	337949	337952	.	.	.	ID=TSR LEFT 19;Parent=TE_BASE 19;name=tsr left;color=#333333
scaffold_106	feature	nested_repeat	520337	588910	.	.	.	ID=TE_BASE 24;name=TE_BASE 24;annot=Class_I::LTR::Ty3/gypsy::chromovirus::Galadriel;color=#a9a9a9
scaffold_106	feature	repeat_fragment	520337	540916	.	.	.	ID=TE 24-0;Parent=TE_BASE 24;name=TE 24;color=#a9a9a9
scaffold_106	feature	repeat_fragment	558387	559884	.	.	.	ID=TE 24-1;Parent=TE_BASE 24;name=TE 24;color=#a9a9a9
scaffold_106	feature	repeat_fragment	568579	569721	.	.	.	ID=TE 24-2;Parent=TE_BASE 24;name=TE 24;color=#a9a9a9
scaffold_106	feature	repeat_fragment	576315	588910	.	.	.	ID=TE 24-3;Parent=TE_BASE 24;name=TE 24;color=#a9a9a9
scaffold_106	feature	polypeptide_conserved_region	559253	559412	.	-	.	ID=DOMAIN 24-0-0;Parent=TE_BASE 24;annot=Class_I::LTR::Ty3/gypsy::chromovirus::Galadriel CHR_galadriel_SM1Galahad;name=CHD;color=#6a51a3
scaffold_106	feature	polypeptide_conserved_region	559880	559884	.	-	.	ID=DOMAIN 24-1-0;Parent=TE_BASE 24;annot=Class_I::LTR::Ty3/gypsy::chromovirus::chromo-outgroup INT_maggy;name=INT;color=#b10026
scaffold_106	feature	polypeptide_conserved_region	568579	568839	.	-	.	ID=DOMAIN 24-1-1;Parent=TE_BASE 24;annot=Class_I::LTR::Ty3/gypsy::chromovirus::chromo-outgroup INT_maggy;name=INT;color=#b10026
scaffold_106	feature	polypeptide_conserved_region	569097	569391	.	-	.	ID=DOMAIN 24-2-0;Parent=TE_BASE 24;annot=Class_I::LTR::Ty3/gypsy::chromovirus::Galadriel RNaseH_galadriel;name=RH;color=#fc4e2a
scaffold_106	feature	primer_binding_site	520437	520454	.	.	.	ID=PBS 24;Parent=TE_BASE 24;name=ppt;color=#41ab5d
scaffold_106	feature	RR_tract	588796	588810	.	.	.	ID=PPT 24;Parent=TE_BASE 24;name=pbs;color=#c7e9c0
scaffold_106	feature	long_terminal_repeat	588827	588910	.	.	.	ID=LTR LEFT 24-0;Parent=TE_BASE 24;name=ltr left;color=#f032e6
scaffold_106	feature	long_terminal_repeat	520337	520420	.	.	.	ID=LTR RIGHT 24-0;Parent=TE_BASE 24;name=ltr right;color=#f032e6
##gff-version 3
##sequence-region scaffold_107 1 574352
scaffold_107	feature	nested_repeat	435483	440937	.	.	.	ID=TE_BASE 0;name=TE_BASE 0;annot=Class_I::LTR::Ty3/gypsy::chromovirus::chromo-outgroup;color=#a9a9a9
scaffold_107	feature	repeat_fragment	435483	440937	.	.	.	ID=TE 0-0;Parent=TE_BASE 0;name=TE 0;color=#a9a9a9
scaffold_107	feature	polypeptide_conserved_region	436082	436709	.	+	.	ID=DOMAIN 0-0-0;Parent=TE_BASE 0;annot=Class_I::LTR::Ty3/gypsy::chromovirus::chromo-outgroup GAG_v_clade;name=GAG;color=#225ea8
scaffold_107	feature	polypeptide_conserved_region	437061	437322	.	+	.	ID=DOMAIN 0-1-0;Parent=TE_BASE 0;annot=Class_I::LTR::Ty3/gypsy::chromovirus::chromo-outgroup AP_v_clade;name=PROT;color=#ffeda0
scaffold_107	feature	polypeptide_conserved_region	437777	438326	.	+	.	ID=DOMAIN 0-2-0;Parent=TE_BASE 0;annot=Class_I::LTR::Ty3/gypsy::chromovirus::chromo-outgroup RT_v_clade;name=RT;color=#feb24c
scaffold_107	feature	polypeptide_conserved_region	438622	438811	.	+	.	ID=DOMAIN 0-3-0;Parent=TE_BASE 0;annot=Class_I::LTR::Ty3/gypsy::chromovirus::chromo-outgroup RNaseH_pyret;name=RH;color=#fc4e2a
scaffold_107	feature	polypeptide_conserved_region	439296	440256	.	+	.	ID=DOMAIN 0-4-0;Parent=TE_BASE 0;annot=Class_I::LTR::Ty3/gypsy::chromovirus::chromo-outgroup INT_pyret;name=INT;color=#b10026
scaffold_107	feature	polypeptide_conserved_region	440305	440443	.	+	.	ID=DOMAIN 0-5-0;Parent=TE_BASE 0;annot=Class_I::LTR::Ty3/gypsy::chromovirus::Tcn1 CHR_galadriel_SMTcn1;name=CHD;color=#6a51a3
scaffold_107	feature	long_terminal_repeat	440576	440937	.	.	.	ID=LTR RIGHT 0-0;Parent=TE_BASE 0;name=ltr right;color=#f032e6
scaffold_107	feature	long_terminal_repeat	435483	435835	.	.	.	ID=LTR LEFT 0-0;Parent=TE_BASE 0;name=ltr left;color=#f032e6
scaffold_107	feature	nested_repeat	416580	430847	.	.	.	ID=TE_BASE 1;name=TE_BASE 1;annot=Class_I::LTR::Ty3/gypsy::chromovirus::Galadriel;color=#a9a9a9
scaffold_107	feature	repeat_fragment	416580	430847	.	.	.	ID=TE 1-0;Parent=TE_BASE 1;name=TE 1;color=#a9a9a9
scaffold_107	feature	polypeptide_conserved_region	425731	426406	.	-	.	ID=DOMAIN 1-0-0;Parent=TE_BASE 1;annot=Class_I::LTR::Ty3/gypsy::chromovirus::Galadriel RT_galadriel;name=RT;color=#feb24c
scaffold_107	feature	polypeptide_conserved_region	427580	427940	.	-	.	ID=DOMAIN 1-1-0;Parent=TE_BASE 1;annot=Class_I::LTR::Ty3/gypsy::chromovirus::Galadriel GAG_galadriel;name=GAG;color=#225ea8
scaffold_107	feature	long_terminal_repeat	430438	430847	.	.	.	ID=LTR LEFT 1-0;Parent=TE_BASE 1;name=ltr left;color=#f032e6
scaffold_107	feature	long_terminal_repeat	416580	417101	.	.	.	ID=LTR RIGHT 1-0;Parent=TE_BASE 1;name=ltr right;color=#f032e6
scaffold_107	feature	nested_repeat	235441	240897	.	.	.	ID=TE_BASE 4;name=TE_BASE 4;annot=Class_I::LTR::Ty3/gypsy::chromovirus::chromo-outgroup;color=#a9a9a9
scaffold_107	feature	repeat_fragment	235441	240897	.	.	.	ID=TE 4-0;Parent=TE_BASE 4;name=TE 4;color=#a9a9a9
scaffold_107	feature	polypeptide_conserved_region	236062	236755	.	+	.	ID=DOMAIN 4-0-0;Parent=TE_BASE 4;annot=Class_I::LTR::Ty3/gypsy::chromovirus::chromo-outgroup GAG_v_clade;name=GAG;color=#225ea8
scaffold_107	feature	polypeptide_conserved_region	238048	238324	.	+	.	ID=DOMAIN 4-1-0;Parent=TE_BASE 4;annot=Class_I::LTR::Ty3/gypsy::chromovirus::chromo-outgroup RT_v_clade;name=RT;color=#feb24c
scaffold_107	feature	polypeptide_conserved_region	238471	238831	.	+	.	ID=DOMAIN 4-2-0;Parent=TE_BASE 4;annot=Class_I::LTR::Ty3/gypsy::chromovirus::chromo-outgroup RNaseH_pyret;name=RH;color=#fc4e2a
scaffold_107	feature	polypeptide_conserved_region	239146	240106	.	+	.	ID=DOMAIN 4-3-0;Parent=TE_BASE 4;annot=Class_I::LTR::Ty3/gypsy::chromovirus::chromo-outgroup INT_v_clade;name=INT;color=#b10026
scaffold_107	feature	polypeptide_conserved_region	240238	240373	.	+	.	ID=DOMAIN 4-4-0;Parent=TE_BASE 4;annot=Class_I::LTR::Ty3/gypsy::chromovirus::Tcn1 CHR_galadriel_SMTcn1;name=CHD;color=#6a51a3
scaffold_107	feature	primer_binding_site	235833	235854	.	.	.	ID=PBS 4;Parent=TE_BASE 4;name=pbs;color=#c7e9c0
scaffold_107	feature	RR_tract	240495	240509	.	.	.	ID=PPT 4;Parent=TE_BASE 4;name=ppt;color=#41ab5d
scaffold_107	feature	long_terminal_repeat	240509	240897	.	.	.	ID=LTR RIGHT 4-0;Parent=TE_BASE 4;name=ltr right;color=#f032e6
scaffold_107	feature	long_terminal_repeat	235441	235803	.	.	.	ID=LTR LEFT 4-0;Parent=TE_BASE 4;name=ltr left;color=#f032e6
scaffold_107	feature	target_site_duplication	235436	235440	.	.	.	ID=TSR LEFT 4;Parent=TE_BASE 4;name=tsr left;color=#333333
scaffold_107	feature	target_site_duplication	240898	240902	.	.	.	ID=TSR RIGHT 4;Parent=TE_BASE 4;name=tsr right;color=#333333
scaffold_107	feature	nested_repeat	210036	217781	.	.	.	ID=TE_BASE 5;name=TE_BASE 5;annot=Class_I::LTR::Ty3/gypsy::chromovirus::Tekay;color=#a9a9a9
scaffold_107	feature	repeat_fragment	210036	217781	.	.	.	ID=TE 5-0;Parent=TE_BASE 5;name=TE 5;color=#a9a9a9
scaffold_107	feature	polypeptide_conserved_region	212223	212376	.	-	.	ID=DOMAIN 5-0-0;Parent=TE_BASE 5;annot=Class_I::LTR::Ty3/gypsy::chromovirus::Galadriel CHR_galadriel_SM2Galahad;name=CHD;color=#6a51a3
scaffold_107	feature	polypeptide_conserved_region	212442	213450	.	-	.	ID=DOMAIN 5-1-0;Parent=TE_BASE 5;annot=Class_I::LTR::Ty3/gypsy::chromovirus::Galadriel INT_galadriel;name=INT;color=#b10026
scaffold_107	feature	polypeptide_conserved_region	213735	214083	.	-	.	ID=DOMAIN 5-2-0;Parent=TE_BASE 5;annot=Class_I::LTR::Ty3/gypsy::chromovirus::Galadriel RNaseH_galadriel;name=RH;color=#fc4e2a
scaffold_107	feature	polypeptide_conserved_region	214254	214929	.	-	.	ID=DOMAIN 5-3-0;Parent=TE_BASE 5;annot=Class_I::LTR::Ty3/gypsy::chromovirus::Tekay RT_del;name=RT;color=#feb24c
scaffold_107	feature	polypeptide_conserved_region	215355	215589	.	-	.	ID=DOMAIN 5-4-0;Parent=TE_BASE 5;annot=Class_I::LTR::Ty3/gypsy::chromovirus::Tekay AP_del;name=PROT;color=#ffeda0
scaffold_107	feature	polypeptide_conserved_region	216180	216525	.	-	.	ID=DOMAIN 5-5-0;Parent=TE_BASE 5;annot=Class_I::LTR::Ty3/gypsy::chromovirus::Galadriel GAG_galadriel;name=GAG;color=#225ea8
scaffold_107	feature	long_terminal_repeat	217150	217781	.	.	.	ID=LTR LEFT 5-0;Parent=TE_BASE 5;name=ltr left;color=#f032e6
scaffold_107	feature	long_terminal_repeat	210036	210666	.	.	.	ID=LTR RIGHT 5-0;Parent=TE_BASE 5;name=ltr right;color=#f032e6
scaffold_107	feature	nested_repeat	56098	74815	.	.	.	ID=TE_BASE 6;name=TE_BASE 6;annot=Class_I::LTR::Ty3/gypsy::chromovirus::Tekay;color=#a9a9a9
scaffold_107	feature	repeat_fragment	56098	74815	.	.	.	ID=TE 6-0;Parent=TE_BASE 6;name=TE 6;color=#a9a9a9
scaffold_107	feature	polypeptide_conserved_region	57370	57715	.	+	.	ID=DOMAIN 6-0-0;Parent=TE_BASE 6;annot=Class_I::LTR::Ty3/gypsy::chromovirus::Galadriel GAG_galadriel;name=GAG;color=#225ea8
scaffold_107	feature	polypeptide_conserved_region	58966	59641	.	+	.	ID=DOMAIN 6-1-0;Parent=TE_BASE 6;annot=Class_I::LTR::Ty3/gypsy::chromovirus::Tekay RT_del;name=RT;color=#feb24c
scaffold_107	feature	polypeptide_conserved_region	59776	60121	.	+	.	ID=DOMAIN 6-2-0;Parent=TE_BASE 6;annot=Class_I::LTR::Ty3/gypsy::chromovirus::Galadriel RNaseH_galadriel;name=RH;color=#fc4e2a
scaffold_107	feature	polypeptide_conserved_region	60424	61441	.	+	.	ID=DOMAIN 6-3-0;Parent=TE_BASE 6;annot=Class_I::LTR::Ty3/gypsy::chromovirus::Galadriel INT_galadriel;name=INT;color=#b10026
scaffold_107	feature	polypeptide_conserved_region	61501	61654	.	+	.	ID=DOMAIN 6-4-0;Parent=TE_BASE 6;annot=Class_I::LTR::Ty3/gypsy::chromovirus::Galadriel CHR_galadriel_SM2Galahad;name=CHD;color=#6a51a3
scaffold_107	feature	RR_tract	74548	74562	.	.	.	ID=PPT 6;Parent=TE_BASE 6;name=ppt;color=#41ab5d
scaffold_107	feature	long_terminal_repeat	74600	74815	.	.	.	ID=LTR RIGHT 6-0;Parent=TE_BASE 6;name=ltr right;color=#f032e6
scaffold_107	feature	long_terminal_repeat	56098	56313	.	.	.	ID=LTR LEFT 6-0;Parent=TE_BASE 6;name=ltr left;color=#f032e6
scaffold_107	feature	nested_repeat	217784	224165	.	.	.	ID=TE_BASE 9;name=TE_BASE 9;annot=Class_I::LTR::Ty3/gypsy::chromovirus::Tekay;color=#a9a9a9
scaffold_107	feature	repeat_fragment	217784	224165	.	.	.	ID=TE 9-0;Parent=TE_BASE 9;name=TE 9;color=#a9a9a9
scaffold_107	feature	polypeptide_conserved_region	218360	218513	.	-	.	ID=DOMAIN 9-0-0;Parent=TE_BASE 9;annot=Class_I::LTR::Ty3/gypsy::chromovirus::Galadriel CHR_galadriel_SM2Galahad;name=CHD;color=#6a51a3
scaffold_107	feature	polypeptide_conserved_region	218579	219587	.	-	.	ID=DOMAIN 9-1-0;Parent=TE_BASE 9;annot=Class_I::LTR::Ty3/gypsy::chromovirus::Galadriel INT_galadriel;name=INT;color=#b10026
scaffold_107	feature	polypeptide_conserved_region	219872	220220	.	-	.	ID=DOMAIN 9-2-0;Parent=TE_BASE 9;annot=Class_I::LTR::Ty3/gypsy::chromovirus::Galadriel RNaseH_galadriel;name=RH;color=#fc4e2a
scaffold_107	feature	polypeptide_conserved_region	220391	221066	.	-	.	ID=DOMAIN 9-3-0;Parent=TE_BASE 9;annot=Class_I::LTR::Ty3/gypsy::chromovirus::Tekay RT_del;name=RT;color=#feb24c
scaffold_107	feature	polypeptide_conserved_region	221492	221726	.	-	.	ID=DOMAIN 9-4-0;Parent=TE_BASE 9;annot=Class_I::LTR::Ty3/gypsy::chromovirus::Tekay AP_del;name=PROT;color=#ffeda0
scaffold_107	feature	polypeptide_conserved_region	222317	222662	.	-	.	ID=DOMAIN 9-5-0;Parent=TE_BASE 9;annot=Class_I::LTR::Ty3/gypsy::chromovirus::Galadriel GAG_galadriel;name=GAG;color=#225ea8
scaffold_107	feature	long_terminal_repeat	223920	224165	.	.	.	ID=LTR LEFT 9-0;Parent=TE_BASE 9;name=ltr left;color=#f032e6
scaffold_107	feature	long_terminal_repeat	217784	218029	.	.	.	ID=LTR RIGHT 9-0;Parent=TE_BASE 9;name=ltr right;color=#f032e6
##gff-version 3
##sequence-region scaffold_108 1 566005
scaffold_108	feature	nested_repeat	345659	351073	.	.	.	ID=TE_BASE 3;name=TE_BASE 3;annot=Class_I::LTR::Ty3/gypsy::chromovirus::chromo-outgroup;color=#a9a9a9
scaffold_108	feature	repeat_fragment	345659	351073	.	.	.	ID=TE 3-0;Parent=TE_BASE 3;name=TE 3;color=#a9a9a9
scaffold_108	feature	polypeptide_conserved_region	346024	346168	.	-	.	ID=DOMAIN 3-0-0;Parent=TE_BASE 3;annot=Class_I::LTR::Ty3/gypsy::chromovirus::Tcn1 CHR_galadriel_SMTcn1;name=CHD;color=#6a51a3
scaffold_108	feature	polypeptide_conserved_region	346344	347238	.	-	.	ID=DOMAIN 3-1-0;Parent=TE_BASE 3;annot=Class_I::LTR::Ty3/gypsy::chromovirus::chromo-outgroup INT_v_clade;name=INT;color=#b10026
scaffold_108	feature	polypeptide_conserved_region	347568	347748	.	-	.	ID=DOMAIN 3-2-0;Parent=TE_BASE 3;annot=Class_I::LTR::Ty3/gypsy::chromovirus::chromo-outgroup RNaseH_maggy;name=RH;color=#fc4e2a
scaffold_108	feature	polypeptide_conserved_region	348076	348769	.	-	.	ID=DOMAIN 3-3-0;Parent=TE_BASE 3;annot=Class_I::LTR::Ty3/gypsy::chromovirus::chromo-outgroup RT_v_clade;name=RT;color=#feb24c
scaffold_108	feature	polypeptide_conserved_region	349220	349481	.	-	.	ID=DOMAIN 3-4-0;Parent=TE_BASE 3;annot=Class_I::LTR::Ty3/gypsy::chromovirus::chromo-outgroup AP_v_clade;name=PROT;color=#ffeda0
scaffold_108	feature	polypeptide_conserved_region	349735	350350	.	-	.	ID=DOMAIN 3-5-0;Parent=TE_BASE 3;annot=Class_I::LTR::Ty3/gypsy::chromovirus::chromo-outgroup GAG_v_clade;name=GAG;color=#225ea8
scaffold_108	feature	long_terminal_repeat	350885	351073	.	.	.	ID=LTR LEFT 3-0;Parent=TE_BASE 3;name=ltr left;color=#f032e6
scaffold_108	feature	long_terminal_repeat	345659	345899	.	.	.	ID=LTR RIGHT 3-0;Parent=TE_BASE 3;name=ltr right;color=#f032e6
scaffold_108	feature	nested_repeat	192587	204359	.	.	.	ID=TE_BASE 6;name=TE_BASE 6;annot=Class_I::LTR::Ty3/gypsy::non-chromovirus::OTA::Athila;color=#a9a9a9
scaffold_108	feature	repeat_fragment	192587	204359	.	.	.	ID=TE 6-0;Parent=TE_BASE 6;name=TE 6;color=#a9a9a9
scaffold_108	feature	polypeptide_conserved_region	195558	196122	.	-	.	ID=DOMAIN 6-0-0;Parent=TE_BASE 6;annot=Class_I::LTR::Ty3/gypsy::non-chromovirus::OTA::Ogre/Tat::Retand INT_tat;name=INT;color=#b10026
scaffold_108	feature	polypeptide_conserved_region	196197	196500	.	-	.	ID=DOMAIN 6-1-0;Parent=TE_BASE 6;annot=Class_I::LTR::Ty3/gypsy::non-chromovirus::OTA::Athila RNaseH_athila;name=RH;color=#fc4e2a
scaffold_108	feature	primer_binding_site	192725	192744	.	.	.	ID=PBS 6;Parent=TE_BASE 6;name=ppt;color=#41ab5d
scaffold_108	feature	RR_tract	204208	204222	.	.	.	ID=PPT 6;Parent=TE_BASE 6;name=pbs;color=#c7e9c0
scaffold_108	feature	long_terminal_repeat	204268	204359	.	.	.	ID=LTR LEFT 6-0;Parent=TE_BASE 6;name=ltr left;color=#f032e6
scaffold_108	feature	long_terminal_repeat	192587	192678	.	.	.	ID=LTR RIGHT 6-0;Parent=TE_BASE 6;name=ltr right;color=#f032e6
scaffold_108	feature	nested_repeat	174791	179801	.	.	.	ID=TE_BASE 7;name=TE_BASE 7;annot=Class_I::LTR::Ty3/gypsy::chromovirus::Reina;color=#a9a9a9
scaffold_108	feature	repeat_fragment	174791	179801	.	.	.	ID=TE 7-0;Parent=TE_BASE 7;name=TE 7;color=#a9a9a9
scaffold_108	feature	polypeptide_conserved_region	175188	176139	.	-	.	ID=DOMAIN 7-0-0;Parent=TE_BASE 7;annot=Class_I::LTR::Ty3/gypsy::non-chromovirus::non-chromo-outgroup INT_cer2_3;name=INT;color=#b10026
scaffold_108	feature	polypeptide_conserved_region	176509	176875	.	-	.	ID=DOMAIN 7-1-0;Parent=TE_BASE 7;annot=Class_I::LTR::Ty3/gypsy::non-chromovirus::OTA::Athila RNaseH_osvaldo;name=RH;color=#fc4e2a
scaffold_108	feature	polypeptide_conserved_region	177025	177691	.	-	.	ID=DOMAIN 7-2-0;Parent=TE_BASE 7;annot=Class_I::LTR::Ty3/gypsy::chromovirus::Reina RT_reina;name=RT;color=#feb24c
scaffold_108	feature	long_terminal_repeat	179609	179801	.	.	.	ID=LTR LEFT 7-0;Parent=TE_BASE 7;name=ltr left;color=#f032e6
scaffold_108	feature	long_terminal_repeat	174791	174978	.	.	.	ID=LTR RIGHT 7-0;Parent=TE_BASE 7;name=ltr right;color=#f032e6
scaffold_108	feature	target_site_duplication	174787	174790	.	.	.	ID=TSR RIGHT 7;Parent=TE_BASE 7;name=tsr right;color=#333333
scaffold_108	feature	target_site_duplication	179802	179805	.	.	.	ID=TSR LEFT 7;Parent=TE_BASE 7;name=tsr left;color=#333333
scaffold_108	feature	nested_repeat	122096	129613	.	.	.	ID=TE_BASE 8;name=TE_BASE 8;annot=Class_I::LTR::Ty3/gypsy::chromovirus::Tekay;color=#a9a9a9
scaffold_108	feature	repeat_fragment	122096	129613	.	.	.	ID=TE 8-0;Parent=TE_BASE 8;name=TE 8;color=#a9a9a9
scaffold_108	feature	polypeptide_conserved_region	123755	124112	.	+	.	ID=DOMAIN 8-0-0;Parent=TE_BASE 8;annot=Class_I::LTR::Ty3/gypsy::chromovirus::Galadriel GAG_galadriel;name=GAG;color=#225ea8
scaffold_108	feature	polypeptide_conserved_region	124625	124874	.	+	.	ID=DOMAIN 8-1-0;Parent=TE_BASE 8;annot=Class_I::LTR::Ty3/gypsy::chromovirus::Tekay AP_del;name=PROT;color=#ffeda0
scaffold_108	feature	polypeptide_conserved_region	125279	125945	.	+	.	ID=DOMAIN 8-2-0;Parent=TE_BASE 8;annot=Class_I::LTR::Ty3/gypsy::chromovirus::Tekay RT_del;name=RT;color=#feb24c
scaffold_108	feature	polypeptide_conserved_region	126077	126425	.	+	.	ID=DOMAIN 8-3-0;Parent=TE_BASE 8;annot=Class_I::LTR::Ty3/gypsy::chromovirus::Tekay RNaseH_del;name=RH;color=#fc4e2a
scaffold_108	feature	polypeptide_conserved_region	126680	127166	.	+	.	ID=DOMAIN 8-4-0;Parent=TE_BASE 8;annot=Class_I::LTR::Ty3/gypsy::chromovirus::Galadriel INT_galadriel;name=INT;color=#b10026
scaffold_108	feature	polypeptide_conserved_region	127880	128027	.	+	.	ID=DOMAIN 8-5-0;Parent=TE_BASE 8;annot=Class_I::LTR::Ty3/gypsy::chromovirus::Galadriel CHR_galadriel_SM1Galahad;name=CHD;color=#6a51a3
scaffold_108	feature	long_terminal_repeat	128465	129613	.	.	.	ID=LTR RIGHT 8-0;Parent=TE_BASE 8;name=ltr right;color=#f032e6
scaffold_108	feature	long_terminal_repeat	122096	123243	.	.	.	ID=LTR LEFT 8-0;Parent=TE_BASE 8;name=ltr left;color=#f032e6
scaffold_108	feature	target_site_duplication	122091	122095	.	.	.	ID=TSR LEFT 8;Parent=TE_BASE 8;name=tsr left;color=#333333
scaffold_108	feature	target_site_duplication	129614	129618	.	.	.	ID=TSR RIGHT 8;Parent=TE_BASE 8;name=tsr right;color=#333333
scaffold_108	feature	nested_repeat	106804	113348	.	.	.	ID=TE_BASE 9;name=TE_BASE 9;annot=Class_I::LTR::Ty3/gypsy::chromovirus::Galadriel;color=#a9a9a9
scaffold_108	feature	repeat_fragment	106804	113348	.	.	.	ID=TE 9-0;Parent=TE_BASE 9;name=TE 9;color=#a9a9a9
scaffold_108	feature	polypeptide_conserved_region	108412	108769	.	+	.	ID=DOMAIN 9-0-0;Parent=TE_BASE 9;annot=Class_I::LTR::Ty3/gypsy::chromovirus::Galadriel GAG_galadriel;name=GAG;color=#225ea8
scaffold_108	feature	polypeptide_conserved_region	109282	109531	.	+	.	ID=DOMAIN 9-1-0;Parent=TE_BASE 9;annot=Class_I::LTR::Ty3/gypsy::chromovirus::Tekay AP_del;name=PROT;color=#ffeda0
scaffold_108	feature	polypeptide_conserved_region	109936	110611	.	+	.	ID=DOMAIN 9-2-0;Parent=TE_BASE 9;annot=Class_I::LTR::Ty3/gypsy::chromovirus::Galadriel RT_galadriel;name=RT;color=#feb24c
scaffold_108	feature	polypeptide_conserved_region	110743	111091	.	+	.	ID=DOMAIN 9-3-0;Parent=TE_BASE 9;annot=Class_I::LTR::Ty3/gypsy::chromovirus::Tekay RNaseH_del;name=RH;color=#fc4e2a
scaffold_108	feature	polypeptide_conserved_region	111346	111832	.	+	.	ID=DOMAIN 9-4-0;Parent=TE_BASE 9;annot=Class_I::LTR::Ty3/gypsy::chromovirus::Galadriel INT_galadriel;name=INT;color=#b10026
scaffold_108	feature	polypeptide_conserved_region	112546	112693	.	+	.	ID=DOMAIN 9-5-0;Parent=TE_BASE 9;annot=Class_I::LTR::Ty3/gypsy::chromovirus::Galadriel CHR_galadriel_SM1Galahad;name=CHD;color=#6a51a3
scaffold_108	feature	primer_binding_site	107014	107032	.	.	.	ID=PBS 9;Parent=TE_BASE 9;name=pbs;color=#c7e9c0
scaffold_108	feature	RR_tract	113170	113184	.	.	.	ID=PPT 9;Parent=TE_BASE 9;name=ppt;color=#41ab5d
scaffold_108	feature	long_terminal_repeat	113186	113348	.	.	.	ID=LTR RIGHT 9-0;Parent=TE_BASE 9;name=ltr right;color=#f032e6
scaffold_108	feature	long_terminal_repeat	106804	106966	.	.	.	ID=LTR LEFT 9-0;Parent=TE_BASE 9;name=ltr left;color=#f032e6
scaffold_108	feature	nested_repeat	8745	16230	.	.	.	ID=TE_BASE 12;name=TE_BASE 12;annot=Class_I::LTR::Ty3/gypsy::chromovirus::Galadriel;color=#a9a9a9
scaffold_108	feature	repeat_fragment	8745	16230	.	.	.	ID=TE 12-0;Parent=TE_BASE 12;name=TE 12;color=#a9a9a9
scaffold_108	feature	polypeptide_conserved_region	10394	10979	.	+	.	ID=DOMAIN 12-0-0;Parent=TE_BASE 12;annot=Class_I::LTR::Ty3/gypsy::chromovirus::Galadriel GAG_galadriel;name=GAG;color=#225ea8
scaffold_108	feature	polypeptide_conserved_region	12201	12765	.	+	.	ID=DOMAIN 12-1-0;Parent=TE_BASE 12;annot=Class_I::LTR::Ty3/gypsy::chromovirus::Galadriel RT_galadriel;name=RT;color=#feb24c
scaffold_108	feature	polypeptide_conserved_region	12897	13245	.	+	.	ID=DOMAIN 12-2-0;Parent=TE_BASE 12;annot=Class_I::LTR::Ty3/gypsy::chromovirus::Tekay RNaseH_del;name=RH;color=#fc4e2a
scaffold_108	feature	polypeptide_conserved_region	13500	13767	.	+	.	ID=DOMAIN 12-3-0;Parent=TE_BASE 12;annot=Class_I::LTR::Ty3/gypsy::chromovirus::Galadriel INT_galadriel;name=INT;color=#b10026
scaffold_108	feature	polypeptide_conserved_region	14041	14188	.	-	.	ID=DOMAIN 12-4-0;Parent=TE_BASE 12;annot=Class_I::LTR::Ty3/gypsy::chromovirus::Galadriel CHR_galadriel_SM1Galahad;name=CHD;color=#6a51a3
scaffold_108	feature	RR_tract	15797	15811	.	.	.	ID=PPT 12;Parent=TE_BASE 12;name=pbs;color=#c7e9c0
scaffold_108	feature	long_terminal_repeat	15853	16230	.	.	.	ID=LTR LEFT 12-0;Parent=TE_BASE 12;name=ltr left;color=#f032e6
scaffold_108	feature	long_terminal_repeat	8745	9118	.	.	.	ID=LTR RIGHT 12-0;Parent=TE_BASE 12;name=ltr right;color=#f032e6
##gff-version 3
##sequence-region scaffold_109 1 565628
scaffold_109	feature	nested_repeat	19338	70597	.	.	.	ID=TE_BASE 4;name=TE_BASE 4;annot=Class_I::LTR::Ty3/gypsy::non-chromovirus::OTA::Ogre/Tat::Retand;color=#a9a9a9
scaffold_109	feature	repeat_fragment	19338	70597	.	.	.	ID=TE 4-0;Parent=TE_BASE 4;name=TE 4;color=#a9a9a9
scaffold_109	feature	polypeptide_conserved_region	22826	23000	.	-	.	ID=DOMAIN 4-0-0;Parent=TE_BASE 4;annot=Class_I::LTR::Ty3/gypsy::non-chromovirus::Selgy saspase;name=GAG;color=#225ea8
scaffold_109	feature	polypeptide_conserved_region	67516	68104	.	-	.	ID=DOMAIN 4-1-0;Parent=TE_BASE 4;annot=Class_I::LTR::Ty3/gypsy::non-chromovirus::OTA::Ogre/Tat::Retand INT_tat;name=INT;color=#b10026
scaffold_109	feature	primer_binding_site	22509	22529	.	.	.	ID=PBS 4;Parent=TE_BASE 4;name=ppt;color=#41ab5d
scaffold_109	feature	long_terminal_repeat	67520	70597	.	.	.	ID=LTR LEFT 4-0;Parent=TE_BASE 4;name=ltr left;color=#f032e6
scaffold_109	feature	long_terminal_repeat	19338	22450	.	.	.	ID=LTR RIGHT 4-0;Parent=TE_BASE 4;name=ltr right;color=#f032e6
##gff-version 3
##sequence-region scaffold_10 1 3093912
scaffold_10	feature	nested_repeat	2936741	2950330	.	.	.	ID=TE_BASE 4;name=TE_BASE 4;annot=Class_I::LTR::Ty3/gypsy::chromovirus::Galadriel;color=#a9a9a9
scaffold_10	feature	repeat_fragment	2936741	2950330	.	.	.	ID=TE 4-0;Parent=TE_BASE 4;name=TE 4;color=#a9a9a9
scaffold_10	feature	polypeptide_conserved_region	2944803	2944950	.	-	.	ID=DOMAIN 4-0-0;Parent=TE_BASE 4;annot=Class_I::LTR::Ty3/gypsy::chromovirus::Galadriel CHR_galadriel_SM1Galahad;name=CHD;color=#6a51a3
scaffold_10	feature	polypeptide_conserved_region	2945663	2946149	.	-	.	ID=DOMAIN 4-1-0;Parent=TE_BASE 4;annot=Class_I::LTR::Ty3/gypsy::chromovirus::Galadriel INT_galadriel;name=INT;color=#b10026
scaffold_10	feature	polypeptide_conserved_region	2946404	2946752	.	-	.	ID=DOMAIN 4-2-0;Parent=TE_BASE 4;annot=Class_I::LTR::Ty3/gypsy::chromovirus::Galadriel RNaseH_galadriel;name=RH;color=#fc4e2a
scaffold_10	feature	polypeptide_conserved_region	2946884	2947559	.	-	.	ID=DOMAIN 4-3-0;Parent=TE_BASE 4;annot=Class_I::LTR::Ty3/gypsy::chromovirus::Galadriel RT_galadriel;name=RT;color=#feb24c
scaffold_10	feature	polypeptide_conserved_region	2948396	2948987	.	-	.	ID=DOMAIN 4-4-0;Parent=TE_BASE 4;annot=Class_I::LTR::Ty3/gypsy::chromovirus::Galadriel GAG_galadriel;name=GAG;color=#225ea8
scaffold_10	feature	primer_binding_site	2936836	2936857	.	.	.	ID=PBS 4;Parent=TE_BASE 4;name=ppt;color=#41ab5d
scaffold_10	feature	long_terminal_repeat	2950262	2950330	.	.	.	ID=LTR LEFT 4-0;Parent=TE_BASE 4;name=ltr left;color=#f032e6
scaffold_10	feature	long_terminal_repeat	2936741	2936808	.	.	.	ID=LTR RIGHT 4-0;Parent=TE_BASE 4;name=ltr right;color=#f032e6
scaffold_10	feature	nested_repeat	2929398	2934712	.	.	.	ID=TE_BASE 5;name=TE_BASE 5;annot=Class_I::LTR::Ty3/gypsy::chromovirus::chromo-outgroup;color=#a9a9a9
scaffold_10	feature	repeat_fragment	2929398	2934712	.	.	.	ID=TE 5-0;Parent=TE_BASE 5;name=TE 5;color=#a9a9a9
scaffold_10	feature	polypeptide_conserved_region	2929694	2929832	.	-	.	ID=DOMAIN 5-0-0;Parent=TE_BASE 5;annot=Class_I::LTR::Ty3/gypsy::chromovirus::Tcn1 CHR_galadriel_SMTcn1;name=CHD;color=#6a51a3
scaffold_10	feature	polypeptide_conserved_region	2929952	2930912	.	-	.	ID=DOMAIN 5-1-0;Parent=TE_BASE 5;annot=Class_I::LTR::Ty3/gypsy::chromovirus::chromo-outgroup INT_v_clade;name=INT;color=#b10026
scaffold_10	feature	polypeptide_conserved_region	2931239	2931599	.	-	.	ID=DOMAIN 5-2-0;Parent=TE_BASE 5;annot=Class_I::LTR::Ty3/gypsy::chromovirus::chromo-outgroup RNaseH_pyret;name=RH;color=#fc4e2a
scaffold_10	feature	polypeptide_conserved_region	2931746	2932445	.	-	.	ID=DOMAIN 5-3-0;Parent=TE_BASE 5;annot=Class_I::LTR::Ty3/gypsy::chromovirus::chromo-outgroup RT_v_clade;name=RT;color=#feb24c
scaffold_10	feature	polypeptide_conserved_region	2932877	2933138	.	-	.	ID=DOMAIN 5-4-0;Parent=TE_BASE 5;annot=Class_I::LTR::Ty3/gypsy::chromovirus::chromo-outgroup AP_v_clade;name=PROT;color=#ffeda0
scaffold_10	feature	polypeptide_conserved_region	2933392	2934070	.	-	.	ID=DOMAIN 5-5-0;Parent=TE_BASE 5;annot=Class_I::LTR::Ty3/gypsy::chromovirus::chromo-outgroup GAG_v_clade;name=GAG;color=#225ea8
scaffold_10	feature	long_terminal_repeat	2934608	2934712	.	.	.	ID=LTR LEFT 5-0;Parent=TE_BASE 5;name=ltr left;color=#f032e6
scaffold_10	feature	long_terminal_repeat	2929398	2929528	.	.	.	ID=LTR RIGHT 5-0;Parent=TE_BASE 5;name=ltr right;color=#f032e6
scaffold_10	feature	target_site_duplication	2929392	2929397	.	.	.	ID=TSR RIGHT 5;Parent=TE_BASE 5;name=tsr right;color=#333333
scaffold_10	feature	target_site_duplication	2934713	2934718	.	.	.	ID=TSR LEFT 5;Parent=TE_BASE 5;name=tsr left;color=#333333
scaffold_10	feature	nested_repeat	2840229	2845613	.	.	.	ID=TE_BASE 9;name=TE_BASE 9;annot=Class_I::LTR::Ty3/gypsy::chromovirus::Galadriel;color=#a9a9a9
scaffold_10	feature	repeat_fragment	2840229	2845613	.	.	.	ID=TE 9-0;Parent=TE_BASE 9;name=TE 9;color=#a9a9a9
scaffold_10	feature	polypeptide_conserved_region	2842635	2843277	.	+	.	ID=DOMAIN 9-0-0;Parent=TE_BASE 9;annot=Class_I::LTR::Ty3/gypsy::chromovirus::Galadriel RT_galadriel;name=RT;color=#feb24c
scaffold_10	feature	polypeptide_conserved_region	2844303	2844915	.	+	.	ID=DOMAIN 9-1-0;Parent=TE_BASE 9;annot=Class_I::LTR::Ty3/gypsy::non-chromovirus::non-chromo-outgroup INT_osvaldo;name=INT;color=#b10026
scaffold_10	feature	primer_binding_site	2840409	2840425	.	.	.	ID=PBS 9;Parent=TE_BASE 9;name=pbs;color=#c7e9c0
scaffold_10	feature	RR_tract	2845423	2845437	.	.	.	ID=PPT 9;Parent=TE_BASE 9;name=ppt;color=#41ab5d
scaffold_10	feature	long_terminal_repeat	2845437	2845613	.	.	.	ID=LTR RIGHT 9-0;Parent=TE_BASE 9;name=ltr right;color=#f032e6
scaffold_10	feature	long_terminal_repeat	2840229	2840405	.	.	.	ID=LTR LEFT 9-0;Parent=TE_BASE 9;name=ltr left;color=#f032e6
scaffold_10	feature	target_site_duplication	2840225	2840228	.	.	.	ID=TSR LEFT 9;Parent=TE_BASE 9;name=tsr left;color=#333333
scaffold_10	feature	target_site_duplication	2845614	2845617	.	.	.	ID=TSR RIGHT 9;Parent=TE_BASE 9;name=tsr right;color=#333333
scaffold_10	feature	nested_repeat	2797473	2804085	.	.	.	ID=TE_BASE 11;name=TE_BASE 11;annot=Class_I::LTR::Ty3/gypsy::chromovirus::Galadriel;color=#a9a9a9
scaffold_10	feature	repeat_fragment	2797473	2804085	.	.	.	ID=TE 11-0;Parent=TE_BASE 11;name=TE 11;color=#a9a9a9
scaffold_10	feature	polypeptide_conserved_region	2799062	2799209	.	-	.	ID=DOMAIN 11-0-0;Parent=TE_BASE 11;annot=Class_I::LTR::Ty3/gypsy::chromovirus::Galadriel CHR_galadriel_SM1Galahad;name=CHD;color=#6a51a3
scaffold_10	feature	polypeptide_conserved_region	2799936	2800410	.	-	.	ID=DOMAIN 11-1-0;Parent=TE_BASE 11;annot=Class_I::LTR::Ty3/gypsy::chromovirus::Galadriel INT_galadriel;name=INT;color=#b10026
scaffold_10	feature	polypeptide_conserved_region	2800665	2801013	.	-	.	ID=DOMAIN 11-2-0;Parent=TE_BASE 11;annot=Class_I::LTR::Ty3/gypsy::chromovirus::Tekay RNaseH_del;name=RH;color=#fc4e2a
scaffold_10	feature	polypeptide_conserved_region	2801145	2801820	.	-	.	ID=DOMAIN 11-3-0;Parent=TE_BASE 11;annot=Class_I::LTR::Ty3/gypsy::chromovirus::Galadriel RT_galadriel;name=RT;color=#feb24c
scaffold_10	feature	polypeptide_conserved_region	2802974	2803322	.	-	.	ID=DOMAIN 11-4-0;Parent=TE_BASE 11;annot=Class_I::LTR::Ty3/gypsy::chromovirus::Galadriel GAG_galadriel;name=GAG;color=#225ea8
scaffold_10	feature	primer_binding_site	2797746	2797761	.	.	.	ID=PBS 11;Parent=TE_BASE 11;name=ppt;color=#41ab5d
scaffold_10	feature	RR_tract	2803814	2803828	.	.	.	ID=PPT 11;Parent=TE_BASE 11;name=pbs;color=#c7e9c0
scaffold_10	feature	long_terminal_repeat	2803842	2804085	.	.	.	ID=LTR LEFT 11-0;Parent=TE_BASE 11;name=ltr left;color=#f032e6
scaffold_10	feature	long_terminal_repeat	2797473	2797716	.	.	.	ID=LTR RIGHT 11-0;Parent=TE_BASE 11;name=ltr right;color=#f032e6
scaffold_10	feature	nested_repeat	2766581	2771894	.	.	.	ID=TE_BASE 12;name=TE_BASE 12;annot=Class_I::LTR::Ty3/gypsy::chromovirus::chromo-outgroup;color=#a9a9a9
scaffold_10	feature	repeat_fragment	2766581	2771894	.	.	.	ID=TE 12-0;Parent=TE_BASE 12;name=TE 12;color=#a9a9a9
scaffold_10	feature	polypeptide_conserved_region	2767191	2767740	.	+	.	ID=DOMAIN 12-0-0;Parent=TE_BASE 12;annot=Class_I::LTR::Ty3/gypsy::chromovirus::chromo-outgroup GAG_v_clade;name=GAG;color=#225ea8
scaffold_10	feature	polypeptide_conserved_region	2768874	2769573	.	+	.	ID=DOMAIN 12-1-0;Parent=TE_BASE 12;annot=Class_I::LTR::Ty3/gypsy::chromovirus::chromo-outgroup RT_v_clade;name=RT;color=#feb24c
scaffold_10	feature	polypeptide_conserved_region	2769720	2770080	.	+	.	ID=DOMAIN 12-2-0;Parent=TE_BASE 12;annot=Class_I::LTR::Ty3/gypsy::chromovirus::chromo-outgroup RNaseH_pyret;name=RH;color=#fc4e2a
scaffold_10	feature	polypeptide_conserved_region	2770395	2771355	.	+	.	ID=DOMAIN 12-3-0;Parent=TE_BASE 12;annot=Class_I::LTR::Ty3/gypsy::chromovirus::chromo-outgroup INT_v_clade;name=INT;color=#b10026
scaffold_10	feature	polypeptide_conserved_region	2771487	2771622	.	+	.	ID=DOMAIN 12-4-0;Parent=TE_BASE 12;annot=Class_I::LTR::Ty3/gypsy::chromovirus::Tcn1 CHR_galadriel_SMTcn1;name=CHD;color=#6a51a3
scaffold_10	feature	RR_tract	2771746	2771760	.	.	.	ID=PPT 12;Parent=TE_BASE 12;name=ppt;color=#41ab5d
scaffold_10	feature	long_terminal_repeat	2771779	2771894	.	.	.	ID=LTR RIGHT 12-0;Parent=TE_BASE 12;name=ltr right;color=#f032e6
scaffold_10	feature	long_terminal_repeat	2766581	2766696	.	.	.	ID=LTR LEFT 12-0;Parent=TE_BASE 12;name=ltr left;color=#f032e6
scaffold_10	feature	nested_repeat	2425668	2433196	.	.	.	ID=TE_BASE 17;name=TE_BASE 17;annot=Class_I::LTR::Ty3/gypsy::chromovirus::Galadriel;color=#a9a9a9
scaffold_10	feature	repeat_fragment	2425668	2433196	.	.	.	ID=TE 17-0;Parent=TE_BASE 17;name=TE 17;color=#a9a9a9
scaffold_10	feature	polypeptide_conserved_region	2427327	2427684	.	+	.	ID=DOMAIN 17-0-0;Parent=TE_BASE 17;annot=Class_I::LTR::Ty3/gypsy::chromovirus::Galadriel GAG_galadriel;name=GAG;color=#225ea8
scaffold_10	feature	polypeptide_conserved_region	2428851	2429526	.	+	.	ID=DOMAIN 17-1-0;Parent=TE_BASE 17;annot=Class_I::LTR::Ty3/gypsy::chromovirus::Galadriel RT_galadriel;name=RT;color=#feb24c
scaffold_10	feature	polypeptide_conserved_region	2429658	2430006	.	+	.	ID=DOMAIN 17-2-0;Parent=TE_BASE 17;annot=Class_I::LTR::Ty3/gypsy::chromovirus::Tekay RNaseH_del;name=RH;color=#fc4e2a
scaffold_10	feature	polypeptide_conserved_region	2430261	2430747	.	+	.	ID=DOMAIN 17-3-0;Parent=TE_BASE 17;annot=Class_I::LTR::Ty3/gypsy::chromovirus::Galadriel INT_galadriel;name=INT;color=#b10026
scaffold_10	feature	polypeptide_conserved_region	2431461	2431608	.	+	.	ID=DOMAIN 17-4-0;Parent=TE_BASE 17;annot=Class_I::LTR::Ty3/gypsy::chromovirus::Galadriel CHR_galadriel_SM1Galahad;name=CHD;color=#6a51a3
scaffold_10	feature	long_terminal_repeat	2432049	2433196	.	.	.	ID=LTR RIGHT 17-0;Parent=TE_BASE 17;name=ltr right;color=#f032e6
scaffold_10	feature	long_terminal_repeat	2425668	2426815	.	.	.	ID=LTR LEFT 17-0;Parent=TE_BASE 17;name=ltr left;color=#f032e6
scaffold_10	feature	target_site_duplication	2425663	2425667	.	.	.	ID=TSR LEFT 17;Parent=TE_BASE 17;name=tsr left;color=#333333
scaffold_10	feature	target_site_duplication	2433197	2433201	.	.	.	ID=TSR RIGHT 17;Parent=TE_BASE 17;name=tsr right;color=#333333
scaffold_10	feature	nested_repeat	2353404	2360162	.	.	.	ID=TE_BASE 18;name=TE_BASE 18;annot=Class_I::LTR::Ty3/gypsy::chromovirus::Galadriel;color=#a9a9a9
scaffold_10	feature	repeat_fragment	2353404	2360162	.	.	.	ID=TE 18-0;Parent=TE_BASE 18;name=TE 18;color=#a9a9a9
scaffold_10	feature	polypeptide_conserved_region	2354212	2354359	.	-	.	ID=DOMAIN 18-0-0;Parent=TE_BASE 18;annot=Class_I::LTR::Ty3/gypsy::chromovirus::Galadriel CHR_galadriel_SM1Galahad;name=CHD;color=#6a51a3
scaffold_10	feature	polypeptide_conserved_region	2355072	2355558	.	-	.	ID=DOMAIN 18-1-0;Parent=TE_BASE 18;annot=Class_I::LTR::Ty3/gypsy::chromovirus::Galadriel INT_galadriel;name=INT;color=#b10026
scaffold_10	feature	polypeptide_conserved_region	2355813	2356161	.	-	.	ID=DOMAIN 18-2-0;Parent=TE_BASE 18;annot=Class_I::LTR::Ty3/gypsy::chromovirus::Tekay RNaseH_del;name=RH;color=#fc4e2a
scaffold_10	feature	polypeptide_conserved_region	2356293	2356797	.	-	.	ID=DOMAIN 18-3-0;Parent=TE_BASE 18;annot=Class_I::LTR::Ty3/gypsy::chromovirus::Galadriel RT_galadriel;name=RT;color=#feb24c
scaffold_10	feature	polypeptide_conserved_region	2357804	2358404	.	-	.	ID=DOMAIN 18-4-0;Parent=TE_BASE 18;annot=Class_I::LTR::Ty3/gypsy::chromovirus::Galadriel GAG_galadriel;name=GAG;color=#225ea8
scaffold_10	feature	long_terminal_repeat	2359777	2360162	.	.	.	ID=LTR LEFT 18-0;Parent=TE_BASE 18;name=ltr left;color=#f032e6
scaffold_10	feature	long_terminal_repeat	2353404	2353771	.	.	.	ID=LTR RIGHT 18-0;Parent=TE_BASE 18;name=ltr right;color=#f032e6
scaffold_10	feature	nested_repeat	2340049	2352620	.	.	.	ID=TE_BASE 19;name=TE_BASE 19;annot=Class_I::LTR::Ty3/gypsy::chromovirus::Galadriel;color=#a9a9a9
scaffold_10	feature	repeat_fragment	2340049	2352620	.	.	.	ID=TE 19-0;Parent=TE_BASE 19;name=TE 19;color=#a9a9a9
scaffold_10	feature	polypeptide_conserved_region	2348403	2348751	.	+	.	ID=DOMAIN 19-0-0;Parent=TE_BASE 19;annot=Class_I::LTR::Ty3/gypsy::chromovirus::Galadriel GAG_galadriel;name=GAG;color=#225ea8
scaffold_10	feature	polypeptide_conserved_region	2349943	2350609	.	+	.	ID=DOMAIN 19-1-0;Parent=TE_BASE 19;annot=Class_I::LTR::Ty3/gypsy::chromovirus::Galadriel RT_galadriel;name=RT;color=#feb24c
scaffold_10	feature	polypeptide_conserved_region	2350744	2350975	.	+	.	ID=DOMAIN 19-2-0;Parent=TE_BASE 19;annot=Class_I::LTR::Ty3/gypsy::chromovirus::Reina RNaseH_reina;name=RH;color=#fc4e2a
scaffold_10	feature	RR_tract	2351419	2351433	.	.	.	ID=PPT 19;Parent=TE_BASE 19;name=ppt;color=#41ab5d
scaffold_10	feature	long_terminal_repeat	2351484	2352620	.	.	.	ID=LTR RIGHT 19-0;Parent=TE_BASE 19;name=ltr right;color=#f032e6
scaffold_10	feature	long_terminal_repeat	2340049	2341185	.	.	.	ID=LTR LEFT 19-0;Parent=TE_BASE 19;name=ltr left;color=#f032e6
scaffold_10	feature	nested_repeat	2127943	2134232	.	.	.	ID=TE_BASE 21;name=TE_BASE 21;annot=Class_I::LTR::Ty3/gypsy::chromovirus::chromo-outgroup;color=#a9a9a9
scaffold_10	feature	repeat_fragment	2127943	2134232	.	.	.	ID=TE 21-0;Parent=TE_BASE 21;name=TE 21;color=#a9a9a9
scaffold_10	feature	polypeptide_conserved_region	2129171	2129420	.	-	.	ID=DOMAIN 21-0-0;Parent=TE_BASE 21;annot=Class_I::LTR::Ty3/gypsy::chromovirus::Galadriel GAG_galadriel;name=GAG;color=#225ea8
scaffold_10	feature	polypeptide_conserved_region	2131037	2131379	.	+	.	ID=DOMAIN 21-1-0;Parent=TE_BASE 21;annot=Class_I::LTR::Ty3/gypsy::chromovirus::chromo-outgroup RT_a_clade;name=RT;color=#feb24c
scaffold_10	feature	polypeptide_conserved_region	2131540	2131795	.	+	.	ID=DOMAIN 21-2-0;Parent=TE_BASE 21;annot=Class_I::LTR::Ty3/gypsy::non-chromovirus::Selgy RNaseH_a_clade;name=RH;color=#fc4e2a
scaffold_10	feature	polypeptide_conserved_region	2132122	2132878	.	+	.	ID=DOMAIN 21-3-0;Parent=TE_BASE 21;annot=Class_I::LTR::Ty3/gypsy::non-chromovirus::non-chromo-outgroup INT_cer2_3;name=INT;color=#b10026
scaffold_10	feature	long_terminal_repeat	2134124	2134232	.	.	.	ID=LTR LEFT 21-0;Parent=TE_BASE 21;name=ltr left;color=#f032e6
scaffold_10	feature	long_terminal_repeat	2127943	2128051	.	.	.	ID=LTR RIGHT 21-0;Parent=TE_BASE 21;name=ltr right;color=#f032e6
scaffold_10	feature	nested_repeat	2103048	2107584	.	.	.	ID=TE_BASE 22;name=TE_BASE 22;annot=Class_I::LTR::Ty3/gypsy::chromovirus::Tekay;color=#a9a9a9
scaffold_10	feature	repeat_fragment	2103048	2107584	.	.	.	ID=TE 22-0;Parent=TE_BASE 22;name=TE 22;color=#a9a9a9
scaffold_10	feature	polypeptide_conserved_region	2103418	2104351	.	-	.	ID=DOMAIN 22-0-0;Parent=TE_BASE 22;annot=Class_I::LTR::Ty3/gypsy::chromovirus::Tekay INT_del;name=INT;color=#b10026
scaffold_10	feature	polypeptide_conserved_region	2104413	2104677	.	-	.	ID=DOMAIN 22-1-0;Parent=TE_BASE 22;annot=Class_I::LTR::Ty3/gypsy::chromovirus::CRM RNaseH_crm;name=RH;color=#fc4e2a
scaffold_10	feature	polypeptide_conserved_region	2104812	2105478	.	-	.	ID=DOMAIN 22-2-0;Parent=TE_BASE 22;annot=Class_I::LTR::Ty3/gypsy::chromovirus::Tekay RT_del;name=RT;color=#feb24c
scaffold_10	feature	long_terminal_repeat	2107351	2107584	.	.	.	ID=LTR LEFT 22-0;Parent=TE_BASE 22;name=ltr left;color=#f032e6
scaffold_10	feature	long_terminal_repeat	2103048	2103281	.	.	.	ID=LTR RIGHT 22-0;Parent=TE_BASE 22;name=ltr right;color=#f032e6
scaffold_10	feature	target_site_duplication	2103043	2103047	.	.	.	ID=TSR RIGHT 22;Parent=TE_BASE 22;name=tsr right;color=#333333
scaffold_10	feature	target_site_duplication	2107585	2107589	.	.	.	ID=TSR LEFT 22;Parent=TE_BASE 22;name=tsr left;color=#333333
scaffold_10	feature	nested_repeat	2072753	2102140	.	.	.	ID=TE_BASE 23;name=TE_BASE 23;annot=Class_I::LTR::Ty3/gypsy::chromovirus::Galadriel;color=#a9a9a9
scaffold_10	feature	repeat_fragment	2072753	2102140	.	.	.	ID=TE 23-0;Parent=TE_BASE 23;name=TE 23;color=#a9a9a9
scaffold_10	feature	polypeptide_conserved_region	2075488	2075596	.	-	.	ID=DOMAIN 23-0-0;Parent=TE_BASE 23;annot=Class_I::LTR::Ty3/gypsy::chromovirus::Galadriel RT_galadriel;name=RT;color=#feb24c
scaffold_10	feature	polypeptide_conserved_region	2076599	2077079	.	-	.	ID=DOMAIN 23-1-0;Parent=TE_BASE 23;annot=Class_I::LTR::Ty3/gypsy::chromovirus::Galadriel GAG_galadriel;name=GAG;color=#225ea8
scaffold_10	feature	primer_binding_site	2073312	2073331	.	.	.	ID=PBS 23;Parent=TE_BASE 23;name=ppt;color=#41ab5d
scaffold_10	feature	long_terminal_repeat	2101652	2102140	.	.	.	ID=LTR LEFT 23-0;Parent=TE_BASE 23;name=ltr left;color=#f032e6
scaffold_10	feature	long_terminal_repeat	2072753	2073241	.	.	.	ID=LTR RIGHT 23-0;Parent=TE_BASE 23;name=ltr right;color=#f032e6
scaffold_10	feature	nested_repeat	2055190	2066327	.	.	.	ID=TE_BASE 24;name=TE_BASE 24;annot=Class_I::LTR::Ty3/gypsy::non-chromovirus::OTA::Athila;color=#a9a9a9
scaffold_10	feature	repeat_fragment	2055190	2066327	.	.	.	ID=TE 24-0;Parent=TE_BASE 24;name=TE 24;color=#a9a9a9
scaffold_10	feature	polypeptide_conserved_region	2061148	2061733	.	+	.	ID=DOMAIN 24-0-0;Parent=TE_BASE 24;annot=Class_I::LTR::Ty3/gypsy::non-chromovirus::OTA::Athila RT_athila;name=RT;color=#feb24c
scaffold_10	feature	polypeptide_conserved_region	2061868	2062171	.	+	.	ID=DOMAIN 24-1-0;Parent=TE_BASE 24;annot=Class_I::LTR::Ty3/gypsy::non-chromovirus::OTA::Athila RNaseH_athila;name=RH;color=#fc4e2a
scaffold_10	feature	polypeptide_conserved_region	2062462	2062828	.	+	.	ID=DOMAIN 24-2-0;Parent=TE_BASE 24;annot=Class_I::LTR::Ty3/gypsy::non-chromovirus::OTA::Ogre/Tat::Retand INT_tat;name=INT;color=#b10026
scaffold_10	feature	primer_binding_site	2055428	2055446	.	.	.	ID=PBS 24;Parent=TE_BASE 24;name=pbs;color=#c7e9c0
scaffold_10	feature	long_terminal_repeat	2066161	2066327	.	.	.	ID=LTR RIGHT 24-0;Parent=TE_BASE 24;name=ltr right;color=#f032e6
scaffold_10	feature	long_terminal_repeat	2055190	2055355	.	.	.	ID=LTR LEFT 24-0;Parent=TE_BASE 24;name=ltr left;color=#f032e6
scaffold_10	feature	nested_repeat	2027435	2045680	.	.	.	ID=TE_BASE 25;name=TE_BASE 25;annot=Class_I::LTR::Ty3/gypsy::chromovirus::Tekay;color=#a9a9a9
scaffold_10	feature	repeat_fragment	2027435	2045680	.	.	.	ID=TE 25-0;Parent=TE_BASE 25;name=TE 25;color=#a9a9a9
scaffold_10	feature	polypeptide_conserved_region	2028255	2028402	.	-	.	ID=DOMAIN 25-0-0;Parent=TE_BASE 25;annot=Class_I::LTR::Ty3/gypsy::chromovirus::Galadriel CHR_galadriel_SM1Galahad;name=CHD;color=#6a51a3
scaffold_10	feature	polypeptide_conserved_region	2041067	2041484	.	-	.	ID=DOMAIN 25-1-0;Parent=TE_BASE 25;annot=Class_I::LTR::Ty3/gypsy::chromovirus::Galadriel INT_galadriel;name=INT;color=#b10026
scaffold_10	feature	polypeptide_conserved_region	2041738	2041972	.	-	.	ID=DOMAIN 25-2-0;Parent=TE_BASE 25;annot=Class_I::LTR::Ty3/gypsy::chromovirus::Tekay RNaseH_del;name=RH;color=#fc4e2a
scaffold_10	feature	polypeptide_conserved_region	2042217	2042430	.	-	.	ID=DOMAIN 25-3-0;Parent=TE_BASE 25;annot=Class_I::LTR::Ty3/gypsy::chromovirus::Tekay RT_del;name=RT;color=#feb24c
scaffold_10	feature	polypeptide_conserved_region	2043692	2043857	.	-	.	ID=DOMAIN 25-4-0;Parent=TE_BASE 25;annot=Class_I::LTR::Ty3/gypsy::chromovirus::Galadriel GAG_galadriel;name=GAG;color=#225ea8
scaffold_10	feature	long_terminal_repeat	2045302	2045680	.	.	.	ID=LTR LEFT 25-0;Parent=TE_BASE 25;name=ltr left;color=#f032e6
scaffold_10	feature	long_terminal_repeat	2027435	2027813	.	.	.	ID=LTR RIGHT 25-0;Parent=TE_BASE 25;name=ltr right;color=#f032e6
scaffold_10	feature	nested_repeat	1837066	1844596	.	.	.	ID=TE_BASE 27;name=TE_BASE 27;annot=Class_I::LTR::Ty3/gypsy::chromovirus::Galadriel;color=#a9a9a9
scaffold_10	feature	repeat_fragment	1837066	1844596	.	.	.	ID=TE 27-0;Parent=TE_BASE 27;name=TE 27;color=#a9a9a9
scaffold_10	feature	polypeptide_conserved_region	1838656	1838803	.	-	.	ID=DOMAIN 27-0-0;Parent=TE_BASE 27;annot=Class_I::LTR::Ty3/gypsy::chromovirus::Galadriel CHR_galadriel_SM1Galahad;name=CHD;color=#6a51a3
scaffold_10	feature	polypeptide_conserved_region	1839517	1840003	.	-	.	ID=DOMAIN 27-1-0;Parent=TE_BASE 27;annot=Class_I::LTR::Ty3/gypsy::chromovirus::Galadriel INT_galadriel;name=INT;color=#b10026
scaffold_10	feature	polypeptide_conserved_region	1840258	1840606	.	-	.	ID=DOMAIN 27-2-0;Parent=TE_BASE 27;annot=Class_I::LTR::Ty3/gypsy::chromovirus::Tekay RNaseH_del;name=RH;color=#fc4e2a
scaffold_10	feature	polypeptide_conserved_region	1840738	1841413	.	-	.	ID=DOMAIN 27-3-0;Parent=TE_BASE 27;annot=Class_I::LTR::Ty3/gypsy::chromovirus::Galadriel RT_galadriel;name=RT;color=#feb24c
scaffold_10	feature	polypeptide_conserved_region	1842250	1842847	.	-	.	ID=DOMAIN 27-4-0;Parent=TE_BASE 27;annot=Class_I::LTR::Ty3/gypsy::chromovirus::Galadriel GAG_galadriel;name=GAG;color=#225ea8
scaffold_10	feature	primer_binding_site	1838224	1838241	.	.	.	ID=PBS 27;Parent=TE_BASE 27;name=ppt;color=#41ab5d
scaffold_10	feature	RR_tract	1843420	1843434	.	.	.	ID=PPT 27;Parent=TE_BASE 27;name=pbs;color=#c7e9c0
scaffold_10	feature	long_terminal_repeat	1843448	1844596	.	.	.	ID=LTR LEFT 27-0;Parent=TE_BASE 27;name=ltr left;color=#f032e6
scaffold_10	feature	long_terminal_repeat	1837066	1838213	.	.	.	ID=LTR RIGHT 27-0;Parent=TE_BASE 27;name=ltr right;color=#f032e6
scaffold_10	feature	target_site_duplication	1837061	1837065	.	.	.	ID=TSR RIGHT 27;Parent=TE_BASE 27;name=tsr right;color=#333333
scaffold_10	feature	target_site_duplication	1844597	1844601	.	.	.	ID=TSR LEFT 27;Parent=TE_BASE 27;name=tsr left;color=#333333
scaffold_10	feature	nested_repeat	1483173	1488739	.	.	.	ID=TE_BASE 35;name=TE_BASE 35;annot=Class_I::LTR::Ty3/gypsy::chromovirus::chromo-outgroup;color=#a9a9a9
scaffold_10	feature	repeat_fragment	1483173	1488739	.	.	.	ID=TE 35-0;Parent=TE_BASE 35;name=TE 35;color=#a9a9a9
scaffold_10	feature	polypeptide_conserved_region	1483818	1484511	.	+	.	ID=DOMAIN 35-0-0;Parent=TE_BASE 35;annot=Class_I::LTR::Ty3/gypsy::chromovirus::chromo-outgroup GAG_v_clade;name=GAG;color=#225ea8
scaffold_10	feature	polypeptide_conserved_region	1485468	1486167	.	+	.	ID=DOMAIN 35-1-0;Parent=TE_BASE 35;annot=Class_I::LTR::Ty3/gypsy::chromovirus::chromo-outgroup RT_v_clade;name=RT;color=#feb24c
scaffold_10	feature	polypeptide_conserved_region	1486314	1486674	.	+	.	ID=DOMAIN 35-2-0;Parent=TE_BASE 35;annot=Class_I::LTR::Ty3/gypsy::chromovirus::chromo-outgroup RNaseH_pyret;name=RH;color=#fc4e2a
scaffold_10	feature	polypeptide_conserved_region	1486989	1487949	.	+	.	ID=DOMAIN 35-3-0;Parent=TE_BASE 35;annot=Class_I::LTR::Ty3/gypsy::chromovirus::chromo-outgroup INT_v_clade;name=INT;color=#b10026
scaffold_10	feature	polypeptide_conserved_region	1488081	1488216	.	+	.	ID=DOMAIN 35-4-0;Parent=TE_BASE 35;annot=Class_I::LTR::Ty3/gypsy::chromovirus::Tcn1 CHR_galadriel_SMTcn1;name=CHD;color=#6a51a3
scaffold_10	feature	RR_tract	1488338	1488352	.	.	.	ID=PPT 35;Parent=TE_BASE 35;name=ppt;color=#41ab5d
scaffold_10	feature	long_terminal_repeat	1488352	1488739	.	.	.	ID=LTR RIGHT 35-0;Parent=TE_BASE 35;name=ltr right;color=#f032e6
scaffold_10	feature	long_terminal_repeat	1483173	1483560	.	.	.	ID=LTR LEFT 35-0;Parent=TE_BASE 35;name=ltr left;color=#f032e6
scaffold_10	feature	target_site_duplication	1483168	1483172	.	.	.	ID=TSR LEFT 35;Parent=TE_BASE 35;name=tsr left;color=#333333
scaffold_10	feature	target_site_duplication	1488740	1488744	.	.	.	ID=TSR RIGHT 35;Parent=TE_BASE 35;name=tsr right;color=#333333
scaffold_10	feature	nested_repeat	1419086	1441592	.	.	.	ID=TE_BASE 36;name=TE_BASE 36;annot=Class_I::LTR::Ty3/gypsy::chromovirus::CRM;color=#a9a9a9
scaffold_10	feature	repeat_fragment	1419086	1441592	.	.	.	ID=TE 36-0;Parent=TE_BASE 36;name=TE 36;color=#a9a9a9
scaffold_10	feature	polypeptide_conserved_region	1429631	1429772	.	+	.	ID=DOMAIN 36-0-0;Parent=TE_BASE 36;annot=Class_I::LTR::Ty3/gypsy::chromovirus::CRM RT_crm;name=RT;color=#feb24c
scaffold_10	feature	polypeptide_conserved_region	1438436	1438742	.	+	.	ID=DOMAIN 36-1-0;Parent=TE_BASE 36;annot=Class_I::LTR::Ty3/gypsy::non-chromovirus::Selgy RNaseH_a_clade;name=RH;color=#fc4e2a
scaffold_10	feature	polypeptide_conserved_region	1439119	1439935	.	+	.	ID=DOMAIN 36-2-0;Parent=TE_BASE 36;annot=Class_I::LTR::Ty3/gypsy::non-chromovirus::non-chromo-outgroup INT_cer2_3;name=INT;color=#b10026
scaffold_10	feature	primer_binding_site	1420228	1420246	.	.	.	ID=PBS 36;Parent=TE_BASE 36;name=pbs;color=#c7e9c0
scaffold_10	feature	RR_tract	1440472	1440486	.	.	.	ID=PPT 36;Parent=TE_BASE 36;name=ppt;color=#41ab5d
scaffold_10	feature	long_terminal_repeat	1440522	1441592	.	.	.	ID=LTR RIGHT 36-0;Parent=TE_BASE 36;name=ltr right;color=#f032e6
scaffold_10	feature	long_terminal_repeat	1419086	1420157	.	.	.	ID=LTR LEFT 36-0;Parent=TE_BASE 36;name=ltr left;color=#f032e6
scaffold_10	feature	nested_repeat	1351510	1359123	.	.	.	ID=TE_BASE 37;name=TE_BASE 37;annot=Class_I::LTR::Ty3/gypsy::chromovirus::Galadriel;color=#a9a9a9
scaffold_10	feature	repeat_fragment	1351510	1359123	.	.	.	ID=TE 37-0;Parent=TE_BASE 37;name=TE 37;color=#a9a9a9
scaffold_10	feature	polypeptide_conserved_region	1353102	1353459	.	+	.	ID=DOMAIN 37-0-0;Parent=TE_BASE 37;annot=Class_I::LTR::Ty3/gypsy::chromovirus::Galadriel GAG_galadriel;name=GAG;color=#225ea8
scaffold_10	feature	polypeptide_conserved_region	1354790	1355465	.	+	.	ID=DOMAIN 37-1-0;Parent=TE_BASE 37;annot=Class_I::LTR::Ty3/gypsy::chromovirus::Galadriel RT_galadriel;name=RT;color=#feb24c
scaffold_10	feature	polypeptide_conserved_region	1355597	1355945	.	+	.	ID=DOMAIN 37-2-0;Parent=TE_BASE 37;annot=Class_I::LTR::Ty3/gypsy::chromovirus::Galadriel RNaseH_galadriel;name=RH;color=#fc4e2a
scaffold_10	feature	polypeptide_conserved_region	1356200	1356686	.	+	.	ID=DOMAIN 37-3-0;Parent=TE_BASE 37;annot=Class_I::LTR::Ty3/gypsy::chromovirus::Galadriel INT_galadriel;name=INT;color=#b10026
scaffold_10	feature	polypeptide_conserved_region	1357400	1357547	.	+	.	ID=DOMAIN 37-4-0;Parent=TE_BASE 37;annot=Class_I::LTR::Ty3/gypsy::chromovirus::Galadriel CHR_galadriel_SM1Galahad;name=CHD;color=#6a51a3
scaffold_10	feature	long_terminal_repeat	1358025	1359123	.	.	.	ID=LTR RIGHT 37-0;Parent=TE_BASE 37;name=ltr right;color=#f032e6
scaffold_10	feature	long_terminal_repeat	1351510	1352590	.	.	.	ID=LTR LEFT 37-0;Parent=TE_BASE 37;name=ltr left;color=#f032e6
scaffold_10	feature	nested_repeat	1327794	1350017	.	.	.	ID=TE_BASE 38;name=TE_BASE 38;annot=Class_I::LTR::Ty3/gypsy::non-chromovirus::OTA::Ogre/Tat::Retand;color=#a9a9a9
scaffold_10	feature	repeat_fragment	1327794	1350017	.	.	.	ID=TE 38-0;Parent=TE_BASE 38;name=TE 38;color=#a9a9a9
scaffold_10	feature	polypeptide_conserved_region	1345266	1345635	.	+	.	ID=DOMAIN 38-0-0;Parent=TE_BASE 38;annot=Class_I::LTR::Ty3/gypsy::non-chromovirus::OTA::Ogre/Tat::TatI;name=aRH;color=#fc4e2a
scaffold_10	feature	polypeptide_conserved_region	1347414	1348422	.	+	.	ID=DOMAIN 38-1-0;Parent=TE_BASE 38;annot=Class_I::LTR::Ty3/gypsy::non-chromovirus::OTA::Ogre/Tat::Retand INT_tat;name=INT;color=#b10026
scaffold_10	feature	primer_binding_site	1327996	1328014	.	.	.	ID=PBS 38;Parent=TE_BASE 38;name=pbs;color=#c7e9c0
scaffold_10	feature	RR_tract	1349754	1349768	.	.	.	ID=PPT 38;Parent=TE_BASE 38;name=ppt;color=#41ab5d
scaffold_10	feature	long_terminal_repeat	1349828	1350017	.	.	.	ID=LTR RIGHT 38-0;Parent=TE_BASE 38;name=ltr right;color=#f032e6
scaffold_10	feature	long_terminal_repeat	1327794	1327991	.	.	.	ID=LTR LEFT 38-0;Parent=TE_BASE 38;name=ltr left;color=#f032e6
scaffold_10	feature	target_site_duplication	1327790	1327793	.	.	.	ID=TSR LEFT 38;Parent=TE_BASE 38;name=tsr left;color=#333333
scaffold_10	feature	target_site_duplication	1350018	1350021	.	.	.	ID=TSR RIGHT 38;Parent=TE_BASE 38;name=tsr right;color=#333333
scaffold_10	feature	nested_repeat	968596	1004132	.	.	.	ID=TE_BASE 46;name=TE_BASE 46;annot=Class_I::LTR::Ty3/gypsy::chromovirus::chromo-outgroup;color=#a9a9a9
scaffold_10	feature	repeat_fragment	968596	1004132	.	.	.	ID=TE 46-0;Parent=TE_BASE 46;name=TE 46;color=#a9a9a9
scaffold_10	feature	polypeptide_conserved_region	970109	970241	.	-	.	ID=DOMAIN 46-0-0;Parent=TE_BASE 46;annot=Class_I::LTR::Ty3/gypsy::chromovirus::Tcn1 CHR_galadriel_SMTcn1;name=CHD;color=#6a51a3
scaffold_10	feature	polypeptide_conserved_region	970361	971312	.	-	.	ID=DOMAIN 46-1-0;Parent=TE_BASE 46;annot=Class_I::LTR::Ty3/gypsy::chromovirus::chromo-outgroup INT_v_clade;name=INT;color=#b10026
scaffold_10	feature	polypeptide_conserved_region	971648	972008	.	-	.	ID=DOMAIN 46-2-0;Parent=TE_BASE 46;annot=Class_I::LTR::Ty3/gypsy::chromovirus::chromo-outgroup RNaseH_pyret;name=RH;color=#fc4e2a
scaffold_10	feature	polypeptide_conserved_region	972155	972851	.	-	.	ID=DOMAIN 46-3-0;Parent=TE_BASE 46;annot=Class_I::LTR::Ty3/gypsy::chromovirus::chromo-outgroup RT_v_clade;name=RT;color=#feb24c
scaffold_10	feature	primer_binding_site	969688	969704	.	.	.	ID=PBS 46;Parent=TE_BASE 46;name=ppt;color=#41ab5d
scaffold_10	feature	RR_tract	1002997	1003011	.	.	.	ID=PPT 46;Parent=TE_BASE 46;name=pbs;color=#c7e9c0
scaffold_10	feature	long_terminal_repeat	1003075	1004132	.	.	.	ID=LTR LEFT 46-0;Parent=TE_BASE 46;name=ltr left;color=#f032e6
scaffold_10	feature	long_terminal_repeat	968596	969606	.	.	.	ID=LTR RIGHT 46-0;Parent=TE_BASE 46;name=ltr right;color=#f032e6
scaffold_10	feature	nested_repeat	569109	576455	.	.	.	ID=TE_BASE 55;name=TE_BASE 55;annot=Class_I::LTR::Ty3/gypsy::chromovirus::Tekay;color=#a9a9a9
scaffold_10	feature	repeat_fragment	569109	576455	.	.	.	ID=TE 55-0;Parent=TE_BASE 55;name=TE 55;color=#a9a9a9
scaffold_10	feature	polypeptide_conserved_region	570651	570804	.	-	.	ID=DOMAIN 55-0-0;Parent=TE_BASE 55;annot=Class_I::LTR::Ty3/gypsy::chromovirus::Galadriel CHR_galadriel_SM2Galahad;name=CHD;color=#6a51a3
scaffold_10	feature	polypeptide_conserved_region	570864	571833	.	-	.	ID=DOMAIN 55-1-0;Parent=TE_BASE 55;annot=Class_I::LTR::Ty3/gypsy::chromovirus::Galadriel INT_galadriel;name=INT;color=#b10026
scaffold_10	feature	polypeptide_conserved_region	572162	572510	.	-	.	ID=DOMAIN 55-2-0;Parent=TE_BASE 55;annot=Class_I::LTR::Ty3/gypsy::chromovirus::Galadriel RNaseH_galadriel;name=RH;color=#fc4e2a
scaffold_10	feature	polypeptide_conserved_region	572681	573356	.	-	.	ID=DOMAIN 55-3-0;Parent=TE_BASE 55;annot=Class_I::LTR::Ty3/gypsy::chromovirus::Tekay RT_del;name=RT;color=#feb24c
scaffold_10	feature	polypeptide_conserved_region	574607	574952	.	-	.	ID=DOMAIN 55-4-0;Parent=TE_BASE 55;annot=Class_I::LTR::Ty3/gypsy::chromovirus::Galadriel GAG_galadriel;name=GAG;color=#225ea8
scaffold_10	feature	long_terminal_repeat	575521	576455	.	.	.	ID=LTR LEFT 55-0;Parent=TE_BASE 55;name=ltr left;color=#f032e6
scaffold_10	feature	long_terminal_repeat	569109	570026	.	.	.	ID=LTR RIGHT 55-0;Parent=TE_BASE 55;name=ltr right;color=#f032e6
scaffold_10	feature	target_site_duplication	569104	569108	.	.	.	ID=TSR RIGHT 55;Parent=TE_BASE 55;name=tsr right;color=#333333
scaffold_10	feature	target_site_duplication	576456	576460	.	.	.	ID=TSR LEFT 55;Parent=TE_BASE 55;name=tsr left;color=#333333
scaffold_10	feature	nested_repeat	397720	400098	.	.	.	ID=TE_BASE 58;name=TE_BASE 58;annot=Class_I::LTR::Ty3/gypsy::chromovirus::chromo-outgroup;color=#a9a9a9
scaffold_10	feature	repeat_fragment	397720	400098	.	.	.	ID=TE 58-0;Parent=TE_BASE 58;name=TE 58;color=#a9a9a9
scaffold_10	feature	polypeptide_conserved_region	398478	399051	.	+	.	ID=DOMAIN 58-0-0;Parent=TE_BASE 58;annot=Class_I::LTR::Ty3/gypsy::chromovirus::chromo-outgroup GAG_v_clade;name=GAG;color=#225ea8
scaffold_10	feature	polypeptide_conserved_region	399326	399587	.	+	.	ID=DOMAIN 58-1-0;Parent=TE_BASE 58;annot=Class_I::LTR::Ty3/gypsy::chromovirus::chromo-outgroup AP_v_clade;name=PROT;color=#ffeda0
scaffold_10	feature	primer_binding_site	398113	398129	.	.	.	ID=PBS 58;Parent=TE_BASE 58;name=pbs;color=#c7e9c0
scaffold_10	feature	RR_tract	399663	399677	.	.	.	ID=PPT 58;Parent=TE_BASE 58;name=ppt;color=#41ab5d
scaffold_10	feature	long_terminal_repeat	399705	400098	.	.	.	ID=LTR RIGHT 58-0;Parent=TE_BASE 58;name=ltr right;color=#f032e6
scaffold_10	feature	long_terminal_repeat	397720	398106	.	.	.	ID=LTR LEFT 58-0;Parent=TE_BASE 58;name=ltr left;color=#f032e6
scaffold_10	feature	target_site_duplication	397715	397719	.	.	.	ID=TSR LEFT 58;Parent=TE_BASE 58;name=tsr left;color=#333333
scaffold_10	feature	target_site_duplication	400099	400103	.	.	.	ID=TSR RIGHT 58;Parent=TE_BASE 58;name=tsr right;color=#333333
scaffold_10	feature	nested_repeat	258420	262489	.	.	.	ID=TE_BASE 59;name=TE_BASE 59;annot=Class_I::LTR::Ty3/gypsy::chromovirus::Tekay;color=#a9a9a9
scaffold_10	feature	repeat_fragment	258420	262489	.	.	.	ID=TE 59-0;Parent=TE_BASE 59;name=TE 59;color=#a9a9a9
scaffold_10	feature	polypeptide_conserved_region	258312	259308	.	-	.	ID=DOMAIN 59-0-0;Parent=TE_BASE 59;annot=Class_I::LTR::Ty3/gypsy::chromovirus::Tekay INT_del;name=INT;color=#b10026
scaffold_10	feature	polypeptide_conserved_region	259608	259959	.	-	.	ID=DOMAIN 59-1-0;Parent=TE_BASE 59;annot=Class_I::LTR::Ty3/gypsy::chromovirus::Galadriel RNaseH_galadriel;name=RH;color=#fc4e2a
scaffold_10	feature	polypeptide_conserved_region	260097	260772	.	-	.	ID=DOMAIN 59-2-0;Parent=TE_BASE 59;annot=Class_I::LTR::Ty3/gypsy::chromovirus::Tekay RT_del;name=RT;color=#feb24c
scaffold_10	feature	long_terminal_repeat	261922	262489	.	.	.	ID=LTR LEFT 59-0;Parent=TE_BASE 59;name=ltr left;color=#f032e6
scaffold_10	feature	long_terminal_repeat	258420	258988	.	.	.	ID=LTR RIGHT 59-0;Parent=TE_BASE 59;name=ltr right;color=#f032e6
scaffold_10	feature	nested_repeat	231152	236557	.	.	.	ID=TE_BASE 61;name=TE_BASE 61;annot=Class_I::LTR::Ty3/gypsy::chromovirus::chromo-outgroup;color=#a9a9a9
scaffold_10	feature	repeat_fragment	231152	236557	.	.	.	ID=TE 61-0;Parent=TE_BASE 61;name=TE 61;color=#a9a9a9
scaffold_10	feature	polypeptide_conserved_region	231480	231615	.	-	.	ID=DOMAIN 61-0-0;Parent=TE_BASE 61;annot=Class_I::LTR::Ty3/gypsy::chromovirus::Tcn1 CHR_galadriel_SMTcn1;name=CHD;color=#6a51a3
scaffold_10	feature	polypeptide_conserved_region	231833	232694	.	-	.	ID=DOMAIN 61-1-0;Parent=TE_BASE 61;annot=Class_I::LTR::Ty3/gypsy::chromovirus::chromo-outgroup INT_v_clade;name=INT;color=#b10026
scaffold_10	feature	polypeptide_conserved_region	233021	233300	.	-	.	ID=DOMAIN 61-2-0;Parent=TE_BASE 61;annot=Class_I::LTR::Ty3/gypsy::chromovirus::chromo-outgroup RNaseH_maggy;name=RH;color=#fc4e2a
scaffold_10	feature	polypeptide_conserved_region	233527	234226	.	-	.	ID=DOMAIN 61-3-0;Parent=TE_BASE 61;annot=Class_I::LTR::Ty3/gypsy::chromovirus::chromo-outgroup RT_v_clade;name=RT;color=#feb24c
scaffold_10	feature	polypeptide_conserved_region	235188	235890	.	-	.	ID=DOMAIN 61-4-0;Parent=TE_BASE 61;annot=Class_I::LTR::Ty3/gypsy::chromovirus::chromo-outgroup GAG_v_clade;name=GAG;color=#225ea8
scaffold_10	feature	long_terminal_repeat	236387	236557	.	.	.	ID=LTR LEFT 61-0;Parent=TE_BASE 61;name=ltr left;color=#f032e6
scaffold_10	feature	long_terminal_repeat	231152	231322	.	.	.	ID=LTR RIGHT 61-0;Parent=TE_BASE 61;name=ltr right;color=#f032e6
scaffold_10	feature	nested_repeat	58940	75012	.	.	.	ID=TE_BASE 64;name=TE_BASE 64;annot=Class_I::LTR::Ty1/copia::Ivana;color=#a9a9a9
scaffold_10	feature	repeat_fragment	58940	75012	.	.	.	ID=TE 64-0;Parent=TE_BASE 64;name=TE 64;color=#a9a9a9
scaffold_10	feature	polypeptide_conserved_region	67703	67889	.	-	.	ID=DOMAIN 64-0-0;Parent=TE_BASE 64;annot=Class_I::LTR::Ty1/copia::Tork INT_tork;name=INT;color=#b10026
scaffold_10	feature	polypeptide_conserved_region	68281	68530	.	-	.	ID=DOMAIN 64-1-0;Parent=TE_BASE 64;annot=Class_I::LTR::Ty1/copia::Ivana AP_oryco;name=PROT;color=#ffeda0
scaffold_10	feature	primer_binding_site	59179	59200	.	.	.	ID=PBS 64;Parent=TE_BASE 64;name=ppt;color=#41ab5d
scaffold_10	feature	long_terminal_repeat	74815	75012	.	.	.	ID=LTR LEFT 64-0;Parent=TE_BASE 64;name=ltr left;color=#f032e6
scaffold_10	feature	long_terminal_repeat	58940	59132	.	.	.	ID=LTR RIGHT 64-0;Parent=TE_BASE 64;name=ltr right;color=#f032e6
scaffold_10	feature	target_site_duplication	58936	58939	.	.	.	ID=TSR RIGHT 64;Parent=TE_BASE 64;name=tsr right;color=#333333
scaffold_10	feature	target_site_duplication	75013	75016	.	.	.	ID=TSR LEFT 64;Parent=TE_BASE 64;name=tsr left;color=#333333
scaffold_10	feature	nested_repeat	2919833	2965532	.	.	.	ID=TE_BASE 68;name=TE_BASE 68;annot=Class_I::LTR::Ty3/gypsy::non-chromovirus::Selgy;color=#a9a9a9
scaffold_10	feature	repeat_fragment	2919833	2929398	.	.	.	ID=TE 68-0;Parent=TE_BASE 68;name=TE 68;color=#a9a9a9
scaffold_10	feature	repeat_fragment	2934712	2936741	.	.	.	ID=TE 68-1;Parent=TE_BASE 68;name=TE 68;color=#a9a9a9
scaffold_10	feature	repeat_fragment	2950330	2956178	.	.	.	ID=TE 68-2;Parent=TE_BASE 68;name=TE 68;color=#a9a9a9
scaffold_10	feature	repeat_fragment	2962323	2965532	.	.	.	ID=TE 68-3;Parent=TE_BASE 68;name=TE 68;color=#a9a9a9
scaffold_10	feature	polypeptide_conserved_region	2922879	2923539	.	+	.	ID=DOMAIN 68-0-0;Parent=TE_BASE 68;annot=Class_I::LTR::Ty3/gypsy::non-chromovirus::Selgy RT_gmr1;name=RT;color=#feb24c
scaffold_10	feature	polypeptide_conserved_region	2923692	2924058	.	+	.	ID=DOMAIN 68-1-0;Parent=TE_BASE 68;annot=Class_I::LTR::Ty3/gypsy::non-chromovirus::OTA::Athila RNaseH_osvaldo;name=RH;color=#fc4e2a
scaffold_10	feature	polypeptide_conserved_region	2924436	2925054	.	+	.	ID=DOMAIN 68-2-0;Parent=TE_BASE 68;annot=Class_I::LTR::Ty3/gypsy::non-chromovirus::non-chromo-outgroup INT_osvaldo;name=INT;color=#b10026
scaffold_10	feature	long_terminal_repeat	2965302	2965532	.	.	.	ID=LTR RIGHT 68-0;Parent=TE_BASE 68;name=ltr right;color=#f032e6
scaffold_10	feature	long_terminal_repeat	2919833	2920060	.	.	.	ID=LTR LEFT 68-0;Parent=TE_BASE 68;name=ltr left;color=#f032e6
scaffold_10	feature	nested_repeat	2804085	2811309	.	.	.	ID=TE_BASE 69;name=TE_BASE 69;annot=Class_I::LTR::Ty3/gypsy::chromovirus::Tekay;color=#a9a9a9
scaffold_10	feature	repeat_fragment	2804085	2811309	.	.	.	ID=TE 69-0;Parent=TE_BASE 69;name=TE 69;color=#a9a9a9
scaffold_10	feature	polypeptide_conserved_region	2807189	2807864	.	+	.	ID=DOMAIN 69-0-0;Parent=TE_BASE 69;annot=Class_I::LTR::Ty3/gypsy::chromovirus::Tekay RT_del;name=RT;color=#feb24c
scaffold_10	feature	polypeptide_conserved_region	2807999	2808347	.	+	.	ID=DOMAIN 69-1-0;Parent=TE_BASE 69;annot=Class_I::LTR::Ty3/gypsy::chromovirus::Galadriel RNaseH_galadriel;name=RH;color=#fc4e2a
scaffold_10	feature	polypeptide_conserved_region	2808718	2809546	.	+	.	ID=DOMAIN 69-2-0;Parent=TE_BASE 69;annot=Class_I::LTR::Ty3/gypsy::chromovirus::Galadriel INT_galadriel;name=INT;color=#b10026
scaffold_10	feature	polypeptide_conserved_region	2809624	2809777	.	+	.	ID=DOMAIN 69-3-0;Parent=TE_BASE 69;annot=Class_I::LTR::Ty3/gypsy::chromovirus::Galadriel CHR_galadriel_SM2Galahad;name=CHD;color=#6a51a3
scaffold_10	feature	RR_tract	2810379	2810393	.	.	.	ID=PPT 69;Parent=TE_BASE 69;name=ppt;color=#41ab5d
scaffold_10	feature	long_terminal_repeat	2810393	2811309	.	.	.	ID=LTR RIGHT 69-0;Parent=TE_BASE 69;name=ltr right;color=#f032e6
scaffold_10	feature	long_terminal_repeat	2804085	2805009	.	.	.	ID=LTR LEFT 69-0;Parent=TE_BASE 69;name=ltr left;color=#f032e6
scaffold_10	feature	nested_repeat	2465557	2492585	.	.	.	ID=TE_BASE 70;name=TE_BASE 70;annot=Class_I::LTR::Ty3/gypsy::chromovirus::Tekay;color=#a9a9a9
scaffold_10	feature	repeat_fragment	2465557	2468755	.	.	.	ID=TE 70-0;Parent=TE_BASE 70;name=TE 70;color=#a9a9a9
scaffold_10	feature	repeat_fragment	2475181	2492585	.	.	.	ID=TE 70-1;Parent=TE_BASE 70;name=TE 70;color=#a9a9a9
scaffold_10	feature	polypeptide_conserved_region	2475875	2476205	.	+	.	ID=DOMAIN 70-0-0;Parent=TE_BASE 70;annot=Class_I::LTR::Ty3/gypsy::chromovirus::Tekay RT_del;name=RT;color=#feb24c
scaffold_10	feature	polypeptide_conserved_region	2489101	2489449	.	+	.	ID=DOMAIN 70-1-0;Parent=TE_BASE 70;annot=Class_I::LTR::Ty3/gypsy::chromovirus::Galadriel RNaseH_galadriel;name=RH;color=#fc4e2a
scaffold_10	feature	polypeptide_conserved_region	2489749	2490703	.	+	.	ID=DOMAIN 70-2-0;Parent=TE_BASE 70;annot=Class_I::LTR::Ty3/gypsy::chromovirus::Galadriel INT_galadriel;name=INT;color=#b10026
scaffold_10	feature	polypeptide_conserved_region	2490843	2490996	.	+	.	ID=DOMAIN 70-3-0;Parent=TE_BASE 70;annot=Class_I::LTR::Ty3/gypsy::chromovirus::Galadriel CHR_galadriel_SM2Galahad;name=CHD;color=#6a51a3
scaffold_10	feature	primer_binding_site	2465943	2465963	.	.	.	ID=PBS 70;Parent=TE_BASE 70;name=pbs;color=#c7e9c0
scaffold_10	feature	RR_tract	2492214	2492228	.	.	.	ID=PPT 70;Parent=TE_BASE 70;name=ppt;color=#41ab5d
scaffold_10	feature	long_terminal_repeat	2492230	2492585	.	.	.	ID=LTR RIGHT 70-0;Parent=TE_BASE 70;name=ltr right;color=#f032e6
scaffold_10	feature	long_terminal_repeat	2465557	2465911	.	.	.	ID=LTR LEFT 70-0;Parent=TE_BASE 70;name=ltr left;color=#f032e6
scaffold_10	feature	nested_repeat	2424863	2437701	.	.	.	ID=TE_BASE 71;name=TE_BASE 71;annot=Class_I::LTR::Ty3/gypsy::chromovirus::Tekay;color=#a9a9a9
scaffold_10	feature	repeat_fragment	2424863	2425668	.	.	.	ID=TE 71-0;Parent=TE_BASE 71;name=TE 71;color=#a9a9a9
scaffold_10	feature	repeat_fragment	2433196	2437701	.	.	.	ID=TE 71-1;Parent=TE_BASE 71;name=TE 71;color=#a9a9a9
scaffold_10	feature	polypeptide_conserved_region	2434393	2435068	.	+	.	ID=DOMAIN 71-0-0;Parent=TE_BASE 71;annot=Class_I::LTR::Ty3/gypsy::chromovirus::Tekay RT_del;name=RT;color=#feb24c
scaffold_10	feature	polypeptide_conserved_region	2435203	2435551	.	+	.	ID=DOMAIN 71-1-0;Parent=TE_BASE 71;annot=Class_I::LTR::Ty3/gypsy::chromovirus::Galadriel RNaseH_galadriel;name=RH;color=#fc4e2a
scaffold_10	feature	polypeptide_conserved_region	2435806	2436802	.	+	.	ID=DOMAIN 71-2-0;Parent=TE_BASE 71;annot=Class_I::LTR::Ty3/gypsy::chromovirus::Tekay INT_del;name=INT;color=#b10026
scaffold_10	feature	primer_binding_site	2425021	2425040	.	.	.	ID=PBS 71;Parent=TE_BASE 71;name=pbs;color=#c7e9c0
scaffold_10	feature	RR_tract	2437573	2437587	.	.	.	ID=PPT 71;Parent=TE_BASE 71;name=ppt;color=#41ab5d
scaffold_10	feature	long_terminal_repeat	2437587	2437701	.	.	.	ID=LTR RIGHT 71-0;Parent=TE_BASE 71;name=ltr right;color=#f032e6
scaffold_10	feature	long_terminal_repeat	2424863	2424967	.	.	.	ID=LTR LEFT 71-0;Parent=TE_BASE 71;name=ltr left;color=#f032e6
scaffold_10	feature	nested_repeat	1567231	1579513	.	.	.	ID=TE_BASE 73;name=TE_BASE 73;annot=Class_I::LTR::Ty3/gypsy::non-chromovirus::Selgy;color=#a9a9a9
scaffold_10	feature	repeat_fragment	1567231	1568280	.	.	.	ID=TE 73-0;Parent=TE_BASE 73;name=TE 73;color=#a9a9a9
scaffold_10	feature	repeat_fragment	1574889	1579513	.	.	.	ID=TE 73-1;Parent=TE_BASE 73;name=TE 73;color=#a9a9a9
scaffold_10	feature	polypeptide_conserved_region	1576617	1577277	.	+	.	ID=DOMAIN 73-0-0;Parent=TE_BASE 73;annot=Class_I::LTR::Ty3/gypsy::non-chromovirus::Selgy RT_gmr1;name=RT;color=#feb24c
scaffold_10	feature	polypeptide_conserved_region	1577430	1577796	.	+	.	ID=DOMAIN 73-1-0;Parent=TE_BASE 73;annot=Class_I::LTR::Ty3/gypsy::non-chromovirus::OTA::Athila RNaseH_osvaldo;name=RH;color=#fc4e2a
scaffold_10	feature	polypeptide_conserved_region	1578174	1579203	.	+	.	ID=DOMAIN 73-2-0;Parent=TE_BASE 73;annot=Class_I::LTR::Ty3/gypsy::non-chromovirus::non-chromo-outgroup INT_cer2_3;name=INT;color=#b10026
scaffold_10	feature	primer_binding_site	1567438	1567458	.	.	.	ID=PBS 73;Parent=TE_BASE 73;name=pbs;color=#c7e9c0
scaffold_10	feature	RR_tract	1579325	1579339	.	.	.	ID=PPT 73;Parent=TE_BASE 73;name=ppt;color=#41ab5d
scaffold_10	feature	long_terminal_repeat	1579339	1579513	.	.	.	ID=LTR RIGHT 73-0;Parent=TE_BASE 73;name=ltr right;color=#f032e6
scaffold_10	feature	long_terminal_repeat	1567231	1567405	.	.	.	ID=LTR LEFT 73-0;Parent=TE_BASE 73;name=ltr left;color=#f032e6
scaffold_10	feature	target_site_duplication	1567227	1567230	.	.	.	ID=TSR LEFT 73;Parent=TE_BASE 73;name=tsr left;color=#333333
scaffold_10	feature	target_site_duplication	1579514	1579517	.	.	.	ID=TSR RIGHT 73;Parent=TE_BASE 73;name=tsr right;color=#333333
scaffold_10	feature	nested_repeat	1477192	1495008	.	.	.	ID=TE_BASE 74;name=TE_BASE 74;annot=Class_I::LTR::Ty3/gypsy::non-chromovirus::OTA::Athila;color=#a9a9a9
scaffold_10	feature	repeat_fragment	1477192	1483173	.	.	.	ID=TE 74-0;Parent=TE_BASE 74;name=TE 74;color=#a9a9a9
scaffold_10	feature	repeat_fragment	1488739	1495008	.	.	.	ID=TE 74-1;Parent=TE_BASE 74;name=TE 74;color=#a9a9a9
scaffold_10	feature	polypeptide_conserved_region	1482495	1483170	.	+	.	ID=DOMAIN 74-0-0;Parent=TE_BASE 74;annot=Class_I::LTR::Ty3/gypsy::non-chromovirus::OTA::Athila RT_athila;name=RT;color=#feb24c
scaffold_10	feature	polypeptide_conserved_region	1488983	1489241	.	+	.	ID=DOMAIN 74-1-0;Parent=TE_BASE 74;annot=Class_I::LTR::Ty3/gypsy::non-chromovirus::OTA::Athila RNaseH_osvaldo;name=RH;color=#fc4e2a
scaffold_10	feature	polypeptide_conserved_region	1489520	1490492	.	+	.	ID=DOMAIN 74-2-0;Parent=TE_BASE 74;annot=Class_I::LTR::Ty3/gypsy::non-chromovirus::OTA::Athila INT_athila;name=INT;color=#b10026
scaffold_10	feature	primer_binding_site	1477485	1477504	.	.	.	ID=PBS 74;Parent=TE_BASE 74;name=pbs;color=#c7e9c0
scaffold_10	feature	RR_tract	1494700	1494714	.	.	.	ID=PPT 74;Parent=TE_BASE 74;name=ppt;color=#41ab5d
scaffold_10	feature	long_terminal_repeat	1494714	1495008	.	.	.	ID=LTR RIGHT 74-0;Parent=TE_BASE 74;name=ltr right;color=#f032e6
scaffold_10	feature	long_terminal_repeat	1477192	1477480	.	.	.	ID=LTR LEFT 74-0;Parent=TE_BASE 74;name=ltr left;color=#f032e6
scaffold_10	feature	target_site_duplication	1477187	1477191	.	.	.	ID=TSR LEFT 74;Parent=TE_BASE 74;name=tsr left;color=#333333
scaffold_10	feature	target_site_duplication	1495009	1495013	.	.	.	ID=TSR RIGHT 74;Parent=TE_BASE 74;name=tsr right;color=#333333
scaffold_10	feature	nested_repeat	650912	671805	.	.	.	ID=TE_BASE 77;name=TE_BASE 77;annot=Class_I::LTR::Ty3/gypsy::chromovirus::Tekay;color=#a9a9a9
scaffold_10	feature	repeat_fragment	650912	658268	.	.	.	ID=TE 77-0;Parent=TE_BASE 77;name=TE 77;color=#a9a9a9
scaffold_10	feature	repeat_fragment	664340	671805	.	.	.	ID=TE 77-1;Parent=TE_BASE 77;name=TE 77;color=#a9a9a9
scaffold_10	feature	polypeptide_conserved_region	656550	656703	.	-	.	ID=DOMAIN 77-0-0;Parent=TE_BASE 77;annot=Class_I::LTR::Ty3/gypsy::chromovirus::Galadriel CHR_galadriel_SM2Galahad;name=CHD;color=#6a51a3
scaffold_10	feature	polypeptide_conserved_region	657141	657795	.	-	.	ID=DOMAIN 77-1-0;Parent=TE_BASE 77;annot=Class_I::LTR::Ty3/gypsy::chromovirus::Galadriel INT_galadriel;name=INT;color=#b10026
scaffold_10	feature	polypeptide_conserved_region	658052	658268	.	-	.	ID=DOMAIN 77-2-0;Parent=TE_BASE 77;annot=Class_I::LTR::Ty3/gypsy::chromovirus::Galadriel RNaseH_galadriel;name=RH;color=#fc4e2a
scaffold_10	feature	polypeptide_conserved_region	664340	664340	.	-	.	ID=DOMAIN 77-2-1;Parent=TE_BASE 77;annot=Class_I::LTR::Ty3/gypsy::chromovirus::Galadriel RNaseH_galadriel;name=RH;color=#fc4e2a
scaffold_10	feature	polypeptide_conserved_region	664877	665552	.	-	.	ID=DOMAIN 77-3-0;Parent=TE_BASE 77;annot=Class_I::LTR::Ty3/gypsy::chromovirus::Tekay RT_del;name=RT;color=#feb24c
scaffold_10	feature	long_terminal_repeat	671560	671805	.	.	.	ID=LTR LEFT 77-0;Parent=TE_BASE 77;name=ltr left;color=#f032e6
scaffold_10	feature	long_terminal_repeat	650912	651146	.	.	.	ID=LTR RIGHT 77-0;Parent=TE_BASE 77;name=ltr right;color=#f032e6
scaffold_10	feature	nested_repeat	256594	274581	.	.	.	ID=TE_BASE 78;name=TE_BASE 78;annot=Class_I::LTR::Ty3/gypsy::chromovirus::Galadriel;color=#a9a9a9
scaffold_10	feature	repeat_fragment	256594	258420	.	.	.	ID=TE 78-0;Parent=TE_BASE 78;name=TE 78;color=#a9a9a9
scaffold_10	feature	repeat_fragment	262489	274581	.	.	.	ID=TE 78-1;Parent=TE_BASE 78;name=TE 78;color=#a9a9a9
scaffold_10	feature	polypeptide_conserved_region	262642	262882	.	-	.	ID=DOMAIN 78-0-0;Parent=TE_BASE 78;annot=Class_I::LTR::Ty3/gypsy::chromovirus::chromo-outgroup INT_maggy;name=INT;color=#b10026
scaffold_10	feature	polypeptide_conserved_region	263110	263461	.	-	.	ID=DOMAIN 78-1-0;Parent=TE_BASE 78;annot=Class_I::LTR::Ty3/gypsy::chromovirus::Galadriel RNaseH_galadriel;name=RH;color=#fc4e2a
scaffold_10	feature	primer_binding_site	257824	257840	.	.	.	ID=PBS 78;Parent=TE_BASE 78;name=ppt;color=#41ab5d
scaffold_10	feature	RR_tract	273337	273351	.	.	.	ID=PPT 78;Parent=TE_BASE 78;name=pbs;color=#c7e9c0
scaffold_10	feature	long_terminal_repeat	273382	274581	.	.	.	ID=LTR LEFT 78-0;Parent=TE_BASE 78;name=ltr left;color=#f032e6
scaffold_10	feature	long_terminal_repeat	256594	257785	.	.	.	ID=LTR RIGHT 78-0;Parent=TE_BASE 78;name=ltr right;color=#f032e6
scaffold_10	feature	nested_repeat	2791928	2846959	.	.	.	ID=TE_BASE 80;name=TE_BASE 80;annot=Class_I::LTR::Ty3/gypsy::chromovirus::Tekay;color=#a9a9a9
scaffold_10	feature	repeat_fragment	2791928	2797473	.	.	.	ID=TE 80-0;Parent=TE_BASE 80;name=TE 80;color=#a9a9a9
scaffold_10	feature	repeat_fragment	2804085	2804085	.	.	.	ID=TE 80-1;Parent=TE_BASE 80;name=TE 80;color=#a9a9a9
scaffold_10	feature	repeat_fragment	2811309	2818566	.	.	.	ID=TE 80-2;Parent=TE_BASE 80;name=TE 80;color=#a9a9a9
scaffold_10	feature	repeat_fragment	2821545	2840229	.	.	.	ID=TE 80-3;Parent=TE_BASE 80;name=TE 80;color=#a9a9a9
scaffold_10	feature	repeat_fragment	2845613	2846959	.	.	.	ID=TE 80-4;Parent=TE_BASE 80;name=TE 80;color=#a9a9a9
scaffold_10	feature	polypeptide_conserved_region	2832157	2832394	.	+	.	ID=DOMAIN 80-0-0;Parent=TE_BASE 80;annot=Class_I::LTR::Ty3/gypsy::chromovirus::Tekay RT_del;name=RT;color=#feb24c
scaffold_10	feature	primer_binding_site	2793090	2793114	.	.	.	ID=PBS 80;Parent=TE_BASE 80;name=pbs;color=#c7e9c0
scaffold_10	feature	RR_tract	2845898	2845912	.	.	.	ID=PPT 80;Parent=TE_BASE 80;name=ppt;color=#41ab5d
scaffold_10	feature	long_terminal_repeat	2845912	2846959	.	.	.	ID=LTR RIGHT 80-0;Parent=TE_BASE 80;name=ltr right;color=#f032e6
scaffold_10	feature	long_terminal_repeat	2791928	2793069	.	.	.	ID=LTR LEFT 80-0;Parent=TE_BASE 80;name=ltr left;color=#f032e6
scaffold_10	feature	nested_repeat	1158867	1208648	.	.	.	ID=TE_BASE 82;name=TE_BASE 82;annot=Class_I::LTR::Ty3/gypsy::chromovirus::Tekay;color=#a9a9a9
scaffold_10	feature	repeat_fragment	1158867	1187774	.	.	.	ID=TE 82-0;Parent=TE_BASE 82;name=TE 82;color=#a9a9a9
scaffold_10	feature	repeat_fragment	1201419	1208648	.	.	.	ID=TE 82-1;Parent=TE_BASE 82;name=TE 82;color=#a9a9a9
scaffold_10	feature	polypeptide_conserved_region	1174920	1175166	.	-	.	ID=DOMAIN 82-0-0;Parent=TE_BASE 82;annot=Class_I::LTR::Ty3/gypsy::chromovirus::Tekay RNaseH_del;name=RH;color=#fc4e2a
scaffold_10	feature	polypeptide_conserved_region	1175301	1175964	.	-	.	ID=DOMAIN 82-1-0;Parent=TE_BASE 82;annot=Class_I::LTR::Ty3/gypsy::chromovirus::Tekay RT_del;name=RT;color=#feb24c
scaffold_10	feature	polypeptide_conserved_region	1177131	1177488	.	-	.	ID=DOMAIN 82-2-0;Parent=TE_BASE 82;annot=Class_I::LTR::Ty3/gypsy::chromovirus::Galadriel GAG_galadriel;name=GAG;color=#225ea8
scaffold_10	feature	RR_tract	1207101	1207115	.	.	.	ID=PPT 82;Parent=TE_BASE 82;name=pbs;color=#c7e9c0
scaffold_10	feature	long_terminal_repeat	1207145	1208648	.	.	.	ID=LTR LEFT 82-0;Parent=TE_BASE 82;name=ltr left;color=#f032e6
scaffold_10	feature	long_terminal_repeat	1158867	1160353	.	.	.	ID=LTR RIGHT 82-0;Parent=TE_BASE 82;name=ltr right;color=#f032e6
scaffold_10	feature	nested_repeat	202245	275519	.	.	.	ID=TE_BASE 84;name=TE_BASE 84;annot=Class_I::LTR::Ty3/gypsy::chromovirus::Reina;color=#a9a9a9
scaffold_10	feature	repeat_fragment	202245	207380	.	.	.	ID=TE 84-0;Parent=TE_BASE 84;name=TE 84;color=#a9a9a9
scaffold_10	feature	repeat_fragment	214667	229548	.	.	.	ID=TE 84-1;Parent=TE_BASE 84;name=TE 84;color=#a9a9a9
scaffold_10	feature	repeat_fragment	246293	246897	.	.	.	ID=TE 84-2;Parent=TE_BASE 84;name=TE 84;color=#a9a9a9
scaffold_10	feature	repeat_fragment	252939	256594	.	.	.	ID=TE 84-3;Parent=TE_BASE 84;name=TE 84;color=#a9a9a9
scaffold_10	feature	repeat_fragment	274581	275519	.	.	.	ID=TE 84-4;Parent=TE_BASE 84;name=TE 84;color=#a9a9a9
scaffold_10	feature	polypeptide_conserved_region	204493	205000	.	-	.	ID=DOMAIN 84-0-0;Parent=TE_BASE 84;annot=Class_I::LTR::Ty3/gypsy::non-chromovirus::OTA::Ogre/Tat::Retand INT_tat;name=INT;color=#b10026
scaffold_10	feature	polypeptide_conserved_region	205438	205756	.	-	.	ID=DOMAIN 84-1-0;Parent=TE_BASE 84;annot=Class_I::LTR::Ty3/gypsy::non-chromovirus::OTA::Athila RNaseH_osvaldo;name=RH;color=#fc4e2a
scaffold_10	feature	polypeptide_conserved_region	205905	206571	.	-	.	ID=DOMAIN 84-2-0;Parent=TE_BASE 84;annot=Class_I::LTR::Ty3/gypsy::chromovirus::Reina RT_reina;name=RT;color=#feb24c
scaffold_10	feature	primer_binding_site	202376	202393	.	.	.	ID=PBS 84;Parent=TE_BASE 84;name=ppt;color=#41ab5d
scaffold_10	feature	RR_tract	275308	275322	.	.	.	ID=PPT 84;Parent=TE_BASE 84;name=pbs;color=#c7e9c0
scaffold_10	feature	long_terminal_repeat	275392	275519	.	.	.	ID=LTR LEFT 84-0;Parent=TE_BASE 84;name=ltr left;color=#f032e6
scaffold_10	feature	long_terminal_repeat	202245	202372	.	.	.	ID=LTR RIGHT 84-0;Parent=TE_BASE 84;name=ltr right;color=#f032e6
##gff-version 3
##sequence-region scaffold_110 1 581462
scaffold_110	feature	nested_repeat	325199	330206	.	.	.	ID=TE_BASE 4;name=TE_BASE 4;annot=Class_I::LTR::Ty3/gypsy::non-chromovirus::Selgy;color=#a9a9a9
scaffold_110	feature	repeat_fragment	325199	330206	.	.	.	ID=TE 4-0;Parent=TE_BASE 4;name=TE 4;color=#a9a9a9
scaffold_110	feature	polypeptide_conserved_region	325577	326528	.	-	.	ID=DOMAIN 4-0-0;Parent=TE_BASE 4;annot=Class_I::LTR::Ty3/gypsy::non-chromovirus::non-chromo-outgroup INT_cer2_3;name=INT;color=#b10026
scaffold_110	feature	polypeptide_conserved_region	326909	327269	.	-	.	ID=DOMAIN 4-1-0;Parent=TE_BASE 4;annot=Class_I::LTR::Ty3/gypsy::non-chromovirus::OTA::Athila RNaseH_osvaldo;name=RH;color=#fc4e2a
scaffold_110	feature	polypeptide_conserved_region	327431	328091	.	-	.	ID=DOMAIN 4-2-0;Parent=TE_BASE 4;annot=Class_I::LTR::Ty3/gypsy::non-chromovirus::Selgy RT_gmr1;name=RT;color=#feb24c
scaffold_110	feature	long_terminal_repeat	330033	330206	.	.	.	ID=LTR LEFT 4-0;Parent=TE_BASE 4;name=ltr left;color=#f032e6
scaffold_110	feature	long_terminal_repeat	325199	325374	.	.	.	ID=LTR RIGHT 4-0;Parent=TE_BASE 4;name=ltr right;color=#f032e6
scaffold_110	feature	nested_repeat	72559	101677	.	.	.	ID=TE_BASE 9;name=TE_BASE 9;annot=Class_I::LTR::Ty3/gypsy::chromovirus::Galadriel;color=#a9a9a9
scaffold_110	feature	repeat_fragment	72559	101677	.	.	.	ID=TE 9-0;Parent=TE_BASE 9;name=TE 9;color=#a9a9a9
scaffold_110	feature	polypeptide_conserved_region	85994	86480	.	+	.	ID=DOMAIN 9-0-0;Parent=TE_BASE 9;annot=Class_I::LTR::Ty3/gypsy::chromovirus::Galadriel INT_galadriel;name=INT;color=#b10026
scaffold_110	feature	polypeptide_conserved_region	97385	97733	.	-	.	ID=DOMAIN 9-1-0;Parent=TE_BASE 9;annot=Class_I::LTR::Ty3/gypsy::chromovirus::Tekay RNaseH_del;name=RH;color=#fc4e2a
scaffold_110	feature	polypeptide_conserved_region	97865	98540	.	-	.	ID=DOMAIN 9-2-0;Parent=TE_BASE 9;annot=Class_I::LTR::Ty3/gypsy::chromovirus::Galadriel RT_galadriel;name=RT;color=#feb24c
scaffold_110	feature	polypeptide_conserved_region	98945	99194	.	-	.	ID=DOMAIN 9-3-0;Parent=TE_BASE 9;annot=Class_I::LTR::Ty3/gypsy::chromovirus::Tekay AP_del;name=PROT;color=#ffeda0
scaffold_110	feature	polypeptide_conserved_region	99707	100064	.	-	.	ID=DOMAIN 9-4-0;Parent=TE_BASE 9;annot=Class_I::LTR::Ty3/gypsy::chromovirus::Galadriel GAG_galadriel;name=GAG;color=#225ea8
scaffold_110	feature	long_terminal_repeat	101509	101677	.	.	.	ID=LTR LEFT 9-0;Parent=TE_BASE 9;name=ltr left;color=#f032e6
scaffold_110	feature	long_terminal_repeat	72559	72727	.	.	.	ID=LTR RIGHT 9-0;Parent=TE_BASE 9;name=ltr right;color=#f032e6
##gff-version 3
##sequence-region scaffold_111 1 631273
scaffold_111	feature	nested_repeat	551398	558405	.	.	.	ID=TE_BASE 0;name=TE_BASE 0;annot=Class_I::LTR::Ty3/gypsy::chromovirus::Galadriel;color=#a9a9a9
scaffold_111	feature	repeat_fragment	551398	558405	.	.	.	ID=TE 0-0;Parent=TE_BASE 0;name=TE 0;color=#a9a9a9
scaffold_111	feature	polypeptide_conserved_region	552959	553106	.	-	.	ID=DOMAIN 0-0-0;Parent=TE_BASE 0;annot=Class_I::LTR::Ty3/gypsy::chromovirus::Galadriel CHR_galadriel_SM1Galahad;name=CHD;color=#6a51a3
scaffold_111	feature	polypeptide_conserved_region	553820	554306	.	-	.	ID=DOMAIN 0-1-0;Parent=TE_BASE 0;annot=Class_I::LTR::Ty3/gypsy::chromovirus::Galadriel INT_galadriel;name=INT;color=#b10026
scaffold_111	feature	polypeptide_conserved_region	554561	554909	.	-	.	ID=DOMAIN 0-2-0;Parent=TE_BASE 0;annot=Class_I::LTR::Ty3/gypsy::chromovirus::Tekay RNaseH_del;name=RH;color=#fc4e2a
scaffold_111	feature	polypeptide_conserved_region	555041	555716	.	-	.	ID=DOMAIN 0-3-0;Parent=TE_BASE 0;annot=Class_I::LTR::Ty3/gypsy::chromovirus::Galadriel RT_galadriel;name=RT;color=#feb24c
scaffold_111	feature	polypeptide_conserved_region	556121	556370	.	-	.	ID=DOMAIN 0-4-0;Parent=TE_BASE 0;annot=Class_I::LTR::Ty3/gypsy::chromovirus::Tekay AP_del;name=PROT;color=#ffeda0
scaffold_111	feature	polypeptide_conserved_region	556883	557240	.	-	.	ID=DOMAIN 0-5-0;Parent=TE_BASE 0;annot=Class_I::LTR::Ty3/gypsy::chromovirus::Galadriel GAG_galadriel;name=GAG;color=#225ea8
scaffold_111	feature	primer_binding_site	552104	552121	.	.	.	ID=PBS 0;Parent=TE_BASE 0;name=ppt;color=#41ab5d
scaffold_111	feature	RR_tract	557723	557737	.	.	.	ID=PPT 0;Parent=TE_BASE 0;name=pbs;color=#c7e9c0
scaffold_111	feature	long_terminal_repeat	557780	558405	.	.	.	ID=LTR LEFT 0-0;Parent=TE_BASE 0;name=ltr left;color=#f032e6
scaffold_111	feature	long_terminal_repeat	551398	552023	.	.	.	ID=LTR RIGHT 0-0;Parent=TE_BASE 0;name=ltr right;color=#f032e6
scaffold_111	feature	target_site_duplication	551394	551397	.	.	.	ID=TSR RIGHT 0;Parent=TE_BASE 0;name=tsr right;color=#333333
scaffold_111	feature	target_site_duplication	558406	558409	.	.	.	ID=TSR LEFT 0;Parent=TE_BASE 0;name=tsr left;color=#333333
scaffold_111	feature	nested_repeat	413482	430997	.	.	.	ID=TE_BASE 5;name=TE_BASE 5;annot=Class_I::LTR::Ty3/gypsy::chromovirus::Galadriel;color=#a9a9a9
scaffold_111	feature	repeat_fragment	413482	430997	.	.	.	ID=TE 5-0;Parent=TE_BASE 5;name=TE 5;color=#a9a9a9
scaffold_111	feature	polypeptide_conserved_region	416509	416620	.	-	.	ID=DOMAIN 5-0-0;Parent=TE_BASE 5;annot=Class_I::LTR::Ty3/gypsy::chromovirus::Galadriel CHR_galadriel_SM1Galahad;name=CHD;color=#6a51a3
scaffold_111	feature	polypeptide_conserved_region	417116	417743	.	-	.	ID=DOMAIN 5-1-0;Parent=TE_BASE 5;annot=Class_I::LTR::Ty3/gypsy::chromovirus::chromo-outgroup INT_v_clade;name=INT;color=#b10026
scaffold_111	feature	polypeptide_conserved_region	418055	418403	.	-	.	ID=DOMAIN 5-2-0;Parent=TE_BASE 5;annot=Class_I::LTR::Ty3/gypsy::chromovirus::Tekay RNaseH_del;name=RH;color=#fc4e2a
scaffold_111	feature	polypeptide_conserved_region	418538	418733	.	-	.	ID=DOMAIN 5-3-0;Parent=TE_BASE 5;annot=Class_I::LTR::Ty3/gypsy::chromovirus::Galadriel RT_galadriel;name=RT;color=#feb24c
scaffold_111	feature	long_terminal_repeat	430141	430997	.	.	.	ID=LTR LEFT 5-0;Parent=TE_BASE 5;name=ltr left;color=#f032e6
scaffold_111	feature	long_terminal_repeat	413482	414328	.	.	.	ID=LTR RIGHT 5-0;Parent=TE_BASE 5;name=ltr right;color=#f032e6
scaffold_111	feature	nested_repeat	403006	409938	.	.	.	ID=TE_BASE 6;name=TE_BASE 6;annot=Class_I::LTR::Ty3/gypsy::chromovirus::Galadriel;color=#a9a9a9
scaffold_111	feature	repeat_fragment	403006	409938	.	.	.	ID=TE 6-0;Parent=TE_BASE 6;name=TE 6;color=#a9a9a9
scaffold_111	feature	polypeptide_conserved_region	404666	405023	.	+	.	ID=DOMAIN 6-0-0;Parent=TE_BASE 6;annot=Class_I::LTR::Ty3/gypsy::chromovirus::Galadriel GAG_galadriel;name=GAG;color=#225ea8
scaffold_111	feature	polypeptide_conserved_region	406189	406864	.	+	.	ID=DOMAIN 6-1-0;Parent=TE_BASE 6;annot=Class_I::LTR::Ty3/gypsy::chromovirus::Galadriel RT_galadriel;name=RT;color=#feb24c
scaffold_111	feature	polypeptide_conserved_region	406996	407344	.	+	.	ID=DOMAIN 6-2-0;Parent=TE_BASE 6;annot=Class_I::LTR::Ty3/gypsy::chromovirus::Tekay RNaseH_del;name=RH;color=#fc4e2a
scaffold_111	feature	polypeptide_conserved_region	407599	407950	.	+	.	ID=DOMAIN 6-3-0;Parent=TE_BASE 6;annot=Class_I::LTR::Ty3/gypsy::chromovirus::Galadriel INT_galadriel;name=INT;color=#b10026
scaffold_111	feature	polypeptide_conserved_region	408795	408942	.	+	.	ID=DOMAIN 6-4-0;Parent=TE_BASE 6;annot=Class_I::LTR::Ty3/gypsy::chromovirus::Galadriel CHR_galadriel_SM1Galahad;name=CHD;color=#6a51a3
scaffold_111	feature	primer_binding_site	403582	403601	.	.	.	ID=PBS 6;Parent=TE_BASE 6;name=pbs;color=#c7e9c0
scaffold_111	feature	RR_tract	409329	409343	.	.	.	ID=PPT 6;Parent=TE_BASE 6;name=ppt;color=#41ab5d
scaffold_111	feature	long_terminal_repeat	409383	409938	.	.	.	ID=LTR RIGHT 6-0;Parent=TE_BASE 6;name=ltr right;color=#f032e6
scaffold_111	feature	long_terminal_repeat	403006	403562	.	.	.	ID=LTR LEFT 6-0;Parent=TE_BASE 6;name=ltr left;color=#f032e6
scaffold_111	feature	nested_repeat	366966	371857	.	.	.	ID=TE_BASE 8;name=TE_BASE 8;annot=Class_I::LTR::Ty3/gypsy::chromovirus::Tekay;color=#a9a9a9
scaffold_111	feature	repeat_fragment	366966	371857	.	.	.	ID=TE 8-0;Parent=TE_BASE 8;name=TE 8;color=#a9a9a9
scaffold_111	feature	polypeptide_conserved_region	367458	367962	.	+	.	ID=DOMAIN 8-0-0;Parent=TE_BASE 8;annot=Class_I::LTR::Ty3/gypsy::chromovirus::chromo-outgroup GAG_v_clade;name=GAG;color=#225ea8
scaffold_111	feature	polypeptide_conserved_region	369183	369528	.	+	.	ID=DOMAIN 8-1-0;Parent=TE_BASE 8;annot=Class_I::LTR::Ty3/gypsy::chromovirus::Tekay RT_del;name=RT;color=#feb24c
scaffold_111	feature	polypeptide_conserved_region	369851	370199	.	+	.	ID=DOMAIN 8-2-0;Parent=TE_BASE 8;annot=Class_I::LTR::Ty3/gypsy::chromovirus::Reina RNaseH_reina;name=RH;color=#fc4e2a
scaffold_111	feature	polypeptide_conserved_region	370756	371089	.	+	.	ID=DOMAIN 8-3-0;Parent=TE_BASE 8;annot=Class_I::LTR::Ty3/gypsy::chromovirus::Tekay INT_del;name=INT;color=#b10026
scaffold_111	feature	primer_binding_site	367262	367281	.	.	.	ID=PBS 8;Parent=TE_BASE 8;name=pbs;color=#c7e9c0
scaffold_111	feature	RR_tract	371617	371631	.	.	.	ID=PPT 8;Parent=TE_BASE 8;name=ppt;color=#41ab5d
scaffold_111	feature	long_terminal_repeat	371632	371857	.	.	.	ID=LTR RIGHT 8-0;Parent=TE_BASE 8;name=ltr right;color=#f032e6
scaffold_111	feature	long_terminal_repeat	366966	367197	.	.	.	ID=LTR LEFT 8-0;Parent=TE_BASE 8;name=ltr left;color=#f032e6
scaffold_111	feature	target_site_duplication	366961	366965	.	.	.	ID=TSR LEFT 8;Parent=TE_BASE 8;name=tsr left;color=#333333
scaffold_111	feature	target_site_duplication	371858	371862	.	.	.	ID=TSR RIGHT 8;Parent=TE_BASE 8;name=tsr right;color=#333333
scaffold_111	feature	nested_repeat	360888	365058	.	.	.	ID=TE_BASE 9;name=TE_BASE 9;annot=Class_I::LTR::Ty3/gypsy::chromovirus::Tekay;color=#a9a9a9
scaffold_111	feature	repeat_fragment	360888	365058	.	.	.	ID=TE 9-0;Parent=TE_BASE 9;name=TE 9;color=#a9a9a9
scaffold_111	feature	polypeptide_conserved_region	363649	363787	.	+	.	ID=DOMAIN 9-0-0;Parent=TE_BASE 9;annot=Class_I::LTR::Ty3/gypsy::chromovirus::Tekay RT_del;name=RT;color=#feb24c
scaffold_111	feature	polypeptide_conserved_region	363780	364032	.	-	.	ID=DOMAIN 9-1-0;Parent=TE_BASE 9;annot=Class_I::LTR::Ty3/gypsy::chromovirus::Galadriel GAG_galadriel;name=GAG;color=#225ea8
scaffold_111	feature	RR_tract	364965	364979	.	.	.	ID=PPT 9;Parent=TE_BASE 9;name=pbs;color=#c7e9c0
scaffold_111	feature	long_terminal_repeat	364979	365058	.	.	.	ID=LTR LEFT 9-0;Parent=TE_BASE 9;name=ltr left;color=#f032e6
scaffold_111	feature	long_terminal_repeat	360888	360969	.	.	.	ID=LTR RIGHT 9-0;Parent=TE_BASE 9;name=ltr right;color=#f032e6
scaffold_111	feature	nested_repeat	20162	45458	.	.	.	ID=TE_BASE 17;name=TE_BASE 17;annot=Class_I::LTR::Ty3/gypsy::chromovirus::Galadriel;color=#a9a9a9
scaffold_111	feature	repeat_fragment	20162	45458	.	.	.	ID=TE 17-0;Parent=TE_BASE 17;name=TE 17;color=#a9a9a9
scaffold_111	feature	polypeptide_conserved_region	20912	21071	.	-	.	ID=DOMAIN 17-0-0;Parent=TE_BASE 17;annot=Class_I::LTR::Ty3/gypsy::chromovirus::Galadriel CHR_galadriel_SM1Galahad;name=CHD;color=#6a51a3
scaffold_111	feature	polypeptide_conserved_region	21128	21965	.	-	.	ID=DOMAIN 17-1-0;Parent=TE_BASE 17;annot=Class_I::LTR::Ty3/gypsy::chromovirus::Galadriel INT_galadriel;name=INT;color=#b10026
scaffold_111	feature	polypeptide_conserved_region	29462	29810	.	-	.	ID=DOMAIN 17-2-0;Parent=TE_BASE 17;annot=Class_I::LTR::Ty3/gypsy::chromovirus::Galadriel RNaseH_galadriel;name=RH;color=#fc4e2a
scaffold_111	feature	polypeptide_conserved_region	29942	30614	.	-	.	ID=DOMAIN 17-3-0;Parent=TE_BASE 17;annot=Class_I::LTR::Ty3/gypsy::chromovirus::Galadriel RT_galadriel;name=RT;color=#feb24c
scaffold_111	feature	long_terminal_repeat	45167	45458	.	.	.	ID=LTR LEFT 17-0;Parent=TE_BASE 17;name=ltr left;color=#f032e6
scaffold_111	feature	long_terminal_repeat	20162	20465	.	.	.	ID=LTR RIGHT 17-0;Parent=TE_BASE 17;name=ltr right;color=#f032e6
scaffold_111	feature	nested_repeat	371857	381566	.	.	.	ID=TE_BASE 21;name=TE_BASE 21;annot=Class_I::LTR::Ty3/gypsy::chromovirus::Tekay;color=#a9a9a9
scaffold_111	feature	repeat_fragment	371857	381566	.	.	.	ID=TE 21-0;Parent=TE_BASE 21;name=TE 21;color=#a9a9a9
scaffold_111	feature	polypeptide_conserved_region	374124	374457	.	-	.	ID=DOMAIN 21-0-0;Parent=TE_BASE 21;annot=Class_I::LTR::Ty3/gypsy::non-chromovirus::OTA::Athila RNaseH_athila;name=RH;color=#fc4e2a
scaffold_111	feature	polypeptide_conserved_region	376906	377251	.	+	.	ID=DOMAIN 21-1-0;Parent=TE_BASE 21;annot=Class_I::LTR::Ty3/gypsy::chromovirus::Tekay RT_del;name=RT;color=#feb24c
scaffold_111	feature	polypeptide_conserved_region	378174	378810	.	+	.	ID=DOMAIN 21-2-0;Parent=TE_BASE 21;annot=Class_I::LTR::Ty3/gypsy::chromovirus::Tekay INT_del;name=INT;color=#b10026
scaffold_111	feature	long_terminal_repeat	379580	381566	.	.	.	ID=LTR LEFT 21-0;Parent=TE_BASE 21;name=ltr left;color=#f032e6
scaffold_111	feature	long_terminal_repeat	371857	373842	.	.	.	ID=LTR RIGHT 21-0;Parent=TE_BASE 21;name=ltr right;color=#f032e6
scaffold_111	feature	nested_repeat	301759	360705	.	.	.	ID=TE_BASE 22;name=TE_BASE 22;annot=Class_I::LTR::Ty3/gypsy::chromovirus::Tekay;color=#a9a9a9
scaffold_111	feature	repeat_fragment	301759	316821	.	.	.	ID=TE 22-0;Parent=TE_BASE 22;name=TE 22;color=#a9a9a9
scaffold_111	feature	repeat_fragment	323374	332907	.	.	.	ID=TE 22-1;Parent=TE_BASE 22;name=TE 22;color=#a9a9a9
scaffold_111	feature	repeat_fragment	334990	360705	.	.	.	ID=TE 22-2;Parent=TE_BASE 22;name=TE 22;color=#a9a9a9
scaffold_111	feature	polypeptide_conserved_region	330424	331090	.	-	.	ID=DOMAIN 22-0-0;Parent=TE_BASE 22;annot=Class_I::LTR::Ty3/gypsy::chromovirus::Tekay RT_del;name=RT;color=#feb24c
scaffold_111	feature	polypeptide_conserved_region	339257	339605	.	-	.	ID=DOMAIN 22-1-0;Parent=TE_BASE 22;annot=Class_I::LTR::Ty3/gypsy::chromovirus::Reina RNaseH_reina;name=RH;color=#fc4e2a
scaffold_111	feature	polypeptide_conserved_region	346198	347107	.	-	.	ID=DOMAIN 22-2-0;Parent=TE_BASE 22;annot=Class_I::LTR::Ty3/gypsy::chromovirus::Tekay INT_del;name=INT;color=#b10026
scaffold_111	feature	primer_binding_site	302968	302986	.	.	.	ID=PBS 22;Parent=TE_BASE 22;name=ppt;color=#41ab5d
scaffold_111	feature	RR_tract	359507	359521	.	.	.	ID=PPT 22;Parent=TE_BASE 22;name=pbs;color=#c7e9c0
scaffold_111	feature	long_terminal_repeat	359570	360705	.	.	.	ID=LTR LEFT 22-0;Parent=TE_BASE 22;name=ltr left;color=#f032e6
scaffold_111	feature	long_terminal_repeat	301759	302894	.	.	.	ID=LTR RIGHT 22-0;Parent=TE_BASE 22;name=ltr right;color=#f032e6
scaffold_111	feature	nested_repeat	382757	466931	.	.	.	ID=TE_BASE 24;name=TE_BASE 24;annot=Class_I::LTR::Ty3/gypsy::chromovirus::Reina;color=#a9a9a9
scaffold_111	feature	repeat_fragment	382757	383082	.	.	.	ID=TE 24-0;Parent=TE_BASE 24;name=TE 24;color=#a9a9a9
scaffold_111	feature	repeat_fragment	388972	388987	.	.	.	ID=TE 24-1;Parent=TE_BASE 24;name=TE 24;color=#a9a9a9
scaffold_111	feature	repeat_fragment	394974	402316	.	.	.	ID=TE 24-2;Parent=TE_BASE 24;name=TE 24;color=#a9a9a9
scaffold_111	feature	repeat_fragment	413481	413482	.	.	.	ID=TE 24-3;Parent=TE_BASE 24;name=TE 24;color=#a9a9a9
scaffold_111	feature	repeat_fragment	430997	436139	.	.	.	ID=TE 24-4;Parent=TE_BASE 24;name=TE 24;color=#a9a9a9
scaffold_111	feature	repeat_fragment	441025	466931	.	.	.	ID=TE 24-5;Parent=TE_BASE 24;name=TE 24;color=#a9a9a9
scaffold_111	feature	polypeptide_conserved_region	463385	463874	.	+	.	ID=DOMAIN 24-0-0;Parent=TE_BASE 24;annot=Class_I::LTR::Ty3/gypsy::chromovirus::Reina RT_reina;name=RT;color=#feb24c
scaffold_111	feature	polypeptide_conserved_region	464032	464383	.	+	.	ID=DOMAIN 24-1-0;Parent=TE_BASE 24;annot=Class_I::LTR::Ty3/gypsy::chromovirus::CRM RNaseH_crm;name=RH;color=#fc4e2a
scaffold_111	feature	polypeptide_conserved_region	464967	465405	.	+	.	ID=DOMAIN 24-2-0;Parent=TE_BASE 24;annot=Class_I::LTR::Ty3/gypsy::chromovirus::Tekay INT_del;name=INT;color=#b10026
scaffold_111	feature	primer_binding_site	382939	382955	.	.	.	ID=PBS 24;Parent=TE_BASE 24;name=pbs;color=#c7e9c0
scaffold_111	feature	long_terminal_repeat	466792	466931	.	.	.	ID=LTR RIGHT 24-0;Parent=TE_BASE 24;name=ltr right;color=#f032e6
scaffold_111	feature	long_terminal_repeat	382757	382875	.	.	.	ID=LTR LEFT 24-0;Parent=TE_BASE 24;name=ltr left;color=#f032e6
scaffold_111	feature	nested_repeat	381573	565839	.	.	.	ID=TE_BASE 25;name=TE_BASE 25;annot=Class_I::LTR::Ty3/gypsy::chromovirus::Tekay;color=#a9a9a9
scaffold_111	feature	repeat_fragment	381573	382757	.	.	.	ID=TE 25-0;Parent=TE_BASE 25;name=TE 25;color=#a9a9a9
scaffold_111	feature	repeat_fragment	466931	492743	.	.	.	ID=TE 25-1;Parent=TE_BASE 25;name=TE 25;color=#a9a9a9
scaffold_111	feature	repeat_fragment	517646	528568	.	.	.	ID=TE 25-2;Parent=TE_BASE 25;name=TE 25;color=#a9a9a9
scaffold_111	feature	repeat_fragment	531768	537196	.	.	.	ID=TE 25-3;Parent=TE_BASE 25;name=TE 25;color=#a9a9a9
scaffold_111	feature	repeat_fragment	551362	551398	.	.	.	ID=TE 25-4;Parent=TE_BASE 25;name=TE 25;color=#a9a9a9
scaffold_111	feature	repeat_fragment	558405	565839	.	.	.	ID=TE 25-5;Parent=TE_BASE 25;name=TE 25;color=#a9a9a9
scaffold_111	feature	polypeptide_conserved_region	475456	475822	.	+	.	ID=DOMAIN 25-0-0;Parent=TE_BASE 25;annot=Class_I::LTR::Ty3/gypsy::chromovirus::Tekay RT_del;name=RT;color=#feb24c
scaffold_111	feature	polypeptide_conserved_region	479311	479566	.	+	.	ID=DOMAIN 25-1-0;Parent=TE_BASE 25;annot=Class_I::LTR::Ty3/gypsy::non-chromovirus::OTA::Athila RNaseH_osvaldo;name=RH;color=#fc4e2a
scaffold_111	feature	polypeptide_conserved_region	482219	482378	.	+	.	ID=DOMAIN 25-2-0;Parent=TE_BASE 25;annot=Class_I::LTR::Ty3/gypsy::chromovirus::Reina INT_reina;name=INT;color=#b10026
scaffold_111	feature	long_terminal_repeat	564737	565839	.	.	.	ID=LTR RIGHT 25-0;Parent=TE_BASE 25;name=ltr right;color=#f032e6
scaffold_111	feature	long_terminal_repeat	381573	382748	.	.	.	ID=LTR LEFT 25-0;Parent=TE_BASE 25;name=ltr left;color=#f032e6
scaffold_111	feature	nested_repeat	262819	566365	.	.	.	ID=TE_BASE 26;name=TE_BASE 26;annot=Class_I::LTR::Ty3/gypsy::chromovirus::CRM;color=#a9a9a9
scaffold_111	feature	repeat_fragment	262819	301759	.	.	.	ID=TE 26-0;Parent=TE_BASE 26;name=TE 26;color=#a9a9a9
scaffold_111	feature	repeat_fragment	360705	360888	.	.	.	ID=TE 26-1;Parent=TE_BASE 26;name=TE 26;color=#a9a9a9
scaffold_111	feature	repeat_fragment	365058	366966	.	.	.	ID=TE 26-2;Parent=TE_BASE 26;name=TE 26;color=#a9a9a9
scaffold_111	feature	repeat_fragment	371857	371857	.	.	.	ID=TE 26-3;Parent=TE_BASE 26;name=TE 26;color=#a9a9a9
scaffold_111	feature	repeat_fragment	381566	381573	.	.	.	ID=TE 26-4;Parent=TE_BASE 26;name=TE 26;color=#a9a9a9
scaffold_111	feature	repeat_fragment	565839	566365	.	.	.	ID=TE 26-5;Parent=TE_BASE 26;name=TE 26;color=#a9a9a9
scaffold_111	feature	polypeptide_conserved_region	295656	296418	.	-	.	ID=DOMAIN 26-0-0;Parent=TE_BASE 26;annot=Class_I::LTR::Ty3/gypsy::chromovirus::Tekay INT_del;name=INT;color=#b10026
scaffold_111	feature	polypeptide_conserved_region	296763	297084	.	-	.	ID=DOMAIN 26-1-0;Parent=TE_BASE 26;annot=Class_I::LTR::Ty3/gypsy::chromovirus::CRM RNaseH_crm;name=RH;color=#fc4e2a
scaffold_111	feature	primer_binding_site	263277	263293	.	.	.	ID=PBS 26;Parent=TE_BASE 26;name=ppt;color=#41ab5d
scaffold_111	feature	RR_tract	366948	366962	.	.	.	ID=PPT 26;Parent=TE_BASE 26;name=pbs;color=#c7e9c0
scaffold_111	feature	long_terminal_repeat	565842	566365	.	.	.	ID=LTR LEFT 26-0;Parent=TE_BASE 26;name=ltr left;color=#f032e6
scaffold_111	feature	long_terminal_repeat	262819	263252	.	.	.	ID=LTR RIGHT 26-0;Parent=TE_BASE 26;name=ltr right;color=#f032e6
##gff-version 3
##sequence-region scaffold_112 1 557149
scaffold_112	feature	nested_repeat	388417	421073	.	.	.	ID=TE_BASE 2;name=TE_BASE 2;annot=Class_I::LTR::Ty3/gypsy::chromovirus::Tekay;color=#a9a9a9
scaffold_112	feature	repeat_fragment	388417	421073	.	.	.	ID=TE 2-0;Parent=TE_BASE 2;name=TE 2;color=#a9a9a9
scaffold_112	feature	polypeptide_conserved_region	400694	400931	.	+	.	ID=DOMAIN 2-0-0;Parent=TE_BASE 2;annot=Class_I::LTR::Ty3/gypsy::chromovirus::Galadriel GAG_galadriel;name=GAG;color=#225ea8
scaffold_112	feature	polypeptide_conserved_region	402196	402871	.	+	.	ID=DOMAIN 2-1-0;Parent=TE_BASE 2;annot=Class_I::LTR::Ty3/gypsy::chromovirus::Tekay RT_del;name=RT;color=#feb24c
scaffold_112	feature	polypeptide_conserved_region	403003	403351	.	+	.	ID=DOMAIN 2-2-0;Parent=TE_BASE 2;annot=Class_I::LTR::Ty3/gypsy::chromovirus::Tekay RNaseH_del;name=RH;color=#fc4e2a
scaffold_112	feature	polypeptide_conserved_region	403606	404461	.	+	.	ID=DOMAIN 2-3-0;Parent=TE_BASE 2;annot=Class_I::LTR::Ty3/gypsy::chromovirus::Galadriel INT_galadriel;name=INT;color=#b10026
scaffold_112	feature	polypeptide_conserved_region	410845	411004	.	+	.	ID=DOMAIN 2-4-0;Parent=TE_BASE 2;annot=Class_I::LTR::Ty3/gypsy::chromovirus::Galadriel CHR_galadriel_SM1Galahad;name=CHD;color=#6a51a3
scaffold_112	feature	primer_binding_site	388669	388689	.	.	.	ID=PBS 2;Parent=TE_BASE 2;name=pbs;color=#c7e9c0
scaffold_112	feature	RR_tract	420830	420844	.	.	.	ID=PPT 2;Parent=TE_BASE 2;name=ppt;color=#41ab5d
scaffold_112	feature	long_terminal_repeat	420885	421073	.	.	.	ID=LTR RIGHT 2-0;Parent=TE_BASE 2;name=ltr right;color=#f032e6
scaffold_112	feature	long_terminal_repeat	388417	388599	.	.	.	ID=LTR LEFT 2-0;Parent=TE_BASE 2;name=ltr left;color=#f032e6
scaffold_112	feature	nested_repeat	290947	296146	.	.	.	ID=TE_BASE 4;name=TE_BASE 4;annot=Class_I::LTR::Ty3/gypsy::non-chromovirus::Selgy;color=#a9a9a9
scaffold_112	feature	repeat_fragment	290947	296146	.	.	.	ID=TE 4-0;Parent=TE_BASE 4;name=TE 4;color=#a9a9a9
scaffold_112	feature	polypeptide_conserved_region	291237	292242	.	-	.	ID=DOMAIN 4-0-0;Parent=TE_BASE 4;annot=Class_I::LTR::Ty3/gypsy::non-chromovirus::non-chromo-outgroup INT_cer2_3;name=INT;color=#b10026
scaffold_112	feature	polypeptide_conserved_region	292851	293217	.	-	.	ID=DOMAIN 4-1-0;Parent=TE_BASE 4;annot=Class_I::LTR::Ty3/gypsy::non-chromovirus::OTA::Athila RNaseH_osvaldo;name=RH;color=#fc4e2a
scaffold_112	feature	polypeptide_conserved_region	293373	294033	.	-	.	ID=DOMAIN 4-2-0;Parent=TE_BASE 4;annot=Class_I::LTR::Ty3/gypsy::non-chromovirus::Selgy RT_gmr1;name=RT;color=#feb24c
scaffold_112	feature	polypeptide_conserved_region	295367	295541	.	-	.	ID=DOMAIN 4-3-0;Parent=TE_BASE 4;annot=Class_I::LTR::Ty3/gypsy::non-chromovirus::Selgy saspase;name=GAG;color=#225ea8
scaffold_112	feature	primer_binding_site	291177	291202	.	.	.	ID=PBS 4;Parent=TE_BASE 4;name=ppt;color=#41ab5d
scaffold_112	feature	RR_tract	295939	295953	.	.	.	ID=PPT 4;Parent=TE_BASE 4;name=pbs;color=#c7e9c0
scaffold_112	feature	long_terminal_repeat	295972	296146	.	.	.	ID=LTR LEFT 4-0;Parent=TE_BASE 4;name=ltr left;color=#f032e6
scaffold_112	feature	long_terminal_repeat	290947	291121	.	.	.	ID=LTR RIGHT 4-0;Parent=TE_BASE 4;name=ltr right;color=#f032e6
[truncated: 24,289 more rows]
