# Supplementary material for: What Can Long Terminal Repeats Tell Us About the Age of LTR Retrotransposons, Gene Conversion and Ectopic Recombination?
Source: Front Plant Sci. 2020 May 20;11:644. doi: 10.3389/fpls.2020.00644 (PMC7251063; doi:10.3389/fpls.2020.00644)
Supplement: Supplementary file 1 [file Data_Sheet_1.ZIP › allGFFs/Slyc_all_protDom.gff]

##gff-version 3
##sequence-region SL2.50ch01 1 98543444
SL2.50ch01	feature	nested_repeat	98302167	98309381	.	.	.	ID=TE_BASE 6;name=TE_BASE 6;annot=Class_I::LTR::Ty3/gypsy::chromovirus::Tekay;color=#a9a9a9
SL2.50ch01	feature	repeat_fragment	98302167	98309381	.	.	.	ID=TE 6-0;Parent=TE_BASE 6;name=TE 6;color=#a9a9a9
SL2.50ch01	feature	polypeptide_conserved_region	98303740	98304148	.	+	.	ID=DOMAIN 6-0-0;Parent=TE_BASE 6;annot=Class_I::LTR::Ty3/gypsy::chromovirus::Tekay GAG_del;name=GAG;color=#225ea8
SL2.50ch01	feature	polypeptide_conserved_region	98305371	98306046	.	+	.	ID=DOMAIN 6-1-0;Parent=TE_BASE 6;annot=Class_I::LTR::Ty3/gypsy::chromovirus::Tekay RT_del;name=RT;color=#feb24c
SL2.50ch01	feature	polypeptide_conserved_region	98306181	98306532	.	+	.	ID=DOMAIN 6-2-0;Parent=TE_BASE 6;annot=Class_I::LTR::Ty3/gypsy::chromovirus::Tekay RNaseH_del;name=RH;color=#fc4e2a
SL2.50ch01	feature	polypeptide_conserved_region	98307301	98307892	.	+	.	ID=DOMAIN 6-3-0;Parent=TE_BASE 6;annot=Class_I::LTR::Ty3/gypsy::chromovirus::Tekay INT_del;name=INT;color=#b10026
SL2.50ch01	feature	polypeptide_conserved_region	98307949	98308099	.	+	.	ID=DOMAIN 6-4-0;Parent=TE_BASE 6;annot=Class_I::LTR::Ty3/gypsy::chromovirus::Tekay CHR_tekay_Lycopersicon;name=CHD;color=#6a51a3
SL2.50ch01	feature	primer_binding_site	98302438	98302456	.	.	.	ID=PBS 6;Parent=TE_BASE 6;name=pbs;color=#c7e9c0
SL2.50ch01	feature	RR_tract	98309035	98309049	.	.	.	ID=PPT 6;Parent=TE_BASE 6;name=ppt;color=#41ab5d
SL2.50ch01	feature	long_terminal_repeat	98309084	98309381	.	.	.	ID=LTR RIGHT 6-0;Parent=TE_BASE 6;name=ltr right;color=#f032e6
SL2.50ch01	feature	long_terminal_repeat	98302167	98302394	.	.	.	ID=LTR LEFT 6-0;Parent=TE_BASE 6;name=ltr left;color=#f032e6
SL2.50ch01	feature	nested_repeat	97161356	97167176	.	.	.	ID=TE_BASE 15;name=TE_BASE 15;annot=Class_I::LTR::Ty3/gypsy::chromovirus::Galadriel;color=#a9a9a9
SL2.50ch01	feature	repeat_fragment	97161356	97167176	.	.	.	ID=TE 15-0;Parent=TE_BASE 15;name=TE 15;color=#a9a9a9
SL2.50ch01	feature	polypeptide_conserved_region	97162140	97163169	.	-	.	ID=DOMAIN 15-0-0;Parent=TE_BASE 15;annot=Class_I::LTR::Ty3/gypsy::chromovirus::Galadriel INT_galadriel;name=INT;color=#b10026
SL2.50ch01	feature	polypeptide_conserved_region	97163409	97163742	.	-	.	ID=DOMAIN 15-1-0;Parent=TE_BASE 15;annot=Class_I::LTR::Ty3/gypsy::chromovirus::Galadriel RNaseH_galadriel;name=RH;color=#fc4e2a
SL2.50ch01	feature	polypeptide_conserved_region	97163853	97164528	.	-	.	ID=DOMAIN 15-2-0;Parent=TE_BASE 15;annot=Class_I::LTR::Ty3/gypsy::chromovirus::Galadriel RT_galadriel;name=RT;color=#feb24c
SL2.50ch01	feature	polypeptide_conserved_region	97164930	97165164	.	-	.	ID=DOMAIN 15-3-0;Parent=TE_BASE 15;annot=Class_I::LTR::Ty3/gypsy::chromovirus::Galadriel AP_galadriel;name=PROT;color=#ffeda0
SL2.50ch01	feature	polypeptide_conserved_region	97165363	97165960	.	-	.	ID=DOMAIN 15-4-0;Parent=TE_BASE 15;annot=Class_I::LTR::Ty3/gypsy::chromovirus::Galadriel GAG_galadriel;name=GAG;color=#225ea8
SL2.50ch01	feature	long_terminal_repeat	97166642	97167176	.	.	.	ID=LTR LEFT 15-0;Parent=TE_BASE 15;name=ltr left;color=#f032e6
SL2.50ch01	feature	long_terminal_repeat	97161356	97161873	.	.	.	ID=LTR RIGHT 15-0;Parent=TE_BASE 15;name=ltr right;color=#f032e6
SL2.50ch01	feature	target_site_duplication	97161352	97161355	.	.	.	ID=TSR RIGHT 15;Parent=TE_BASE 15;name=tsr right;color=#333333
SL2.50ch01	feature	target_site_duplication	97167177	97167180	.	.	.	ID=TSR LEFT 15;Parent=TE_BASE 15;name=tsr left;color=#333333
SL2.50ch01	feature	nested_repeat	96183912	96188552	.	.	.	ID=TE_BASE 18;name=TE_BASE 18;annot=Class_I::LTR::Ty1/copia::Ivana;color=#a9a9a9
SL2.50ch01	feature	repeat_fragment	96183912	96188552	.	.	.	ID=TE 18-0;Parent=TE_BASE 18;name=TE 18;color=#a9a9a9
SL2.50ch01	feature	polypeptide_conserved_region	96184338	96184554	.	-	.	ID=DOMAIN 18-0-0;Parent=TE_BASE 18;annot=Class_I::LTR::Ty1/copia::Ale RNaseH_retrofit;name=RH;color=#fc4e2a
SL2.50ch01	feature	polypeptide_conserved_region	96185075	96185558	.	-	.	ID=DOMAIN 18-1-0;Parent=TE_BASE 18;annot=Class_I::LTR::Ty1/copia::Ivana RT_oryco;name=RT;color=#feb24c
SL2.50ch01	feature	polypeptide_conserved_region	96186194	96186824	.	-	.	ID=DOMAIN 18-2-0;Parent=TE_BASE 18;annot=Class_I::LTR::Ty1/copia::Ale INT_retrofit;name=INT;color=#b10026
SL2.50ch01	feature	polypeptide_conserved_region	96187001	96187253	.	-	.	ID=DOMAIN 18-3-0;Parent=TE_BASE 18;annot=Class_I::LTR::Ty1/copia::Alesia AP_retrofit;name=PROT;color=#ffeda0
SL2.50ch01	feature	primer_binding_site	96184097	96184118	.	.	.	ID=PBS 18;Parent=TE_BASE 18;name=ppt;color=#41ab5d
SL2.50ch01	feature	RR_tract	96188352	96188366	.	.	.	ID=PPT 18;Parent=TE_BASE 18;name=pbs;color=#c7e9c0
SL2.50ch01	feature	long_terminal_repeat	96188408	96188552	.	.	.	ID=LTR LEFT 18-0;Parent=TE_BASE 18;name=ltr left;color=#f032e6
SL2.50ch01	feature	long_terminal_repeat	96183912	96184027	.	.	.	ID=LTR RIGHT 18-0;Parent=TE_BASE 18;name=ltr right;color=#f032e6
SL2.50ch01	feature	nested_repeat	96166319	96171401	.	.	.	ID=TE_BASE 19;name=TE_BASE 19;annot=Class_I::LTR::Ty1/copia::Ivana;color=#a9a9a9
SL2.50ch01	feature	repeat_fragment	96166319	96171401	.	.	.	ID=TE 19-0;Parent=TE_BASE 19;name=TE 19;color=#a9a9a9
SL2.50ch01	feature	polypeptide_conserved_region	96167960	96168203	.	+	.	ID=DOMAIN 19-0-0;Parent=TE_BASE 19;annot=Class_I::LTR::Ty1/copia::Alesia AP_retrofit;name=PROT;color=#ffeda0
SL2.50ch01	feature	polypeptide_conserved_region	96168371	96169001	.	+	.	ID=DOMAIN 19-1-0;Parent=TE_BASE 19;annot=Class_I::LTR::Ty1/copia::Ale INT_retrofit;name=INT;color=#b10026
SL2.50ch01	feature	polypeptide_conserved_region	96169628	96170351	.	+	.	ID=DOMAIN 19-2-0;Parent=TE_BASE 19;annot=Class_I::LTR::Ty1/copia::Ivana RT_oryco;name=RT;color=#feb24c
SL2.50ch01	feature	polypeptide_conserved_region	96170672	96171074	.	+	.	ID=DOMAIN 19-3-0;Parent=TE_BASE 19;annot=Class_I::LTR::Ty1/copia::Ale RNaseH_retrofit;name=RH;color=#fc4e2a
SL2.50ch01	feature	RR_tract	96171149	96171163	.	.	.	ID=PPT 19;Parent=TE_BASE 19;name=ppt;color=#41ab5d
SL2.50ch01	feature	long_terminal_repeat	96171165	96171401	.	.	.	ID=LTR RIGHT 19-0;Parent=TE_BASE 19;name=ltr right;color=#f032e6
SL2.50ch01	feature	long_terminal_repeat	96166319	96166555	.	.	.	ID=LTR LEFT 19-0;Parent=TE_BASE 19;name=ltr left;color=#f032e6
SL2.50ch01	feature	target_site_duplication	96166315	96166318	.	.	.	ID=TSR LEFT 19;Parent=TE_BASE 19;name=tsr left;color=#333333
SL2.50ch01	feature	target_site_duplication	96171402	96171405	.	.	.	ID=TSR RIGHT 19;Parent=TE_BASE 19;name=tsr right;color=#333333
SL2.50ch01	feature	nested_repeat	96011221	96016803	.	.	.	ID=TE_BASE 23;name=TE_BASE 23;annot=Class_I::LTR::Ty1/copia::Ivana;color=#a9a9a9
SL2.50ch01	feature	repeat_fragment	96011221	96016803	.	.	.	ID=TE 23-0;Parent=TE_BASE 23;name=TE 23;color=#a9a9a9
SL2.50ch01	feature	polypeptide_conserved_region	96011628	96012033	.	-	.	ID=DOMAIN 23-0-0;Parent=TE_BASE 23;annot=Class_I::LTR::Ty1/copia::Ale RNaseH_retrofit;name=RH;color=#fc4e2a
SL2.50ch01	feature	polypeptide_conserved_region	96012321	96013041	.	-	.	ID=DOMAIN 23-1-0;Parent=TE_BASE 23;annot=Class_I::LTR::Ty1/copia::Ivana RT_oryco;name=RT;color=#feb24c
SL2.50ch01	feature	polypeptide_conserved_region	96013951	96014380	.	-	.	ID=DOMAIN 23-2-0;Parent=TE_BASE 23;annot=Class_I::LTR::Ty1/copia::Ale INT_retrofit;name=INT;color=#b10026
SL2.50ch01	feature	long_terminal_repeat	96016493	96016803	.	.	.	ID=LTR LEFT 23-0;Parent=TE_BASE 23;name=ltr left;color=#f032e6
SL2.50ch01	feature	long_terminal_repeat	96011221	96011530	.	.	.	ID=LTR RIGHT 23-0;Parent=TE_BASE 23;name=ltr right;color=#f032e6
SL2.50ch01	feature	nested_repeat	95594783	95599894	.	.	.	ID=TE_BASE 31;name=TE_BASE 31;annot=Class_I::LTR::Ty1/copia::Ivana;color=#a9a9a9
SL2.50ch01	feature	repeat_fragment	95594783	95599894	.	.	.	ID=TE 31-0;Parent=TE_BASE 31;name=TE 31;color=#a9a9a9
SL2.50ch01	feature	polypeptide_conserved_region	95595132	95595534	.	-	.	ID=DOMAIN 31-0-0;Parent=TE_BASE 31;annot=Class_I::LTR::Ty1/copia::Ty1-outgroup RNaseH_copia;name=RH;color=#fc4e2a
SL2.50ch01	feature	polypeptide_conserved_region	95595891	95596590	.	-	.	ID=DOMAIN 31-1-0;Parent=TE_BASE 31;annot=Class_I::LTR::Ty1/copia::Ivana RT_oryco;name=RT;color=#feb24c
SL2.50ch01	feature	polypeptide_conserved_region	95597226	95597853	.	-	.	ID=DOMAIN 31-2-0;Parent=TE_BASE 31;annot=Class_I::LTR::Ty1/copia::Ale INT_retrofit;name=INT;color=#b10026
SL2.50ch01	feature	long_terminal_repeat	95599628	95599894	.	.	.	ID=LTR LEFT 31-0;Parent=TE_BASE 31;name=ltr left;color=#f032e6
SL2.50ch01	feature	long_terminal_repeat	95594783	95595049	.	.	.	ID=LTR RIGHT 31-0;Parent=TE_BASE 31;name=ltr right;color=#f032e6
SL2.50ch01	feature	target_site_duplication	95594778	95594782	.	.	.	ID=TSR RIGHT 31;Parent=TE_BASE 31;name=tsr right;color=#333333
SL2.50ch01	feature	target_site_duplication	95599895	95599899	.	.	.	ID=TSR LEFT 31;Parent=TE_BASE 31;name=tsr left;color=#333333
SL2.50ch01	feature	nested_repeat	95016083	95021125	.	.	.	ID=TE_BASE 38;name=TE_BASE 38;annot=Class_I::LTR::Ty1/copia::Ivana;color=#a9a9a9
SL2.50ch01	feature	repeat_fragment	95016083	95021125	.	.	.	ID=TE 38-0;Parent=TE_BASE 38;name=TE 38;color=#a9a9a9
SL2.50ch01	feature	polypeptide_conserved_region	95016402	95016804	.	-	.	ID=DOMAIN 38-0-0;Parent=TE_BASE 38;annot=Class_I::LTR::Ty1/copia::Ale RNaseH_retrofit;name=RH;color=#fc4e2a
SL2.50ch01	feature	polypeptide_conserved_region	95017122	95017587	.	-	.	ID=DOMAIN 38-1-0;Parent=TE_BASE 38;annot=Class_I::LTR::Ty1/copia::Ivana RT_oryco;name=RT;color=#feb24c
SL2.50ch01	feature	polypeptide_conserved_region	95018473	95019097	.	-	.	ID=DOMAIN 38-2-0;Parent=TE_BASE 38;annot=Class_I::LTR::Ty1/copia::Ale INT_retrofit;name=INT;color=#b10026
SL2.50ch01	feature	long_terminal_repeat	95020883	95021125	.	.	.	ID=LTR LEFT 38-0;Parent=TE_BASE 38;name=ltr left;color=#f032e6
SL2.50ch01	feature	long_terminal_repeat	95016083	95016320	.	.	.	ID=LTR RIGHT 38-0;Parent=TE_BASE 38;name=ltr right;color=#f032e6
SL2.50ch01	feature	target_site_duplication	95016078	95016082	.	.	.	ID=TSR RIGHT 38;Parent=TE_BASE 38;name=tsr right;color=#333333
SL2.50ch01	feature	target_site_duplication	95021126	95021130	.	.	.	ID=TSR LEFT 38;Parent=TE_BASE 38;name=tsr left;color=#333333
SL2.50ch01	feature	nested_repeat	94401145	94406158	.	.	.	ID=TE_BASE 44;name=TE_BASE 44;annot=Class_I::LTR::Ty1/copia::Ivana;color=#a9a9a9
SL2.50ch01	feature	repeat_fragment	94401145	94406158	.	.	.	ID=TE 44-0;Parent=TE_BASE 44;name=TE 44;color=#a9a9a9
SL2.50ch01	feature	polypeptide_conserved_region	94401534	94401939	.	-	.	ID=DOMAIN 44-0-0;Parent=TE_BASE 44;annot=Class_I::LTR::Ty1/copia::Ale RNaseH_retrofit;name=RH;color=#fc4e2a
SL2.50ch01	feature	polypeptide_conserved_region	94402281	94402983	.	-	.	ID=DOMAIN 44-1-0;Parent=TE_BASE 44;annot=Class_I::LTR::Ty1/copia::Ivana RT_oryco;name=RT;color=#feb24c
SL2.50ch01	feature	polypeptide_conserved_region	94403622	94404255	.	-	.	ID=DOMAIN 44-2-0;Parent=TE_BASE 44;annot=Class_I::LTR::Ty1/copia::Ale INT_retrofit;name=INT;color=#b10026
SL2.50ch01	feature	primer_binding_site	94401281	94401299	.	.	.	ID=PBS 44;Parent=TE_BASE 44;name=ppt;color=#41ab5d
SL2.50ch01	feature	RR_tract	94405985	94405999	.	.	.	ID=PPT 44;Parent=TE_BASE 44;name=pbs;color=#c7e9c0
SL2.50ch01	feature	long_terminal_repeat	94406044	94406158	.	.	.	ID=LTR LEFT 44-0;Parent=TE_BASE 44;name=ltr left;color=#f032e6
SL2.50ch01	feature	long_terminal_repeat	94401145	94401259	.	.	.	ID=LTR RIGHT 44-0;Parent=TE_BASE 44;name=ltr right;color=#f032e6
SL2.50ch01	feature	nested_repeat	94176092	94199250	.	.	.	ID=TE_BASE 47;name=TE_BASE 47;annot=Class_I::LTR::Ty3/gypsy::chromovirus::Tekay;color=#a9a9a9
SL2.50ch01	feature	repeat_fragment	94176092	94199250	.	.	.	ID=TE 47-0;Parent=TE_BASE 47;name=TE 47;color=#a9a9a9
SL2.50ch01	feature	polypeptide_conserved_region	94179500	94179650	.	-	.	ID=DOMAIN 47-0-0;Parent=TE_BASE 47;annot=Class_I::LTR::Ty3/gypsy::chromovirus::Tekay CHR_tekay_Cure;name=CHD;color=#6a51a3
SL2.50ch01	feature	polypeptide_conserved_region	94179707	94180040	.	-	.	ID=DOMAIN 47-1-0;Parent=TE_BASE 47;annot=Class_I::LTR::Ty3/gypsy::chromovirus::Tekay INT_del;name=INT;color=#b10026
SL2.50ch01	feature	primer_binding_site	94179338	94179361	.	.	.	ID=PBS 47;Parent=TE_BASE 47;name=ppt;color=#41ab5d
SL2.50ch01	feature	RR_tract	94196030	94196044	.	.	.	ID=PPT 47;Parent=TE_BASE 47;name=pbs;color=#c7e9c0
SL2.50ch01	feature	long_terminal_repeat	94196074	94199250	.	.	.	ID=LTR LEFT 47-0;Parent=TE_BASE 47;name=ltr left;color=#f032e6
SL2.50ch01	feature	long_terminal_repeat	94176092	94179335	.	.	.	ID=LTR RIGHT 47-0;Parent=TE_BASE 47;name=ltr right;color=#f032e6
SL2.50ch01	feature	nested_repeat	93925187	93950612	.	.	.	ID=TE_BASE 50;name=TE_BASE 50;annot=Class_I::LTR::Ty3/gypsy::non-chromovirus::OTA::Ogre/Tat::Retand;color=#a9a9a9
SL2.50ch01	feature	repeat_fragment	93925187	93950612	.	.	.	ID=TE 50-0;Parent=TE_BASE 50;name=TE 50;color=#a9a9a9
SL2.50ch01	feature	polypeptide_conserved_region	93938013	93938331	.	+	.	ID=DOMAIN 50-0-0;Parent=TE_BASE 50;annot=Class_I::LTR::Ty3/gypsy::non-chromovirus::OTA::Ogre/Tat::Retand AP_tat;name=PROT;color=#ffeda0
SL2.50ch01	feature	polypeptide_conserved_region	93939786	93940164	.	+	.	ID=DOMAIN 50-1-0;Parent=TE_BASE 50;annot=Class_I::LTR::Ty3/gypsy::non-chromovirus::OTA::Ogre/Tat::Retand RT_tat;name=RT;color=#feb24c
SL2.50ch01	feature	polypeptide_conserved_region	93940773	93941136	.	+	.	ID=DOMAIN 50-2-0;Parent=TE_BASE 50;annot=Class_I::LTR::Ty3/gypsy::non-chromovirus::OTA::Ogre/Tat::Ogre;name=aRH;color=#fc4e2a
SL2.50ch01	feature	polypeptide_conserved_region	93941448	93942486	.	+	.	ID=DOMAIN 50-3-0;Parent=TE_BASE 50;annot=Class_I::LTR::Ty3/gypsy::non-chromovirus::OTA::Ogre/Tat::Retand INT_tat;name=INT;color=#b10026
SL2.50ch01	feature	primer_binding_site	93925454	93925473	.	.	.	ID=PBS 50;Parent=TE_BASE 50;name=pbs;color=#c7e9c0
SL2.50ch01	feature	RR_tract	93950333	93950347	.	.	.	ID=PPT 50;Parent=TE_BASE 50;name=ppt;color=#41ab5d
SL2.50ch01	feature	long_terminal_repeat	93950348	93950612	.	.	.	ID=LTR RIGHT 50-0;Parent=TE_BASE 50;name=ltr right;color=#f032e6
SL2.50ch01	feature	long_terminal_repeat	93925187	93925439	.	.	.	ID=LTR LEFT 50-0;Parent=TE_BASE 50;name=ltr left;color=#f032e6
SL2.50ch01	feature	nested_repeat	93877237	93918824	.	.	.	ID=TE_BASE 51;name=TE_BASE 51;annot=Class_I::LTR::Ty1/copia::Tork;color=#a9a9a9
SL2.50ch01	feature	repeat_fragment	93877237	93918824	.	.	.	ID=TE 51-0;Parent=TE_BASE 51;name=TE 51;color=#a9a9a9
SL2.50ch01	feature	polypeptide_conserved_region	93880986	93881664	.	+	.	ID=DOMAIN 51-0-0;Parent=TE_BASE 51;annot=Class_I::LTR::Ty1/copia::Tork GAG_tork;name=GAG;color=#225ea8
SL2.50ch01	feature	polypeptide_conserved_region	93881792	93882038	.	+	.	ID=DOMAIN 51-1-0;Parent=TE_BASE 51;annot=Class_I::LTR::Ty1/copia::Tork AP_tork;name=PROT;color=#ffeda0
SL2.50ch01	feature	polypeptide_conserved_region	93882194	93882836	.	+	.	ID=DOMAIN 51-2-0;Parent=TE_BASE 51;annot=Class_I::LTR::Ty1/copia::Tork INT_tork;name=INT;color=#b10026
SL2.50ch01	feature	polypeptide_conserved_region	93883379	93884114	.	+	.	ID=DOMAIN 51-3-0;Parent=TE_BASE 51;annot=Class_I::LTR::Ty1/copia::Tork RT_tork;name=RT;color=#feb24c
SL2.50ch01	feature	polypeptide_conserved_region	93884426	93884816	.	+	.	ID=DOMAIN 51-4-0;Parent=TE_BASE 51;annot=Class_I::LTR::Ty1/copia::Tork RNaseH_tork;name=RH;color=#fc4e2a
SL2.50ch01	feature	primer_binding_site	93877310	93877329	.	.	.	ID=PBS 51;Parent=TE_BASE 51;name=pbs;color=#c7e9c0
SL2.50ch01	feature	RR_tract	93918662	93918676	.	.	.	ID=PPT 51;Parent=TE_BASE 51;name=ppt;color=#41ab5d
SL2.50ch01	feature	long_terminal_repeat	93918753	93918824	.	.	.	ID=LTR RIGHT 51-0;Parent=TE_BASE 51;name=ltr right;color=#f032e6
SL2.50ch01	feature	long_terminal_repeat	93877237	93877307	.	.	.	ID=LTR LEFT 51-0;Parent=TE_BASE 51;name=ltr left;color=#f032e6
SL2.50ch01	feature	target_site_duplication	93877232	93877236	.	.	.	ID=TSR LEFT 51;Parent=TE_BASE 51;name=tsr left;color=#333333
SL2.50ch01	feature	target_site_duplication	93918825	93918829	.	.	.	ID=TSR RIGHT 51;Parent=TE_BASE 51;name=tsr right;color=#333333
SL2.50ch01	feature	nested_repeat	93485911	93491892	.	.	.	ID=TE_BASE 54;name=TE_BASE 54;annot=Class_I::LTR::Ty1/copia::SIRE;color=#a9a9a9
SL2.50ch01	feature	repeat_fragment	93485911	93491892	.	.	.	ID=TE 54-0;Parent=TE_BASE 54;name=TE 54;color=#a9a9a9
SL2.50ch01	feature	polypeptide_conserved_region	93486807	93487641	.	+	.	ID=DOMAIN 54-0-0;Parent=TE_BASE 54;annot=Class_I::LTR::Ty1/copia::SIRE GAG_sire;name=GAG;color=#225ea8
SL2.50ch01	feature	primer_binding_site	93486713	93486733	.	.	.	ID=PBS 54;Parent=TE_BASE 54;name=pbs;color=#c7e9c0
SL2.50ch01	feature	RR_tract	93491013	93491027	.	.	.	ID=PPT 54;Parent=TE_BASE 54;name=ppt;color=#41ab5d
SL2.50ch01	feature	long_terminal_repeat	93491082	93491892	.	.	.	ID=LTR RIGHT 54-0;Parent=TE_BASE 54;name=ltr right;color=#f032e6
SL2.50ch01	feature	long_terminal_repeat	93485911	93486708	.	.	.	ID=LTR LEFT 54-0;Parent=TE_BASE 54;name=ltr left;color=#f032e6
SL2.50ch01	feature	target_site_duplication	93485906	93485910	.	.	.	ID=TSR LEFT 54;Parent=TE_BASE 54;name=tsr left;color=#333333
SL2.50ch01	feature	target_site_duplication	93491893	93491897	.	.	.	ID=TSR RIGHT 54;Parent=TE_BASE 54;name=tsr right;color=#333333
SL2.50ch01	feature	nested_repeat	93256246	93270991	.	.	.	ID=TE_BASE 55;name=TE_BASE 55;annot=Class_I::LTR::Ty1/copia::Tork;color=#a9a9a9
SL2.50ch01	feature	repeat_fragment	93256246	93270991	.	.	.	ID=TE 55-0;Parent=TE_BASE 55;name=TE 55;color=#a9a9a9
SL2.50ch01	feature	polypeptide_conserved_region	93265870	93266272	.	-	.	ID=DOMAIN 55-0-0;Parent=TE_BASE 55;annot=Class_I::LTR::Ty1/copia::Tork RNaseH_tork;name=RH;color=#fc4e2a
SL2.50ch01	feature	polypeptide_conserved_region	93266575	93267310	.	-	.	ID=DOMAIN 55-1-0;Parent=TE_BASE 55;annot=Class_I::LTR::Ty1/copia::Tork RT_tork;name=RT;color=#feb24c
SL2.50ch01	feature	polypeptide_conserved_region	93267889	93268435	.	-	.	ID=DOMAIN 55-2-0;Parent=TE_BASE 55;annot=Class_I::LTR::Ty1/copia::Tork INT_tork;name=INT;color=#b10026
SL2.50ch01	feature	polypeptide_conserved_region	93268786	93268924	.	-	.	ID=DOMAIN 55-3-0;Parent=TE_BASE 55;annot=Class_I::LTR::Ty1/copia::Tork AP_tork;name=PROT;color=#ffeda0
SL2.50ch01	feature	polypeptide_conserved_region	93269175	93269775	.	-	.	ID=DOMAIN 55-4-0;Parent=TE_BASE 55;annot=Class_I::LTR::Ty1/copia::Tork GAG_tork;name=GAG;color=#225ea8
SL2.50ch01	feature	long_terminal_repeat	93270810	93270991	.	.	.	ID=LTR LEFT 55-0;Parent=TE_BASE 55;name=ltr left;color=#f032e6
SL2.50ch01	feature	long_terminal_repeat	93256246	93256430	.	.	.	ID=LTR RIGHT 55-0;Parent=TE_BASE 55;name=ltr right;color=#f032e6
SL2.50ch01	feature	target_site_duplication	93256242	93256245	.	.	.	ID=TSR RIGHT 55;Parent=TE_BASE 55;name=tsr right;color=#333333
SL2.50ch01	feature	target_site_duplication	93270992	93270995	.	.	.	ID=TSR LEFT 55;Parent=TE_BASE 55;name=tsr left;color=#333333
SL2.50ch01	feature	nested_repeat	92916713	92920036	.	.	.	ID=TE_BASE 56;name=TE_BASE 56;annot=Class_I::LTR::Ty1/copia::Tork;color=#a9a9a9
SL2.50ch01	feature	repeat_fragment	92916713	92920036	.	.	.	ID=TE 56-0;Parent=TE_BASE 56;name=TE 56;color=#a9a9a9
SL2.50ch01	feature	polypeptide_conserved_region	92917994	92918726	.	+	.	ID=DOMAIN 56-0-0;Parent=TE_BASE 56;annot=Class_I::LTR::Ty1/copia::Tork RT_tork;name=RT;color=#feb24c
SL2.50ch01	feature	polypeptide_conserved_region	92919042	92919444	.	+	.	ID=DOMAIN 56-1-0;Parent=TE_BASE 56;annot=Class_I::LTR::Ty1/copia::Tork RNaseH_tork;name=RH;color=#fc4e2a
SL2.50ch01	feature	primer_binding_site	92917202	92917219	.	.	.	ID=PBS 56;Parent=TE_BASE 56;name=pbs;color=#c7e9c0
SL2.50ch01	feature	RR_tract	92919540	92919554	.	.	.	ID=PPT 56;Parent=TE_BASE 56;name=ppt;color=#41ab5d
SL2.50ch01	feature	long_terminal_repeat	92919580	92920036	.	.	.	ID=LTR RIGHT 56-0;Parent=TE_BASE 56;name=ltr right;color=#f032e6
SL2.50ch01	feature	long_terminal_repeat	92916713	92917197	.	.	.	ID=LTR LEFT 56-0;Parent=TE_BASE 56;name=ltr left;color=#f032e6
SL2.50ch01	feature	target_site_duplication	92916708	92916712	.	.	.	ID=TSR LEFT 56;Parent=TE_BASE 56;name=tsr left;color=#333333
SL2.50ch01	feature	target_site_duplication	92920037	92920041	.	.	.	ID=TSR RIGHT 56;Parent=TE_BASE 56;name=tsr right;color=#333333
SL2.50ch01	feature	nested_repeat	92378244	92383199	.	.	.	ID=TE_BASE 65;name=TE_BASE 65;annot=Class_I::LTR::Ty1/copia::SIRE;color=#a9a9a9
SL2.50ch01	feature	repeat_fragment	92378244	92383199	.	.	.	ID=TE 65-0;Parent=TE_BASE 65;name=TE 65;color=#a9a9a9
SL2.50ch01	feature	polypeptide_conserved_region	92379347	92379734	.	+	.	ID=DOMAIN 65-0-0;Parent=TE_BASE 65;annot=Class_I::LTR::Ty1/copia::SIRE GAG_sire;name=GAG;color=#225ea8
SL2.50ch01	feature	RR_tract	92383092	92383106	.	.	.	ID=PPT 65;Parent=TE_BASE 65;name=ppt;color=#41ab5d
SL2.50ch01	feature	long_terminal_repeat	92383106	92383199	.	.	.	ID=LTR RIGHT 65-0;Parent=TE_BASE 65;name=ltr right;color=#f032e6
SL2.50ch01	feature	long_terminal_repeat	92378244	92378337	.	.	.	ID=LTR LEFT 65-0;Parent=TE_BASE 65;name=ltr left;color=#f032e6
SL2.50ch01	feature	target_site_duplication	92378239	92378243	.	.	.	ID=TSR LEFT 65;Parent=TE_BASE 65;name=tsr left;color=#333333
SL2.50ch01	feature	target_site_duplication	92383200	92383204	.	.	.	ID=TSR RIGHT 65;Parent=TE_BASE 65;name=tsr right;color=#333333
SL2.50ch01	feature	nested_repeat	90290639	90306958	.	.	.	ID=TE_BASE 79;name=TE_BASE 79;annot=Class_I::LTR::Ty3/gypsy::non-chromovirus::OTA::Ogre/Tat::Retand;color=#a9a9a9
SL2.50ch01	feature	repeat_fragment	90290639	90306958	.	.	.	ID=TE 79-0;Parent=TE_BASE 79;name=TE 79;color=#a9a9a9
SL2.50ch01	feature	polypeptide_conserved_region	90293942	90294980	.	-	.	ID=DOMAIN 79-0-0;Parent=TE_BASE 79;annot=Class_I::LTR::Ty3/gypsy::non-chromovirus::OTA::Ogre/Tat::Retand INT_tat;name=INT;color=#b10026
SL2.50ch01	feature	polypeptide_conserved_region	90295301	90295664	.	-	.	ID=DOMAIN 79-1-0;Parent=TE_BASE 79;annot=Class_I::LTR::Ty3/gypsy::non-chromovirus::OTA::Ogre/Tat::Ogre;name=aRH;color=#fc4e2a
SL2.50ch01	feature	polypeptide_conserved_region	90295760	90296123	.	-	.	ID=DOMAIN 79-2-0;Parent=TE_BASE 79;annot=Class_I::LTR::Ty3/gypsy::non-chromovirus::OTA::Ogre/Tat::Retand RNaseH_tat;name=RH;color=#fc4e2a
SL2.50ch01	feature	polypeptide_conserved_region	90296273	90296945	.	-	.	ID=DOMAIN 79-3-0;Parent=TE_BASE 79;annot=Class_I::LTR::Ty3/gypsy::non-chromovirus::OTA::Ogre/Tat::Retand RT_tat;name=RT;color=#feb24c
SL2.50ch01	feature	polypeptide_conserved_region	90298106	90298424	.	-	.	ID=DOMAIN 79-4-0;Parent=TE_BASE 79;annot=Class_I::LTR::Ty3/gypsy::non-chromovirus::OTA::Ogre/Tat::Retand AP_tat;name=PROT;color=#ffeda0
SL2.50ch01	feature	long_terminal_repeat	90306788	90306958	.	.	.	ID=LTR LEFT 79-0;Parent=TE_BASE 79;name=ltr left;color=#f032e6
SL2.50ch01	feature	long_terminal_repeat	90290639	90290809	.	.	.	ID=LTR RIGHT 79-0;Parent=TE_BASE 79;name=ltr right;color=#f032e6
SL2.50ch01	feature	nested_repeat	89942214	89945981	.	.	.	ID=TE_BASE 81;name=TE_BASE 81;annot=Class_I::LTR::Ty3/gypsy::chromovirus::Tekay;color=#a9a9a9
SL2.50ch01	feature	repeat_fragment	89942214	89945981	.	.	.	ID=TE 81-0;Parent=TE_BASE 81;name=TE 81;color=#a9a9a9
SL2.50ch01	feature	polypeptide_conserved_region	89942852	89943203	.	-	.	ID=DOMAIN 81-0-0;Parent=TE_BASE 81;annot=Class_I::LTR::Ty3/gypsy::chromovirus::Tekay RNaseH_del;name=RH;color=#fc4e2a
SL2.50ch01	feature	polypeptide_conserved_region	89943338	89944013	.	-	.	ID=DOMAIN 81-1-0;Parent=TE_BASE 81;annot=Class_I::LTR::Ty3/gypsy::chromovirus::Tekay RT_del;name=RT;color=#feb24c
SL2.50ch01	feature	polypeptide_conserved_region	89944430	89944886	.	-	.	ID=DOMAIN 81-2-0;Parent=TE_BASE 81;annot=Class_I::LTR::Ty3/gypsy::chromovirus::Tekay GAG_del;name=GAG;color=#225ea8
SL2.50ch01	feature	primer_binding_site	89942640	89942658	.	.	.	ID=PBS 81;Parent=TE_BASE 81;name=ppt;color=#41ab5d
SL2.50ch01	feature	RR_tract	89945514	89945528	.	.	.	ID=PPT 81;Parent=TE_BASE 81;name=pbs;color=#c7e9c0
SL2.50ch01	feature	long_terminal_repeat	89945611	89945981	.	.	.	ID=LTR LEFT 81-0;Parent=TE_BASE 81;name=ltr left;color=#f032e6
SL2.50ch01	feature	long_terminal_repeat	89942214	89942584	.	.	.	ID=LTR RIGHT 81-0;Parent=TE_BASE 81;name=ltr right;color=#f032e6
SL2.50ch01	feature	nested_repeat	89030658	89035230	.	.	.	ID=TE_BASE 85;name=TE_BASE 85;annot=Class_I::LTR::Ty1/copia::Tork;color=#a9a9a9
SL2.50ch01	feature	repeat_fragment	89030658	89035230	.	.	.	ID=TE 85-0;Parent=TE_BASE 85;name=TE 85;color=#a9a9a9
SL2.50ch01	feature	polypeptide_conserved_region	89030984	89031665	.	+	.	ID=DOMAIN 85-0-0;Parent=TE_BASE 85;annot=Class_I::LTR::Ty1/copia::Tork GAG_tork;name=GAG;color=#225ea8
SL2.50ch01	feature	polypeptide_conserved_region	89031826	89032042	.	+	.	ID=DOMAIN 85-1-0;Parent=TE_BASE 85;annot=Class_I::LTR::Ty1/copia::Tork AP_tork;name=PROT;color=#ffeda0
SL2.50ch01	feature	polypeptide_conserved_region	89032198	89032843	.	+	.	ID=DOMAIN 85-2-0;Parent=TE_BASE 85;annot=Class_I::LTR::Ty1/copia::Tork INT_tork;name=INT;color=#b10026
SL2.50ch01	feature	polypeptide_conserved_region	89033382	89034099	.	+	.	ID=DOMAIN 85-3-0;Parent=TE_BASE 85;annot=Class_I::LTR::Ty1/copia::Tork RT_tork;name=RT;color=#feb24c
SL2.50ch01	feature	polypeptide_conserved_region	89034428	89034818	.	+	.	ID=DOMAIN 85-4-0;Parent=TE_BASE 85;annot=Class_I::LTR::Ty1/copia::Tork RNaseH_tork;name=RH;color=#fc4e2a
SL2.50ch01	feature	primer_binding_site	89030914	89030936	.	.	.	ID=PBS 85;Parent=TE_BASE 85;name=pbs;color=#c7e9c0
SL2.50ch01	feature	RR_tract	89034899	89034913	.	.	.	ID=PPT 85;Parent=TE_BASE 85;name=ppt;color=#41ab5d
SL2.50ch01	feature	long_terminal_repeat	89034975	89035230	.	.	.	ID=LTR RIGHT 85-0;Parent=TE_BASE 85;name=ltr right;color=#f032e6
SL2.50ch01	feature	long_terminal_repeat	89030658	89030908	.	.	.	ID=LTR LEFT 85-0;Parent=TE_BASE 85;name=ltr left;color=#f032e6
SL2.50ch01	feature	target_site_duplication	89030653	89030657	.	.	.	ID=TSR LEFT 85;Parent=TE_BASE 85;name=tsr left;color=#333333
SL2.50ch01	feature	target_site_duplication	89035231	89035235	.	.	.	ID=TSR RIGHT 85;Parent=TE_BASE 85;name=tsr right;color=#333333
SL2.50ch01	feature	nested_repeat	88251833	88257829	.	.	.	ID=TE_BASE 92;name=TE_BASE 92;annot=Class_I::LTR::Ty3/gypsy::chromovirus::Galadriel;color=#a9a9a9
SL2.50ch01	feature	repeat_fragment	88251833	88257829	.	.	.	ID=TE 92-0;Parent=TE_BASE 92;name=TE 92;color=#a9a9a9
SL2.50ch01	feature	polypeptide_conserved_region	88252646	88253675	.	-	.	ID=DOMAIN 92-0-0;Parent=TE_BASE 92;annot=Class_I::LTR::Ty3/gypsy::chromovirus::Galadriel INT_galadriel;name=INT;color=#b10026
SL2.50ch01	feature	polypeptide_conserved_region	88253897	88254248	.	-	.	ID=DOMAIN 92-1-0;Parent=TE_BASE 92;annot=Class_I::LTR::Ty3/gypsy::chromovirus::Galadriel RNaseH_galadriel;name=RH;color=#fc4e2a
SL2.50ch01	feature	polypeptide_conserved_region	88254383	88255040	.	-	.	ID=DOMAIN 92-2-0;Parent=TE_BASE 92;annot=Class_I::LTR::Ty3/gypsy::chromovirus::Galadriel RT_galadriel;name=RT;color=#feb24c
SL2.50ch01	feature	polypeptide_conserved_region	88255448	88255682	.	-	.	ID=DOMAIN 92-3-0;Parent=TE_BASE 92;annot=Class_I::LTR::Ty3/gypsy::chromovirus::Galadriel AP_galadriel;name=PROT;color=#ffeda0
SL2.50ch01	feature	polypeptide_conserved_region	88255880	88256474	.	-	.	ID=DOMAIN 92-4-0;Parent=TE_BASE 92;annot=Class_I::LTR::Ty3/gypsy::chromovirus::Galadriel GAG_galadriel;name=GAG;color=#225ea8
SL2.50ch01	feature	long_terminal_repeat	88257284	88257829	.	.	.	ID=LTR LEFT 92-0;Parent=TE_BASE 92;name=ltr left;color=#f032e6
SL2.50ch01	feature	long_terminal_repeat	88251833	88252379	.	.	.	ID=LTR RIGHT 92-0;Parent=TE_BASE 92;name=ltr right;color=#f032e6
SL2.50ch01	feature	target_site_duplication	88251829	88251832	.	.	.	ID=TSR RIGHT 92;Parent=TE_BASE 92;name=tsr right;color=#333333
SL2.50ch01	feature	target_site_duplication	88257830	88257833	.	.	.	ID=TSR LEFT 92;Parent=TE_BASE 92;name=tsr left;color=#333333
SL2.50ch01	feature	nested_repeat	86608159	86612477	.	.	.	ID=TE_BASE 98;name=TE_BASE 98;annot=Class_I::LTR::Ty1/copia::SIRE;color=#a9a9a9
SL2.50ch01	feature	repeat_fragment	86608159	86612477	.	.	.	ID=TE 98-0;Parent=TE_BASE 98;name=TE 98;color=#a9a9a9
SL2.50ch01	feature	polypeptide_conserved_region	86609518	86609770	.	+	.	ID=DOMAIN 98-0-0;Parent=TE_BASE 98;annot=Class_I::LTR::Ty1/copia::Alesia AP_retrofit;name=PROT;color=#ffeda0
SL2.50ch01	feature	polypeptide_conserved_region	86610189	86610576	.	+	.	ID=DOMAIN 98-1-0;Parent=TE_BASE 98;annot=Class_I::LTR::Ty1/copia::Ale INT_retrofit;name=INT;color=#b10026
SL2.50ch01	feature	polypeptide_conserved_region	86611075	86611525	.	+	.	ID=DOMAIN 98-2-0;Parent=TE_BASE 98;annot=Class_I::LTR::Ty1/copia::SIRE RT_sire;name=RT;color=#feb24c
SL2.50ch01	feature	polypeptide_conserved_region	86611817	86612213	.	+	.	ID=DOMAIN 98-3-0;Parent=TE_BASE 98;annot=Class_I::LTR::Ty1/copia::Ty1-outgroup RNaseH_copia;name=RH;color=#fc4e2a
SL2.50ch01	feature	long_terminal_repeat	86612255	86612477	.	.	.	ID=LTR RIGHT 98-0;Parent=TE_BASE 98;name=ltr right;color=#f032e6
SL2.50ch01	feature	long_terminal_repeat	86608159	86608346	.	.	.	ID=LTR LEFT 98-0;Parent=TE_BASE 98;name=ltr left;color=#f032e6
SL2.50ch01	feature	nested_repeat	84491140	84496585	.	.	.	ID=TE_BASE 107;name=TE_BASE 107;annot=Class_I::LTR::Ty1/copia::Ivana;color=#a9a9a9
SL2.50ch01	feature	repeat_fragment	84491140	84496585	.	.	.	ID=TE 107-0;Parent=TE_BASE 107;name=TE 107;color=#a9a9a9
SL2.50ch01	feature	polypeptide_conserved_region	84491559	84491961	.	-	.	ID=DOMAIN 107-0-0;Parent=TE_BASE 107;annot=Class_I::LTR::Ty1/copia::Ale RNaseH_retrofit;name=RH;color=#fc4e2a
SL2.50ch01	feature	polypeptide_conserved_region	84492135	84492855	.	-	.	ID=DOMAIN 107-1-0;Parent=TE_BASE 107;annot=Class_I::LTR::Ty1/copia::Ivana RT_oryco;name=RT;color=#feb24c
SL2.50ch01	feature	polypeptide_conserved_region	84493590	84494220	.	-	.	ID=DOMAIN 107-2-0;Parent=TE_BASE 107;annot=Class_I::LTR::Ty1/copia::Ale INT_retrofit;name=INT;color=#b10026
SL2.50ch01	feature	long_terminal_repeat	84496248	84496585	.	.	.	ID=LTR LEFT 107-0;Parent=TE_BASE 107;name=ltr left;color=#f032e6
SL2.50ch01	feature	long_terminal_repeat	84491140	84491481	.	.	.	ID=LTR RIGHT 107-0;Parent=TE_BASE 107;name=ltr right;color=#f032e6
SL2.50ch01	feature	target_site_duplication	84491135	84491139	.	.	.	ID=TSR RIGHT 107;Parent=TE_BASE 107;name=tsr right;color=#333333
SL2.50ch01	feature	target_site_duplication	84496586	84496590	.	.	.	ID=TSR LEFT 107;Parent=TE_BASE 107;name=tsr left;color=#333333
SL2.50ch01	feature	nested_repeat	84236756	84257028	.	.	.	ID=TE_BASE 108;name=TE_BASE 108;annot=Class_I::LTR::Ty3/gypsy::non-chromovirus::OTA::Ogre/Tat::Retand;color=#a9a9a9
SL2.50ch01	feature	repeat_fragment	84236756	84257028	.	.	.	ID=TE 108-0;Parent=TE_BASE 108;name=TE 108;color=#a9a9a9
SL2.50ch01	feature	polypeptide_conserved_region	84242993	84244031	.	-	.	ID=DOMAIN 108-0-0;Parent=TE_BASE 108;annot=Class_I::LTR::Ty3/gypsy::non-chromovirus::OTA::Ogre/Tat::Retand INT_tat;name=INT;color=#b10026
SL2.50ch01	feature	polypeptide_conserved_region	84244352	84244715	.	-	.	ID=DOMAIN 108-1-0;Parent=TE_BASE 108;annot=Class_I::LTR::Ty3/gypsy::non-chromovirus::OTA::Ogre/Tat::Ogre;name=aRH;color=#fc4e2a
SL2.50ch01	feature	polypeptide_conserved_region	84244811	84245174	.	-	.	ID=DOMAIN 108-2-0;Parent=TE_BASE 108;annot=Class_I::LTR::Ty3/gypsy::non-chromovirus::OTA::Ogre/Tat::Retand RNaseH_tat;name=RH;color=#fc4e2a
SL2.50ch01	feature	polypeptide_conserved_region	84245324	84245996	.	-	.	ID=DOMAIN 108-3-0;Parent=TE_BASE 108;annot=Class_I::LTR::Ty3/gypsy::non-chromovirus::OTA::Ogre/Tat::Retand RT_tat;name=RT;color=#feb24c
SL2.50ch01	feature	polypeptide_conserved_region	84247229	84247514	.	-	.	ID=DOMAIN 108-4-0;Parent=TE_BASE 108;annot=Class_I::LTR::Ty3/gypsy::non-chromovirus::OTA::Ogre/Tat::Retand AP_tat;name=PROT;color=#ffeda0
SL2.50ch01	feature	long_terminal_repeat	84253878	84257028	.	.	.	ID=LTR LEFT 108-0;Parent=TE_BASE 108;name=ltr left;color=#f032e6
SL2.50ch01	feature	long_terminal_repeat	84236756	84239906	.	.	.	ID=LTR RIGHT 108-0;Parent=TE_BASE 108;name=ltr right;color=#f032e6
SL2.50ch01	feature	target_site_duplication	84236751	84236755	.	.	.	ID=TSR RIGHT 108;Parent=TE_BASE 108;name=tsr right;color=#333333
SL2.50ch01	feature	target_site_duplication	84257029	84257033	.	.	.	ID=TSR LEFT 108;Parent=TE_BASE 108;name=tsr left;color=#333333
SL2.50ch01	feature	nested_repeat	84142287	84146868	.	.	.	ID=TE_BASE 110;name=TE_BASE 110;annot=Class_I::LTR::Ty1/copia::Tork;color=#a9a9a9
SL2.50ch01	feature	repeat_fragment	84142287	84146868	.	.	.	ID=TE 110-0;Parent=TE_BASE 110;name=TE 110;color=#a9a9a9
SL2.50ch01	feature	polypeptide_conserved_region	84142701	84143091	.	-	.	ID=DOMAIN 110-0-0;Parent=TE_BASE 110;annot=Class_I::LTR::Ty1/copia::Tork RNaseH_tork;name=RH;color=#fc4e2a
SL2.50ch01	feature	polypeptide_conserved_region	84143400	84144135	.	-	.	ID=DOMAIN 110-1-0;Parent=TE_BASE 110;annot=Class_I::LTR::Ty1/copia::Tork RT_tork;name=RT;color=#feb24c
SL2.50ch01	feature	polypeptide_conserved_region	84144815	84145322	.	-	.	ID=DOMAIN 110-2-0;Parent=TE_BASE 110;annot=Class_I::LTR::Ty1/copia::Tork INT_tork;name=INT;color=#b10026
SL2.50ch01	feature	polypeptide_conserved_region	84145478	84145724	.	-	.	ID=DOMAIN 110-3-0;Parent=TE_BASE 110;annot=Class_I::LTR::Ty1/copia::Tork AP_tork;name=PROT;color=#ffeda0
SL2.50ch01	feature	polypeptide_conserved_region	84145850	84146531	.	-	.	ID=DOMAIN 110-4-0;Parent=TE_BASE 110;annot=Class_I::LTR::Ty1/copia::Tork GAG_tork;name=GAG;color=#225ea8
SL2.50ch01	feature	long_terminal_repeat	84146612	84146868	.	.	.	ID=LTR LEFT 110-0;Parent=TE_BASE 110;name=ltr left;color=#f032e6
SL2.50ch01	feature	long_terminal_repeat	84142287	84142543	.	.	.	ID=LTR RIGHT 110-0;Parent=TE_BASE 110;name=ltr right;color=#f032e6
SL2.50ch01	feature	target_site_duplication	84142282	84142286	.	.	.	ID=TSR RIGHT 110;Parent=TE_BASE 110;name=tsr right;color=#333333
SL2.50ch01	feature	target_site_duplication	84146869	84146873	.	.	.	ID=TSR LEFT 110;Parent=TE_BASE 110;name=tsr left;color=#333333
SL2.50ch01	feature	nested_repeat	83588159	83593537	.	.	.	ID=TE_BASE 115;name=TE_BASE 115;annot=Class_I::LTR::Ty1/copia::Ivana;color=#a9a9a9
SL2.50ch01	feature	repeat_fragment	83588159	83593537	.	.	.	ID=TE 115-0;Parent=TE_BASE 115;name=TE 115;color=#a9a9a9
SL2.50ch01	feature	polypeptide_conserved_region	83590492	83591125	.	+	.	ID=DOMAIN 115-0-0;Parent=TE_BASE 115;annot=Class_I::LTR::Ty1/copia::Ale INT_retrofit;name=INT;color=#b10026
SL2.50ch01	feature	polypeptide_conserved_region	83591776	83592487	.	+	.	ID=DOMAIN 115-1-0;Parent=TE_BASE 115;annot=Class_I::LTR::Ty1/copia::Ivana RT_oryco;name=RT;color=#feb24c
SL2.50ch01	feature	polypeptide_conserved_region	83592777	83593179	.	+	.	ID=DOMAIN 115-2-0;Parent=TE_BASE 115;annot=Class_I::LTR::Ty1/copia::Ale RNaseH_retrofit;name=RH;color=#fc4e2a
SL2.50ch01	feature	RR_tract	83593243	83593257	.	.	.	ID=PPT 115;Parent=TE_BASE 115;name=ppt;color=#41ab5d
SL2.50ch01	feature	long_terminal_repeat	83593257	83593537	.	.	.	ID=LTR RIGHT 115-0;Parent=TE_BASE 115;name=ltr right;color=#f032e6
SL2.50ch01	feature	long_terminal_repeat	83588159	83588439	.	.	.	ID=LTR LEFT 115-0;Parent=TE_BASE 115;name=ltr left;color=#f032e6
SL2.50ch01	feature	target_site_duplication	83588154	83588158	.	.	.	ID=TSR LEFT 115;Parent=TE_BASE 115;name=tsr left;color=#333333
SL2.50ch01	feature	target_site_duplication	83593538	83593542	.	.	.	ID=TSR RIGHT 115;Parent=TE_BASE 115;name=tsr right;color=#333333
SL2.50ch01	feature	nested_repeat	83175571	83195766	.	.	.	ID=TE_BASE 117;name=TE_BASE 117;annot=Class_I::LTR::Ty3/gypsy::non-chromovirus::OTA::Ogre/Tat::Retand;color=#a9a9a9
SL2.50ch01	feature	repeat_fragment	83175571	83195766	.	.	.	ID=TE 117-0;Parent=TE_BASE 117;name=TE 117;color=#a9a9a9
SL2.50ch01	feature	polypeptide_conserved_region	83187644	83188232	.	+	.	ID=DOMAIN 117-0-0;Parent=TE_BASE 117;annot=Class_I::LTR::Ty3/gypsy::non-chromovirus::OTA::Ogre/Tat::Retand RT_tat;name=RT;color=#feb24c
SL2.50ch01	feature	polypeptide_conserved_region	83188476	83188839	.	+	.	ID=DOMAIN 117-1-0;Parent=TE_BASE 117;annot=Class_I::LTR::Ty3/gypsy::non-chromovirus::OTA::Ogre/Tat::Retand RNaseH_tat;name=RH;color=#fc4e2a
SL2.50ch01	feature	polypeptide_conserved_region	83188941	83189211	.	+	.	ID=DOMAIN 117-2-0;Parent=TE_BASE 117;annot=Class_I::LTR::Ty3/gypsy::non-chromovirus::OTA::Ogre/Tat::Ogre;name=aRH;color=#fc4e2a
SL2.50ch01	feature	polypeptide_conserved_region	83190174	83191212	.	+	.	ID=DOMAIN 117-3-0;Parent=TE_BASE 117;annot=Class_I::LTR::Ty3/gypsy::non-chromovirus::OTA::Ogre/Tat::Retand INT_tat;name=INT;color=#b10026
SL2.50ch01	feature	RR_tract	83194651	83194665	.	.	.	ID=PPT 117;Parent=TE_BASE 117;name=ppt;color=#41ab5d
SL2.50ch01	feature	long_terminal_repeat	83194668	83195766	.	.	.	ID=LTR RIGHT 117-0;Parent=TE_BASE 117;name=ltr right;color=#f032e6
SL2.50ch01	feature	long_terminal_repeat	83175571	83176653	.	.	.	ID=LTR LEFT 117-0;Parent=TE_BASE 117;name=ltr left;color=#f032e6
SL2.50ch01	feature	nested_repeat	81935267	81940344	.	.	.	ID=TE_BASE 129;name=TE_BASE 129;annot=Class_I::LTR::Ty1/copia::Ivana;color=#a9a9a9
SL2.50ch01	feature	repeat_fragment	81935267	81940344	.	.	.	ID=TE 129-0;Parent=TE_BASE 129;name=TE 129;color=#a9a9a9
SL2.50ch01	feature	polypeptide_conserved_region	81935613	81936015	.	-	.	ID=DOMAIN 129-0-0;Parent=TE_BASE 129;annot=Class_I::LTR::Ty1/copia::Ale RNaseH_retrofit;name=RH;color=#fc4e2a
SL2.50ch01	feature	polypeptide_conserved_region	81936363	81937065	.	-	.	ID=DOMAIN 129-1-0;Parent=TE_BASE 129;annot=Class_I::LTR::Ty1/copia::Ivana RT_oryco;name=RT;color=#feb24c
SL2.50ch01	feature	polypeptide_conserved_region	81937662	81938289	.	-	.	ID=DOMAIN 129-2-0;Parent=TE_BASE 129;annot=Class_I::LTR::Ty1/copia::Ale INT_retrofit;name=INT;color=#b10026
SL2.50ch01	feature	primer_binding_site	81935530	81935551	.	.	.	ID=PBS 129;Parent=TE_BASE 129;name=ppt;color=#41ab5d
SL2.50ch01	feature	RR_tract	81940048	81940062	.	.	.	ID=PPT 129;Parent=TE_BASE 129;name=pbs;color=#c7e9c0
SL2.50ch01	feature	long_terminal_repeat	81940089	81940344	.	.	.	ID=LTR LEFT 129-0;Parent=TE_BASE 129;name=ltr left;color=#f032e6
SL2.50ch01	feature	long_terminal_repeat	81935267	81935530	.	.	.	ID=LTR RIGHT 129-0;Parent=TE_BASE 129;name=ltr right;color=#f032e6
SL2.50ch01	feature	target_site_duplication	81935262	81935266	.	.	.	ID=TSR RIGHT 129;Parent=TE_BASE 129;name=tsr right;color=#333333
SL2.50ch01	feature	target_site_duplication	81940345	81940349	.	.	.	ID=TSR LEFT 129;Parent=TE_BASE 129;name=tsr left;color=#333333
SL2.50ch01	feature	nested_repeat	81739669	81747758	.	.	.	ID=TE_BASE 130;name=TE_BASE 130;annot=Class_I::LTR::Ty3/gypsy::chromovirus::Tekay;color=#a9a9a9
SL2.50ch01	feature	repeat_fragment	81739669	81747758	.	.	.	ID=TE 130-0;Parent=TE_BASE 130;name=TE 130;color=#a9a9a9
SL2.50ch01	feature	polypeptide_conserved_region	81741429	81742152	.	+	.	ID=DOMAIN 130-0-0;Parent=TE_BASE 130;annot=Class_I::LTR::Ty3/gypsy::chromovirus::Tekay GAG_del;name=GAG;color=#225ea8
SL2.50ch01	feature	polypeptide_conserved_region	81743061	81743736	.	+	.	ID=DOMAIN 130-1-0;Parent=TE_BASE 130;annot=Class_I::LTR::Ty3/gypsy::chromovirus::Tekay RT_del;name=RT;color=#feb24c
SL2.50ch01	feature	polypeptide_conserved_region	81743871	81744222	.	+	.	ID=DOMAIN 130-2-0;Parent=TE_BASE 130;annot=Class_I::LTR::Ty3/gypsy::chromovirus::Tekay RNaseH_del;name=RH;color=#fc4e2a
SL2.50ch01	feature	polypeptide_conserved_region	81744549	81745584	.	+	.	ID=DOMAIN 130-3-0;Parent=TE_BASE 130;annot=Class_I::LTR::Ty3/gypsy::chromovirus::Tekay INT_del;name=INT;color=#b10026
SL2.50ch01	feature	polypeptide_conserved_region	81745641	81745791	.	+	.	ID=DOMAIN 130-4-0;Parent=TE_BASE 130;annot=Class_I::LTR::Ty3/gypsy::chromovirus::Tekay CHR_tekay_Lycopersicon;name=CHD;color=#6a51a3
SL2.50ch01	feature	primer_binding_site	81740721	81740740	.	.	.	ID=PBS 130;Parent=TE_BASE 130;name=pbs;color=#c7e9c0
SL2.50ch01	feature	RR_tract	81746708	81746722	.	.	.	ID=PPT 130;Parent=TE_BASE 130;name=ppt;color=#41ab5d
SL2.50ch01	feature	long_terminal_repeat	81746748	81747758	.	.	.	ID=LTR RIGHT 130-0;Parent=TE_BASE 130;name=ltr right;color=#f032e6
SL2.50ch01	feature	long_terminal_repeat	81739669	81740714	.	.	.	ID=LTR LEFT 130-0;Parent=TE_BASE 130;name=ltr left;color=#f032e6
SL2.50ch01	feature	nested_repeat	80663178	80668235	.	.	.	ID=TE_BASE 131;name=TE_BASE 131;annot=Class_I::LTR::Ty1/copia::Ivana;color=#a9a9a9
SL2.50ch01	feature	repeat_fragment	80663178	80668235	.	.	.	ID=TE 131-0;Parent=TE_BASE 131;name=TE 131;color=#a9a9a9
SL2.50ch01	feature	polypeptide_conserved_region	80665284	80665911	.	+	.	ID=DOMAIN 131-0-0;Parent=TE_BASE 131;annot=Class_I::LTR::Ty1/copia::Ale INT_retrofit;name=INT;color=#b10026
SL2.50ch01	feature	polypeptide_conserved_region	80666511	80667213	.	+	.	ID=DOMAIN 131-1-0;Parent=TE_BASE 131;annot=Class_I::LTR::Ty1/copia::Ivana RT_oryco;name=RT;color=#feb24c
SL2.50ch01	feature	polypeptide_conserved_region	80667560	80667962	.	+	.	ID=DOMAIN 131-2-0;Parent=TE_BASE 131;annot=Class_I::LTR::Ty1/copia::Ale RNaseH_retrofit;name=RH;color=#fc4e2a
SL2.50ch01	feature	primer_binding_site	80663377	80663399	.	.	.	ID=PBS 131;Parent=TE_BASE 131;name=pbs;color=#c7e9c0
SL2.50ch01	feature	RR_tract	80668031	80668045	.	.	.	ID=PPT 131;Parent=TE_BASE 131;name=ppt;color=#41ab5d
SL2.50ch01	feature	long_terminal_repeat	80668045	80668235	.	.	.	ID=LTR RIGHT 131-0;Parent=TE_BASE 131;name=ltr right;color=#f032e6
SL2.50ch01	feature	long_terminal_repeat	80663178	80663374	.	.	.	ID=LTR LEFT 131-0;Parent=TE_BASE 131;name=ltr left;color=#f032e6
SL2.50ch01	feature	target_site_duplication	80663173	80663177	.	.	.	ID=TSR LEFT 131;Parent=TE_BASE 131;name=tsr left;color=#333333
SL2.50ch01	feature	target_site_duplication	80668236	80668240	.	.	.	ID=TSR RIGHT 131;Parent=TE_BASE 131;name=tsr right;color=#333333
SL2.50ch01	feature	nested_repeat	80419405	80423884	.	.	.	ID=TE_BASE 132;name=TE_BASE 132;annot=Class_I::LTR::Ty1/copia::Ivana;color=#a9a9a9
SL2.50ch01	feature	repeat_fragment	80419405	80423884	.	.	.	ID=TE 132-0;Parent=TE_BASE 132;name=TE 132;color=#a9a9a9
SL2.50ch01	feature	polypeptide_conserved_region	80419716	80420055	.	-	.	ID=DOMAIN 132-0-0;Parent=TE_BASE 132;annot=Class_I::LTR::Ty1/copia::Ivana RNaseH_oryco;name=RH;color=#fc4e2a
SL2.50ch01	feature	polypeptide_conserved_region	80420340	80421057	.	-	.	ID=DOMAIN 132-1-0;Parent=TE_BASE 132;annot=Class_I::LTR::Ty1/copia::Ivana RT_oryco;name=RT;color=#feb24c
SL2.50ch01	feature	polypeptide_conserved_region	80421783	80422161	.	-	.	ID=DOMAIN 132-2-0;Parent=TE_BASE 132;annot=Class_I::LTR::Ty1/copia::Ivana INT_oryco;name=INT;color=#b10026
SL2.50ch01	feature	polypeptide_conserved_region	80422302	80422548	.	-	.	ID=DOMAIN 132-3-0;Parent=TE_BASE 132;annot=Class_I::LTR::Ty1/copia::Ivana AP_oryco;name=PROT;color=#ffeda0
SL2.50ch01	feature	polypeptide_conserved_region	80423270	80423522	.	-	.	ID=DOMAIN 132-4-0;Parent=TE_BASE 132;annot=Class_I::LTR::Ty1/copia::Ivana GAG_oryco;name=GAG;color=#225ea8
SL2.50ch01	feature	long_terminal_repeat	80423620	80423884	.	.	.	ID=LTR LEFT 132-0;Parent=TE_BASE 132;name=ltr left;color=#f032e6
SL2.50ch01	feature	long_terminal_repeat	80419405	80419668	.	.	.	ID=LTR RIGHT 132-0;Parent=TE_BASE 132;name=ltr right;color=#f032e6
SL2.50ch01	feature	target_site_duplication	80419400	80419404	.	.	.	ID=TSR RIGHT 132;Parent=TE_BASE 132;name=tsr right;color=#333333
SL2.50ch01	feature	target_site_duplication	80423885	80423889	.	.	.	ID=TSR LEFT 132;Parent=TE_BASE 132;name=tsr left;color=#333333
SL2.50ch01	feature	nested_repeat	79335359	79340228	.	.	.	ID=TE_BASE 140;name=TE_BASE 140;annot=Class_I::LTR::Ty1/copia::Tork;color=#a9a9a9
SL2.50ch01	feature	repeat_fragment	79335359	79340228	.	.	.	ID=TE 140-0;Parent=TE_BASE 140;name=TE 140;color=#a9a9a9
SL2.50ch01	feature	polypeptide_conserved_region	79335800	79336097	.	-	.	ID=DOMAIN 140-0-0;Parent=TE_BASE 140;annot=Class_I::LTR::Ty1/copia::Tork RNaseH_tork;name=RH;color=#fc4e2a
SL2.50ch01	feature	polypeptide_conserved_region	79338072	79338717	.	-	.	ID=DOMAIN 140-1-0;Parent=TE_BASE 140;annot=Class_I::LTR::Ty1/copia::Tork INT_tork;name=INT;color=#b10026
SL2.50ch01	feature	polypeptide_conserved_region	79338917	79339118	.	-	.	ID=DOMAIN 140-2-0;Parent=TE_BASE 140;annot=Class_I::LTR::Ty1/copia::Tork AP_tork;name=PROT;color=#ffeda0
SL2.50ch01	feature	polypeptide_conserved_region	79339385	79339928	.	-	.	ID=DOMAIN 140-3-0;Parent=TE_BASE 140;annot=Class_I::LTR::Ty1/copia::Tork GAG_tork;name=GAG;color=#225ea8
SL2.50ch01	feature	long_terminal_repeat	79340007	79340228	.	.	.	ID=LTR LEFT 140-0;Parent=TE_BASE 140;name=ltr left;color=#f032e6
SL2.50ch01	feature	long_terminal_repeat	79335359	79335581	.	.	.	ID=LTR RIGHT 140-0;Parent=TE_BASE 140;name=ltr right;color=#f032e6
SL2.50ch01	feature	nested_repeat	79196922	79238415	.	.	.	ID=TE_BASE 141;name=TE_BASE 141;annot=Class_I::LTR::Ty1/copia::Ale;color=#a9a9a9
SL2.50ch01	feature	repeat_fragment	79196922	79238415	.	.	.	ID=TE 141-0;Parent=TE_BASE 141;name=TE 141;color=#a9a9a9
SL2.50ch01	feature	polypeptide_conserved_region	79204026	79204425	.	-	.	ID=DOMAIN 141-0-0;Parent=TE_BASE 141;annot=Class_I::LTR::Ty1/copia::Tork RNaseH_tork;name=RH;color=#fc4e2a
SL2.50ch01	feature	polypeptide_conserved_region	79230573	79231284	.	-	.	ID=DOMAIN 141-1-0;Parent=TE_BASE 141;annot=Class_I::LTR::Ty1/copia::Ale RT_retrofit;name=RT;color=#feb24c
SL2.50ch01	feature	polypeptide_conserved_region	79231935	79232565	.	-	.	ID=DOMAIN 141-2-0;Parent=TE_BASE 141;annot=Class_I::LTR::Ty1/copia::Ale INT_retrofit;name=INT;color=#b10026
SL2.50ch01	feature	polypeptide_conserved_region	79232742	79232994	.	-	.	ID=DOMAIN 141-3-0;Parent=TE_BASE 141;annot=Class_I::LTR::Ty1/copia::Alesia AP_retrofit;name=PROT;color=#ffeda0
SL2.50ch01	feature	long_terminal_repeat	79238360	79238415	.	.	.	ID=LTR LEFT 141-0;Parent=TE_BASE 141;name=ltr left;color=#f032e6
SL2.50ch01	feature	long_terminal_repeat	79196922	79196973	.	.	.	ID=LTR RIGHT 141-0;Parent=TE_BASE 141;name=ltr right;color=#f032e6
SL2.50ch01	feature	nested_repeat	79102161	79107239	.	.	.	ID=TE_BASE 142;name=TE_BASE 142;annot=Class_I::LTR::Ty3/gypsy::chromovirus::Reina;color=#a9a9a9
SL2.50ch01	feature	repeat_fragment	79102161	79107239	.	.	.	ID=TE 142-0;Parent=TE_BASE 142;name=TE 142;color=#a9a9a9
SL2.50ch01	feature	polypeptide_conserved_region	79102658	79103687	.	-	.	ID=DOMAIN 142-0-0;Parent=TE_BASE 142;annot=Class_I::LTR::Ty3/gypsy::chromovirus::Reina INT_reina;name=INT;color=#b10026
SL2.50ch01	feature	polypeptide_conserved_region	79103915	79104089	.	-	.	ID=DOMAIN 142-1-0;Parent=TE_BASE 142;annot=Class_I::LTR::Ty3/gypsy::chromovirus::Reina RNaseH_reina;name=RH;color=#fc4e2a
SL2.50ch01	feature	polypeptide_conserved_region	79104397	79104808	.	-	.	ID=DOMAIN 142-2-0;Parent=TE_BASE 142;annot=Class_I::LTR::Ty3/gypsy::chromovirus::Reina RT_reina;name=RT;color=#feb24c
SL2.50ch01	feature	polypeptide_conserved_region	79105913	79106504	.	-	.	ID=DOMAIN 142-3-0;Parent=TE_BASE 142;annot=Class_I::LTR::Ty3/gypsy::chromovirus::Reina GAG_reina;name=GAG;color=#225ea8
SL2.50ch01	feature	long_terminal_repeat	79106842	79107239	.	.	.	ID=LTR LEFT 142-0;Parent=TE_BASE 142;name=ltr left;color=#f032e6
SL2.50ch01	feature	long_terminal_repeat	79102161	79102557	.	.	.	ID=LTR RIGHT 142-0;Parent=TE_BASE 142;name=ltr right;color=#f032e6
SL2.50ch01	feature	nested_repeat	79045332	79048657	.	.	.	ID=TE_BASE 144;name=TE_BASE 144;annot=Class_I::LTR::Ty1/copia::Tork;color=#a9a9a9
SL2.50ch01	feature	repeat_fragment	79045332	79048657	.	.	.	ID=TE 144-0;Parent=TE_BASE 144;name=TE 144;color=#a9a9a9
SL2.50ch01	feature	polypeptide_conserved_region	79045984	79046563	.	+	.	ID=DOMAIN 144-0-0;Parent=TE_BASE 144;annot=Class_I::LTR::Ty1/copia::Tork GAG_tork;name=GAG;color=#225ea8
SL2.50ch01	feature	polypeptide_conserved_region	79046808	79047057	.	+	.	ID=DOMAIN 144-1-0;Parent=TE_BASE 144;annot=Class_I::LTR::Ty1/copia::Tork AP_tork;name=PROT;color=#ffeda0
SL2.50ch01	feature	polypeptide_conserved_region	79047191	79047686	.	+	.	ID=DOMAIN 144-2-0;Parent=TE_BASE 144;annot=Class_I::LTR::Ty1/copia::Tork INT_tork;name=INT;color=#b10026
SL2.50ch01	feature	RR_tract	79048498	79048512	.	.	.	ID=PPT 144;Parent=TE_BASE 144;name=ppt;color=#41ab5d
SL2.50ch01	feature	long_terminal_repeat	79048516	79048657	.	.	.	ID=LTR RIGHT 144-0;Parent=TE_BASE 144;name=ltr right;color=#f032e6
SL2.50ch01	feature	long_terminal_repeat	79045332	79045473	.	.	.	ID=LTR LEFT 144-0;Parent=TE_BASE 144;name=ltr left;color=#f032e6
SL2.50ch01	feature	nested_repeat	79034128	79040946	.	.	.	ID=TE_BASE 145;name=TE_BASE 145;annot=Class_I::LTR::Ty3/gypsy::chromovirus::Tekay;color=#a9a9a9
SL2.50ch01	feature	repeat_fragment	79034128	79040946	.	.	.	ID=TE 145-0;Parent=TE_BASE 145;name=TE 145;color=#a9a9a9
SL2.50ch01	feature	polypeptide_conserved_region	79035228	79035378	.	-	.	ID=DOMAIN 145-0-0;Parent=TE_BASE 145;annot=Class_I::LTR::Ty3/gypsy::chromovirus::Tekay CHR_tekay_Lycopersicon;name=CHD;color=#6a51a3
SL2.50ch01	feature	polypeptide_conserved_region	79035435	79036005	.	-	.	ID=DOMAIN 145-1-0;Parent=TE_BASE 145;annot=Class_I::LTR::Ty3/gypsy::chromovirus::Tekay INT_del;name=INT;color=#b10026
SL2.50ch01	feature	long_terminal_repeat	79040802	79040946	.	.	.	ID=LTR LEFT 145-0;Parent=TE_BASE 145;name=ltr left;color=#f032e6
SL2.50ch01	feature	long_terminal_repeat	79034128	79034284	.	.	.	ID=LTR RIGHT 145-0;Parent=TE_BASE 145;name=ltr right;color=#f032e6
SL2.50ch01	feature	nested_repeat	78733666	78737253	.	.	.	ID=TE_BASE 149;name=TE_BASE 149;annot=Class_I::LTR::Ty1/copia::Ivana;color=#a9a9a9
SL2.50ch01	feature	repeat_fragment	78733666	78737253	.	.	.	ID=TE 149-0;Parent=TE_BASE 149;name=TE 149;color=#a9a9a9
SL2.50ch01	feature	polypeptide_conserved_region	78734009	78734378	.	-	.	ID=DOMAIN 149-0-0;Parent=TE_BASE 149;annot=Class_I::LTR::Ty1/copia::Ale RNaseH_retrofit;name=RH;color=#fc4e2a
SL2.50ch01	feature	polypeptide_conserved_region	78735233	78735593	.	+	.	ID=DOMAIN 149-1-0;Parent=TE_BASE 149;annot=Class_I::LTR::Ty1/copia::Ivana RT_oryco;name=RT;color=#feb24c
SL2.50ch01	feature	primer_binding_site	78733925	78733946	.	.	.	ID=PBS 149;Parent=TE_BASE 149;name=ppt;color=#41ab5d
SL2.50ch01	feature	RR_tract	78736965	78736979	.	.	.	ID=PPT 149;Parent=TE_BASE 149;name=pbs;color=#c7e9c0
SL2.50ch01	feature	long_terminal_repeat	78737006	78737253	.	.	.	ID=LTR LEFT 149-0;Parent=TE_BASE 149;name=ltr left;color=#f032e6
SL2.50ch01	feature	long_terminal_repeat	78733666	78733925	.	.	.	ID=LTR RIGHT 149-0;Parent=TE_BASE 149;name=ltr right;color=#f032e6
SL2.50ch01	feature	nested_repeat	78248051	78250197	.	.	.	ID=TE_BASE 153;name=TE_BASE 153;annot=Class_I::LTR::Ty1/copia::Ivana;color=#a9a9a9
SL2.50ch01	feature	repeat_fragment	78248051	78250197	.	.	.	ID=TE 153-0;Parent=TE_BASE 153;name=TE 153;color=#a9a9a9
SL2.50ch01	feature	polypeptide_conserved_region	78248442	78248943	.	+	.	ID=DOMAIN 153-0-0;Parent=TE_BASE 153;annot=Class_I::LTR::Ty1/copia::Ivana RT_oryco;name=RT;color=#feb24c
SL2.50ch01	feature	polypeptide_conserved_region	78249587	78249992	.	+	.	ID=DOMAIN 153-1-0;Parent=TE_BASE 153;annot=Class_I::LTR::Ty1/copia::Ale RNaseH_retrofit;name=RH;color=#fc4e2a
SL2.50ch01	feature	primer_binding_site	78248248	78248270	.	.	.	ID=PBS 153;Parent=TE_BASE 153;name=pbs;color=#c7e9c0
SL2.50ch01	feature	RR_tract	78250062	78250076	.	.	.	ID=PPT 153;Parent=TE_BASE 153;name=ppt;color=#41ab5d
SL2.50ch01	feature	long_terminal_repeat	78250077	78250197	.	.	.	ID=LTR RIGHT 153-0;Parent=TE_BASE 153;name=ltr right;color=#f032e6
SL2.50ch01	feature	long_terminal_repeat	78248051	78248171	.	.	.	ID=LTR LEFT 153-0;Parent=TE_BASE 153;name=ltr left;color=#f032e6
SL2.50ch01	feature	target_site_duplication	78248045	78248050	.	.	.	ID=TSR LEFT 153;Parent=TE_BASE 153;name=tsr left;color=#333333
SL2.50ch01	feature	target_site_duplication	78250198	78250203	.	.	.	ID=TSR RIGHT 153;Parent=TE_BASE 153;name=tsr right;color=#333333
SL2.50ch01	feature	nested_repeat	78231237	78236399	.	.	.	ID=TE_BASE 154;name=TE_BASE 154;annot=Class_I::LTR::Ty1/copia::Tork;color=#a9a9a9
SL2.50ch01	feature	repeat_fragment	78231237	78236399	.	.	.	ID=TE 154-0;Parent=TE_BASE 154;name=TE 154;color=#a9a9a9
SL2.50ch01	feature	polypeptide_conserved_region	78231965	78232643	.	+	.	ID=DOMAIN 154-0-0;Parent=TE_BASE 154;annot=Class_I::LTR::Ty1/copia::Tork GAG_tork;name=GAG;color=#225ea8
SL2.50ch01	feature	polypeptide_conserved_region	78233193	78233631	.	+	.	ID=DOMAIN 154-1-0;Parent=TE_BASE 154;annot=Class_I::LTR::Ty1/copia::Tork INT_tork;name=INT;color=#b10026
SL2.50ch01	feature	polypeptide_conserved_region	78234376	78235090	.	+	.	ID=DOMAIN 154-2-0;Parent=TE_BASE 154;annot=Class_I::LTR::Ty1/copia::Tork RT_tork;name=RT;color=#feb24c
SL2.50ch01	feature	polypeptide_conserved_region	78235434	78235773	.	+	.	ID=DOMAIN 154-3-0;Parent=TE_BASE 154;annot=Class_I::LTR::Ty1/copia::Tork RNaseH_tork;name=RH;color=#fc4e2a
SL2.50ch01	feature	primer_binding_site	78231732	78231749	.	.	.	ID=PBS 154;Parent=TE_BASE 154;name=pbs;color=#c7e9c0
SL2.50ch01	feature	RR_tract	78235869	78235883	.	.	.	ID=PPT 154;Parent=TE_BASE 154;name=ppt;color=#41ab5d
SL2.50ch01	feature	long_terminal_repeat	78235909	78236399	.	.	.	ID=LTR RIGHT 154-0;Parent=TE_BASE 154;name=ltr right;color=#f032e6
SL2.50ch01	feature	long_terminal_repeat	78231237	78231727	.	.	.	ID=LTR LEFT 154-0;Parent=TE_BASE 154;name=ltr left;color=#f032e6
SL2.50ch01	feature	target_site_duplication	78231232	78231236	.	.	.	ID=TSR LEFT 154;Parent=TE_BASE 154;name=tsr left;color=#333333
SL2.50ch01	feature	target_site_duplication	78236400	78236404	.	.	.	ID=TSR RIGHT 154;Parent=TE_BASE 154;name=tsr right;color=#333333
SL2.50ch01	feature	nested_repeat	77607745	77613408	.	.	.	ID=TE_BASE 159;name=TE_BASE 159;annot=Class_I::LTR::Ty1/copia::SIRE;color=#a9a9a9
SL2.50ch01	feature	repeat_fragment	77607745	77613408	.	.	.	ID=TE 159-0;Parent=TE_BASE 159;name=TE 159;color=#a9a9a9
SL2.50ch01	feature	polypeptide_conserved_region	77608215	77608494	.	-	.	ID=DOMAIN 159-0-0;Parent=TE_BASE 159;annot=Class_I::LTR::Ty1/copia::Ivana RNaseH_oryco;name=RH;color=#fc4e2a
SL2.50ch01	feature	polypeptide_conserved_region	77608955	77609597	.	-	.	ID=DOMAIN 159-1-0;Parent=TE_BASE 159;annot=Class_I::LTR::Ty1/copia::SIRE RT_sire;name=RT;color=#feb24c
SL2.50ch01	feature	polypeptide_conserved_region	77610553	77611162	.	-	.	ID=DOMAIN 159-2-0;Parent=TE_BASE 159;annot=Class_I::LTR::Ty1/copia::Ty1-outgroup INT_copia;name=INT;color=#b10026
SL2.50ch01	feature	long_terminal_repeat	77613315	77613408	.	.	.	ID=LTR LEFT 159-0;Parent=TE_BASE 159;name=ltr left;color=#f032e6
SL2.50ch01	feature	long_terminal_repeat	77607745	77607849	.	.	.	ID=LTR RIGHT 159-0;Parent=TE_BASE 159;name=ltr right;color=#f032e6
SL2.50ch01	feature	nested_repeat	77491658	77505478	.	.	.	ID=TE_BASE 161;name=TE_BASE 161;annot=Class_I::LTR::Ty1/copia::Ivana;color=#a9a9a9
SL2.50ch01	feature	repeat_fragment	77491658	77505478	.	.	.	ID=TE 161-0;Parent=TE_BASE 161;name=TE 161;color=#a9a9a9
SL2.50ch01	feature	polypeptide_conserved_region	77493644	77494031	.	+	.	ID=DOMAIN 161-0-0;Parent=TE_BASE 161;annot=Class_I::LTR::Ty1/copia::Ivana RT_oryco;name=RT;color=#feb24c
SL2.50ch01	feature	RR_tract	77505164	77505178	.	.	.	ID=PPT 161;Parent=TE_BASE 161;name=ppt;color=#41ab5d
SL2.50ch01	feature	long_terminal_repeat	77505236	77505478	.	.	.	ID=LTR RIGHT 161-0;Parent=TE_BASE 161;name=ltr right;color=#f032e6
SL2.50ch01	feature	long_terminal_repeat	77491658	77491932	.	.	.	ID=LTR LEFT 161-0;Parent=TE_BASE 161;name=ltr left;color=#f032e6
SL2.50ch01	feature	nested_repeat	77469621	77486495	.	.	.	ID=TE_BASE 162;name=TE_BASE 162;annot=Class_I::LTR::Ty1/copia::Ivana;color=#a9a9a9
SL2.50ch01	feature	repeat_fragment	77469621	77486495	.	.	.	ID=TE 162-0;Parent=TE_BASE 162;name=TE 162;color=#a9a9a9
SL2.50ch01	feature	polypeptide_conserved_region	77470691	77471078	.	+	.	ID=DOMAIN 162-0-0;Parent=TE_BASE 162;annot=Class_I::LTR::Ty1/copia::Ivana RT_oryco;name=RT;color=#feb24c
SL2.50ch01	feature	primer_binding_site	77469748	77469769	.	.	.	ID=PBS 162;Parent=TE_BASE 162;name=pbs;color=#c7e9c0
SL2.50ch01	feature	long_terminal_repeat	77486409	77486495	.	.	.	ID=LTR RIGHT 162-0;Parent=TE_BASE 162;name=ltr right;color=#f032e6
SL2.50ch01	feature	long_terminal_repeat	77469621	77469702	.	.	.	ID=LTR LEFT 162-0;Parent=TE_BASE 162;name=ltr left;color=#f032e6
SL2.50ch01	feature	nested_repeat	77040686	77044977	.	.	.	ID=TE_BASE 167;name=TE_BASE 167;annot=Class_I::LTR::Ty1/copia::Tork;color=#a9a9a9
SL2.50ch01	feature	repeat_fragment	77040686	77044977	.	.	.	ID=TE 167-0;Parent=TE_BASE 167;name=TE 167;color=#a9a9a9
SL2.50ch01	feature	polypeptide_conserved_region	77042476	77042950	.	+	.	ID=DOMAIN 167-0-0;Parent=TE_BASE 167;annot=Class_I::LTR::Ty1/copia::Ivana INT_oryco;name=INT;color=#b10026
SL2.50ch01	feature	polypeptide_conserved_region	77043380	77043701	.	+	.	ID=DOMAIN 167-1-0;Parent=TE_BASE 167;annot=Class_I::LTR::Ty1/copia::Tork RT_tork;name=RT;color=#feb24c
SL2.50ch01	feature	primer_binding_site	77041238	77041257	.	.	.	ID=PBS 167;Parent=TE_BASE 167;name=pbs;color=#c7e9c0
SL2.50ch01	feature	RR_tract	77044333	77044347	.	.	.	ID=PPT 167;Parent=TE_BASE 167;name=ppt;color=#41ab5d
SL2.50ch01	feature	long_terminal_repeat	77044430	77044977	.	.	.	ID=LTR RIGHT 167-0;Parent=TE_BASE 167;name=ltr right;color=#f032e6
SL2.50ch01	feature	long_terminal_repeat	77040686	77041199	.	.	.	ID=LTR LEFT 167-0;Parent=TE_BASE 167;name=ltr left;color=#f032e6
SL2.50ch01	feature	nested_repeat	77015728	77022866	.	.	.	ID=TE_BASE 168;name=TE_BASE 168;annot=Class_I::LTR::Ty1/copia::SIRE;color=#a9a9a9
SL2.50ch01	feature	repeat_fragment	77015728	77022866	.	.	.	ID=TE 168-0;Parent=TE_BASE 168;name=TE 168;color=#a9a9a9
SL2.50ch01	feature	polypeptide_conserved_region	77017467	77017887	.	+	.	ID=DOMAIN 168-0-0;Parent=TE_BASE 168;annot=Class_I::LTR::Ty1/copia::SIRE INT_sire;name=INT;color=#b10026
SL2.50ch01	feature	polypeptide_conserved_region	77018692	77019271	.	+	.	ID=DOMAIN 168-1-0;Parent=TE_BASE 168;annot=Class_I::LTR::Ty1/copia::SIRE RT_sire;name=RT;color=#feb24c
SL2.50ch01	feature	polypeptide_conserved_region	77019570	77019972	.	+	.	ID=DOMAIN 168-2-0;Parent=TE_BASE 168;annot=Class_I::LTR::Ty1/copia::SIRE RNaseH_sire;name=RH;color=#fc4e2a
SL2.50ch01	feature	primer_binding_site	77015885	77015904	.	.	.	ID=PBS 168;Parent=TE_BASE 168;name=pbs;color=#c7e9c0
SL2.50ch01	feature	RR_tract	77022776	77022790	.	.	.	ID=PPT 168;Parent=TE_BASE 168;name=ppt;color=#41ab5d
SL2.50ch01	feature	long_terminal_repeat	77022790	77022866	.	.	.	ID=LTR RIGHT 168-0;Parent=TE_BASE 168;name=ltr right;color=#f032e6
SL2.50ch01	feature	long_terminal_repeat	77015728	77015804	.	.	.	ID=LTR LEFT 168-0;Parent=TE_BASE 168;name=ltr left;color=#f032e6
SL2.50ch01	feature	nested_repeat	76994532	77000107	.	.	.	ID=TE_BASE 169;name=TE_BASE 169;annot=Class_I::LTR::Ty1/copia::Tork;color=#a9a9a9
SL2.50ch01	feature	repeat_fragment	76994532	77000107	.	.	.	ID=TE 169-0;Parent=TE_BASE 169;name=TE 169;color=#a9a9a9
SL2.50ch01	feature	polypeptide_conserved_region	76997510	76998029	.	+	.	ID=DOMAIN 169-0-0;Parent=TE_BASE 169;annot=Class_I::LTR::Ty1/copia::Tork RT_tork;name=RT;color=#feb24c
SL2.50ch01	feature	primer_binding_site	76995141	76995164	.	.	.	ID=PBS 169;Parent=TE_BASE 169;name=pbs;color=#c7e9c0
SL2.50ch01	feature	RR_tract	76999502	76999516	.	.	.	ID=PPT 169;Parent=TE_BASE 169;name=ppt;color=#41ab5d
SL2.50ch01	feature	long_terminal_repeat	76999516	77000107	.	.	.	ID=LTR RIGHT 169-0;Parent=TE_BASE 169;name=ltr right;color=#f032e6
SL2.50ch01	feature	long_terminal_repeat	76994532	76995106	.	.	.	ID=LTR LEFT 169-0;Parent=TE_BASE 169;name=ltr left;color=#f032e6
SL2.50ch01	feature	nested_repeat	76948044	76957022	.	.	.	ID=TE_BASE 171;name=TE_BASE 171;annot=Class_I::LTR::Ty1/copia::SIRE;color=#a9a9a9
SL2.50ch01	feature	repeat_fragment	76948044	76957022	.	.	.	ID=TE 171-0;Parent=TE_BASE 171;name=TE 171;color=#a9a9a9
SL2.50ch01	feature	polypeptide_conserved_region	76951043	76951445	.	-	.	ID=DOMAIN 171-0-0;Parent=TE_BASE 171;annot=Class_I::LTR::Ty1/copia::SIRE RNaseH_sire;name=RH;color=#fc4e2a
SL2.50ch01	feature	polypeptide_conserved_region	76951872	76952427	.	-	.	ID=DOMAIN 171-1-0;Parent=TE_BASE 171;annot=Class_I::LTR::Ty1/copia::SIRE RT_sire;name=RT;color=#feb24c
SL2.50ch01	feature	polypeptide_conserved_region	76953111	76953750	.	-	.	ID=DOMAIN 171-2-0;Parent=TE_BASE 171;annot=Class_I::LTR::Ty1/copia::SIRE INT_sire;name=INT;color=#b10026
SL2.50ch01	feature	polypeptide_conserved_region	76953911	76954148	.	-	.	ID=DOMAIN 171-3-0;Parent=TE_BASE 171;annot=Class_I::LTR::Ty1/copia::SIRE AP_sire;name=PROT;color=#ffeda0
SL2.50ch01	feature	polypeptide_conserved_region	76955577	76956123	.	-	.	ID=DOMAIN 171-4-0;Parent=TE_BASE 171;annot=Class_I::LTR::Ty1/copia::SIRE GAG_sire;name=GAG;color=#225ea8
SL2.50ch01	feature	long_terminal_repeat	76956864	76957022	.	.	.	ID=LTR LEFT 171-0;Parent=TE_BASE 171;name=ltr left;color=#f032e6
SL2.50ch01	feature	long_terminal_repeat	76948044	76948202	.	.	.	ID=LTR RIGHT 171-0;Parent=TE_BASE 171;name=ltr right;color=#f032e6
SL2.50ch01	feature	nested_repeat	76892092	76909569	.	.	.	ID=TE_BASE 172;name=TE_BASE 172;annot=Class_I::LTR::Ty3/gypsy::non-chromovirus::OTA::Ogre/Tat::Retand;color=#a9a9a9
SL2.50ch01	feature	repeat_fragment	76892092	76909569	.	.	.	ID=TE 172-0;Parent=TE_BASE 172;name=TE 172;color=#a9a9a9
SL2.50ch01	feature	polypeptide_conserved_region	76898249	76899287	.	-	.	ID=DOMAIN 172-0-0;Parent=TE_BASE 172;annot=Class_I::LTR::Ty3/gypsy::non-chromovirus::OTA::Ogre/Tat::Retand INT_tat;name=INT;color=#b10026
SL2.50ch01	feature	polypeptide_conserved_region	76899608	76899965	.	-	.	ID=DOMAIN 172-1-0;Parent=TE_BASE 172;annot=Class_I::LTR::Ty3/gypsy::non-chromovirus::OTA::Ogre/Tat::Ogre;name=aRH;color=#fc4e2a
SL2.50ch01	feature	polypeptide_conserved_region	76900067	76900430	.	-	.	ID=DOMAIN 172-2-0;Parent=TE_BASE 172;annot=Class_I::LTR::Ty3/gypsy::non-chromovirus::OTA::Ogre/Tat::Retand RNaseH_tat;name=RH;color=#fc4e2a
SL2.50ch01	feature	polypeptide_conserved_region	76900580	76901252	.	-	.	ID=DOMAIN 172-3-0;Parent=TE_BASE 172;annot=Class_I::LTR::Ty3/gypsy::non-chromovirus::OTA::Ogre/Tat::Retand RT_tat;name=RT;color=#feb24c
SL2.50ch01	feature	polypeptide_conserved_region	76902486	76902771	.	-	.	ID=DOMAIN 172-4-0;Parent=TE_BASE 172;annot=Class_I::LTR::Ty3/gypsy::non-chromovirus::OTA::Ogre/Tat::Retand AP_tat;name=PROT;color=#ffeda0
SL2.50ch01	feature	long_terminal_repeat	76909019	76909569	.	.	.	ID=LTR LEFT 172-0;Parent=TE_BASE 172;name=ltr left;color=#f032e6
SL2.50ch01	feature	long_terminal_repeat	76892092	76892638	.	.	.	ID=LTR RIGHT 172-0;Parent=TE_BASE 172;name=ltr right;color=#f032e6
SL2.50ch01	feature	nested_repeat	76852645	76856633	.	.	.	ID=TE_BASE 173;name=TE_BASE 173;annot=Class_I::LTR::Ty1/copia::Tork;color=#a9a9a9
SL2.50ch01	feature	repeat_fragment	76852645	76856633	.	.	.	ID=TE 173-0;Parent=TE_BASE 173;name=TE 173;color=#a9a9a9
SL2.50ch01	feature	polypeptide_conserved_region	76852976	76853657	.	+	.	ID=DOMAIN 173-0-0;Parent=TE_BASE 173;annot=Class_I::LTR::Ty1/copia::Tork GAG_tork;name=GAG;color=#225ea8
SL2.50ch01	feature	primer_binding_site	76852906	76852928	.	.	.	ID=PBS 173;Parent=TE_BASE 173;name=pbs;color=#c7e9c0
SL2.50ch01	feature	RR_tract	76856302	76856316	.	.	.	ID=PPT 173;Parent=TE_BASE 173;name=ppt;color=#41ab5d
SL2.50ch01	feature	long_terminal_repeat	76856378	76856633	.	.	.	ID=LTR RIGHT 173-0;Parent=TE_BASE 173;name=ltr right;color=#f032e6
SL2.50ch01	feature	long_terminal_repeat	76852645	76852900	.	.	.	ID=LTR LEFT 173-0;Parent=TE_BASE 173;name=ltr left;color=#f032e6
SL2.50ch01	feature	target_site_duplication	76852640	76852644	.	.	.	ID=TSR LEFT 173;Parent=TE_BASE 173;name=tsr left;color=#333333
SL2.50ch01	feature	target_site_duplication	76856634	76856638	.	.	.	ID=TSR RIGHT 173;Parent=TE_BASE 173;name=tsr right;color=#333333
SL2.50ch01	feature	nested_repeat	76813488	76820235	.	.	.	ID=TE_BASE 175;name=TE_BASE 175;annot=Class_I::LTR::Ty3/gypsy::chromovirus::Tekay;color=#a9a9a9
SL2.50ch01	feature	repeat_fragment	76813488	76820235	.	.	.	ID=TE 175-0;Parent=TE_BASE 175;name=TE 175;color=#a9a9a9
SL2.50ch01	feature	polypeptide_conserved_region	76819022	76819424	.	-	.	ID=DOMAIN 175-0-0;Parent=TE_BASE 175;annot=Class_I::LTR::Ty3/gypsy::chromovirus::Tekay GAG_del;name=GAG;color=#225ea8
SL2.50ch01	feature	primer_binding_site	76813589	76813609	.	.	.	ID=PBS 175;Parent=TE_BASE 175;name=ppt;color=#41ab5d
SL2.50ch01	feature	RR_tract	76820052	76820066	.	.	.	ID=PPT 175;Parent=TE_BASE 175;name=pbs;color=#c7e9c0
SL2.50ch01	feature	long_terminal_repeat	76820132	76820235	.	.	.	ID=LTR LEFT 175-0;Parent=TE_BASE 175;name=ltr left;color=#f032e6
SL2.50ch01	feature	long_terminal_repeat	76813488	76813583	.	.	.	ID=LTR RIGHT 175-0;Parent=TE_BASE 175;name=ltr right;color=#f032e6
SL2.50ch01	feature	target_site_duplication	76813483	76813487	.	.	.	ID=TSR RIGHT 175;Parent=TE_BASE 175;name=tsr right;color=#333333
SL2.50ch01	feature	target_site_duplication	76820236	76820240	.	.	.	ID=TSR LEFT 175;Parent=TE_BASE 175;name=tsr left;color=#333333
SL2.50ch01	feature	nested_repeat	76718064	76722539	.	.	.	ID=TE_BASE 176;name=TE_BASE 176;annot=Class_I::LTR::Ty1/copia::Ale;color=#a9a9a9
SL2.50ch01	feature	repeat_fragment	76718064	76722539	.	.	.	ID=TE 176-0;Parent=TE_BASE 176;name=TE 176;color=#a9a9a9
SL2.50ch01	feature	polypeptide_conserved_region	76718255	76718651	.	-	.	ID=DOMAIN 176-0-0;Parent=TE_BASE 176;annot=Class_I::LTR::Ty1/copia::Ty1-outgroup RNaseH_copia;name=RH;color=#fc4e2a
SL2.50ch01	feature	polypeptide_conserved_region	76718936	76719659	.	-	.	ID=DOMAIN 176-1-0;Parent=TE_BASE 176;annot=Class_I::LTR::Ty1/copia::Ale RT_retrofit;name=RT;color=#feb24c
SL2.50ch01	feature	polypeptide_conserved_region	76720265	76720895	.	-	.	ID=DOMAIN 176-2-0;Parent=TE_BASE 176;annot=Class_I::LTR::Ty1/copia::Ale INT_retrofit;name=INT;color=#b10026
SL2.50ch01	feature	primer_binding_site	76718187	76718207	.	.	.	ID=PBS 176;Parent=TE_BASE 176;name=ppt;color=#41ab5d
SL2.50ch01	feature	RR_tract	76722385	76722399	.	.	.	ID=PPT 176;Parent=TE_BASE 176;name=pbs;color=#c7e9c0
SL2.50ch01	feature	long_terminal_repeat	76722452	76722539	.	.	.	ID=LTR LEFT 176-0;Parent=TE_BASE 176;name=ltr left;color=#f032e6
SL2.50ch01	feature	long_terminal_repeat	76718064	76718151	.	.	.	ID=LTR RIGHT 176-0;Parent=TE_BASE 176;name=ltr right;color=#f032e6
SL2.50ch01	feature	nested_repeat	76619900	76626334	.	.	.	ID=TE_BASE 177;name=TE_BASE 177;annot=Class_I::LTR::Ty3/gypsy::chromovirus::Tekay;color=#a9a9a9
SL2.50ch01	feature	repeat_fragment	76619900	76626334	.	.	.	ID=TE 177-0;Parent=TE_BASE 177;name=TE 177;color=#a9a9a9
SL2.50ch01	feature	polypeptide_conserved_region	76621843	76621993	.	+	.	ID=DOMAIN 177-0-0;Parent=TE_BASE 177;annot=Class_I::LTR::Ty3/gypsy::chromovirus::Tekay CHR_tekay_Lycopersicon;name=CHD;color=#6a51a3
SL2.50ch01	feature	RR_tract	76626212	76626226	.	.	.	ID=PPT 177;Parent=TE_BASE 177;name=ppt;color=#41ab5d
SL2.50ch01	feature	long_terminal_repeat	76626268	76626334	.	.	.	ID=LTR RIGHT 177-0;Parent=TE_BASE 177;name=ltr right;color=#f032e6
SL2.50ch01	feature	long_terminal_repeat	76619900	76619966	.	.	.	ID=LTR LEFT 177-0;Parent=TE_BASE 177;name=ltr left;color=#f032e6
SL2.50ch01	feature	nested_repeat	76486853	76534139	.	.	.	ID=TE_BASE 178;name=TE_BASE 178;annot=Class_I::LTR::Ty1/copia::SIRE;color=#a9a9a9
SL2.50ch01	feature	repeat_fragment	76486853	76534139	.	.	.	ID=TE 178-0;Parent=TE_BASE 178;name=TE 178;color=#a9a9a9
SL2.50ch01	feature	polypeptide_conserved_region	76527114	76528590	.	+	.	ID=DOMAIN 178-0-0;Parent=TE_BASE 178;annot=Class_I::LTR::Ty1/copia::SIRE GAG_sire;name=GAG;color=#225ea8
SL2.50ch01	feature	polypeptide_conserved_region	76528930	76529122	.	+	.	ID=DOMAIN 178-1-0;Parent=TE_BASE 178;annot=Class_I::LTR::Ty1/copia::SIRE AP_sire;name=PROT;color=#ffeda0
SL2.50ch01	feature	polypeptide_conserved_region	76529275	76529923	.	+	.	ID=DOMAIN 178-2-0;Parent=TE_BASE 178;annot=Class_I::LTR::Ty1/copia::SIRE INT_sire;name=INT;color=#b10026
SL2.50ch01	feature	polypeptide_conserved_region	76530592	76531318	.	+	.	ID=DOMAIN 178-3-0;Parent=TE_BASE 178;annot=Class_I::LTR::Ty1/copia::SIRE RT_sire;name=RT;color=#feb24c
SL2.50ch01	feature	polypeptide_conserved_region	76531618	76532020	.	+	.	ID=DOMAIN 178-4-0;Parent=TE_BASE 178;annot=Class_I::LTR::Ty1/copia::SIRE RNaseH_sire;name=RH;color=#fc4e2a
SL2.50ch01	feature	primer_binding_site	76487020	76487038	.	.	.	ID=PBS 178;Parent=TE_BASE 178;name=pbs;color=#c7e9c0
SL2.50ch01	feature	long_terminal_repeat	76533973	76534139	.	.	.	ID=LTR RIGHT 178-0;Parent=TE_BASE 178;name=ltr right;color=#f032e6
SL2.50ch01	feature	long_terminal_repeat	76486853	76487019	.	.	.	ID=LTR LEFT 178-0;Parent=TE_BASE 178;name=ltr left;color=#f032e6
SL2.50ch01	feature	nested_repeat	76323340	76332010	.	.	.	ID=TE_BASE 181;name=TE_BASE 181;annot=Class_I::LTR::Ty1/copia::Ivana;color=#a9a9a9
SL2.50ch01	feature	repeat_fragment	76323340	76332010	.	.	.	ID=TE 181-0;Parent=TE_BASE 181;name=TE 181;color=#a9a9a9
SL2.50ch01	feature	polypeptide_conserved_region	76325044	76325296	.	+	.	ID=DOMAIN 181-0-0;Parent=TE_BASE 181;annot=Class_I::LTR::Ty1/copia::Tork AP_tork;name=PROT;color=#ffeda0
SL2.50ch01	feature	polypeptide_conserved_region	76330006	76330192	.	+	.	ID=DOMAIN 181-1-0;Parent=TE_BASE 181;annot=Class_I::LTR::Ty1/copia::Ivana RT_oryco;name=RT;color=#feb24c
SL2.50ch01	feature	polypeptide_conserved_region	76330588	76330993	.	+	.	ID=DOMAIN 181-2-0;Parent=TE_BASE 181;annot=Class_I::LTR::Ty1/copia::Tork RNaseH_tork;name=RH;color=#fc4e2a
SL2.50ch01	feature	long_terminal_repeat	76331661	76332010	.	.	.	ID=LTR RIGHT 181-0;Parent=TE_BASE 181;name=ltr right;color=#f032e6
SL2.50ch01	feature	long_terminal_repeat	76323340	76323661	.	.	.	ID=LTR LEFT 181-0;Parent=TE_BASE 181;name=ltr left;color=#f032e6
SL2.50ch01	feature	nested_repeat	76092666	76111179	.	.	.	ID=TE_BASE 182;name=TE_BASE 182;annot=Class_I::LTR::Ty3/gypsy::non-chromovirus::OTA::Ogre/Tat::Retand;color=#a9a9a9
SL2.50ch01	feature	repeat_fragment	76092666	76111179	.	.	.	ID=TE 182-0;Parent=TE_BASE 182;name=TE 182;color=#a9a9a9
SL2.50ch01	feature	polypeptide_conserved_region	76098784	76099009	.	-	.	ID=DOMAIN 182-0-0;Parent=TE_BASE 182;annot=Class_I::LTR::Ty3/gypsy::non-chromovirus::OTA::Ogre/Tat::Retand INT_tat;name=INT;color=#b10026
SL2.50ch01	feature	polypeptide_conserved_region	76099370	76099685	.	-	.	ID=DOMAIN 182-1-0;Parent=TE_BASE 182;annot=Class_I::LTR::Ty3/gypsy::non-chromovirus::OTA::Ogre/Tat::Ogre;name=aRH;color=#fc4e2a
SL2.50ch01	feature	polypeptide_conserved_region	76099840	76100143	.	-	.	ID=DOMAIN 182-2-0;Parent=TE_BASE 182;annot=Class_I::LTR::Ty3/gypsy::non-chromovirus::OTA::Ogre/Tat::Retand RNaseH_tat;name=RH;color=#fc4e2a
SL2.50ch01	feature	polypeptide_conserved_region	76100293	76100965	.	-	.	ID=DOMAIN 182-3-0;Parent=TE_BASE 182;annot=Class_I::LTR::Ty3/gypsy::non-chromovirus::OTA::Ogre/Tat::Retand RT_tat;name=RT;color=#feb24c
SL2.50ch01	feature	polypeptide_conserved_region	76102154	76102436	.	-	.	ID=DOMAIN 182-4-0;Parent=TE_BASE 182;annot=Class_I::LTR::Ty3/gypsy::non-chromovirus::OTA::Ogre/Tat::Retand AP_tat;name=PROT;color=#ffeda0
SL2.50ch01	feature	long_terminal_repeat	76108723	76111179	.	.	.	ID=LTR LEFT 182-0;Parent=TE_BASE 182;name=ltr left;color=#f032e6
SL2.50ch01	feature	long_terminal_repeat	76092666	76095152	.	.	.	ID=LTR RIGHT 182-0;Parent=TE_BASE 182;name=ltr right;color=#f032e6
SL2.50ch01	feature	target_site_duplication	76092662	76092665	.	.	.	ID=TSR RIGHT 182;Parent=TE_BASE 182;name=tsr right;color=#333333
SL2.50ch01	feature	target_site_duplication	76111180	76111183	.	.	.	ID=TSR LEFT 182;Parent=TE_BASE 182;name=tsr left;color=#333333
SL2.50ch01	feature	nested_repeat	76054667	76074478	.	.	.	ID=TE_BASE 183;name=TE_BASE 183;annot=Class_I::LTR::Ty3/gypsy::chromovirus::Tekay;color=#a9a9a9
SL2.50ch01	feature	repeat_fragment	76054667	76074478	.	.	.	ID=TE 183-0;Parent=TE_BASE 183;name=TE 183;color=#a9a9a9
SL2.50ch01	feature	polypeptide_conserved_region	76060664	76061555	.	-	.	ID=DOMAIN 183-0-0;Parent=TE_BASE 183;annot=Class_I::LTR::Ty3/gypsy::non-chromovirus::OTA::Ogre/Tat::Retand INT_tat;name=INT;color=#b10026
SL2.50ch01	feature	polypeptide_conserved_region	76061878	76062238	.	-	.	ID=DOMAIN 183-1-0;Parent=TE_BASE 183;annot=Class_I::LTR::Ty3/gypsy::non-chromovirus::OTA::Ogre/Tat::Ogre;name=aRH;color=#fc4e2a
SL2.50ch01	feature	polypeptide_conserved_region	76068505	76068694	.	-	.	ID=DOMAIN 183-2-0;Parent=TE_BASE 183;annot=Class_I::LTR::Ty3/gypsy::chromovirus::Tekay RNaseH_del;name=RH;color=#fc4e2a
SL2.50ch01	feature	polypeptide_conserved_region	76068989	76069424	.	-	.	ID=DOMAIN 183-3-0;Parent=TE_BASE 183;annot=Class_I::LTR::Ty3/gypsy::chromovirus::Tekay RT_del;name=RT;color=#feb24c
SL2.50ch01	feature	long_terminal_repeat	76073017	76074478	.	.	.	ID=LTR LEFT 183-0;Parent=TE_BASE 183;name=ltr left;color=#f032e6
SL2.50ch01	feature	long_terminal_repeat	76054667	76056118	.	.	.	ID=LTR RIGHT 183-0;Parent=TE_BASE 183;name=ltr right;color=#f032e6
SL2.50ch01	feature	nested_repeat	76005786	76032867	.	.	.	ID=TE_BASE 184;name=TE_BASE 184;annot=Class_I::LTR::Ty3/gypsy::chromovirus::Tekay;color=#a9a9a9
SL2.50ch01	feature	repeat_fragment	76005786	76032867	.	.	.	ID=TE 184-0;Parent=TE_BASE 184;name=TE 184;color=#a9a9a9
SL2.50ch01	feature	polypeptide_conserved_region	76010630	76010858	.	-	.	ID=DOMAIN 184-0-0;Parent=TE_BASE 184;annot=Class_I::LTR::Ty3/gypsy::chromovirus::Tekay INT_del;name=INT;color=#b10026
SL2.50ch01	feature	polypeptide_conserved_region	76011245	76011473	.	-	.	ID=DOMAIN 184-1-0;Parent=TE_BASE 184;annot=Class_I::LTR::Ty3/gypsy::chromovirus::Tekay RNaseH_del;name=RH;color=#fc4e2a
SL2.50ch01	feature	polypeptide_conserved_region	76011700	76012024	.	-	.	ID=DOMAIN 184-2-0;Parent=TE_BASE 184;annot=Class_I::LTR::Ty3/gypsy::chromovirus::Tekay RT_del;name=RT;color=#feb24c
SL2.50ch01	feature	long_terminal_repeat	76031744	76032867	.	.	.	ID=LTR LEFT 184-0;Parent=TE_BASE 184;name=ltr left;color=#f032e6
SL2.50ch01	feature	long_terminal_repeat	76005786	76006891	.	.	.	ID=LTR RIGHT 184-0;Parent=TE_BASE 184;name=ltr right;color=#f032e6
SL2.50ch01	feature	nested_repeat	75968516	75986064	.	.	.	ID=TE_BASE 185;name=TE_BASE 185;annot=Class_I::LTR::Ty3/gypsy::chromovirus::Tekay;color=#a9a9a9
SL2.50ch01	feature	repeat_fragment	75968516	75986064	.	.	.	ID=TE 185-0;Parent=TE_BASE 185;name=TE 185;color=#a9a9a9
SL2.50ch01	feature	polypeptide_conserved_region	75970793	75971468	.	+	.	ID=DOMAIN 185-0-0;Parent=TE_BASE 185;annot=Class_I::LTR::Ty3/gypsy::chromovirus::Tekay RT_del;name=RT;color=#feb24c
SL2.50ch01	feature	polypeptide_conserved_region	75971665	75971917	.	+	.	ID=DOMAIN 185-1-0;Parent=TE_BASE 185;annot=Class_I::LTR::Ty3/gypsy::chromovirus::Tekay RNaseH_del;name=RH;color=#fc4e2a
SL2.50ch01	feature	polypeptide_conserved_region	75984549	75985143	.	+	.	ID=DOMAIN 185-2-0;Parent=TE_BASE 185;annot=Class_I::LTR::Ty3/gypsy::chromovirus::Tekay INT_del;name=INT;color=#b10026
SL2.50ch01	feature	polypeptide_conserved_region	75985393	75985543	.	+	.	ID=DOMAIN 185-3-0;Parent=TE_BASE 185;annot=Class_I::LTR::Ty3/gypsy::chromovirus::Tekay CHR_tekay_Lycopersicon;name=CHD;color=#6a51a3
SL2.50ch01	feature	primer_binding_site	75968648	75968666	.	.	.	ID=PBS 185;Parent=TE_BASE 185;name=pbs;color=#c7e9c0
SL2.50ch01	feature	RR_tract	75985974	75985988	.	.	.	ID=PPT 185;Parent=TE_BASE 185;name=ppt;color=#41ab5d
SL2.50ch01	feature	long_terminal_repeat	75985988	75986064	.	.	.	ID=LTR RIGHT 185-0;Parent=TE_BASE 185;name=ltr right;color=#f032e6
SL2.50ch01	feature	long_terminal_repeat	75968516	75968592	.	.	.	ID=LTR LEFT 185-0;Parent=TE_BASE 185;name=ltr left;color=#f032e6
SL2.50ch01	feature	nested_repeat	75920588	75925779	.	.	.	ID=TE_BASE 186;name=TE_BASE 186;annot=Class_I::LTR::Ty1/copia::Ivana;color=#a9a9a9
SL2.50ch01	feature	repeat_fragment	75920588	75925779	.	.	.	ID=TE 186-0;Parent=TE_BASE 186;name=TE 186;color=#a9a9a9
SL2.50ch01	feature	polypeptide_conserved_region	75920941	75921343	.	-	.	ID=DOMAIN 186-0-0;Parent=TE_BASE 186;annot=Class_I::LTR::Ty1/copia::Ale RNaseH_retrofit;name=RH;color=#fc4e2a
SL2.50ch01	feature	polypeptide_conserved_region	75921690	75922392	.	-	.	ID=DOMAIN 186-1-0;Parent=TE_BASE 186;annot=Class_I::LTR::Ty1/copia::Ivana RT_oryco;name=RT;color=#feb24c
SL2.50ch01	feature	polypeptide_conserved_region	75922980	75923607	.	-	.	ID=DOMAIN 186-2-0;Parent=TE_BASE 186;annot=Class_I::LTR::Ty1/copia::Ale INT_retrofit;name=INT;color=#b10026
SL2.50ch01	feature	primer_binding_site	75920858	75920879	.	.	.	ID=PBS 186;Parent=TE_BASE 186;name=ppt;color=#41ab5d
SL2.50ch01	feature	RR_tract	75925474	75925488	.	.	.	ID=PPT 186;Parent=TE_BASE 186;name=pbs;color=#c7e9c0
SL2.50ch01	feature	long_terminal_repeat	75925509	75925779	.	.	.	ID=LTR LEFT 186-0;Parent=TE_BASE 186;name=ltr left;color=#f032e6
SL2.50ch01	feature	long_terminal_repeat	75920588	75920858	.	.	.	ID=LTR RIGHT 186-0;Parent=TE_BASE 186;name=ltr right;color=#f032e6
SL2.50ch01	feature	target_site_duplication	75920583	75920587	.	.	.	ID=TSR RIGHT 186;Parent=TE_BASE 186;name=tsr right;color=#333333
SL2.50ch01	feature	target_site_duplication	75925780	75925784	.	.	.	ID=TSR LEFT 186;Parent=TE_BASE 186;name=tsr left;color=#333333
SL2.50ch01	feature	nested_repeat	75894293	75899119	.	.	.	ID=TE_BASE 187;name=TE_BASE 187;annot=Class_I::LTR::Ty1/copia::Ivana;color=#a9a9a9
SL2.50ch01	feature	repeat_fragment	75894293	75899119	.	.	.	ID=TE 187-0;Parent=TE_BASE 187;name=TE 187;color=#a9a9a9
SL2.50ch01	feature	polypeptide_conserved_region	75896202	75896820	.	+	.	ID=DOMAIN 187-0-0;Parent=TE_BASE 187;annot=Class_I::LTR::Ty1/copia::Ale INT_retrofit;name=INT;color=#b10026
SL2.50ch01	feature	polypeptide_conserved_region	75897507	75898218	.	+	.	ID=DOMAIN 187-1-0;Parent=TE_BASE 187;annot=Class_I::LTR::Ty1/copia::Ivana RT_oryco;name=RT;color=#feb24c
SL2.50ch01	feature	polypeptide_conserved_region	75898542	75898947	.	+	.	ID=DOMAIN 187-2-0;Parent=TE_BASE 187;annot=Class_I::LTR::Ty1/copia::Ale RNaseH_retrofit;name=RH;color=#fc4e2a
SL2.50ch01	feature	long_terminal_repeat	75899032	75899119	.	.	.	ID=LTR RIGHT 187-0;Parent=TE_BASE 187;name=ltr right;color=#f032e6
SL2.50ch01	feature	long_terminal_repeat	75894293	75894380	.	.	.	ID=LTR LEFT 187-0;Parent=TE_BASE 187;name=ltr left;color=#f032e6
SL2.50ch01	feature	nested_repeat	75772693	75777133	.	.	.	ID=TE_BASE 188;name=TE_BASE 188;annot=Class_I::LTR::Ty1/copia::Tork;color=#a9a9a9
SL2.50ch01	feature	repeat_fragment	75772693	75777133	.	.	.	ID=TE 188-0;Parent=TE_BASE 188;name=TE 188;color=#a9a9a9
SL2.50ch01	feature	polypeptide_conserved_region	75773044	75773746	.	+	.	ID=DOMAIN 188-0-0;Parent=TE_BASE 188;annot=Class_I::LTR::Ty1/copia::Tork GAG_tork;name=GAG;color=#225ea8
SL2.50ch01	feature	polypeptide_conserved_region	75773869	75774118	.	+	.	ID=DOMAIN 188-1-0;Parent=TE_BASE 188;annot=Class_I::LTR::Ty1/copia::Tork AP_tork;name=PROT;color=#ffeda0
SL2.50ch01	feature	polypeptide_conserved_region	75774253	75774901	.	+	.	ID=DOMAIN 188-2-0;Parent=TE_BASE 188;annot=Class_I::LTR::Ty1/copia::Tork INT_tork;name=INT;color=#b10026
SL2.50ch01	feature	polypeptide_conserved_region	75775401	75776127	.	+	.	ID=DOMAIN 188-3-0;Parent=TE_BASE 188;annot=Class_I::LTR::Ty1/copia::Tork RT_tork;name=RT;color=#feb24c
SL2.50ch01	feature	polypeptide_conserved_region	75776435	75776834	.	+	.	ID=DOMAIN 188-4-0;Parent=TE_BASE 188;annot=Class_I::LTR::Ty1/copia::Tork RNaseH_tork;name=RH;color=#fc4e2a
SL2.50ch01	feature	long_terminal_repeat	75776991	75777133	.	.	.	ID=LTR RIGHT 188-0;Parent=TE_BASE 188;name=ltr right;color=#f032e6
SL2.50ch01	feature	long_terminal_repeat	75772693	75772835	.	.	.	ID=LTR LEFT 188-0;Parent=TE_BASE 188;name=ltr left;color=#f032e6
SL2.50ch01	feature	nested_repeat	75689652	75736741	.	.	.	ID=TE_BASE 189;name=TE_BASE 189;annot=Class_I::LTR::Ty1/copia::SIRE;color=#a9a9a9
SL2.50ch01	feature	repeat_fragment	75689652	75736741	.	.	.	ID=TE 189-0;Parent=TE_BASE 189;name=TE 189;color=#a9a9a9
SL2.50ch01	feature	polypeptide_conserved_region	75705904	75706306	.	-	.	ID=DOMAIN 189-0-0;Parent=TE_BASE 189;annot=Class_I::LTR::Ty1/copia::SIRE RNaseH_sire;name=RH;color=#fc4e2a
SL2.50ch01	feature	polypeptide_conserved_region	75706662	75707316	.	-	.	ID=DOMAIN 189-1-0;Parent=TE_BASE 189;annot=Class_I::LTR::Ty1/copia::SIRE RT_sire;name=RT;color=#feb24c
SL2.50ch01	feature	polypeptide_conserved_region	75707985	75708633	.	-	.	ID=DOMAIN 189-2-0;Parent=TE_BASE 189;annot=Class_I::LTR::Ty1/copia::SIRE INT_sire;name=INT;color=#b10026
SL2.50ch01	feature	polypeptide_conserved_region	75708786	75709023	.	-	.	ID=DOMAIN 189-3-0;Parent=TE_BASE 189;annot=Class_I::LTR::Ty1/copia::SIRE AP_sire;name=PROT;color=#ffeda0
SL2.50ch01	feature	polypeptide_conserved_region	75709317	75710997	.	-	.	ID=DOMAIN 189-4-0;Parent=TE_BASE 189;annot=Class_I::LTR::Ty1/copia::SIRE GAG_sire;name=GAG;color=#225ea8
SL2.50ch01	feature	RR_tract	75736256	75736270	.	.	.	ID=PPT 189;Parent=TE_BASE 189;name=pbs;color=#c7e9c0
SL2.50ch01	feature	long_terminal_repeat	75736306	75736741	.	.	.	ID=LTR LEFT 189-0;Parent=TE_BASE 189;name=ltr left;color=#f032e6
SL2.50ch01	feature	long_terminal_repeat	75689652	75690114	.	.	.	ID=LTR RIGHT 189-0;Parent=TE_BASE 189;name=ltr right;color=#f032e6
SL2.50ch01	feature	nested_repeat	75646996	75652294	.	.	.	ID=TE_BASE 190;name=TE_BASE 190;annot=Class_I::LTR::Ty1/copia::SIRE;color=#a9a9a9
SL2.50ch01	feature	repeat_fragment	75646996	75652294	.	.	.	ID=TE 190-0;Parent=TE_BASE 190;name=TE 190;color=#a9a9a9
SL2.50ch01	feature	polypeptide_conserved_region	75648295	75648547	.	+	.	ID=DOMAIN 190-0-0;Parent=TE_BASE 190;annot=Class_I::LTR::Ty1/copia::Alesia AP_retrofit;name=PROT;color=#ffeda0
SL2.50ch01	feature	polypeptide_conserved_region	75650610	75651336	.	+	.	ID=DOMAIN 190-1-0;Parent=TE_BASE 190;annot=Class_I::LTR::Ty1/copia::SIRE RT_sire;name=RT;color=#feb24c
SL2.50ch01	feature	polypeptide_conserved_region	75651637	75652018	.	+	.	ID=DOMAIN 190-2-0;Parent=TE_BASE 190;annot=Class_I::LTR::Ty1/copia::Ale RNaseH_retrofit;name=RH;color=#fc4e2a
SL2.50ch01	feature	long_terminal_repeat	75652179	75652294	.	.	.	ID=LTR RIGHT 190-0;Parent=TE_BASE 190;name=ltr right;color=#f032e6
SL2.50ch01	feature	long_terminal_repeat	75646996	75647113	.	.	.	ID=LTR LEFT 190-0;Parent=TE_BASE 190;name=ltr left;color=#f032e6
SL2.50ch01	feature	nested_repeat	75622017	75631291	.	.	.	ID=TE_BASE 191;name=TE_BASE 191;annot=Class_I::LTR::Ty1/copia::Ivana;color=#a9a9a9
SL2.50ch01	feature	repeat_fragment	75622017	75631291	.	.	.	ID=TE 191-0;Parent=TE_BASE 191;name=TE 191;color=#a9a9a9
SL2.50ch01	feature	polypeptide_conserved_region	75629817	75629979	.	+	.	ID=DOMAIN 191-0-0;Parent=TE_BASE 191;annot=Class_I::LTR::Ty1/copia::Ivana INT_oryco;name=INT;color=#b10026
SL2.50ch01	feature	polypeptide_conserved_region	75630675	75631044	.	+	.	ID=DOMAIN 191-1-0;Parent=TE_BASE 191;annot=Class_I::LTR::Ty1/copia::Ivana RT_oryco;name=RT;color=#feb24c
SL2.50ch01	feature	primer_binding_site	75622120	75622138	.	.	.	ID=PBS 191;Parent=TE_BASE 191;name=pbs;color=#c7e9c0
SL2.50ch01	feature	RR_tract	75631190	75631204	.	.	.	ID=PPT 191;Parent=TE_BASE 191;name=ppt;color=#41ab5d
SL2.50ch01	feature	long_terminal_repeat	75631211	75631291	.	.	.	ID=LTR RIGHT 191-0;Parent=TE_BASE 191;name=ltr right;color=#f032e6
SL2.50ch01	feature	long_terminal_repeat	75622017	75622097	.	.	.	ID=LTR LEFT 191-0;Parent=TE_BASE 191;name=ltr left;color=#f032e6
SL2.50ch01	feature	nested_repeat	75545985	75551185	.	.	.	ID=TE_BASE 192;name=TE_BASE 192;annot=Class_I::LTR::Ty3/gypsy::chromovirus::Reina;color=#a9a9a9
SL2.50ch01	feature	repeat_fragment	75545985	75551185	.	.	.	ID=TE 192-0;Parent=TE_BASE 192;name=TE 192;color=#a9a9a9
SL2.50ch01	feature	polypeptide_conserved_region	75548259	75548871	.	+	.	ID=DOMAIN 192-0-0;Parent=TE_BASE 192;annot=Class_I::LTR::Ty3/gypsy::chromovirus::Reina RT_reina;name=RT;color=#feb24c
SL2.50ch01	feature	polypeptide_conserved_region	75549008	75549353	.	+	.	ID=DOMAIN 192-1-0;Parent=TE_BASE 192;annot=Class_I::LTR::Ty3/gypsy::chromovirus::Reina RNaseH_reina;name=RH;color=#fc4e2a
SL2.50ch01	feature	polypeptide_conserved_region	75549581	75550613	.	+	.	ID=DOMAIN 192-2-0;Parent=TE_BASE 192;annot=Class_I::LTR::Ty3/gypsy::chromovirus::Reina INT_reina;name=INT;color=#b10026
SL2.50ch01	feature	RR_tract	75550704	75550718	.	.	.	ID=PPT 192;Parent=TE_BASE 192;name=ppt;color=#41ab5d
SL2.50ch01	feature	long_terminal_repeat	75550721	75551185	.	.	.	ID=LTR RIGHT 192-0;Parent=TE_BASE 192;name=ltr right;color=#f032e6
SL2.50ch01	feature	long_terminal_repeat	75545985	75546442	.	.	.	ID=LTR LEFT 192-0;Parent=TE_BASE 192;name=ltr left;color=#f032e6
SL2.50ch01	feature	nested_repeat	75526784	75533435	.	.	.	ID=TE_BASE 193;name=TE_BASE 193;annot=Class_I::LTR::Ty3/gypsy::chromovirus::Tekay;color=#a9a9a9
SL2.50ch01	feature	repeat_fragment	75526784	75533435	.	.	.	ID=TE 193-0;Parent=TE_BASE 193;name=TE 193;color=#a9a9a9
SL2.50ch01	feature	polypeptide_conserved_region	75527853	75528003	.	-	.	ID=DOMAIN 193-0-0;Parent=TE_BASE 193;annot=Class_I::LTR::Ty3/gypsy::chromovirus::Tekay CHR_tekay_Lycopersicon;name=CHD;color=#6a51a3
SL2.50ch01	feature	polypeptide_conserved_region	75528060	75528285	.	-	.	ID=DOMAIN 193-1-0;Parent=TE_BASE 193;annot=Class_I::LTR::Ty3/gypsy::chromovirus::Tekay INT_del;name=INT;color=#b10026
SL2.50ch01	feature	polypeptide_conserved_region	75531636	75531978	.	-	.	ID=DOMAIN 193-2-0;Parent=TE_BASE 193;annot=Class_I::LTR::Ty3/gypsy::chromovirus::Tekay GAG_del;name=GAG;color=#225ea8
SL2.50ch01	feature	primer_binding_site	75526975	75526996	.	.	.	ID=PBS 193;Parent=TE_BASE 193;name=ppt;color=#41ab5d
SL2.50ch01	feature	long_terminal_repeat	75533305	75533435	.	.	.	ID=LTR LEFT 193-0;Parent=TE_BASE 193;name=ltr left;color=#f032e6
SL2.50ch01	feature	long_terminal_repeat	75526784	75526912	.	.	.	ID=LTR RIGHT 193-0;Parent=TE_BASE 193;name=ltr right;color=#f032e6
SL2.50ch01	feature	nested_repeat	75481702	75493892	.	.	.	ID=TE_BASE 195;name=TE_BASE 195;annot=Class_I::LTR::Ty1/copia::Ivana;color=#a9a9a9
SL2.50ch01	feature	repeat_fragment	75481702	75493892	.	.	.	ID=TE 195-0;Parent=TE_BASE 195;name=TE 195;color=#a9a9a9
SL2.50ch01	feature	polypeptide_conserved_region	75489971	75490319	.	-	.	ID=DOMAIN 195-0-0;Parent=TE_BASE 195;annot=Class_I::LTR::Ty1/copia::Ale RNaseH_retrofit;name=RH;color=#fc4e2a
SL2.50ch01	feature	polypeptide_conserved_region	75490992	75491265	.	-	.	ID=DOMAIN 195-1-0;Parent=TE_BASE 195;annot=Class_I::LTR::Ty1/copia::Ivana RT_oryco;name=RT;color=#feb24c
SL2.50ch01	feature	polypeptide_conserved_region	75492236	75492680	.	-	.	ID=DOMAIN 195-2-0;Parent=TE_BASE 195;annot=Class_I::LTR::Ty1/copia::Ale INT_retrofit;name=INT;color=#b10026
SL2.50ch01	feature	long_terminal_repeat	75493678	75493892	.	.	.	ID=LTR LEFT 195-0;Parent=TE_BASE 195;name=ltr left;color=#f032e6
SL2.50ch01	feature	long_terminal_repeat	75481702	75481921	.	.	.	ID=LTR RIGHT 195-0;Parent=TE_BASE 195;name=ltr right;color=#f032e6
SL2.50ch01	feature	nested_repeat	75386401	75393503	.	.	.	ID=TE_BASE 198;name=TE_BASE 198;annot=Class_I::LTR::Ty1/copia::Ivana;color=#a9a9a9
SL2.50ch01	feature	repeat_fragment	75386401	75393503	.	.	.	ID=TE 198-0;Parent=TE_BASE 198;name=TE 198;color=#a9a9a9
SL2.50ch01	feature	polypeptide_conserved_region	75388695	75389112	.	+	.	ID=DOMAIN 198-0-0;Parent=TE_BASE 198;annot=Class_I::LTR::Ty1/copia::Ale INT_retrofit;name=INT;color=#b10026
SL2.50ch01	feature	polypeptide_conserved_region	75391636	75392350	.	+	.	ID=DOMAIN 198-1-0;Parent=TE_BASE 198;annot=Class_I::LTR::Ty1/copia::Ivana RT_oryco;name=RT;color=#feb24c
SL2.50ch01	feature	polypeptide_conserved_region	75392677	75393067	.	+	.	ID=DOMAIN 198-2-0;Parent=TE_BASE 198;annot=Class_I::LTR::Ty1/copia::Ale RNaseH_retrofit;name=RH;color=#fc4e2a
SL2.50ch01	feature	primer_binding_site	75386767	75386787	.	.	.	ID=PBS 198;Parent=TE_BASE 198;name=pbs;color=#c7e9c0
SL2.50ch01	feature	RR_tract	75393137	75393151	.	.	.	ID=PPT 198;Parent=TE_BASE 198;name=ppt;color=#41ab5d
SL2.50ch01	feature	long_terminal_repeat	75393152	75393503	.	.	.	ID=LTR RIGHT 198-0;Parent=TE_BASE 198;name=ltr right;color=#f032e6
SL2.50ch01	feature	long_terminal_repeat	75386401	75386741	.	.	.	ID=LTR LEFT 198-0;Parent=TE_BASE 198;name=ltr left;color=#f032e6
SL2.50ch01	feature	nested_repeat	75266132	75275627	.	.	.	ID=TE_BASE 201;name=TE_BASE 201;annot=Class_I::LTR::Ty1/copia::SIRE;color=#a9a9a9
SL2.50ch01	feature	repeat_fragment	75266132	75275627	.	.	.	ID=TE 201-0;Parent=TE_BASE 201;name=TE 201;color=#a9a9a9
SL2.50ch01	feature	polypeptide_conserved_region	75269646	75270048	.	-	.	ID=DOMAIN 201-0-0;Parent=TE_BASE 201;annot=Class_I::LTR::Ty1/copia::SIRE RNaseH_sire;name=RH;color=#fc4e2a
SL2.50ch01	feature	polypeptide_conserved_region	75270582	75271008	.	-	.	ID=DOMAIN 201-1-0;Parent=TE_BASE 201;annot=Class_I::LTR::Ty1/copia::SIRE RT_sire;name=RT;color=#feb24c
SL2.50ch01	feature	polypeptide_conserved_region	75271715	75272336	.	-	.	ID=DOMAIN 201-2-0;Parent=TE_BASE 201;annot=Class_I::LTR::Ty1/copia::SIRE INT_sire;name=INT;color=#b10026
SL2.50ch01	feature	polypeptide_conserved_region	75272516	75272669	.	-	.	ID=DOMAIN 201-3-0;Parent=TE_BASE 201;annot=Class_I::LTR::Ty1/copia::SIRE AP_sire;name=PROT;color=#ffeda0
SL2.50ch01	feature	polypeptide_conserved_region	75273905	75274742	.	-	.	ID=DOMAIN 201-4-0;Parent=TE_BASE 201;annot=Class_I::LTR::Ty1/copia::SIRE GAG_sire;name=GAG;color=#225ea8
SL2.50ch01	feature	long_terminal_repeat	75274864	75275627	.	.	.	ID=LTR LEFT 201-0;Parent=TE_BASE 201;name=ltr left;color=#f032e6
SL2.50ch01	feature	long_terminal_repeat	75266132	75266895	.	.	.	ID=LTR RIGHT 201-0;Parent=TE_BASE 201;name=ltr right;color=#f032e6
SL2.50ch01	feature	target_site_duplication	75266128	75266131	.	.	.	ID=TSR RIGHT 201;Parent=TE_BASE 201;name=tsr right;color=#333333
SL2.50ch01	feature	target_site_duplication	75275628	75275631	.	.	.	ID=TSR LEFT 201;Parent=TE_BASE 201;name=tsr left;color=#333333
SL2.50ch01	feature	nested_repeat	75108235	75115959	.	.	.	ID=TE_BASE 203;name=TE_BASE 203;annot=Class_I::LTR::Ty1/copia::Tork;color=#a9a9a9
SL2.50ch01	feature	repeat_fragment	75108235	75115959	.	.	.	ID=TE 203-0;Parent=TE_BASE 203;name=TE 203;color=#a9a9a9
SL2.50ch01	feature	polypeptide_conserved_region	75110274	75110769	.	+	.	ID=DOMAIN 203-0-0;Parent=TE_BASE 203;annot=Class_I::LTR::Ty1/copia::Ty1-outgroup INT_copia;name=INT;color=#b10026
SL2.50ch01	feature	polypeptide_conserved_region	75114052	75114439	.	+	.	ID=DOMAIN 203-1-0;Parent=TE_BASE 203;annot=Class_I::LTR::Ty1/copia::Tork RT_tork;name=RT;color=#feb24c
SL2.50ch01	feature	polypeptide_conserved_region	75114983	75115388	.	+	.	ID=DOMAIN 203-2-0;Parent=TE_BASE 203;annot=Class_I::LTR::Ty1/copia::Ty1-outgroup RNaseH_copia;name=RH;color=#fc4e2a
SL2.50ch01	feature	primer_binding_site	75108502	75108520	.	.	.	ID=PBS 203;Parent=TE_BASE 203;name=pbs;color=#c7e9c0
SL2.50ch01	feature	RR_tract	75115682	75115696	.	.	.	ID=PPT 203;Parent=TE_BASE 203;name=ppt;color=#41ab5d
SL2.50ch01	feature	long_terminal_repeat	75115696	75115959	.	.	.	ID=LTR RIGHT 203-0;Parent=TE_BASE 203;name=ltr right;color=#f032e6
SL2.50ch01	feature	long_terminal_repeat	75108235	75108499	.	.	.	ID=LTR LEFT 203-0;Parent=TE_BASE 203;name=ltr left;color=#f032e6
SL2.50ch01	feature	target_site_duplication	75108230	75108234	.	.	.	ID=TSR LEFT 203;Parent=TE_BASE 203;name=tsr left;color=#333333
SL2.50ch01	feature	target_site_duplication	75115960	75115964	.	.	.	ID=TSR RIGHT 203;Parent=TE_BASE 203;name=tsr right;color=#333333
SL2.50ch01	feature	nested_repeat	75065738	75078873	.	.	.	ID=TE_BASE 204;name=TE_BASE 204;annot=Class_I::LTR::Ty1/copia::SIRE;color=#a9a9a9
SL2.50ch01	feature	repeat_fragment	75065738	75078873	.	.	.	ID=TE 204-0;Parent=TE_BASE 204;name=TE 204;color=#a9a9a9
SL2.50ch01	feature	polypeptide_conserved_region	75067974	75068316	.	-	.	ID=DOMAIN 204-0-0;Parent=TE_BASE 204;annot=Class_I::LTR::Ty1/copia::Ty1-outgroup RNaseH_1731;name=RH;color=#fc4e2a
SL2.50ch01	feature	polypeptide_conserved_region	75068444	75069056	.	-	.	ID=DOMAIN 204-1-0;Parent=TE_BASE 204;annot=Class_I::LTR::Ty1/copia::SIRE RT_sire;name=RT;color=#feb24c
SL2.50ch01	feature	polypeptide_conserved_region	75070188	75070626	.	-	.	ID=DOMAIN 204-2-0;Parent=TE_BASE 204;annot=Class_I::LTR::Ty1/copia::Ty1-outgroup INT_1731;name=INT;color=#b10026
SL2.50ch01	feature	primer_binding_site	75065877	75065894	.	.	.	ID=PBS 204;Parent=TE_BASE 204;name=ppt;color=#41ab5d
SL2.50ch01	feature	RR_tract	75078734	75078748	.	.	.	ID=PPT 204;Parent=TE_BASE 204;name=pbs;color=#c7e9c0
SL2.50ch01	feature	long_terminal_repeat	75078780	75078873	.	.	.	ID=LTR LEFT 204-0;Parent=TE_BASE 204;name=ltr left;color=#f032e6
SL2.50ch01	feature	long_terminal_repeat	75065738	75065838	.	.	.	ID=LTR RIGHT 204-0;Parent=TE_BASE 204;name=ltr right;color=#f032e6
SL2.50ch01	feature	nested_repeat	74930939	74938954	.	.	.	ID=TE_BASE 205;name=TE_BASE 205;annot=Class_I::LTR::Ty3/gypsy::chromovirus::Tekay;color=#a9a9a9
SL2.50ch01	feature	repeat_fragment	74930939	74938954	.	.	.	ID=TE 205-0;Parent=TE_BASE 205;name=TE 205;color=#a9a9a9
SL2.50ch01	feature	polypeptide_conserved_region	74933565	74933682	.	-	.	ID=DOMAIN 205-0-0;Parent=TE_BASE 205;annot=Class_I::LTR::Ty3/gypsy::chromovirus::Tekay CHR_tekay_Lycopersicon;name=CHD;color=#6a51a3
SL2.50ch01	feature	polypeptide_conserved_region	74933739	74934774	.	-	.	ID=DOMAIN 205-1-0;Parent=TE_BASE 205;annot=Class_I::LTR::Ty3/gypsy::chromovirus::Tekay INT_del;name=INT;color=#b10026
SL2.50ch01	feature	polypeptide_conserved_region	74935101	74935452	.	-	.	ID=DOMAIN 205-2-0;Parent=TE_BASE 205;annot=Class_I::LTR::Ty3/gypsy::chromovirus::Tekay RNaseH_del;name=RH;color=#fc4e2a
SL2.50ch01	feature	polypeptide_conserved_region	74935730	74936261	.	-	.	ID=DOMAIN 205-3-0;Parent=TE_BASE 205;annot=Class_I::LTR::Ty3/gypsy::chromovirus::Tekay RT_del;name=RT;color=#feb24c
SL2.50ch01	feature	polypeptide_conserved_region	74937137	74937905	.	-	.	ID=DOMAIN 205-4-0;Parent=TE_BASE 205;annot=Class_I::LTR::Ty3/gypsy::chromovirus::Tekay GAG_del;name=GAG;color=#225ea8
SL2.50ch01	feature	long_terminal_repeat	74938615	74938954	.	.	.	ID=LTR LEFT 205-0;Parent=TE_BASE 205;name=ltr left;color=#f032e6
SL2.50ch01	feature	long_terminal_repeat	74930939	74931278	.	.	.	ID=LTR RIGHT 205-0;Parent=TE_BASE 205;name=ltr right;color=#f032e6
SL2.50ch01	feature	nested_repeat	74920634	74926520	.	.	.	ID=TE_BASE 206;name=TE_BASE 206;annot=Class_I::LTR::Ty1/copia::Tork;color=#a9a9a9
SL2.50ch01	feature	repeat_fragment	74920634	74926520	.	.	.	ID=TE 206-0;Parent=TE_BASE 206;name=TE 206;color=#a9a9a9
SL2.50ch01	feature	polypeptide_conserved_region	74921531	74921939	.	-	.	ID=DOMAIN 206-0-0;Parent=TE_BASE 206;annot=Class_I::LTR::Ty1/copia::Ty1-outgroup RNaseH_1731;name=RH;color=#fc4e2a
SL2.50ch01	feature	polypeptide_conserved_region	74924163	74924514	.	-	.	ID=DOMAIN 206-1-0;Parent=TE_BASE 206;annot=Class_I::LTR::Ty1/copia::Tork INT_tork;name=INT;color=#b10026
SL2.50ch01	feature	polypeptide_conserved_region	74924673	74924910	.	-	.	ID=DOMAIN 206-2-0;Parent=TE_BASE 206;annot=Class_I::LTR::Ty1/copia::Tork AP_tork;name=PROT;color=#ffeda0
SL2.50ch01	feature	primer_binding_site	74920807	74920825	.	.	.	ID=PBS 206;Parent=TE_BASE 206;name=ppt;color=#41ab5d
SL2.50ch01	feature	RR_tract	74926344	74926358	.	.	.	ID=PPT 206;Parent=TE_BASE 206;name=pbs;color=#c7e9c0
SL2.50ch01	feature	long_terminal_repeat	74926358	74926520	.	.	.	ID=LTR LEFT 206-0;Parent=TE_BASE 206;name=ltr left;color=#f032e6
SL2.50ch01	feature	long_terminal_repeat	74920634	74920796	.	.	.	ID=LTR RIGHT 206-0;Parent=TE_BASE 206;name=ltr right;color=#f032e6
SL2.50ch01	feature	nested_repeat	74794377	74810149	.	.	.	ID=TE_BASE 208;name=TE_BASE 208;annot=Class_I::LTR::Ty3/gypsy::non-chromovirus::OTA::Ogre/Tat::Retand;color=#a9a9a9
SL2.50ch01	feature	repeat_fragment	74794377	74810149	.	.	.	ID=TE 208-0;Parent=TE_BASE 208;name=TE 208;color=#a9a9a9
SL2.50ch01	feature	polypeptide_conserved_region	74798135	74798537	.	-	.	ID=DOMAIN 208-0-0;Parent=TE_BASE 208;annot=Class_I::LTR::Ty3/gypsy::non-chromovirus::OTA::Ogre/Tat::Retand INT_tat;name=INT;color=#b10026
SL2.50ch01	feature	polypeptide_conserved_region	74799234	74799489	.	-	.	ID=DOMAIN 208-1-0;Parent=TE_BASE 208;annot=Class_I::LTR::Ty3/gypsy::non-chromovirus::OTA::Ogre/Tat::Ogre;name=aRH;color=#fc4e2a
SL2.50ch01	feature	polypeptide_conserved_region	74799585	74799948	.	-	.	ID=DOMAIN 208-2-0;Parent=TE_BASE 208;annot=Class_I::LTR::Ty3/gypsy::non-chromovirus::OTA::Ogre/Tat::Retand RNaseH_tat;name=RH;color=#fc4e2a
SL2.50ch01	feature	polypeptide_conserved_region	74800062	74800731	.	-	.	ID=DOMAIN 208-3-0;Parent=TE_BASE 208;annot=Class_I::LTR::Ty3/gypsy::non-chromovirus::OTA::Ogre/Tat::Retand RT_tat;name=RT;color=#feb24c
SL2.50ch01	feature	polypeptide_conserved_region	74801927	74802212	.	-	.	ID=DOMAIN 208-4-0;Parent=TE_BASE 208;annot=Class_I::LTR::Ty3/gypsy::non-chromovirus::OTA::Ogre/Tat::Retand AP_tat;name=PROT;color=#ffeda0
SL2.50ch01	feature	long_terminal_repeat	74809970	74810149	.	.	.	ID=LTR LEFT 208-0;Parent=TE_BASE 208;name=ltr left;color=#f032e6
SL2.50ch01	feature	long_terminal_repeat	74794377	74794556	.	.	.	ID=LTR RIGHT 208-0;Parent=TE_BASE 208;name=ltr right;color=#f032e6
SL2.50ch01	feature	nested_repeat	74777611	74785020	.	.	.	ID=TE_BASE 209;name=TE_BASE 209;annot=Class_I::LTR::Ty3/gypsy::chromovirus::Tekay;color=#a9a9a9
SL2.50ch01	feature	repeat_fragment	74777611	74785020	.	.	.	ID=TE 209-0;Parent=TE_BASE 209;name=TE 209;color=#a9a9a9
SL2.50ch01	feature	polypeptide_conserved_region	74780239	74780953	.	+	.	ID=DOMAIN 209-0-0;Parent=TE_BASE 209;annot=Class_I::LTR::Ty3/gypsy::chromovirus::Tekay GAG_del;name=GAG;color=#225ea8
SL2.50ch01	feature	polypeptide_conserved_region	74781907	74782582	.	+	.	ID=DOMAIN 209-1-0;Parent=TE_BASE 209;annot=Class_I::LTR::Ty3/gypsy::chromovirus::Tekay RT_del;name=RT;color=#feb24c
SL2.50ch01	feature	polypeptide_conserved_region	74782708	74783059	.	+	.	ID=DOMAIN 209-2-0;Parent=TE_BASE 209;annot=Class_I::LTR::Ty3/gypsy::chromovirus::Tekay RNaseH_del;name=RH;color=#fc4e2a
SL2.50ch01	feature	polypeptide_conserved_region	74783386	74784421	.	+	.	ID=DOMAIN 209-3-0;Parent=TE_BASE 209;annot=Class_I::LTR::Ty3/gypsy::chromovirus::Tekay INT_del;name=INT;color=#b10026
SL2.50ch01	feature	polypeptide_conserved_region	74784478	74784628	.	+	.	ID=DOMAIN 209-4-0;Parent=TE_BASE 209;annot=Class_I::LTR::Ty3/gypsy::chromovirus::Tekay CHR_tekay_Lycopersicon;name=CHD;color=#6a51a3
SL2.50ch01	feature	long_terminal_repeat	74784856	74785020	.	.	.	ID=LTR RIGHT 209-0;Parent=TE_BASE 209;name=ltr right;color=#f032e6
SL2.50ch01	feature	long_terminal_repeat	74777611	74777775	.	.	.	ID=LTR LEFT 209-0;Parent=TE_BASE 209;name=ltr left;color=#f032e6
SL2.50ch01	feature	nested_repeat	74654172	74659163	.	.	.	ID=TE_BASE 213;name=TE_BASE 213;annot=Class_I::LTR::Ty1/copia::Ivana;color=#a9a9a9
SL2.50ch01	feature	repeat_fragment	74654172	74659163	.	.	.	ID=TE 213-0;Parent=TE_BASE 213;name=TE 213;color=#a9a9a9
SL2.50ch01	feature	polypeptide_conserved_region	74654615	74655017	.	-	.	ID=DOMAIN 213-0-0;Parent=TE_BASE 213;annot=Class_I::LTR::Ty1/copia::Ty1-outgroup RNaseH_copia;name=RH;color=#fc4e2a
SL2.50ch01	feature	polypeptide_conserved_region	74655341	74656058	.	-	.	ID=DOMAIN 213-1-0;Parent=TE_BASE 213;annot=Class_I::LTR::Ty1/copia::Ivana RT_oryco;name=RT;color=#feb24c
SL2.50ch01	feature	polypeptide_conserved_region	74656673	74657306	.	-	.	ID=DOMAIN 213-2-0;Parent=TE_BASE 213;annot=Class_I::LTR::Ty1/copia::Ale INT_retrofit;name=INT;color=#b10026
SL2.50ch01	feature	long_terminal_repeat	74658792	74659163	.	.	.	ID=LTR LEFT 213-0;Parent=TE_BASE 213;name=ltr left;color=#f032e6
SL2.50ch01	feature	long_terminal_repeat	74654172	74654530	.	.	.	ID=LTR RIGHT 213-0;Parent=TE_BASE 213;name=ltr right;color=#f032e6
SL2.50ch01	feature	nested_repeat	74603482	74611725	.	.	.	ID=TE_BASE 214;name=TE_BASE 214;annot=Class_I::LTR::Ty3/gypsy::chromovirus::Tekay;color=#a9a9a9
SL2.50ch01	feature	repeat_fragment	74603482	74611725	.	.	.	ID=TE 214-0;Parent=TE_BASE 214;name=TE 214;color=#a9a9a9
SL2.50ch01	feature	polypeptide_conserved_region	74610217	74611024	.	+	.	ID=DOMAIN 214-0-0;Parent=TE_BASE 214;annot=Class_I::LTR::Ty3/gypsy::chromovirus::Tekay INT_del;name=INT;color=#b10026
SL2.50ch01	feature	polypeptide_conserved_region	74611215	74611365	.	+	.	ID=DOMAIN 214-1-0;Parent=TE_BASE 214;annot=Class_I::LTR::Ty3/gypsy::chromovirus::Tekay CHR_tekay_Lycopersicon;name=CHD;color=#6a51a3
SL2.50ch01	feature	primer_binding_site	74603733	74603753	.	.	.	ID=PBS 214;Parent=TE_BASE 214;name=pbs;color=#c7e9c0
SL2.50ch01	feature	RR_tract	74611416	74611430	.	.	.	ID=PPT 214;Parent=TE_BASE 214;name=ppt;color=#41ab5d
SL2.50ch01	feature	long_terminal_repeat	74611445	74611725	.	.	.	ID=LTR RIGHT 214-0;Parent=TE_BASE 214;name=ltr right;color=#f032e6
SL2.50ch01	feature	long_terminal_repeat	74603482	74603724	.	.	.	ID=LTR LEFT 214-0;Parent=TE_BASE 214;name=ltr left;color=#f032e6
SL2.50ch01	feature	nested_repeat	74440976	74446355	.	.	.	ID=TE_BASE 218;name=TE_BASE 218;annot=Class_I::LTR::Ty3/gypsy::chromovirus::Tekay;color=#a9a9a9
SL2.50ch01	feature	repeat_fragment	74440976	74446355	.	.	.	ID=TE 218-0;Parent=TE_BASE 218;name=TE 218;color=#a9a9a9
SL2.50ch01	feature	polypeptide_conserved_region	74443023	74443233	.	-	.	ID=DOMAIN 218-0-0;Parent=TE_BASE 218;annot=Class_I::LTR::Ty3/gypsy::chromovirus::Tekay RT_del;name=RT;color=#feb24c
SL2.50ch01	feature	polypeptide_conserved_region	74444130	74444835	.	-	.	ID=DOMAIN 218-1-0;Parent=TE_BASE 218;annot=Class_I::LTR::Ty3/gypsy::chromovirus::Tekay GAG_del;name=GAG;color=#225ea8
SL2.50ch01	feature	long_terminal_repeat	74446278	74446355	.	.	.	ID=LTR LEFT 218-0;Parent=TE_BASE 218;name=ltr left;color=#f032e6
SL2.50ch01	feature	long_terminal_repeat	74440976	74441087	.	.	.	ID=LTR RIGHT 218-0;Parent=TE_BASE 218;name=ltr right;color=#f032e6
SL2.50ch01	feature	nested_repeat	74395938	74401076	.	.	.	ID=TE_BASE 219;name=TE_BASE 219;annot=Class_I::LTR::Ty1/copia::Ivana;color=#a9a9a9
SL2.50ch01	feature	repeat_fragment	74395938	74401076	.	.	.	ID=TE 219-0;Parent=TE_BASE 219;name=TE 219;color=#a9a9a9
SL2.50ch01	feature	polypeptide_conserved_region	74396282	74396687	.	-	.	ID=DOMAIN 219-0-0;Parent=TE_BASE 219;annot=Class_I::LTR::Ty1/copia::Ale RNaseH_retrofit;name=RH;color=#fc4e2a
SL2.50ch01	feature	polypeptide_conserved_region	74397035	74397737	.	-	.	ID=DOMAIN 219-1-0;Parent=TE_BASE 219;annot=Class_I::LTR::Ty1/copia::Ivana RT_oryco;name=RT;color=#feb24c
SL2.50ch01	feature	polypeptide_conserved_region	74398355	74398727	.	-	.	ID=DOMAIN 219-2-0;Parent=TE_BASE 219;annot=Class_I::LTR::Ty1/copia::Ale INT_retrofit;name=INT;color=#b10026
SL2.50ch01	feature	long_terminal_repeat	74400815	74401076	.	.	.	ID=LTR LEFT 219-0;Parent=TE_BASE 219;name=ltr left;color=#f032e6
SL2.50ch01	feature	long_terminal_repeat	74395938	74396200	.	.	.	ID=LTR RIGHT 219-0;Parent=TE_BASE 219;name=ltr right;color=#f032e6
SL2.50ch01	feature	target_site_duplication	74395933	74395937	.	.	.	ID=TSR RIGHT 219;Parent=TE_BASE 219;name=tsr right;color=#333333
SL2.50ch01	feature	target_site_duplication	74401077	74401081	.	.	.	ID=TSR LEFT 219;Parent=TE_BASE 219;name=tsr left;color=#333333
SL2.50ch01	feature	nested_repeat	74391039	74395927	.	.	.	ID=TE_BASE 220;name=TE_BASE 220;annot=Class_I::LTR::Ty1/copia::Ivana;color=#a9a9a9
SL2.50ch01	feature	repeat_fragment	74391039	74395927	.	.	.	ID=TE 220-0;Parent=TE_BASE 220;name=TE 220;color=#a9a9a9
SL2.50ch01	feature	polypeptide_conserved_region	74391521	74391740	.	-	.	ID=DOMAIN 220-0-0;Parent=TE_BASE 220;annot=Class_I::LTR::Ty1/copia::Ty1-outgroup RNaseH_copia;name=RH;color=#fc4e2a
SL2.50ch01	feature	polypeptide_conserved_region	74392079	74392781	.	-	.	ID=DOMAIN 220-1-0;Parent=TE_BASE 220;annot=Class_I::LTR::Ty1/copia::Ivana RT_oryco;name=RT;color=#feb24c
SL2.50ch01	feature	polypeptide_conserved_region	74393381	74394011	.	-	.	ID=DOMAIN 220-2-0;Parent=TE_BASE 220;annot=Class_I::LTR::Ty1/copia::Ale INT_retrofit;name=INT;color=#b10026
SL2.50ch01	feature	long_terminal_repeat	74395844	74395927	.	.	.	ID=LTR LEFT 220-0;Parent=TE_BASE 220;name=ltr left;color=#f032e6
SL2.50ch01	feature	long_terminal_repeat	74391039	74391122	.	.	.	ID=LTR RIGHT 220-0;Parent=TE_BASE 220;name=ltr right;color=#f032e6
SL2.50ch01	feature	nested_repeat	74382431	74387799	.	.	.	ID=TE_BASE 221;name=TE_BASE 221;annot=Class_I::LTR::Ty1/copia::SIRE;color=#a9a9a9
SL2.50ch01	feature	repeat_fragment	74382431	74387799	.	.	.	ID=TE 221-0;Parent=TE_BASE 221;name=TE 221;color=#a9a9a9
SL2.50ch01	feature	polypeptide_conserved_region	74384245	74384731	.	+	.	ID=DOMAIN 221-0-0;Parent=TE_BASE 221;annot=Class_I::LTR::Ty1/copia::Ivana INT_oryco;name=INT;color=#b10026
SL2.50ch01	feature	polypeptide_conserved_region	74385567	74386104	.	+	.	ID=DOMAIN 221-1-0;Parent=TE_BASE 221;annot=Class_I::LTR::Ty1/copia::SIRE RT_sire;name=RT;color=#feb24c
SL2.50ch01	feature	primer_binding_site	74382544	74382562	.	.	.	ID=PBS 221;Parent=TE_BASE 221;name=pbs;color=#c7e9c0
SL2.50ch01	feature	RR_tract	74387666	74387680	.	.	.	ID=PPT 221;Parent=TE_BASE 221;name=ppt;color=#41ab5d
SL2.50ch01	feature	long_terminal_repeat	74387696	74387799	.	.	.	ID=LTR RIGHT 221-0;Parent=TE_BASE 221;name=ltr right;color=#f032e6
SL2.50ch01	feature	long_terminal_repeat	74382431	74382544	.	.	.	ID=LTR LEFT 221-0;Parent=TE_BASE 221;name=ltr left;color=#f032e6
SL2.50ch01	feature	nested_repeat	74355351	74359542	.	.	.	ID=TE_BASE 222;name=TE_BASE 222;annot=Class_I::LTR::Ty1/copia::Tork;color=#a9a9a9
SL2.50ch01	feature	repeat_fragment	74355351	74359542	.	.	.	ID=TE 222-0;Parent=TE_BASE 222;name=TE 222;color=#a9a9a9
SL2.50ch01	feature	polypeptide_conserved_region	74356093	74356528	.	+	.	ID=DOMAIN 222-0-0;Parent=TE_BASE 222;annot=Class_I::LTR::Ty1/copia::Ty1-outgroup INT_copia;name=INT;color=#b10026
SL2.50ch01	feature	polypeptide_conserved_region	74357692	74357986	.	+	.	ID=DOMAIN 222-1-0;Parent=TE_BASE 222;annot=Class_I::LTR::Ty1/copia::Tork RT_tork;name=RT;color=#feb24c
SL2.50ch01	feature	polypeptide_conserved_region	74358643	74359027	.	+	.	ID=DOMAIN 222-2-0;Parent=TE_BASE 222;annot=Class_I::LTR::Ty1/copia::Ivana RNaseH_oryco;name=RH;color=#fc4e2a
SL2.50ch01	feature	primer_binding_site	74355585	74355606	.	.	.	ID=PBS 222;Parent=TE_BASE 222;name=pbs;color=#c7e9c0
SL2.50ch01	feature	RR_tract	74359320	74359334	.	.	.	ID=PPT 222;Parent=TE_BASE 222;name=ppt;color=#41ab5d
SL2.50ch01	feature	long_terminal_repeat	74359334	74359542	.	.	.	ID=LTR RIGHT 222-0;Parent=TE_BASE 222;name=ltr right;color=#f032e6
SL2.50ch01	feature	long_terminal_repeat	74355351	74355559	.	.	.	ID=LTR LEFT 222-0;Parent=TE_BASE 222;name=ltr left;color=#f032e6
SL2.50ch01	feature	target_site_duplication	74355346	74355350	.	.	.	ID=TSR LEFT 222;Parent=TE_BASE 222;name=tsr left;color=#333333
SL2.50ch01	feature	target_site_duplication	74359543	74359547	.	.	.	ID=TSR RIGHT 222;Parent=TE_BASE 222;name=tsr right;color=#333333
SL2.50ch01	feature	nested_repeat	74350110	74354976	.	.	.	ID=TE_BASE 223;name=TE_BASE 223;annot=Class_I::LTR::Ty1/copia::Tork;color=#a9a9a9
SL2.50ch01	feature	repeat_fragment	74350110	74354976	.	.	.	ID=TE 223-0;Parent=TE_BASE 223;name=TE 223;color=#a9a9a9
SL2.50ch01	feature	polypeptide_conserved_region	74350666	74351056	.	-	.	ID=DOMAIN 223-0-0;Parent=TE_BASE 223;annot=Class_I::LTR::Ty1/copia::Tork RNaseH_tork;name=RH;color=#fc4e2a
SL2.50ch01	feature	polypeptide_conserved_region	74351365	74352100	.	-	.	ID=DOMAIN 223-1-0;Parent=TE_BASE 223;annot=Class_I::LTR::Ty1/copia::Tork RT_tork;name=RT;color=#feb24c
SL2.50ch01	feature	polypeptide_conserved_region	74352643	74353288	.	-	.	ID=DOMAIN 223-2-0;Parent=TE_BASE 223;annot=Class_I::LTR::Ty1/copia::Tork INT_tork;name=INT;color=#b10026
SL2.50ch01	feature	polypeptide_conserved_region	74353444	74353690	.	-	.	ID=DOMAIN 223-3-0;Parent=TE_BASE 223;annot=Class_I::LTR::Ty1/copia::Tork AP_tork;name=PROT;color=#ffeda0
SL2.50ch01	feature	polypeptide_conserved_region	74353816	74354497	.	-	.	ID=DOMAIN 223-4-0;Parent=TE_BASE 223;annot=Class_I::LTR::Ty1/copia::Tork GAG_tork;name=GAG;color=#225ea8
SL2.50ch01	feature	long_terminal_repeat	74354578	74354976	.	.	.	ID=LTR LEFT 223-0;Parent=TE_BASE 223;name=ltr left;color=#f032e6
SL2.50ch01	feature	long_terminal_repeat	74350110	74350508	.	.	.	ID=LTR RIGHT 223-0;Parent=TE_BASE 223;name=ltr right;color=#f032e6
SL2.50ch01	feature	target_site_duplication	74350105	74350109	.	.	.	ID=TSR RIGHT 223;Parent=TE_BASE 223;name=tsr right;color=#333333
SL2.50ch01	feature	target_site_duplication	74354977	74354981	.	.	.	ID=TSR LEFT 223;Parent=TE_BASE 223;name=tsr left;color=#333333
SL2.50ch01	feature	nested_repeat	74284494	74325580	.	.	.	ID=TE_BASE 224;name=TE_BASE 224;annot=Class_I::LTR::Ty1/copia::SIRE;color=#a9a9a9
SL2.50ch01	feature	repeat_fragment	74284494	74325580	.	.	.	ID=TE 224-0;Parent=TE_BASE 224;name=TE 224;color=#a9a9a9
SL2.50ch01	feature	polypeptide_conserved_region	74285835	74286279	.	+	.	ID=DOMAIN 224-0-0;Parent=TE_BASE 224;annot=Class_I::LTR::Ty1/copia::Tork GAG_tork;name=GAG;color=#225ea8
SL2.50ch01	feature	polypeptide_conserved_region	74286650	74286887	.	+	.	ID=DOMAIN 224-1-0;Parent=TE_BASE 224;annot=Class_I::LTR::Ty1/copia::Tork AP_tork;name=PROT;color=#ffeda0
SL2.50ch01	feature	polypeptide_conserved_region	74287034	74287682	.	+	.	ID=DOMAIN 224-2-0;Parent=TE_BASE 224;annot=Class_I::LTR::Ty1/copia::Tork INT_tork;name=INT;color=#b10026
SL2.50ch01	feature	polypeptide_conserved_region	74312843	74313569	.	+	.	ID=DOMAIN 224-3-0;Parent=TE_BASE 224;annot=Class_I::LTR::Ty1/copia::SIRE RT_sire;name=RT;color=#feb24c
SL2.50ch01	feature	polypeptide_conserved_region	74313854	74314256	.	+	.	ID=DOMAIN 224-4-0;Parent=TE_BASE 224;annot=Class_I::LTR::Ty1/copia::SIRE RNaseH_sire;name=RH;color=#fc4e2a
SL2.50ch01	feature	primer_binding_site	74284624	74284641	.	.	.	ID=PBS 224;Parent=TE_BASE 224;name=pbs;color=#c7e9c0
SL2.50ch01	feature	RR_tract	74325489	74325503	.	.	.	ID=PPT 224;Parent=TE_BASE 224;name=ppt;color=#41ab5d
SL2.50ch01	feature	long_terminal_repeat	74325511	74325580	.	.	.	ID=LTR RIGHT 224-0;Parent=TE_BASE 224;name=ltr right;color=#f032e6
SL2.50ch01	feature	long_terminal_repeat	74284494	74284565	.	.	.	ID=LTR LEFT 224-0;Parent=TE_BASE 224;name=ltr left;color=#f032e6
SL2.50ch01	feature	nested_repeat	74182888	74188396	.	.	.	ID=TE_BASE 225;name=TE_BASE 225;annot=Class_I::LTR::Ty1/copia::Tork;color=#a9a9a9
SL2.50ch01	feature	repeat_fragment	74182888	74188396	.	.	.	ID=TE 225-0;Parent=TE_BASE 225;name=TE 225;color=#a9a9a9
SL2.50ch01	feature	polypeptide_conserved_region	74185060	74185312	.	+	.	ID=DOMAIN 225-0-0;Parent=TE_BASE 225;annot=Class_I::LTR::Ty1/copia::Tork AP_tork;name=PROT;color=#ffeda0
SL2.50ch01	feature	polypeptide_conserved_region	74185459	74185747	.	+	.	ID=DOMAIN 225-1-0;Parent=TE_BASE 225;annot=Class_I::LTR::Ty1/copia::Tork INT_tork;name=INT;color=#b10026
SL2.50ch01	feature	polypeptide_conserved_region	74187233	74187641	.	+	.	ID=DOMAIN 225-2-0;Parent=TE_BASE 225;annot=Class_I::LTR::Ty1/copia::Tork RNaseH_tork;name=RH;color=#fc4e2a
SL2.50ch01	feature	long_terminal_repeat	74188323	74188396	.	.	.	ID=LTR RIGHT 225-0;Parent=TE_BASE 225;name=ltr right;color=#f032e6
SL2.50ch01	feature	long_terminal_repeat	74182888	74182962	.	.	.	ID=LTR LEFT 225-0;Parent=TE_BASE 225;name=ltr left;color=#f032e6
SL2.50ch01	feature	target_site_duplication	74182883	74182887	.	.	.	ID=TSR LEFT 225;Parent=TE_BASE 225;name=tsr left;color=#333333
SL2.50ch01	feature	target_site_duplication	74188397	74188401	.	.	.	ID=TSR RIGHT 225;Parent=TE_BASE 225;name=tsr right;color=#333333
SL2.50ch01	feature	nested_repeat	74155493	74160457	.	.	.	ID=TE_BASE 226;name=TE_BASE 226;annot=Class_I::LTR::Ty1/copia::Ale;color=#a9a9a9
SL2.50ch01	feature	repeat_fragment	74155493	74160457	.	.	.	ID=TE 226-0;Parent=TE_BASE 226;name=TE 226;color=#a9a9a9
SL2.50ch01	feature	polypeptide_conserved_region	74155686	74156085	.	-	.	ID=DOMAIN 226-0-0;Parent=TE_BASE 226;annot=Class_I::LTR::Ty1/copia::Ale RNaseH_retrofit;name=RH;color=#fc4e2a
SL2.50ch01	feature	polypeptide_conserved_region	74156678	74157089	.	-	.	ID=DOMAIN 226-1-0;Parent=TE_BASE 226;annot=Class_I::LTR::Ty1/copia::Ale RT_retrofit;name=RT;color=#feb24c
SL2.50ch01	feature	polypeptide_conserved_region	74158354	74158693	.	-	.	ID=DOMAIN 226-2-0;Parent=TE_BASE 226;annot=Class_I::LTR::Ty1/copia::Ale INT_retrofit;name=INT;color=#b10026
SL2.50ch01	feature	polypeptide_conserved_region	74158867	74159119	.	-	.	ID=DOMAIN 226-3-0;Parent=TE_BASE 226;annot=Class_I::LTR::Ty1/copia::Alesia AP_retrofit;name=PROT;color=#ffeda0
SL2.50ch01	feature	long_terminal_repeat	74160327	74160457	.	.	.	ID=LTR LEFT 226-0;Parent=TE_BASE 226;name=ltr left;color=#f032e6
SL2.50ch01	feature	long_terminal_repeat	74155493	74155624	.	.	.	ID=LTR RIGHT 226-0;Parent=TE_BASE 226;name=ltr right;color=#f032e6
SL2.50ch01	feature	nested_repeat	74139553	74141478	.	.	.	ID=TE_BASE 227;name=TE_BASE 227;annot=Class_I::LTR::Ty1/copia::Ale;color=#a9a9a9
SL2.50ch01	feature	repeat_fragment	74139553	74141478	.	.	.	ID=TE 227-0;Parent=TE_BASE 227;name=TE 227;color=#a9a9a9
SL2.50ch01	feature	polypeptide_conserved_region	74140212	74140374	.	+	.	ID=DOMAIN 227-0-0;Parent=TE_BASE 227;annot=Class_I::LTR::Ty1/copia::Ale RT_retrofit;name=RT;color=#feb24c
SL2.50ch01	feature	polypeptide_conserved_region	74140897	74141110	.	+	.	ID=DOMAIN 227-1-0;Parent=TE_BASE 227;annot=Class_I::LTR::Ty1/copia::Ale RNaseH_retrofit;name=RH;color=#fc4e2a
SL2.50ch01	feature	primer_binding_site	74139850	74139867	.	.	.	ID=PBS 227;Parent=TE_BASE 227;name=pbs;color=#c7e9c0
SL2.50ch01	feature	long_terminal_repeat	74141191	74141478	.	.	.	ID=LTR RIGHT 227-0;Parent=TE_BASE 227;name=ltr right;color=#f032e6
SL2.50ch01	feature	long_terminal_repeat	74139553	74139844	.	.	.	ID=LTR LEFT 227-0;Parent=TE_BASE 227;name=ltr left;color=#f032e6
SL2.50ch01	feature	nested_repeat	74110943	74121007	.	.	.	ID=TE_BASE 229;name=TE_BASE 229;annot=Class_I::LTR::Ty1/copia::Ivana;color=#a9a9a9
SL2.50ch01	feature	repeat_fragment	74110943	74121007	.	.	.	ID=TE 229-0;Parent=TE_BASE 229;name=TE 229;color=#a9a9a9
SL2.50ch01	feature	polypeptide_conserved_region	74114797	74115166	.	+	.	ID=DOMAIN 229-0-0;Parent=TE_BASE 229;annot=Class_I::LTR::Ty1/copia::SIRE INT_sire;name=INT;color=#b10026
SL2.50ch01	feature	polypeptide_conserved_region	74115922	74116147	.	+	.	ID=DOMAIN 229-1-0;Parent=TE_BASE 229;annot=Class_I::LTR::Ty1/copia::Ivana RT_oryco;name=RT;color=#feb24c
SL2.50ch01	feature	polypeptide_conserved_region	74116844	74117231	.	+	.	ID=DOMAIN 229-2-0;Parent=TE_BASE 229;annot=Class_I::LTR::Ty1/copia::Ty1-outgroup RNaseH_copia;name=RH;color=#fc4e2a
SL2.50ch01	feature	primer_binding_site	74111043	74111061	.	.	.	ID=PBS 229;Parent=TE_BASE 229;name=pbs;color=#c7e9c0
SL2.50ch01	feature	RR_tract	74120918	74120932	.	.	.	ID=PPT 229;Parent=TE_BASE 229;name=ppt;color=#41ab5d
SL2.50ch01	feature	long_terminal_repeat	74120934	74121007	.	.	.	ID=LTR RIGHT 229-0;Parent=TE_BASE 229;name=ltr right;color=#f032e6
SL2.50ch01	feature	long_terminal_repeat	74110943	74111013	.	.	.	ID=LTR LEFT 229-0;Parent=TE_BASE 229;name=ltr left;color=#f032e6
SL2.50ch01	feature	nested_repeat	74071419	74102673	.	.	.	ID=TE_BASE 230;name=TE_BASE 230;annot=Class_I::LTR::Ty3/gypsy::chromovirus::chromo-outgroup;color=#a9a9a9
SL2.50ch01	feature	repeat_fragment	74071419	74102673	.	.	.	ID=TE 230-0;Parent=TE_BASE 230;name=TE 230;color=#a9a9a9
SL2.50ch01	feature	polypeptide_conserved_region	74090272	74090698	.	+	.	ID=DOMAIN 230-0-0;Parent=TE_BASE 230;annot=Class_I::LTR::Ty3/gypsy::chromovirus::chromo-outgroup RT_caulimovirus;name=RT;color=#feb24c
SL2.50ch01	feature	primer_binding_site	74071760	74071777	.	.	.	ID=PBS 230;Parent=TE_BASE 230;name=pbs;color=#c7e9c0
SL2.50ch01	feature	RR_tract	74102361	74102375	.	.	.	ID=PPT 230;Parent=TE_BASE 230;name=ppt;color=#41ab5d
SL2.50ch01	feature	long_terminal_repeat	74102399	74102673	.	.	.	ID=LTR RIGHT 230-0;Parent=TE_BASE 230;name=ltr right;color=#f032e6
SL2.50ch01	feature	long_terminal_repeat	74071419	74071695	.	.	.	ID=LTR LEFT 230-0;Parent=TE_BASE 230;name=ltr left;color=#f032e6
SL2.50ch01	feature	nested_repeat	74036067	74039020	.	.	.	ID=TE_BASE 231;name=TE_BASE 231;annot=Class_I::LTR::Ty3/gypsy::chromovirus::Tekay;color=#a9a9a9
SL2.50ch01	feature	repeat_fragment	74036067	74039020	.	.	.	ID=TE 231-0;Parent=TE_BASE 231;name=TE 231;color=#a9a9a9
SL2.50ch01	feature	polypeptide_conserved_region	74036574	74036724	.	-	.	ID=DOMAIN 231-0-0;Parent=TE_BASE 231;annot=Class_I::LTR::Ty3/gypsy::chromovirus::Tekay CHR_tekay_Lycopersicon;name=CHD;color=#6a51a3
SL2.50ch01	feature	polypeptide_conserved_region	74037028	74037817	.	-	.	ID=DOMAIN 231-1-0;Parent=TE_BASE 231;annot=Class_I::LTR::Ty3/gypsy::chromovirus::Tekay INT_del;name=INT;color=#b10026
SL2.50ch01	feature	polypeptide_conserved_region	74038144	74038495	.	-	.	ID=DOMAIN 231-2-0;Parent=TE_BASE 231;annot=Class_I::LTR::Ty3/gypsy::chromovirus::Tekay RNaseH_del;name=RH;color=#fc4e2a
SL2.50ch01	feature	long_terminal_repeat	74038623	74039020	.	.	.	ID=LTR LEFT 231-0;Parent=TE_BASE 231;name=ltr left;color=#f032e6
SL2.50ch01	feature	long_terminal_repeat	74036067	74036483	.	.	.	ID=LTR RIGHT 231-0;Parent=TE_BASE 231;name=ltr right;color=#f032e6
SL2.50ch01	feature	nested_repeat	74010075	74014347	.	.	.	ID=TE_BASE 232;name=TE_BASE 232;annot=Class_I::LTR::Ty1/copia::Tork;color=#a9a9a9
SL2.50ch01	feature	repeat_fragment	74010075	74014347	.	.	.	ID=TE 232-0;Parent=TE_BASE 232;name=TE 232;color=#a9a9a9
SL2.50ch01	feature	polypeptide_conserved_region	74010490	74010880	.	-	.	ID=DOMAIN 232-0-0;Parent=TE_BASE 232;annot=Class_I::LTR::Ty1/copia::Tork RNaseH_tork;name=RH;color=#fc4e2a
SL2.50ch01	feature	polypeptide_conserved_region	74011895	74012192	.	-	.	ID=DOMAIN 232-1-0;Parent=TE_BASE 232;annot=Class_I::LTR::Ty1/copia::Tork INT_tork;name=INT;color=#b10026
SL2.50ch01	feature	primer_binding_site	74010336	74010355	.	.	.	ID=PBS 232;Parent=TE_BASE 232;name=ppt;color=#41ab5d
SL2.50ch01	feature	long_terminal_repeat	74014090	74014347	.	.	.	ID=LTR LEFT 232-0;Parent=TE_BASE 232;name=ltr left;color=#f032e6
SL2.50ch01	feature	long_terminal_repeat	74010075	74010332	.	.	.	ID=LTR RIGHT 232-0;Parent=TE_BASE 232;name=ltr right;color=#f032e6
SL2.50ch01	feature	target_site_duplication	74010070	74010074	.	.	.	ID=TSR RIGHT 232;Parent=TE_BASE 232;name=tsr right;color=#333333
SL2.50ch01	feature	target_site_duplication	74014348	74014352	.	.	.	ID=TSR LEFT 232;Parent=TE_BASE 232;name=tsr left;color=#333333
SL2.50ch01	feature	nested_repeat	73941564	73947655	.	.	.	ID=TE_BASE 234;name=TE_BASE 234;annot=Class_I::LTR::Ty3/gypsy::chromovirus::Tekay;color=#a9a9a9
SL2.50ch01	feature	repeat_fragment	73941564	73947655	.	.	.	ID=TE 234-0;Parent=TE_BASE 234;name=TE 234;color=#a9a9a9
SL2.50ch01	feature	polypeptide_conserved_region	73943465	73943615	.	-	.	ID=DOMAIN 234-0-0;Parent=TE_BASE 234;annot=Class_I::LTR::Ty3/gypsy::chromovirus::Tekay CHR_tekay_Lycopersicon;name=CHD;color=#6a51a3
SL2.50ch01	feature	polypeptide_conserved_region	73943672	73944458	.	-	.	ID=DOMAIN 234-1-0;Parent=TE_BASE 234;annot=Class_I::LTR::Ty3/gypsy::chromovirus::Tekay INT_del;name=INT;color=#b10026
SL2.50ch01	feature	polypeptide_conserved_region	73946352	73946646	.	-	.	ID=DOMAIN 234-2-0;Parent=TE_BASE 234;annot=Class_I::LTR::Ty3/gypsy::chromovirus::Tekay GAG_del;name=GAG;color=#225ea8
SL2.50ch01	feature	primer_binding_site	73941935	73941954	.	.	.	ID=PBS 234;Parent=TE_BASE 234;name=ppt;color=#41ab5d
SL2.50ch01	feature	RR_tract	73947259	73947273	.	.	.	ID=PPT 234;Parent=TE_BASE 234;name=pbs;color=#c7e9c0
SL2.50ch01	feature	long_terminal_repeat	73947356	73947655	.	.	.	ID=LTR LEFT 234-0;Parent=TE_BASE 234;name=ltr left;color=#f032e6
SL2.50ch01	feature	long_terminal_repeat	73941564	73941863	.	.	.	ID=LTR RIGHT 234-0;Parent=TE_BASE 234;name=ltr right;color=#f032e6
SL2.50ch01	feature	nested_repeat	73905708	73931363	.	.	.	ID=TE_BASE 235;name=TE_BASE 235;annot=Class_I::LTR::Ty1/copia::Tork;color=#a9a9a9
SL2.50ch01	feature	repeat_fragment	73905708	73931363	.	.	.	ID=TE 235-0;Parent=TE_BASE 235;name=TE 235;color=#a9a9a9
SL2.50ch01	feature	polypeptide_conserved_region	73916007	73916289	.	-	.	ID=DOMAIN 235-0-0;Parent=TE_BASE 235;annot=Class_I::LTR::Ty1/copia::Tork RNaseH_tork;name=RH;color=#fc4e2a
SL2.50ch01	feature	polypeptide_conserved_region	73917033	73917447	.	-	.	ID=DOMAIN 235-1-0;Parent=TE_BASE 235;annot=Class_I::LTR::Ty1/copia::Tork RT_tork;name=RT;color=#feb24c
SL2.50ch01	feature	polypeptide_conserved_region	73918135	73918711	.	-	.	ID=DOMAIN 235-2-0;Parent=TE_BASE 235;annot=Class_I::LTR::Ty1/copia::Tork INT_tork;name=INT;color=#b10026
SL2.50ch01	feature	primer_binding_site	73905779	73905795	.	.	.	ID=PBS 235;Parent=TE_BASE 235;name=ppt;color=#41ab5d
SL2.50ch01	feature	RR_tract	73931233	73931247	.	.	.	ID=PPT 235;Parent=TE_BASE 235;name=pbs;color=#c7e9c0
SL2.50ch01	feature	long_terminal_repeat	73931292	73931363	.	.	.	ID=LTR LEFT 235-0;Parent=TE_BASE 235;name=ltr left;color=#f032e6
SL2.50ch01	feature	long_terminal_repeat	73905708	73905778	.	.	.	ID=LTR RIGHT 235-0;Parent=TE_BASE 235;name=ltr right;color=#f032e6
SL2.50ch01	feature	nested_repeat	73886040	73893682	.	.	.	ID=TE_BASE 236;name=TE_BASE 236;annot=Class_I::LTR::Ty3/gypsy::chromovirus::Tekay;color=#a9a9a9
SL2.50ch01	feature	repeat_fragment	73886040	73893682	.	.	.	ID=TE 236-0;Parent=TE_BASE 236;name=TE 236;color=#a9a9a9
SL2.50ch01	feature	polypeptide_conserved_region	73888052	73888202	.	-	.	ID=DOMAIN 236-0-0;Parent=TE_BASE 236;annot=Class_I::LTR::Ty3/gypsy::chromovirus::Tekay CHR_tekay_Lycopersicon;name=CHD;color=#6a51a3
SL2.50ch01	feature	polypeptide_conserved_region	73888259	73889294	.	-	.	ID=DOMAIN 236-1-0;Parent=TE_BASE 236;annot=Class_I::LTR::Ty3/gypsy::chromovirus::Tekay INT_del;name=INT;color=#b10026
SL2.50ch01	feature	polypeptide_conserved_region	73889782	73890457	.	-	.	ID=DOMAIN 236-2-0;Parent=TE_BASE 236;annot=Class_I::LTR::Ty3/gypsy::chromovirus::Tekay RT_del;name=RT;color=#feb24c
SL2.50ch01	feature	polypeptide_conserved_region	73890817	73891078	.	-	.	ID=DOMAIN 236-3-0;Parent=TE_BASE 236;annot=Class_I::LTR::Ty3/gypsy::chromovirus::Tekay AP_del;name=PROT;color=#ffeda0
SL2.50ch01	feature	long_terminal_repeat	73892883	73893682	.	.	.	ID=LTR LEFT 236-0;Parent=TE_BASE 236;name=ltr left;color=#f032e6
SL2.50ch01	feature	long_terminal_repeat	73886040	73886839	.	.	.	ID=LTR RIGHT 236-0;Parent=TE_BASE 236;name=ltr right;color=#f032e6
SL2.50ch01	feature	nested_repeat	73828165	73880398	.	.	.	ID=TE_BASE 238;name=TE_BASE 238;annot=Class_I::LTR::Ty3/gypsy::chromovirus::Tekay;color=#a9a9a9
SL2.50ch01	feature	repeat_fragment	73828165	73880398	.	.	.	ID=TE 238-0;Parent=TE_BASE 238;name=TE 238;color=#a9a9a9
SL2.50ch01	feature	polypeptide_conserved_region	73830937	73831642	.	-	.	ID=DOMAIN 238-0-0;Parent=TE_BASE 238;annot=Class_I::LTR::Ty1/copia::Tork GAG_tork;name=GAG;color=#225ea8
SL2.50ch01	feature	polypeptide_conserved_region	73832065	73832614	.	+	.	ID=DOMAIN 238-1-0;Parent=TE_BASE 238;annot=Class_I::LTR::Ty3/gypsy::chromovirus::Tekay RT_del;name=RT;color=#feb24c
SL2.50ch01	feature	polypeptide_conserved_region	73832899	73833106	.	+	.	ID=DOMAIN 238-2-0;Parent=TE_BASE 238;annot=Class_I::LTR::Ty3/gypsy::chromovirus::Tekay RNaseH_del;name=RH;color=#fc4e2a
SL2.50ch01	feature	polypeptide_conserved_region	73833427	73834462	.	+	.	ID=DOMAIN 238-3-0;Parent=TE_BASE 238;annot=Class_I::LTR::Ty3/gypsy::chromovirus::Tekay INT_del;name=INT;color=#b10026
SL2.50ch01	feature	polypeptide_conserved_region	73834525	73834669	.	+	.	ID=DOMAIN 238-4-0;Parent=TE_BASE 238;annot=Class_I::LTR::Ty3/gypsy::chromovirus::Tekay CHR_tekay_Cure;name=CHD;color=#6a51a3
SL2.50ch01	feature	long_terminal_repeat	73879269	73880398	.	.	.	ID=LTR LEFT 238-0;Parent=TE_BASE 238;name=ltr left;color=#f032e6
SL2.50ch01	feature	long_terminal_repeat	73828165	73829307	.	.	.	ID=LTR RIGHT 238-0;Parent=TE_BASE 238;name=ltr right;color=#f032e6
SL2.50ch01	feature	nested_repeat	73810618	73814128	.	.	.	ID=TE_BASE 239;name=TE_BASE 239;annot=Class_I::LTR::Ty1/copia::Tork;color=#a9a9a9
SL2.50ch01	feature	repeat_fragment	73810618	73814128	.	.	.	ID=TE 239-0;Parent=TE_BASE 239;name=TE 239;color=#a9a9a9
SL2.50ch01	feature	polypeptide_conserved_region	73811597	73811858	.	+	.	ID=DOMAIN 239-0-0;Parent=TE_BASE 239;annot=Class_I::LTR::Ty1/copia::Ivana INT_oryco;name=INT;color=#b10026
SL2.50ch01	feature	polypeptide_conserved_region	73812397	73813129	.	+	.	ID=DOMAIN 239-1-0;Parent=TE_BASE 239;annot=Class_I::LTR::Ty1/copia::Tork RT_tork;name=RT;color=#feb24c
SL2.50ch01	feature	polypeptide_conserved_region	73813445	73813835	.	+	.	ID=DOMAIN 239-2-0;Parent=TE_BASE 239;annot=Class_I::LTR::Ty1/copia::Tork RNaseH_tork;name=RH;color=#fc4e2a
SL2.50ch01	feature	primer_binding_site	73810749	73810764	.	.	.	ID=PBS 239;Parent=TE_BASE 239;name=pbs;color=#c7e9c0
SL2.50ch01	feature	RR_tract	73814025	73814039	.	.	.	ID=PPT 239;Parent=TE_BASE 239;name=ppt;color=#41ab5d
SL2.50ch01	feature	long_terminal_repeat	73814040	73814128	.	.	.	ID=LTR RIGHT 239-0;Parent=TE_BASE 239;name=ltr right;color=#f032e6
SL2.50ch01	feature	long_terminal_repeat	73810618	73810704	.	.	.	ID=LTR LEFT 239-0;Parent=TE_BASE 239;name=ltr left;color=#f032e6
SL2.50ch01	feature	nested_repeat	73777241	73796110	.	.	.	ID=TE_BASE 240;name=TE_BASE 240;annot=Class_I::LTR::Ty3/gypsy::non-chromovirus::OTA::Ogre/Tat::Retand;color=#a9a9a9
SL2.50ch01	feature	repeat_fragment	73777241	73796110	.	.	.	ID=TE 240-0;Parent=TE_BASE 240;name=TE 240;color=#a9a9a9
SL2.50ch01	feature	polypeptide_conserved_region	73786260	73786812	.	+	.	ID=DOMAIN 240-0-0;Parent=TE_BASE 240;annot=Class_I::LTR::Ty3/gypsy::non-chromovirus::OTA::Ogre/Tat::Retand RT_tat;name=RT;color=#feb24c
SL2.50ch01	feature	polypeptide_conserved_region	73787168	73787411	.	+	.	ID=DOMAIN 240-1-0;Parent=TE_BASE 240;annot=Class_I::LTR::Ty3/gypsy::non-chromovirus::OTA::Ogre/Tat::Retand RNaseH_tat;name=RH;color=#fc4e2a
SL2.50ch01	feature	polypeptide_conserved_region	73787509	73787872	.	+	.	ID=DOMAIN 240-2-0;Parent=TE_BASE 240;annot=Class_I::LTR::Ty3/gypsy::non-chromovirus::OTA::Ogre/Tat::Ogre;name=aRH;color=#fc4e2a
SL2.50ch01	feature	polypeptide_conserved_region	73788519	73789224	.	+	.	ID=DOMAIN 240-3-0;Parent=TE_BASE 240;annot=Class_I::LTR::Ty3/gypsy::non-chromovirus::OTA::Ogre/Tat::Retand INT_tat;name=INT;color=#b10026
SL2.50ch01	feature	primer_binding_site	73778360	73778373	.	.	.	ID=PBS 240;Parent=TE_BASE 240;name=pbs;color=#c7e9c0
SL2.50ch01	feature	RR_tract	73794954	73794968	.	.	.	ID=PPT 240;Parent=TE_BASE 240;name=ppt;color=#41ab5d
SL2.50ch01	feature	long_terminal_repeat	73794984	73796110	.	.	.	ID=LTR RIGHT 240-0;Parent=TE_BASE 240;name=ltr right;color=#f032e6
SL2.50ch01	feature	long_terminal_repeat	73777241	73778353	.	.	.	ID=LTR LEFT 240-0;Parent=TE_BASE 240;name=ltr left;color=#f032e6
SL2.50ch01	feature	nested_repeat	73698782	73705528	.	.	.	ID=TE_BASE 241;name=TE_BASE 241;annot=Class_I::LTR::Ty1/copia::Tork;color=#a9a9a9
SL2.50ch01	feature	repeat_fragment	73698782	73705528	.	.	.	ID=TE 241-0;Parent=TE_BASE 241;name=TE 241;color=#a9a9a9
SL2.50ch01	feature	polypeptide_conserved_region	73700947	73701199	.	+	.	ID=DOMAIN 241-0-0;Parent=TE_BASE 241;annot=Class_I::LTR::Ty1/copia::Tork AP_tork;name=PROT;color=#ffeda0
SL2.50ch01	feature	polypeptide_conserved_region	73701342	73701726	.	+	.	ID=DOMAIN 241-1-0;Parent=TE_BASE 241;annot=Class_I::LTR::Ty1/copia::Tork INT_tork;name=INT;color=#b10026
SL2.50ch01	feature	polypeptide_conserved_region	73702536	73703142	.	+	.	ID=DOMAIN 241-2-0;Parent=TE_BASE 241;annot=Class_I::LTR::Ty1/copia::Tork RT_tork;name=RT;color=#feb24c
SL2.50ch01	feature	polypeptide_conserved_region	73703698	73704064	.	+	.	ID=DOMAIN 241-3-0;Parent=TE_BASE 241;annot=Class_I::LTR::Ty1/copia::Tork RNaseH_tork;name=RH;color=#fc4e2a
SL2.50ch01	feature	long_terminal_repeat	73704603	73705528	.	.	.	ID=LTR RIGHT 241-0;Parent=TE_BASE 241;name=ltr right;color=#f032e6
SL2.50ch01	feature	long_terminal_repeat	73698782	73699697	.	.	.	ID=LTR LEFT 241-0;Parent=TE_BASE 241;name=ltr left;color=#f032e6
SL2.50ch01	feature	target_site_duplication	73698777	73698781	.	.	.	ID=TSR LEFT 241;Parent=TE_BASE 241;name=tsr left;color=#333333
SL2.50ch01	feature	target_site_duplication	73705529	73705533	.	.	.	ID=TSR RIGHT 241;Parent=TE_BASE 241;name=tsr right;color=#333333
SL2.50ch01	feature	nested_repeat	73633850	73684220	.	.	.	ID=TE_BASE 242;name=TE_BASE 242;annot=Class_I::LTR::Ty3/gypsy::chromovirus::Tekay;color=#a9a9a9
SL2.50ch01	feature	repeat_fragment	73633850	73684220	.	.	.	ID=TE 242-0;Parent=TE_BASE 242;name=TE 242;color=#a9a9a9
SL2.50ch01	feature	polypeptide_conserved_region	73638445	73638640	.	+	.	ID=DOMAIN 242-0-0;Parent=TE_BASE 242;annot=Class_I::LTR::Ty3/gypsy::chromovirus::Tekay RNaseH_del;name=RH;color=#fc4e2a
SL2.50ch01	feature	polypeptide_conserved_region	73665061	73665613	.	+	.	ID=DOMAIN 242-1-0;Parent=TE_BASE 242;annot=Class_I::LTR::Ty3/gypsy::chromovirus::Tekay RT_del;name=RT;color=#feb24c
SL2.50ch01	feature	polypeptide_conserved_region	73666972	73667368	.	+	.	ID=DOMAIN 242-2-0;Parent=TE_BASE 242;annot=Class_I::LTR::Ty3/gypsy::chromovirus::Tekay INT_del;name=INT;color=#b10026
SL2.50ch01	feature	primer_binding_site	73634814	73634831	.	.	.	ID=PBS 242;Parent=TE_BASE 242;name=pbs;color=#c7e9c0
SL2.50ch01	feature	RR_tract	73683188	73683202	.	.	.	ID=PPT 242;Parent=TE_BASE 242;name=ppt;color=#41ab5d
SL2.50ch01	feature	long_terminal_repeat	73683262	73684220	.	.	.	ID=LTR RIGHT 242-0;Parent=TE_BASE 242;name=ltr right;color=#f032e6
SL2.50ch01	feature	long_terminal_repeat	73633850	73634753	.	.	.	ID=LTR LEFT 242-0;Parent=TE_BASE 242;name=ltr left;color=#f032e6
SL2.50ch01	feature	nested_repeat	73603378	73624763	.	.	.	ID=TE_BASE 243;name=TE_BASE 243;annot=Class_I::LTR::Ty3/gypsy::chromovirus::Reina;color=#a9a9a9
SL2.50ch01	feature	repeat_fragment	73603378	73624763	.	.	.	ID=TE 243-0;Parent=TE_BASE 243;name=TE 243;color=#a9a9a9
SL2.50ch01	feature	polypeptide_conserved_region	73616197	73616683	.	+	.	ID=DOMAIN 243-0-0;Parent=TE_BASE 243;annot=Class_I::LTR::Ty3/gypsy::chromovirus::Reina RT_reina;name=RT;color=#feb24c
SL2.50ch01	feature	polypeptide_conserved_region	73616930	73617125	.	+	.	ID=DOMAIN 243-1-0;Parent=TE_BASE 243;annot=Class_I::LTR::Ty3/gypsy::chromovirus::Tekay RNaseH_del;name=RH;color=#fc4e2a
SL2.50ch01	feature	polypeptide_conserved_region	73617724	73618312	.	+	.	ID=DOMAIN 243-2-0;Parent=TE_BASE 243;annot=Class_I::LTR::Ty3/gypsy::chromovirus::Tekay INT_del;name=INT;color=#b10026
SL2.50ch01	feature	long_terminal_repeat	73623273	73624763	.	.	.	ID=LTR RIGHT 243-0;Parent=TE_BASE 243;name=ltr right;color=#f032e6
SL2.50ch01	feature	long_terminal_repeat	73603378	73604846	.	.	.	ID=LTR LEFT 243-0;Parent=TE_BASE 243;name=ltr left;color=#f032e6
SL2.50ch01	feature	target_site_duplication	73603374	73603377	.	.	.	ID=TSR LEFT 243;Parent=TE_BASE 243;name=tsr left;color=#333333
SL2.50ch01	feature	target_site_duplication	73624764	73624767	.	.	.	ID=TSR RIGHT 243;Parent=TE_BASE 243;name=tsr right;color=#333333
SL2.50ch01	feature	nested_repeat	73534942	73584776	.	.	.	ID=TE_BASE 244;name=TE_BASE 244;annot=Class_I::LTR::Ty3/gypsy::chromovirus::Tekay;color=#a9a9a9
SL2.50ch01	feature	repeat_fragment	73534942	73584776	.	.	.	ID=TE 244-0;Parent=TE_BASE 244;name=TE 244;color=#a9a9a9
SL2.50ch01	feature	polypeptide_conserved_region	73544797	73545142	.	+	.	ID=DOMAIN 244-0-0;Parent=TE_BASE 244;annot=Class_I::LTR::Ty3/gypsy::chromovirus::Tekay GAG_del;name=GAG;color=#225ea8
SL2.50ch01	feature	polypeptide_conserved_region	73546583	73547162	.	+	.	ID=DOMAIN 244-1-0;Parent=TE_BASE 244;annot=Class_I::LTR::Ty3/gypsy::chromovirus::Tekay RT_del;name=RT;color=#feb24c
SL2.50ch01	feature	polypeptide_conserved_region	73547300	73547585	.	+	.	ID=DOMAIN 244-2-0;Parent=TE_BASE 244;annot=Class_I::LTR::Ty3/gypsy::chromovirus::Tekay RNaseH_del;name=RH;color=#fc4e2a
SL2.50ch01	feature	polypeptide_conserved_region	73548048	73548510	.	+	.	ID=DOMAIN 244-3-0;Parent=TE_BASE 244;annot=Class_I::LTR::Ty3/gypsy::chromovirus::Tekay INT_del;name=INT;color=#b10026
SL2.50ch01	feature	polypeptide_conserved_region	73548573	73548717	.	+	.	ID=DOMAIN 244-4-0;Parent=TE_BASE 244;annot=Class_I::LTR::Ty3/gypsy::chromovirus::Tekay CHR_tekay_Cure;name=CHD;color=#6a51a3
SL2.50ch01	feature	long_terminal_repeat	73581409	73584776	.	.	.	ID=LTR RIGHT 244-0;Parent=TE_BASE 244;name=ltr right;color=#f032e6
SL2.50ch01	feature	long_terminal_repeat	73534942	73538318	.	.	.	ID=LTR LEFT 244-0;Parent=TE_BASE 244;name=ltr left;color=#f032e6
SL2.50ch01	feature	nested_repeat	73485768	73494036	.	.	.	ID=TE_BASE 245;name=TE_BASE 245;annot=Class_I::LTR::Ty3/gypsy::chromovirus::Tekay;color=#a9a9a9
SL2.50ch01	feature	repeat_fragment	73485768	73494036	.	.	.	ID=TE 245-0;Parent=TE_BASE 245;name=TE 245;color=#a9a9a9
SL2.50ch01	feature	polypeptide_conserved_region	73489408	73490041	.	+	.	ID=DOMAIN 245-0-0;Parent=TE_BASE 245;annot=Class_I::LTR::Ty3/gypsy::chromovirus::Tekay GAG_del;name=GAG;color=#225ea8
SL2.50ch01	feature	polypeptide_conserved_region	73490949	73491624	.	+	.	ID=DOMAIN 245-1-0;Parent=TE_BASE 245;annot=Class_I::LTR::Ty3/gypsy::chromovirus::Tekay RT_del;name=RT;color=#feb24c
SL2.50ch01	feature	polypeptide_conserved_region	73491759	73492065	.	+	.	ID=DOMAIN 245-2-0;Parent=TE_BASE 245;annot=Class_I::LTR::Ty3/gypsy::chromovirus::Tekay RNaseH_del;name=RH;color=#fc4e2a
SL2.50ch01	feature	polypeptide_conserved_region	73492436	73493471	.	+	.	ID=DOMAIN 245-3-0;Parent=TE_BASE 245;annot=Class_I::LTR::Ty3/gypsy::chromovirus::Tekay INT_del;name=INT;color=#b10026
SL2.50ch01	feature	polypeptide_conserved_region	73493528	73493678	.	+	.	ID=DOMAIN 245-4-0;Parent=TE_BASE 245;annot=Class_I::LTR::Ty3/gypsy::chromovirus::Tekay CHR_tekay_Lycopersicon;name=CHD;color=#6a51a3
SL2.50ch01	feature	primer_binding_site	73486076	73486093	.	.	.	ID=PBS 245;Parent=TE_BASE 245;name=pbs;color=#c7e9c0
SL2.50ch01	feature	RR_tract	73493729	73493743	.	.	.	ID=PPT 245;Parent=TE_BASE 245;name=ppt;color=#41ab5d
SL2.50ch01	feature	long_terminal_repeat	73493758	73494036	.	.	.	ID=LTR RIGHT 245-0;Parent=TE_BASE 245;name=ltr right;color=#f032e6
SL2.50ch01	feature	long_terminal_repeat	73485768	73486065	.	.	.	ID=LTR LEFT 245-0;Parent=TE_BASE 245;name=ltr left;color=#f032e6
SL2.50ch01	feature	nested_repeat	73427834	73432438	.	.	.	ID=TE_BASE 246;name=TE_BASE 246;annot=Class_I::LTR::Ty1/copia::Tork;color=#a9a9a9
SL2.50ch01	feature	repeat_fragment	73427834	73432438	.	.	.	ID=TE 246-0;Parent=TE_BASE 246;name=TE 246;color=#a9a9a9
SL2.50ch01	feature	polypeptide_conserved_region	73428248	73428458	.	-	.	ID=DOMAIN 246-0-0;Parent=TE_BASE 246;annot=Class_I::LTR::Ty1/copia::SIRE RNaseH_sire;name=RH;color=#fc4e2a
SL2.50ch01	feature	polypeptide_conserved_region	73431049	73431295	.	-	.	ID=DOMAIN 246-1-0;Parent=TE_BASE 246;annot=Class_I::LTR::Ty1/copia::Tork AP_tork;name=PROT;color=#ffeda0
SL2.50ch01	feature	polypeptide_conserved_region	73431421	73432084	.	-	.	ID=DOMAIN 246-2-0;Parent=TE_BASE 246;annot=Class_I::LTR::Ty1/copia::Tork GAG_tork;name=GAG;color=#225ea8
SL2.50ch01	feature	long_terminal_repeat	73432183	73432438	.	.	.	ID=LTR LEFT 246-0;Parent=TE_BASE 246;name=ltr left;color=#f032e6
SL2.50ch01	feature	long_terminal_repeat	73427834	73428090	.	.	.	ID=LTR RIGHT 246-0;Parent=TE_BASE 246;name=ltr right;color=#f032e6
SL2.50ch01	feature	target_site_duplication	73427829	73427833	.	.	.	ID=TSR RIGHT 246;Parent=TE_BASE 246;name=tsr right;color=#333333
SL2.50ch01	feature	target_site_duplication	73432439	73432443	.	.	.	ID=TSR LEFT 246;Parent=TE_BASE 246;name=tsr left;color=#333333
SL2.50ch01	feature	nested_repeat	73386936	73426962	.	.	.	ID=TE_BASE 247;name=TE_BASE 247;annot=Class_I::LTR::Ty1/copia::Ivana;color=#a9a9a9
SL2.50ch01	feature	repeat_fragment	73386936	73426962	.	.	.	ID=TE 247-0;Parent=TE_BASE 247;name=TE 247;color=#a9a9a9
SL2.50ch01	feature	polypeptide_conserved_region	73412177	73412579	.	-	.	ID=DOMAIN 247-0-0;Parent=TE_BASE 247;annot=Class_I::LTR::Ty1/copia::SIRE RNaseH_sire;name=RH;color=#fc4e2a
SL2.50ch01	feature	polypeptide_conserved_region	73412870	73413590	.	-	.	ID=DOMAIN 247-1-0;Parent=TE_BASE 247;annot=Class_I::LTR::Ty1/copia::Ivana RT_oryco;name=RT;color=#feb24c
SL2.50ch01	feature	polypeptide_conserved_region	73414292	73414925	.	-	.	ID=DOMAIN 247-2-0;Parent=TE_BASE 247;annot=Class_I::LTR::Ty1/copia::Ale INT_retrofit;name=INT;color=#b10026
SL2.50ch01	feature	primer_binding_site	73387090	73387108	.	.	.	ID=PBS 247;Parent=TE_BASE 247;name=ppt;color=#41ab5d
SL2.50ch01	feature	RR_tract	73426716	73426730	.	.	.	ID=PPT 247;Parent=TE_BASE 247;name=pbs;color=#c7e9c0
SL2.50ch01	feature	long_terminal_repeat	73426812	73426962	.	.	.	ID=LTR LEFT 247-0;Parent=TE_BASE 247;name=ltr left;color=#f032e6
SL2.50ch01	feature	long_terminal_repeat	73386936	73387086	.	.	.	ID=LTR RIGHT 247-0;Parent=TE_BASE 247;name=ltr right;color=#f032e6
SL2.50ch01	feature	nested_repeat	73300942	73322824	.	.	.	ID=TE_BASE 249;name=TE_BASE 249;annot=Class_I::LTR::Ty3/gypsy::chromovirus::Tekay;color=#a9a9a9
SL2.50ch01	feature	repeat_fragment	73300942	73322824	.	.	.	ID=TE 249-0;Parent=TE_BASE 249;name=TE 249;color=#a9a9a9
SL2.50ch01	feature	polypeptide_conserved_region	73312956	73313106	.	-	.	ID=DOMAIN 249-0-0;Parent=TE_BASE 249;annot=Class_I::LTR::Ty3/gypsy::chromovirus::Tekay CHR_tekay_Lycopersicon;name=CHD;color=#6a51a3
SL2.50ch01	feature	polypeptide_conserved_region	73313175	73313949	.	-	.	ID=DOMAIN 249-1-0;Parent=TE_BASE 249;annot=Class_I::LTR::Ty3/gypsy::chromovirus::Tekay INT_del;name=INT;color=#b10026
SL2.50ch01	feature	polypeptide_conserved_region	73314524	73314875	.	-	.	ID=DOMAIN 249-2-0;Parent=TE_BASE 249;annot=Class_I::LTR::Ty3/gypsy::chromovirus::Tekay RNaseH_del;name=RH;color=#fc4e2a
SL2.50ch01	feature	polypeptide_conserved_region	73315010	73315685	.	-	.	ID=DOMAIN 249-3-0;Parent=TE_BASE 249;annot=Class_I::LTR::Ty3/gypsy::chromovirus::Tekay RT_del;name=RT;color=#feb24c
SL2.50ch01	feature	polypeptide_conserved_region	73316582	73317314	.	-	.	ID=DOMAIN 249-4-0;Parent=TE_BASE 249;annot=Class_I::LTR::Ty3/gypsy::chromovirus::Tekay GAG_del;name=GAG;color=#225ea8
SL2.50ch01	feature	long_terminal_repeat	73322509	73322824	.	.	.	ID=LTR LEFT 249-0;Parent=TE_BASE 249;name=ltr left;color=#f032e6
SL2.50ch01	feature	long_terminal_repeat	73300942	73301303	.	.	.	ID=LTR RIGHT 249-0;Parent=TE_BASE 249;name=ltr right;color=#f032e6
SL2.50ch01	feature	nested_repeat	73283855	73288892	.	.	.	ID=TE_BASE 250;name=TE_BASE 250;annot=Class_I::LTR::Ty1/copia::Tork;color=#a9a9a9
SL2.50ch01	feature	repeat_fragment	73283855	73288892	.	.	.	ID=TE 250-0;Parent=TE_BASE 250;name=TE 250;color=#a9a9a9
SL2.50ch01	feature	polypeptide_conserved_region	73284751	73285159	.	-	.	ID=DOMAIN 250-0-0;Parent=TE_BASE 250;annot=Class_I::LTR::Ty1/copia::Ty1-outgroup RNaseH_1731;name=RH;color=#fc4e2a
SL2.50ch01	feature	polypeptide_conserved_region	73285453	73286176	.	-	.	ID=DOMAIN 250-1-0;Parent=TE_BASE 250;annot=Class_I::LTR::Ty1/copia::Tork RT_tork;name=RT;color=#feb24c
SL2.50ch01	feature	RR_tract	73288714	73288728	.	.	.	ID=PPT 250;Parent=TE_BASE 250;name=pbs;color=#c7e9c0
SL2.50ch01	feature	long_terminal_repeat	73288728	73288892	.	.	.	ID=LTR LEFT 250-0;Parent=TE_BASE 250;name=ltr left;color=#f032e6
SL2.50ch01	feature	long_terminal_repeat	73283855	73284019	.	.	.	ID=LTR RIGHT 250-0;Parent=TE_BASE 250;name=ltr right;color=#f032e6
SL2.50ch01	feature	nested_repeat	73268350	73272793	.	.	.	ID=TE_BASE 251;name=TE_BASE 251;annot=Class_I::LTR::Ty1/copia::Tork;color=#a9a9a9
SL2.50ch01	feature	repeat_fragment	73268350	73272793	.	.	.	ID=TE 251-0;Parent=TE_BASE 251;name=TE 251;color=#a9a9a9
SL2.50ch01	feature	polypeptide_conserved_region	73268702	73269005	.	+	.	ID=DOMAIN 251-0-0;Parent=TE_BASE 251;annot=Class_I::LTR::Ty1/copia::Tork GAG_tork;name=GAG;color=#225ea8
SL2.50ch01	feature	polypeptide_conserved_region	73269526	73269664	.	+	.	ID=DOMAIN 251-1-0;Parent=TE_BASE 251;annot=Class_I::LTR::Ty1/copia::Tork AP_tork;name=PROT;color=#ffeda0
SL2.50ch01	feature	polypeptide_conserved_region	73269909	73270557	.	+	.	ID=DOMAIN 251-2-0;Parent=TE_BASE 251;annot=Class_I::LTR::Ty1/copia::Tork INT_tork;name=INT;color=#b10026
SL2.50ch01	feature	polypeptide_conserved_region	73271059	73271785	.	+	.	ID=DOMAIN 251-3-0;Parent=TE_BASE 251;annot=Class_I::LTR::Ty1/copia::Tork RT_tork;name=RT;color=#feb24c
SL2.50ch01	feature	polypeptide_conserved_region	73272094	73272493	.	+	.	ID=DOMAIN 251-4-0;Parent=TE_BASE 251;annot=Class_I::LTR::Ty1/copia::Tork RNaseH_tork;name=RH;color=#fc4e2a
SL2.50ch01	feature	primer_binding_site	73268521	73268540	.	.	.	ID=PBS 251;Parent=TE_BASE 251;name=pbs;color=#c7e9c0
SL2.50ch01	feature	RR_tract	73272566	73272580	.	.	.	ID=PPT 251;Parent=TE_BASE 251;name=ppt;color=#41ab5d
SL2.50ch01	feature	long_terminal_repeat	73272650	73272793	.	.	.	ID=LTR RIGHT 251-0;Parent=TE_BASE 251;name=ltr right;color=#f032e6
SL2.50ch01	feature	long_terminal_repeat	73268350	73268493	.	.	.	ID=LTR LEFT 251-0;Parent=TE_BASE 251;name=ltr left;color=#f032e6
SL2.50ch01	feature	nested_repeat	73244520	73252257	.	.	.	ID=TE_BASE 252;name=TE_BASE 252;annot=Class_I::LTR::Ty3/gypsy::chromovirus::Tekay;color=#a9a9a9
SL2.50ch01	feature	repeat_fragment	73244520	73252257	.	.	.	ID=TE 252-0;Parent=TE_BASE 252;name=TE 252;color=#a9a9a9
SL2.50ch01	feature	polypeptide_conserved_region	73246884	73247349	.	+	.	ID=DOMAIN 252-0-0;Parent=TE_BASE 252;annot=Class_I::LTR::Ty3/gypsy::chromovirus::Tekay GAG_del;name=GAG;color=#225ea8
SL2.50ch01	feature	polypeptide_conserved_region	73248516	73249149	.	+	.	ID=DOMAIN 252-1-0;Parent=TE_BASE 252;annot=Class_I::LTR::Ty3/gypsy::chromovirus::Tekay RT_del;name=RT;color=#feb24c
SL2.50ch01	feature	polypeptide_conserved_region	73249324	73249675	.	+	.	ID=DOMAIN 252-2-0;Parent=TE_BASE 252;annot=Class_I::LTR::Ty3/gypsy::chromovirus::Tekay RNaseH_del;name=RH;color=#fc4e2a
SL2.50ch01	feature	polypeptide_conserved_region	73249999	73251034	.	+	.	ID=DOMAIN 252-3-0;Parent=TE_BASE 252;annot=Class_I::LTR::Ty3/gypsy::chromovirus::Tekay INT_del;name=INT;color=#b10026
SL2.50ch01	feature	polypeptide_conserved_region	73251091	73251241	.	+	.	ID=DOMAIN 252-4-0;Parent=TE_BASE 252;annot=Class_I::LTR::Ty3/gypsy::chromovirus::Tekay CHR_tekay_Lycopersicon;name=CHD;color=#6a51a3
SL2.50ch01	feature	primer_binding_site	73245434	73245452	.	.	.	ID=PBS 252;Parent=TE_BASE 252;name=pbs;color=#c7e9c0
SL2.50ch01	feature	RR_tract	73251292	73251306	.	.	.	ID=PPT 252;Parent=TE_BASE 252;name=ppt;color=#41ab5d
SL2.50ch01	feature	long_terminal_repeat	73251321	73252257	.	.	.	ID=LTR RIGHT 252-0;Parent=TE_BASE 252;name=ltr right;color=#f032e6
SL2.50ch01	feature	long_terminal_repeat	73244520	73245434	.	.	.	ID=LTR LEFT 252-0;Parent=TE_BASE 252;name=ltr left;color=#f032e6
SL2.50ch01	feature	nested_repeat	73149257	73157695	.	.	.	ID=TE_BASE 254;name=TE_BASE 254;annot=Class_I::LTR::Ty1/copia::Tork;color=#a9a9a9
SL2.50ch01	feature	repeat_fragment	73149257	73157695	.	.	.	ID=TE 254-0;Parent=TE_BASE 254;name=TE 254;color=#a9a9a9
SL2.50ch01	feature	polypeptide_conserved_region	73151701	73151938	.	+	.	ID=DOMAIN 254-0-0;Parent=TE_BASE 254;annot=Class_I::LTR::Ty1/copia::Ty1-outgroup INT_hydra;name=INT;color=#b10026
SL2.50ch01	feature	polypeptide_conserved_region	73152544	73152763	.	+	.	ID=DOMAIN 254-1-0;Parent=TE_BASE 254;annot=Class_I::LTR::Ty1/copia::Tork RT_tork;name=RT;color=#feb24c
SL2.50ch01	feature	polypeptide_conserved_region	73153433	73153841	.	+	.	ID=DOMAIN 254-2-0;Parent=TE_BASE 254;annot=Class_I::LTR::Ty1/copia::Tork RNaseH_tork;name=RH;color=#fc4e2a
SL2.50ch01	feature	primer_binding_site	73151640	73151659	.	.	.	ID=PBS 254;Parent=TE_BASE 254;name=pbs;color=#c7e9c0
SL2.50ch01	feature	long_terminal_repeat	73155427	73157695	.	.	.	ID=LTR RIGHT 254-0;Parent=TE_BASE 254;name=ltr right;color=#f032e6
SL2.50ch01	feature	long_terminal_repeat	73149257	73151609	.	.	.	ID=LTR LEFT 254-0;Parent=TE_BASE 254;name=ltr left;color=#f032e6
SL2.50ch01	feature	nested_repeat	73124507	73131745	.	.	.	ID=TE_BASE 255;name=TE_BASE 255;annot=Class_I::LTR::Ty3/gypsy::chromovirus::Tekay;color=#a9a9a9
SL2.50ch01	feature	repeat_fragment	73124507	73131745	.	.	.	ID=TE 255-0;Parent=TE_BASE 255;name=TE 255;color=#a9a9a9
SL2.50ch01	feature	polypeptide_conserved_region	73125808	73125958	.	-	.	ID=DOMAIN 255-0-0;Parent=TE_BASE 255;annot=Class_I::LTR::Ty3/gypsy::chromovirus::Tekay CHR_tekay_Lycopersicon;name=CHD;color=#6a51a3
SL2.50ch01	feature	polypeptide_conserved_region	73126661	73127048	.	-	.	ID=DOMAIN 255-1-0;Parent=TE_BASE 255;annot=Class_I::LTR::Ty3/gypsy::chromovirus::Tekay INT_del;name=INT;color=#b10026
SL2.50ch01	feature	polypeptide_conserved_region	73127375	73127726	.	-	.	ID=DOMAIN 255-2-0;Parent=TE_BASE 255;annot=Class_I::LTR::Ty3/gypsy::chromovirus::Tekay RNaseH_del;name=RH;color=#fc4e2a
SL2.50ch01	feature	polypeptide_conserved_region	73127861	73128536	.	-	.	ID=DOMAIN 255-3-0;Parent=TE_BASE 255;annot=Class_I::LTR::Ty3/gypsy::chromovirus::Tekay RT_del;name=RT;color=#feb24c
SL2.50ch01	feature	polypeptide_conserved_region	73129455	73130226	.	-	.	ID=DOMAIN 255-4-0;Parent=TE_BASE 255;annot=Class_I::LTR::Ty3/gypsy::chromovirus::Tekay GAG_del;name=GAG;color=#225ea8
SL2.50ch01	feature	long_terminal_repeat	73131625	73131745	.	.	.	ID=LTR LEFT 255-0;Parent=TE_BASE 255;name=ltr left;color=#f032e6
SL2.50ch01	feature	long_terminal_repeat	73124507	73124667	.	.	.	ID=LTR RIGHT 255-0;Parent=TE_BASE 255;name=ltr right;color=#f032e6
SL2.50ch01	feature	nested_repeat	73084689	73092181	.	.	.	ID=TE_BASE 256;name=TE_BASE 256;annot=Class_I::LTR::Ty3/gypsy::chromovirus::Tekay;color=#a9a9a9
SL2.50ch01	feature	repeat_fragment	73084689	73092181	.	.	.	ID=TE 256-0;Parent=TE_BASE 256;name=TE 256;color=#a9a9a9
SL2.50ch01	feature	polypeptide_conserved_region	73085693	73085843	.	-	.	ID=DOMAIN 256-0-0;Parent=TE_BASE 256;annot=Class_I::LTR::Ty3/gypsy::chromovirus::Tekay CHR_tekay_Lycopersicon;name=CHD;color=#6a51a3
SL2.50ch01	feature	polypeptide_conserved_region	73086352	73086934	.	-	.	ID=DOMAIN 256-1-0;Parent=TE_BASE 256;annot=Class_I::LTR::Ty3/gypsy::chromovirus::Tekay INT_del;name=INT;color=#b10026
SL2.50ch01	feature	polypeptide_conserved_region	73087263	73087614	.	-	.	ID=DOMAIN 256-2-0;Parent=TE_BASE 256;annot=Class_I::LTR::Ty3/gypsy::chromovirus::Tekay RNaseH_del;name=RH;color=#fc4e2a
SL2.50ch01	feature	polypeptide_conserved_region	73090285	73090702	.	-	.	ID=DOMAIN 256-3-0;Parent=TE_BASE 256;annot=Class_I::LTR::Ty3/gypsy::chromovirus::Tekay GAG_del;name=GAG;color=#225ea8
SL2.50ch01	feature	long_terminal_repeat	73092108	73092181	.	.	.	ID=LTR LEFT 256-0;Parent=TE_BASE 256;name=ltr left;color=#f032e6
SL2.50ch01	feature	long_terminal_repeat	73084689	73084761	.	.	.	ID=LTR RIGHT 256-0;Parent=TE_BASE 256;name=ltr right;color=#f032e6
SL2.50ch01	feature	target_site_duplication	73084683	73084688	.	.	.	ID=TSR RIGHT 256;Parent=TE_BASE 256;name=tsr right;color=#333333
SL2.50ch01	feature	target_site_duplication	73092182	73092187	.	.	.	ID=TSR LEFT 256;Parent=TE_BASE 256;name=tsr left;color=#333333
SL2.50ch01	feature	nested_repeat	73036698	73041881	.	.	.	ID=TE_BASE 258;name=TE_BASE 258;annot=Class_I::LTR::Ty1/copia::Ivana;color=#a9a9a9
SL2.50ch01	feature	repeat_fragment	73036698	73041881	.	.	.	ID=TE 258-0;Parent=TE_BASE 258;name=TE 258;color=#a9a9a9
SL2.50ch01	feature	polypeptide_conserved_region	73037115	73037508	.	-	.	ID=DOMAIN 258-0-0;Parent=TE_BASE 258;annot=Class_I::LTR::Ty1/copia::Ivana RNaseH_oryco;name=RH;color=#fc4e2a
SL2.50ch01	feature	polypeptide_conserved_region	73037859	73038555	.	-	.	ID=DOMAIN 258-1-0;Parent=TE_BASE 258;annot=Class_I::LTR::Ty1/copia::Ivana RT_oryco;name=RT;color=#feb24c
SL2.50ch01	feature	polypeptide_conserved_region	73039239	73039860	.	-	.	ID=DOMAIN 258-2-0;Parent=TE_BASE 258;annot=Class_I::LTR::Ty1/copia::SIRE INT_sire;name=INT;color=#b10026
SL2.50ch01	feature	long_terminal_repeat	73041555	73041881	.	.	.	ID=LTR LEFT 258-0;Parent=TE_BASE 258;name=ltr left;color=#f032e6
SL2.50ch01	feature	long_terminal_repeat	73036698	73037033	.	.	.	ID=LTR RIGHT 258-0;Parent=TE_BASE 258;name=ltr right;color=#f032e6
SL2.50ch01	feature	target_site_duplication	73036693	73036697	.	.	.	ID=TSR RIGHT 258;Parent=TE_BASE 258;name=tsr right;color=#333333
SL2.50ch01	feature	target_site_duplication	73041882	73041886	.	.	.	ID=TSR LEFT 258;Parent=TE_BASE 258;name=tsr left;color=#333333
SL2.50ch01	feature	nested_repeat	73024890	73031029	.	.	.	ID=TE_BASE 259;name=TE_BASE 259;annot=Class_I::LTR::Ty1/copia::SIRE;color=#a9a9a9
SL2.50ch01	feature	repeat_fragment	73024890	73031029	.	.	.	ID=TE 259-0;Parent=TE_BASE 259;name=TE 259;color=#a9a9a9
SL2.50ch01	feature	polypeptide_conserved_region	73028485	73028860	.	-	.	ID=DOMAIN 259-0-0;Parent=TE_BASE 259;annot=Class_I::LTR::Ty1/copia::SIRE RNaseH_sire;name=RH;color=#fc4e2a
SL2.50ch01	feature	polypeptide_conserved_region	73029172	73029898	.	-	.	ID=DOMAIN 259-1-0;Parent=TE_BASE 259;annot=Class_I::LTR::Ty1/copia::SIRE RT_sire;name=RT;color=#feb24c
SL2.50ch01	feature	long_terminal_repeat	73030241	73031029	.	.	.	ID=LTR LEFT 259-0;Parent=TE_BASE 259;name=ltr left;color=#f032e6
SL2.50ch01	feature	long_terminal_repeat	73024890	73025680	.	.	.	ID=LTR RIGHT 259-0;Parent=TE_BASE 259;name=ltr right;color=#f032e6
SL2.50ch01	feature	target_site_duplication	73024885	73024889	.	.	.	ID=TSR RIGHT 259;Parent=TE_BASE 259;name=tsr right;color=#333333
SL2.50ch01	feature	target_site_duplication	73031030	73031034	.	.	.	ID=TSR LEFT 259;Parent=TE_BASE 259;name=tsr left;color=#333333
SL2.50ch01	feature	nested_repeat	72998359	73003882	.	.	.	ID=TE_BASE 260;name=TE_BASE 260;annot=Class_I::LTR::Ty3/gypsy::chromovirus::Galadriel;color=#a9a9a9
SL2.50ch01	feature	repeat_fragment	72998359	73003882	.	.	.	ID=TE 260-0;Parent=TE_BASE 260;name=TE 260;color=#a9a9a9
SL2.50ch01	feature	polypeptide_conserved_region	72999328	72999922	.	+	.	ID=DOMAIN 260-0-0;Parent=TE_BASE 260;annot=Class_I::LTR::Ty3/gypsy::chromovirus::Galadriel GAG_galadriel;name=GAG;color=#225ea8
SL2.50ch01	feature	polypeptide_conserved_region	73000190	73000421	.	+	.	ID=DOMAIN 260-1-0;Parent=TE_BASE 260;annot=Class_I::LTR::Ty3/gypsy::chromovirus::Galadriel AP_galadriel;name=PROT;color=#ffeda0
SL2.50ch01	feature	polypeptide_conserved_region	73000785	73001460	.	+	.	ID=DOMAIN 260-2-0;Parent=TE_BASE 260;annot=Class_I::LTR::Ty3/gypsy::chromovirus::Galadriel RT_galadriel;name=RT;color=#feb24c
SL2.50ch01	feature	polypeptide_conserved_region	73001598	73001946	.	+	.	ID=DOMAIN 260-3-0;Parent=TE_BASE 260;annot=Class_I::LTR::Ty3/gypsy::chromovirus::Galadriel RNaseH_galadriel;name=RH;color=#fc4e2a
SL2.50ch01	feature	polypeptide_conserved_region	73002174	73003209	.	+	.	ID=DOMAIN 260-4-0;Parent=TE_BASE 260;annot=Class_I::LTR::Ty3/gypsy::chromovirus::Galadriel INT_galadriel;name=INT;color=#b10026
SL2.50ch01	feature	polypeptide_conserved_region	73003272	73003464	.	+	.	ID=DOMAIN 260-5-0;Parent=TE_BASE 260;annot=Class_I::LTR::Ty3/gypsy::chromovirus::Galadriel CHR_galadriel_Galadriel;name=CHD;color=#6a51a3
SL2.50ch01	feature	primer_binding_site	72998587	72998606	.	.	.	ID=PBS 260;Parent=TE_BASE 260;name=pbs;color=#c7e9c0
SL2.50ch01	feature	RR_tract	73003695	73003709	.	.	.	ID=PPT 260;Parent=TE_BASE 260;name=ppt;color=#41ab5d
SL2.50ch01	feature	long_terminal_repeat	73003709	73003882	.	.	.	ID=LTR RIGHT 260-0;Parent=TE_BASE 260;name=ltr right;color=#f032e6
SL2.50ch01	feature	long_terminal_repeat	72998359	72998534	.	.	.	ID=LTR LEFT 260-0;Parent=TE_BASE 260;name=ltr left;color=#f032e6
SL2.50ch01	feature	nested_repeat	72950199	72954665	.	.	.	ID=TE_BASE 261;name=TE_BASE 261;annot=Class_I::LTR::Ty1/copia::Tork;color=#a9a9a9
SL2.50ch01	feature	repeat_fragment	72950199	72954665	.	.	.	ID=TE 261-0;Parent=TE_BASE 261;name=TE 261;color=#a9a9a9
SL2.50ch01	feature	polypeptide_conserved_region	72950572	72950971	.	-	.	ID=DOMAIN 261-0-0;Parent=TE_BASE 261;annot=Class_I::LTR::Ty1/copia::Tork RNaseH_tork;name=RH;color=#fc4e2a
SL2.50ch01	feature	polypeptide_conserved_region	72951280	72951688	.	-	.	ID=DOMAIN 261-1-0;Parent=TE_BASE 261;annot=Class_I::LTR::Ty1/copia::Tork RT_tork;name=RT;color=#feb24c
SL2.50ch01	feature	polypeptide_conserved_region	72952506	72953154	.	-	.	ID=DOMAIN 261-2-0;Parent=TE_BASE 261;annot=Class_I::LTR::Ty1/copia::Tork INT_tork;name=INT;color=#b10026
SL2.50ch01	feature	polypeptide_conserved_region	72953289	72953538	.	-	.	ID=DOMAIN 261-3-0;Parent=TE_BASE 261;annot=Class_I::LTR::Ty1/copia::Tork AP_tork;name=PROT;color=#ffeda0
SL2.50ch01	feature	polypeptide_conserved_region	72953935	72954361	.	-	.	ID=DOMAIN 261-4-0;Parent=TE_BASE 261;annot=Class_I::LTR::Ty1/copia::Tork GAG_tork;name=GAG;color=#225ea8
SL2.50ch01	feature	long_terminal_repeat	72954433	72954665	.	.	.	ID=LTR LEFT 261-0;Parent=TE_BASE 261;name=ltr left;color=#f032e6
SL2.50ch01	feature	long_terminal_repeat	72950199	72950431	.	.	.	ID=LTR RIGHT 261-0;Parent=TE_BASE 261;name=ltr right;color=#f032e6
SL2.50ch01	feature	nested_repeat	72884550	72889975	.	.	.	ID=TE_BASE 262;name=TE_BASE 262;annot=Class_I::LTR::Ty1/copia::TAR;color=#a9a9a9
SL2.50ch01	feature	repeat_fragment	72884550	72889975	.	.	.	ID=TE 262-0;Parent=TE_BASE 262;name=TE 262;color=#a9a9a9
SL2.50ch01	feature	polypeptide_conserved_region	72884867	72885269	.	-	.	ID=DOMAIN 262-0-0;Parent=TE_BASE 262;annot=Class_I::LTR::Ty1/copia::Ale RNaseH_retrofit;name=RH;color=#fc4e2a
SL2.50ch01	feature	polypeptide_conserved_region	72887364	72887988	.	-	.	ID=DOMAIN 262-1-0;Parent=TE_BASE 262;annot=Class_I::LTR::Ty1/copia::Ale INT_retrofit;name=INT;color=#b10026
SL2.50ch01	feature	polypeptide_conserved_region	72888174	72888375	.	-	.	ID=DOMAIN 262-2-0;Parent=TE_BASE 262;annot=Class_I::LTR::Ty1/copia::TAR AP_Ty1/copia;name=PROT;color=#ffeda0
SL2.50ch01	feature	long_terminal_repeat	72889744	72889975	.	.	.	ID=LTR LEFT 262-0;Parent=TE_BASE 262;name=ltr left;color=#f032e6
SL2.50ch01	feature	long_terminal_repeat	72884550	72884781	.	.	.	ID=LTR RIGHT 262-0;Parent=TE_BASE 262;name=ltr right;color=#f032e6
SL2.50ch01	feature	nested_repeat	72852284	72857775	.	.	.	ID=TE_BASE 263;name=TE_BASE 263;annot=Class_I::LTR::Ty1/copia::Tork;color=#a9a9a9
SL2.50ch01	feature	repeat_fragment	72852284	72857775	.	.	.	ID=TE 263-0;Parent=TE_BASE 263;name=TE 263;color=#a9a9a9
SL2.50ch01	feature	polypeptide_conserved_region	72852755	72853145	.	-	.	ID=DOMAIN 263-0-0;Parent=TE_BASE 263;annot=Class_I::LTR::Ty1/copia::Tork RNaseH_tork;name=RH;color=#fc4e2a
SL2.50ch01	feature	polypeptide_conserved_region	72856484	72856730	.	-	.	ID=DOMAIN 263-1-0;Parent=TE_BASE 263;annot=Class_I::LTR::Ty1/copia::Tork AP_tork;name=PROT;color=#ffeda0
SL2.50ch01	feature	polypeptide_conserved_region	72856997	72857408	.	-	.	ID=DOMAIN 263-2-0;Parent=TE_BASE 263;annot=Class_I::LTR::Ty1/copia::Tork GAG_tork;name=GAG;color=#225ea8
SL2.50ch01	feature	primer_binding_site	72852483	72852505	.	.	.	ID=PBS 263;Parent=TE_BASE 263;name=ppt;color=#41ab5d
SL2.50ch01	feature	long_terminal_repeat	72857617	72857775	.	.	.	ID=LTR LEFT 263-0;Parent=TE_BASE 263;name=ltr left;color=#f032e6
SL2.50ch01	feature	long_terminal_repeat	72852284	72852442	.	.	.	ID=LTR RIGHT 263-0;Parent=TE_BASE 263;name=ltr right;color=#f032e6
SL2.50ch01	feature	nested_repeat	72840005	72846342	.	.	.	ID=TE_BASE 264;name=TE_BASE 264;annot=Class_I::LTR::Ty1/copia::Tork;color=#a9a9a9
SL2.50ch01	feature	repeat_fragment	72840005	72846342	.	.	.	ID=TE 264-0;Parent=TE_BASE 264;name=TE 264;color=#a9a9a9
SL2.50ch01	feature	polypeptide_conserved_region	72841678	72841924	.	+	.	ID=DOMAIN 264-0-0;Parent=TE_BASE 264;annot=Class_I::LTR::Ty1/copia::Tork AP_tork;name=PROT;color=#ffeda0
SL2.50ch01	feature	polypeptide_conserved_region	72842080	72842713	.	+	.	ID=DOMAIN 264-1-0;Parent=TE_BASE 264;annot=Class_I::LTR::Ty1/copia::Ivana INT_oryco;name=INT;color=#b10026
SL2.50ch01	feature	polypeptide_conserved_region	72843574	72844081	.	+	.	ID=DOMAIN 264-2-0;Parent=TE_BASE 264;annot=Class_I::LTR::Ty1/copia::Tork RT_tork;name=RT;color=#feb24c
SL2.50ch01	feature	polypeptide_conserved_region	72844365	72844761	.	+	.	ID=DOMAIN 264-3-0;Parent=TE_BASE 264;annot=Class_I::LTR::Ty1/copia::Tork RNaseH_tork;name=RH;color=#fc4e2a
SL2.50ch01	feature	primer_binding_site	72840647	72840666	.	.	.	ID=PBS 264;Parent=TE_BASE 264;name=pbs;color=#c7e9c0
SL2.50ch01	feature	RR_tract	72845712	72845726	.	.	.	ID=PPT 264;Parent=TE_BASE 264;name=ppt;color=#41ab5d
SL2.50ch01	feature	long_terminal_repeat	72845738	72846342	.	.	.	ID=LTR RIGHT 264-0;Parent=TE_BASE 264;name=ltr right;color=#f032e6
SL2.50ch01	feature	long_terminal_repeat	72840005	72840609	.	.	.	ID=LTR LEFT 264-0;Parent=TE_BASE 264;name=ltr left;color=#f032e6
SL2.50ch01	feature	nested_repeat	72680217	72705222	.	.	.	ID=TE_BASE 267;name=TE_BASE 267;annot=Class_I::LTR::Ty3/gypsy::chromovirus::Galadriel;color=#a9a9a9
SL2.50ch01	feature	repeat_fragment	72680217	72705222	.	.	.	ID=TE 267-0;Parent=TE_BASE 267;name=TE 267;color=#a9a9a9
SL2.50ch01	feature	polypeptide_conserved_region	72685804	72686056	.	+	.	ID=DOMAIN 267-0-0;Parent=TE_BASE 267;annot=Class_I::LTR::Ty3/gypsy::chromovirus::Galadriel RT_galadriel;name=RT;color=#feb24c
SL2.50ch01	feature	polypeptide_conserved_region	72686069	72686207	.	+	.	ID=DOMAIN 267-1-0;Parent=TE_BASE 267;annot=Class_I::LTR::Ty3/gypsy::chromovirus::Tekay RNaseH_del;name=RH;color=#fc4e2a
SL2.50ch01	feature	polypeptide_conserved_region	72687084	72687567	.	+	.	ID=DOMAIN 267-2-0;Parent=TE_BASE 267;annot=Class_I::LTR::Ty3/gypsy::chromovirus::Tekay INT_del;name=INT;color=#b10026
SL2.50ch01	feature	RR_tract	72701877	72701891	.	.	.	ID=PPT 267;Parent=TE_BASE 267;name=ppt;color=#41ab5d
SL2.50ch01	feature	long_terminal_repeat	72701893	72705222	.	.	.	ID=LTR RIGHT 267-0;Parent=TE_BASE 267;name=ltr right;color=#f032e6
SL2.50ch01	feature	long_terminal_repeat	72680217	72683596	.	.	.	ID=LTR LEFT 267-0;Parent=TE_BASE 267;name=ltr left;color=#f032e6
SL2.50ch01	feature	nested_repeat	72562851	72571827	.	.	.	ID=TE_BASE 268;name=TE_BASE 268;annot=Class_I::LTR::Ty1/copia::SIRE;color=#a9a9a9
SL2.50ch01	feature	repeat_fragment	72562851	72571827	.	.	.	ID=TE 268-0;Parent=TE_BASE 268;name=TE 268;color=#a9a9a9
SL2.50ch01	feature	polypeptide_conserved_region	72563646	72564288	.	+	.	ID=DOMAIN 268-0-0;Parent=TE_BASE 268;annot=Class_I::LTR::Ty1/copia::SIRE GAG_sire;name=GAG;color=#225ea8
SL2.50ch01	feature	polypeptide_conserved_region	72565847	72566504	.	+	.	ID=DOMAIN 268-1-0;Parent=TE_BASE 268;annot=Class_I::LTR::Ty1/copia::SIRE INT_sire;name=INT;color=#b10026
SL2.50ch01	feature	polypeptide_conserved_region	72567911	72568130	.	+	.	ID=DOMAIN 268-2-0;Parent=TE_BASE 268;annot=Class_I::LTR::Ty1/copia::SIRE RT_sire;name=RT;color=#feb24c
SL2.50ch01	feature	polypeptide_conserved_region	72568418	72568820	.	+	.	ID=DOMAIN 268-3-0;Parent=TE_BASE 268;annot=Class_I::LTR::Ty1/copia::SIRE RNaseH_sire;name=RH;color=#fc4e2a
SL2.50ch01	feature	primer_binding_site	72563543	72563560	.	.	.	ID=PBS 268;Parent=TE_BASE 268;name=pbs;color=#c7e9c0
SL2.50ch01	feature	RR_tract	72571128	72571142	.	.	.	ID=PPT 268;Parent=TE_BASE 268;name=ppt;color=#41ab5d
SL2.50ch01	feature	long_terminal_repeat	72571144	72571827	.	.	.	ID=LTR RIGHT 268-0;Parent=TE_BASE 268;name=ltr right;color=#f032e6
SL2.50ch01	feature	long_terminal_repeat	72562851	72563538	.	.	.	ID=LTR LEFT 268-0;Parent=TE_BASE 268;name=ltr left;color=#f032e6
SL2.50ch01	feature	target_site_duplication	72562846	72562850	.	.	.	ID=TSR LEFT 268;Parent=TE_BASE 268;name=tsr left;color=#333333
SL2.50ch01	feature	target_site_duplication	72571828	72571832	.	.	.	ID=TSR RIGHT 268;Parent=TE_BASE 268;name=tsr right;color=#333333
SL2.50ch01	feature	nested_repeat	72551357	72559798	.	.	.	ID=TE_BASE 269;name=TE_BASE 269;annot=Class_I::LTR::Ty1/copia::SIRE;color=#a9a9a9
SL2.50ch01	feature	repeat_fragment	72551357	72559798	.	.	.	ID=TE 269-0;Parent=TE_BASE 269;name=TE 269;color=#a9a9a9
SL2.50ch01	feature	polypeptide_conserved_region	72554208	72554610	.	-	.	ID=DOMAIN 269-0-0;Parent=TE_BASE 269;annot=Class_I::LTR::Ty1/copia::SIRE RNaseH_sire;name=RH;color=#fc4e2a
SL2.50ch01	feature	polypeptide_conserved_region	72555124	72555625	.	-	.	ID=DOMAIN 269-1-0;Parent=TE_BASE 269;annot=Class_I::LTR::Ty1/copia::SIRE RT_sire;name=RT;color=#feb24c
SL2.50ch01	feature	polypeptide_conserved_region	72556637	72556826	.	-	.	ID=DOMAIN 269-2-0;Parent=TE_BASE 269;annot=Class_I::LTR::Ty1/copia::SIRE INT_sire;name=INT;color=#b10026
SL2.50ch01	feature	polypeptide_conserved_region	72556976	72557213	.	-	.	ID=DOMAIN 269-3-0;Parent=TE_BASE 269;annot=Class_I::LTR::Ty1/copia::SIRE AP_sire;name=PROT;color=#ffeda0
SL2.50ch01	feature	polypeptide_conserved_region	72558216	72559044	.	-	.	ID=DOMAIN 269-4-0;Parent=TE_BASE 269;annot=Class_I::LTR::Ty1/copia::SIRE GAG_sire;name=GAG;color=#225ea8
SL2.50ch01	feature	long_terminal_repeat	72559150	72559798	.	.	.	ID=LTR LEFT 269-0;Parent=TE_BASE 269;name=ltr left;color=#f032e6
SL2.50ch01	feature	long_terminal_repeat	72551357	72552043	.	.	.	ID=LTR RIGHT 269-0;Parent=TE_BASE 269;name=ltr right;color=#f032e6
SL2.50ch01	feature	nested_repeat	72537868	72542644	.	.	.	ID=TE_BASE 270;name=TE_BASE 270;annot=Class_I::LTR::Ty1/copia::SIRE;color=#a9a9a9
SL2.50ch01	feature	repeat_fragment	72537868	72542644	.	.	.	ID=TE 270-0;Parent=TE_BASE 270;name=TE 270;color=#a9a9a9
SL2.50ch01	feature	polypeptide_conserved_region	72538106	72538439	.	-	.	ID=DOMAIN 270-0-0;Parent=TE_BASE 270;annot=Class_I::LTR::Ty1/copia::Ale RNaseH_retrofit;name=RH;color=#fc4e2a
SL2.50ch01	feature	polypeptide_conserved_region	72538951	72539335	.	-	.	ID=DOMAIN 270-1-0;Parent=TE_BASE 270;annot=Class_I::LTR::Ty1/copia::SIRE RT_sire;name=RT;color=#feb24c
SL2.50ch01	feature	polypeptide_conserved_region	72540299	72540929	.	-	.	ID=DOMAIN 270-2-0;Parent=TE_BASE 270;annot=Class_I::LTR::Ty1/copia::Ale INT_retrofit;name=INT;color=#b10026
SL2.50ch01	feature	polypeptide_conserved_region	72541118	72541358	.	-	.	ID=DOMAIN 270-3-0;Parent=TE_BASE 270;annot=Class_I::LTR::Ty1/copia::Alesia AP_retrofit;name=PROT;color=#ffeda0
SL2.50ch01	feature	primer_binding_site	72538049	72538070	.	.	.	ID=PBS 270;Parent=TE_BASE 270;name=ppt;color=#41ab5d
SL2.50ch01	feature	RR_tract	72542456	72542470	.	.	.	ID=PPT 270;Parent=TE_BASE 270;name=pbs;color=#c7e9c0
SL2.50ch01	feature	long_terminal_repeat	72542535	72542644	.	.	.	ID=LTR LEFT 270-0;Parent=TE_BASE 270;name=ltr left;color=#f032e6
SL2.50ch01	feature	long_terminal_repeat	72537868	72537977	.	.	.	ID=LTR RIGHT 270-0;Parent=TE_BASE 270;name=ltr right;color=#f032e6
SL2.50ch01	feature	nested_repeat	72490188	72497020	.	.	.	ID=TE_BASE 272;name=TE_BASE 272;annot=Class_I::LTR::Ty1/copia::Tork;color=#a9a9a9
SL2.50ch01	feature	repeat_fragment	72490188	72497020	.	.	.	ID=TE 272-0;Parent=TE_BASE 272;name=TE 272;color=#a9a9a9
SL2.50ch01	feature	polypeptide_conserved_region	72491900	72492161	.	-	.	ID=DOMAIN 272-0-0;Parent=TE_BASE 272;annot=Class_I::LTR::Ty1/copia::Tork RNaseH_tork;name=RH;color=#fc4e2a
SL2.50ch01	feature	polypeptide_conserved_region	72492452	72492842	.	-	.	ID=DOMAIN 272-1-0;Parent=TE_BASE 272;annot=Class_I::LTR::Ty1/copia::Tork RT_tork;name=RT;color=#feb24c
SL2.50ch01	feature	polypeptide_conserved_region	72493708	72494257	.	-	.	ID=DOMAIN 272-2-0;Parent=TE_BASE 272;annot=Class_I::LTR::Ty1/copia::Tork INT_tork;name=INT;color=#b10026
SL2.50ch01	feature	long_terminal_repeat	72496567	72497020	.	.	.	ID=LTR LEFT 272-0;Parent=TE_BASE 272;name=ltr left;color=#f032e6
SL2.50ch01	feature	long_terminal_repeat	72490188	72490641	.	.	.	ID=LTR RIGHT 272-0;Parent=TE_BASE 272;name=ltr right;color=#f032e6
SL2.50ch01	feature	nested_repeat	72344984	72350600	.	.	.	ID=TE_BASE 274;name=TE_BASE 274;annot=Class_I::LTR::Ty1/copia::Tork;color=#a9a9a9
SL2.50ch01	feature	repeat_fragment	72344984	72350600	.	.	.	ID=TE 274-0;Parent=TE_BASE 274;name=TE 274;color=#a9a9a9
SL2.50ch01	feature	polypeptide_conserved_region	72345990	72346362	.	+	.	ID=DOMAIN 274-0-0;Parent=TE_BASE 274;annot=Class_I::LTR::Ty1/copia::Ty1-outgroup INT_copia;name=INT;color=#b10026
SL2.50ch01	feature	polypeptide_conserved_region	72349666	72349867	.	+	.	ID=DOMAIN 274-1-0;Parent=TE_BASE 274;annot=Class_I::LTR::Ty1/copia::Tork RNaseH_tork;name=RH;color=#fc4e2a
SL2.50ch01	feature	RR_tract	72350321	72350335	.	.	.	ID=PPT 274;Parent=TE_BASE 274;name=ppt;color=#41ab5d
SL2.50ch01	feature	long_terminal_repeat	72350335	72350600	.	.	.	ID=LTR RIGHT 274-0;Parent=TE_BASE 274;name=ltr right;color=#f032e6
SL2.50ch01	feature	long_terminal_repeat	72344984	72345250	.	.	.	ID=LTR LEFT 274-0;Parent=TE_BASE 274;name=ltr left;color=#f032e6
SL2.50ch01	feature	target_site_duplication	72344979	72344983	.	.	.	ID=TSR LEFT 274;Parent=TE_BASE 274;name=tsr left;color=#333333
SL2.50ch01	feature	target_site_duplication	72350601	72350605	.	.	.	ID=TSR RIGHT 274;Parent=TE_BASE 274;name=tsr right;color=#333333
SL2.50ch01	feature	nested_repeat	72129240	72135089	.	.	.	ID=TE_BASE 275;name=TE_BASE 275;annot=Class_I::LTR::Ty1/copia::Tork;color=#a9a9a9
SL2.50ch01	feature	repeat_fragment	72129240	72135089	.	.	.	ID=TE 275-0;Parent=TE_BASE 275;name=TE 275;color=#a9a9a9
SL2.50ch01	feature	polypeptide_conserved_region	72130431	72130572	.	-	.	ID=DOMAIN 275-0-0;Parent=TE_BASE 275;annot=Class_I::LTR::Ty1/copia::Tork RNaseH_tork;name=RH;color=#fc4e2a
SL2.50ch01	feature	polypeptide_conserved_region	72130880	72131615	.	-	.	ID=DOMAIN 275-1-0;Parent=TE_BASE 275;annot=Class_I::LTR::Ty1/copia::Tork RT_tork;name=RT;color=#feb24c
SL2.50ch01	feature	polypeptide_conserved_region	72132158	72132803	.	-	.	ID=DOMAIN 275-2-0;Parent=TE_BASE 275;annot=Class_I::LTR::Ty1/copia::Tork INT_tork;name=INT;color=#b10026
SL2.50ch01	feature	polypeptide_conserved_region	72132959	72133205	.	-	.	ID=DOMAIN 275-3-0;Parent=TE_BASE 275;annot=Class_I::LTR::Ty1/copia::Tork AP_tork;name=PROT;color=#ffeda0
SL2.50ch01	feature	polypeptide_conserved_region	72133331	72134012	.	-	.	ID=DOMAIN 275-4-0;Parent=TE_BASE 275;annot=Class_I::LTR::Ty1/copia::Tork GAG_tork;name=GAG;color=#225ea8
SL2.50ch01	feature	long_terminal_repeat	72134834	72135089	.	.	.	ID=LTR LEFT 275-0;Parent=TE_BASE 275;name=ltr left;color=#f032e6
SL2.50ch01	feature	long_terminal_repeat	72129240	72129494	.	.	.	ID=LTR RIGHT 275-0;Parent=TE_BASE 275;name=ltr right;color=#f032e6
SL2.50ch01	feature	target_site_duplication	72129235	72129239	.	.	.	ID=TSR RIGHT 275;Parent=TE_BASE 275;name=tsr right;color=#333333
SL2.50ch01	feature	target_site_duplication	72135090	72135094	.	.	.	ID=TSR LEFT 275;Parent=TE_BASE 275;name=tsr left;color=#333333
SL2.50ch01	feature	nested_repeat	72102716	72126636	.	.	.	ID=TE_BASE 276;name=TE_BASE 276;annot=Class_I::LTR::Ty1/copia::Tork;color=#a9a9a9
SL2.50ch01	feature	repeat_fragment	72102716	72126636	.	.	.	ID=TE 276-0;Parent=TE_BASE 276;name=TE 276;color=#a9a9a9
SL2.50ch01	feature	polypeptide_conserved_region	72104054	72104453	.	+	.	ID=DOMAIN 276-0-0;Parent=TE_BASE 276;annot=Class_I::LTR::Ty1/copia::Tork RT_tork;name=RT;color=#feb24c
SL2.50ch01	feature	polypeptide_conserved_region	72111309	72111585	.	+	.	ID=DOMAIN 276-1-0;Parent=TE_BASE 276;annot=Class_I::LTR::Ty1/copia::Ale RNaseH_retrofit;name=RH;color=#fc4e2a
SL2.50ch01	feature	RR_tract	72125595	72125609	.	.	.	ID=PPT 276;Parent=TE_BASE 276;name=ppt;color=#41ab5d
SL2.50ch01	feature	long_terminal_repeat	72125631	72126636	.	.	.	ID=LTR RIGHT 276-0;Parent=TE_BASE 276;name=ltr right;color=#f032e6
SL2.50ch01	feature	long_terminal_repeat	72102716	72103725	.	.	.	ID=LTR LEFT 276-0;Parent=TE_BASE 276;name=ltr left;color=#f032e6
SL2.50ch01	feature	nested_repeat	72058967	72075942	.	.	.	ID=TE_BASE 278;name=TE_BASE 278;annot=Class_I::LTR::Ty3/gypsy::chromovirus::Tekay;color=#a9a9a9
SL2.50ch01	feature	repeat_fragment	72058967	72075942	.	.	.	ID=TE 278-0;Parent=TE_BASE 278;name=TE 278;color=#a9a9a9
SL2.50ch01	feature	polypeptide_conserved_region	72065591	72065735	.	+	.	ID=DOMAIN 278-0-0;Parent=TE_BASE 278;annot=Class_I::LTR::Ty3/gypsy::chromovirus::Tekay CHR_tekay_Lycopersicon;name=CHD;color=#6a51a3
SL2.50ch01	feature	polypeptide_conserved_region	72068741	72069728	.	-	.	ID=DOMAIN 278-1-0;Parent=TE_BASE 278;annot=Class_I::LTR::Ty3/gypsy::chromovirus::Tekay INT_del;name=INT;color=#b10026
SL2.50ch01	feature	polypeptide_conserved_region	72070097	72070436	.	-	.	ID=DOMAIN 278-2-0;Parent=TE_BASE 278;annot=Class_I::LTR::Ty3/gypsy::chromovirus::Tekay RNaseH_del;name=RH;color=#fc4e2a
SL2.50ch01	feature	polypeptide_conserved_region	72070539	72071040	.	-	.	ID=DOMAIN 278-3-0;Parent=TE_BASE 278;annot=Class_I::LTR::Ty3/gypsy::chromovirus::Tekay RT_del;name=RT;color=#feb24c
SL2.50ch01	feature	RR_tract	72075214	72075228	.	.	.	ID=PPT 278;Parent=TE_BASE 278;name=pbs;color=#c7e9c0
SL2.50ch01	feature	long_terminal_repeat	72075274	72075942	.	.	.	ID=LTR LEFT 278-0;Parent=TE_BASE 278;name=ltr left;color=#f032e6
SL2.50ch01	feature	long_terminal_repeat	72058967	72059610	.	.	.	ID=LTR RIGHT 278-0;Parent=TE_BASE 278;name=ltr right;color=#f032e6
SL2.50ch01	feature	nested_repeat	71880607	71888256	.	.	.	ID=TE_BASE 279;name=TE_BASE 279;annot=Class_I::LTR::Ty1/copia::SIRE;color=#a9a9a9
SL2.50ch01	feature	repeat_fragment	71880607	71888256	.	.	.	ID=TE 279-0;Parent=TE_BASE 279;name=TE 279;color=#a9a9a9
SL2.50ch01	feature	polypeptide_conserved_region	71881522	71883205	.	+	.	ID=DOMAIN 279-0-0;Parent=TE_BASE 279;annot=Class_I::LTR::Ty1/copia::SIRE GAG_sire;name=GAG;color=#225ea8
SL2.50ch01	feature	polypeptide_conserved_region	71883502	71883673	.	+	.	ID=DOMAIN 279-1-0;Parent=TE_BASE 279;annot=Class_I::LTR::Ty1/copia::SIRE AP_sire;name=PROT;color=#ffeda0
SL2.50ch01	feature	polypeptide_conserved_region	71883977	71884157	.	+	.	ID=DOMAIN 279-2-0;Parent=TE_BASE 279;annot=Class_I::LTR::Ty1/copia::SIRE RT_sire;name=RT;color=#feb24c
SL2.50ch01	feature	polypeptide_conserved_region	71884445	71884847	.	+	.	ID=DOMAIN 279-3-0;Parent=TE_BASE 279;annot=Class_I::LTR::Ty1/copia::SIRE RNaseH_sire;name=RH;color=#fc4e2a
SL2.50ch01	feature	RR_tract	71887433	71887447	.	.	.	ID=PPT 279;Parent=TE_BASE 279;name=ppt;color=#41ab5d
SL2.50ch01	feature	long_terminal_repeat	71887447	71888256	.	.	.	ID=LTR RIGHT 279-0;Parent=TE_BASE 279;name=ltr right;color=#f032e6
SL2.50ch01	feature	long_terminal_repeat	71880607	71881415	.	.	.	ID=LTR LEFT 279-0;Parent=TE_BASE 279;name=ltr left;color=#f032e6
SL2.50ch01	feature	target_site_duplication	71880602	71880606	.	.	.	ID=TSR LEFT 279;Parent=TE_BASE 279;name=tsr left;color=#333333
SL2.50ch01	feature	target_site_duplication	71888257	71888261	.	.	.	ID=TSR RIGHT 279;Parent=TE_BASE 279;name=tsr right;color=#333333
SL2.50ch01	feature	nested_repeat	71860984	71864903	.	.	.	ID=TE_BASE 280;name=TE_BASE 280;annot=Class_I::LTR::Ty1/copia::Ivana;color=#a9a9a9
SL2.50ch01	feature	repeat_fragment	71860984	71864903	.	.	.	ID=TE 280-0;Parent=TE_BASE 280;name=TE 280;color=#a9a9a9
SL2.50ch01	feature	polypeptide_conserved_region	71861366	71861492	.	-	.	ID=DOMAIN 280-0-0;Parent=TE_BASE 280;annot=Class_I::LTR::Ty1/copia::Lyco RNaseH_pCretro;name=RH;color=#fc4e2a
SL2.50ch01	feature	polypeptide_conserved_region	71861783	71862497	.	-	.	ID=DOMAIN 280-1-0;Parent=TE_BASE 280;annot=Class_I::LTR::Ty1/copia::Ivana RT_oryco;name=RT;color=#feb24c
SL2.50ch01	feature	RR_tract	71864749	71864763	.	.	.	ID=PPT 280;Parent=TE_BASE 280;name=pbs;color=#c7e9c0
SL2.50ch01	feature	long_terminal_repeat	71864777	71864903	.	.	.	ID=LTR LEFT 280-0;Parent=TE_BASE 280;name=ltr left;color=#f032e6
SL2.50ch01	feature	long_terminal_repeat	71860984	71861110	.	.	.	ID=LTR RIGHT 280-0;Parent=TE_BASE 280;name=ltr right;color=#f032e6
SL2.50ch01	feature	nested_repeat	71120297	71156054	.	.	.	ID=TE_BASE 284;name=TE_BASE 284;annot=Class_I::LTR::Ty3/gypsy::chromovirus::Tekay;color=#a9a9a9
SL2.50ch01	feature	repeat_fragment	71120297	71156054	.	.	.	ID=TE 284-0;Parent=TE_BASE 284;name=TE 284;color=#a9a9a9
SL2.50ch01	feature	polypeptide_conserved_region	71138750	71139167	.	+	.	ID=DOMAIN 284-0-0;Parent=TE_BASE 284;annot=Class_I::LTR::Ty3/gypsy::chromovirus::Tekay GAG_del;name=GAG;color=#225ea8
SL2.50ch01	feature	polypeptide_conserved_region	71140330	71140831	.	+	.	ID=DOMAIN 284-1-0;Parent=TE_BASE 284;annot=Class_I::LTR::Ty3/gypsy::chromovirus::Tekay RT_del;name=RT;color=#feb24c
SL2.50ch01	feature	polypeptide_conserved_region	71141016	71141283	.	+	.	ID=DOMAIN 284-2-0;Parent=TE_BASE 284;annot=Class_I::LTR::Ty3/gypsy::chromovirus::Tekay RNaseH_del;name=RH;color=#fc4e2a
SL2.50ch01	feature	polypeptide_conserved_region	71141611	71142592	.	+	.	ID=DOMAIN 284-3-0;Parent=TE_BASE 284;annot=Class_I::LTR::Ty3/gypsy::chromovirus::Tekay INT_del;name=INT;color=#b10026
SL2.50ch01	feature	long_terminal_repeat	71155980	71156054	.	.	.	ID=LTR RIGHT 284-0;Parent=TE_BASE 284;name=ltr right;color=#f032e6
SL2.50ch01	feature	long_terminal_repeat	71120297	71120373	.	.	.	ID=LTR LEFT 284-0;Parent=TE_BASE 284;name=ltr left;color=#f032e6
SL2.50ch01	feature	nested_repeat	71102211	71111889	.	.	.	ID=TE_BASE 285;name=TE_BASE 285;annot=Class_I::LTR::Ty3/gypsy::chromovirus::Tekay;color=#a9a9a9
SL2.50ch01	feature	repeat_fragment	71102211	71111889	.	.	.	ID=TE 285-0;Parent=TE_BASE 285;name=TE 285;color=#a9a9a9
SL2.50ch01	feature	polypeptide_conserved_region	71104349	71104460	.	-	.	ID=DOMAIN 285-0-0;Parent=TE_BASE 285;annot=Class_I::LTR::Ty3/gypsy::chromovirus::Tekay CHR_tekay_Lycopersicon;name=CHD;color=#6a51a3
SL2.50ch01	feature	polypeptide_conserved_region	71104529	71105258	.	-	.	ID=DOMAIN 285-1-0;Parent=TE_BASE 285;annot=Class_I::LTR::Ty3/gypsy::chromovirus::Tekay INT_del;name=INT;color=#b10026
SL2.50ch01	feature	polypeptide_conserved_region	71105868	71106219	.	-	.	ID=DOMAIN 285-2-0;Parent=TE_BASE 285;annot=Class_I::LTR::Ty3/gypsy::chromovirus::Tekay RNaseH_del;name=RH;color=#fc4e2a
SL2.50ch01	feature	polypeptide_conserved_region	71106349	71106724	.	-	.	ID=DOMAIN 285-3-0;Parent=TE_BASE 285;annot=Class_I::LTR::Ty3/gypsy::chromovirus::Tekay RT_del;name=RT;color=#feb24c
SL2.50ch01	feature	primer_binding_site	71104307	71104325	.	.	.	ID=PBS 285;Parent=TE_BASE 285;name=ppt;color=#41ab5d
SL2.50ch01	feature	RR_tract	71109821	71109835	.	.	.	ID=PPT 285;Parent=TE_BASE 285;name=pbs;color=#c7e9c0
SL2.50ch01	feature	long_terminal_repeat	71109864	71111889	.	.	.	ID=LTR LEFT 285-0;Parent=TE_BASE 285;name=ltr left;color=#f032e6
SL2.50ch01	feature	long_terminal_repeat	71102211	71104247	.	.	.	ID=LTR RIGHT 285-0;Parent=TE_BASE 285;name=ltr right;color=#f032e6
SL2.50ch01	feature	nested_repeat	71090061	71097993	.	.	.	ID=TE_BASE 286;name=TE_BASE 286;annot=Class_I::LTR::Ty3/gypsy::chromovirus::Tekay;color=#a9a9a9
SL2.50ch01	feature	repeat_fragment	71090061	71097993	.	.	.	ID=TE 286-0;Parent=TE_BASE 286;name=TE 286;color=#a9a9a9
SL2.50ch01	feature	polypeptide_conserved_region	71092389	71092539	.	-	.	ID=DOMAIN 286-0-0;Parent=TE_BASE 286;annot=Class_I::LTR::Ty3/gypsy::chromovirus::Tekay CHR_tekay_Lycopersicon;name=CHD;color=#6a51a3
SL2.50ch01	feature	polypeptide_conserved_region	71092608	71093490	.	-	.	ID=DOMAIN 286-1-0;Parent=TE_BASE 286;annot=Class_I::LTR::Ty3/gypsy::chromovirus::Tekay INT_del;name=INT;color=#b10026
SL2.50ch01	feature	polypeptide_conserved_region	71094060	71094288	.	-	.	ID=DOMAIN 286-2-0;Parent=TE_BASE 286;annot=Class_I::LTR::Ty3/gypsy::chromovirus::Tekay RNaseH_del;name=RH;color=#fc4e2a
SL2.50ch01	feature	polypeptide_conserved_region	71094680	71095097	.	-	.	ID=DOMAIN 286-3-0;Parent=TE_BASE 286;annot=Class_I::LTR::Ty3/gypsy::chromovirus::Tekay RT_del;name=RT;color=#feb24c
SL2.50ch01	feature	polypeptide_conserved_region	71096383	71096806	.	-	.	ID=DOMAIN 286-4-0;Parent=TE_BASE 286;annot=Class_I::LTR::Ty3/gypsy::chromovirus::Tekay GAG_del;name=GAG;color=#225ea8
SL2.50ch01	feature	long_terminal_repeat	71097556	71097993	.	.	.	ID=LTR LEFT 286-0;Parent=TE_BASE 286;name=ltr left;color=#f032e6
SL2.50ch01	feature	long_terminal_repeat	71090061	71090496	.	.	.	ID=LTR RIGHT 286-0;Parent=TE_BASE 286;name=ltr right;color=#f032e6
SL2.50ch01	feature	nested_repeat	71076278	71083449	.	.	.	ID=TE_BASE 287;name=TE_BASE 287;annot=Class_I::LTR::Ty3/gypsy::chromovirus::Tekay;color=#a9a9a9
SL2.50ch01	feature	repeat_fragment	71076278	71083449	.	.	.	ID=TE 287-0;Parent=TE_BASE 287;name=TE 287;color=#a9a9a9
SL2.50ch01	feature	polypeptide_conserved_region	71077452	71077602	.	-	.	ID=DOMAIN 287-0-0;Parent=TE_BASE 287;annot=Class_I::LTR::Ty3/gypsy::chromovirus::Tekay CHR_tekay_Lycopersicon;name=CHD;color=#6a51a3
SL2.50ch01	feature	polypeptide_conserved_region	71077659	71078562	.	-	.	ID=DOMAIN 287-1-0;Parent=TE_BASE 287;annot=Class_I::LTR::Ty3/gypsy::chromovirus::Tekay INT_del;name=INT;color=#b10026
SL2.50ch01	feature	polypeptide_conserved_region	71079018	71079369	.	-	.	ID=DOMAIN 287-2-0;Parent=TE_BASE 287;annot=Class_I::LTR::Ty3/gypsy::chromovirus::Tekay RNaseH_del;name=RH;color=#fc4e2a
SL2.50ch01	feature	polypeptide_conserved_region	71079652	71080162	.	-	.	ID=DOMAIN 287-3-0;Parent=TE_BASE 287;annot=Class_I::LTR::Ty3/gypsy::chromovirus::Tekay RT_del;name=RT;color=#feb24c
SL2.50ch01	feature	polypeptide_conserved_region	71081077	71081803	.	-	.	ID=DOMAIN 287-4-0;Parent=TE_BASE 287;annot=Class_I::LTR::Ty3/gypsy::chromovirus::Tekay GAG_del;name=GAG;color=#225ea8
SL2.50ch01	feature	long_terminal_repeat	71083222	71083449	.	.	.	ID=LTR LEFT 287-0;Parent=TE_BASE 287;name=ltr left;color=#f032e6
SL2.50ch01	feature	long_terminal_repeat	71076278	71076505	.	.	.	ID=LTR RIGHT 287-0;Parent=TE_BASE 287;name=ltr right;color=#f032e6
SL2.50ch01	feature	nested_repeat	71043691	71065492	.	.	.	ID=TE_BASE 288;name=TE_BASE 288;annot=Class_I::LTR::Ty3/gypsy::chromovirus::Tekay;color=#a9a9a9
SL2.50ch01	feature	repeat_fragment	71043691	71065492	.	.	.	ID=TE 288-0;Parent=TE_BASE 288;name=TE 288;color=#a9a9a9
SL2.50ch01	feature	polypeptide_conserved_region	71050727	71050877	.	-	.	ID=DOMAIN 288-0-0;Parent=TE_BASE 288;annot=Class_I::LTR::Ty3/gypsy::chromovirus::Tekay CHR_tekay_Cure;name=CHD;color=#6a51a3
SL2.50ch01	feature	polypeptide_conserved_region	71051475	71051985	.	-	.	ID=DOMAIN 288-1-0;Parent=TE_BASE 288;annot=Class_I::LTR::Ty3/gypsy::chromovirus::Tekay INT_del;name=INT;color=#b10026
SL2.50ch01	feature	polypeptide_conserved_region	71052372	71052723	.	-	.	ID=DOMAIN 288-2-0;Parent=TE_BASE 288;annot=Class_I::LTR::Ty3/gypsy::chromovirus::Tekay RNaseH_del;name=RH;color=#fc4e2a
SL2.50ch01	feature	polypeptide_conserved_region	71052858	71053524	.	-	.	ID=DOMAIN 288-3-0;Parent=TE_BASE 288;annot=Class_I::LTR::Ty3/gypsy::chromovirus::Tekay RT_del;name=RT;color=#feb24c
SL2.50ch01	feature	primer_binding_site	71046726	71046749	.	.	.	ID=PBS 288;Parent=TE_BASE 288;name=ppt;color=#41ab5d
SL2.50ch01	feature	RR_tract	71062423	71062437	.	.	.	ID=PPT 288;Parent=TE_BASE 288;name=pbs;color=#c7e9c0
SL2.50ch01	feature	long_terminal_repeat	71062487	71065492	.	.	.	ID=LTR LEFT 288-0;Parent=TE_BASE 288;name=ltr left;color=#f032e6
SL2.50ch01	feature	long_terminal_repeat	71043691	71046676	.	.	.	ID=LTR RIGHT 288-0;Parent=TE_BASE 288;name=ltr right;color=#f032e6
SL2.50ch01	feature	nested_repeat	71011538	71018767	.	.	.	ID=TE_BASE 290;name=TE_BASE 290;annot=Class_I::LTR::Ty3/gypsy::chromovirus::Tekay;color=#a9a9a9
SL2.50ch01	feature	repeat_fragment	71011538	71018767	.	.	.	ID=TE 290-0;Parent=TE_BASE 290;name=TE 290;color=#a9a9a9
SL2.50ch01	feature	polypeptide_conserved_region	71012679	71012829	.	-	.	ID=DOMAIN 290-0-0;Parent=TE_BASE 290;annot=Class_I::LTR::Ty3/gypsy::chromovirus::Tekay CHR_tekay_Lycopersicon;name=CHD;color=#6a51a3
SL2.50ch01	feature	polypeptide_conserved_region	71013115	71013922	.	-	.	ID=DOMAIN 290-1-0;Parent=TE_BASE 290;annot=Class_I::LTR::Ty3/gypsy::chromovirus::Tekay INT_del;name=INT;color=#b10026
SL2.50ch01	feature	polypeptide_conserved_region	71014248	71014599	.	-	.	ID=DOMAIN 290-2-0;Parent=TE_BASE 290;annot=Class_I::LTR::Ty3/gypsy::chromovirus::Tekay RNaseH_del;name=RH;color=#fc4e2a
SL2.50ch01	feature	polypeptide_conserved_region	71014734	71015409	.	-	.	ID=DOMAIN 290-3-0;Parent=TE_BASE 290;annot=Class_I::LTR::Ty3/gypsy::chromovirus::Tekay RT_del;name=RT;color=#feb24c
SL2.50ch01	feature	polypeptide_conserved_region	71016306	71017032	.	-	.	ID=DOMAIN 290-4-0;Parent=TE_BASE 290;annot=Class_I::LTR::Ty3/gypsy::chromovirus::Tekay GAG_del;name=GAG;color=#225ea8
SL2.50ch01	feature	long_terminal_repeat	71018487	71018767	.	.	.	ID=LTR LEFT 290-0;Parent=TE_BASE 290;name=ltr left;color=#f032e6
SL2.50ch01	feature	long_terminal_repeat	71011538	71011746	.	.	.	ID=LTR RIGHT 290-0;Parent=TE_BASE 290;name=ltr right;color=#f032e6
SL2.50ch01	feature	nested_repeat	70924340	70930456	.	.	.	ID=TE_BASE 293;name=TE_BASE 293;annot=Class_I::LTR::Ty1/copia::Tork;color=#a9a9a9
SL2.50ch01	feature	repeat_fragment	70924340	70930456	.	.	.	ID=TE 293-0;Parent=TE_BASE 293;name=TE 293;color=#a9a9a9
SL2.50ch01	feature	polypeptide_conserved_region	70926016	70926424	.	-	.	ID=DOMAIN 293-0-0;Parent=TE_BASE 293;annot=Class_I::LTR::Ty1/copia::Tork RNaseH_tork;name=RH;color=#fc4e2a
SL2.50ch01	feature	polypeptide_conserved_region	70927009	70927312	.	-	.	ID=DOMAIN 293-1-0;Parent=TE_BASE 293;annot=Class_I::LTR::Ty1/copia::Tork RT_tork;name=RT;color=#feb24c
SL2.50ch01	feature	polypeptide_conserved_region	70927891	70928485	.	-	.	ID=DOMAIN 293-2-0;Parent=TE_BASE 293;annot=Class_I::LTR::Ty1/copia::Tork INT_tork;name=INT;color=#b10026
SL2.50ch01	feature	polypeptide_conserved_region	70928688	70928886	.	-	.	ID=DOMAIN 293-3-0;Parent=TE_BASE 293;annot=Class_I::LTR::Ty1/copia::Tork AP_tork;name=PROT;color=#ffeda0
SL2.50ch01	feature	long_terminal_repeat	70929951	70930456	.	.	.	ID=LTR LEFT 293-0;Parent=TE_BASE 293;name=ltr left;color=#f032e6
SL2.50ch01	feature	long_terminal_repeat	70924340	70924845	.	.	.	ID=LTR RIGHT 293-0;Parent=TE_BASE 293;name=ltr right;color=#f032e6
SL2.50ch01	feature	nested_repeat	70880137	70886034	.	.	.	ID=TE_BASE 294;name=TE_BASE 294;annot=Class_I::LTR::Ty1/copia::Tork;color=#a9a9a9
SL2.50ch01	feature	repeat_fragment	70880137	70886034	.	.	.	ID=TE 294-0;Parent=TE_BASE 294;name=TE 294;color=#a9a9a9
SL2.50ch01	feature	polypeptide_conserved_region	70881839	70882076	.	+	.	ID=DOMAIN 294-0-0;Parent=TE_BASE 294;annot=Class_I::LTR::Ty1/copia::Tork AP_tork;name=PROT;color=#ffeda0
SL2.50ch01	feature	polypeptide_conserved_region	70882567	70882861	.	+	.	ID=DOMAIN 294-1-0;Parent=TE_BASE 294;annot=Class_I::LTR::Ty1/copia::Ivana INT_oryco;name=INT;color=#b10026
SL2.50ch01	feature	polypeptide_conserved_region	70883308	70884034	.	+	.	ID=DOMAIN 294-2-0;Parent=TE_BASE 294;annot=Class_I::LTR::Ty1/copia::Tork RT_tork;name=RT;color=#feb24c
SL2.50ch01	feature	polypeptide_conserved_region	70884326	70884713	.	+	.	ID=DOMAIN 294-3-0;Parent=TE_BASE 294;annot=Class_I::LTR::Ty1/copia::Tork RNaseH_tork;name=RH;color=#fc4e2a
SL2.50ch01	feature	primer_binding_site	70880875	70880894	.	.	.	ID=PBS 294;Parent=TE_BASE 294;name=pbs;color=#c7e9c0
SL2.50ch01	feature	RR_tract	70885338	70885352	.	.	.	ID=PPT 294;Parent=TE_BASE 294;name=ppt;color=#41ab5d
SL2.50ch01	feature	long_terminal_repeat	70885353	70886034	.	.	.	ID=LTR RIGHT 294-0;Parent=TE_BASE 294;name=ltr right;color=#f032e6
SL2.50ch01	feature	long_terminal_repeat	70880137	70880823	.	.	.	ID=LTR LEFT 294-0;Parent=TE_BASE 294;name=ltr left;color=#f032e6
SL2.50ch01	feature	nested_repeat	70869421	70875277	.	.	.	ID=TE_BASE 295;name=TE_BASE 295;annot=Class_I::LTR::Ty3/gypsy::chromovirus::Galadriel;color=#a9a9a9
SL2.50ch01	feature	repeat_fragment	70869421	70875277	.	.	.	ID=TE 295-0;Parent=TE_BASE 295;name=TE 295;color=#a9a9a9
SL2.50ch01	feature	polypeptide_conserved_region	70870178	70870340	.	-	.	ID=DOMAIN 295-0-0;Parent=TE_BASE 295;annot=Class_I::LTR::Ty3/gypsy::chromovirus::Galadriel CHR_galadriel_Galadriel;name=CHD;color=#6a51a3
SL2.50ch01	feature	polypeptide_conserved_region	70870432	70871410	.	-	.	ID=DOMAIN 295-1-0;Parent=TE_BASE 295;annot=Class_I::LTR::Ty3/gypsy::chromovirus::Galadriel INT_galadriel;name=INT;color=#b10026
SL2.50ch01	feature	polypeptide_conserved_region	70871699	70872047	.	-	.	ID=DOMAIN 295-2-0;Parent=TE_BASE 295;annot=Class_I::LTR::Ty3/gypsy::chromovirus::Galadriel RNaseH_galadriel;name=RH;color=#fc4e2a
SL2.50ch01	feature	polypeptide_conserved_region	70872511	70872859	.	-	.	ID=DOMAIN 295-3-0;Parent=TE_BASE 295;annot=Class_I::LTR::Ty3/gypsy::chromovirus::Galadriel RT_galadriel;name=RT;color=#feb24c
SL2.50ch01	feature	polypeptide_conserved_region	70873270	70873513	.	-	.	ID=DOMAIN 295-4-0;Parent=TE_BASE 295;annot=Class_I::LTR::Ty3/gypsy::chromovirus::Galadriel AP_galadriel;name=PROT;color=#ffeda0
SL2.50ch01	feature	polypeptide_conserved_region	70873910	70874351	.	-	.	ID=DOMAIN 295-5-0;Parent=TE_BASE 295;annot=Class_I::LTR::Ty3/gypsy::chromovirus::Galadriel GAG_galadriel;name=GAG;color=#225ea8
SL2.50ch01	feature	long_terminal_repeat	70874738	70875277	.	.	.	ID=LTR LEFT 295-0;Parent=TE_BASE 295;name=ltr left;color=#f032e6
SL2.50ch01	feature	long_terminal_repeat	70869421	70869917	.	.	.	ID=LTR RIGHT 295-0;Parent=TE_BASE 295;name=ltr right;color=#f032e6
SL2.50ch01	feature	nested_repeat	70853433	70859415	.	.	.	ID=TE_BASE 296;name=TE_BASE 296;annot=Class_I::LTR::Ty1/copia::Ivana;color=#a9a9a9
SL2.50ch01	feature	repeat_fragment	70853433	70859415	.	.	.	ID=TE 296-0;Parent=TE_BASE 296;name=TE 296;color=#a9a9a9
SL2.50ch01	feature	polypeptide_conserved_region	70855577	70856207	.	+	.	ID=DOMAIN 296-0-0;Parent=TE_BASE 296;annot=Class_I::LTR::Ty1/copia::Ivana INT_oryco;name=INT;color=#b10026
SL2.50ch01	feature	polypeptide_conserved_region	70856656	70856974	.	+	.	ID=DOMAIN 296-1-0;Parent=TE_BASE 296;annot=Class_I::LTR::Ty1/copia::Ivana RT_oryco;name=RT;color=#feb24c
SL2.50ch01	feature	polypeptide_conserved_region	70857641	70858049	.	+	.	ID=DOMAIN 296-2-0;Parent=TE_BASE 296;annot=Class_I::LTR::Ty1/copia::Ty1-outgroup RNaseH_1731;name=RH;color=#fc4e2a
SL2.50ch01	feature	primer_binding_site	70854244	70854263	.	.	.	ID=PBS 296;Parent=TE_BASE 296;name=pbs;color=#c7e9c0
SL2.50ch01	feature	RR_tract	70858651	70858665	.	.	.	ID=PPT 296;Parent=TE_BASE 296;name=ppt;color=#41ab5d
SL2.50ch01	feature	long_terminal_repeat	70858665	70859415	.	.	.	ID=LTR RIGHT 296-0;Parent=TE_BASE 296;name=ltr right;color=#f032e6
SL2.50ch01	feature	long_terminal_repeat	70853433	70854195	.	.	.	ID=LTR LEFT 296-0;Parent=TE_BASE 296;name=ltr left;color=#f032e6
SL2.50ch01	feature	nested_repeat	70836484	70843669	.	.	.	ID=TE_BASE 297;name=TE_BASE 297;annot=Class_I::LTR::Ty3/gypsy::chromovirus::Tekay;color=#a9a9a9
SL2.50ch01	feature	repeat_fragment	70836484	70843669	.	.	.	ID=TE 297-0;Parent=TE_BASE 297;name=TE 297;color=#a9a9a9
SL2.50ch01	feature	polypeptide_conserved_region	70839033	70839444	.	+	.	ID=DOMAIN 297-0-0;Parent=TE_BASE 297;annot=Class_I::LTR::Ty3/gypsy::chromovirus::Tekay GAG_del;name=GAG;color=#225ea8
SL2.50ch01	feature	polypeptide_conserved_region	70840665	70841340	.	+	.	ID=DOMAIN 297-1-0;Parent=TE_BASE 297;annot=Class_I::LTR::Ty3/gypsy::chromovirus::Tekay RT_del;name=RT;color=#feb24c
SL2.50ch01	feature	polypeptide_conserved_region	70841475	70841826	.	+	.	ID=DOMAIN 297-2-0;Parent=TE_BASE 297;annot=Class_I::LTR::Ty3/gypsy::chromovirus::Tekay RNaseH_del;name=RH;color=#fc4e2a
SL2.50ch01	feature	polypeptide_conserved_region	70842160	70842727	.	+	.	ID=DOMAIN 297-3-0;Parent=TE_BASE 297;annot=Class_I::LTR::Ty3/gypsy::chromovirus::Tekay INT_del;name=INT;color=#b10026
SL2.50ch01	feature	polypeptide_conserved_region	70843239	70843389	.	+	.	ID=DOMAIN 297-4-0;Parent=TE_BASE 297;annot=Class_I::LTR::Ty3/gypsy::chromovirus::Tekay CHR_tekay_Lycopersicon;name=CHD;color=#6a51a3
SL2.50ch01	feature	primer_binding_site	70836739	70836756	.	.	.	ID=PBS 297;Parent=TE_BASE 297;name=pbs;color=#c7e9c0
SL2.50ch01	feature	RR_tract	70843440	70843454	.	.	.	ID=PPT 297;Parent=TE_BASE 297;name=ppt;color=#41ab5d
SL2.50ch01	feature	long_terminal_repeat	70843469	70843669	.	.	.	ID=LTR RIGHT 297-0;Parent=TE_BASE 297;name=ltr right;color=#f032e6
SL2.50ch01	feature	long_terminal_repeat	70836484	70836684	.	.	.	ID=LTR LEFT 297-0;Parent=TE_BASE 297;name=ltr left;color=#f032e6
SL2.50ch01	feature	nested_repeat	70821777	70826468	.	.	.	ID=TE_BASE 298;name=TE_BASE 298;annot=Class_I::LTR::Ty1/copia::Tork;color=#a9a9a9
SL2.50ch01	feature	repeat_fragment	70821777	70826468	.	.	.	ID=TE 298-0;Parent=TE_BASE 298;name=TE 298;color=#a9a9a9
SL2.50ch01	feature	polypeptide_conserved_region	70823443	70823821	.	+	.	ID=DOMAIN 298-0-0;Parent=TE_BASE 298;annot=Class_I::LTR::Ty1/copia::Ivana INT_oryco;name=INT;color=#b10026
SL2.50ch01	feature	polypeptide_conserved_region	70824268	70824994	.	+	.	ID=DOMAIN 298-1-0;Parent=TE_BASE 298;annot=Class_I::LTR::Ty1/copia::Tork RT_tork;name=RT;color=#feb24c
SL2.50ch01	feature	polypeptide_conserved_region	70825286	70825694	.	+	.	ID=DOMAIN 298-2-0;Parent=TE_BASE 298;annot=Class_I::LTR::Ty1/copia::Ty1-outgroup RNaseH_1731;name=RH;color=#fc4e2a
SL2.50ch01	feature	primer_binding_site	70822008	70822029	.	.	.	ID=PBS 298;Parent=TE_BASE 298;name=pbs;color=#c7e9c0
SL2.50ch01	feature	RR_tract	70826299	70826313	.	.	.	ID=PPT 298;Parent=TE_BASE 298;name=ppt;color=#41ab5d
SL2.50ch01	feature	long_terminal_repeat	70826314	70826468	.	.	.	ID=LTR RIGHT 298-0;Parent=TE_BASE 298;name=ltr right;color=#f032e6
SL2.50ch01	feature	long_terminal_repeat	70821777	70821931	.	.	.	ID=LTR LEFT 298-0;Parent=TE_BASE 298;name=ltr left;color=#f032e6
SL2.50ch01	feature	nested_repeat	70791788	70795888	.	.	.	ID=TE_BASE 299;name=TE_BASE 299;annot=Class_I::LTR::Ty1/copia::SIRE;color=#a9a9a9
SL2.50ch01	feature	repeat_fragment	70791788	70795888	.	.	.	ID=TE 299-0;Parent=TE_BASE 299;name=TE 299;color=#a9a9a9
SL2.50ch01	feature	polypeptide_conserved_region	70794786	70795515	.	-	.	ID=DOMAIN 299-0-0;Parent=TE_BASE 299;annot=Class_I::LTR::Ty1/copia::SIRE GAG_sire;name=GAG;color=#225ea8
SL2.50ch01	feature	primer_binding_site	70791921	70791939	.	.	.	ID=PBS 299;Parent=TE_BASE 299;name=ppt;color=#41ab5d
SL2.50ch01	feature	long_terminal_repeat	70795774	70795888	.	.	.	ID=LTR LEFT 299-0;Parent=TE_BASE 299;name=ltr left;color=#f032e6
SL2.50ch01	feature	long_terminal_repeat	70791788	70791902	.	.	.	ID=LTR RIGHT 299-0;Parent=TE_BASE 299;name=ltr right;color=#f032e6
SL2.50ch01	feature	nested_repeat	70653441	70660755	.	.	.	ID=TE_BASE 303;name=TE_BASE 303;annot=Class_I::LTR::Ty3/gypsy::chromovirus::Tekay;color=#a9a9a9
SL2.50ch01	feature	repeat_fragment	70653441	70660755	.	.	.	ID=TE 303-0;Parent=TE_BASE 303;name=TE 303;color=#a9a9a9
SL2.50ch01	feature	polypeptide_conserved_region	70655267	70655414	.	-	.	ID=DOMAIN 303-0-0;Parent=TE_BASE 303;annot=Class_I::LTR::Ty3/gypsy::chromovirus::Tekay CHR_tekay_Lycopersicon;name=CHD;color=#6a51a3
SL2.50ch01	feature	polypeptide_conserved_region	70655474	70656509	.	-	.	ID=DOMAIN 303-1-0;Parent=TE_BASE 303;annot=Class_I::LTR::Ty3/gypsy::chromovirus::Tekay INT_del;name=INT;color=#b10026
SL2.50ch01	feature	polypeptide_conserved_region	70656836	70657187	.	-	.	ID=DOMAIN 303-2-0;Parent=TE_BASE 303;annot=Class_I::LTR::Ty3/gypsy::chromovirus::Tekay RNaseH_del;name=RH;color=#fc4e2a
SL2.50ch01	feature	polypeptide_conserved_region	70657322	70657997	.	-	.	ID=DOMAIN 303-3-0;Parent=TE_BASE 303;annot=Class_I::LTR::Ty3/gypsy::chromovirus::Tekay RT_del;name=RT;color=#feb24c
SL2.50ch01	feature	polypeptide_conserved_region	70659161	70659617	.	-	.	ID=DOMAIN 303-4-0;Parent=TE_BASE 303;annot=Class_I::LTR::Ty3/gypsy::chromovirus::Tekay GAG_del;name=GAG;color=#225ea8
SL2.50ch01	feature	long_terminal_repeat	70660357	70660755	.	.	.	ID=LTR LEFT 303-0;Parent=TE_BASE 303;name=ltr left;color=#f032e6
SL2.50ch01	feature	long_terminal_repeat	70653441	70653839	.	.	.	ID=LTR RIGHT 303-0;Parent=TE_BASE 303;name=ltr right;color=#f032e6
SL2.50ch01	feature	target_site_duplication	70653437	70653440	.	.	.	ID=TSR RIGHT 303;Parent=TE_BASE 303;name=tsr right;color=#333333
SL2.50ch01	feature	target_site_duplication	70660756	70660759	.	.	.	ID=TSR LEFT 303;Parent=TE_BASE 303;name=tsr left;color=#333333
SL2.50ch01	feature	nested_repeat	70631942	70638323	.	.	.	ID=TE_BASE 304;name=TE_BASE 304;annot=Class_I::LTR::Ty3/gypsy::chromovirus::Tekay;color=#a9a9a9
SL2.50ch01	feature	repeat_fragment	70631942	70638323	.	.	.	ID=TE 304-0;Parent=TE_BASE 304;name=TE 304;color=#a9a9a9
SL2.50ch01	feature	polypeptide_conserved_region	70632933	70633296	.	+	.	ID=DOMAIN 304-0-0;Parent=TE_BASE 304;annot=Class_I::LTR::Ty3/gypsy::chromovirus::Tekay GAG_del;name=GAG;color=#225ea8
SL2.50ch01	feature	polypeptide_conserved_region	70634583	70635258	.	+	.	ID=DOMAIN 304-1-0;Parent=TE_BASE 304;annot=Class_I::LTR::Ty3/gypsy::chromovirus::Tekay RT_del;name=RT;color=#feb24c
SL2.50ch01	feature	polypeptide_conserved_region	70635393	70635744	.	+	.	ID=DOMAIN 304-2-0;Parent=TE_BASE 304;annot=Class_I::LTR::Ty3/gypsy::chromovirus::Tekay RNaseH_del;name=RH;color=#fc4e2a
SL2.50ch01	feature	polypeptide_conserved_region	70636077	70637106	.	+	.	ID=DOMAIN 304-3-0;Parent=TE_BASE 304;annot=Class_I::LTR::Ty3/gypsy::chromovirus::Tekay INT_del;name=INT;color=#b10026
SL2.50ch01	feature	polypeptide_conserved_region	70637163	70637313	.	+	.	ID=DOMAIN 304-4-0;Parent=TE_BASE 304;annot=Class_I::LTR::Ty3/gypsy::chromovirus::Tekay CHR_tekay_Lycopersicon;name=CHD;color=#6a51a3
SL2.50ch01	feature	primer_binding_site	70632229	70632248	.	.	.	ID=PBS 304;Parent=TE_BASE 304;name=pbs;color=#c7e9c0
SL2.50ch01	feature	RR_tract	70637991	70638005	.	.	.	ID=PPT 304;Parent=TE_BASE 304;name=ppt;color=#41ab5d
SL2.50ch01	feature	long_terminal_repeat	70638058	70638323	.	.	.	ID=LTR RIGHT 304-0;Parent=TE_BASE 304;name=ltr right;color=#f032e6
SL2.50ch01	feature	long_terminal_repeat	70631942	70632207	.	.	.	ID=LTR LEFT 304-0;Parent=TE_BASE 304;name=ltr left;color=#f032e6
SL2.50ch01	feature	nested_repeat	70614044	70620592	.	.	.	ID=TE_BASE 305;name=TE_BASE 305;annot=Class_I::LTR::Ty3/gypsy::chromovirus::Tekay;color=#a9a9a9
SL2.50ch01	feature	repeat_fragment	70614044	70620592	.	.	.	ID=TE 305-0;Parent=TE_BASE 305;name=TE 305;color=#a9a9a9
SL2.50ch01	feature	polypeptide_conserved_region	70616028	70616178	.	-	.	ID=DOMAIN 305-0-0;Parent=TE_BASE 305;annot=Class_I::LTR::Ty3/gypsy::chromovirus::Tekay CHR_tekay_Lycopersicon;name=CHD;color=#6a51a3
SL2.50ch01	feature	polypeptide_conserved_region	70616864	70617272	.	-	.	ID=DOMAIN 305-1-0;Parent=TE_BASE 305;annot=Class_I::LTR::Ty3/gypsy::chromovirus::Tekay INT_del;name=INT;color=#b10026
SL2.50ch01	feature	polypeptide_conserved_region	70617599	70617932	.	-	.	ID=DOMAIN 305-2-0;Parent=TE_BASE 305;annot=Class_I::LTR::Ty3/gypsy::chromovirus::Tekay RNaseH_del;name=RH;color=#fc4e2a
SL2.50ch01	feature	polypeptide_conserved_region	70618067	70618742	.	-	.	ID=DOMAIN 305-3-0;Parent=TE_BASE 305;annot=Class_I::LTR::Ty3/gypsy::chromovirus::Tekay RT_del;name=RT;color=#feb24c
SL2.50ch01	feature	primer_binding_site	70614972	70614992	.	.	.	ID=PBS 305;Parent=TE_BASE 305;name=ppt;color=#41ab5d
SL2.50ch01	feature	long_terminal_repeat	70619576	70620592	.	.	.	ID=LTR LEFT 305-0;Parent=TE_BASE 305;name=ltr left;color=#f032e6
SL2.50ch01	feature	long_terminal_repeat	70614044	70614947	.	.	.	ID=LTR RIGHT 305-0;Parent=TE_BASE 305;name=ltr right;color=#f032e6
SL2.50ch01	feature	nested_repeat	70553394	70574223	.	.	.	ID=TE_BASE 306;name=TE_BASE 306;annot=Class_I::LTR::Ty3/gypsy::chromovirus::Tekay;color=#a9a9a9
SL2.50ch01	feature	repeat_fragment	70553394	70574223	.	.	.	ID=TE 306-0;Parent=TE_BASE 306;name=TE 306;color=#a9a9a9
SL2.50ch01	feature	polypeptide_conserved_region	70561746	70561977	.	-	.	ID=DOMAIN 306-0-0;Parent=TE_BASE 306;annot=Class_I::LTR::Ty3/gypsy::chromovirus::Tekay RT_del;name=RT;color=#feb24c
SL2.50ch01	feature	polypeptide_conserved_region	70563195	70563606	.	-	.	ID=DOMAIN 306-1-0;Parent=TE_BASE 306;annot=Class_I::LTR::Ty3/gypsy::chromovirus::Tekay GAG_del;name=GAG;color=#225ea8
SL2.50ch01	feature	long_terminal_repeat	70574139	70574223	.	.	.	ID=LTR LEFT 306-0;Parent=TE_BASE 306;name=ltr left;color=#f032e6
SL2.50ch01	feature	long_terminal_repeat	70553394	70553457	.	.	.	ID=LTR RIGHT 306-0;Parent=TE_BASE 306;name=ltr right;color=#f032e6
SL2.50ch01	feature	nested_repeat	70349912	70355432	.	.	.	ID=TE_BASE 310;name=TE_BASE 310;annot=Class_I::LTR::Ty1/copia::Tork;color=#a9a9a9
SL2.50ch01	feature	repeat_fragment	70349912	70355432	.	.	.	ID=TE 310-0;Parent=TE_BASE 310;name=TE 310;color=#a9a9a9
SL2.50ch01	feature	polypeptide_conserved_region	70350905	70351130	.	-	.	ID=DOMAIN 310-0-0;Parent=TE_BASE 310;annot=Class_I::LTR::Ty1/copia::Tork RNaseH_tork;name=RH;color=#fc4e2a
SL2.50ch01	feature	polypeptide_conserved_region	70351433	70352168	.	-	.	ID=DOMAIN 310-1-0;Parent=TE_BASE 310;annot=Class_I::LTR::Ty1/copia::Tork RT_tork;name=RT;color=#feb24c
SL2.50ch01	feature	polypeptide_conserved_region	70352740	70353382	.	-	.	ID=DOMAIN 310-2-0;Parent=TE_BASE 310;annot=Class_I::LTR::Ty1/copia::Tork INT_tork;name=INT;color=#b10026
SL2.50ch01	feature	polypeptide_conserved_region	70353532	70353772	.	-	.	ID=DOMAIN 310-3-0;Parent=TE_BASE 310;annot=Class_I::LTR::Ty1/copia::Tork AP_tork;name=PROT;color=#ffeda0
SL2.50ch01	feature	polypeptide_conserved_region	70353913	70354615	.	-	.	ID=DOMAIN 310-4-0;Parent=TE_BASE 310;annot=Class_I::LTR::Ty1/copia::Tork GAG_tork;name=GAG;color=#225ea8
SL2.50ch01	feature	long_terminal_repeat	70354695	70355432	.	.	.	ID=LTR LEFT 310-0;Parent=TE_BASE 310;name=ltr left;color=#f032e6
SL2.50ch01	feature	long_terminal_repeat	70349912	70350647	.	.	.	ID=LTR RIGHT 310-0;Parent=TE_BASE 310;name=ltr right;color=#f032e6
SL2.50ch01	feature	target_site_duplication	70349907	70349911	.	.	.	ID=TSR RIGHT 310;Parent=TE_BASE 310;name=tsr right;color=#333333
SL2.50ch01	feature	target_site_duplication	70355433	70355437	.	.	.	ID=TSR LEFT 310;Parent=TE_BASE 310;name=tsr left;color=#333333
SL2.50ch01	feature	nested_repeat	70289718	70325640	.	.	.	ID=TE_BASE 311;name=TE_BASE 311;annot=Class_I::LTR::Ty1/copia::SIRE;color=#a9a9a9
SL2.50ch01	feature	repeat_fragment	70289718	70325640	.	.	.	ID=TE 311-0;Parent=TE_BASE 311;name=TE 311;color=#a9a9a9
SL2.50ch01	feature	polypeptide_conserved_region	70302404	70303244	.	+	.	ID=DOMAIN 311-0-0;Parent=TE_BASE 311;annot=Class_I::LTR::Ty1/copia::SIRE GAG_sire;name=GAG;color=#225ea8
SL2.50ch01	feature	polypeptide_conserved_region	70304384	70304621	.	+	.	ID=DOMAIN 311-1-0;Parent=TE_BASE 311;annot=Class_I::LTR::Ty1/copia::SIRE AP_sire;name=PROT;color=#ffeda0
SL2.50ch01	feature	polypeptide_conserved_region	70304774	70305422	.	+	.	ID=DOMAIN 311-2-0;Parent=TE_BASE 311;annot=Class_I::LTR::Ty1/copia::SIRE INT_sire;name=INT;color=#b10026
SL2.50ch01	feature	polypeptide_conserved_region	70306091	70306817	.	+	.	ID=DOMAIN 311-3-0;Parent=TE_BASE 311;annot=Class_I::LTR::Ty1/copia::SIRE RT_sire;name=RT;color=#feb24c
SL2.50ch01	feature	polypeptide_conserved_region	70307102	70307504	.	+	.	ID=DOMAIN 311-4-0;Parent=TE_BASE 311;annot=Class_I::LTR::Ty1/copia::SIRE RNaseH_sire;name=RH;color=#fc4e2a
SL2.50ch01	feature	primer_binding_site	70289939	70289958	.	.	.	ID=PBS 311;Parent=TE_BASE 311;name=pbs;color=#c7e9c0
SL2.50ch01	feature	RR_tract	70325398	70325412	.	.	.	ID=PPT 311;Parent=TE_BASE 311;name=ppt;color=#41ab5d
SL2.50ch01	feature	long_terminal_repeat	70325493	70325640	.	.	.	ID=LTR RIGHT 311-0;Parent=TE_BASE 311;name=ltr right;color=#f032e6
SL2.50ch01	feature	long_terminal_repeat	70289718	70289866	.	.	.	ID=LTR LEFT 311-0;Parent=TE_BASE 311;name=ltr left;color=#f032e6
SL2.50ch01	feature	nested_repeat	70210677	70224597	.	.	.	ID=TE_BASE 312;name=TE_BASE 312;annot=Class_I::LTR::Ty3/gypsy::non-chromovirus::OTA::Athila;color=#a9a9a9
SL2.50ch01	feature	repeat_fragment	70210677	70224597	.	.	.	ID=TE 312-0;Parent=TE_BASE 312;name=TE 312;color=#a9a9a9
SL2.50ch01	feature	polypeptide_conserved_region	70212659	70213160	.	+	.	ID=DOMAIN 312-0-0;Parent=TE_BASE 312;annot=Class_I::LTR::Ty3/gypsy::non-chromovirus::OTA::Athila GAG_athila;name=GAG;color=#225ea8
SL2.50ch01	feature	polypeptide_conserved_region	70214339	70214621	.	+	.	ID=DOMAIN 312-1-0;Parent=TE_BASE 312;annot=Class_I::LTR::Ty3/gypsy::non-chromovirus::OTA::Athila AP_athila;name=PROT;color=#ffeda0
SL2.50ch01	feature	polypeptide_conserved_region	70215234	70215678	.	+	.	ID=DOMAIN 312-2-0;Parent=TE_BASE 312;annot=Class_I::LTR::Ty3/gypsy::non-chromovirus::OTA::Athila RT_athila;name=RT;color=#feb24c
SL2.50ch01	feature	polypeptide_conserved_region	70216106	70216463	.	+	.	ID=DOMAIN 312-3-0;Parent=TE_BASE 312;annot=Class_I::LTR::Ty3/gypsy::non-chromovirus::OTA::Athila RNaseH_athila;name=RH;color=#fc4e2a
SL2.50ch01	feature	polypeptide_conserved_region	70216760	70217795	.	+	.	ID=DOMAIN 312-4-0;Parent=TE_BASE 312;annot=Class_I::LTR::Ty3/gypsy::non-chromovirus::OTA::Athila INT_athila;name=INT;color=#b10026
SL2.50ch01	feature	primer_binding_site	70212229	70212244	.	.	.	ID=PBS 312;Parent=TE_BASE 312;name=pbs;color=#c7e9c0
SL2.50ch01	feature	RR_tract	70223025	70223039	.	.	.	ID=PPT 312;Parent=TE_BASE 312;name=ppt;color=#41ab5d
SL2.50ch01	feature	long_terminal_repeat	70223055	70224597	.	.	.	ID=LTR RIGHT 312-0;Parent=TE_BASE 312;name=ltr right;color=#f032e6
SL2.50ch01	feature	long_terminal_repeat	70210677	70212221	.	.	.	ID=LTR LEFT 312-0;Parent=TE_BASE 312;name=ltr left;color=#f032e6
SL2.50ch01	feature	target_site_duplication	70210672	70210676	.	.	.	ID=TSR LEFT 312;Parent=TE_BASE 312;name=tsr left;color=#333333
SL2.50ch01	feature	target_site_duplication	70224598	70224602	.	.	.	ID=TSR RIGHT 312;Parent=TE_BASE 312;name=tsr right;color=#333333
SL2.50ch01	feature	nested_repeat	70175762	70183774	.	.	.	ID=TE_BASE 313;name=TE_BASE 313;annot=Class_I::LTR::Ty3/gypsy::chromovirus::Tekay;color=#a9a9a9
SL2.50ch01	feature	repeat_fragment	70175762	70183774	.	.	.	ID=TE 313-0;Parent=TE_BASE 313;name=TE 313;color=#a9a9a9
SL2.50ch01	feature	polypeptide_conserved_region	70178587	70178737	.	-	.	ID=DOMAIN 313-0-0;Parent=TE_BASE 313;annot=Class_I::LTR::Ty3/gypsy::chromovirus::Tekay CHR_tekay_Lycopersicon;name=CHD;color=#6a51a3
SL2.50ch01	feature	polypeptide_conserved_region	70178794	70179829	.	-	.	ID=DOMAIN 313-1-0;Parent=TE_BASE 313;annot=Class_I::LTR::Ty3/gypsy::chromovirus::Tekay INT_del;name=INT;color=#b10026
SL2.50ch01	feature	polypeptide_conserved_region	70180156	70180507	.	-	.	ID=DOMAIN 313-2-0;Parent=TE_BASE 313;annot=Class_I::LTR::Ty3/gypsy::chromovirus::Tekay RNaseH_del;name=RH;color=#fc4e2a
SL2.50ch01	feature	polypeptide_conserved_region	70180642	70181317	.	-	.	ID=DOMAIN 313-3-0;Parent=TE_BASE 313;annot=Class_I::LTR::Ty3/gypsy::chromovirus::Tekay RT_del;name=RT;color=#feb24c
SL2.50ch01	feature	polypeptide_conserved_region	70182580	70182985	.	-	.	ID=DOMAIN 313-4-0;Parent=TE_BASE 313;annot=Class_I::LTR::Ty3/gypsy::chromovirus::Tekay GAG_del;name=GAG;color=#225ea8
SL2.50ch01	feature	long_terminal_repeat	70183696	70183774	.	.	.	ID=LTR LEFT 313-0;Parent=TE_BASE 313;name=ltr left;color=#f032e6
SL2.50ch01	feature	long_terminal_repeat	70175762	70175840	.	.	.	ID=LTR RIGHT 313-0;Parent=TE_BASE 313;name=ltr right;color=#f032e6
SL2.50ch01	feature	nested_repeat	70075655	70100825	.	.	.	ID=TE_BASE 314;name=TE_BASE 314;annot=Class_I::LTR::Ty1/copia::SIRE;color=#a9a9a9
SL2.50ch01	feature	repeat_fragment	70075655	70100825	.	.	.	ID=TE 314-0;Parent=TE_BASE 314;name=TE 314;color=#a9a9a9
SL2.50ch01	feature	polypeptide_conserved_region	70082494	70083328	.	+	.	ID=DOMAIN 314-0-0;Parent=TE_BASE 314;annot=Class_I::LTR::Ty1/copia::SIRE GAG_sire;name=GAG;color=#225ea8
SL2.50ch01	feature	primer_binding_site	70076446	70076465	.	.	.	ID=PBS 314;Parent=TE_BASE 314;name=pbs;color=#c7e9c0
SL2.50ch01	feature	long_terminal_repeat	70100067	70100825	.	.	.	ID=LTR RIGHT 314-0;Parent=TE_BASE 314;name=ltr right;color=#f032e6
SL2.50ch01	feature	long_terminal_repeat	70075655	70076413	.	.	.	ID=LTR LEFT 314-0;Parent=TE_BASE 314;name=ltr left;color=#f032e6
SL2.50ch01	feature	nested_repeat	70020330	70070393	.	.	.	ID=TE_BASE 315;name=TE_BASE 315;annot=Class_I::LTR::Ty3/gypsy::chromovirus::Tekay;color=#a9a9a9
SL2.50ch01	feature	repeat_fragment	70020330	70070393	.	.	.	ID=TE 315-0;Parent=TE_BASE 315;name=TE 315;color=#a9a9a9
SL2.50ch01	feature	polypeptide_conserved_region	70036458	70036608	.	-	.	ID=DOMAIN 315-0-0;Parent=TE_BASE 315;annot=Class_I::LTR::Ty3/gypsy::chromovirus::Tekay CHR_tekay_Lycopersicon;name=CHD;color=#6a51a3
SL2.50ch01	feature	polypeptide_conserved_region	70036665	70037700	.	-	.	ID=DOMAIN 315-1-0;Parent=TE_BASE 315;annot=Class_I::LTR::Ty3/gypsy::chromovirus::Tekay INT_del;name=INT;color=#b10026
SL2.50ch01	feature	polypeptide_conserved_region	70038025	70038376	.	-	.	ID=DOMAIN 315-2-0;Parent=TE_BASE 315;annot=Class_I::LTR::Ty3/gypsy::chromovirus::Tekay RNaseH_del;name=RH;color=#fc4e2a
SL2.50ch01	feature	polypeptide_conserved_region	70045802	70046477	.	-	.	ID=DOMAIN 315-3-0;Parent=TE_BASE 315;annot=Class_I::LTR::Ty3/gypsy::chromovirus::Tekay RT_del;name=RT;color=#feb24c
SL2.50ch01	feature	polypeptide_conserved_region	70068101	70068455	.	+	.	ID=DOMAIN 315-4-0;Parent=TE_BASE 315;annot=Class_I::LTR::Ty1/copia::SIRE GAG_sire;name=GAG;color=#225ea8
SL2.50ch01	feature	long_terminal_repeat	70070205	70070393	.	.	.	ID=LTR LEFT 315-0;Parent=TE_BASE 315;name=ltr left;color=#f032e6
SL2.50ch01	feature	long_terminal_repeat	70020330	70020518	.	.	.	ID=LTR RIGHT 315-0;Parent=TE_BASE 315;name=ltr right;color=#f032e6
SL2.50ch01	feature	nested_repeat	69982725	69987162	.	.	.	ID=TE_BASE 316;name=TE_BASE 316;annot=Class_I::LTR::Ty1/copia::SIRE;color=#a9a9a9
SL2.50ch01	feature	repeat_fragment	69982725	69987162	.	.	.	ID=TE 316-0;Parent=TE_BASE 316;name=TE 316;color=#a9a9a9
SL2.50ch01	feature	polypeptide_conserved_region	69983666	69984602	.	+	.	ID=DOMAIN 316-0-0;Parent=TE_BASE 316;annot=Class_I::LTR::Ty1/copia::SIRE GAG_sire;name=GAG;color=#225ea8
SL2.50ch01	feature	polypeptide_conserved_region	69986002	69986131	.	+	.	ID=DOMAIN 316-1-0;Parent=TE_BASE 316;annot=Class_I::LTR::Ty1/copia::SIRE INT_sire;name=INT;color=#b10026
SL2.50ch01	feature	primer_binding_site	69983434	69983451	.	.	.	ID=PBS 316;Parent=TE_BASE 316;name=pbs;color=#c7e9c0
SL2.50ch01	feature	RR_tract	69986457	69986471	.	.	.	ID=PPT 316;Parent=TE_BASE 316;name=ppt;color=#41ab5d
SL2.50ch01	feature	long_terminal_repeat	69986476	69987162	.	.	.	ID=LTR RIGHT 316-0;Parent=TE_BASE 316;name=ltr right;color=#f032e6
SL2.50ch01	feature	long_terminal_repeat	69982725	69983417	.	.	.	ID=LTR LEFT 316-0;Parent=TE_BASE 316;name=ltr left;color=#f032e6
SL2.50ch01	feature	nested_repeat	69941955	69946164	.	.	.	ID=TE_BASE 317;name=TE_BASE 317;annot=Class_I::LTR::Ty1/copia::SIRE;color=#a9a9a9
SL2.50ch01	feature	repeat_fragment	69941955	69946164	.	.	.	ID=TE 317-0;Parent=TE_BASE 317;name=TE 317;color=#a9a9a9
SL2.50ch01	feature	polypeptide_conserved_region	69942863	69943703	.	+	.	ID=DOMAIN 317-0-0;Parent=TE_BASE 317;annot=Class_I::LTR::Ty1/copia::SIRE GAG_sire;name=GAG;color=#225ea8
SL2.50ch01	feature	polypeptide_conserved_region	69945159	69945288	.	+	.	ID=DOMAIN 317-1-0;Parent=TE_BASE 317;annot=Class_I::LTR::Ty1/copia::SIRE INT_sire;name=INT;color=#b10026
SL2.50ch01	feature	long_terminal_repeat	69945603	69946164	.	.	.	ID=LTR RIGHT 317-0;Parent=TE_BASE 317;name=ltr right;color=#f032e6
SL2.50ch01	feature	long_terminal_repeat	69941955	69942535	.	.	.	ID=LTR LEFT 317-0;Parent=TE_BASE 317;name=ltr left;color=#f032e6
SL2.50ch01	feature	nested_repeat	69763250	69770519	.	.	.	ID=TE_BASE 320;name=TE_BASE 320;annot=Class_I::LTR::Ty3/gypsy::chromovirus::Tekay;color=#a9a9a9
SL2.50ch01	feature	repeat_fragment	69763250	69770519	.	.	.	ID=TE 320-0;Parent=TE_BASE 320;name=TE 320;color=#a9a9a9
SL2.50ch01	feature	polypeptide_conserved_region	69765011	69765764	.	+	.	ID=DOMAIN 320-0-0;Parent=TE_BASE 320;annot=Class_I::LTR::Ty3/gypsy::chromovirus::Tekay GAG_del;name=GAG;color=#225ea8
SL2.50ch01	feature	polypeptide_conserved_region	69766855	69767353	.	+	.	ID=DOMAIN 320-1-0;Parent=TE_BASE 320;annot=Class_I::LTR::Ty3/gypsy::chromovirus::Tekay RT_del;name=RT;color=#feb24c
SL2.50ch01	feature	polypeptide_conserved_region	69767488	69767839	.	+	.	ID=DOMAIN 320-2-0;Parent=TE_BASE 320;annot=Class_I::LTR::Ty3/gypsy::chromovirus::Tekay RNaseH_del;name=RH;color=#fc4e2a
SL2.50ch01	feature	polypeptide_conserved_region	69768166	69769201	.	+	.	ID=DOMAIN 320-3-0;Parent=TE_BASE 320;annot=Class_I::LTR::Ty3/gypsy::chromovirus::Tekay INT_del;name=INT;color=#b10026
SL2.50ch01	feature	polypeptide_conserved_region	69769258	69769387	.	+	.	ID=DOMAIN 320-4-0;Parent=TE_BASE 320;annot=Class_I::LTR::Ty3/gypsy::chromovirus::Tekay CHR_tekay_Lycopersicon;name=CHD;color=#6a51a3
SL2.50ch01	feature	long_terminal_repeat	69770433	69770519	.	.	.	ID=LTR RIGHT 320-0;Parent=TE_BASE 320;name=ltr right;color=#f032e6
SL2.50ch01	feature	long_terminal_repeat	69763250	69763334	.	.	.	ID=LTR LEFT 320-0;Parent=TE_BASE 320;name=ltr left;color=#f032e6
SL2.50ch01	feature	nested_repeat	69688210	69695007	.	.	.	ID=TE_BASE 321;name=TE_BASE 321;annot=Class_I::LTR::Ty3/gypsy::chromovirus::Tekay;color=#a9a9a9
SL2.50ch01	feature	repeat_fragment	69688210	69695007	.	.	.	ID=TE 321-0;Parent=TE_BASE 321;name=TE 321;color=#a9a9a9
SL2.50ch01	feature	polypeptide_conserved_region	69689685	69690096	.	+	.	ID=DOMAIN 321-0-0;Parent=TE_BASE 321;annot=Class_I::LTR::Ty3/gypsy::chromovirus::Tekay GAG_del;name=GAG;color=#225ea8
SL2.50ch01	feature	polypeptide_conserved_region	69691232	69691907	.	+	.	ID=DOMAIN 321-1-0;Parent=TE_BASE 321;annot=Class_I::LTR::Ty3/gypsy::chromovirus::Tekay RT_del;name=RT;color=#feb24c
SL2.50ch01	feature	polypeptide_conserved_region	69692041	69692392	.	+	.	ID=DOMAIN 321-2-0;Parent=TE_BASE 321;annot=Class_I::LTR::Ty3/gypsy::chromovirus::Tekay RNaseH_del;name=RH;color=#fc4e2a
SL2.50ch01	feature	polypeptide_conserved_region	69692719	69693754	.	+	.	ID=DOMAIN 321-3-0;Parent=TE_BASE 321;annot=Class_I::LTR::Ty3/gypsy::chromovirus::Tekay INT_del;name=INT;color=#b10026
SL2.50ch01	feature	polypeptide_conserved_region	69693811	69693961	.	+	.	ID=DOMAIN 321-4-0;Parent=TE_BASE 321;annot=Class_I::LTR::Ty3/gypsy::chromovirus::Tekay CHR_tekay_Lycopersicon;name=CHD;color=#6a51a3
SL2.50ch01	feature	RR_tract	69694852	69694866	.	.	.	ID=PPT 321;Parent=TE_BASE 321;name=ppt;color=#41ab5d
SL2.50ch01	feature	long_terminal_repeat	69694944	69695007	.	.	.	ID=LTR RIGHT 321-0;Parent=TE_BASE 321;name=ltr right;color=#f032e6
SL2.50ch01	feature	long_terminal_repeat	69688210	69688273	.	.	.	ID=LTR LEFT 321-0;Parent=TE_BASE 321;name=ltr left;color=#f032e6
SL2.50ch01	feature	target_site_duplication	69688205	69688209	.	.	.	ID=TSR LEFT 321;Parent=TE_BASE 321;name=tsr left;color=#333333
SL2.50ch01	feature	target_site_duplication	69695008	69695012	.	.	.	ID=TSR RIGHT 321;Parent=TE_BASE 321;name=tsr right;color=#333333
SL2.50ch01	feature	nested_repeat	69403613	69410396	.	.	.	ID=TE_BASE 323;name=TE_BASE 323;annot=Class_I::LTR::Ty3/gypsy::chromovirus::Tekay;color=#a9a9a9
SL2.50ch01	feature	repeat_fragment	69403613	69410396	.	.	.	ID=TE 323-0;Parent=TE_BASE 323;name=TE 323;color=#a9a9a9
SL2.50ch01	feature	polypeptide_conserved_region	69404647	69404797	.	-	.	ID=DOMAIN 323-0-0;Parent=TE_BASE 323;annot=Class_I::LTR::Ty3/gypsy::chromovirus::Tekay CHR_tekay_Lycopersicon;name=CHD;color=#6a51a3
SL2.50ch01	feature	polypeptide_conserved_region	69404854	69405850	.	-	.	ID=DOMAIN 323-1-0;Parent=TE_BASE 323;annot=Class_I::LTR::Ty3/gypsy::chromovirus::Tekay INT_del;name=INT;color=#b10026
SL2.50ch01	feature	polypeptide_conserved_region	69406216	69406495	.	-	.	ID=DOMAIN 323-2-0;Parent=TE_BASE 323;annot=Class_I::LTR::Ty3/gypsy::chromovirus::Tekay RNaseH_del;name=RH;color=#fc4e2a
SL2.50ch01	feature	polypeptide_conserved_region	69406703	69407375	.	-	.	ID=DOMAIN 323-3-0;Parent=TE_BASE 323;annot=Class_I::LTR::Ty3/gypsy::chromovirus::Tekay RT_del;name=RT;color=#feb24c
SL2.50ch01	feature	polypeptide_conserved_region	69408272	69408914	.	-	.	ID=DOMAIN 323-4-0;Parent=TE_BASE 323;annot=Class_I::LTR::Ty3/gypsy::chromovirus::Tekay GAG_del;name=GAG;color=#225ea8
SL2.50ch01	feature	long_terminal_repeat	69410335	69410396	.	.	.	ID=LTR LEFT 323-0;Parent=TE_BASE 323;name=ltr left;color=#f032e6
SL2.50ch01	feature	long_terminal_repeat	69403613	69403673	.	.	.	ID=LTR RIGHT 323-0;Parent=TE_BASE 323;name=ltr right;color=#f032e6
SL2.50ch01	feature	nested_repeat	69385351	69390896	.	.	.	ID=TE_BASE 324;name=TE_BASE 324;annot=Class_I::LTR::Ty3/gypsy::chromovirus::Galadriel;color=#a9a9a9
SL2.50ch01	feature	repeat_fragment	69385351	69390896	.	.	.	ID=TE 324-0;Parent=TE_BASE 324;name=TE 324;color=#a9a9a9
SL2.50ch01	feature	polypeptide_conserved_region	69385634	69385796	.	-	.	ID=DOMAIN 324-0-0;Parent=TE_BASE 324;annot=Class_I::LTR::Ty3/gypsy::chromovirus::Galadriel CHR_galadriel_Galadriel;name=CHD;color=#6a51a3
SL2.50ch01	feature	polypeptide_conserved_region	69385862	69386471	.	-	.	ID=DOMAIN 324-1-0;Parent=TE_BASE 324;annot=Class_I::LTR::Ty3/gypsy::chromovirus::Galadriel INT_galadriel;name=INT;color=#b10026
SL2.50ch01	feature	polypeptide_conserved_region	69387224	69387455	.	-	.	ID=DOMAIN 324-2-0;Parent=TE_BASE 324;annot=Class_I::LTR::Ty3/gypsy::chromovirus::Galadriel RNaseH_galadriel;name=RH;color=#fc4e2a
SL2.50ch01	feature	polypeptide_conserved_region	69387589	69388258	.	-	.	ID=DOMAIN 324-3-0;Parent=TE_BASE 324;annot=Class_I::LTR::Ty3/gypsy::chromovirus::Galadriel RT_galadriel;name=RT;color=#feb24c
SL2.50ch01	feature	polypeptide_conserved_region	69388666	69388900	.	-	.	ID=DOMAIN 324-4-0;Parent=TE_BASE 324;annot=Class_I::LTR::Ty3/gypsy::chromovirus::Galadriel AP_galadriel;name=PROT;color=#ffeda0
SL2.50ch01	feature	polypeptide_conserved_region	69389560	69389899	.	-	.	ID=DOMAIN 324-5-0;Parent=TE_BASE 324;annot=Class_I::LTR::Ty3/gypsy::chromovirus::Galadriel GAG_galadriel;name=GAG;color=#225ea8
SL2.50ch01	feature	long_terminal_repeat	69390720	69390896	.	.	.	ID=LTR LEFT 324-0;Parent=TE_BASE 324;name=ltr left;color=#f032e6
SL2.50ch01	feature	long_terminal_repeat	69385351	69385519	.	.	.	ID=LTR RIGHT 324-0;Parent=TE_BASE 324;name=ltr right;color=#f032e6
SL2.50ch01	feature	nested_repeat	69335467	69343011	.	.	.	ID=TE_BASE 325;name=TE_BASE 325;annot=Class_I::LTR::Ty3/gypsy::chromovirus::Tekay;color=#a9a9a9
SL2.50ch01	feature	repeat_fragment	69335467	69343011	.	.	.	ID=TE 325-0;Parent=TE_BASE 325;name=TE 325;color=#a9a9a9
SL2.50ch01	feature	polypeptide_conserved_region	69336955	69337105	.	-	.	ID=DOMAIN 325-0-0;Parent=TE_BASE 325;annot=Class_I::LTR::Ty3/gypsy::chromovirus::Tekay CHR_tekay_Lycopersicon;name=CHD;color=#6a51a3
SL2.50ch01	feature	polypeptide_conserved_region	69337563	69338196	.	-	.	ID=DOMAIN 325-1-0;Parent=TE_BASE 325;annot=Class_I::LTR::Ty3/gypsy::chromovirus::Tekay INT_del;name=INT;color=#b10026
SL2.50ch01	feature	polypeptide_conserved_region	69338526	69338874	.	-	.	ID=DOMAIN 325-2-0;Parent=TE_BASE 325;annot=Class_I::LTR::Ty3/gypsy::chromovirus::Tekay RNaseH_del;name=RH;color=#fc4e2a
SL2.50ch01	feature	polypeptide_conserved_region	69339012	69339666	.	-	.	ID=DOMAIN 325-3-0;Parent=TE_BASE 325;annot=Class_I::LTR::Ty3/gypsy::chromovirus::Tekay RT_del;name=RT;color=#feb24c
SL2.50ch01	feature	polypeptide_conserved_region	69340045	69340279	.	-	.	ID=DOMAIN 325-4-0;Parent=TE_BASE 325;annot=Class_I::LTR::Ty3/gypsy::chromovirus::Tekay AP_del;name=PROT;color=#ffeda0
SL2.50ch01	feature	long_terminal_repeat	69342853	69343011	.	.	.	ID=LTR LEFT 325-0;Parent=TE_BASE 325;name=ltr left;color=#f032e6
SL2.50ch01	feature	long_terminal_repeat	69335467	69335625	.	.	.	ID=LTR RIGHT 325-0;Parent=TE_BASE 325;name=ltr right;color=#f032e6
SL2.50ch01	feature	nested_repeat	69288541	69293226	.	.	.	ID=TE_BASE 326;name=TE_BASE 326;annot=Class_I::LTR::Ty1/copia::Ivana;color=#a9a9a9
SL2.50ch01	feature	repeat_fragment	69288541	69293226	.	.	.	ID=TE 326-0;Parent=TE_BASE 326;name=TE 326;color=#a9a9a9
SL2.50ch01	feature	polypeptide_conserved_region	69290418	69290715	.	+	.	ID=DOMAIN 326-0-0;Parent=TE_BASE 326;annot=Class_I::LTR::Ty1/copia::Ale INT_retrofit;name=INT;color=#b10026
SL2.50ch01	feature	polypeptide_conserved_region	69291584	69292292	.	+	.	ID=DOMAIN 326-1-0;Parent=TE_BASE 326;annot=Class_I::LTR::Ty1/copia::Ivana RT_oryco;name=RT;color=#feb24c
SL2.50ch01	feature	polypeptide_conserved_region	69292581	69292923	.	+	.	ID=DOMAIN 326-2-0;Parent=TE_BASE 326;annot=Class_I::LTR::Ty1/copia::Ale RNaseH_retrofit;name=RH;color=#fc4e2a
SL2.50ch01	feature	long_terminal_repeat	69293055	69293226	.	.	.	ID=LTR RIGHT 326-0;Parent=TE_BASE 326;name=ltr right;color=#f032e6
SL2.50ch01	feature	long_terminal_repeat	69288541	69288697	.	.	.	ID=LTR LEFT 326-0;Parent=TE_BASE 326;name=ltr left;color=#f032e6
SL2.50ch01	feature	nested_repeat	69274249	69279537	.	.	.	ID=TE_BASE 327;name=TE_BASE 327;annot=Class_I::LTR::Ty1/copia::Tork;color=#a9a9a9
SL2.50ch01	feature	repeat_fragment	69274249	69279537	.	.	.	ID=TE 327-0;Parent=TE_BASE 327;name=TE 327;color=#a9a9a9
SL2.50ch01	feature	polypeptide_conserved_region	69274930	69275329	.	-	.	ID=DOMAIN 327-0-0;Parent=TE_BASE 327;annot=Class_I::LTR::Ty1/copia::Tork RNaseH_tork;name=RH;color=#fc4e2a
SL2.50ch01	feature	polypeptide_conserved_region	69275635	69276370	.	-	.	ID=DOMAIN 327-1-0;Parent=TE_BASE 327;annot=Class_I::LTR::Ty1/copia::Tork RT_tork;name=RT;color=#feb24c
SL2.50ch01	feature	polypeptide_conserved_region	69276940	69277585	.	-	.	ID=DOMAIN 327-2-0;Parent=TE_BASE 327;annot=Class_I::LTR::Ty1/copia::Tork INT_tork;name=INT;color=#b10026
SL2.50ch01	feature	polypeptide_conserved_region	69277738	69277975	.	-	.	ID=DOMAIN 327-3-0;Parent=TE_BASE 327;annot=Class_I::LTR::Ty1/copia::Tork AP_tork;name=PROT;color=#ffeda0
SL2.50ch01	feature	polypeptide_conserved_region	69278121	69278826	.	-	.	ID=DOMAIN 327-4-0;Parent=TE_BASE 327;annot=Class_I::LTR::Ty1/copia::Tork GAG_tork;name=GAG;color=#225ea8
SL2.50ch01	feature	long_terminal_repeat	69278966	69279537	.	.	.	ID=LTR LEFT 327-0;Parent=TE_BASE 327;name=ltr left;color=#f032e6
SL2.50ch01	feature	long_terminal_repeat	69274249	69274821	.	.	.	ID=LTR RIGHT 327-0;Parent=TE_BASE 327;name=ltr right;color=#f032e6
SL2.50ch01	feature	target_site_duplication	69274244	69274248	.	.	.	ID=TSR RIGHT 327;Parent=TE_BASE 327;name=tsr right;color=#333333
SL2.50ch01	feature	target_site_duplication	69279538	69279542	.	.	.	ID=TSR LEFT 327;Parent=TE_BASE 327;name=tsr left;color=#333333
SL2.50ch01	feature	nested_repeat	69232906	69239174	.	.	.	ID=TE_BASE 328;name=TE_BASE 328;annot=Class_I::LTR::Ty1/copia::Tork;color=#a9a9a9
SL2.50ch01	feature	repeat_fragment	69232906	69239174	.	.	.	ID=TE 328-0;Parent=TE_BASE 328;name=TE 328;color=#a9a9a9
SL2.50ch01	feature	polypeptide_conserved_region	69234213	69234621	.	-	.	ID=DOMAIN 328-0-0;Parent=TE_BASE 328;annot=Class_I::LTR::Ty1/copia::Tork RNaseH_tork;name=RH;color=#fc4e2a
SL2.50ch01	feature	polypeptide_conserved_region	69234906	69235623	.	-	.	ID=DOMAIN 328-1-0;Parent=TE_BASE 328;annot=Class_I::LTR::Ty1/copia::Tork RT_tork;name=RT;color=#feb24c
SL2.50ch01	feature	polypeptide_conserved_region	69236090	69236699	.	-	.	ID=DOMAIN 328-2-0;Parent=TE_BASE 328;annot=Class_I::LTR::Ty1/copia::Tork INT_tork;name=INT;color=#b10026
SL2.50ch01	feature	polypeptide_conserved_region	69236870	69237116	.	-	.	ID=DOMAIN 328-3-0;Parent=TE_BASE 328;annot=Class_I::LTR::Ty1/copia::Tork AP_tork;name=PROT;color=#ffeda0
SL2.50ch01	feature	primer_binding_site	69233582	69233600	.	.	.	ID=PBS 328;Parent=TE_BASE 328;name=ppt;color=#41ab5d
SL2.50ch01	feature	RR_tract	69238553	69238567	.	.	.	ID=PPT 328;Parent=TE_BASE 328;name=pbs;color=#c7e9c0
SL2.50ch01	feature	long_terminal_repeat	69238576	69239174	.	.	.	ID=LTR LEFT 328-0;Parent=TE_BASE 328;name=ltr left;color=#f032e6
SL2.50ch01	feature	long_terminal_repeat	69232906	69233527	.	.	.	ID=LTR RIGHT 328-0;Parent=TE_BASE 328;name=ltr right;color=#f032e6
SL2.50ch01	feature	target_site_duplication	69232901	69232905	.	.	.	ID=TSR RIGHT 328;Parent=TE_BASE 328;name=tsr right;color=#333333
SL2.50ch01	feature	target_site_duplication	69239175	69239179	.	.	.	ID=TSR LEFT 328;Parent=TE_BASE 328;name=tsr left;color=#333333
SL2.50ch01	feature	nested_repeat	69183498	69188619	.	.	.	ID=TE_BASE 329;name=TE_BASE 329;annot=Class_I::LTR::Ty1/copia::Ivana;color=#a9a9a9
SL2.50ch01	feature	repeat_fragment	69183498	69188619	.	.	.	ID=TE 329-0;Parent=TE_BASE 329;name=TE 329;color=#a9a9a9
SL2.50ch01	feature	polypeptide_conserved_region	69183855	69184251	.	-	.	ID=DOMAIN 329-0-0;Parent=TE_BASE 329;annot=Class_I::LTR::Ty1/copia::Ale RNaseH_retrofit;name=RH;color=#fc4e2a
SL2.50ch01	feature	polypeptide_conserved_region	69184584	69185298	.	-	.	ID=DOMAIN 329-1-0;Parent=TE_BASE 329;annot=Class_I::LTR::Ty1/copia::Ivana RT_oryco;name=RT;color=#feb24c
SL2.50ch01	feature	polypeptide_conserved_region	69185906	69186533	.	-	.	ID=DOMAIN 329-2-0;Parent=TE_BASE 329;annot=Class_I::LTR::Ty1/copia::Ale INT_retrofit;name=INT;color=#b10026
SL2.50ch01	feature	long_terminal_repeat	69188338	69188619	.	.	.	ID=LTR LEFT 329-0;Parent=TE_BASE 329;name=ltr left;color=#f032e6
SL2.50ch01	feature	long_terminal_repeat	69183498	69183769	.	.	.	ID=LTR RIGHT 329-0;Parent=TE_BASE 329;name=ltr right;color=#f032e6
SL2.50ch01	feature	nested_repeat	69156899	69161333	.	.	.	ID=TE_BASE 330;name=TE_BASE 330;annot=Class_I::LTR::Ty1/copia::Tork;color=#a9a9a9
SL2.50ch01	feature	repeat_fragment	69156899	69161333	.	.	.	ID=TE 330-0;Parent=TE_BASE 330;name=TE 330;color=#a9a9a9
SL2.50ch01	feature	polypeptide_conserved_region	69157270	69157957	.	+	.	ID=DOMAIN 330-0-0;Parent=TE_BASE 330;annot=Class_I::LTR::Ty1/copia::Tork GAG_tork;name=GAG;color=#225ea8
SL2.50ch01	feature	polypeptide_conserved_region	69158552	69159107	.	+	.	ID=DOMAIN 330-1-0;Parent=TE_BASE 330;annot=Class_I::LTR::Ty1/copia::Tork INT_tork;name=INT;color=#b10026
SL2.50ch01	feature	polypeptide_conserved_region	69159608	69160334	.	+	.	ID=DOMAIN 330-2-0;Parent=TE_BASE 330;annot=Class_I::LTR::Ty1/copia::Tork RT_tork;name=RT;color=#feb24c
SL2.50ch01	feature	polypeptide_conserved_region	69160800	69161034	.	+	.	ID=DOMAIN 330-3-0;Parent=TE_BASE 330;annot=Class_I::LTR::Ty1/copia::Tork RNaseH_tork;name=RH;color=#fc4e2a
SL2.50ch01	feature	RR_tract	69161124	69161138	.	.	.	ID=PPT 330;Parent=TE_BASE 330;name=ppt;color=#41ab5d
SL2.50ch01	feature	long_terminal_repeat	69161190	69161333	.	.	.	ID=LTR RIGHT 330-0;Parent=TE_BASE 330;name=ltr right;color=#f032e6
SL2.50ch01	feature	long_terminal_repeat	69156899	69157044	.	.	.	ID=LTR LEFT 330-0;Parent=TE_BASE 330;name=ltr left;color=#f032e6
SL2.50ch01	feature	nested_repeat	69091373	69098676	.	.	.	ID=TE_BASE 331;name=TE_BASE 331;annot=Class_I::LTR::Ty3/gypsy::chromovirus::Tekay;color=#a9a9a9
SL2.50ch01	feature	repeat_fragment	69091373	69098676	.	.	.	ID=TE 331-0;Parent=TE_BASE 331;name=TE 331;color=#a9a9a9
SL2.50ch01	feature	polypeptide_conserved_region	69094225	69094780	.	+	.	ID=DOMAIN 331-0-0;Parent=TE_BASE 331;annot=Class_I::LTR::Ty3/gypsy::chromovirus::Tekay RT_del;name=RT;color=#feb24c
SL2.50ch01	feature	polypeptide_conserved_region	69094785	69095244	.	+	.	ID=DOMAIN 331-1-0;Parent=TE_BASE 331;annot=Class_I::LTR::Ty3/gypsy::chromovirus::Tekay INT_del;name=INT;color=#b10026
SL2.50ch01	feature	primer_binding_site	69091854	69091873	.	.	.	ID=PBS 331;Parent=TE_BASE 331;name=pbs;color=#c7e9c0
SL2.50ch01	feature	RR_tract	69098147	69098161	.	.	.	ID=PPT 331;Parent=TE_BASE 331;name=ppt;color=#41ab5d
SL2.50ch01	feature	long_terminal_repeat	69098200	69098676	.	.	.	ID=LTR RIGHT 331-0;Parent=TE_BASE 331;name=ltr right;color=#f032e6
SL2.50ch01	feature	long_terminal_repeat	69091373	69091847	.	.	.	ID=LTR LEFT 331-0;Parent=TE_BASE 331;name=ltr left;color=#f032e6
SL2.50ch01	feature	nested_repeat	69056519	69063667	.	.	.	ID=TE_BASE 332;name=TE_BASE 332;annot=Class_I::LTR::Ty3/gypsy::chromovirus::Tekay;color=#a9a9a9
SL2.50ch01	feature	repeat_fragment	69056519	69063667	.	.	.	ID=TE 332-0;Parent=TE_BASE 332;name=TE 332;color=#a9a9a9
SL2.50ch01	feature	polypeptide_conserved_region	69058170	69058800	.	+	.	ID=DOMAIN 332-0-0;Parent=TE_BASE 332;annot=Class_I::LTR::Ty3/gypsy::chromovirus::Tekay GAG_del;name=GAG;color=#225ea8
SL2.50ch01	feature	polypeptide_conserved_region	69059707	69060382	.	+	.	ID=DOMAIN 332-1-0;Parent=TE_BASE 332;annot=Class_I::LTR::Ty3/gypsy::chromovirus::Tekay RT_del;name=RT;color=#feb24c
SL2.50ch01	feature	polypeptide_conserved_region	69060517	69060868	.	+	.	ID=DOMAIN 332-2-0;Parent=TE_BASE 332;annot=Class_I::LTR::Ty3/gypsy::chromovirus::Tekay RNaseH_del;name=RH;color=#fc4e2a
SL2.50ch01	feature	polypeptide_conserved_region	69061295	69061790	.	+	.	ID=DOMAIN 332-3-0;Parent=TE_BASE 332;annot=Class_I::LTR::Ty3/gypsy::chromovirus::Tekay INT_del;name=INT;color=#b10026
SL2.50ch01	feature	polypeptide_conserved_region	69062288	69062435	.	+	.	ID=DOMAIN 332-4-0;Parent=TE_BASE 332;annot=Class_I::LTR::Ty3/gypsy::chromovirus::Tekay CHR_tekay_Lycopersicon;name=CHD;color=#6a51a3
SL2.50ch01	feature	primer_binding_site	69056592	69056610	.	.	.	ID=PBS 332;Parent=TE_BASE 332;name=pbs;color=#c7e9c0
SL2.50ch01	feature	RR_tract	69063570	69063584	.	.	.	ID=PPT 332;Parent=TE_BASE 332;name=ppt;color=#41ab5d
SL2.50ch01	feature	long_terminal_repeat	69063605	69063667	.	.	.	ID=LTR RIGHT 332-0;Parent=TE_BASE 332;name=ltr right;color=#f032e6
SL2.50ch01	feature	long_terminal_repeat	69056519	69056580	.	.	.	ID=LTR LEFT 332-0;Parent=TE_BASE 332;name=ltr left;color=#f032e6
SL2.50ch01	feature	nested_repeat	69003343	69011381	.	.	.	ID=TE_BASE 335;name=TE_BASE 335;annot=Class_I::LTR::Ty3/gypsy::chromovirus::Tekay;color=#a9a9a9
SL2.50ch01	feature	repeat_fragment	69003343	69011381	.	.	.	ID=TE 335-0;Parent=TE_BASE 335;name=TE 335;color=#a9a9a9
SL2.50ch01	feature	polypeptide_conserved_region	69005926	69006076	.	-	.	ID=DOMAIN 335-0-0;Parent=TE_BASE 335;annot=Class_I::LTR::Ty3/gypsy::chromovirus::Tekay CHR_tekay_Lycopersicon;name=CHD;color=#6a51a3
SL2.50ch01	feature	polypeptide_conserved_region	69006146	69007058	.	-	.	ID=DOMAIN 335-1-0;Parent=TE_BASE 335;annot=Class_I::LTR::Ty3/gypsy::chromovirus::Tekay INT_del;name=INT;color=#b10026
SL2.50ch01	feature	polypeptide_conserved_region	69007513	69007798	.	-	.	ID=DOMAIN 335-2-0;Parent=TE_BASE 335;annot=Class_I::LTR::Ty3/gypsy::chromovirus::Tekay RNaseH_del;name=RH;color=#fc4e2a
SL2.50ch01	feature	polypeptide_conserved_region	69007933	69008599	.	-	.	ID=DOMAIN 335-3-0;Parent=TE_BASE 335;annot=Class_I::LTR::Ty3/gypsy::chromovirus::Tekay RT_del;name=RT;color=#feb24c
SL2.50ch01	feature	polypeptide_conserved_region	69009916	69010312	.	-	.	ID=DOMAIN 335-4-0;Parent=TE_BASE 335;annot=Class_I::LTR::Ty3/gypsy::chromovirus::Tekay GAG_del;name=GAG;color=#225ea8
SL2.50ch01	feature	long_terminal_repeat	69011079	69011381	.	.	.	ID=LTR LEFT 335-0;Parent=TE_BASE 335;name=ltr left;color=#f032e6
SL2.50ch01	feature	long_terminal_repeat	69003343	69003645	.	.	.	ID=LTR RIGHT 335-0;Parent=TE_BASE 335;name=ltr right;color=#f032e6
SL2.50ch01	feature	nested_repeat	68988169	68996387	.	.	.	ID=TE_BASE 336;name=TE_BASE 336;annot=Class_I::LTR::Ty3/gypsy::chromovirus::Tekay;color=#a9a9a9
SL2.50ch01	feature	repeat_fragment	68988169	68996387	.	.	.	ID=TE 336-0;Parent=TE_BASE 336;name=TE 336;color=#a9a9a9
SL2.50ch01	feature	polypeptide_conserved_region	68989633	68990392	.	+	.	ID=DOMAIN 336-0-0;Parent=TE_BASE 336;annot=Class_I::LTR::Ty3/gypsy::chromovirus::Tekay GAG_del;name=GAG;color=#225ea8
SL2.50ch01	feature	polypeptide_conserved_region	68993348	68994383	.	+	.	ID=DOMAIN 336-1-0;Parent=TE_BASE 336;annot=Class_I::LTR::Ty3/gypsy::chromovirus::Tekay INT_del;name=INT;color=#b10026
SL2.50ch01	feature	polypeptide_conserved_region	68994440	68994590	.	+	.	ID=DOMAIN 336-2-0;Parent=TE_BASE 336;annot=Class_I::LTR::Ty3/gypsy::chromovirus::Tekay CHR_tekay_Lycopersicon;name=CHD;color=#6a51a3
SL2.50ch01	feature	primer_binding_site	68988928	68988947	.	.	.	ID=PBS 336;Parent=TE_BASE 336;name=pbs;color=#c7e9c0
SL2.50ch01	feature	RR_tract	68995533	68995547	.	.	.	ID=PPT 336;Parent=TE_BASE 336;name=ppt;color=#41ab5d
SL2.50ch01	feature	long_terminal_repeat	68995629	68996387	.	.	.	ID=LTR RIGHT 336-0;Parent=TE_BASE 336;name=ltr right;color=#f032e6
SL2.50ch01	feature	long_terminal_repeat	68988169	68988921	.	.	.	ID=LTR LEFT 336-0;Parent=TE_BASE 336;name=ltr left;color=#f032e6
SL2.50ch01	feature	nested_repeat	68881746	68886007	.	.	.	ID=TE_BASE 339;name=TE_BASE 339;annot=Class_I::LTR::Ty1/copia::SIRE;color=#a9a9a9
SL2.50ch01	feature	repeat_fragment	68881746	68886007	.	.	.	ID=TE 339-0;Parent=TE_BASE 339;name=TE 339;color=#a9a9a9
SL2.50ch01	feature	polypeptide_conserved_region	68881992	68882391	.	-	.	ID=DOMAIN 339-0-0;Parent=TE_BASE 339;annot=Class_I::LTR::Ty1/copia::Ty1-outgroup RNaseH_copia;name=RH;color=#fc4e2a
SL2.50ch01	feature	polypeptide_conserved_region	68882674	68883130	.	-	.	ID=DOMAIN 339-1-0;Parent=TE_BASE 339;annot=Class_I::LTR::Ty1/copia::SIRE RT_sire;name=RT;color=#feb24c
SL2.50ch01	feature	primer_binding_site	68881935	68881956	.	.	.	ID=PBS 339;Parent=TE_BASE 339;name=ppt;color=#41ab5d
SL2.50ch01	feature	RR_tract	68885807	68885821	.	.	.	ID=PPT 339;Parent=TE_BASE 339;name=pbs;color=#c7e9c0
SL2.50ch01	feature	long_terminal_repeat	68885888	68886007	.	.	.	ID=LTR LEFT 339-0;Parent=TE_BASE 339;name=ltr left;color=#f032e6
SL2.50ch01	feature	long_terminal_repeat	68881746	68881865	.	.	.	ID=LTR RIGHT 339-0;Parent=TE_BASE 339;name=ltr right;color=#f032e6
SL2.50ch01	feature	nested_repeat	68806623	68817884	.	.	.	ID=TE_BASE 341;name=TE_BASE 341;annot=Class_I::LTR::Ty3/gypsy::non-chromovirus::OTA::Athila;color=#a9a9a9
SL2.50ch01	feature	repeat_fragment	68806623	68817884	.	.	.	ID=TE 341-0;Parent=TE_BASE 341;name=TE 341;color=#a9a9a9
SL2.50ch01	feature	polypeptide_conserved_region	68808703	68809201	.	+	.	ID=DOMAIN 341-0-0;Parent=TE_BASE 341;annot=Class_I::LTR::Ty3/gypsy::non-chromovirus::OTA::Athila GAG_athila;name=GAG;color=#225ea8
SL2.50ch01	feature	polypeptide_conserved_region	68810382	68810664	.	+	.	ID=DOMAIN 341-1-0;Parent=TE_BASE 341;annot=Class_I::LTR::Ty3/gypsy::non-chromovirus::OTA::Athila AP_athila;name=PROT;color=#ffeda0
SL2.50ch01	feature	polypeptide_conserved_region	68810754	68810988	.	+	.	ID=DOMAIN 341-2-0;Parent=TE_BASE 341;annot=Class_I::LTR::Ty3/gypsy::non-chromovirus::OTA::Athila INT_athila;name=INT;color=#b10026
SL2.50ch01	feature	long_terminal_repeat	68816273	68817884	.	.	.	ID=LTR RIGHT 341-0;Parent=TE_BASE 341;name=ltr right;color=#f032e6
SL2.50ch01	feature	long_terminal_repeat	68806623	68808238	.	.	.	ID=LTR LEFT 341-0;Parent=TE_BASE 341;name=ltr left;color=#f032e6
SL2.50ch01	feature	nested_repeat	68752871	68757447	.	.	.	ID=TE_BASE 342;name=TE_BASE 342;annot=Class_I::LTR::Ty1/copia::Tork;color=#a9a9a9
SL2.50ch01	feature	repeat_fragment	68752871	68757447	.	.	.	ID=TE 342-0;Parent=TE_BASE 342;name=TE 342;color=#a9a9a9
SL2.50ch01	feature	polypeptide_conserved_region	68753298	68753673	.	-	.	ID=DOMAIN 342-0-0;Parent=TE_BASE 342;annot=Class_I::LTR::Ty1/copia::Tork RNaseH_tork;name=RH;color=#fc4e2a
SL2.50ch01	feature	polypeptide_conserved_region	68754271	68754715	.	-	.	ID=DOMAIN 342-1-0;Parent=TE_BASE 342;annot=Class_I::LTR::Ty1/copia::Tork RT_tork;name=RT;color=#feb24c
SL2.50ch01	feature	polypeptide_conserved_region	68755258	68755879	.	-	.	ID=DOMAIN 342-2-0;Parent=TE_BASE 342;annot=Class_I::LTR::Ty1/copia::Tork INT_tork;name=INT;color=#b10026
SL2.50ch01	feature	polypeptide_conserved_region	68756069	68756306	.	-	.	ID=DOMAIN 342-3-0;Parent=TE_BASE 342;annot=Class_I::LTR::Ty1/copia::Tork AP_tork;name=PROT;color=#ffeda0
SL2.50ch01	feature	polypeptide_conserved_region	68756432	68757107	.	-	.	ID=DOMAIN 342-4-0;Parent=TE_BASE 342;annot=Class_I::LTR::Ty1/copia::Tork GAG_tork;name=GAG;color=#225ea8
SL2.50ch01	feature	long_terminal_repeat	68757194	68757447	.	.	.	ID=LTR LEFT 342-0;Parent=TE_BASE 342;name=ltr left;color=#f032e6
SL2.50ch01	feature	long_terminal_repeat	68752871	68753124	.	.	.	ID=LTR RIGHT 342-0;Parent=TE_BASE 342;name=ltr right;color=#f032e6
SL2.50ch01	feature	target_site_duplication	68752866	68752870	.	.	.	ID=TSR RIGHT 342;Parent=TE_BASE 342;name=tsr right;color=#333333
SL2.50ch01	feature	target_site_duplication	68757448	68757452	.	.	.	ID=TSR LEFT 342;Parent=TE_BASE 342;name=tsr left;color=#333333
SL2.50ch01	feature	nested_repeat	68716368	68739142	.	.	.	ID=TE_BASE 343;name=TE_BASE 343;annot=Class_I::LTR::Ty3/gypsy::chromovirus::Tekay;color=#a9a9a9
SL2.50ch01	feature	repeat_fragment	68716368	68739142	.	.	.	ID=TE 343-0;Parent=TE_BASE 343;name=TE 343;color=#a9a9a9
SL2.50ch01	feature	polypeptide_conserved_region	68730816	68731443	.	+	.	ID=DOMAIN 343-0-0;Parent=TE_BASE 343;annot=Class_I::LTR::Ty3/gypsy::chromovirus::Tekay RT_del;name=RT;color=#feb24c
SL2.50ch01	feature	polypeptide_conserved_region	68731727	68731943	.	+	.	ID=DOMAIN 343-1-0;Parent=TE_BASE 343;annot=Class_I::LTR::Ty3/gypsy::chromovirus::Tekay RNaseH_del;name=RH;color=#fc4e2a
SL2.50ch01	feature	polypeptide_conserved_region	68732292	68732808	.	+	.	ID=DOMAIN 343-2-0;Parent=TE_BASE 343;annot=Class_I::LTR::Ty3/gypsy::chromovirus::Tekay INT_del;name=INT;color=#b10026
SL2.50ch01	feature	long_terminal_repeat	68739056	68739142	.	.	.	ID=LTR RIGHT 343-0;Parent=TE_BASE 343;name=ltr right;color=#f032e6
SL2.50ch01	feature	long_terminal_repeat	68716368	68716455	.	.	.	ID=LTR LEFT 343-0;Parent=TE_BASE 343;name=ltr left;color=#f032e6
SL2.50ch01	feature	nested_repeat	68692296	68712571	.	.	.	ID=TE_BASE 344;name=TE_BASE 344;annot=Class_I::LTR::Ty3/gypsy::chromovirus::Tekay;color=#a9a9a9
SL2.50ch01	feature	repeat_fragment	68692296	68712571	.	.	.	ID=TE 344-0;Parent=TE_BASE 344;name=TE 344;color=#a9a9a9
SL2.50ch01	feature	polypeptide_conserved_region	68711518	68711698	.	+	.	ID=DOMAIN 344-0-0;Parent=TE_BASE 344;annot=Class_I::LTR::Ty3/gypsy::chromovirus::Tekay RNaseH_del;name=RH;color=#fc4e2a
SL2.50ch01	feature	primer_binding_site	68692537	68692561	.	.	.	ID=PBS 344;Parent=TE_BASE 344;name=pbs;color=#c7e9c0
SL2.50ch01	feature	RR_tract	68712304	68712318	.	.	.	ID=PPT 344;Parent=TE_BASE 344;name=ppt;color=#41ab5d
SL2.50ch01	feature	long_terminal_repeat	68712403	68712571	.	.	.	ID=LTR RIGHT 344-0;Parent=TE_BASE 344;name=ltr right;color=#f032e6
SL2.50ch01	feature	long_terminal_repeat	68692296	68692464	.	.	.	ID=LTR LEFT 344-0;Parent=TE_BASE 344;name=ltr left;color=#f032e6
SL2.50ch01	feature	nested_repeat	68653644	68674070	.	.	.	ID=TE_BASE 345;name=TE_BASE 345;annot=Class_I::LTR::Ty3/gypsy::chromovirus::Tekay;color=#a9a9a9
SL2.50ch01	feature	repeat_fragment	68653644	68674070	.	.	.	ID=TE 345-0;Parent=TE_BASE 345;name=TE 345;color=#a9a9a9
SL2.50ch01	feature	polypeptide_conserved_region	68664412	68664799	.	-	.	ID=DOMAIN 345-0-0;Parent=TE_BASE 345;annot=Class_I::LTR::Ty3/gypsy::non-chromovirus::OTA::Athila GAG_athila;name=GAG;color=#225ea8
SL2.50ch01	feature	polypeptide_conserved_region	68669401	68669803	.	+	.	ID=DOMAIN 345-1-0;Parent=TE_BASE 345;annot=Class_I::LTR::Ty3/gypsy::chromovirus::Tekay RT_del;name=RT;color=#feb24c
SL2.50ch01	feature	polypeptide_conserved_region	68670026	68670269	.	+	.	ID=DOMAIN 345-2-0;Parent=TE_BASE 345;annot=Class_I::LTR::Ty3/gypsy::chromovirus::Tekay RNaseH_del;name=RH;color=#fc4e2a
SL2.50ch01	feature	polypeptide_conserved_region	68670689	68671616	.	+	.	ID=DOMAIN 345-3-0;Parent=TE_BASE 345;annot=Class_I::LTR::Ty3/gypsy::chromovirus::Tekay INT_del;name=INT;color=#b10026
SL2.50ch01	feature	primer_binding_site	68655519	68655535	.	.	.	ID=PBS 345;Parent=TE_BASE 345;name=ppt;color=#41ab5d
SL2.50ch01	feature	RR_tract	68672177	68672191	.	.	.	ID=PPT 345;Parent=TE_BASE 345;name=pbs;color=#c7e9c0
SL2.50ch01	feature	long_terminal_repeat	68672210	68674070	.	.	.	ID=LTR LEFT 345-0;Parent=TE_BASE 345;name=ltr left;color=#f032e6
SL2.50ch01	feature	long_terminal_repeat	68653644	68655513	.	.	.	ID=LTR RIGHT 345-0;Parent=TE_BASE 345;name=ltr right;color=#f032e6
SL2.50ch01	feature	nested_repeat	68634653	68637202	.	.	.	ID=TE_BASE 346;name=TE_BASE 346;annot=Class_I::LTR::Ty1/copia::Ale;color=#a9a9a9
SL2.50ch01	feature	repeat_fragment	68634653	68637202	.	.	.	ID=TE 346-0;Parent=TE_BASE 346;name=TE 346;color=#a9a9a9
SL2.50ch01	feature	polypeptide_conserved_region	68635094	68635325	.	-	.	ID=DOMAIN 346-0-0;Parent=TE_BASE 346;annot=Class_I::LTR::Ty1/copia::Ale RNaseH_retrofit;name=RH;color=#fc4e2a
SL2.50ch01	feature	polypeptide_conserved_region	68635603	68636260	.	-	.	ID=DOMAIN 346-1-0;Parent=TE_BASE 346;annot=Class_I::LTR::Ty1/copia::Ale RT_retrofit;name=RT;color=#feb24c
SL2.50ch01	feature	primer_binding_site	68634865	68634886	.	.	.	ID=PBS 346;Parent=TE_BASE 346;name=ppt;color=#41ab5d
SL2.50ch01	feature	RR_tract	68637028	68637042	.	.	.	ID=PPT 346;Parent=TE_BASE 346;name=pbs;color=#c7e9c0
SL2.50ch01	feature	long_terminal_repeat	68637058	68637202	.	.	.	ID=LTR LEFT 346-0;Parent=TE_BASE 346;name=ltr left;color=#f032e6
SL2.50ch01	feature	long_terminal_repeat	68634653	68634796	.	.	.	ID=LTR RIGHT 346-0;Parent=TE_BASE 346;name=ltr right;color=#f032e6
SL2.50ch01	feature	nested_repeat	68595276	68604095	.	.	.	ID=TE_BASE 347;name=TE_BASE 347;annot=Class_I::LTR::Ty1/copia::SIRE;color=#a9a9a9
SL2.50ch01	feature	repeat_fragment	68595276	68604095	.	.	.	ID=TE 347-0;Parent=TE_BASE 347;name=TE 347;color=#a9a9a9
SL2.50ch01	feature	polypeptide_conserved_region	68596218	68596917	.	+	.	ID=DOMAIN 347-0-0;Parent=TE_BASE 347;annot=Class_I::LTR::Ty1/copia::SIRE GAG_sire;name=GAG;color=#225ea8
SL2.50ch01	feature	polypeptide_conserved_region	68598013	68598205	.	+	.	ID=DOMAIN 347-1-0;Parent=TE_BASE 347;annot=Class_I::LTR::Ty1/copia::SIRE AP_sire;name=PROT;color=#ffeda0
SL2.50ch01	feature	polypeptide_conserved_region	68598358	68599015	.	+	.	ID=DOMAIN 347-2-0;Parent=TE_BASE 347;annot=Class_I::LTR::Ty1/copia::SIRE INT_sire;name=INT;color=#b10026
SL2.50ch01	feature	polypeptide_conserved_region	68599572	68600295	.	+	.	ID=DOMAIN 347-3-0;Parent=TE_BASE 347;annot=Class_I::LTR::Ty1/copia::SIRE RT_sire;name=RT;color=#feb24c
SL2.50ch01	feature	polypeptide_conserved_region	68600586	68600985	.	+	.	ID=DOMAIN 347-4-0;Parent=TE_BASE 347;annot=Class_I::LTR::Ty1/copia::SIRE RNaseH_sire;name=RH;color=#fc4e2a
SL2.50ch01	feature	primer_binding_site	68596121	68596141	.	.	.	ID=PBS 347;Parent=TE_BASE 347;name=pbs;color=#c7e9c0
SL2.50ch01	feature	RR_tract	68603250	68603264	.	.	.	ID=PPT 347;Parent=TE_BASE 347;name=ppt;color=#41ab5d
SL2.50ch01	feature	long_terminal_repeat	68603264	68604095	.	.	.	ID=LTR RIGHT 347-0;Parent=TE_BASE 347;name=ltr right;color=#f032e6
SL2.50ch01	feature	long_terminal_repeat	68595276	68596116	.	.	.	ID=LTR LEFT 347-0;Parent=TE_BASE 347;name=ltr left;color=#f032e6
SL2.50ch01	feature	target_site_duplication	68595271	68595275	.	.	.	ID=TSR LEFT 347;Parent=TE_BASE 347;name=tsr left;color=#333333
SL2.50ch01	feature	target_site_duplication	68604096	68604100	.	.	.	ID=TSR RIGHT 347;Parent=TE_BASE 347;name=tsr right;color=#333333
SL2.50ch01	feature	nested_repeat	68558147	68564710	.	.	.	ID=TE_BASE 348;name=TE_BASE 348;annot=Class_I::LTR::Ty3/gypsy::chromovirus::Tekay;color=#a9a9a9
SL2.50ch01	feature	repeat_fragment	68558147	68564710	.	.	.	ID=TE 348-0;Parent=TE_BASE 348;name=TE 348;color=#a9a9a9
SL2.50ch01	feature	polypeptide_conserved_region	68559615	68560017	.	+	.	ID=DOMAIN 348-0-0;Parent=TE_BASE 348;annot=Class_I::LTR::Ty3/gypsy::chromovirus::Tekay GAG_del;name=GAG;color=#225ea8
SL2.50ch01	feature	polypeptide_conserved_region	68561453	68561834	.	+	.	ID=DOMAIN 348-1-0;Parent=TE_BASE 348;annot=Class_I::LTR::Ty3/gypsy::chromovirus::Tekay RT_del;name=RT;color=#feb24c
SL2.50ch01	feature	polypeptide_conserved_region	68561969	68562170	.	+	.	ID=DOMAIN 348-2-0;Parent=TE_BASE 348;annot=Class_I::LTR::Ty3/gypsy::chromovirus::Tekay RNaseH_del;name=RH;color=#fc4e2a
SL2.50ch01	feature	polypeptide_conserved_region	68562648	68563473	.	+	.	ID=DOMAIN 348-3-0;Parent=TE_BASE 348;annot=Class_I::LTR::Ty3/gypsy::chromovirus::Tekay INT_del;name=INT;color=#b10026
SL2.50ch01	feature	polypeptide_conserved_region	68563494	68563614	.	+	.	ID=DOMAIN 348-4-0;Parent=TE_BASE 348;annot=Class_I::LTR::Ty3/gypsy::chromovirus::Tekay CHR_tekay_Lycopersicon;name=CHD;color=#6a51a3
SL2.50ch01	feature	primer_binding_site	68558286	68558307	.	.	.	ID=PBS 348;Parent=TE_BASE 348;name=pbs;color=#c7e9c0
SL2.50ch01	feature	RR_tract	68564571	68564585	.	.	.	ID=PPT 348;Parent=TE_BASE 348;name=ppt;color=#41ab5d
SL2.50ch01	feature	long_terminal_repeat	68564635	68564710	.	.	.	ID=LTR RIGHT 348-0;Parent=TE_BASE 348;name=ltr right;color=#f032e6
SL2.50ch01	feature	long_terminal_repeat	68558147	68558214	.	.	.	ID=LTR LEFT 348-0;Parent=TE_BASE 348;name=ltr left;color=#f032e6
SL2.50ch01	feature	target_site_duplication	68558142	68558146	.	.	.	ID=TSR LEFT 348;Parent=TE_BASE 348;name=tsr left;color=#333333
SL2.50ch01	feature	target_site_duplication	68564711	68564715	.	.	.	ID=TSR RIGHT 348;Parent=TE_BASE 348;name=tsr right;color=#333333
SL2.50ch01	feature	nested_repeat	68540365	68549274	.	.	.	ID=TE_BASE 350;name=TE_BASE 350;annot=Class_I::LTR::Ty3/gypsy::chromovirus::Tekay;color=#a9a9a9
SL2.50ch01	feature	repeat_fragment	68540365	68549274	.	.	.	ID=TE 350-0;Parent=TE_BASE 350;name=TE 350;color=#a9a9a9
SL2.50ch01	feature	polypeptide_conserved_region	68541687	68542098	.	+	.	ID=DOMAIN 350-0-0;Parent=TE_BASE 350;annot=Class_I::LTR::Ty3/gypsy::chromovirus::Tekay GAG_del;name=GAG;color=#225ea8
SL2.50ch01	feature	polypeptide_conserved_region	68542698	68542959	.	+	.	ID=DOMAIN 350-1-0;Parent=TE_BASE 350;annot=Class_I::LTR::Ty3/gypsy::chromovirus::Tekay AP_del;name=PROT;color=#ffeda0
SL2.50ch01	feature	polypeptide_conserved_region	68543301	68543862	.	+	.	ID=DOMAIN 350-2-0;Parent=TE_BASE 350;annot=Class_I::LTR::Ty3/gypsy::chromovirus::Tekay RT_del;name=RT;color=#feb24c
SL2.50ch01	feature	primer_binding_site	68540979	68540998	.	.	.	ID=PBS 350;Parent=TE_BASE 350;name=pbs;color=#c7e9c0
SL2.50ch01	feature	long_terminal_repeat	68548665	68549274	.	.	.	ID=LTR RIGHT 350-0;Parent=TE_BASE 350;name=ltr right;color=#f032e6
SL2.50ch01	feature	long_terminal_repeat	68540365	68540972	.	.	.	ID=LTR LEFT 350-0;Parent=TE_BASE 350;name=ltr left;color=#f032e6
SL2.50ch01	feature	nested_repeat	68424096	68444054	.	.	.	ID=TE_BASE 352;name=TE_BASE 352;annot=Class_I::LTR::Ty3/gypsy::chromovirus::Tekay;color=#a9a9a9
SL2.50ch01	feature	repeat_fragment	68424096	68444054	.	.	.	ID=TE 352-0;Parent=TE_BASE 352;name=TE 352;color=#a9a9a9
SL2.50ch01	feature	polypeptide_conserved_region	68432640	68432808	.	-	.	ID=DOMAIN 352-0-0;Parent=TE_BASE 352;annot=Class_I::LTR::Ty3/gypsy::chromovirus::Tekay RNaseH_del;name=RH;color=#fc4e2a
SL2.50ch01	feature	polypeptide_conserved_region	68433140	68433623	.	-	.	ID=DOMAIN 352-1-0;Parent=TE_BASE 352;annot=Class_I::LTR::Ty3/gypsy::chromovirus::Tekay RT_del;name=RT;color=#feb24c
SL2.50ch01	feature	polypeptide_conserved_region	68434901	68435261	.	-	.	ID=DOMAIN 352-2-0;Parent=TE_BASE 352;annot=Class_I::LTR::Ty3/gypsy::chromovirus::Tekay GAG_del;name=GAG;color=#225ea8
SL2.50ch01	feature	RR_tract	68443470	68443484	.	.	.	ID=PPT 352;Parent=TE_BASE 352;name=pbs;color=#c7e9c0
SL2.50ch01	feature	long_terminal_repeat	68443528	68444054	.	.	.	ID=LTR LEFT 352-0;Parent=TE_BASE 352;name=ltr left;color=#f032e6
SL2.50ch01	feature	long_terminal_repeat	68424096	68424622	.	.	.	ID=LTR RIGHT 352-0;Parent=TE_BASE 352;name=ltr right;color=#f032e6
SL2.50ch01	feature	nested_repeat	68398256	68403968	.	.	.	ID=TE_BASE 353;name=TE_BASE 353;annot=Class_I::LTR::Ty1/copia::Tork;color=#a9a9a9
SL2.50ch01	feature	repeat_fragment	68398256	68403968	.	.	.	ID=TE 353-0;Parent=TE_BASE 353;name=TE 353;color=#a9a9a9
SL2.50ch01	feature	polypeptide_conserved_region	68400141	68400480	.	-	.	ID=DOMAIN 353-0-0;Parent=TE_BASE 353;annot=Class_I::LTR::Ty1/copia::Tork RT_tork;name=RT;color=#feb24c
SL2.50ch01	feature	polypeptide_conserved_region	68401052	68401277	.	-	.	ID=DOMAIN 353-1-0;Parent=TE_BASE 353;annot=Class_I::LTR::Ty1/copia::SIRE INT_sire;name=INT;color=#b10026
SL2.50ch01	feature	polypeptide_conserved_region	68401829	68402069	.	-	.	ID=DOMAIN 353-2-0;Parent=TE_BASE 353;annot=Class_I::LTR::Ty1/copia::Tork AP_tork;name=PROT;color=#ffeda0
SL2.50ch01	feature	primer_binding_site	68398697	68398717	.	.	.	ID=PBS 353;Parent=TE_BASE 353;name=ppt;color=#41ab5d
SL2.50ch01	feature	RR_tract	68403467	68403481	.	.	.	ID=PPT 353;Parent=TE_BASE 353;name=pbs;color=#c7e9c0
SL2.50ch01	feature	long_terminal_repeat	68403508	68403968	.	.	.	ID=LTR LEFT 353-0;Parent=TE_BASE 353;name=ltr left;color=#f032e6
SL2.50ch01	feature	long_terminal_repeat	68398256	68398637	.	.	.	ID=LTR RIGHT 353-0;Parent=TE_BASE 353;name=ltr right;color=#f032e6
SL2.50ch01	feature	nested_repeat	68347452	68352968	.	.	.	ID=TE_BASE 354;name=TE_BASE 354;annot=Class_I::LTR::Ty3/gypsy::non-chromovirus::OTA::Athila;color=#a9a9a9
SL2.50ch01	feature	repeat_fragment	68347452	68352968	.	.	.	ID=TE 354-0;Parent=TE_BASE 354;name=TE 354;color=#a9a9a9
SL2.50ch01	feature	polypeptide_conserved_region	68350286	68350781	.	-	.	ID=DOMAIN 354-0-0;Parent=TE_BASE 354;annot=Class_I::LTR::Ty3/gypsy::non-chromovirus::OTA::Athila GAG_athila;name=GAG;color=#225ea8
SL2.50ch01	feature	primer_binding_site	68349192	68349213	.	.	.	ID=PBS 354;Parent=TE_BASE 354;name=ppt;color=#41ab5d
SL2.50ch01	feature	RR_tract	68351165	68351179	.	.	.	ID=PPT 354;Parent=TE_BASE 354;name=pbs;color=#c7e9c0
SL2.50ch01	feature	long_terminal_repeat	68351235	68352968	.	.	.	ID=LTR LEFT 354-0;Parent=TE_BASE 354;name=ltr left;color=#f032e6
SL2.50ch01	feature	long_terminal_repeat	68347452	68349192	.	.	.	ID=LTR RIGHT 354-0;Parent=TE_BASE 354;name=ltr right;color=#f032e6
SL2.50ch01	feature	target_site_duplication	68347448	68347451	.	.	.	ID=TSR RIGHT 354;Parent=TE_BASE 354;name=tsr right;color=#333333
SL2.50ch01	feature	target_site_duplication	68352969	68352972	.	.	.	ID=TSR LEFT 354;Parent=TE_BASE 354;name=tsr left;color=#333333
SL2.50ch01	feature	nested_repeat	68281706	68302637	.	.	.	ID=TE_BASE 357;name=TE_BASE 357;annot=Class_I::LTR::Ty3/gypsy::non-chromovirus::OTA::Ogre/Tat::Retand;color=#a9a9a9
SL2.50ch01	feature	repeat_fragment	68281706	68302637	.	.	.	ID=TE 357-0;Parent=TE_BASE 357;name=TE 357;color=#a9a9a9
SL2.50ch01	feature	polypeptide_conserved_region	68293045	68293669	.	+	.	ID=DOMAIN 357-0-0;Parent=TE_BASE 357;annot=Class_I::LTR::Ty3/gypsy::non-chromovirus::OTA::Ogre/Tat::Retand RT_tat;name=RT;color=#feb24c
SL2.50ch01	feature	polypeptide_conserved_region	68293977	68294178	.	+	.	ID=DOMAIN 357-1-0;Parent=TE_BASE 357;annot=Class_I::LTR::Ty3/gypsy::non-chromovirus::OTA::Ogre/Tat::Retand RNaseH_tat;name=RH;color=#fc4e2a
SL2.50ch01	feature	polypeptide_conserved_region	68294277	68294640	.	+	.	ID=DOMAIN 357-2-0;Parent=TE_BASE 357;annot=Class_I::LTR::Ty3/gypsy::non-chromovirus::OTA::Ogre/Tat::Ogre;name=aRH;color=#fc4e2a
SL2.50ch01	feature	polypeptide_conserved_region	68295044	68295977	.	+	.	ID=DOMAIN 357-3-0;Parent=TE_BASE 357;annot=Class_I::LTR::Ty3/gypsy::non-chromovirus::OTA::Ogre/Tat::Retand INT_tat;name=INT;color=#b10026
SL2.50ch01	feature	primer_binding_site	68284747	68284771	.	.	.	ID=PBS 357;Parent=TE_BASE 357;name=pbs;color=#c7e9c0
SL2.50ch01	feature	long_terminal_repeat	68299656	68302637	.	.	.	ID=LTR RIGHT 357-0;Parent=TE_BASE 357;name=ltr right;color=#f032e6
SL2.50ch01	feature	long_terminal_repeat	68281706	68284680	.	.	.	ID=LTR LEFT 357-0;Parent=TE_BASE 357;name=ltr left;color=#f032e6
SL2.50ch01	feature	nested_repeat	68139794	68187799	.	.	.	ID=TE_BASE 360;name=TE_BASE 360;annot=Class_I::LTR::Ty3/gypsy::chromovirus::Galadriel;color=#a9a9a9
SL2.50ch01	feature	repeat_fragment	68139794	68187799	.	.	.	ID=TE 360-0;Parent=TE_BASE 360;name=TE 360;color=#a9a9a9
SL2.50ch01	feature	polypeptide_conserved_region	68143576	68144209	.	-	.	ID=DOMAIN 360-0-0;Parent=TE_BASE 360;annot=Class_I::LTR::Ty1/copia::SIRE GAG_sire;name=GAG;color=#225ea8
SL2.50ch01	feature	polypeptide_conserved_region	68154724	68155261	.	-	.	ID=DOMAIN 360-1-0;Parent=TE_BASE 360;annot=Class_I::LTR::Ty3/gypsy::chromovirus::Galadriel RT_galadriel;name=RT;color=#feb24c
SL2.50ch01	feature	polypeptide_conserved_region	68165548	68166514	.	+	.	ID=DOMAIN 360-2-0;Parent=TE_BASE 360;annot=Class_I::LTR::Ty3/gypsy::chromovirus::Tekay INT_del;name=INT;color=#b10026
SL2.50ch01	feature	polypeptide_conserved_region	68166601	68166742	.	+	.	ID=DOMAIN 360-3-0;Parent=TE_BASE 360;annot=Class_I::LTR::Ty3/gypsy::chromovirus::Tekay CHR_tekay_Lycopersicon;name=CHD;color=#6a51a3
SL2.50ch01	feature	RR_tract	68187555	68187569	.	.	.	ID=PPT 360;Parent=TE_BASE 360;name=pbs;color=#c7e9c0
SL2.50ch01	feature	long_terminal_repeat	68187596	68187799	.	.	.	ID=LTR LEFT 360-0;Parent=TE_BASE 360;name=ltr left;color=#f032e6
SL2.50ch01	feature	long_terminal_repeat	68139794	68139997	.	.	.	ID=LTR RIGHT 360-0;Parent=TE_BASE 360;name=ltr right;color=#f032e6
SL2.50ch01	feature	nested_repeat	68083399	68114300	.	.	.	ID=TE_BASE 361;name=TE_BASE 361;annot=Class_I::LTR::Ty3/gypsy::chromovirus::Tekay;color=#a9a9a9
SL2.50ch01	feature	repeat_fragment	68083399	68114300	.	.	.	ID=TE 361-0;Parent=TE_BASE 361;name=TE 361;color=#a9a9a9
SL2.50ch01	feature	polypeptide_conserved_region	68091749	68091890	.	-	.	ID=DOMAIN 361-0-0;Parent=TE_BASE 361;annot=Class_I::LTR::Ty3/gypsy::chromovirus::Tekay CHR_tekay_Lycopersicon;name=CHD;color=#6a51a3
SL2.50ch01	feature	polypeptide_conserved_region	68091947	68092565	.	-	.	ID=DOMAIN 361-1-0;Parent=TE_BASE 361;annot=Class_I::LTR::Ty3/gypsy::chromovirus::Tekay INT_del;name=INT;color=#b10026
SL2.50ch01	feature	polypeptide_conserved_region	68093088	68093433	.	-	.	ID=DOMAIN 361-2-0;Parent=TE_BASE 361;annot=Class_I::LTR::Ty3/gypsy::chromovirus::Tekay RNaseH_del;name=RH;color=#fc4e2a
SL2.50ch01	feature	polypeptide_conserved_region	68093572	68094247	.	-	.	ID=DOMAIN 361-3-0;Parent=TE_BASE 361;annot=Class_I::LTR::Ty3/gypsy::chromovirus::Tekay RT_del;name=RT;color=#feb24c
SL2.50ch01	feature	polypeptide_conserved_region	68095547	68095907	.	-	.	ID=DOMAIN 361-4-0;Parent=TE_BASE 361;annot=Class_I::LTR::Ty3/gypsy::chromovirus::Tekay GAG_del;name=GAG;color=#225ea8
SL2.50ch01	feature	long_terminal_repeat	68113702	68114300	.	.	.	ID=LTR LEFT 361-0;Parent=TE_BASE 361;name=ltr left;color=#f032e6
SL2.50ch01	feature	long_terminal_repeat	68083399	68083953	.	.	.	ID=LTR RIGHT 361-0;Parent=TE_BASE 361;name=ltr right;color=#f032e6
SL2.50ch01	feature	nested_repeat	67924695	67927206	.	.	.	ID=TE_BASE 362;name=TE_BASE 362;annot=Class_I::LTR::Ty1/copia::Alesia;color=#a9a9a9
SL2.50ch01	feature	repeat_fragment	67924695	67927206	.	.	.	ID=TE 362-0;Parent=TE_BASE 362;name=TE 362;color=#a9a9a9
SL2.50ch01	feature	polypeptide_conserved_region	67924903	67925533	.	-	.	ID=DOMAIN 362-0-0;Parent=TE_BASE 362;annot=Class_I::LTR::Ty1/copia::Ale INT_retrofit;name=INT;color=#b10026
SL2.50ch01	feature	polypeptide_conserved_region	67925710	67925962	.	-	.	ID=DOMAIN 362-1-0;Parent=TE_BASE 362;annot=Class_I::LTR::Ty1/copia::Alesia AP_retrofit;name=PROT;color=#ffeda0
SL2.50ch01	feature	polypeptide_conserved_region	67926544	67926943	.	-	.	ID=DOMAIN 362-2-0;Parent=TE_BASE 362;annot=Class_I::LTR::Ty1/copia::Alesia GAG_retrofit;name=GAG;color=#225ea8
SL2.50ch01	feature	primer_binding_site	67924797	67924812	.	.	.	ID=PBS 362;Parent=TE_BASE 362;name=ppt;color=#41ab5d
SL2.50ch01	feature	RR_tract	67927060	67927074	.	.	.	ID=PPT 362;Parent=TE_BASE 362;name=pbs;color=#c7e9c0
SL2.50ch01	feature	long_terminal_repeat	67927116	67927206	.	.	.	ID=LTR LEFT 362-0;Parent=TE_BASE 362;name=ltr left;color=#f032e6
SL2.50ch01	feature	long_terminal_repeat	67924695	67924791	.	.	.	ID=LTR RIGHT 362-0;Parent=TE_BASE 362;name=ltr right;color=#f032e6
SL2.50ch01	feature	nested_repeat	67843604	67853686	.	.	.	ID=TE_BASE 364;name=TE_BASE 364;annot=Class_I::LTR::Ty3/gypsy::chromovirus::chromo-outgroup;color=#a9a9a9
SL2.50ch01	feature	repeat_fragment	67843604	67853686	.	.	.	ID=TE 364-0;Parent=TE_BASE 364;name=TE 364;color=#a9a9a9
SL2.50ch01	feature	polypeptide_conserved_region	67847015	67847393	.	-	.	ID=DOMAIN 364-0-0;Parent=TE_BASE 364;annot=Class_I::LTR::Ty3/gypsy::chromovirus::Tekay RNaseH_badnavirus;name=RH;color=#fc4e2a
SL2.50ch01	feature	polypeptide_conserved_region	67847855	67848242	.	-	.	ID=DOMAIN 364-1-0;Parent=TE_BASE 364;annot=Class_I::LTR::Ty3/gypsy::chromovirus::chromo-outgroup RT_caulimovirus;name=RT;color=#feb24c
SL2.50ch01	feature	long_terminal_repeat	67852691	67853686	.	.	.	ID=LTR LEFT 364-0;Parent=TE_BASE 364;name=ltr left;color=#f032e6
SL2.50ch01	feature	long_terminal_repeat	67843604	67844601	.	.	.	ID=LTR RIGHT 364-0;Parent=TE_BASE 364;name=ltr right;color=#f032e6
SL2.50ch01	feature	nested_repeat	67819769	67827317	.	.	.	ID=TE_BASE 365;name=TE_BASE 365;annot=Class_I::LTR::Ty3/gypsy::chromovirus::Tekay;color=#a9a9a9
SL2.50ch01	feature	repeat_fragment	67819769	67827317	.	.	.	ID=TE 365-0;Parent=TE_BASE 365;name=TE 365;color=#a9a9a9
SL2.50ch01	feature	polypeptide_conserved_region	67821603	67822365	.	+	.	ID=DOMAIN 365-0-0;Parent=TE_BASE 365;annot=Class_I::LTR::Ty3/gypsy::chromovirus::Tekay GAG_del;name=GAG;color=#225ea8
SL2.50ch01	feature	polypeptide_conserved_region	67823269	67823944	.	+	.	ID=DOMAIN 365-1-0;Parent=TE_BASE 365;annot=Class_I::LTR::Ty3/gypsy::chromovirus::Tekay RT_del;name=RT;color=#feb24c
SL2.50ch01	feature	polypeptide_conserved_region	67824079	67824430	.	+	.	ID=DOMAIN 365-2-0;Parent=TE_BASE 365;annot=Class_I::LTR::Ty3/gypsy::chromovirus::Tekay RNaseH_del;name=RH;color=#fc4e2a
SL2.50ch01	feature	polypeptide_conserved_region	67824757	67825780	.	+	.	ID=DOMAIN 365-3-0;Parent=TE_BASE 365;annot=Class_I::LTR::Ty3/gypsy::chromovirus::Tekay INT_del;name=INT;color=#b10026
SL2.50ch01	feature	polypeptide_conserved_region	67825849	67825999	.	+	.	ID=DOMAIN 365-4-0;Parent=TE_BASE 365;annot=Class_I::LTR::Ty3/gypsy::chromovirus::Tekay CHR_tekay_Lycopersicon;name=CHD;color=#6a51a3
SL2.50ch01	feature	primer_binding_site	67820158	67820179	.	.	.	ID=PBS 365;Parent=TE_BASE 365;name=pbs;color=#c7e9c0
SL2.50ch01	feature	long_terminal_repeat	67826890	67827317	.	.	.	ID=LTR RIGHT 365-0;Parent=TE_BASE 365;name=ltr right;color=#f032e6
SL2.50ch01	feature	long_terminal_repeat	67819769	67820125	.	.	.	ID=LTR LEFT 365-0;Parent=TE_BASE 365;name=ltr left;color=#f032e6
SL2.50ch01	feature	nested_repeat	67763557	67768248	.	.	.	ID=TE_BASE 366;name=TE_BASE 366;annot=Class_I::LTR::Ty1/copia::Ivana;color=#a9a9a9
SL2.50ch01	feature	repeat_fragment	67763557	67768248	.	.	.	ID=TE 366-0;Parent=TE_BASE 366;name=TE 366;color=#a9a9a9
SL2.50ch01	feature	polypeptide_conserved_region	67764052	67764325	.	-	.	ID=DOMAIN 366-0-0;Parent=TE_BASE 366;annot=Class_I::LTR::Ty1/copia::Ivana RNaseH_oryco;name=RH;color=#fc4e2a
SL2.50ch01	feature	polypeptide_conserved_region	67764613	67765336	.	-	.	ID=DOMAIN 366-1-0;Parent=TE_BASE 366;annot=Class_I::LTR::Ty1/copia::Ivana RT_oryco;name=RT;color=#feb24c
SL2.50ch01	feature	polypeptide_conserved_region	67765849	67766491	.	-	.	ID=DOMAIN 366-2-0;Parent=TE_BASE 366;annot=Class_I::LTR::Ty1/copia::Ivana INT_oryco;name=INT;color=#b10026
SL2.50ch01	feature	polypeptide_conserved_region	67766641	67766821	.	-	.	ID=DOMAIN 366-3-0;Parent=TE_BASE 366;annot=Class_I::LTR::Ty1/copia::Ivana AP_oryco;name=PROT;color=#ffeda0
SL2.50ch01	feature	polypeptide_conserved_region	67767249	67767813	.	-	.	ID=DOMAIN 366-4-0;Parent=TE_BASE 366;annot=Class_I::LTR::Ty1/copia::Ivana GAG_oryco;name=GAG;color=#225ea8
SL2.50ch01	feature	long_terminal_repeat	67767960	67768248	.	.	.	ID=LTR LEFT 366-0;Parent=TE_BASE 366;name=ltr left;color=#f032e6
SL2.50ch01	feature	long_terminal_repeat	67763557	67763848	.	.	.	ID=LTR RIGHT 366-0;Parent=TE_BASE 366;name=ltr right;color=#f032e6
SL2.50ch01	feature	target_site_duplication	67763552	67763556	.	.	.	ID=TSR RIGHT 366;Parent=TE_BASE 366;name=tsr right;color=#333333
SL2.50ch01	feature	target_site_duplication	67768249	67768253	.	.	.	ID=TSR LEFT 366;Parent=TE_BASE 366;name=tsr left;color=#333333
SL2.50ch01	feature	nested_repeat	67710885	67720468	.	.	.	ID=TE_BASE 368;name=TE_BASE 368;annot=Class_I::LTR::Ty1/copia::SIRE;color=#a9a9a9
SL2.50ch01	feature	repeat_fragment	67710885	67720468	.	.	.	ID=TE 368-0;Parent=TE_BASE 368;name=TE 368;color=#a9a9a9
SL2.50ch01	feature	polypeptide_conserved_region	67712071	67712614	.	+	.	ID=DOMAIN 368-0-0;Parent=TE_BASE 368;annot=Class_I::LTR::Ty1/copia::SIRE GAG_sire;name=GAG;color=#225ea8
SL2.50ch01	feature	polypeptide_conserved_region	67714135	67714783	.	+	.	ID=DOMAIN 368-1-0;Parent=TE_BASE 368;annot=Class_I::LTR::Ty1/copia::SIRE INT_sire;name=INT;color=#b10026
SL2.50ch01	feature	polypeptide_conserved_region	67715452	67716178	.	+	.	ID=DOMAIN 368-2-0;Parent=TE_BASE 368;annot=Class_I::LTR::Ty1/copia::SIRE RT_sire;name=RT;color=#feb24c
SL2.50ch01	feature	polypeptide_conserved_region	67716448	67716850	.	+	.	ID=DOMAIN 368-3-0;Parent=TE_BASE 368;annot=Class_I::LTR::Ty1/copia::SIRE RNaseH_sire;name=RH;color=#fc4e2a
SL2.50ch01	feature	primer_binding_site	67711706	67711725	.	.	.	ID=PBS 368;Parent=TE_BASE 368;name=pbs;color=#c7e9c0
SL2.50ch01	feature	RR_tract	67719664	67719678	.	.	.	ID=PPT 368;Parent=TE_BASE 368;name=ppt;color=#41ab5d
SL2.50ch01	feature	long_terminal_repeat	67719678	67720468	.	.	.	ID=LTR RIGHT 368-0;Parent=TE_BASE 368;name=ltr right;color=#f032e6
SL2.50ch01	feature	long_terminal_repeat	67710885	67711671	.	.	.	ID=LTR LEFT 368-0;Parent=TE_BASE 368;name=ltr left;color=#f032e6
SL2.50ch01	feature	target_site_duplication	67710880	67710884	.	.	.	ID=TSR LEFT 368;Parent=TE_BASE 368;name=tsr left;color=#333333
SL2.50ch01	feature	target_site_duplication	67720469	67720473	.	.	.	ID=TSR RIGHT 368;Parent=TE_BASE 368;name=tsr right;color=#333333
SL2.50ch01	feature	nested_repeat	67688641	67697788	.	.	.	ID=TE_BASE 369;name=TE_BASE 369;annot=Class_I::LTR::Ty1/copia::SIRE;color=#a9a9a9
SL2.50ch01	feature	repeat_fragment	67688641	67697788	.	.	.	ID=TE 369-0;Parent=TE_BASE 369;name=TE 369;color=#a9a9a9
SL2.50ch01	feature	polypeptide_conserved_region	67692429	67692669	.	-	.	ID=DOMAIN 369-0-0;Parent=TE_BASE 369;annot=Class_I::LTR::Ty1/copia::SIRE RNaseH_sire;name=RH;color=#fc4e2a
SL2.50ch01	feature	polypeptide_conserved_region	67693308	67693839	.	-	.	ID=DOMAIN 369-1-0;Parent=TE_BASE 369;annot=Class_I::LTR::Ty1/copia::SIRE RT_sire;name=RT;color=#feb24c
SL2.50ch01	feature	polypeptide_conserved_region	67694519	67695125	.	-	.	ID=DOMAIN 369-2-0;Parent=TE_BASE 369;annot=Class_I::LTR::Ty1/copia::SIRE INT_sire;name=INT;color=#b10026
SL2.50ch01	feature	polypeptide_conserved_region	67695278	67695515	.	-	.	ID=DOMAIN 369-3-0;Parent=TE_BASE 369;annot=Class_I::LTR::Ty1/copia::SIRE AP_sire;name=PROT;color=#ffeda0
SL2.50ch01	feature	polypeptide_conserved_region	67697049	67697328	.	-	.	ID=DOMAIN 369-4-0;Parent=TE_BASE 369;annot=Class_I::LTR::Ty1/copia::SIRE GAG_sire;name=GAG;color=#225ea8
SL2.50ch01	feature	long_terminal_repeat	67697562	67697788	.	.	.	ID=LTR LEFT 369-0;Parent=TE_BASE 369;name=ltr left;color=#f032e6
SL2.50ch01	feature	long_terminal_repeat	67688641	67688867	.	.	.	ID=LTR RIGHT 369-0;Parent=TE_BASE 369;name=ltr right;color=#f032e6
SL2.50ch01	feature	nested_repeat	67622847	67633166	.	.	.	ID=TE_BASE 370;name=TE_BASE 370;annot=Class_I::LTR::Ty3/gypsy::non-chromovirus::OTA::Athila;color=#a9a9a9
SL2.50ch01	feature	repeat_fragment	67622847	67633166	.	.	.	ID=TE 370-0;Parent=TE_BASE 370;name=TE 370;color=#a9a9a9
SL2.50ch01	feature	polypeptide_conserved_region	67624299	67624581	.	-	.	ID=DOMAIN 370-0-0;Parent=TE_BASE 370;annot=Class_I::LTR::Ty3/gypsy::non-chromovirus::OTA::Athila AP_athila;name=PROT;color=#ffeda0
SL2.50ch01	feature	polypeptide_conserved_region	67630520	67630868	.	-	.	ID=DOMAIN 370-1-0;Parent=TE_BASE 370;annot=Class_I::LTR::Ty3/gypsy::non-chromovirus::OTA::Athila INT_athila;name=INT;color=#b10026
SL2.50ch01	feature	polypeptide_conserved_region	67631670	67631847	.	-	.	ID=DOMAIN 370-2-0;Parent=TE_BASE 370;annot=Class_I::LTR::Ty3/gypsy::non-chromovirus::OTA::Athila RNaseH_athila;name=RH;color=#fc4e2a
SL2.50ch01	feature	long_terminal_repeat	67631790	67633166	.	.	.	ID=LTR LEFT 370-0;Parent=TE_BASE 370;name=ltr left;color=#f032e6
SL2.50ch01	feature	long_terminal_repeat	67622847	67624207	.	.	.	ID=LTR RIGHT 370-0;Parent=TE_BASE 370;name=ltr right;color=#f032e6
SL2.50ch01	feature	target_site_duplication	67622843	67622846	.	.	.	ID=TSR RIGHT 370;Parent=TE_BASE 370;name=tsr right;color=#333333
SL2.50ch01	feature	target_site_duplication	67633167	67633170	.	.	.	ID=TSR LEFT 370;Parent=TE_BASE 370;name=tsr left;color=#333333
SL2.50ch01	feature	nested_repeat	67612904	67616409	.	.	.	ID=TE_BASE 371;name=TE_BASE 371;annot=Class_I::LTR::Ty3/gypsy::chromovirus::Tekay;color=#a9a9a9
SL2.50ch01	feature	repeat_fragment	67612904	67616409	.	.	.	ID=TE 371-0;Parent=TE_BASE 371;name=TE 371;color=#a9a9a9
SL2.50ch01	feature	polypeptide_conserved_region	67613486	67613837	.	+	.	ID=DOMAIN 371-0-0;Parent=TE_BASE 371;annot=Class_I::LTR::Ty3/gypsy::chromovirus::Tekay RNaseH_del;name=RH;color=#fc4e2a
SL2.50ch01	feature	polypeptide_conserved_region	67614164	67614845	.	+	.	ID=DOMAIN 371-1-0;Parent=TE_BASE 371;annot=Class_I::LTR::Ty3/gypsy::chromovirus::Tekay INT_del;name=INT;color=#b10026
SL2.50ch01	feature	polypeptide_conserved_region	67615255	67615405	.	+	.	ID=DOMAIN 371-2-0;Parent=TE_BASE 371;annot=Class_I::LTR::Ty3/gypsy::chromovirus::Tekay CHR_tekay_Lycopersicon;name=CHD;color=#6a51a3
SL2.50ch01	feature	primer_binding_site	67612999	67613017	.	.	.	ID=PBS 371;Parent=TE_BASE 371;name=pbs;color=#c7e9c0
SL2.50ch01	feature	RR_tract	67616329	67616343	.	.	.	ID=PPT 371;Parent=TE_BASE 371;name=ppt;color=#41ab5d
SL2.50ch01	feature	long_terminal_repeat	67616347	67616409	.	.	.	ID=LTR RIGHT 371-0;Parent=TE_BASE 371;name=ltr right;color=#f032e6
SL2.50ch01	feature	long_terminal_repeat	67612904	67612965	.	.	.	ID=LTR LEFT 371-0;Parent=TE_BASE 371;name=ltr left;color=#f032e6
SL2.50ch01	feature	nested_repeat	67600028	67607322	.	.	.	ID=TE_BASE 372;name=TE_BASE 372;annot=Class_I::LTR::Ty3/gypsy::chromovirus::Tekay;color=#a9a9a9
SL2.50ch01	feature	repeat_fragment	67600028	67607322	.	.	.	ID=TE 372-0;Parent=TE_BASE 372;name=TE 372;color=#a9a9a9
SL2.50ch01	feature	polypeptide_conserved_region	67602059	67602209	.	-	.	ID=DOMAIN 372-0-0;Parent=TE_BASE 372;annot=Class_I::LTR::Ty3/gypsy::chromovirus::Tekay CHR_tekay_Lycopersicon;name=CHD;color=#6a51a3
SL2.50ch01	feature	polypeptide_conserved_region	67602266	67603301	.	-	.	ID=DOMAIN 372-1-0;Parent=TE_BASE 372;annot=Class_I::LTR::Ty3/gypsy::chromovirus::Tekay INT_del;name=INT;color=#b10026
SL2.50ch01	feature	polypeptide_conserved_region	67603628	67603979	.	-	.	ID=DOMAIN 372-2-0;Parent=TE_BASE 372;annot=Class_I::LTR::Ty3/gypsy::chromovirus::Tekay RNaseH_del;name=RH;color=#fc4e2a
SL2.50ch01	feature	polypeptide_conserved_region	67604113	67604788	.	-	.	ID=DOMAIN 372-3-0;Parent=TE_BASE 372;annot=Class_I::LTR::Ty3/gypsy::chromovirus::Tekay RT_del;name=RT;color=#feb24c
SL2.50ch01	feature	polypeptide_conserved_region	67605685	67606402	.	-	.	ID=DOMAIN 372-4-0;Parent=TE_BASE 372;annot=Class_I::LTR::Ty3/gypsy::chromovirus::Tekay GAG_del;name=GAG;color=#225ea8
SL2.50ch01	feature	primer_binding_site	67600296	67600313	.	.	.	ID=PBS 372;Parent=TE_BASE 372;name=ppt;color=#41ab5d
SL2.50ch01	feature	RR_tract	67607022	67607036	.	.	.	ID=PPT 372;Parent=TE_BASE 372;name=pbs;color=#c7e9c0
SL2.50ch01	feature	long_terminal_repeat	67607119	67607322	.	.	.	ID=LTR LEFT 372-0;Parent=TE_BASE 372;name=ltr left;color=#f032e6
SL2.50ch01	feature	long_terminal_repeat	67600028	67600231	.	.	.	ID=LTR RIGHT 372-0;Parent=TE_BASE 372;name=ltr right;color=#f032e6
SL2.50ch01	feature	nested_repeat	67588686	67600021	.	.	.	ID=TE_BASE 373;name=TE_BASE 373;annot=Class_I::LTR::Ty3/gypsy::non-chromovirus::OTA::Athila;color=#a9a9a9
SL2.50ch01	feature	repeat_fragment	67588686	67600021	.	.	.	ID=TE 373-0;Parent=TE_BASE 373;name=TE 373;color=#a9a9a9
SL2.50ch01	feature	polypeptide_conserved_region	67592349	67592721	.	+	.	ID=DOMAIN 373-0-0;Parent=TE_BASE 373;annot=Class_I::LTR::Ty3/gypsy::non-chromovirus::OTA::Athila RNaseH_cavemovirus;name=RH;color=#fc4e2a
SL2.50ch01	feature	primer_binding_site	67591724	67591741	.	.	.	ID=PBS 373;Parent=TE_BASE 373;name=pbs;color=#c7e9c0
SL2.50ch01	feature	RR_tract	67597018	67597032	.	.	.	ID=PPT 373;Parent=TE_BASE 373;name=ppt;color=#41ab5d
SL2.50ch01	feature	long_terminal_repeat	67597049	67600021	.	.	.	ID=LTR RIGHT 373-0;Parent=TE_BASE 373;name=ltr right;color=#f032e6
SL2.50ch01	feature	long_terminal_repeat	67588686	67591653	.	.	.	ID=LTR LEFT 373-0;Parent=TE_BASE 373;name=ltr left;color=#f032e6
SL2.50ch01	feature	nested_repeat	67581713	67586356	.	.	.	ID=TE_BASE 374;name=TE_BASE 374;annot=Class_I::LTR::Ty1/copia::Ale;color=#a9a9a9
SL2.50ch01	feature	repeat_fragment	67581713	67586356	.	.	.	ID=TE 374-0;Parent=TE_BASE 374;name=TE 374;color=#a9a9a9
SL2.50ch01	feature	polypeptide_conserved_region	67581960	67582359	.	-	.	ID=DOMAIN 374-0-0;Parent=TE_BASE 374;annot=Class_I::LTR::Ty1/copia::Ty1-outgroup RNaseH_copia;name=RH;color=#fc4e2a
SL2.50ch01	feature	polypeptide_conserved_region	67582641	67583352	.	-	.	ID=DOMAIN 374-1-0;Parent=TE_BASE 374;annot=Class_I::LTR::Ty1/copia::Ale RT_retrofit;name=RT;color=#feb24c
SL2.50ch01	feature	polypeptide_conserved_region	67584098	67584605	.	-	.	ID=DOMAIN 374-2-0;Parent=TE_BASE 374;annot=Class_I::LTR::Ty1/copia::Ale INT_retrofit;name=INT;color=#b10026
SL2.50ch01	feature	primer_binding_site	67581903	67581924	.	.	.	ID=PBS 374;Parent=TE_BASE 374;name=ppt;color=#41ab5d
SL2.50ch01	feature	RR_tract	67586086	67586100	.	.	.	ID=PPT 374;Parent=TE_BASE 374;name=pbs;color=#c7e9c0
SL2.50ch01	feature	long_terminal_repeat	67586168	67586356	.	.	.	ID=LTR LEFT 374-0;Parent=TE_BASE 374;name=ltr left;color=#f032e6
SL2.50ch01	feature	long_terminal_repeat	67581713	67581893	.	.	.	ID=LTR RIGHT 374-0;Parent=TE_BASE 374;name=ltr right;color=#f032e6
SL2.50ch01	feature	nested_repeat	67557324	67565484	.	.	.	ID=TE_BASE 376;name=TE_BASE 376;annot=Class_I::LTR::Ty3/gypsy::chromovirus::Tekay;color=#a9a9a9
SL2.50ch01	feature	repeat_fragment	67557324	67565484	.	.	.	ID=TE 376-0;Parent=TE_BASE 376;name=TE 376;color=#a9a9a9
SL2.50ch01	feature	polypeptide_conserved_region	67559886	67560609	.	+	.	ID=DOMAIN 376-0-0;Parent=TE_BASE 376;annot=Class_I::LTR::Ty3/gypsy::chromovirus::Tekay GAG_del;name=GAG;color=#225ea8
SL2.50ch01	feature	polypeptide_conserved_region	67561518	67562193	.	+	.	ID=DOMAIN 376-1-0;Parent=TE_BASE 376;annot=Class_I::LTR::Ty3/gypsy::chromovirus::Tekay RT_del;name=RT;color=#feb24c
SL2.50ch01	feature	polypeptide_conserved_region	67562328	67562679	.	+	.	ID=DOMAIN 376-2-0;Parent=TE_BASE 376;annot=Class_I::LTR::Ty3/gypsy::chromovirus::Tekay RNaseH_del;name=RH;color=#fc4e2a
SL2.50ch01	feature	polypeptide_conserved_region	67563490	67564042	.	+	.	ID=DOMAIN 376-3-0;Parent=TE_BASE 376;annot=Class_I::LTR::Ty3/gypsy::chromovirus::Tekay INT_del;name=INT;color=#b10026
SL2.50ch01	feature	polypeptide_conserved_region	67564099	67564249	.	+	.	ID=DOMAIN 376-4-0;Parent=TE_BASE 376;annot=Class_I::LTR::Ty3/gypsy::chromovirus::Tekay CHR_tekay_Lycopersicon;name=CHD;color=#6a51a3
SL2.50ch01	feature	primer_binding_site	67558349	67558365	.	.	.	ID=PBS 376;Parent=TE_BASE 376;name=pbs;color=#c7e9c0
SL2.50ch01	feature	RR_tract	67564300	67564314	.	.	.	ID=PPT 376;Parent=TE_BASE 376;name=ppt;color=#41ab5d
SL2.50ch01	feature	long_terminal_repeat	67564329	67565484	.	.	.	ID=LTR RIGHT 376-0;Parent=TE_BASE 376;name=ltr right;color=#f032e6
SL2.50ch01	feature	long_terminal_repeat	67557324	67558322	.	.	.	ID=LTR LEFT 376-0;Parent=TE_BASE 376;name=ltr left;color=#f032e6
SL2.50ch01	feature	nested_repeat	67525551	67530783	.	.	.	ID=TE_BASE 377;name=TE_BASE 377;annot=Class_I::LTR::Ty1/copia::Ivana;color=#a9a9a9
SL2.50ch01	feature	repeat_fragment	67525551	67530783	.	.	.	ID=TE 377-0;Parent=TE_BASE 377;name=TE 377;color=#a9a9a9
SL2.50ch01	feature	polypeptide_conserved_region	67526075	67526408	.	-	.	ID=DOMAIN 377-0-0;Parent=TE_BASE 377;annot=Class_I::LTR::Ty1/copia::Ivana RNaseH_oryco;name=RH;color=#fc4e2a
SL2.50ch01	feature	polypeptide_conserved_region	67526693	67527404	.	-	.	ID=DOMAIN 377-1-0;Parent=TE_BASE 377;annot=Class_I::LTR::Ty1/copia::Ivana RT_oryco;name=RT;color=#feb24c
SL2.50ch01	feature	polypeptide_conserved_region	67528024	67528609	.	-	.	ID=DOMAIN 377-2-0;Parent=TE_BASE 377;annot=Class_I::LTR::Ty1/copia::Ale INT_retrofit;name=INT;color=#b10026
SL2.50ch01	feature	primer_binding_site	67526001	67526021	.	.	.	ID=PBS 377;Parent=TE_BASE 377;name=ppt;color=#41ab5d
SL2.50ch01	feature	RR_tract	67530358	67530372	.	.	.	ID=PPT 377;Parent=TE_BASE 377;name=pbs;color=#c7e9c0
SL2.50ch01	feature	long_terminal_repeat	67530395	67530783	.	.	.	ID=LTR LEFT 377-0;Parent=TE_BASE 377;name=ltr left;color=#f032e6
SL2.50ch01	feature	long_terminal_repeat	67525551	67525939	.	.	.	ID=LTR RIGHT 377-0;Parent=TE_BASE 377;name=ltr right;color=#f032e6
SL2.50ch01	feature	target_site_duplication	67525546	67525550	.	.	.	ID=TSR RIGHT 377;Parent=TE_BASE 377;name=tsr right;color=#333333
SL2.50ch01	feature	target_site_duplication	67530784	67530788	.	.	.	ID=TSR LEFT 377;Parent=TE_BASE 377;name=tsr left;color=#333333
SL2.50ch01	feature	nested_repeat	67238849	67263742	.	.	.	ID=TE_BASE 379;name=TE_BASE 379;annot=Class_I::LTR::Ty3/gypsy::non-chromovirus::OTA::Ogre/Tat::Retand;color=#a9a9a9
SL2.50ch01	feature	repeat_fragment	67238849	67263742	.	.	.	ID=TE 379-0;Parent=TE_BASE 379;name=TE 379;color=#a9a9a9
SL2.50ch01	feature	polypeptide_conserved_region	67257139	67257607	.	+	.	ID=DOMAIN 379-0-0;Parent=TE_BASE 379;annot=Class_I::LTR::Ty3/gypsy::non-chromovirus::OTA::Ogre/Tat::Retand RT_tat;name=RT;color=#feb24c
SL2.50ch01	feature	polypeptide_conserved_region	67257749	67257938	.	+	.	ID=DOMAIN 379-1-0;Parent=TE_BASE 379;annot=Class_I::LTR::Ty3/gypsy::non-chromovirus::OTA::Ogre/Tat::Retand RNaseH_tat;name=RH;color=#fc4e2a
SL2.50ch01	feature	polypeptide_conserved_region	67258167	67258524	.	+	.	ID=DOMAIN 379-2-0;Parent=TE_BASE 379;annot=Class_I::LTR::Ty3/gypsy::non-chromovirus::OTA::Ogre/Tat::Ogre;name=aRH;color=#fc4e2a
SL2.50ch01	feature	polypeptide_conserved_region	67258836	67259874	.	+	.	ID=DOMAIN 379-3-0;Parent=TE_BASE 379;annot=Class_I::LTR::Ty3/gypsy::non-chromovirus::OTA::Ogre/Tat::Retand INT_tat;name=INT;color=#b10026
SL2.50ch01	feature	primer_binding_site	67240770	67240789	.	.	.	ID=PBS 379;Parent=TE_BASE 379;name=pbs;color=#c7e9c0
SL2.50ch01	feature	RR_tract	67261812	67261826	.	.	.	ID=PPT 379;Parent=TE_BASE 379;name=ppt;color=#41ab5d
SL2.50ch01	feature	long_terminal_repeat	67261870	67263742	.	.	.	ID=LTR RIGHT 379-0;Parent=TE_BASE 379;name=ltr right;color=#f032e6
SL2.50ch01	feature	long_terminal_repeat	67238849	67240725	.	.	.	ID=LTR LEFT 379-0;Parent=TE_BASE 379;name=ltr left;color=#f032e6
SL2.50ch01	feature	nested_repeat	67212084	67227950	.	.	.	ID=TE_BASE 380;name=TE_BASE 380;annot=Class_I::LTR::Ty3/gypsy::non-chromovirus::OTA::Ogre/Tat::Retand;color=#a9a9a9
SL2.50ch01	feature	repeat_fragment	67212084	67227950	.	.	.	ID=TE 380-0;Parent=TE_BASE 380;name=TE 380;color=#a9a9a9
SL2.50ch01	feature	polypeptide_conserved_region	67212842	67213259	.	-	.	ID=DOMAIN 380-0-0;Parent=TE_BASE 380;annot=Class_I::LTR::Ty3/gypsy::non-chromovirus::OTA::Ogre/Tat::Retand INT_tat;name=INT;color=#b10026
SL2.50ch01	feature	polypeptide_conserved_region	67213782	67214085	.	-	.	ID=DOMAIN 380-1-0;Parent=TE_BASE 380;annot=Class_I::LTR::Ty3/gypsy::non-chromovirus::OTA::Ogre/Tat::Ogre;name=aRH;color=#fc4e2a
SL2.50ch01	feature	polypeptide_conserved_region	67214854	67215109	.	-	.	ID=DOMAIN 380-2-0;Parent=TE_BASE 380;annot=Class_I::LTR::Ty3/gypsy::non-chromovirus::OTA::Ogre/Tat::Retand RT_tat;name=RT;color=#feb24c
SL2.50ch01	feature	RR_tract	67227350	67227364	.	.	.	ID=PPT 380;Parent=TE_BASE 380;name=pbs;color=#c7e9c0
SL2.50ch01	feature	long_terminal_repeat	67227423	67227950	.	.	.	ID=LTR LEFT 380-0;Parent=TE_BASE 380;name=ltr left;color=#f032e6
SL2.50ch01	feature	long_terminal_repeat	67212084	67212610	.	.	.	ID=LTR RIGHT 380-0;Parent=TE_BASE 380;name=ltr right;color=#f032e6
SL2.50ch01	feature	nested_repeat	67193805	67201540	.	.	.	ID=TE_BASE 381;name=TE_BASE 381;annot=Class_I::LTR::Ty3/gypsy::chromovirus::Tekay;color=#a9a9a9
SL2.50ch01	feature	repeat_fragment	67193805	67201540	.	.	.	ID=TE 381-0;Parent=TE_BASE 381;name=TE 381;color=#a9a9a9
SL2.50ch01	feature	polypeptide_conserved_region	67195579	67195729	.	-	.	ID=DOMAIN 381-0-0;Parent=TE_BASE 381;annot=Class_I::LTR::Ty3/gypsy::chromovirus::Tekay CHR_tekay_Lycopersicon;name=CHD;color=#6a51a3
SL2.50ch01	feature	polypeptide_conserved_region	67195801	67196500	.	-	.	ID=DOMAIN 381-1-0;Parent=TE_BASE 381;annot=Class_I::LTR::Ty3/gypsy::chromovirus::Tekay INT_del;name=INT;color=#b10026
SL2.50ch01	feature	polypeptide_conserved_region	67197147	67197498	.	-	.	ID=DOMAIN 381-2-0;Parent=TE_BASE 381;annot=Class_I::LTR::Ty3/gypsy::chromovirus::Tekay RNaseH_del;name=RH;color=#fc4e2a
SL2.50ch01	feature	polypeptide_conserved_region	67197633	67198308	.	-	.	ID=DOMAIN 381-3-0;Parent=TE_BASE 381;annot=Class_I::LTR::Ty3/gypsy::chromovirus::Tekay RT_del;name=RT;color=#feb24c
SL2.50ch01	feature	polypeptide_conserved_region	67199631	67199970	.	-	.	ID=DOMAIN 381-4-0;Parent=TE_BASE 381;annot=Class_I::LTR::Ty3/gypsy::chromovirus::Tekay GAG_del;name=GAG;color=#225ea8
SL2.50ch01	feature	primer_binding_site	67194005	67194023	.	.	.	ID=PBS 381;Parent=TE_BASE 381;name=ppt;color=#41ab5d
SL2.50ch01	feature	long_terminal_repeat	67201400	67201540	.	.	.	ID=LTR LEFT 381-0;Parent=TE_BASE 381;name=ltr left;color=#f032e6
SL2.50ch01	feature	long_terminal_repeat	67193805	67193946	.	.	.	ID=LTR RIGHT 381-0;Parent=TE_BASE 381;name=ltr right;color=#f032e6
SL2.50ch01	feature	nested_repeat	67170797	67178805	.	.	.	ID=TE_BASE 382;name=TE_BASE 382;annot=Class_I::LTR::Ty3/gypsy::chromovirus::Tekay;color=#a9a9a9
SL2.50ch01	feature	repeat_fragment	67170797	67178805	.	.	.	ID=TE 382-0;Parent=TE_BASE 382;name=TE 382;color=#a9a9a9
SL2.50ch01	feature	polypeptide_conserved_region	67172738	67172888	.	-	.	ID=DOMAIN 382-0-0;Parent=TE_BASE 382;annot=Class_I::LTR::Ty3/gypsy::chromovirus::Tekay CHR_tekay_Lycopersicon;name=CHD;color=#6a51a3
SL2.50ch01	feature	polypeptide_conserved_region	67172945	67173980	.	-	.	ID=DOMAIN 382-1-0;Parent=TE_BASE 382;annot=Class_I::LTR::Ty3/gypsy::chromovirus::Tekay INT_del;name=INT;color=#b10026
SL2.50ch01	feature	polypeptide_conserved_region	67174307	67174538	.	-	.	ID=DOMAIN 382-2-0;Parent=TE_BASE 382;annot=Class_I::LTR::Ty3/gypsy::chromovirus::Tekay RNaseH_del;name=RH;color=#fc4e2a
SL2.50ch01	feature	polypeptide_conserved_region	67174793	67175468	.	-	.	ID=DOMAIN 382-3-0;Parent=TE_BASE 382;annot=Class_I::LTR::Ty3/gypsy::chromovirus::Tekay RT_del;name=RT;color=#feb24c
SL2.50ch01	feature	polypeptide_conserved_region	67176365	67177097	.	-	.	ID=DOMAIN 382-4-0;Parent=TE_BASE 382;annot=Class_I::LTR::Ty3/gypsy::chromovirus::Tekay GAG_del;name=GAG;color=#225ea8
SL2.50ch01	feature	primer_binding_site	67171776	67171796	.	.	.	ID=PBS 382;Parent=TE_BASE 382;name=ppt;color=#41ab5d
SL2.50ch01	feature	RR_tract	67177673	67177687	.	.	.	ID=PPT 382;Parent=TE_BASE 382;name=pbs;color=#c7e9c0
SL2.50ch01	feature	long_terminal_repeat	67177770	67178805	.	.	.	ID=LTR LEFT 382-0;Parent=TE_BASE 382;name=ltr left;color=#f032e6
SL2.50ch01	feature	long_terminal_repeat	67170797	67171727	.	.	.	ID=LTR RIGHT 382-0;Parent=TE_BASE 382;name=ltr right;color=#f032e6
SL2.50ch01	feature	nested_repeat	67086789	67119088	.	.	.	ID=TE_BASE 384;name=TE_BASE 384;annot=Class_I::LTR::Ty3/gypsy::chromovirus::Tekay;color=#a9a9a9
SL2.50ch01	feature	repeat_fragment	67086789	67119088	.	.	.	ID=TE 384-0;Parent=TE_BASE 384;name=TE 384;color=#a9a9a9
SL2.50ch01	feature	polypeptide_conserved_region	67105283	67105610	.	-	.	ID=DOMAIN 384-0-0;Parent=TE_BASE 384;annot=Class_I::LTR::Ty3/gypsy::chromovirus::Tekay RNaseH_del;name=RH;color=#fc4e2a
SL2.50ch01	feature	polypeptide_conserved_region	67106052	67106412	.	-	.	ID=DOMAIN 384-1-0;Parent=TE_BASE 384;annot=Class_I::LTR::Ty3/gypsy::chromovirus::Tekay RT_del;name=RT;color=#feb24c
SL2.50ch01	feature	long_terminal_repeat	67118736	67119088	.	.	.	ID=LTR LEFT 384-0;Parent=TE_BASE 384;name=ltr left;color=#f032e6
SL2.50ch01	feature	long_terminal_repeat	67086789	67087126	.	.	.	ID=LTR RIGHT 384-0;Parent=TE_BASE 384;name=ltr right;color=#f032e6
SL2.50ch01	feature	nested_repeat	67072918	67079864	.	.	.	ID=TE_BASE 385;name=TE_BASE 385;annot=Class_I::LTR::Ty3/gypsy::chromovirus::Tekay;color=#a9a9a9
SL2.50ch01	feature	repeat_fragment	67072918	67079864	.	.	.	ID=TE 385-0;Parent=TE_BASE 385;name=TE 385;color=#a9a9a9
SL2.50ch01	feature	polypeptide_conserved_region	67074512	67075232	.	+	.	ID=DOMAIN 385-0-0;Parent=TE_BASE 385;annot=Class_I::LTR::Ty3/gypsy::chromovirus::Tekay GAG_del;name=GAG;color=#225ea8
SL2.50ch01	feature	polypeptide_conserved_region	67076144	67076615	.	+	.	ID=DOMAIN 385-1-0;Parent=TE_BASE 385;annot=Class_I::LTR::Ty3/gypsy::chromovirus::Tekay RT_del;name=RT;color=#feb24c
SL2.50ch01	feature	polypeptide_conserved_region	67076909	67077260	.	+	.	ID=DOMAIN 385-2-0;Parent=TE_BASE 385;annot=Class_I::LTR::Ty3/gypsy::chromovirus::Tekay RNaseH_del;name=RH;color=#fc4e2a
SL2.50ch01	feature	polypeptide_conserved_region	67077587	67078562	.	+	.	ID=DOMAIN 385-3-0;Parent=TE_BASE 385;annot=Class_I::LTR::Ty3/gypsy::chromovirus::Tekay INT_del;name=INT;color=#b10026
SL2.50ch01	feature	polypeptide_conserved_region	67078695	67078845	.	+	.	ID=DOMAIN 385-4-0;Parent=TE_BASE 385;annot=Class_I::LTR::Ty3/gypsy::chromovirus::Tekay CHR_tekay_Lycopersicon;name=CHD;color=#6a51a3
SL2.50ch01	feature	RR_tract	67079483	67079497	.	.	.	ID=PPT 385;Parent=TE_BASE 385;name=ppt;color=#41ab5d
SL2.50ch01	feature	long_terminal_repeat	67079515	67079864	.	.	.	ID=LTR RIGHT 385-0;Parent=TE_BASE 385;name=ltr right;color=#f032e6
SL2.50ch01	feature	long_terminal_repeat	67072918	67073218	.	.	.	ID=LTR LEFT 385-0;Parent=TE_BASE 385;name=ltr left;color=#f032e6
SL2.50ch01	feature	nested_repeat	67049444	67068266	.	.	.	ID=TE_BASE 386;name=TE_BASE 386;annot=Class_I::LTR::Ty3/gypsy::non-chromovirus::OTA::Ogre/Tat::Retand;color=#a9a9a9
SL2.50ch01	feature	repeat_fragment	67049444	67068266	.	.	.	ID=TE 386-0;Parent=TE_BASE 386;name=TE 386;color=#a9a9a9
SL2.50ch01	feature	polypeptide_conserved_region	67057575	67057836	.	+	.	ID=DOMAIN 386-0-0;Parent=TE_BASE 386;annot=Class_I::LTR::Ty3/gypsy::non-chromovirus::OTA::Ogre/Tat::Retand RT_tat;name=RT;color=#feb24c
SL2.50ch01	feature	polypeptide_conserved_region	67058580	67058829	.	+	.	ID=DOMAIN 386-1-0;Parent=TE_BASE 386;annot=Class_I::LTR::Ty3/gypsy::non-chromovirus::OTA::Ogre/Tat::Ogre;name=aRH;color=#fc4e2a
SL2.50ch01	feature	polypeptide_conserved_region	67059257	67060280	.	+	.	ID=DOMAIN 386-2-0;Parent=TE_BASE 386;annot=Class_I::LTR::Ty3/gypsy::non-chromovirus::OTA::Ogre/Tat::Retand INT_tat;name=INT;color=#b10026
SL2.50ch01	feature	RR_tract	67068081	67068095	.	.	.	ID=PPT 386;Parent=TE_BASE 386;name=ppt;color=#41ab5d
SL2.50ch01	feature	long_terminal_repeat	67068095	67068266	.	.	.	ID=LTR RIGHT 386-0;Parent=TE_BASE 386;name=ltr right;color=#f032e6
SL2.50ch01	feature	long_terminal_repeat	67049444	67049615	.	.	.	ID=LTR LEFT 386-0;Parent=TE_BASE 386;name=ltr left;color=#f032e6
SL2.50ch01	feature	nested_repeat	67011456	67032380	.	.	.	ID=TE_BASE 387;name=TE_BASE 387;annot=Class_I::LTR::Ty3/gypsy::non-chromovirus::OTA::Ogre/Tat::Retand;color=#a9a9a9
SL2.50ch01	feature	repeat_fragment	67011456	67032380	.	.	.	ID=TE 387-0;Parent=TE_BASE 387;name=TE 387;color=#a9a9a9
SL2.50ch01	feature	polypeptide_conserved_region	67024216	67024840	.	+	.	ID=DOMAIN 387-0-0;Parent=TE_BASE 387;annot=Class_I::LTR::Ty3/gypsy::non-chromovirus::OTA::Ogre/Tat::Retand RT_tat;name=RT;color=#feb24c
SL2.50ch01	feature	polypeptide_conserved_region	67024984	67025347	.	+	.	ID=DOMAIN 387-1-0;Parent=TE_BASE 387;annot=Class_I::LTR::Ty3/gypsy::non-chromovirus::OTA::Ogre/Tat::Retand RNaseH_tat;name=RH;color=#fc4e2a
SL2.50ch01	feature	polypeptide_conserved_region	67025449	67025689	.	+	.	ID=DOMAIN 387-2-0;Parent=TE_BASE 387;annot=Class_I::LTR::Ty3/gypsy::non-chromovirus::OTA::Ogre/Tat::Ogre;name=aRH;color=#fc4e2a
SL2.50ch01	feature	polypeptide_conserved_region	67026111	67026453	.	+	.	ID=DOMAIN 387-3-0;Parent=TE_BASE 387;annot=Class_I::LTR::Ty3/gypsy::non-chromovirus::OTA::Ogre/Tat::Retand INT_tat;name=INT;color=#b10026
SL2.50ch01	feature	primer_binding_site	67011707	67011725	.	.	.	ID=PBS 387;Parent=TE_BASE 387;name=pbs;color=#c7e9c0
SL2.50ch01	feature	RR_tract	67032169	67032183	.	.	.	ID=PPT 387;Parent=TE_BASE 387;name=ppt;color=#41ab5d
SL2.50ch01	feature	long_terminal_repeat	67032208	67032380	.	.	.	ID=LTR RIGHT 387-0;Parent=TE_BASE 387;name=ltr right;color=#f032e6
SL2.50ch01	feature	long_terminal_repeat	67011456	67011628	.	.	.	ID=LTR LEFT 387-0;Parent=TE_BASE 387;name=ltr left;color=#f032e6
SL2.50ch01	feature	nested_repeat	66981839	67009967	.	.	.	ID=TE_BASE 388;name=TE_BASE 388;annot=Class_I::LTR::Ty3/gypsy::non-chromovirus::OTA::Ogre/Tat::Retand;color=#a9a9a9
SL2.50ch01	feature	repeat_fragment	66981839	67009967	.	.	.	ID=TE 388-0;Parent=TE_BASE 388;name=TE 388;color=#a9a9a9
SL2.50ch01	feature	polypeptide_conserved_region	67001722	67002037	.	+	.	ID=DOMAIN 388-0-0;Parent=TE_BASE 388;annot=Class_I::LTR::Ty3/gypsy::non-chromovirus::OTA::Ogre/Tat::Retand RT_tat;name=RT;color=#feb24c
SL2.50ch01	feature	polypeptide_conserved_region	67002299	67002662	.	+	.	ID=DOMAIN 388-1-0;Parent=TE_BASE 388;annot=Class_I::LTR::Ty3/gypsy::non-chromovirus::OTA::Ogre/Tat::Retand RNaseH_tat;name=RH;color=#fc4e2a
SL2.50ch01	feature	polypeptide_conserved_region	67002764	67003124	.	+	.	ID=DOMAIN 388-2-0;Parent=TE_BASE 388;annot=Class_I::LTR::Ty3/gypsy::non-chromovirus::OTA::Ogre/Tat::Ogre;name=aRH;color=#fc4e2a
SL2.50ch01	feature	polypeptide_conserved_region	67003463	67004465	.	+	.	ID=DOMAIN 388-3-0;Parent=TE_BASE 388;annot=Class_I::LTR::Ty3/gypsy::non-chromovirus::OTA::Ogre/Tat::Retand INT_tat;name=INT;color=#b10026
SL2.50ch01	feature	long_terminal_repeat	67009489	67009967	.	.	.	ID=LTR RIGHT 388-0;Parent=TE_BASE 388;name=ltr right;color=#f032e6
SL2.50ch01	feature	long_terminal_repeat	66981839	66982324	.	.	.	ID=LTR LEFT 388-0;Parent=TE_BASE 388;name=ltr left;color=#f032e6
SL2.50ch01	feature	nested_repeat	66970885	66978794	.	.	.	ID=TE_BASE 389;name=TE_BASE 389;annot=Class_I::LTR::Ty3/gypsy::chromovirus::Tekay;color=#a9a9a9
SL2.50ch01	feature	repeat_fragment	66970885	66978794	.	.	.	ID=TE 389-0;Parent=TE_BASE 389;name=TE 389;color=#a9a9a9
SL2.50ch01	feature	polypeptide_conserved_region	66974139	66974889	.	+	.	ID=DOMAIN 389-0-0;Parent=TE_BASE 389;annot=Class_I::LTR::Ty3/gypsy::chromovirus::Tekay GAG_del;name=GAG;color=#225ea8
SL2.50ch01	feature	polypeptide_conserved_region	66976068	66976524	.	+	.	ID=DOMAIN 389-1-0;Parent=TE_BASE 389;annot=Class_I::LTR::Ty3/gypsy::chromovirus::Tekay RT_del;name=RT;color=#feb24c
SL2.50ch01	feature	polypeptide_conserved_region	66976659	66977010	.	+	.	ID=DOMAIN 389-2-0;Parent=TE_BASE 389;annot=Class_I::LTR::Ty3/gypsy::chromovirus::Tekay RNaseH_del;name=RH;color=#fc4e2a
SL2.50ch01	feature	polypeptide_conserved_region	66977337	66978360	.	+	.	ID=DOMAIN 389-3-0;Parent=TE_BASE 389;annot=Class_I::LTR::Ty3/gypsy::chromovirus::Tekay INT_del;name=INT;color=#b10026
SL2.50ch01	feature	polypeptide_conserved_region	66978429	66978576	.	+	.	ID=DOMAIN 389-4-0;Parent=TE_BASE 389;annot=Class_I::LTR::Ty3/gypsy::chromovirus::Tekay CHR_tekay_Lycopersicon;name=CHD;color=#6a51a3
SL2.50ch01	feature	long_terminal_repeat	66978643	66978794	.	.	.	ID=LTR RIGHT 389-0;Parent=TE_BASE 389;name=ltr right;color=#f032e6
SL2.50ch01	feature	long_terminal_repeat	66970885	66971036	.	.	.	ID=LTR LEFT 389-0;Parent=TE_BASE 389;name=ltr left;color=#f032e6
SL2.50ch01	feature	target_site_duplication	66970881	66970884	.	.	.	ID=TSR LEFT 389;Parent=TE_BASE 389;name=tsr left;color=#333333
SL2.50ch01	feature	target_site_duplication	66978795	66978798	.	.	.	ID=TSR RIGHT 389;Parent=TE_BASE 389;name=tsr right;color=#333333
SL2.50ch01	feature	nested_repeat	66956408	66964088	.	.	.	ID=TE_BASE 390;name=TE_BASE 390;annot=Class_I::LTR::Ty3/gypsy::chromovirus::Tekay;color=#a9a9a9
SL2.50ch01	feature	repeat_fragment	66956408	66964088	.	.	.	ID=TE 390-0;Parent=TE_BASE 390;name=TE 390;color=#a9a9a9
SL2.50ch01	feature	polypeptide_conserved_region	66957833	66958298	.	+	.	ID=DOMAIN 390-0-0;Parent=TE_BASE 390;annot=Class_I::LTR::Ty3/gypsy::chromovirus::Tekay GAG_del;name=GAG;color=#225ea8
SL2.50ch01	feature	polypeptide_conserved_region	66959466	66960135	.	+	.	ID=DOMAIN 390-1-0;Parent=TE_BASE 390;annot=Class_I::LTR::Ty3/gypsy::chromovirus::Tekay RT_del;name=RT;color=#feb24c
SL2.50ch01	feature	polypeptide_conserved_region	66960277	66960628	.	+	.	ID=DOMAIN 390-2-0;Parent=TE_BASE 390;annot=Class_I::LTR::Ty3/gypsy::chromovirus::Tekay RNaseH_del;name=RH;color=#fc4e2a
SL2.50ch01	feature	polypeptide_conserved_region	66961196	66961964	.	+	.	ID=DOMAIN 390-3-0;Parent=TE_BASE 390;annot=Class_I::LTR::Ty3/gypsy::chromovirus::Tekay INT_del;name=INT;color=#b10026
SL2.50ch01	feature	polypeptide_conserved_region	66962042	66962192	.	+	.	ID=DOMAIN 390-4-0;Parent=TE_BASE 390;annot=Class_I::LTR::Ty3/gypsy::chromovirus::Tekay CHR_tekay_Lycopersicon;name=CHD;color=#6a51a3
SL2.50ch01	feature	primer_binding_site	66957124	66957143	.	.	.	ID=PBS 390;Parent=TE_BASE 390;name=pbs;color=#c7e9c0
SL2.50ch01	feature	RR_tract	66963319	66963333	.	.	.	ID=PPT 390;Parent=TE_BASE 390;name=ppt;color=#41ab5d
SL2.50ch01	feature	long_terminal_repeat	66963378	66964088	.	.	.	ID=LTR RIGHT 390-0;Parent=TE_BASE 390;name=ltr right;color=#f032e6
SL2.50ch01	feature	long_terminal_repeat	66956408	66957117	.	.	.	ID=LTR LEFT 390-0;Parent=TE_BASE 390;name=ltr left;color=#f032e6
SL2.50ch01	feature	nested_repeat	66933076	66937512	.	.	.	ID=TE_BASE 392;name=TE_BASE 392;annot=Class_I::LTR::Ty1/copia::Tork;color=#a9a9a9
SL2.50ch01	feature	repeat_fragment	66933076	66937512	.	.	.	ID=TE 392-0;Parent=TE_BASE 392;name=TE 392;color=#a9a9a9
SL2.50ch01	feature	polypeptide_conserved_region	66933681	66933876	.	+	.	ID=DOMAIN 392-0-0;Parent=TE_BASE 392;annot=Class_I::LTR::Ty1/copia::Tork GAG_tork;name=GAG;color=#225ea8
SL2.50ch01	feature	polypeptide_conserved_region	66934246	66934495	.	+	.	ID=DOMAIN 392-1-0;Parent=TE_BASE 392;annot=Class_I::LTR::Ty1/copia::Tork AP_tork;name=PROT;color=#ffeda0
SL2.50ch01	feature	polypeptide_conserved_region	66934630	66935227	.	+	.	ID=DOMAIN 392-2-0;Parent=TE_BASE 392;annot=Class_I::LTR::Ty1/copia::Tork INT_tork;name=INT;color=#b10026
SL2.50ch01	feature	polypeptide_conserved_region	66935778	66936504	.	+	.	ID=DOMAIN 392-3-0;Parent=TE_BASE 392;annot=Class_I::LTR::Ty1/copia::Tork RT_tork;name=RT;color=#feb24c
SL2.50ch01	feature	polypeptide_conserved_region	66936813	66937107	.	+	.	ID=DOMAIN 392-4-0;Parent=TE_BASE 392;annot=Class_I::LTR::Ty1/copia::Tork RNaseH_tork;name=RH;color=#fc4e2a
SL2.50ch01	feature	long_terminal_repeat	66937385	66937512	.	.	.	ID=LTR RIGHT 392-0;Parent=TE_BASE 392;name=ltr right;color=#f032e6
SL2.50ch01	feature	long_terminal_repeat	66933076	66933214	.	.	.	ID=LTR LEFT 392-0;Parent=TE_BASE 392;name=ltr left;color=#f032e6
SL2.50ch01	feature	nested_repeat	66901273	66907201	.	.	.	ID=TE_BASE 393;name=TE_BASE 393;annot=Class_I::LTR::Ty3/gypsy::chromovirus::Tekay;color=#a9a9a9
SL2.50ch01	feature	repeat_fragment	66901273	66907201	.	.	.	ID=TE 393-0;Parent=TE_BASE 393;name=TE 393;color=#a9a9a9
SL2.50ch01	feature	polypeptide_conserved_region	66901981	66902446	.	+	.	ID=DOMAIN 393-0-0;Parent=TE_BASE 393;annot=Class_I::LTR::Ty3/gypsy::chromovirus::Tekay GAG_del;name=GAG;color=#225ea8
SL2.50ch01	feature	polypeptide_conserved_region	66903614	66904289	.	+	.	ID=DOMAIN 393-1-0;Parent=TE_BASE 393;annot=Class_I::LTR::Ty3/gypsy::chromovirus::Tekay RT_del;name=RT;color=#feb24c
SL2.50ch01	feature	polypeptide_conserved_region	66904423	66904774	.	+	.	ID=DOMAIN 393-2-0;Parent=TE_BASE 393;annot=Class_I::LTR::Ty3/gypsy::chromovirus::Tekay RNaseH_del;name=RH;color=#fc4e2a
SL2.50ch01	feature	polypeptide_conserved_region	66905101	66905656	.	+	.	ID=DOMAIN 393-3-0;Parent=TE_BASE 393;annot=Class_I::LTR::Ty3/gypsy::chromovirus::Tekay INT_del;name=INT;color=#b10026
SL2.50ch01	feature	polypeptide_conserved_region	66906165	66906315	.	+	.	ID=DOMAIN 393-4-0;Parent=TE_BASE 393;annot=Class_I::LTR::Ty3/gypsy::chromovirus::Tekay CHR_tekay_Lycopersicon;name=CHD;color=#6a51a3
SL2.50ch01	feature	primer_binding_site	66901381	66901400	.	.	.	ID=PBS 393;Parent=TE_BASE 393;name=pbs;color=#c7e9c0
SL2.50ch01	feature	long_terminal_repeat	66907100	66907201	.	.	.	ID=LTR RIGHT 393-0;Parent=TE_BASE 393;name=ltr right;color=#f032e6
SL2.50ch01	feature	long_terminal_repeat	66901273	66901374	.	.	.	ID=LTR LEFT 393-0;Parent=TE_BASE 393;name=ltr left;color=#f032e6
SL2.50ch01	feature	nested_repeat	66865487	66886272	.	.	.	ID=TE_BASE 394;name=TE_BASE 394;annot=Class_I::LTR::Ty3/gypsy::chromovirus::Tekay;color=#a9a9a9
SL2.50ch01	feature	repeat_fragment	66865487	66886272	.	.	.	ID=TE 394-0;Parent=TE_BASE 394;name=TE 394;color=#a9a9a9
SL2.50ch01	feature	polypeptide_conserved_region	66869132	66869681	.	-	.	ID=DOMAIN 394-0-0;Parent=TE_BASE 394;annot=Class_I::LTR::Ty3/gypsy::chromovirus::Tekay INT_del;name=INT;color=#b10026
SL2.50ch01	feature	polypeptide_conserved_region	66877982	66878390	.	+	.	ID=DOMAIN 394-1-0;Parent=TE_BASE 394;annot=Class_I::LTR::Ty3/gypsy::chromovirus::Tekay RT_del;name=RT;color=#feb24c
SL2.50ch01	feature	polypeptide_conserved_region	66878653	66878959	.	+	.	ID=DOMAIN 394-2-0;Parent=TE_BASE 394;annot=Class_I::LTR::Ty3/gypsy::chromovirus::Tekay RNaseH_del;name=RH;color=#fc4e2a
SL2.50ch01	feature	RR_tract	66886065	66886079	.	.	.	ID=PPT 394;Parent=TE_BASE 394;name=pbs;color=#c7e9c0
SL2.50ch01	feature	long_terminal_repeat	66886160	66886272	.	.	.	ID=LTR LEFT 394-0;Parent=TE_BASE 394;name=ltr left;color=#f032e6
SL2.50ch01	feature	long_terminal_repeat	66865487	66865616	.	.	.	ID=LTR RIGHT 394-0;Parent=TE_BASE 394;name=ltr right;color=#f032e6
SL2.50ch01	feature	nested_repeat	66756259	66764116	.	.	.	ID=TE_BASE 395;name=TE_BASE 395;annot=Class_I::LTR::Ty3/gypsy::chromovirus::Tekay;color=#a9a9a9
SL2.50ch01	feature	repeat_fragment	66756259	66764116	.	.	.	ID=TE 395-0;Parent=TE_BASE 395;name=TE 395;color=#a9a9a9
SL2.50ch01	feature	polypeptide_conserved_region	66758184	66758334	.	-	.	ID=DOMAIN 395-0-0;Parent=TE_BASE 395;annot=Class_I::LTR::Ty3/gypsy::chromovirus::Tekay CHR_tekay_Lycopersicon;name=CHD;color=#6a51a3
SL2.50ch01	feature	polypeptide_conserved_region	66758749	66759415	.	-	.	ID=DOMAIN 395-1-0;Parent=TE_BASE 395;annot=Class_I::LTR::Ty3/gypsy::chromovirus::Tekay INT_del;name=INT;color=#b10026
SL2.50ch01	feature	polypeptide_conserved_region	66759750	66760101	.	-	.	ID=DOMAIN 395-2-0;Parent=TE_BASE 395;annot=Class_I::LTR::Ty3/gypsy::chromovirus::Tekay RNaseH_del;name=RH;color=#fc4e2a
SL2.50ch01	feature	polypeptide_conserved_region	66760236	66760911	.	-	.	ID=DOMAIN 395-3-0;Parent=TE_BASE 395;annot=Class_I::LTR::Ty3/gypsy::chromovirus::Tekay RT_del;name=RT;color=#feb24c
SL2.50ch01	feature	polypeptide_conserved_region	66762108	66762576	.	-	.	ID=DOMAIN 395-4-0;Parent=TE_BASE 395;annot=Class_I::LTR::Ty3/gypsy::chromovirus::Tekay GAG_del;name=GAG;color=#225ea8
SL2.50ch01	feature	long_terminal_repeat	66763288	66764116	.	.	.	ID=LTR LEFT 395-0;Parent=TE_BASE 395;name=ltr left;color=#f032e6
SL2.50ch01	feature	long_terminal_repeat	66756259	66757085	.	.	.	ID=LTR RIGHT 395-0;Parent=TE_BASE 395;name=ltr right;color=#f032e6
SL2.50ch01	feature	nested_repeat	66714021	66717250	.	.	.	ID=TE_BASE 396;name=TE_BASE 396;annot=Class_I::LTR::Ty3/gypsy::chromovirus::Galadriel;color=#a9a9a9
SL2.50ch01	feature	repeat_fragment	66714021	66717250	.	.	.	ID=TE 396-0;Parent=TE_BASE 396;name=TE 396;color=#a9a9a9
SL2.50ch01	feature	polypeptide_conserved_region	66715155	66715752	.	+	.	ID=DOMAIN 396-0-0;Parent=TE_BASE 396;annot=Class_I::LTR::Ty3/gypsy::chromovirus::Galadriel GAG_galadriel;name=GAG;color=#225ea8
SL2.50ch01	feature	primer_binding_site	66714526	66714540	.	.	.	ID=PBS 396;Parent=TE_BASE 396;name=pbs;color=#c7e9c0
SL2.50ch01	feature	RR_tract	66716713	66716727	.	.	.	ID=PPT 396;Parent=TE_BASE 396;name=ppt;color=#41ab5d
SL2.50ch01	feature	long_terminal_repeat	66716748	66717250	.	.	.	ID=LTR RIGHT 396-0;Parent=TE_BASE 396;name=ltr right;color=#f032e6
SL2.50ch01	feature	long_terminal_repeat	66714021	66714521	.	.	.	ID=LTR LEFT 396-0;Parent=TE_BASE 396;name=ltr left;color=#f032e6
SL2.50ch01	feature	target_site_duplication	66714017	66714020	.	.	.	ID=TSR LEFT 396;Parent=TE_BASE 396;name=tsr left;color=#333333
SL2.50ch01	feature	target_site_duplication	66717251	66717254	.	.	.	ID=TSR RIGHT 396;Parent=TE_BASE 396;name=tsr right;color=#333333
SL2.50ch01	feature	nested_repeat	66672953	66680850	.	.	.	ID=TE_BASE 397;name=TE_BASE 397;annot=Class_I::LTR::Ty3/gypsy::chromovirus::Tekay;color=#a9a9a9
SL2.50ch01	feature	repeat_fragment	66672953	66680850	.	.	.	ID=TE 397-0;Parent=TE_BASE 397;name=TE 397;color=#a9a9a9
SL2.50ch01	feature	polypeptide_conserved_region	66675461	66675800	.	+	.	ID=DOMAIN 397-0-0;Parent=TE_BASE 397;annot=Class_I::LTR::Ty3/gypsy::chromovirus::Tekay GAG_del;name=GAG;color=#225ea8
SL2.50ch01	feature	polypeptide_conserved_region	66677315	66677771	.	+	.	ID=DOMAIN 397-1-0;Parent=TE_BASE 397;annot=Class_I::LTR::Ty3/gypsy::chromovirus::Tekay RT_del;name=RT;color=#feb24c
SL2.50ch01	feature	polypeptide_conserved_region	66677935	66678247	.	+	.	ID=DOMAIN 397-2-0;Parent=TE_BASE 397;annot=Class_I::LTR::Ty3/gypsy::chromovirus::Tekay RNaseH_del;name=RH;color=#fc4e2a
SL2.50ch01	feature	polypeptide_conserved_region	66678574	66679117	.	+	.	ID=DOMAIN 397-3-0;Parent=TE_BASE 397;annot=Class_I::LTR::Ty3/gypsy::chromovirus::Tekay INT_del;name=INT;color=#b10026
SL2.50ch01	feature	polypeptide_conserved_region	66679666	66679816	.	+	.	ID=DOMAIN 397-4-0;Parent=TE_BASE 397;annot=Class_I::LTR::Ty3/gypsy::chromovirus::Tekay CHR_tekay_Lycopersicon;name=CHD;color=#6a51a3
SL2.50ch01	feature	primer_binding_site	66673958	66673976	.	.	.	ID=PBS 397;Parent=TE_BASE 397;name=pbs;color=#c7e9c0
SL2.50ch01	feature	RR_tract	66679867	66679881	.	.	.	ID=PPT 397;Parent=TE_BASE 397;name=ppt;color=#41ab5d
SL2.50ch01	feature	long_terminal_repeat	66679896	66680850	.	.	.	ID=LTR RIGHT 397-0;Parent=TE_BASE 397;name=ltr right;color=#f032e6
SL2.50ch01	feature	long_terminal_repeat	66672953	66673878	.	.	.	ID=LTR LEFT 397-0;Parent=TE_BASE 397;name=ltr left;color=#f032e6
SL2.50ch01	feature	nested_repeat	66601900	66616064	.	.	.	ID=TE_BASE 398;name=TE_BASE 398;annot=Class_I::LTR::Ty3/gypsy::non-chromovirus::OTA::Athila;color=#a9a9a9
SL2.50ch01	feature	repeat_fragment	66601900	66616064	.	.	.	ID=TE 398-0;Parent=TE_BASE 398;name=TE 398;color=#a9a9a9
SL2.50ch01	feature	polypeptide_conserved_region	66603907	66604408	.	+	.	ID=DOMAIN 398-0-0;Parent=TE_BASE 398;annot=Class_I::LTR::Ty3/gypsy::non-chromovirus::OTA::Athila GAG_athila;name=GAG;color=#225ea8
SL2.50ch01	feature	polypeptide_conserved_region	66605590	66605866	.	+	.	ID=DOMAIN 398-1-0;Parent=TE_BASE 398;annot=Class_I::LTR::Ty3/gypsy::non-chromovirus::OTA::Athila AP_athila;name=PROT;color=#ffeda0
SL2.50ch01	feature	polypeptide_conserved_region	66606478	66606874	.	+	.	ID=DOMAIN 398-2-0;Parent=TE_BASE 398;annot=Class_I::LTR::Ty3/gypsy::non-chromovirus::OTA::Athila RT_athila;name=RT;color=#feb24c
SL2.50ch01	feature	polypeptide_conserved_region	66607346	66607706	.	+	.	ID=DOMAIN 398-3-0;Parent=TE_BASE 398;annot=Class_I::LTR::Ty3/gypsy::non-chromovirus::OTA::Athila RNaseH_athila;name=RH;color=#fc4e2a
SL2.50ch01	feature	polypeptide_conserved_region	66608307	66609027	.	+	.	ID=DOMAIN 398-4-0;Parent=TE_BASE 398;annot=Class_I::LTR::Ty3/gypsy::non-chromovirus::OTA::Athila INT_athila;name=INT;color=#b10026
SL2.50ch01	feature	primer_binding_site	66603448	66603465	.	.	.	ID=PBS 398;Parent=TE_BASE 398;name=pbs;color=#c7e9c0
SL2.50ch01	feature	RR_tract	66614469	66614483	.	.	.	ID=PPT 398;Parent=TE_BASE 398;name=ppt;color=#41ab5d
SL2.50ch01	feature	long_terminal_repeat	66614499	66616064	.	.	.	ID=LTR RIGHT 398-0;Parent=TE_BASE 398;name=ltr right;color=#f032e6
SL2.50ch01	feature	long_terminal_repeat	66601900	66603440	.	.	.	ID=LTR LEFT 398-0;Parent=TE_BASE 398;name=ltr left;color=#f032e6
SL2.50ch01	feature	target_site_duplication	66601895	66601899	.	.	.	ID=TSR LEFT 398;Parent=TE_BASE 398;name=tsr left;color=#333333
SL2.50ch01	feature	target_site_duplication	66616065	66616069	.	.	.	ID=TSR RIGHT 398;Parent=TE_BASE 398;name=tsr right;color=#333333
SL2.50ch01	feature	nested_repeat	66588933	66596392	.	.	.	ID=TE_BASE 399;name=TE_BASE 399;annot=Class_I::LTR::Ty3/gypsy::chromovirus::Tekay;color=#a9a9a9
SL2.50ch01	feature	repeat_fragment	66588933	66596392	.	.	.	ID=TE 399-0;Parent=TE_BASE 399;name=TE 399;color=#a9a9a9
SL2.50ch01	feature	polypeptide_conserved_region	66590356	66591088	.	+	.	ID=DOMAIN 399-0-0;Parent=TE_BASE 399;annot=Class_I::LTR::Ty3/gypsy::chromovirus::Tekay GAG_del;name=GAG;color=#225ea8
SL2.50ch01	feature	polypeptide_conserved_region	66591987	66592662	.	+	.	ID=DOMAIN 399-1-0;Parent=TE_BASE 399;annot=Class_I::LTR::Ty3/gypsy::chromovirus::Tekay RT_del;name=RT;color=#feb24c
SL2.50ch01	feature	polypeptide_conserved_region	66592804	66593149	.	+	.	ID=DOMAIN 399-2-0;Parent=TE_BASE 399;annot=Class_I::LTR::Ty3/gypsy::chromovirus::Tekay RNaseH_del;name=RH;color=#fc4e2a
SL2.50ch01	feature	polypeptide_conserved_region	66593476	66594511	.	+	.	ID=DOMAIN 399-3-0;Parent=TE_BASE 399;annot=Class_I::LTR::Ty3/gypsy::chromovirus::Tekay INT_del;name=INT;color=#b10026
SL2.50ch01	feature	polypeptide_conserved_region	66594568	66594718	.	+	.	ID=DOMAIN 399-4-0;Parent=TE_BASE 399;annot=Class_I::LTR::Ty3/gypsy::chromovirus::Tekay CHR_tekay_Lycopersicon;name=CHD;color=#6a51a3
SL2.50ch01	feature	primer_binding_site	66589557	66589576	.	.	.	ID=PBS 399;Parent=TE_BASE 399;name=pbs;color=#c7e9c0
SL2.50ch01	feature	RR_tract	66595669	66595683	.	.	.	ID=PPT 399;Parent=TE_BASE 399;name=ppt;color=#41ab5d
SL2.50ch01	feature	long_terminal_repeat	66595687	66596392	.	.	.	ID=LTR RIGHT 399-0;Parent=TE_BASE 399;name=ltr right;color=#f032e6
SL2.50ch01	feature	long_terminal_repeat	66588933	66589487	.	.	.	ID=LTR LEFT 399-0;Parent=TE_BASE 399;name=ltr left;color=#f032e6
SL2.50ch01	feature	nested_repeat	66506628	66512476	.	.	.	ID=TE_BASE 400;name=TE_BASE 400;annot=Class_I::LTR::Ty3/gypsy::chromovirus::Tekay;color=#a9a9a9
SL2.50ch01	feature	repeat_fragment	66506628	66512476	.	.	.	ID=TE 400-0;Parent=TE_BASE 400;name=TE 400;color=#a9a9a9
SL2.50ch01	feature	polypeptide_conserved_region	66509221	66509578	.	+	.	ID=DOMAIN 400-0-0;Parent=TE_BASE 400;annot=Class_I::LTR::Ty3/gypsy::chromovirus::Tekay RT_del;name=RT;color=#feb24c
SL2.50ch01	feature	polypeptide_conserved_region	66509654	66510278	.	+	.	ID=DOMAIN 400-1-0;Parent=TE_BASE 400;annot=Class_I::LTR::Ty3/gypsy::chromovirus::Tekay INT_del;name=INT;color=#b10026
SL2.50ch01	feature	primer_binding_site	66507563	66507582	.	.	.	ID=PBS 400;Parent=TE_BASE 400;name=pbs;color=#c7e9c0
SL2.50ch01	feature	RR_tract	66511398	66511412	.	.	.	ID=PPT 400;Parent=TE_BASE 400;name=ppt;color=#41ab5d
SL2.50ch01	feature	long_terminal_repeat	66511433	66512476	.	.	.	ID=LTR RIGHT 400-0;Parent=TE_BASE 400;name=ltr right;color=#f032e6
SL2.50ch01	feature	long_terminal_repeat	66506628	66507556	.	.	.	ID=LTR LEFT 400-0;Parent=TE_BASE 400;name=ltr left;color=#f032e6
SL2.50ch01	feature	nested_repeat	66455646	66505848	.	.	.	ID=TE_BASE 401;name=TE_BASE 401;annot=Class_I::LTR::Ty3/gypsy::chromovirus::Tekay;color=#a9a9a9
SL2.50ch01	feature	repeat_fragment	66455646	66505848	.	.	.	ID=TE 401-0;Parent=TE_BASE 401;name=TE 401;color=#a9a9a9
SL2.50ch01	feature	polypeptide_conserved_region	66478151	66478622	.	+	.	ID=DOMAIN 401-0-0;Parent=TE_BASE 401;annot=Class_I::LTR::Ty3/gypsy::chromovirus::Tekay RT_del;name=RT;color=#feb24c
SL2.50ch01	feature	polypeptide_conserved_region	66478955	66479306	.	+	.	ID=DOMAIN 401-1-0;Parent=TE_BASE 401;annot=Class_I::LTR::Ty3/gypsy::chromovirus::Tekay RNaseH_del;name=RH;color=#fc4e2a
SL2.50ch01	feature	polypeptide_conserved_region	66479942	66480455	.	+	.	ID=DOMAIN 401-2-0;Parent=TE_BASE 401;annot=Class_I::LTR::Ty3/gypsy::chromovirus::Tekay INT_del;name=INT;color=#b10026
SL2.50ch01	feature	RR_tract	66505556	66505570	.	.	.	ID=PPT 401;Parent=TE_BASE 401;name=ppt;color=#41ab5d
SL2.50ch01	feature	long_terminal_repeat	66505647	66505848	.	.	.	ID=LTR RIGHT 401-0;Parent=TE_BASE 401;name=ltr right;color=#f032e6
SL2.50ch01	feature	long_terminal_repeat	66455646	66455846	.	.	.	ID=LTR LEFT 401-0;Parent=TE_BASE 401;name=ltr left;color=#f032e6
SL2.50ch01	feature	nested_repeat	66373287	66378182	.	.	.	ID=TE_BASE 402;name=TE_BASE 402;annot=Class_I::LTR::Ty3/gypsy::chromovirus::Tekay;color=#a9a9a9
SL2.50ch01	feature	repeat_fragment	66373287	66378182	.	.	.	ID=TE 402-0;Parent=TE_BASE 402;name=TE 402;color=#a9a9a9
SL2.50ch01	feature	polypeptide_conserved_region	66374327	66374744	.	+	.	ID=DOMAIN 402-0-0;Parent=TE_BASE 402;annot=Class_I::LTR::Ty3/gypsy::chromovirus::Tekay GAG_del;name=GAG;color=#225ea8
SL2.50ch01	feature	polypeptide_conserved_region	66375921	66376203	.	+	.	ID=DOMAIN 402-1-0;Parent=TE_BASE 402;annot=Class_I::LTR::Ty3/gypsy::chromovirus::Tekay RT_del;name=RT;color=#feb24c
SL2.50ch01	feature	polypeptide_conserved_region	66376576	66377611	.	+	.	ID=DOMAIN 402-2-0;Parent=TE_BASE 402;annot=Class_I::LTR::Ty3/gypsy::chromovirus::Tekay INT_del;name=INT;color=#b10026
SL2.50ch01	feature	polypeptide_conserved_region	66377668	66377818	.	+	.	ID=DOMAIN 402-3-0;Parent=TE_BASE 402;annot=Class_I::LTR::Ty3/gypsy::chromovirus::Tekay CHR_tekay_Lycopersicon;name=CHD;color=#6a51a3
SL2.50ch01	feature	primer_binding_site	66373578	66373597	.	.	.	ID=PBS 402;Parent=TE_BASE 402;name=pbs;color=#c7e9c0
SL2.50ch01	feature	RR_tract	66377869	66377883	.	.	.	ID=PPT 402;Parent=TE_BASE 402;name=ppt;color=#41ab5d
SL2.50ch01	feature	long_terminal_repeat	66377898	66378182	.	.	.	ID=LTR RIGHT 402-0;Parent=TE_BASE 402;name=ltr right;color=#f032e6
SL2.50ch01	feature	long_terminal_repeat	66373287	66373570	.	.	.	ID=LTR LEFT 402-0;Parent=TE_BASE 402;name=ltr left;color=#f032e6
SL2.50ch01	feature	target_site_duplication	66373282	66373286	.	.	.	ID=TSR LEFT 402;Parent=TE_BASE 402;name=tsr left;color=#333333
SL2.50ch01	feature	target_site_duplication	66378183	66378187	.	.	.	ID=TSR RIGHT 402;Parent=TE_BASE 402;name=tsr right;color=#333333
SL2.50ch01	feature	nested_repeat	66314670	66320752	.	.	.	ID=TE_BASE 404;name=TE_BASE 404;annot=Class_I::LTR::Ty1/copia::Tork;color=#a9a9a9
SL2.50ch01	feature	repeat_fragment	66314670	66320752	.	.	.	ID=TE 404-0;Parent=TE_BASE 404;name=TE 404;color=#a9a9a9
SL2.50ch01	feature	polypeptide_conserved_region	66315579	66315984	.	-	.	ID=DOMAIN 404-0-0;Parent=TE_BASE 404;annot=Class_I::LTR::Ty1/copia::Tork RNaseH_tork;name=RH;color=#fc4e2a
SL2.50ch01	feature	polypeptide_conserved_region	66316276	66316999	.	-	.	ID=DOMAIN 404-1-0;Parent=TE_BASE 404;annot=Class_I::LTR::Ty1/copia::Tork RT_tork;name=RT;color=#feb24c
SL2.50ch01	feature	polypeptide_conserved_region	66317446	66317782	.	-	.	ID=DOMAIN 404-2-0;Parent=TE_BASE 404;annot=Class_I::LTR::Ty1/copia::Ivana INT_oryco;name=INT;color=#b10026
SL2.50ch01	feature	polypeptide_conserved_region	66318224	66318476	.	-	.	ID=DOMAIN 404-3-0;Parent=TE_BASE 404;annot=Class_I::LTR::Ty1/copia::Tork AP_tork;name=PROT;color=#ffeda0
SL2.50ch01	feature	primer_binding_site	66315009	66315028	.	.	.	ID=PBS 404;Parent=TE_BASE 404;name=ppt;color=#41ab5d
SL2.50ch01	feature	RR_tract	66320394	66320408	.	.	.	ID=PPT 404;Parent=TE_BASE 404;name=pbs;color=#c7e9c0
SL2.50ch01	feature	long_terminal_repeat	66320483	66320752	.	.	.	ID=LTR LEFT 404-0;Parent=TE_BASE 404;name=ltr left;color=#f032e6
SL2.50ch01	feature	long_terminal_repeat	66314670	66314930	.	.	.	ID=LTR RIGHT 404-0;Parent=TE_BASE 404;name=ltr right;color=#f032e6
SL2.50ch01	feature	nested_repeat	66254973	66263811	.	.	.	ID=TE_BASE 405;name=TE_BASE 405;annot=Class_I::LTR::Ty3/gypsy::chromovirus::Tekay;color=#a9a9a9
SL2.50ch01	feature	repeat_fragment	66254973	66263811	.	.	.	ID=TE 405-0;Parent=TE_BASE 405;name=TE 405;color=#a9a9a9
SL2.50ch01	feature	polypeptide_conserved_region	66255261	66255411	.	-	.	ID=DOMAIN 405-0-0;Parent=TE_BASE 405;annot=Class_I::LTR::Ty3/gypsy::chromovirus::Tekay CHR_tekay_Lycopersicon;name=CHD;color=#6a51a3
SL2.50ch01	feature	polypeptide_conserved_region	66255468	66256503	.	-	.	ID=DOMAIN 405-1-0;Parent=TE_BASE 405;annot=Class_I::LTR::Ty3/gypsy::chromovirus::Tekay INT_del;name=INT;color=#b10026
SL2.50ch01	feature	polypeptide_conserved_region	66256830	66257181	.	-	.	ID=DOMAIN 405-2-0;Parent=TE_BASE 405;annot=Class_I::LTR::Ty3/gypsy::chromovirus::Tekay RNaseH_del;name=RH;color=#fc4e2a
SL2.50ch01	feature	polypeptide_conserved_region	66257323	66257923	.	-	.	ID=DOMAIN 405-3-0;Parent=TE_BASE 405;annot=Class_I::LTR::Ty3/gypsy::chromovirus::Tekay RT_del;name=RT;color=#feb24c
SL2.50ch01	feature	polypeptide_conserved_region	66258855	66259545	.	-	.	ID=DOMAIN 405-4-0;Parent=TE_BASE 405;annot=Class_I::LTR::Ty3/gypsy::chromovirus::Tekay GAG_del;name=GAG;color=#225ea8
SL2.50ch01	feature	primer_binding_site	66255199	66255219	.	.	.	ID=PBS 405;Parent=TE_BASE 405;name=ppt;color=#41ab5d
SL2.50ch01	feature	RR_tract	66263549	66263563	.	.	.	ID=PPT 405;Parent=TE_BASE 405;name=pbs;color=#c7e9c0
SL2.50ch01	feature	long_terminal_repeat	66263597	66263811	.	.	.	ID=LTR LEFT 405-0;Parent=TE_BASE 405;name=ltr left;color=#f032e6
[truncated: 91,447 more rows]
