# Supplementary material for: What Can Long Terminal Repeats Tell Us About the Age of LTR Retrotransposons, Gene Conversion and Ectopic Recombination?
Source: Front Plant Sci. 2020 May 20;11:644. doi: 10.3389/fpls.2020.00644 (PMC7251063; doi:10.3389/fpls.2020.00644)
Supplement: Supplementary file 1 [file Data_Sheet_1.ZIP › allGFFs/Sbic_all_protDom.gff]

##gff-version 3
##sequence-region Chr01 1 80884392
Chr01	feature	nested_repeat	80859282	80864241	.	.	.	ID=TE_BASE 0;name=TE_BASE 0;annot=Class_I::LTR::Ty3/gypsy::chromovirus::Reina;color=#a9a9a9
Chr01	feature	repeat_fragment	80859282	80864241	.	.	.	ID=TE 0-0;Parent=TE_BASE 0;name=TE 0;color=#a9a9a9
Chr01	feature	polypeptide_conserved_region	80861335	80862001	.	+	.	ID=DOMAIN 0-0-0;Parent=TE_BASE 0;annot=Class_I::LTR::Ty3/gypsy::chromovirus::Reina RT_reina;name=RT;color=#feb24c
Chr01	feature	polypeptide_conserved_region	80862140	80862485	.	+	.	ID=DOMAIN 0-1-0;Parent=TE_BASE 0;annot=Class_I::LTR::Ty3/gypsy::chromovirus::Reina RNaseH_reina;name=RH;color=#fc4e2a
Chr01	feature	polypeptide_conserved_region	80862898	80863369	.	+	.	ID=DOMAIN 0-2-0;Parent=TE_BASE 0;annot=Class_I::LTR::Ty3/gypsy::chromovirus::Reina INT_reina;name=INT;color=#b10026
Chr01	feature	primer_binding_site	80859650	80859667	.	.	.	ID=PBS 0;Parent=TE_BASE 0;name=pbs;color=#c7e9c0
Chr01	feature	RR_tract	80863868	80863882	.	.	.	ID=PPT 0;Parent=TE_BASE 0;name=ppt;color=#41ab5d
Chr01	feature	long_terminal_repeat	80863882	80864241	.	.	.	ID=LTR RIGHT 0-0;Parent=TE_BASE 0;name=ltr right;color=#f032e6
Chr01	feature	long_terminal_repeat	80859282	80859642	.	.	.	ID=LTR LEFT 0-0;Parent=TE_BASE 0;name=ltr left;color=#f032e6
Chr01	feature	target_site_duplication	80859277	80859281	.	.	.	ID=TSR LEFT 0;Parent=TE_BASE 0;name=tsr left;color=#333333
Chr01	feature	target_site_duplication	80864242	80864246	.	.	.	ID=TSR RIGHT 0;Parent=TE_BASE 0;name=tsr right;color=#333333
Chr01	feature	nested_repeat	80798872	80811231	.	.	.	ID=TE_BASE 1;name=TE_BASE 1;annot=Class_I::LTR::Ty3/gypsy::non-chromovirus::OTA::Ogre/Tat::Retand;color=#a9a9a9
Chr01	feature	repeat_fragment	80798872	80811231	.	.	.	ID=TE 1-0;Parent=TE_BASE 1;name=TE 1;color=#a9a9a9
Chr01	feature	polypeptide_conserved_region	80803635	80804682	.	-	.	ID=DOMAIN 1-0-0;Parent=TE_BASE 1;annot=Class_I::LTR::Ty3/gypsy::non-chromovirus::OTA::Ogre/Tat::Retand INT_tat;name=INT;color=#b10026
Chr01	feature	polypeptide_conserved_region	80804931	80805294	.	-	.	ID=DOMAIN 1-1-0;Parent=TE_BASE 1;annot=Class_I::LTR::Ty3/gypsy::non-chromovirus::OTA::Ogre/Tat::Ogre;name=aRH;color=#fc4e2a
Chr01	feature	polypeptide_conserved_region	80805330	80805690	.	-	.	ID=DOMAIN 1-2-0;Parent=TE_BASE 1;annot=Class_I::LTR::Ty3/gypsy::non-chromovirus::OTA::Ogre/Tat::Retand RNaseH_tat;name=RH;color=#fc4e2a
Chr01	feature	polypeptide_conserved_region	80805840	80806515	.	-	.	ID=DOMAIN 1-3-0;Parent=TE_BASE 1;annot=Class_I::LTR::Ty3/gypsy::non-chromovirus::OTA::Ogre/Tat::Retand RT_tat;name=RT;color=#feb24c
Chr01	feature	polypeptide_conserved_region	80808803	80809190	.	-	.	ID=DOMAIN 1-4-0;Parent=TE_BASE 1;annot=Class_I::LTR::Ty3/gypsy::non-chromovirus::OTA::Athila GAG_athila;name=GAG;color=#225ea8
Chr01	feature	long_terminal_repeat	80810540	80811231	.	.	.	ID=LTR LEFT 1-0;Parent=TE_BASE 1;name=ltr left;color=#f032e6
Chr01	feature	long_terminal_repeat	80798872	80799563	.	.	.	ID=LTR RIGHT 1-0;Parent=TE_BASE 1;name=ltr right;color=#f032e6
Chr01	feature	target_site_duplication	80798867	80798871	.	.	.	ID=TSR RIGHT 1;Parent=TE_BASE 1;name=tsr right;color=#333333
Chr01	feature	target_site_duplication	80811232	80811236	.	.	.	ID=TSR LEFT 1;Parent=TE_BASE 1;name=tsr left;color=#333333
Chr01	feature	nested_repeat	80773738	80785774	.	.	.	ID=TE_BASE 2;name=TE_BASE 2;annot=Class_I::LTR::Ty3/gypsy::non-chromovirus::OTA::Ogre/Tat::Retand;color=#a9a9a9
Chr01	feature	repeat_fragment	80773738	80785774	.	.	.	ID=TE 2-0;Parent=TE_BASE 2;name=TE 2;color=#a9a9a9
Chr01	feature	polypeptide_conserved_region	80775642	80776053	.	+	.	ID=DOMAIN 2-0-0;Parent=TE_BASE 2;annot=Class_I::LTR::Ty3/gypsy::non-chromovirus::OTA::Ogre/Tat::Retand GAG_tat;name=GAG;color=#225ea8
Chr01	feature	polypeptide_conserved_region	80776815	80777148	.	+	.	ID=DOMAIN 2-1-0;Parent=TE_BASE 2;annot=Class_I::LTR::Ty3/gypsy::non-chromovirus::OTA::Ogre/Tat::Retand AP_tat;name=PROT;color=#ffeda0
Chr01	feature	polypeptide_conserved_region	80777583	80778261	.	+	.	ID=DOMAIN 2-2-0;Parent=TE_BASE 2;annot=Class_I::LTR::Ty3/gypsy::non-chromovirus::OTA::Ogre/Tat::Retand RT_tat;name=RT;color=#feb24c
Chr01	feature	polypeptide_conserved_region	80778399	80778765	.	+	.	ID=DOMAIN 2-3-0;Parent=TE_BASE 2;annot=Class_I::LTR::Ty3/gypsy::non-chromovirus::OTA::Ogre/Tat::Retand RNaseH_tat;name=RH;color=#fc4e2a
Chr01	feature	polypeptide_conserved_region	80778825	80779188	.	+	.	ID=DOMAIN 2-4-0;Parent=TE_BASE 2;annot=Class_I::LTR::Ty3/gypsy::non-chromovirus::OTA::Ogre/Tat::Retand;name=aRH;color=#fc4e2a
Chr01	feature	polypeptide_conserved_region	80779527	80780562	.	+	.	ID=DOMAIN 2-5-0;Parent=TE_BASE 2;annot=Class_I::LTR::Ty3/gypsy::non-chromovirus::OTA::Ogre/Tat::Retand INT_tat;name=INT;color=#b10026
Chr01	feature	primer_binding_site	80774202	80774216	.	.	.	ID=PBS 2;Parent=TE_BASE 2;name=pbs;color=#c7e9c0
Chr01	feature	RR_tract	80785263	80785277	.	.	.	ID=PPT 2;Parent=TE_BASE 2;name=ppt;color=#41ab5d
Chr01	feature	long_terminal_repeat	80785314	80785774	.	.	.	ID=LTR RIGHT 2-0;Parent=TE_BASE 2;name=ltr right;color=#f032e6
Chr01	feature	long_terminal_repeat	80773738	80774198	.	.	.	ID=LTR LEFT 2-0;Parent=TE_BASE 2;name=ltr left;color=#f032e6
Chr01	feature	target_site_duplication	80773733	80773737	.	.	.	ID=TSR LEFT 2;Parent=TE_BASE 2;name=tsr left;color=#333333
Chr01	feature	target_site_duplication	80785775	80785779	.	.	.	ID=TSR RIGHT 2;Parent=TE_BASE 2;name=tsr right;color=#333333
Chr01	feature	nested_repeat	80707397	80719846	.	.	.	ID=TE_BASE 5;name=TE_BASE 5;annot=Class_I::LTR::Ty3/gypsy::non-chromovirus::OTA::Ogre/Tat::Retand;color=#a9a9a9
Chr01	feature	repeat_fragment	80707397	80719846	.	.	.	ID=TE 5-0;Parent=TE_BASE 5;name=TE 5;color=#a9a9a9
Chr01	feature	polypeptide_conserved_region	80712236	80713283	.	-	.	ID=DOMAIN 5-0-0;Parent=TE_BASE 5;annot=Class_I::LTR::Ty3/gypsy::non-chromovirus::OTA::Ogre/Tat::Retand INT_tat;name=INT;color=#b10026
Chr01	feature	polypeptide_conserved_region	80713532	80713895	.	-	.	ID=DOMAIN 5-1-0;Parent=TE_BASE 5;annot=Class_I::LTR::Ty3/gypsy::non-chromovirus::OTA::Ogre/Tat::Ogre;name=aRH;color=#fc4e2a
Chr01	feature	polypeptide_conserved_region	80713931	80714291	.	-	.	ID=DOMAIN 5-2-0;Parent=TE_BASE 5;annot=Class_I::LTR::Ty3/gypsy::non-chromovirus::OTA::Ogre/Tat::Retand RNaseH_tat;name=RH;color=#fc4e2a
Chr01	feature	polypeptide_conserved_region	80714441	80715116	.	-	.	ID=DOMAIN 5-3-0;Parent=TE_BASE 5;annot=Class_I::LTR::Ty3/gypsy::non-chromovirus::OTA::Ogre/Tat::Retand RT_tat;name=RT;color=#feb24c
Chr01	feature	polypeptide_conserved_region	80717476	80717725	.	-	.	ID=DOMAIN 5-4-0;Parent=TE_BASE 5;annot=Class_I::LTR::Ty3/gypsy::non-chromovirus::OTA::Ogre/Tat::Retand GAG_tat;name=GAG;color=#225ea8
Chr01	feature	long_terminal_repeat	80719141	80719846	.	.	.	ID=LTR LEFT 5-0;Parent=TE_BASE 5;name=ltr left;color=#f032e6
Chr01	feature	long_terminal_repeat	80707397	80708128	.	.	.	ID=LTR RIGHT 5-0;Parent=TE_BASE 5;name=ltr right;color=#f032e6
Chr01	feature	target_site_duplication	80707392	80707396	.	.	.	ID=TSR RIGHT 5;Parent=TE_BASE 5;name=tsr right;color=#333333
Chr01	feature	target_site_duplication	80719847	80719851	.	.	.	ID=TSR LEFT 5;Parent=TE_BASE 5;name=tsr left;color=#333333
Chr01	feature	nested_repeat	80683089	80691304	.	.	.	ID=TE_BASE 6;name=TE_BASE 6;annot=Class_I::LTR::Ty1/copia::SIRE;color=#a9a9a9
Chr01	feature	repeat_fragment	80683089	80691304	.	.	.	ID=TE 6-0;Parent=TE_BASE 6;name=TE 6;color=#a9a9a9
Chr01	feature	polypeptide_conserved_region	80689736	80690324	.	+	.	ID=DOMAIN 6-0-0;Parent=TE_BASE 6;annot=Class_I::LTR::Ty1/copia::SIRE RT_sire;name=RT;color=#feb24c
Chr01	feature	primer_binding_site	80683343	80683359	.	.	.	ID=PBS 6;Parent=TE_BASE 6;name=pbs;color=#c7e9c0
Chr01	feature	RR_tract	80691032	80691046	.	.	.	ID=PPT 6;Parent=TE_BASE 6;name=ppt;color=#41ab5d
Chr01	feature	long_terminal_repeat	80691120	80691304	.	.	.	ID=LTR RIGHT 6-0;Parent=TE_BASE 6;name=ltr right;color=#f032e6
Chr01	feature	long_terminal_repeat	80683089	80683298	.	.	.	ID=LTR LEFT 6-0;Parent=TE_BASE 6;name=ltr left;color=#f032e6
Chr01	feature	target_site_duplication	80683084	80683088	.	.	.	ID=TSR LEFT 6;Parent=TE_BASE 6;name=tsr left;color=#333333
Chr01	feature	target_site_duplication	80691305	80691309	.	.	.	ID=TSR RIGHT 6;Parent=TE_BASE 6;name=tsr right;color=#333333
Chr01	feature	nested_repeat	80665666	80667635	.	.	.	ID=TE_BASE 7;name=TE_BASE 7;annot=Class_I::LTR::Ty1/copia::Ale;color=#a9a9a9
Chr01	feature	repeat_fragment	80665666	80667635	.	.	.	ID=TE 7-0;Parent=TE_BASE 7;name=TE 7;color=#a9a9a9
Chr01	feature	polypeptide_conserved_region	80665949	80666675	.	+	.	ID=DOMAIN 7-0-0;Parent=TE_BASE 7;annot=Class_I::LTR::Ty1/copia::Ale RT_retrofit;name=RT;color=#feb24c
Chr01	feature	polypeptide_conserved_region	80666969	80667368	.	+	.	ID=DOMAIN 7-1-0;Parent=TE_BASE 7;annot=Class_I::LTR::Ty1/copia::Ale RNaseH_retrofit;name=RH;color=#fc4e2a
Chr01	feature	long_terminal_repeat	80667519	80667635	.	.	.	ID=LTR RIGHT 7-0;Parent=TE_BASE 7;name=ltr right;color=#f032e6
Chr01	feature	long_terminal_repeat	80665666	80665782	.	.	.	ID=LTR LEFT 7-0;Parent=TE_BASE 7;name=ltr left;color=#f032e6
Chr01	feature	target_site_duplication	80665661	80665665	.	.	.	ID=TSR LEFT 7;Parent=TE_BASE 7;name=tsr left;color=#333333
Chr01	feature	target_site_duplication	80667636	80667640	.	.	.	ID=TSR RIGHT 7;Parent=TE_BASE 7;name=tsr right;color=#333333
Chr01	feature	nested_repeat	80612164	80616045	.	.	.	ID=TE_BASE 8;name=TE_BASE 8;annot=Class_I::LTR::Ty1/copia::Ale;color=#a9a9a9
Chr01	feature	repeat_fragment	80612164	80616045	.	.	.	ID=TE 8-0;Parent=TE_BASE 8;name=TE 8;color=#a9a9a9
Chr01	feature	polypeptide_conserved_region	80615430	80615793	.	+	.	ID=DOMAIN 8-0-0;Parent=TE_BASE 8;annot=Class_I::LTR::Ty1/copia::Ale RNaseH_retrofit;name=RH;color=#fc4e2a
Chr01	feature	primer_binding_site	80612283	80612301	.	.	.	ID=PBS 8;Parent=TE_BASE 8;name=pbs;color=#c7e9c0
Chr01	feature	RR_tract	80615915	80615929	.	.	.	ID=PPT 8;Parent=TE_BASE 8;name=ppt;color=#41ab5d
Chr01	feature	long_terminal_repeat	80615929	80616045	.	.	.	ID=LTR RIGHT 8-0;Parent=TE_BASE 8;name=ltr right;color=#f032e6
Chr01	feature	long_terminal_repeat	80612164	80612280	.	.	.	ID=LTR LEFT 8-0;Parent=TE_BASE 8;name=ltr left;color=#f032e6
Chr01	feature	target_site_duplication	80612159	80612163	.	.	.	ID=TSR LEFT 8;Parent=TE_BASE 8;name=tsr left;color=#333333
Chr01	feature	target_site_duplication	80616046	80616050	.	.	.	ID=TSR RIGHT 8;Parent=TE_BASE 8;name=tsr right;color=#333333
Chr01	feature	nested_repeat	80556746	80564621	.	.	.	ID=TE_BASE 9;name=TE_BASE 9;annot=Class_I::LTR::Ty1/copia::Ale;color=#a9a9a9
Chr01	feature	repeat_fragment	80556746	80564621	.	.	.	ID=TE 9-0;Parent=TE_BASE 9;name=TE 9;color=#a9a9a9
Chr01	feature	polypeptide_conserved_region	80561855	80562035	.	+	.	ID=DOMAIN 9-0-0;Parent=TE_BASE 9;annot=Class_I::LTR::Ty1/copia::Ty1-outgroup INT_1731;name=INT;color=#b10026
Chr01	feature	polypeptide_conserved_region	80562942	80563623	.	+	.	ID=DOMAIN 9-1-0;Parent=TE_BASE 9;annot=Class_I::LTR::Ty1/copia::Ale RT_retrofit;name=RT;color=#feb24c
Chr01	feature	polypeptide_conserved_region	80563950	80564349	.	+	.	ID=DOMAIN 9-2-0;Parent=TE_BASE 9;annot=Class_I::LTR::Ty1/copia::Ale RNaseH_retrofit;name=RH;color=#fc4e2a
Chr01	feature	long_terminal_repeat	80564529	80564621	.	.	.	ID=LTR RIGHT 9-0;Parent=TE_BASE 9;name=ltr right;color=#f032e6
Chr01	feature	long_terminal_repeat	80556746	80556838	.	.	.	ID=LTR LEFT 9-0;Parent=TE_BASE 9;name=ltr left;color=#f032e6
Chr01	feature	nested_repeat	80487640	80500041	.	.	.	ID=TE_BASE 11;name=TE_BASE 11;annot=Class_I::LTR::Ty3/gypsy::non-chromovirus::OTA::Ogre/Tat::Retand;color=#a9a9a9
Chr01	feature	repeat_fragment	80487640	80500041	.	.	.	ID=TE 11-0;Parent=TE_BASE 11;name=TE 11;color=#a9a9a9
Chr01	feature	polypeptide_conserved_region	80492440	80493487	.	-	.	ID=DOMAIN 11-0-0;Parent=TE_BASE 11;annot=Class_I::LTR::Ty3/gypsy::non-chromovirus::OTA::Ogre/Tat::Retand INT_tat;name=INT;color=#b10026
Chr01	feature	polypeptide_conserved_region	80493736	80494099	.	-	.	ID=DOMAIN 11-1-0;Parent=TE_BASE 11;annot=Class_I::LTR::Ty3/gypsy::non-chromovirus::OTA::Ogre/Tat::Ogre;name=aRH;color=#fc4e2a
Chr01	feature	polypeptide_conserved_region	80494135	80494495	.	-	.	ID=DOMAIN 11-2-0;Parent=TE_BASE 11;annot=Class_I::LTR::Ty3/gypsy::non-chromovirus::OTA::Ogre/Tat::Retand RNaseH_tat;name=RH;color=#fc4e2a
Chr01	feature	polypeptide_conserved_region	80494677	80495319	.	-	.	ID=DOMAIN 11-3-0;Parent=TE_BASE 11;annot=Class_I::LTR::Ty3/gypsy::non-chromovirus::OTA::Ogre/Tat::Retand RT_tat;name=RT;color=#feb24c
Chr01	feature	polypeptide_conserved_region	80497607	80497994	.	-	.	ID=DOMAIN 11-4-0;Parent=TE_BASE 11;annot=Class_I::LTR::Ty3/gypsy::non-chromovirus::OTA::Athila GAG_athila;name=GAG;color=#225ea8
Chr01	feature	long_terminal_repeat	80499345	80500041	.	.	.	ID=LTR LEFT 11-0;Parent=TE_BASE 11;name=ltr left;color=#f032e6
Chr01	feature	long_terminal_repeat	80487640	80488336	.	.	.	ID=LTR RIGHT 11-0;Parent=TE_BASE 11;name=ltr right;color=#f032e6
Chr01	feature	target_site_duplication	80487635	80487639	.	.	.	ID=TSR RIGHT 11;Parent=TE_BASE 11;name=tsr right;color=#333333
Chr01	feature	target_site_duplication	80500042	80500046	.	.	.	ID=TSR LEFT 11;Parent=TE_BASE 11;name=tsr left;color=#333333
Chr01	feature	nested_repeat	80460024	80468508	.	.	.	ID=TE_BASE 12;name=TE_BASE 12;annot=Class_I::LTR::Ty1/copia::SIRE;color=#a9a9a9
Chr01	feature	repeat_fragment	80460024	80468508	.	.	.	ID=TE 12-0;Parent=TE_BASE 12;name=TE 12;color=#a9a9a9
Chr01	feature	polypeptide_conserved_region	80461125	80461626	.	+	.	ID=DOMAIN 12-0-0;Parent=TE_BASE 12;annot=Class_I::LTR::Ty1/copia::SIRE GAG_sire;name=GAG;color=#225ea8
Chr01	feature	polypeptide_conserved_region	80463181	80463424	.	+	.	ID=DOMAIN 12-1-0;Parent=TE_BASE 12;annot=Class_I::LTR::Ty1/copia::SIRE AP_sire;name=PROT;color=#ffeda0
Chr01	feature	polypeptide_conserved_region	80463580	80464237	.	+	.	ID=DOMAIN 12-2-0;Parent=TE_BASE 12;annot=Class_I::LTR::Ty1/copia::SIRE INT_sire;name=INT;color=#b10026
Chr01	feature	polypeptide_conserved_region	80464849	80465572	.	+	.	ID=DOMAIN 12-3-0;Parent=TE_BASE 12;annot=Class_I::LTR::Ty1/copia::SIRE RT_sire;name=RT;color=#feb24c
Chr01	feature	polypeptide_conserved_region	80465860	80466262	.	+	.	ID=DOMAIN 12-4-0;Parent=TE_BASE 12;annot=Class_I::LTR::Ty1/copia::SIRE RNaseH_sire;name=RH;color=#fc4e2a
Chr01	feature	primer_binding_site	80460178	80460197	.	.	.	ID=PBS 12;Parent=TE_BASE 12;name=pbs;color=#c7e9c0
Chr01	feature	long_terminal_repeat	80468395	80468508	.	.	.	ID=LTR RIGHT 12-0;Parent=TE_BASE 12;name=ltr right;color=#f032e6
Chr01	feature	long_terminal_repeat	80460024	80460137	.	.	.	ID=LTR LEFT 12-0;Parent=TE_BASE 12;name=ltr left;color=#f032e6
Chr01	feature	target_site_duplication	80460020	80460023	.	.	.	ID=TSR LEFT 12;Parent=TE_BASE 12;name=tsr left;color=#333333
Chr01	feature	target_site_duplication	80468509	80468512	.	.	.	ID=TSR RIGHT 12;Parent=TE_BASE 12;name=tsr right;color=#333333
Chr01	feature	nested_repeat	80449097	80457132	.	.	.	ID=TE_BASE 13;name=TE_BASE 13;annot=Class_I::LTR::Ty3/gypsy::chromovirus::Reina;color=#a9a9a9
Chr01	feature	repeat_fragment	80449097	80457132	.	.	.	ID=TE 13-0;Parent=TE_BASE 13;name=TE 13;color=#a9a9a9
Chr01	feature	polypeptide_conserved_region	80451743	80452418	.	+	.	ID=DOMAIN 13-0-0;Parent=TE_BASE 13;annot=Class_I::LTR::Ty3/gypsy::chromovirus::Reina RT_reina;name=RT;color=#feb24c
Chr01	feature	polypeptide_conserved_region	80452556	80452904	.	+	.	ID=DOMAIN 13-1-0;Parent=TE_BASE 13;annot=Class_I::LTR::Ty3/gypsy::chromovirus::Reina RNaseH_reina;name=RH;color=#fc4e2a
Chr01	feature	polypeptide_conserved_region	80453512	80454148	.	+	.	ID=DOMAIN 13-2-0;Parent=TE_BASE 13;annot=Class_I::LTR::Ty3/gypsy::chromovirus::Reina INT_reina;name=INT;color=#b10026
Chr01	feature	long_terminal_repeat	80456813	80457132	.	.	.	ID=LTR RIGHT 13-0;Parent=TE_BASE 13;name=ltr right;color=#f032e6
Chr01	feature	long_terminal_repeat	80449097	80449416	.	.	.	ID=LTR LEFT 13-0;Parent=TE_BASE 13;name=ltr left;color=#f032e6
Chr01	feature	nested_repeat	80425572	80438678	.	.	.	ID=TE_BASE 14;name=TE_BASE 14;annot=Class_I::LTR::Ty3/gypsy::non-chromovirus::OTA::Ogre/Tat::Retand;color=#a9a9a9
Chr01	feature	repeat_fragment	80425572	80438678	.	.	.	ID=TE 14-0;Parent=TE_BASE 14;name=TE 14;color=#a9a9a9
Chr01	feature	polypeptide_conserved_region	80428339	80428735	.	+	.	ID=DOMAIN 14-0-0;Parent=TE_BASE 14;annot=Class_I::LTR::Ty3/gypsy::non-chromovirus::OTA::Ogre/Tat::Retand GAG_tat;name=GAG;color=#225ea8
Chr01	feature	polypeptide_conserved_region	80429412	80429739	.	+	.	ID=DOMAIN 14-1-0;Parent=TE_BASE 14;annot=Class_I::LTR::Ty3/gypsy::non-chromovirus::OTA::Ogre/Tat::Retand AP_tat;name=PROT;color=#ffeda0
Chr01	feature	polypeptide_conserved_region	80430171	80430849	.	+	.	ID=DOMAIN 14-2-0;Parent=TE_BASE 14;annot=Class_I::LTR::Ty3/gypsy::non-chromovirus::OTA::Ogre/Tat::Retand RT_tat;name=RT;color=#feb24c
Chr01	feature	polypeptide_conserved_region	80430984	80431350	.	+	.	ID=DOMAIN 14-3-0;Parent=TE_BASE 14;annot=Class_I::LTR::Ty3/gypsy::non-chromovirus::OTA::Ogre/Tat::Retand RNaseH_tat;name=RH;color=#fc4e2a
Chr01	feature	polypeptide_conserved_region	80431410	80431773	.	+	.	ID=DOMAIN 14-4-0;Parent=TE_BASE 14;annot=Class_I::LTR::Ty3/gypsy::non-chromovirus::OTA::Ogre/Tat::Retand;name=aRH;color=#fc4e2a
Chr01	feature	polypeptide_conserved_region	80432163	80433198	.	+	.	ID=DOMAIN 14-5-0;Parent=TE_BASE 14;annot=Class_I::LTR::Ty3/gypsy::non-chromovirus::OTA::Ogre/Tat::Retand INT_tat;name=INT;color=#b10026
Chr01	feature	primer_binding_site	80425942	80425960	.	.	.	ID=PBS 14;Parent=TE_BASE 14;name=pbs;color=#c7e9c0
Chr01	feature	RR_tract	80438202	80438216	.	.	.	ID=PPT 14;Parent=TE_BASE 14;name=ppt;color=#41ab5d
Chr01	feature	long_terminal_repeat	80438292	80438678	.	.	.	ID=LTR RIGHT 14-0;Parent=TE_BASE 14;name=ltr right;color=#f032e6
Chr01	feature	long_terminal_repeat	80425572	80425920	.	.	.	ID=LTR LEFT 14-0;Parent=TE_BASE 14;name=ltr left;color=#f032e6
Chr01	feature	nested_repeat	80188660	80200666	.	.	.	ID=TE_BASE 18;name=TE_BASE 18;annot=Class_I::LTR::Ty3/gypsy::non-chromovirus::OTA::Ogre/Tat::Retand;color=#a9a9a9
Chr01	feature	repeat_fragment	80188660	80200666	.	.	.	ID=TE 18-0;Parent=TE_BASE 18;name=TE 18;color=#a9a9a9
Chr01	feature	polypeptide_conserved_region	80190565	80190964	.	+	.	ID=DOMAIN 18-0-0;Parent=TE_BASE 18;annot=Class_I::LTR::Ty3/gypsy::non-chromovirus::OTA::Ogre/Tat::Retand GAG_tat;name=GAG;color=#225ea8
Chr01	feature	polypeptide_conserved_region	80191726	80192059	.	+	.	ID=DOMAIN 18-1-0;Parent=TE_BASE 18;annot=Class_I::LTR::Ty3/gypsy::non-chromovirus::OTA::Ogre/Tat::Retand AP_tat;name=PROT;color=#ffeda0
Chr01	feature	polypeptide_conserved_region	80192534	80193170	.	+	.	ID=DOMAIN 18-2-0;Parent=TE_BASE 18;annot=Class_I::LTR::Ty3/gypsy::non-chromovirus::OTA::Ogre/Tat::Retand RT_tat;name=RT;color=#feb24c
Chr01	feature	polypeptide_conserved_region	80193308	80193674	.	+	.	ID=DOMAIN 18-3-0;Parent=TE_BASE 18;annot=Class_I::LTR::Ty3/gypsy::non-chromovirus::OTA::Ogre/Tat::Retand RNaseH_tat;name=RH;color=#fc4e2a
Chr01	feature	polypeptide_conserved_region	80193734	80194097	.	+	.	ID=DOMAIN 18-4-0;Parent=TE_BASE 18;annot=Class_I::LTR::Ty3/gypsy::non-chromovirus::OTA::Ogre/Tat::Retand;name=aRH;color=#fc4e2a
Chr01	feature	polypeptide_conserved_region	80194436	80194892	.	+	.	ID=DOMAIN 18-5-0;Parent=TE_BASE 18;annot=Class_I::LTR::Ty3/gypsy::non-chromovirus::OTA::Ogre/Tat::Retand INT_tat;name=INT;color=#b10026
Chr01	feature	primer_binding_site	80189112	80189126	.	.	.	ID=PBS 18;Parent=TE_BASE 18;name=pbs;color=#c7e9c0
Chr01	feature	RR_tract	80200154	80200168	.	.	.	ID=PPT 18;Parent=TE_BASE 18;name=ppt;color=#41ab5d
Chr01	feature	long_terminal_repeat	80200205	80200666	.	.	.	ID=LTR RIGHT 18-0;Parent=TE_BASE 18;name=ltr right;color=#f032e6
Chr01	feature	long_terminal_repeat	80188660	80189108	.	.	.	ID=LTR LEFT 18-0;Parent=TE_BASE 18;name=ltr left;color=#f032e6
Chr01	feature	target_site_duplication	80188655	80188659	.	.	.	ID=TSR LEFT 18;Parent=TE_BASE 18;name=tsr left;color=#333333
Chr01	feature	target_site_duplication	80200667	80200671	.	.	.	ID=TSR RIGHT 18;Parent=TE_BASE 18;name=tsr right;color=#333333
Chr01	feature	nested_repeat	80094563	80108103	.	.	.	ID=TE_BASE 19;name=TE_BASE 19;annot=Class_I::LTR::Ty3/gypsy::non-chromovirus::OTA::Ogre/Tat::Retand;color=#a9a9a9
Chr01	feature	repeat_fragment	80094563	80108103	.	.	.	ID=TE 19-0;Parent=TE_BASE 19;name=TE 19;color=#a9a9a9
Chr01	feature	polypeptide_conserved_region	80095821	80096580	.	+	.	ID=DOMAIN 19-0-0;Parent=TE_BASE 19;annot=Class_I::LTR::Ty3/gypsy::non-chromovirus::OTA::Ogre/Tat::Retand GAG_tat;name=GAG;color=#225ea8
Chr01	feature	polypeptide_conserved_region	80097276	80097606	.	+	.	ID=DOMAIN 19-1-0;Parent=TE_BASE 19;annot=Class_I::LTR::Ty3/gypsy::non-chromovirus::OTA::Ogre/Tat::Retand AP_tat;name=PROT;color=#ffeda0
Chr01	feature	polypeptide_conserved_region	80098049	80098688	.	+	.	ID=DOMAIN 19-2-0;Parent=TE_BASE 19;annot=Class_I::LTR::Ty3/gypsy::non-chromovirus::OTA::Ogre/Tat::Retand RT_tat;name=RT;color=#feb24c
Chr01	feature	polypeptide_conserved_region	80098832	80099195	.	+	.	ID=DOMAIN 19-3-0;Parent=TE_BASE 19;annot=Class_I::LTR::Ty3/gypsy::non-chromovirus::OTA::Ogre/Tat::Retand RNaseH_tat;name=RH;color=#fc4e2a
Chr01	feature	polypeptide_conserved_region	80099249	80099612	.	+	.	ID=DOMAIN 19-4-0;Parent=TE_BASE 19;annot=Class_I::LTR::Ty3/gypsy::non-chromovirus::OTA::Ogre/Tat::Retand;name=aRH;color=#fc4e2a
Chr01	feature	polypeptide_conserved_region	80099921	80100947	.	+	.	ID=DOMAIN 19-5-0;Parent=TE_BASE 19;annot=Class_I::LTR::Ty3/gypsy::non-chromovirus::OTA::Ogre/Tat::Retand INT_tat;name=INT;color=#b10026
Chr01	feature	primer_binding_site	80095270	80095287	.	.	.	ID=PBS 19;Parent=TE_BASE 19;name=pbs;color=#c7e9c0
Chr01	feature	RR_tract	80107386	80107400	.	.	.	ID=PPT 19;Parent=TE_BASE 19;name=ppt;color=#41ab5d
Chr01	feature	long_terminal_repeat	80107400	80108103	.	.	.	ID=LTR RIGHT 19-0;Parent=TE_BASE 19;name=ltr right;color=#f032e6
Chr01	feature	long_terminal_repeat	80094563	80095266	.	.	.	ID=LTR LEFT 19-0;Parent=TE_BASE 19;name=ltr left;color=#f032e6
Chr01	feature	target_site_duplication	80094558	80094562	.	.	.	ID=TSR LEFT 19;Parent=TE_BASE 19;name=tsr left;color=#333333
Chr01	feature	target_site_duplication	80108104	80108108	.	.	.	ID=TSR RIGHT 19;Parent=TE_BASE 19;name=tsr right;color=#333333
Chr01	feature	nested_repeat	80014197	80017179	.	.	.	ID=TE_BASE 20;name=TE_BASE 20;annot=Class_I::LTR::Ty3/gypsy::non-chromovirus::OTA::Ogre/Tat::Retand;color=#a9a9a9
Chr01	feature	repeat_fragment	80014197	80017179	.	.	.	ID=TE 20-0;Parent=TE_BASE 20;name=TE 20;color=#a9a9a9
Chr01	feature	polypeptide_conserved_region	80014864	80015227	.	-	.	ID=DOMAIN 20-0-0;Parent=TE_BASE 20;annot=Class_I::LTR::Ty3/gypsy::non-chromovirus::OTA::Ogre/Tat::Retand;name=aRH;color=#fc4e2a
Chr01	feature	polypeptide_conserved_region	80015272	80015638	.	-	.	ID=DOMAIN 20-1-0;Parent=TE_BASE 20;annot=Class_I::LTR::Ty3/gypsy::non-chromovirus::OTA::Ogre/Tat::Retand RNaseH_tat;name=RH;color=#fc4e2a
Chr01	feature	polypeptide_conserved_region	80015788	80016403	.	-	.	ID=DOMAIN 20-2-0;Parent=TE_BASE 20;annot=Class_I::LTR::Ty3/gypsy::non-chromovirus::OTA::Ogre/Tat::Retand RT_tat;name=RT;color=#feb24c
Chr01	feature	long_terminal_repeat	80016794	80017179	.	.	.	ID=LTR LEFT 20-0;Parent=TE_BASE 20;name=ltr left;color=#f032e6
Chr01	feature	long_terminal_repeat	80014197	80014575	.	.	.	ID=LTR RIGHT 20-0;Parent=TE_BASE 20;name=ltr right;color=#f032e6
Chr01	feature	target_site_duplication	80014192	80014196	.	.	.	ID=TSR RIGHT 20;Parent=TE_BASE 20;name=tsr right;color=#333333
Chr01	feature	target_site_duplication	80017180	80017184	.	.	.	ID=TSR LEFT 20;Parent=TE_BASE 20;name=tsr left;color=#333333
Chr01	feature	nested_repeat	79896643	79904967	.	.	.	ID=TE_BASE 22;name=TE_BASE 22;annot=Class_I::LTR::Ty1/copia::SIRE;color=#a9a9a9
Chr01	feature	repeat_fragment	79896643	79904967	.	.	.	ID=TE 22-0;Parent=TE_BASE 22;name=TE 22;color=#a9a9a9
Chr01	feature	polypeptide_conserved_region	79897590	79898007	.	-	.	ID=DOMAIN 22-0-0;Parent=TE_BASE 22;annot=Class_I::LTR::Ty1/copia::Tork RNaseH_tork;name=RH;color=#fc4e2a
Chr01	feature	polypeptide_conserved_region	79898325	79898997	.	-	.	ID=DOMAIN 22-1-0;Parent=TE_BASE 22;annot=Class_I::LTR::Ty1/copia::SIRE RT_sire;name=RT;color=#feb24c
Chr01	feature	polypeptide_conserved_region	79899980	79900490	.	-	.	ID=DOMAIN 22-2-0;Parent=TE_BASE 22;annot=Class_I::LTR::Ty1/copia::Ivana INT_oryco;name=INT;color=#b10026
Chr01	feature	primer_binding_site	79896972	79896992	.	.	.	ID=PBS 22;Parent=TE_BASE 22;name=ppt;color=#41ab5d
Chr01	feature	RR_tract	79904688	79904702	.	.	.	ID=PPT 22;Parent=TE_BASE 22;name=pbs;color=#c7e9c0
Chr01	feature	long_terminal_repeat	79904707	79904967	.	.	.	ID=LTR LEFT 22-0;Parent=TE_BASE 22;name=ltr left;color=#f032e6
Chr01	feature	long_terminal_repeat	79896643	79896903	.	.	.	ID=LTR RIGHT 22-0;Parent=TE_BASE 22;name=ltr right;color=#f032e6
Chr01	feature	target_site_duplication	79896638	79896642	.	.	.	ID=TSR RIGHT 22;Parent=TE_BASE 22;name=tsr right;color=#333333
Chr01	feature	target_site_duplication	79904968	79904972	.	.	.	ID=TSR LEFT 22;Parent=TE_BASE 22;name=tsr left;color=#333333
Chr01	feature	nested_repeat	79844404	79851154	.	.	.	ID=TE_BASE 23;name=TE_BASE 23;annot=Class_I::LTR::Ty1/copia::SIRE;color=#a9a9a9
Chr01	feature	repeat_fragment	79844404	79851154	.	.	.	ID=TE 23-0;Parent=TE_BASE 23;name=TE 23;color=#a9a9a9
Chr01	feature	polypeptide_conserved_region	79845020	79845425	.	-	.	ID=DOMAIN 23-0-0;Parent=TE_BASE 23;annot=Class_I::LTR::Ty1/copia::Ty1-outgroup RNaseH_1731;name=RH;color=#fc4e2a
Chr01	feature	polypeptide_conserved_region	79845755	79846478	.	-	.	ID=DOMAIN 23-1-0;Parent=TE_BASE 23;annot=Class_I::LTR::Ty1/copia::SIRE RT_sire;name=RT;color=#feb24c
Chr01	feature	polypeptide_conserved_region	79847465	79848053	.	-	.	ID=DOMAIN 23-2-0;Parent=TE_BASE 23;annot=Class_I::LTR::Ty1/copia::Ivana INT_oryco;name=INT;color=#b10026
Chr01	feature	RR_tract	79850800	79850814	.	.	.	ID=PPT 23;Parent=TE_BASE 23;name=pbs;color=#c7e9c0
Chr01	feature	long_terminal_repeat	79850876	79851154	.	.	.	ID=LTR LEFT 23-0;Parent=TE_BASE 23;name=ltr left;color=#f032e6
Chr01	feature	long_terminal_repeat	79844404	79844671	.	.	.	ID=LTR RIGHT 23-0;Parent=TE_BASE 23;name=ltr right;color=#f032e6
Chr01	feature	target_site_duplication	79844399	79844403	.	.	.	ID=TSR RIGHT 23;Parent=TE_BASE 23;name=tsr right;color=#333333
Chr01	feature	target_site_duplication	79851155	79851159	.	.	.	ID=TSR LEFT 23;Parent=TE_BASE 23;name=tsr left;color=#333333
Chr01	feature	nested_repeat	79780255	79792283	.	.	.	ID=TE_BASE 25;name=TE_BASE 25;annot=Class_I::LTR::Ty3/gypsy::non-chromovirus::OTA::Ogre/Tat::Retand;color=#a9a9a9
Chr01	feature	repeat_fragment	79780255	79792283	.	.	.	ID=TE 25-0;Parent=TE_BASE 25;name=TE 25;color=#a9a9a9
Chr01	feature	polypeptide_conserved_region	79785441	79786476	.	-	.	ID=DOMAIN 25-0-0;Parent=TE_BASE 25;annot=Class_I::LTR::Ty3/gypsy::non-chromovirus::OTA::Ogre/Tat::Retand INT_tat;name=INT;color=#b10026
Chr01	feature	polypeptide_conserved_region	79786824	79787187	.	-	.	ID=DOMAIN 25-1-0;Parent=TE_BASE 25;annot=Class_I::LTR::Ty3/gypsy::non-chromovirus::OTA::Ogre/Tat::Retand;name=aRH;color=#fc4e2a
Chr01	feature	polypeptide_conserved_region	79787232	79787598	.	-	.	ID=DOMAIN 25-2-0;Parent=TE_BASE 25;annot=Class_I::LTR::Ty3/gypsy::non-chromovirus::OTA::Ogre/Tat::Retand RNaseH_tat;name=RH;color=#fc4e2a
Chr01	feature	polypeptide_conserved_region	79787748	79788426	.	-	.	ID=DOMAIN 25-3-0;Parent=TE_BASE 25;annot=Class_I::LTR::Ty3/gypsy::non-chromovirus::OTA::Ogre/Tat::Retand RT_tat;name=RT;color=#feb24c
Chr01	feature	polypeptide_conserved_region	79788867	79789200	.	-	.	ID=DOMAIN 25-4-0;Parent=TE_BASE 25;annot=Class_I::LTR::Ty3/gypsy::non-chromovirus::OTA::Ogre/Tat::Retand AP_tat;name=PROT;color=#ffeda0
Chr01	feature	polypeptide_conserved_region	79789953	79790352	.	-	.	ID=DOMAIN 25-5-0;Parent=TE_BASE 25;annot=Class_I::LTR::Ty3/gypsy::non-chromovirus::OTA::Ogre/Tat::Retand GAG_tat;name=GAG;color=#225ea8
Chr01	feature	long_terminal_repeat	79791815	79792283	.	.	.	ID=LTR LEFT 25-0;Parent=TE_BASE 25;name=ltr left;color=#f032e6
Chr01	feature	long_terminal_repeat	79780255	79780723	.	.	.	ID=LTR RIGHT 25-0;Parent=TE_BASE 25;name=ltr right;color=#f032e6
Chr01	feature	target_site_duplication	79780250	79780254	.	.	.	ID=TSR RIGHT 25;Parent=TE_BASE 25;name=tsr right;color=#333333
Chr01	feature	target_site_duplication	79792284	79792288	.	.	.	ID=TSR LEFT 25;Parent=TE_BASE 25;name=tsr left;color=#333333
Chr01	feature	nested_repeat	79416659	79423409	.	.	.	ID=TE_BASE 30;name=TE_BASE 30;annot=Class_I::LTR::Ty1/copia::Tork;color=#a9a9a9
Chr01	feature	repeat_fragment	79416659	79423409	.	.	.	ID=TE 30-0;Parent=TE_BASE 30;name=TE 30;color=#a9a9a9
Chr01	feature	polypeptide_conserved_region	79420209	79420470	.	+	.	ID=DOMAIN 30-0-0;Parent=TE_BASE 30;annot=Class_I::LTR::Ty1/copia::Tork INT_tork;name=INT;color=#b10026
Chr01	feature	polypeptide_conserved_region	79421226	79421958	.	+	.	ID=DOMAIN 30-1-0;Parent=TE_BASE 30;annot=Class_I::LTR::Ty1/copia::Tork RT_tork;name=RT;color=#feb24c
Chr01	feature	polypeptide_conserved_region	79422264	79422669	.	+	.	ID=DOMAIN 30-2-0;Parent=TE_BASE 30;annot=Class_I::LTR::Ty1/copia::Tork RNaseH_tork;name=RH;color=#fc4e2a
Chr01	feature	RR_tract	79422890	79422904	.	.	.	ID=PPT 30;Parent=TE_BASE 30;name=ppt;color=#41ab5d
Chr01	feature	long_terminal_repeat	79422904	79423409	.	.	.	ID=LTR RIGHT 30-0;Parent=TE_BASE 30;name=ltr right;color=#f032e6
Chr01	feature	long_terminal_repeat	79416659	79417164	.	.	.	ID=LTR LEFT 30-0;Parent=TE_BASE 30;name=ltr left;color=#f032e6
Chr01	feature	target_site_duplication	79416654	79416658	.	.	.	ID=TSR LEFT 30;Parent=TE_BASE 30;name=tsr left;color=#333333
Chr01	feature	target_site_duplication	79423410	79423414	.	.	.	ID=TSR RIGHT 30;Parent=TE_BASE 30;name=tsr right;color=#333333
Chr01	feature	nested_repeat	79252432	79257884	.	.	.	ID=TE_BASE 31;name=TE_BASE 31;annot=Class_I::LTR::Ty3/gypsy::chromovirus::Reina;color=#a9a9a9
Chr01	feature	repeat_fragment	79252432	79257884	.	.	.	ID=TE 31-0;Parent=TE_BASE 31;name=TE 31;color=#a9a9a9
Chr01	feature	polypeptide_conserved_region	79253066	79254068	.	-	.	ID=DOMAIN 31-0-0;Parent=TE_BASE 31;annot=Class_I::LTR::Ty3/gypsy::chromovirus::Reina INT_reina;name=INT;color=#b10026
Chr01	feature	polypeptide_conserved_region	79254302	79254653	.	-	.	ID=DOMAIN 31-1-0;Parent=TE_BASE 31;annot=Class_I::LTR::Ty3/gypsy::chromovirus::Reina RNaseH_reina;name=RH;color=#fc4e2a
Chr01	feature	polypeptide_conserved_region	79254785	79255460	.	-	.	ID=DOMAIN 31-2-0;Parent=TE_BASE 31;annot=Class_I::LTR::Ty3/gypsy::chromovirus::Reina RT_reina;name=RT;color=#feb24c
Chr01	feature	long_terminal_repeat	79257489	79257884	.	.	.	ID=LTR LEFT 31-0;Parent=TE_BASE 31;name=ltr left;color=#f032e6
Chr01	feature	long_terminal_repeat	79252432	79252827	.	.	.	ID=LTR RIGHT 31-0;Parent=TE_BASE 31;name=ltr right;color=#f032e6
Chr01	feature	target_site_duplication	79252427	79252431	.	.	.	ID=TSR RIGHT 31;Parent=TE_BASE 31;name=tsr right;color=#333333
Chr01	feature	target_site_duplication	79257885	79257889	.	.	.	ID=TSR LEFT 31;Parent=TE_BASE 31;name=tsr left;color=#333333
Chr01	feature	nested_repeat	79222596	79227365	.	.	.	ID=TE_BASE 32;name=TE_BASE 32;annot=Class_I::LTR::Ty1/copia::Ale;color=#a9a9a9
Chr01	feature	repeat_fragment	79222596	79227365	.	.	.	ID=TE 32-0;Parent=TE_BASE 32;name=TE 32;color=#a9a9a9
Chr01	feature	polypeptide_conserved_region	79222884	79223286	.	-	.	ID=DOMAIN 32-0-0;Parent=TE_BASE 32;annot=Class_I::LTR::Ty1/copia::Ale RNaseH_retrofit;name=RH;color=#fc4e2a
Chr01	feature	polypeptide_conserved_region	79223580	79224303	.	-	.	ID=DOMAIN 32-1-0;Parent=TE_BASE 32;annot=Class_I::LTR::Ty1/copia::Ale RT_retrofit;name=RT;color=#feb24c
Chr01	feature	polypeptide_conserved_region	79225131	79225767	.	-	.	ID=DOMAIN 32-2-0;Parent=TE_BASE 32;annot=Class_I::LTR::Ty1/copia::Ale INT_retrofit;name=INT;color=#b10026
Chr01	feature	polypeptide_conserved_region	79225935	79226175	.	-	.	ID=DOMAIN 32-3-0;Parent=TE_BASE 32;annot=Class_I::LTR::Ty1/copia::Alesia AP_retrofit;name=PROT;color=#ffeda0
Chr01	feature	polypeptide_conserved_region	79226496	79227066	.	-	.	ID=DOMAIN 32-4-0;Parent=TE_BASE 32;annot=Class_I::LTR::Ty1/copia::Alesia GAG_retrofit;name=GAG;color=#225ea8
Chr01	feature	long_terminal_repeat	79227153	79227365	.	.	.	ID=LTR LEFT 32-0;Parent=TE_BASE 32;name=ltr left;color=#f032e6
Chr01	feature	long_terminal_repeat	79222596	79222808	.	.	.	ID=LTR RIGHT 32-0;Parent=TE_BASE 32;name=ltr right;color=#f032e6
Chr01	feature	target_site_duplication	79222591	79222595	.	.	.	ID=TSR RIGHT 32;Parent=TE_BASE 32;name=tsr right;color=#333333
Chr01	feature	target_site_duplication	79227366	79227370	.	.	.	ID=TSR LEFT 32;Parent=TE_BASE 32;name=tsr left;color=#333333
Chr01	feature	nested_repeat	79142207	79147899	.	.	.	ID=TE_BASE 33;name=TE_BASE 33;annot=Class_I::LTR::Ty1/copia::Tork;color=#a9a9a9
Chr01	feature	repeat_fragment	79142207	79147899	.	.	.	ID=TE 33-0;Parent=TE_BASE 33;name=TE 33;color=#a9a9a9
Chr01	feature	polypeptide_conserved_region	79143598	79144009	.	-	.	ID=DOMAIN 33-0-0;Parent=TE_BASE 33;annot=Class_I::LTR::Ty1/copia::Tork RNaseH_tork;name=RH;color=#fc4e2a
Chr01	feature	polypeptide_conserved_region	79144297	79145023	.	-	.	ID=DOMAIN 33-1-0;Parent=TE_BASE 33;annot=Class_I::LTR::Ty1/copia::Tork RT_tork;name=RT;color=#feb24c
Chr01	feature	polypeptide_conserved_region	79145512	79146148	.	-	.	ID=DOMAIN 33-2-0;Parent=TE_BASE 33;annot=Class_I::LTR::Ty1/copia::Tork INT_tork;name=INT;color=#b10026
Chr01	feature	polypeptide_conserved_region	79146342	79146540	.	-	.	ID=DOMAIN 33-3-0;Parent=TE_BASE 33;annot=Class_I::LTR::Ty1/copia::Tork AP_tork;name=PROT;color=#ffeda0
Chr01	feature	polypeptide_conserved_region	79146834	79147398	.	-	.	ID=DOMAIN 33-4-0;Parent=TE_BASE 33;annot=Class_I::LTR::Ty1/copia::Tork GAG_tork;name=GAG;color=#225ea8
Chr01	feature	long_terminal_repeat	79147718	79147899	.	.	.	ID=LTR LEFT 33-0;Parent=TE_BASE 33;name=ltr left;color=#f032e6
Chr01	feature	long_terminal_repeat	79142207	79142388	.	.	.	ID=LTR RIGHT 33-0;Parent=TE_BASE 33;name=ltr right;color=#f032e6
Chr01	feature	nested_repeat	79059662	79069196	.	.	.	ID=TE_BASE 34;name=TE_BASE 34;annot=Class_I::LTR::Ty3/gypsy::chromovirus::Tekay;color=#a9a9a9
Chr01	feature	repeat_fragment	79059662	79069196	.	.	.	ID=TE 34-0;Parent=TE_BASE 34;name=TE 34;color=#a9a9a9
Chr01	feature	polypeptide_conserved_region	79063073	79063748	.	+	.	ID=DOMAIN 34-0-0;Parent=TE_BASE 34;annot=Class_I::LTR::Ty3/gypsy::chromovirus::Tekay RT_del;name=RT;color=#feb24c
Chr01	feature	polypeptide_conserved_region	79063883	79064234	.	+	.	ID=DOMAIN 34-1-0;Parent=TE_BASE 34;annot=Class_I::LTR::Ty3/gypsy::chromovirus::Tekay RNaseH_del;name=RH;color=#fc4e2a
Chr01	feature	polypeptide_conserved_region	79064537	79065566	.	+	.	ID=DOMAIN 34-2-0;Parent=TE_BASE 34;annot=Class_I::LTR::Ty3/gypsy::chromovirus::Tekay INT_del;name=INT;color=#b10026
Chr01	feature	polypeptide_conserved_region	79065629	79065737	.	+	.	ID=DOMAIN 34-3-0;Parent=TE_BASE 34;annot=Class_I::LTR::Ty3/gypsy::chromovirus::Tekay CHR_tekay_Retrosor2b;name=CHD;color=#6a51a3
Chr01	feature	primer_binding_site	79062943	79062962	.	.	.	ID=PBS 34;Parent=TE_BASE 34;name=pbs;color=#c7e9c0
Chr01	feature	RR_tract	79065913	79065927	.	.	.	ID=PPT 34;Parent=TE_BASE 34;name=ppt;color=#41ab5d
Chr01	feature	long_terminal_repeat	79065927	79069196	.	.	.	ID=LTR RIGHT 34-0;Parent=TE_BASE 34;name=ltr right;color=#f032e6
Chr01	feature	long_terminal_repeat	79059662	79062932	.	.	.	ID=LTR LEFT 34-0;Parent=TE_BASE 34;name=ltr left;color=#f032e6
Chr01	feature	nested_repeat	78933434	78936835	.	.	.	ID=TE_BASE 35;name=TE_BASE 35;annot=Class_I::LTR::Ty1/copia::Tork;color=#a9a9a9
Chr01	feature	repeat_fragment	78933434	78936835	.	.	.	ID=TE 35-0;Parent=TE_BASE 35;name=TE 35;color=#a9a9a9
Chr01	feature	polypeptide_conserved_region	78935122	78935788	.	+	.	ID=DOMAIN 35-0-0;Parent=TE_BASE 35;annot=Class_I::LTR::Ty1/copia::Tork GAG_tork;name=GAG;color=#225ea8
Chr01	feature	polypeptide_conserved_region	78935917	78936154	.	+	.	ID=DOMAIN 35-1-0;Parent=TE_BASE 35;annot=Class_I::LTR::Ty1/copia::Tork AP_tork;name=PROT;color=#ffeda0
Chr01	feature	primer_binding_site	78933900	78933915	.	.	.	ID=PBS 35;Parent=TE_BASE 35;name=pbs;color=#c7e9c0
Chr01	feature	RR_tract	78936359	78936373	.	.	.	ID=PPT 35;Parent=TE_BASE 35;name=ppt;color=#41ab5d
Chr01	feature	long_terminal_repeat	78936449	78936835	.	.	.	ID=LTR RIGHT 35-0;Parent=TE_BASE 35;name=ltr right;color=#f032e6
Chr01	feature	long_terminal_repeat	78933434	78933820	.	.	.	ID=LTR LEFT 35-0;Parent=TE_BASE 35;name=ltr left;color=#f032e6
Chr01	feature	nested_repeat	78838533	78846479	.	.	.	ID=TE_BASE 36;name=TE_BASE 36;annot=Class_I::LTR::Ty3/gypsy::non-chromovirus::OTA::Athila;color=#a9a9a9
Chr01	feature	repeat_fragment	78838533	78846479	.	.	.	ID=TE 36-0;Parent=TE_BASE 36;name=TE 36;color=#a9a9a9
Chr01	feature	polypeptide_conserved_region	78840619	78841108	.	+	.	ID=DOMAIN 36-0-0;Parent=TE_BASE 36;annot=Class_I::LTR::Ty3/gypsy::non-chromovirus::OTA::Athila GAG_athila;name=GAG;color=#225ea8
Chr01	feature	polypeptide_conserved_region	78841537	78841819	.	+	.	ID=DOMAIN 36-1-0;Parent=TE_BASE 36;annot=Class_I::LTR::Ty3/gypsy::non-chromovirus::OTA::Athila AP_athila;name=PROT;color=#ffeda0
Chr01	feature	primer_binding_site	78840194	78840214	.	.	.	ID=PBS 36;Parent=TE_BASE 36;name=pbs;color=#c7e9c0
Chr01	feature	RR_tract	78844823	78844837	.	.	.	ID=PPT 36;Parent=TE_BASE 36;name=ppt;color=#41ab5d
Chr01	feature	long_terminal_repeat	78844856	78846479	.	.	.	ID=LTR RIGHT 36-0;Parent=TE_BASE 36;name=ltr right;color=#f032e6
Chr01	feature	long_terminal_repeat	78838533	78840183	.	.	.	ID=LTR LEFT 36-0;Parent=TE_BASE 36;name=ltr left;color=#f032e6
Chr01	feature	nested_repeat	78210914	78225600	.	.	.	ID=TE_BASE 39;name=TE_BASE 39;annot=Class_I::LTR::Ty1/copia::SIRE;color=#a9a9a9
Chr01	feature	repeat_fragment	78210914	78225600	.	.	.	ID=TE 39-0;Parent=TE_BASE 39;name=TE 39;color=#a9a9a9
Chr01	feature	polypeptide_conserved_region	78217139	78217649	.	+	.	ID=DOMAIN 39-0-0;Parent=TE_BASE 39;annot=Class_I::LTR::Ty1/copia::Ivana INT_oryco;name=INT;color=#b10026
Chr01	feature	polypeptide_conserved_region	78218639	78219311	.	+	.	ID=DOMAIN 39-1-0;Parent=TE_BASE 39;annot=Class_I::LTR::Ty1/copia::SIRE RT_sire;name=RT;color=#feb24c
Chr01	feature	polypeptide_conserved_region	78219638	78220049	.	+	.	ID=DOMAIN 39-2-0;Parent=TE_BASE 39;annot=Class_I::LTR::Ty1/copia::Tork RNaseH_tork;name=RH;color=#fc4e2a
Chr01	feature	long_terminal_repeat	78225453	78225600	.	.	.	ID=LTR RIGHT 39-0;Parent=TE_BASE 39;name=ltr right;color=#f032e6
Chr01	feature	long_terminal_repeat	78210914	78211018	.	.	.	ID=LTR LEFT 39-0;Parent=TE_BASE 39;name=ltr left;color=#f032e6
Chr01	feature	nested_repeat	78038860	78046787	.	.	.	ID=TE_BASE 42;name=TE_BASE 42;annot=Class_I::LTR::Ty1/copia::Tork;color=#a9a9a9
Chr01	feature	repeat_fragment	78038860	78046787	.	.	.	ID=TE 42-0;Parent=TE_BASE 42;name=TE 42;color=#a9a9a9
Chr01	feature	polypeptide_conserved_region	78043229	78043775	.	+	.	ID=DOMAIN 42-0-0;Parent=TE_BASE 42;annot=Class_I::LTR::Ty1/copia::Ivana INT_oryco;name=INT;color=#b10026
Chr01	feature	polypeptide_conserved_region	78044864	78045110	.	+	.	ID=DOMAIN 42-1-0;Parent=TE_BASE 42;annot=Class_I::LTR::Ty1/copia::Tork RT_tork;name=RT;color=#feb24c
Chr01	feature	primer_binding_site	78039147	78039162	.	.	.	ID=PBS 42;Parent=TE_BASE 42;name=pbs;color=#c7e9c0
Chr01	feature	RR_tract	78046569	78046583	.	.	.	ID=PPT 42;Parent=TE_BASE 42;name=ppt;color=#41ab5d
Chr01	feature	long_terminal_repeat	78046584	78046787	.	.	.	ID=LTR RIGHT 42-0;Parent=TE_BASE 42;name=ltr right;color=#f032e6
Chr01	feature	long_terminal_repeat	78038860	78039063	.	.	.	ID=LTR LEFT 42-0;Parent=TE_BASE 42;name=ltr left;color=#f032e6
Chr01	feature	target_site_duplication	78038856	78038859	.	.	.	ID=TSR LEFT 42;Parent=TE_BASE 42;name=tsr left;color=#333333
Chr01	feature	target_site_duplication	78046788	78046791	.	.	.	ID=TSR RIGHT 42;Parent=TE_BASE 42;name=tsr right;color=#333333
Chr01	feature	nested_repeat	77941775	77949881	.	.	.	ID=TE_BASE 43;name=TE_BASE 43;annot=Class_I::LTR::Ty3/gypsy::non-chromovirus::OTA::Athila;color=#a9a9a9
Chr01	feature	repeat_fragment	77941775	77949881	.	.	.	ID=TE 43-0;Parent=TE_BASE 43;name=TE 43;color=#a9a9a9
Chr01	feature	polypeptide_conserved_region	77943475	77943916	.	+	.	ID=DOMAIN 43-0-0;Parent=TE_BASE 43;annot=Class_I::LTR::Ty3/gypsy::non-chromovirus::OTA::Athila GAG_athila;name=GAG;color=#225ea8
Chr01	feature	primer_binding_site	77943126	77943140	.	.	.	ID=PBS 43;Parent=TE_BASE 43;name=pbs;color=#c7e9c0
Chr01	feature	RR_tract	77948511	77948525	.	.	.	ID=PPT 43;Parent=TE_BASE 43;name=ppt;color=#41ab5d
Chr01	feature	long_terminal_repeat	77948541	77949881	.	.	.	ID=LTR RIGHT 43-0;Parent=TE_BASE 43;name=ltr right;color=#f032e6
Chr01	feature	long_terminal_repeat	77941775	77943115	.	.	.	ID=LTR LEFT 43-0;Parent=TE_BASE 43;name=ltr left;color=#f032e6
Chr01	feature	target_site_duplication	77941770	77941774	.	.	.	ID=TSR LEFT 43;Parent=TE_BASE 43;name=tsr left;color=#333333
Chr01	feature	target_site_duplication	77949882	77949886	.	.	.	ID=TSR RIGHT 43;Parent=TE_BASE 43;name=tsr right;color=#333333
Chr01	feature	nested_repeat	77695621	77703743	.	.	.	ID=TE_BASE 46;name=TE_BASE 46;annot=Class_I::LTR::Ty3/gypsy::chromovirus::Tekay;color=#a9a9a9
Chr01	feature	repeat_fragment	77695621	77703743	.	.	.	ID=TE 46-0;Parent=TE_BASE 46;name=TE 46;color=#a9a9a9
Chr01	feature	polypeptide_conserved_region	77699050	77699797	.	+	.	ID=DOMAIN 46-0-0;Parent=TE_BASE 46;annot=Class_I::LTR::Ty3/gypsy::chromovirus::Tekay GAG_del;name=GAG;color=#225ea8
Chr01	feature	polypeptide_conserved_region	77700643	77701315	.	+	.	ID=DOMAIN 46-1-0;Parent=TE_BASE 46;annot=Class_I::LTR::Ty3/gypsy::chromovirus::Tekay RT_del;name=RT;color=#feb24c
Chr01	feature	polypeptide_conserved_region	77701450	77701801	.	+	.	ID=DOMAIN 46-2-0;Parent=TE_BASE 46;annot=Class_I::LTR::Ty3/gypsy::chromovirus::Tekay RNaseH_del;name=RH;color=#fc4e2a
Chr01	feature	polypeptide_conserved_region	77702097	77702952	.	+	.	ID=DOMAIN 46-3-0;Parent=TE_BASE 46;annot=Class_I::LTR::Ty3/gypsy::chromovirus::Tekay INT_del;name=INT;color=#b10026
Chr01	feature	polypeptide_conserved_region	77703199	77703349	.	+	.	ID=DOMAIN 46-4-0;Parent=TE_BASE 46;annot=Class_I::LTR::Ty3/gypsy::chromovirus::Tekay CHR_tekay_Retrosor2b;name=CHD;color=#6a51a3
Chr01	feature	primer_binding_site	77695803	77695822	.	.	.	ID=PBS 46;Parent=TE_BASE 46;name=pbs;color=#c7e9c0
Chr01	feature	RR_tract	77703562	77703576	.	.	.	ID=PPT 46;Parent=TE_BASE 46;name=ppt;color=#41ab5d
Chr01	feature	long_terminal_repeat	77703576	77703743	.	.	.	ID=LTR RIGHT 46-0;Parent=TE_BASE 46;name=ltr right;color=#f032e6
Chr01	feature	long_terminal_repeat	77695621	77695788	.	.	.	ID=LTR LEFT 46-0;Parent=TE_BASE 46;name=ltr left;color=#f032e6
Chr01	feature	nested_repeat	77459401	77466336	.	.	.	ID=TE_BASE 48;name=TE_BASE 48;annot=Class_I::LTR::Ty1/copia::Tork;color=#a9a9a9
Chr01	feature	repeat_fragment	77459401	77466336	.	.	.	ID=TE 48-0;Parent=TE_BASE 48;name=TE 48;color=#a9a9a9
Chr01	feature	polypeptide_conserved_region	77460171	77460573	.	-	.	ID=DOMAIN 48-0-0;Parent=TE_BASE 48;annot=Class_I::LTR::Ty1/copia::Tork RNaseH_tork;name=RH;color=#fc4e2a
Chr01	feature	polypeptide_conserved_region	77460882	77461614	.	-	.	ID=DOMAIN 48-1-0;Parent=TE_BASE 48;annot=Class_I::LTR::Ty1/copia::Tork RT_tork;name=RT;color=#feb24c
Chr01	feature	polypeptide_conserved_region	77462235	77462892	.	-	.	ID=DOMAIN 48-2-0;Parent=TE_BASE 48;annot=Class_I::LTR::Ty1/copia::Tork INT_tork;name=INT;color=#b10026
Chr01	feature	polypeptide_conserved_region	77463090	77463342	.	-	.	ID=DOMAIN 48-3-0;Parent=TE_BASE 48;annot=Class_I::LTR::Ty1/copia::Tork AP_tork;name=PROT;color=#ffeda0
Chr01	feature	long_terminal_repeat	77465831	77466336	.	.	.	ID=LTR LEFT 48-0;Parent=TE_BASE 48;name=ltr left;color=#f032e6
Chr01	feature	long_terminal_repeat	77459401	77459910	.	.	.	ID=LTR RIGHT 48-0;Parent=TE_BASE 48;name=ltr right;color=#f032e6
Chr01	feature	target_site_duplication	77459396	77459400	.	.	.	ID=TSR RIGHT 48;Parent=TE_BASE 48;name=tsr right;color=#333333
Chr01	feature	target_site_duplication	77466337	77466341	.	.	.	ID=TSR LEFT 48;Parent=TE_BASE 48;name=tsr left;color=#333333
Chr01	feature	nested_repeat	77167260	77172739	.	.	.	ID=TE_BASE 53;name=TE_BASE 53;annot=Class_I::LTR::Ty1/copia::SIRE;color=#a9a9a9
Chr01	feature	repeat_fragment	77167260	77172739	.	.	.	ID=TE 53-0;Parent=TE_BASE 53;name=TE 53;color=#a9a9a9
Chr01	feature	polypeptide_conserved_region	77169431	77170019	.	+	.	ID=DOMAIN 53-0-0;Parent=TE_BASE 53;annot=Class_I::LTR::Ty1/copia::Ivana INT_oryco;name=INT;color=#b10026
Chr01	feature	polypeptide_conserved_region	77171018	77171741	.	+	.	ID=DOMAIN 53-1-0;Parent=TE_BASE 53;annot=Class_I::LTR::Ty1/copia::SIRE RT_sire;name=RT;color=#feb24c
Chr01	feature	polypeptide_conserved_region	77172071	77172446	.	+	.	ID=DOMAIN 53-2-0;Parent=TE_BASE 53;annot=Class_I::LTR::Ty1/copia::Ty1-outgroup RNaseH_1731;name=RH;color=#fc4e2a
Chr01	feature	long_terminal_repeat	77172471	77172739	.	.	.	ID=LTR RIGHT 53-0;Parent=TE_BASE 53;name=ltr right;color=#f032e6
Chr01	feature	long_terminal_repeat	77167260	77167528	.	.	.	ID=LTR LEFT 53-0;Parent=TE_BASE 53;name=ltr left;color=#f032e6
Chr01	feature	target_site_duplication	77167255	77167259	.	.	.	ID=TSR LEFT 53;Parent=TE_BASE 53;name=tsr left;color=#333333
Chr01	feature	target_site_duplication	77172740	77172744	.	.	.	ID=TSR RIGHT 53;Parent=TE_BASE 53;name=tsr right;color=#333333
Chr01	feature	nested_repeat	76895676	76908871	.	.	.	ID=TE_BASE 56;name=TE_BASE 56;annot=Class_I::LTR::Ty1/copia::SIRE;color=#a9a9a9
Chr01	feature	repeat_fragment	76895676	76908871	.	.	.	ID=TE 56-0;Parent=TE_BASE 56;name=TE 56;color=#a9a9a9
Chr01	feature	polypeptide_conserved_region	76901680	76902082	.	-	.	ID=DOMAIN 56-0-0;Parent=TE_BASE 56;annot=Class_I::LTR::Ty1/copia::SIRE RNaseH_sire;name=RH;color=#fc4e2a
Chr01	feature	polypeptide_conserved_region	76902370	76903093	.	-	.	ID=DOMAIN 56-1-0;Parent=TE_BASE 56;annot=Class_I::LTR::Ty1/copia::SIRE RT_sire;name=RT;color=#feb24c
Chr01	feature	polypeptide_conserved_region	76903744	76904056	.	-	.	ID=DOMAIN 56-2-0;Parent=TE_BASE 56;annot=Class_I::LTR::Ty1/copia::SIRE INT_sire;name=INT;color=#b10026
Chr01	feature	polypeptide_conserved_region	76904553	76904796	.	-	.	ID=DOMAIN 56-3-0;Parent=TE_BASE 56;annot=Class_I::LTR::Ty1/copia::SIRE AP_sire;name=PROT;color=#ffeda0
Chr01	feature	polypeptide_conserved_region	76906680	76907208	.	-	.	ID=DOMAIN 56-4-0;Parent=TE_BASE 56;annot=Class_I::LTR::Ty1/copia::SIRE GAG_sire;name=GAG;color=#225ea8
Chr01	feature	long_terminal_repeat	76907319	76908871	.	.	.	ID=LTR LEFT 56-0;Parent=TE_BASE 56;name=ltr left;color=#f032e6
Chr01	feature	long_terminal_repeat	76895676	76897223	.	.	.	ID=LTR RIGHT 56-0;Parent=TE_BASE 56;name=ltr right;color=#f032e6
Chr01	feature	nested_repeat	76798908	76806981	.	.	.	ID=TE_BASE 57;name=TE_BASE 57;annot=Class_I::LTR::Ty1/copia::SIRE;color=#a9a9a9
Chr01	feature	repeat_fragment	76798908	76806981	.	.	.	ID=TE 57-0;Parent=TE_BASE 57;name=TE 57;color=#a9a9a9
Chr01	feature	polypeptide_conserved_region	76799600	76800005	.	-	.	ID=DOMAIN 57-0-0;Parent=TE_BASE 57;annot=Class_I::LTR::Ty1/copia::Ty1-outgroup RNaseH_copia;name=RH;color=#fc4e2a
Chr01	feature	polypeptide_conserved_region	76800335	76801058	.	-	.	ID=DOMAIN 57-1-0;Parent=TE_BASE 57;annot=Class_I::LTR::Ty1/copia::SIRE RT_sire;name=RT;color=#feb24c
Chr01	feature	polypeptide_conserved_region	76801997	76802588	.	-	.	ID=DOMAIN 57-2-0;Parent=TE_BASE 57;annot=Class_I::LTR::Ty1/copia::Ty1-outgroup INT_1731;name=INT;color=#b10026
Chr01	feature	long_terminal_repeat	76806818	76806981	.	.	.	ID=LTR LEFT 57-0;Parent=TE_BASE 57;name=ltr left;color=#f032e6
Chr01	feature	long_terminal_repeat	76798908	76799071	.	.	.	ID=LTR RIGHT 57-0;Parent=TE_BASE 57;name=ltr right;color=#f032e6
Chr01	feature	nested_repeat	76763570	76769334	.	.	.	ID=TE_BASE 58;name=TE_BASE 58;annot=Class_I::LTR::Ty1/copia::Ale;color=#a9a9a9
Chr01	feature	repeat_fragment	76763570	76769334	.	.	.	ID=TE 58-0;Parent=TE_BASE 58;name=TE 58;color=#a9a9a9
Chr01	feature	polypeptide_conserved_region	76766116	76766755	.	+	.	ID=DOMAIN 58-0-0;Parent=TE_BASE 58;annot=Class_I::LTR::Ty1/copia::Ivana INT_oryco;name=INT;color=#b10026
Chr01	feature	polypeptide_conserved_region	76767646	76768372	.	+	.	ID=DOMAIN 58-1-0;Parent=TE_BASE 58;annot=Class_I::LTR::Ty1/copia::Ale RT_retrofit;name=RT;color=#feb24c
Chr01	feature	polypeptide_conserved_region	76768666	76769065	.	+	.	ID=DOMAIN 58-2-0;Parent=TE_BASE 58;annot=Class_I::LTR::Ty1/copia::Ale RNaseH_retrofit;name=RH;color=#fc4e2a
Chr01	feature	long_terminal_repeat	76769217	76769334	.	.	.	ID=LTR RIGHT 58-0;Parent=TE_BASE 58;name=ltr right;color=#f032e6
Chr01	feature	long_terminal_repeat	76763570	76763687	.	.	.	ID=LTR LEFT 58-0;Parent=TE_BASE 58;name=ltr left;color=#f032e6
Chr01	feature	target_site_duplication	76763565	76763569	.	.	.	ID=TSR LEFT 58;Parent=TE_BASE 58;name=tsr left;color=#333333
Chr01	feature	target_site_duplication	76769335	76769339	.	.	.	ID=TSR RIGHT 58;Parent=TE_BASE 58;name=tsr right;color=#333333
Chr01	feature	nested_repeat	76583694	76597933	.	.	.	ID=TE_BASE 62;name=TE_BASE 62;annot=Class_I::LTR::Ty3/gypsy::non-chromovirus::OTA::Ogre/Tat::Retand;color=#a9a9a9
Chr01	feature	repeat_fragment	76583694	76597933	.	.	.	ID=TE 62-0;Parent=TE_BASE 62;name=TE 62;color=#a9a9a9
Chr01	feature	polypeptide_conserved_region	76590466	76591501	.	-	.	ID=DOMAIN 62-0-0;Parent=TE_BASE 62;annot=Class_I::LTR::Ty3/gypsy::non-chromovirus::OTA::Ogre/Tat::Retand INT_tat;name=INT;color=#b10026
Chr01	feature	polypeptide_conserved_region	76591894	76592257	.	-	.	ID=DOMAIN 62-1-0;Parent=TE_BASE 62;annot=Class_I::LTR::Ty3/gypsy::non-chromovirus::OTA::Ogre/Tat::Retand;name=aRH;color=#fc4e2a
Chr01	feature	polypeptide_conserved_region	76592302	76592668	.	-	.	ID=DOMAIN 62-2-0;Parent=TE_BASE 62;annot=Class_I::LTR::Ty3/gypsy::non-chromovirus::OTA::Ogre/Tat::Retand RNaseH_tat;name=RH;color=#fc4e2a
Chr01	feature	polypeptide_conserved_region	76592818	76593496	.	-	.	ID=DOMAIN 62-3-0;Parent=TE_BASE 62;annot=Class_I::LTR::Ty3/gypsy::non-chromovirus::OTA::Ogre/Tat::Retand RT_tat;name=RT;color=#feb24c
Chr01	feature	polypeptide_conserved_region	76593928	76594255	.	-	.	ID=DOMAIN 62-4-0;Parent=TE_BASE 62;annot=Class_I::LTR::Ty3/gypsy::non-chromovirus::OTA::Ogre/Tat::Retand AP_tat;name=PROT;color=#ffeda0
Chr01	feature	polypeptide_conserved_region	76594980	76595352	.	-	.	ID=DOMAIN 62-5-0;Parent=TE_BASE 62;annot=Class_I::LTR::Ty3/gypsy::non-chromovirus::OTA::Ogre/Tat::Retand GAG_tat;name=GAG;color=#225ea8
Chr01	feature	long_terminal_repeat	76596900	76597933	.	.	.	ID=LTR LEFT 62-0;Parent=TE_BASE 62;name=ltr left;color=#f032e6
Chr01	feature	long_terminal_repeat	76583694	76584728	.	.	.	ID=LTR RIGHT 62-0;Parent=TE_BASE 62;name=ltr right;color=#f032e6
Chr01	feature	target_site_duplication	76583689	76583693	.	.	.	ID=TSR RIGHT 62;Parent=TE_BASE 62;name=tsr right;color=#333333
Chr01	feature	target_site_duplication	76597934	76597938	.	.	.	ID=TSR LEFT 62;Parent=TE_BASE 62;name=tsr left;color=#333333
Chr01	feature	nested_repeat	76540305	76551952	.	.	.	ID=TE_BASE 64;name=TE_BASE 64;annot=Class_I::LTR::Ty3/gypsy::chromovirus::Tekay;color=#a9a9a9
Chr01	feature	repeat_fragment	76540305	76551952	.	.	.	ID=TE 64-0;Parent=TE_BASE 64;name=TE 64;color=#a9a9a9
Chr01	feature	polypeptide_conserved_region	76543104	76543257	.	-	.	ID=DOMAIN 64-0-0;Parent=TE_BASE 64;annot=Class_I::LTR::Ty3/gypsy::chromovirus::Tekay CHR_tekay_Retrosor2b;name=CHD;color=#6a51a3
Chr01	feature	polypeptide_conserved_region	76543320	76544349	.	-	.	ID=DOMAIN 64-1-0;Parent=TE_BASE 64;annot=Class_I::LTR::Ty3/gypsy::chromovirus::Tekay INT_del;name=INT;color=#b10026
Chr01	feature	polypeptide_conserved_region	76544646	76544997	.	-	.	ID=DOMAIN 64-2-0;Parent=TE_BASE 64;annot=Class_I::LTR::Ty3/gypsy::chromovirus::Tekay RNaseH_del;name=RH;color=#fc4e2a
Chr01	feature	polypeptide_conserved_region	76545132	76545804	.	-	.	ID=DOMAIN 64-3-0;Parent=TE_BASE 64;annot=Class_I::LTR::Ty3/gypsy::chromovirus::Tekay RT_del;name=RT;color=#feb24c
Chr01	feature	polypeptide_conserved_region	76546839	76547319	.	-	.	ID=DOMAIN 64-4-0;Parent=TE_BASE 64;annot=Class_I::LTR::Ty3/gypsy::chromovirus::Tekay GAG_del;name=GAG;color=#225ea8
Chr01	feature	long_terminal_repeat	76549201	76551952	.	.	.	ID=LTR LEFT 64-0;Parent=TE_BASE 64;name=ltr left;color=#f032e6
Chr01	feature	long_terminal_repeat	76540305	76543054	.	.	.	ID=LTR RIGHT 64-0;Parent=TE_BASE 64;name=ltr right;color=#f032e6
Chr01	feature	target_site_duplication	76540300	76540304	.	.	.	ID=TSR RIGHT 64;Parent=TE_BASE 64;name=tsr right;color=#333333
Chr01	feature	target_site_duplication	76551953	76551957	.	.	.	ID=TSR LEFT 64;Parent=TE_BASE 64;name=tsr left;color=#333333
Chr01	feature	nested_repeat	76450374	76462441	.	.	.	ID=TE_BASE 65;name=TE_BASE 65;annot=Class_I::LTR::Ty3/gypsy::non-chromovirus::OTA::Ogre/Tat::Retand;color=#a9a9a9
Chr01	feature	repeat_fragment	76450374	76462441	.	.	.	ID=TE 65-0;Parent=TE_BASE 65;name=TE 65;color=#a9a9a9
Chr01	feature	polypeptide_conserved_region	76451616	76452375	.	+	.	ID=DOMAIN 65-0-0;Parent=TE_BASE 65;annot=Class_I::LTR::Ty3/gypsy::non-chromovirus::OTA::Ogre/Tat::Retand GAG_tat;name=GAG;color=#225ea8
Chr01	feature	polypeptide_conserved_region	76453071	76453269	.	+	.	ID=DOMAIN 65-1-0;Parent=TE_BASE 65;annot=Class_I::LTR::Ty3/gypsy::non-chromovirus::OTA::Ogre/Tat::Retand AP_tat;name=PROT;color=#ffeda0
Chr01	feature	polypeptide_conserved_region	76453344	76453707	.	+	.	ID=DOMAIN 65-2-0;Parent=TE_BASE 65;annot=Class_I::LTR::Ty3/gypsy::non-chromovirus::OTA::Ogre/Tat::Retand RNaseH_tat;name=RH;color=#fc4e2a
Chr01	feature	polypeptide_conserved_region	76453761	76454124	.	+	.	ID=DOMAIN 65-3-0;Parent=TE_BASE 65;annot=Class_I::LTR::Ty3/gypsy::non-chromovirus::OTA::Ogre/Tat::Retand;name=aRH;color=#fc4e2a
Chr01	feature	polypeptide_conserved_region	76454433	76455459	.	+	.	ID=DOMAIN 65-4-0;Parent=TE_BASE 65;annot=Class_I::LTR::Ty3/gypsy::non-chromovirus::OTA::Ogre/Tat::Retand INT_tat;name=INT;color=#b10026
Chr01	feature	primer_binding_site	76451080	76451097	.	.	.	ID=PBS 65;Parent=TE_BASE 65;name=pbs;color=#c7e9c0
Chr01	feature	RR_tract	76461726	76461740	.	.	.	ID=PPT 65;Parent=TE_BASE 65;name=ppt;color=#41ab5d
Chr01	feature	long_terminal_repeat	76461743	76462441	.	.	.	ID=LTR RIGHT 65-0;Parent=TE_BASE 65;name=ltr right;color=#f032e6
Chr01	feature	long_terminal_repeat	76450374	76451076	.	.	.	ID=LTR LEFT 65-0;Parent=TE_BASE 65;name=ltr left;color=#f032e6
Chr01	feature	nested_repeat	76437207	76442394	.	.	.	ID=TE_BASE 66;name=TE_BASE 66;annot=Class_I::LTR::Ty1/copia::Ivana;color=#a9a9a9
Chr01	feature	repeat_fragment	76437207	76442394	.	.	.	ID=TE 66-0;Parent=TE_BASE 66;name=TE 66;color=#a9a9a9
Chr01	feature	polypeptide_conserved_region	76437421	76437820	.	-	.	ID=DOMAIN 66-0-0;Parent=TE_BASE 66;annot=Class_I::LTR::Ty1/copia::Ale RNaseH_retrofit;name=RH;color=#fc4e2a
Chr01	feature	polypeptide_conserved_region	76438114	76438834	.	-	.	ID=DOMAIN 66-1-0;Parent=TE_BASE 66;annot=Class_I::LTR::Ty1/copia::Ivana RT_oryco;name=RT;color=#feb24c
Chr01	feature	polypeptide_conserved_region	76439563	76440202	.	-	.	ID=DOMAIN 66-2-0;Parent=TE_BASE 66;annot=Class_I::LTR::Ty1/copia::Ale INT_retrofit;name=INT;color=#b10026
Chr01	feature	long_terminal_repeat	76442258	76442394	.	.	.	ID=LTR LEFT 66-0;Parent=TE_BASE 66;name=ltr left;color=#f032e6
Chr01	feature	long_terminal_repeat	76437207	76437343	.	.	.	ID=LTR RIGHT 66-0;Parent=TE_BASE 66;name=ltr right;color=#f032e6
Chr01	feature	target_site_duplication	76437202	76437206	.	.	.	ID=TSR RIGHT 66;Parent=TE_BASE 66;name=tsr right;color=#333333
Chr01	feature	target_site_duplication	76442395	76442399	.	.	.	ID=TSR LEFT 66;Parent=TE_BASE 66;name=tsr left;color=#333333
Chr01	feature	nested_repeat	76370942	76384253	.	.	.	ID=TE_BASE 67;name=TE_BASE 67;annot=Class_I::LTR::Ty3/gypsy::non-chromovirus::OTA::Ogre/Tat::Retand;color=#a9a9a9
Chr01	feature	repeat_fragment	76370942	76384253	.	.	.	ID=TE 67-0;Parent=TE_BASE 67;name=TE 67;color=#a9a9a9
Chr01	feature	polypeptide_conserved_region	76377871	76378654	.	-	.	ID=DOMAIN 67-0-0;Parent=TE_BASE 67;annot=Class_I::LTR::Ty3/gypsy::non-chromovirus::OTA::Ogre/Tat::Retand INT_tat;name=INT;color=#b10026
Chr01	feature	polypeptide_conserved_region	76379202	76379565	.	-	.	ID=DOMAIN 67-1-0;Parent=TE_BASE 67;annot=Class_I::LTR::Ty3/gypsy::non-chromovirus::OTA::Ogre/Tat::Retand;name=aRH;color=#fc4e2a
Chr01	feature	polypeptide_conserved_region	76379610	76379973	.	-	.	ID=DOMAIN 67-2-0;Parent=TE_BASE 67;annot=Class_I::LTR::Ty3/gypsy::non-chromovirus::OTA::Ogre/Tat::Retand RNaseH_tat;name=RH;color=#fc4e2a
Chr01	feature	polypeptide_conserved_region	76380126	76380798	.	-	.	ID=DOMAIN 67-3-0;Parent=TE_BASE 67;annot=Class_I::LTR::Ty3/gypsy::non-chromovirus::OTA::Ogre/Tat::Retand RT_tat;name=RT;color=#feb24c
Chr01	feature	polypeptide_conserved_region	76381209	76381539	.	-	.	ID=DOMAIN 67-4-0;Parent=TE_BASE 67;annot=Class_I::LTR::Ty3/gypsy::non-chromovirus::OTA::Ogre/Tat::Retand AP_tat;name=PROT;color=#ffeda0
Chr01	feature	polypeptide_conserved_region	76382196	76382955	.	-	.	ID=DOMAIN 67-5-0;Parent=TE_BASE 67;annot=Class_I::LTR::Ty3/gypsy::non-chromovirus::OTA::Ogre/Tat::Retand GAG_tat;name=GAG;color=#225ea8
Chr01	feature	long_terminal_repeat	76383548	76384253	.	.	.	ID=LTR LEFT 67-0;Parent=TE_BASE 67;name=ltr left;color=#f032e6
Chr01	feature	long_terminal_repeat	76370942	76371646	.	.	.	ID=LTR RIGHT 67-0;Parent=TE_BASE 67;name=ltr right;color=#f032e6
Chr01	feature	target_site_duplication	76370937	76370941	.	.	.	ID=TSR RIGHT 67;Parent=TE_BASE 67;name=tsr right;color=#333333
Chr01	feature	target_site_duplication	76384254	76384258	.	.	.	ID=TSR LEFT 67;Parent=TE_BASE 67;name=tsr left;color=#333333
Chr01	feature	nested_repeat	76264578	76271477	.	.	.	ID=TE_BASE 68;name=TE_BASE 68;annot=Class_I::LTR::Ty1/copia::Tork;color=#a9a9a9
Chr01	feature	repeat_fragment	76264578	76271477	.	.	.	ID=TE 68-0;Parent=TE_BASE 68;name=TE 68;color=#a9a9a9
Chr01	feature	polypeptide_conserved_region	76265362	76265767	.	-	.	ID=DOMAIN 68-0-0;Parent=TE_BASE 68;annot=Class_I::LTR::Ty1/copia::Tork RNaseH_tork;name=RH;color=#fc4e2a
Chr01	feature	polypeptide_conserved_region	76266073	76266805	.	-	.	ID=DOMAIN 68-1-0;Parent=TE_BASE 68;annot=Class_I::LTR::Ty1/copia::Tork RT_tork;name=RT;color=#feb24c
Chr01	feature	polypeptide_conserved_region	76267435	76268092	.	-	.	ID=DOMAIN 68-2-0;Parent=TE_BASE 68;annot=Class_I::LTR::Ty1/copia::Tork INT_tork;name=INT;color=#b10026
Chr01	feature	polypeptide_conserved_region	76268290	76268542	.	-	.	ID=DOMAIN 68-3-0;Parent=TE_BASE 68;annot=Class_I::LTR::Ty1/copia::Tork AP_tork;name=PROT;color=#ffeda0
Chr01	feature	long_terminal_repeat	76270953	76271477	.	.	.	ID=LTR LEFT 68-0;Parent=TE_BASE 68;name=ltr left;color=#f032e6
Chr01	feature	long_terminal_repeat	76264578	76265102	.	.	.	ID=LTR RIGHT 68-0;Parent=TE_BASE 68;name=ltr right;color=#f032e6
Chr01	feature	target_site_duplication	76264573	76264577	.	.	.	ID=TSR RIGHT 68;Parent=TE_BASE 68;name=tsr right;color=#333333
Chr01	feature	target_site_duplication	76271478	76271482	.	.	.	ID=TSR LEFT 68;Parent=TE_BASE 68;name=tsr left;color=#333333
Chr01	feature	nested_repeat	76137120	76149229	.	.	.	ID=TE_BASE 69;name=TE_BASE 69;annot=Class_I::LTR::Ty3/gypsy::non-chromovirus::OTA::Ogre/Tat::Retand;color=#a9a9a9
Chr01	feature	repeat_fragment	76137120	76149229	.	.	.	ID=TE 69-0;Parent=TE_BASE 69;name=TE 69;color=#a9a9a9
Chr01	feature	polypeptide_conserved_region	76139047	76139446	.	+	.	ID=DOMAIN 69-0-0;Parent=TE_BASE 69;annot=Class_I::LTR::Ty3/gypsy::non-chromovirus::OTA::Ogre/Tat::Retand GAG_tat;name=GAG;color=#225ea8
Chr01	feature	polypeptide_conserved_region	76140208	76140541	.	+	.	ID=DOMAIN 69-1-0;Parent=TE_BASE 69;annot=Class_I::LTR::Ty3/gypsy::non-chromovirus::OTA::Ogre/Tat::Retand AP_tat;name=PROT;color=#ffeda0
Chr01	feature	polypeptide_conserved_region	76140979	76141657	.	+	.	ID=DOMAIN 69-2-0;Parent=TE_BASE 69;annot=Class_I::LTR::Ty3/gypsy::non-chromovirus::OTA::Ogre/Tat::Retand RT_tat;name=RT;color=#feb24c
Chr01	feature	polypeptide_conserved_region	76141795	76142161	.	+	.	ID=DOMAIN 69-3-0;Parent=TE_BASE 69;annot=Class_I::LTR::Ty3/gypsy::non-chromovirus::OTA::Ogre/Tat::Retand RNaseH_tat;name=RH;color=#fc4e2a
Chr01	feature	polypeptide_conserved_region	76142221	76142584	.	+	.	ID=DOMAIN 69-4-0;Parent=TE_BASE 69;annot=Class_I::LTR::Ty3/gypsy::non-chromovirus::OTA::Ogre/Tat::Retand;name=aRH;color=#fc4e2a
Chr01	feature	polypeptide_conserved_region	76142923	76143958	.	+	.	ID=DOMAIN 69-5-0;Parent=TE_BASE 69;annot=Class_I::LTR::Ty3/gypsy::non-chromovirus::OTA::Ogre/Tat::Retand INT_tat;name=INT;color=#b10026
Chr01	feature	primer_binding_site	76137595	76137609	.	.	.	ID=PBS 69;Parent=TE_BASE 69;name=pbs;color=#c7e9c0
Chr01	feature	RR_tract	76148707	76148721	.	.	.	ID=PPT 69;Parent=TE_BASE 69;name=ppt;color=#41ab5d
Chr01	feature	long_terminal_repeat	76148758	76149229	.	.	.	ID=LTR RIGHT 69-0;Parent=TE_BASE 69;name=ltr right;color=#f032e6
Chr01	feature	long_terminal_repeat	76137120	76137591	.	.	.	ID=LTR LEFT 69-0;Parent=TE_BASE 69;name=ltr left;color=#f032e6
Chr01	feature	target_site_duplication	76137115	76137119	.	.	.	ID=TSR LEFT 69;Parent=TE_BASE 69;name=tsr left;color=#333333
Chr01	feature	target_site_duplication	76149230	76149234	.	.	.	ID=TSR RIGHT 69;Parent=TE_BASE 69;name=tsr right;color=#333333
Chr01	feature	nested_repeat	76076938	76086278	.	.	.	ID=TE_BASE 70;name=TE_BASE 70;annot=Class_I::LTR::Ty3/gypsy::non-chromovirus::OTA::Athila;color=#a9a9a9
Chr01	feature	repeat_fragment	76076938	76086278	.	.	.	ID=TE 70-0;Parent=TE_BASE 70;name=TE 70;color=#a9a9a9
Chr01	feature	polypeptide_conserved_region	76082593	76082872	.	-	.	ID=DOMAIN 70-0-0;Parent=TE_BASE 70;annot=Class_I::LTR::Ty3/gypsy::non-chromovirus::OTA::Athila AP_athila;name=PROT;color=#ffeda0
Chr01	feature	polypeptide_conserved_region	76083849	76084257	.	-	.	ID=DOMAIN 70-1-0;Parent=TE_BASE 70;annot=Class_I::LTR::Ty3/gypsy::non-chromovirus::OTA::Athila GAG_athila;name=GAG;color=#225ea8
Chr01	feature	primer_binding_site	76078503	76078520	.	.	.	ID=PBS 70;Parent=TE_BASE 70;name=ppt;color=#41ab5d
Chr01	feature	long_terminal_repeat	76084761	76086278	.	.	.	ID=LTR LEFT 70-0;Parent=TE_BASE 70;name=ltr left;color=#f032e6
Chr01	feature	long_terminal_repeat	76076938	76078455	.	.	.	ID=LTR RIGHT 70-0;Parent=TE_BASE 70;name=ltr right;color=#f032e6
Chr01	feature	target_site_duplication	76076933	76076937	.	.	.	ID=TSR RIGHT 70;Parent=TE_BASE 70;name=tsr right;color=#333333
Chr01	feature	target_site_duplication	76086279	76086283	.	.	.	ID=TSR LEFT 70;Parent=TE_BASE 70;name=tsr left;color=#333333
Chr01	feature	nested_repeat	75956534	75964786	.	.	.	ID=TE_BASE 71;name=TE_BASE 71;annot=Class_I::LTR::Ty1/copia::Ivana;color=#a9a9a9
Chr01	feature	repeat_fragment	75956534	75964786	.	.	.	ID=TE 71-0;Parent=TE_BASE 71;name=TE 71;color=#a9a9a9
Chr01	feature	polypeptide_conserved_region	75960810	75961143	.	-	.	ID=DOMAIN 71-0-0;Parent=TE_BASE 71;annot=Class_I::LTR::Ty1/copia::Ale RNaseH_retrofit;name=RH;color=#fc4e2a
Chr01	feature	polypeptide_conserved_region	75961437	75962157	.	-	.	ID=DOMAIN 71-1-0;Parent=TE_BASE 71;annot=Class_I::LTR::Ty1/copia::Ivana RT_oryco;name=RT;color=#feb24c
Chr01	feature	polypeptide_conserved_region	75962913	75963552	.	-	.	ID=DOMAIN 71-2-0;Parent=TE_BASE 71;annot=Class_I::LTR::Ty1/copia::Ale INT_retrofit;name=INT;color=#b10026
Chr01	feature	long_terminal_repeat	75964648	75964786	.	.	.	ID=LTR LEFT 71-0;Parent=TE_BASE 71;name=ltr left;color=#f032e6
Chr01	feature	long_terminal_repeat	75956534	75956672	.	.	.	ID=LTR RIGHT 71-0;Parent=TE_BASE 71;name=ltr right;color=#f032e6
Chr01	feature	target_site_duplication	75956529	75956533	.	.	.	ID=TSR RIGHT 71;Parent=TE_BASE 71;name=tsr right;color=#333333
Chr01	feature	target_site_duplication	75964787	75964791	.	.	.	ID=TSR LEFT 71;Parent=TE_BASE 71;name=tsr left;color=#333333
Chr01	feature	nested_repeat	75899770	75913202	.	.	.	ID=TE_BASE 72;name=TE_BASE 72;annot=Class_I::LTR::Ty3/gypsy::non-chromovirus::OTA::Ogre/Tat::Retand;color=#a9a9a9
Chr01	feature	repeat_fragment	75899770	75913202	.	.	.	ID=TE 72-0;Parent=TE_BASE 72;name=TE 72;color=#a9a9a9
Chr01	feature	polypeptide_conserved_region	75906819	75907845	.	-	.	ID=DOMAIN 72-0-0;Parent=TE_BASE 72;annot=Class_I::LTR::Ty3/gypsy::non-chromovirus::OTA::Ogre/Tat::Retand INT_tat;name=INT;color=#b10026
Chr01	feature	polypeptide_conserved_region	75908154	75908517	.	-	.	ID=DOMAIN 72-1-0;Parent=TE_BASE 72;annot=Class_I::LTR::Ty3/gypsy::non-chromovirus::OTA::Ogre/Tat::Retand;name=aRH;color=#fc4e2a
Chr01	feature	polypeptide_conserved_region	75908562	75908925	.	-	.	ID=DOMAIN 72-2-0;Parent=TE_BASE 72;annot=Class_I::LTR::Ty3/gypsy::non-chromovirus::OTA::Ogre/Tat::Retand RNaseH_tat;name=RH;color=#fc4e2a
Chr01	feature	polypeptide_conserved_region	75909078	75909750	.	-	.	ID=DOMAIN 72-3-0;Parent=TE_BASE 72;annot=Class_I::LTR::Ty3/gypsy::non-chromovirus::OTA::Ogre/Tat::Retand RT_tat;name=RT;color=#feb24c
Chr01	feature	polypeptide_conserved_region	75910161	75910491	.	-	.	ID=DOMAIN 72-4-0;Parent=TE_BASE 72;annot=Class_I::LTR::Ty3/gypsy::non-chromovirus::OTA::Ogre/Tat::Retand AP_tat;name=PROT;color=#ffeda0
Chr01	feature	polypeptide_conserved_region	75911148	75911907	.	-	.	ID=DOMAIN 72-5-0;Parent=TE_BASE 72;annot=Class_I::LTR::Ty3/gypsy::non-chromovirus::OTA::Ogre/Tat::Retand GAG_tat;name=GAG;color=#225ea8
Chr01	feature	long_terminal_repeat	75912500	75913202	.	.	.	ID=LTR LEFT 72-0;Parent=TE_BASE 72;name=ltr left;color=#f032e6
Chr01	feature	long_terminal_repeat	75899770	75900472	.	.	.	ID=LTR RIGHT 72-0;Parent=TE_BASE 72;name=ltr right;color=#f032e6
Chr01	feature	target_site_duplication	75899765	75899769	.	.	.	ID=TSR RIGHT 72;Parent=TE_BASE 72;name=tsr right;color=#333333
Chr01	feature	target_site_duplication	75913203	75913207	.	.	.	ID=TSR LEFT 72;Parent=TE_BASE 72;name=tsr left;color=#333333
Chr01	feature	nested_repeat	75809369	75821026	.	.	.	ID=TE_BASE 73;name=TE_BASE 73;annot=Class_I::LTR::Ty3/gypsy::non-chromovirus::OTA::Ogre/Tat::Retand;color=#a9a9a9
Chr01	feature	repeat_fragment	75809369	75821026	.	.	.	ID=TE 73-0;Parent=TE_BASE 73;name=TE 73;color=#a9a9a9
Chr01	feature	polypeptide_conserved_region	75811285	75811684	.	+	.	ID=DOMAIN 73-0-0;Parent=TE_BASE 73;annot=Class_I::LTR::Ty3/gypsy::non-chromovirus::OTA::Ogre/Tat::Retand GAG_tat;name=GAG;color=#225ea8
Chr01	feature	polypeptide_conserved_region	75812446	75812779	.	+	.	ID=DOMAIN 73-1-0;Parent=TE_BASE 73;annot=Class_I::LTR::Ty3/gypsy::non-chromovirus::OTA::Ogre/Tat::Retand AP_tat;name=PROT;color=#ffeda0
Chr01	feature	polypeptide_conserved_region	75812883	75813561	.	+	.	ID=DOMAIN 73-2-0;Parent=TE_BASE 73;annot=Class_I::LTR::Ty3/gypsy::non-chromovirus::OTA::Ogre/Tat::Retand RT_tat;name=RT;color=#feb24c
Chr01	feature	polypeptide_conserved_region	75813699	75814065	.	+	.	ID=DOMAIN 73-3-0;Parent=TE_BASE 73;annot=Class_I::LTR::Ty3/gypsy::non-chromovirus::OTA::Ogre/Tat::Retand RNaseH_tat;name=RH;color=#fc4e2a
Chr01	feature	polypeptide_conserved_region	75814125	75814488	.	+	.	ID=DOMAIN 73-4-0;Parent=TE_BASE 73;annot=Class_I::LTR::Ty3/gypsy::non-chromovirus::OTA::Ogre/Tat::Retand;name=aRH;color=#fc4e2a
Chr01	feature	polypeptide_conserved_region	75814827	75815862	.	+	.	ID=DOMAIN 73-5-0;Parent=TE_BASE 73;annot=Class_I::LTR::Ty3/gypsy::non-chromovirus::OTA::Ogre/Tat::Retand INT_tat;name=INT;color=#b10026
Chr01	feature	primer_binding_site	75809835	75809849	.	.	.	ID=PBS 73;Parent=TE_BASE 73;name=pbs;color=#c7e9c0
Chr01	feature	RR_tract	75820513	75820527	.	.	.	ID=PPT 73;Parent=TE_BASE 73;name=ppt;color=#41ab5d
Chr01	feature	long_terminal_repeat	75820564	75821026	.	.	.	ID=LTR RIGHT 73-0;Parent=TE_BASE 73;name=ltr right;color=#f032e6
Chr01	feature	long_terminal_repeat	75809369	75809831	.	.	.	ID=LTR LEFT 73-0;Parent=TE_BASE 73;name=ltr left;color=#f032e6
Chr01	feature	target_site_duplication	75809364	75809368	.	.	.	ID=TSR LEFT 73;Parent=TE_BASE 73;name=tsr left;color=#333333
Chr01	feature	target_site_duplication	75821027	75821031	.	.	.	ID=TSR RIGHT 73;Parent=TE_BASE 73;name=tsr right;color=#333333
Chr01	feature	nested_repeat	75771911	75782853	.	.	.	ID=TE_BASE 74;name=TE_BASE 74;annot=Class_I::LTR::Ty3/gypsy::non-chromovirus::OTA::Ogre/Tat::Retand;color=#a9a9a9
Chr01	feature	repeat_fragment	75771911	75782853	.	.	.	ID=TE 74-0;Parent=TE_BASE 74;name=TE 74;color=#a9a9a9
Chr01	feature	polypeptide_conserved_region	75776132	75776927	.	-	.	ID=DOMAIN 74-0-0;Parent=TE_BASE 74;annot=Class_I::LTR::Ty3/gypsy::non-chromovirus::OTA::Ogre/Tat::Retand INT_tat;name=INT;color=#b10026
Chr01	feature	polypeptide_conserved_region	75777287	75777650	.	-	.	ID=DOMAIN 74-1-0;Parent=TE_BASE 74;annot=Class_I::LTR::Ty3/gypsy::non-chromovirus::OTA::Ogre/Tat::Retand;name=aRH;color=#fc4e2a
Chr01	feature	polypeptide_conserved_region	75777695	75778061	.	-	.	ID=DOMAIN 74-2-0;Parent=TE_BASE 74;annot=Class_I::LTR::Ty3/gypsy::non-chromovirus::OTA::Ogre/Tat::Retand RNaseH_tat;name=RH;color=#fc4e2a
Chr01	feature	polypeptide_conserved_region	75778211	75778889	.	-	.	ID=DOMAIN 74-3-0;Parent=TE_BASE 74;annot=Class_I::LTR::Ty3/gypsy::non-chromovirus::OTA::Ogre/Tat::Retand RT_tat;name=RT;color=#feb24c
Chr01	feature	polypeptide_conserved_region	75779330	75779663	.	-	.	ID=DOMAIN 74-4-0;Parent=TE_BASE 74;annot=Class_I::LTR::Ty3/gypsy::non-chromovirus::OTA::Ogre/Tat::Retand AP_tat;name=PROT;color=#ffeda0
Chr01	feature	polypeptide_conserved_region	75780416	75780827	.	-	.	ID=DOMAIN 74-5-0;Parent=TE_BASE 74;annot=Class_I::LTR::Ty3/gypsy::non-chromovirus::OTA::Ogre/Tat::Retand GAG_tat;name=GAG;color=#225ea8
Chr01	feature	long_terminal_repeat	75782744	75782853	.	.	.	ID=LTR LEFT 74-0;Parent=TE_BASE 74;name=ltr left;color=#f032e6
Chr01	feature	long_terminal_repeat	75771911	75772020	.	.	.	ID=LTR RIGHT 74-0;Parent=TE_BASE 74;name=ltr right;color=#f032e6
Chr01	feature	nested_repeat	75669589	75676251	.	.	.	ID=TE_BASE 78;name=TE_BASE 78;annot=Class_I::LTR::Ty1/copia::Tork;color=#a9a9a9
Chr01	feature	repeat_fragment	75669589	75676251	.	.	.	ID=TE 78-0;Parent=TE_BASE 78;name=TE 78;color=#a9a9a9
Chr01	feature	polypeptide_conserved_region	75670332	75670737	.	-	.	ID=DOMAIN 78-0-0;Parent=TE_BASE 78;annot=Class_I::LTR::Ty1/copia::Tork RNaseH_tork;name=RH;color=#fc4e2a
Chr01	feature	polypeptide_conserved_region	75671045	75671777	.	-	.	ID=DOMAIN 78-1-0;Parent=TE_BASE 78;annot=Class_I::LTR::Ty1/copia::Tork RT_tork;name=RT;color=#feb24c
Chr01	feature	polypeptide_conserved_region	75672383	75673046	.	-	.	ID=DOMAIN 78-2-0;Parent=TE_BASE 78;annot=Class_I::LTR::Ty1/copia::Tork INT_tork;name=INT;color=#b10026
Chr01	feature	polypeptide_conserved_region	75673232	75673484	.	-	.	ID=DOMAIN 78-3-0;Parent=TE_BASE 78;annot=Class_I::LTR::Ty1/copia::Tork AP_tork;name=PROT;color=#ffeda0
Chr01	feature	long_terminal_repeat	75675741	75676251	.	.	.	ID=LTR LEFT 78-0;Parent=TE_BASE 78;name=ltr left;color=#f032e6
Chr01	feature	long_terminal_repeat	75669589	75670099	.	.	.	ID=LTR RIGHT 78-0;Parent=TE_BASE 78;name=ltr right;color=#f032e6
Chr01	feature	target_site_duplication	75669584	75669588	.	.	.	ID=TSR RIGHT 78;Parent=TE_BASE 78;name=tsr right;color=#333333
Chr01	feature	target_site_duplication	75676252	75676256	.	.	.	ID=TSR LEFT 78;Parent=TE_BASE 78;name=tsr left;color=#333333
Chr01	feature	nested_repeat	75261131	75274377	.	.	.	ID=TE_BASE 83;name=TE_BASE 83;annot=Class_I::LTR::Ty3/gypsy::non-chromovirus::OTA::Ogre/Tat::Retand;color=#a9a9a9
Chr01	feature	repeat_fragment	75261131	75274377	.	.	.	ID=TE 83-0;Parent=TE_BASE 83;name=TE 83;color=#a9a9a9
Chr01	feature	polypeptide_conserved_region	75267782	75268817	.	-	.	ID=DOMAIN 83-0-0;Parent=TE_BASE 83;annot=Class_I::LTR::Ty3/gypsy::non-chromovirus::OTA::Ogre/Tat::Retand INT_tat;name=INT;color=#b10026
Chr01	feature	polypeptide_conserved_region	75269216	75269579	.	-	.	ID=DOMAIN 83-1-0;Parent=TE_BASE 83;annot=Class_I::LTR::Ty3/gypsy::non-chromovirus::OTA::Ogre/Tat::Retand;name=aRH;color=#fc4e2a
Chr01	feature	polypeptide_conserved_region	75269624	75269990	.	-	.	ID=DOMAIN 83-2-0;Parent=TE_BASE 83;annot=Class_I::LTR::Ty3/gypsy::non-chromovirus::OTA::Ogre/Tat::Retand RNaseH_tat;name=RH;color=#fc4e2a
Chr01	feature	polypeptide_conserved_region	75270140	75270548	.	-	.	ID=DOMAIN 83-3-0;Parent=TE_BASE 83;annot=Class_I::LTR::Ty3/gypsy::non-chromovirus::OTA::Ogre/Tat::Retand RT_tat;name=RT;color=#feb24c
Chr01	feature	polypeptide_conserved_region	75271249	75271576	.	-	.	ID=DOMAIN 83-4-0;Parent=TE_BASE 83;annot=Class_I::LTR::Ty3/gypsy::non-chromovirus::OTA::Ogre/Tat::Retand AP_tat;name=PROT;color=#ffeda0
Chr01	feature	polypeptide_conserved_region	75272254	75272650	.	-	.	ID=DOMAIN 83-5-0;Parent=TE_BASE 83;annot=Class_I::LTR::Ty3/gypsy::non-chromovirus::OTA::Ogre/Tat::Retand GAG_tat;name=GAG;color=#225ea8
Chr01	feature	primer_binding_site	75261255	75261276	.	.	.	ID=PBS 83;Parent=TE_BASE 83;name=ppt;color=#41ab5d
Chr01	feature	RR_tract	75274255	75274269	.	.	.	ID=PPT 83;Parent=TE_BASE 83;name=pbs;color=#c7e9c0
Chr01	feature	long_terminal_repeat	75274289	75274377	.	.	.	ID=LTR LEFT 83-0;Parent=TE_BASE 83;name=ltr left;color=#f032e6
Chr01	feature	long_terminal_repeat	75261131	75261225	.	.	.	ID=LTR RIGHT 83-0;Parent=TE_BASE 83;name=ltr right;color=#f032e6
Chr01	feature	nested_repeat	75196351	75204706	.	.	.	ID=TE_BASE 85;name=TE_BASE 85;annot=Class_I::LTR::Ty1/copia::SIRE;color=#a9a9a9
Chr01	feature	repeat_fragment	75196351	75204706	.	.	.	ID=TE 85-0;Parent=TE_BASE 85;name=TE 85;color=#a9a9a9
Chr01	feature	polypeptide_conserved_region	75200839	75201349	.	+	.	ID=DOMAIN 85-0-0;Parent=TE_BASE 85;annot=Class_I::LTR::Ty1/copia::Ivana INT_oryco;name=INT;color=#b10026
Chr01	feature	polypeptide_conserved_region	75202269	75202989	.	+	.	ID=DOMAIN 85-1-0;Parent=TE_BASE 85;annot=Class_I::LTR::Ty1/copia::SIRE RT_sire;name=RT;color=#feb24c
Chr01	feature	polypeptide_conserved_region	75203319	75203730	.	+	.	ID=DOMAIN 85-2-0;Parent=TE_BASE 85;annot=Class_I::LTR::Ty1/copia::Tork RNaseH_tork;name=RH;color=#fc4e2a
Chr01	feature	long_terminal_repeat	75204428	75204706	.	.	.	ID=LTR RIGHT 85-0;Parent=TE_BASE 85;name=ltr right;color=#f032e6
Chr01	feature	long_terminal_repeat	75196351	75196633	.	.	.	ID=LTR LEFT 85-0;Parent=TE_BASE 85;name=ltr left;color=#f032e6
Chr01	feature	target_site_duplication	75196346	75196350	.	.	.	ID=TSR LEFT 85;Parent=TE_BASE 85;name=tsr left;color=#333333
Chr01	feature	target_site_duplication	75204707	75204711	.	.	.	ID=TSR RIGHT 85;Parent=TE_BASE 85;name=tsr right;color=#333333
Chr01	feature	nested_repeat	74947052	74961325	.	.	.	ID=TE_BASE 87;name=TE_BASE 87;annot=Class_I::LTR::Ty3/gypsy::non-chromovirus::OTA::Ogre/Tat::Retand;color=#a9a9a9
Chr01	feature	repeat_fragment	74947052	74961325	.	.	.	ID=TE 87-0;Parent=TE_BASE 87;name=TE 87;color=#a9a9a9
Chr01	feature	polypeptide_conserved_region	74953876	74954911	.	-	.	ID=DOMAIN 87-0-0;Parent=TE_BASE 87;annot=Class_I::LTR::Ty3/gypsy::non-chromovirus::OTA::Ogre/Tat::Retand INT_tat;name=INT;color=#b10026
Chr01	feature	polypeptide_conserved_region	74955304	74955667	.	-	.	ID=DOMAIN 87-1-0;Parent=TE_BASE 87;annot=Class_I::LTR::Ty3/gypsy::non-chromovirus::OTA::Ogre/Tat::Retand;name=aRH;color=#fc4e2a
Chr01	feature	polypeptide_conserved_region	74955712	74956078	.	-	.	ID=DOMAIN 87-2-0;Parent=TE_BASE 87;annot=Class_I::LTR::Ty3/gypsy::non-chromovirus::OTA::Ogre/Tat::Retand RNaseH_tat;name=RH;color=#fc4e2a
Chr01	feature	polypeptide_conserved_region	74956228	74956906	.	-	.	ID=DOMAIN 87-3-0;Parent=TE_BASE 87;annot=Class_I::LTR::Ty3/gypsy::non-chromovirus::OTA::Ogre/Tat::Retand RT_tat;name=RT;color=#feb24c
Chr01	feature	polypeptide_conserved_region	74957338	74957665	.	-	.	ID=DOMAIN 87-4-0;Parent=TE_BASE 87;annot=Class_I::LTR::Ty3/gypsy::non-chromovirus::OTA::Ogre/Tat::Retand AP_tat;name=PROT;color=#ffeda0
Chr01	feature	polypeptide_conserved_region	74958355	74958763	.	-	.	ID=DOMAIN 87-5-0;Parent=TE_BASE 87;annot=Class_I::LTR::Ty3/gypsy::non-chromovirus::OTA::Ogre/Tat::Retand GAG_tat;name=GAG;color=#225ea8
Chr01	feature	long_terminal_repeat	74960310	74961325	.	.	.	ID=LTR LEFT 87-0;Parent=TE_BASE 87;name=ltr left;color=#f032e6
Chr01	feature	long_terminal_repeat	74947052	74948067	.	.	.	ID=LTR RIGHT 87-0;Parent=TE_BASE 87;name=ltr right;color=#f032e6
Chr01	feature	nested_repeat	74912177	74925046	.	.	.	ID=TE_BASE 88;name=TE_BASE 88;annot=Class_I::LTR::Ty1/copia::SIRE;color=#a9a9a9
Chr01	feature	repeat_fragment	74912177	74925046	.	.	.	ID=TE 88-0;Parent=TE_BASE 88;name=TE 88;color=#a9a9a9
Chr01	feature	polypeptide_conserved_region	74917408	74917810	.	-	.	ID=DOMAIN 88-0-0;Parent=TE_BASE 88;annot=Class_I::LTR::Ty1/copia::SIRE RNaseH_sire;name=RH;color=#fc4e2a
Chr01	feature	polypeptide_conserved_region	74918098	74918818	.	-	.	ID=DOMAIN 88-1-0;Parent=TE_BASE 88;annot=Class_I::LTR::Ty1/copia::SIRE RT_sire;name=RT;color=#feb24c
Chr01	feature	polypeptide_conserved_region	74919559	74920216	.	-	.	ID=DOMAIN 88-2-0;Parent=TE_BASE 88;annot=Class_I::LTR::Ty1/copia::SIRE INT_sire;name=INT;color=#b10026
Chr01	feature	polypeptide_conserved_region	74920372	74920615	.	-	.	ID=DOMAIN 88-3-0;Parent=TE_BASE 88;annot=Class_I::LTR::Ty1/copia::SIRE AP_sire;name=PROT;color=#ffeda0
Chr01	feature	polypeptide_conserved_region	74921951	74922809	.	-	.	ID=DOMAIN 88-4-0;Parent=TE_BASE 88;annot=Class_I::LTR::Ty1/copia::SIRE GAG_sire;name=GAG;color=#225ea8
Chr01	feature	long_terminal_repeat	74923144	74925046	.	.	.	ID=LTR LEFT 88-0;Parent=TE_BASE 88;name=ltr left;color=#f032e6
Chr01	feature	long_terminal_repeat	74912177	74914064	.	.	.	ID=LTR RIGHT 88-0;Parent=TE_BASE 88;name=ltr right;color=#f032e6
Chr01	feature	nested_repeat	74857085	74870270	.	.	.	ID=TE_BASE 89;name=TE_BASE 89;annot=Class_I::LTR::Ty1/copia::SIRE;color=#a9a9a9
Chr01	feature	repeat_fragment	74857085	74870270	.	.	.	ID=TE 89-0;Parent=TE_BASE 89;name=TE 89;color=#a9a9a9
Chr01	feature	polypeptide_conserved_region	74863084	74863486	.	-	.	ID=DOMAIN 89-0-0;Parent=TE_BASE 89;annot=Class_I::LTR::Ty1/copia::SIRE RNaseH_sire;name=RH;color=#fc4e2a
Chr01	feature	polypeptide_conserved_region	74863774	74864158	.	-	.	ID=DOMAIN 89-1-0;Parent=TE_BASE 89;annot=Class_I::LTR::Ty1/copia::SIRE RT_sire;name=RT;color=#feb24c
Chr01	feature	polypeptide_conserved_region	74865147	74865804	.	-	.	ID=DOMAIN 89-2-0;Parent=TE_BASE 89;annot=Class_I::LTR::Ty1/copia::SIRE INT_sire;name=INT;color=#b10026
Chr01	feature	polypeptide_conserved_region	74865957	74866200	.	-	.	ID=DOMAIN 89-3-0;Parent=TE_BASE 89;annot=Class_I::LTR::Ty1/copia::SIRE AP_sire;name=PROT;color=#ffeda0
Chr01	feature	polypeptide_conserved_region	74868083	74868611	.	-	.	ID=DOMAIN 89-4-0;Parent=TE_BASE 89;annot=Class_I::LTR::Ty1/copia::SIRE GAG_sire;name=GAG;color=#225ea8
Chr01	feature	long_terminal_repeat	74868722	74870270	.	.	.	ID=LTR LEFT 89-0;Parent=TE_BASE 89;name=ltr left;color=#f032e6
Chr01	feature	long_terminal_repeat	74857085	74858634	.	.	.	ID=LTR RIGHT 89-0;Parent=TE_BASE 89;name=ltr right;color=#f032e6
Chr01	feature	target_site_duplication	74857080	74857084	.	.	.	ID=TSR RIGHT 89;Parent=TE_BASE 89;name=tsr right;color=#333333
Chr01	feature	target_site_duplication	74870271	74870275	.	.	.	ID=TSR LEFT 89;Parent=TE_BASE 89;name=tsr left;color=#333333
Chr01	feature	nested_repeat	74727696	74733007	.	.	.	ID=TE_BASE 90;name=TE_BASE 90;annot=Class_I::LTR::Ty1/copia::Ivana;color=#a9a9a9
Chr01	feature	repeat_fragment	74727696	74733007	.	.	.	ID=TE 90-0;Parent=TE_BASE 90;name=TE 90;color=#a9a9a9
Chr01	feature	polypeptide_conserved_region	74728247	74728649	.	-	.	ID=DOMAIN 90-0-0;Parent=TE_BASE 90;annot=Class_I::LTR::Ty1/copia::Ivana RNaseH_oryco;name=RH;color=#fc4e2a
Chr01	feature	polypeptide_conserved_region	74728958	74729678	.	-	.	ID=DOMAIN 90-1-0;Parent=TE_BASE 90;annot=Class_I::LTR::Ty1/copia::Ivana RT_oryco;name=RT;color=#feb24c
Chr01	feature	polypeptide_conserved_region	74730384	74730813	.	-	.	ID=DOMAIN 90-2-0;Parent=TE_BASE 90;annot=Class_I::LTR::Ty1/copia::Ivana INT_oryco;name=INT;color=#b10026
Chr01	feature	polypeptide_conserved_region	74731299	74731422	.	-	.	ID=DOMAIN 90-3-0;Parent=TE_BASE 90;annot=Class_I::LTR::Ty1/copia::Ivana AP_oryco;name=PROT;color=#ffeda0
Chr01	feature	polypeptide_conserved_region	74731922	74732378	.	-	.	ID=DOMAIN 90-4-0;Parent=TE_BASE 90;annot=Class_I::LTR::Ty1/copia::Ivana GAG_oryco;name=GAG;color=#225ea8
Chr01	feature	long_terminal_repeat	74732540	74733007	.	.	.	ID=LTR LEFT 90-0;Parent=TE_BASE 90;name=ltr left;color=#f032e6
Chr01	feature	long_terminal_repeat	74727696	74728161	.	.	.	ID=LTR RIGHT 90-0;Parent=TE_BASE 90;name=ltr right;color=#f032e6
Chr01	feature	target_site_duplication	74727691	74727695	.	.	.	ID=TSR RIGHT 90;Parent=TE_BASE 90;name=tsr right;color=#333333
Chr01	feature	target_site_duplication	74733008	74733012	.	.	.	ID=TSR LEFT 90;Parent=TE_BASE 90;name=tsr left;color=#333333
Chr01	feature	nested_repeat	74562839	74573190	.	.	.	ID=TE_BASE 92;name=TE_BASE 92;annot=Class_I::LTR::Ty3/gypsy::non-chromovirus::OTA::Ogre/Tat::Retand;color=#a9a9a9
Chr01	feature	repeat_fragment	74562839	74573190	.	.	.	ID=TE 92-0;Parent=TE_BASE 92;name=TE 92;color=#a9a9a9
Chr01	feature	polypeptide_conserved_region	74569265	74570291	.	-	.	ID=DOMAIN 92-0-0;Parent=TE_BASE 92;annot=Class_I::LTR::Ty3/gypsy::non-chromovirus::OTA::Ogre/Tat::Retand INT_tat;name=INT;color=#b10026
Chr01	feature	polypeptide_conserved_region	74570600	74570963	.	-	.	ID=DOMAIN 92-1-0;Parent=TE_BASE 92;annot=Class_I::LTR::Ty3/gypsy::non-chromovirus::OTA::Ogre/Tat::Retand;name=aRH;color=#fc4e2a
Chr01	feature	polypeptide_conserved_region	74571008	74571371	.	-	.	ID=DOMAIN 92-2-0;Parent=TE_BASE 92;annot=Class_I::LTR::Ty3/gypsy::non-chromovirus::OTA::Ogre/Tat::Retand RNaseH_tat;name=RH;color=#fc4e2a
Chr01	feature	polypeptide_conserved_region	74571523	74571952	.	-	.	ID=DOMAIN 92-3-0;Parent=TE_BASE 92;annot=Class_I::LTR::Ty3/gypsy::non-chromovirus::OTA::Ogre/Tat::Retand RT_tat;name=RT;color=#feb24c
Chr01	feature	long_terminal_repeat	74573002	74573190	.	.	.	ID=LTR LEFT 92-0;Parent=TE_BASE 92;name=ltr left;color=#f032e6
Chr01	feature	long_terminal_repeat	74562839	74563027	.	.	.	ID=LTR RIGHT 92-0;Parent=TE_BASE 92;name=ltr right;color=#f032e6
Chr01	feature	nested_repeat	74390976	74399575	.	.	.	ID=TE_BASE 95;name=TE_BASE 95;annot=Class_I::LTR::Ty1/copia::SIRE;color=#a9a9a9
Chr01	feature	repeat_fragment	74390976	74399575	.	.	.	ID=TE 95-0;Parent=TE_BASE 95;name=TE 95;color=#a9a9a9
Chr01	feature	polypeptide_conserved_region	74391574	74391979	.	-	.	ID=DOMAIN 95-0-0;Parent=TE_BASE 95;annot=Class_I::LTR::Ty1/copia::Ty1-outgroup RNaseH_1731;name=RH;color=#fc4e2a
Chr01	feature	polypeptide_conserved_region	74392312	74392714	.	-	.	ID=DOMAIN 95-1-0;Parent=TE_BASE 95;annot=Class_I::LTR::Ty1/copia::SIRE RT_sire;name=RT;color=#feb24c
Chr01	feature	polypeptide_conserved_region	74393934	74394348	.	-	.	ID=DOMAIN 95-2-0;Parent=TE_BASE 95;annot=Class_I::LTR::Ty1/copia::Ivana INT_oryco;name=INT;color=#b10026
Chr01	feature	long_terminal_repeat	74399322	74399575	.	.	.	ID=LTR LEFT 95-0;Parent=TE_BASE 95;name=ltr left;color=#f032e6
Chr01	feature	long_terminal_repeat	74390976	74391235	.	.	.	ID=LTR RIGHT 95-0;Parent=TE_BASE 95;name=ltr right;color=#f032e6
Chr01	feature	target_site_duplication	74390971	74390975	.	.	.	ID=TSR RIGHT 95;Parent=TE_BASE 95;name=tsr right;color=#333333
Chr01	feature	target_site_duplication	74399576	74399580	.	.	.	ID=TSR LEFT 95;Parent=TE_BASE 95;name=tsr left;color=#333333
Chr01	feature	nested_repeat	74241144	74246041	.	.	.	ID=TE_BASE 98;name=TE_BASE 98;annot=Class_I::LTR::Ty1/copia::Ale;color=#a9a9a9
Chr01	feature	repeat_fragment	74241144	74246041	.	.	.	ID=TE 98-0;Parent=TE_BASE 98;name=TE 98;color=#a9a9a9
Chr01	feature	polypeptide_conserved_region	74241449	74242079	.	+	.	ID=DOMAIN 98-0-0;Parent=TE_BASE 98;annot=Class_I::LTR::Ty1/copia::Alesia GAG_retrofit;name=GAG;color=#225ea8
Chr01	feature	polypeptide_conserved_region	74242364	74242607	.	+	.	ID=DOMAIN 98-1-0;Parent=TE_BASE 98;annot=Class_I::LTR::Ty1/copia::Alesia AP_retrofit;name=PROT;color=#ffeda0
Chr01	feature	polypeptide_conserved_region	74242775	74243417	.	+	.	ID=DOMAIN 98-2-0;Parent=TE_BASE 98;annot=Class_I::LTR::Ty1/copia::Ale INT_retrofit;name=INT;color=#b10026
Chr01	feature	polypeptide_conserved_region	74244329	74245052	.	+	.	ID=DOMAIN 98-3-0;Parent=TE_BASE 98;annot=Class_I::LTR::Ty1/copia::Ale RT_retrofit;name=RT;color=#feb24c
Chr01	feature	polypeptide_conserved_region	74245352	74245751	.	+	.	ID=DOMAIN 98-4-0;Parent=TE_BASE 98;annot=Class_I::LTR::Ty1/copia::Ale RNaseH_retrofit;name=RH;color=#fc4e2a
Chr01	feature	long_terminal_repeat	74245823	74246041	.	.	.	ID=LTR RIGHT 98-0;Parent=TE_BASE 98;name=ltr right;color=#f032e6
Chr01	feature	long_terminal_repeat	74241144	74241362	.	.	.	ID=LTR LEFT 98-0;Parent=TE_BASE 98;name=ltr left;color=#f032e6
Chr01	feature	target_site_duplication	74241139	74241143	.	.	.	ID=TSR LEFT 98;Parent=TE_BASE 98;name=tsr left;color=#333333
Chr01	feature	target_site_duplication	74246042	74246046	.	.	.	ID=TSR RIGHT 98;Parent=TE_BASE 98;name=tsr right;color=#333333
Chr01	feature	nested_repeat	74167445	74185119	.	.	.	ID=TE_BASE 100;name=TE_BASE 100;annot=Class_I::LTR::Ty3/gypsy::non-chromovirus::OTA::Ogre/Tat::Retand;color=#a9a9a9
Chr01	feature	repeat_fragment	74167445	74185119	.	.	.	ID=TE 100-0;Parent=TE_BASE 100;name=TE 100;color=#a9a9a9
Chr01	feature	polypeptide_conserved_region	74174491	74174890	.	+	.	ID=DOMAIN 100-0-0;Parent=TE_BASE 100;annot=Class_I::LTR::Ty3/gypsy::non-chromovirus::OTA::Ogre/Tat::Retand GAG_tat;name=GAG;color=#225ea8
Chr01	feature	polypeptide_conserved_region	74175613	74175946	.	+	.	ID=DOMAIN 100-1-0;Parent=TE_BASE 100;annot=Class_I::LTR::Ty3/gypsy::non-chromovirus::OTA::Ogre/Tat::Retand AP_tat;name=PROT;color=#ffeda0
Chr01	feature	polypeptide_conserved_region	74176384	74177062	.	+	.	ID=DOMAIN 100-2-0;Parent=TE_BASE 100;annot=Class_I::LTR::Ty3/gypsy::non-chromovirus::OTA::Ogre/Tat::Retand RT_tat;name=RT;color=#feb24c
Chr01	feature	polypeptide_conserved_region	74177200	74177566	.	+	.	ID=DOMAIN 100-3-0;Parent=TE_BASE 100;annot=Class_I::LTR::Ty3/gypsy::non-chromovirus::OTA::Ogre/Tat::Retand RNaseH_tat;name=RH;color=#fc4e2a
Chr01	feature	polypeptide_conserved_region	74177626	74177989	.	+	.	ID=DOMAIN 100-4-0;Parent=TE_BASE 100;annot=Class_I::LTR::Ty3/gypsy::non-chromovirus::OTA::Ogre/Tat::Retand;name=aRH;color=#fc4e2a
Chr01	feature	polypeptide_conserved_region	74178328	74179363	.	+	.	ID=DOMAIN 100-5-0;Parent=TE_BASE 100;annot=Class_I::LTR::Ty3/gypsy::non-chromovirus::OTA::Ogre/Tat::Retand INT_tat;name=INT;color=#b10026
Chr01	feature	primer_binding_site	74167909	74167923	.	.	.	ID=PBS 100;Parent=TE_BASE 100;name=pbs;color=#c7e9c0
Chr01	feature	RR_tract	74184608	74184622	.	.	.	ID=PPT 100;Parent=TE_BASE 100;name=ppt;color=#41ab5d
Chr01	feature	long_terminal_repeat	74184659	74185119	.	.	.	ID=LTR RIGHT 100-0;Parent=TE_BASE 100;name=ltr right;color=#f032e6
Chr01	feature	long_terminal_repeat	74167445	74167905	.	.	.	ID=LTR LEFT 100-0;Parent=TE_BASE 100;name=ltr left;color=#f032e6
Chr01	feature	target_site_duplication	74167440	74167444	.	.	.	ID=TSR LEFT 100;Parent=TE_BASE 100;name=tsr left;color=#333333
Chr01	feature	target_site_duplication	74185120	74185124	.	.	.	ID=TSR RIGHT 100;Parent=TE_BASE 100;name=tsr right;color=#333333
Chr01	feature	nested_repeat	74052368	74086530	.	.	.	ID=TE_BASE 101;name=TE_BASE 101;annot=Class_I::LTR::Ty3/gypsy::non-chromovirus::OTA::Ogre/Tat::Retand;color=#a9a9a9
Chr01	feature	repeat_fragment	74052368	74086530	.	.	.	ID=TE 101-0;Parent=TE_BASE 101;name=TE 101;color=#a9a9a9
Chr01	feature	polypeptide_conserved_region	74076969	74077575	.	-	.	ID=DOMAIN 101-0-0;Parent=TE_BASE 101;annot=Class_I::LTR::Ty3/gypsy::non-chromovirus::OTA::Ogre/Tat::Retand RT_tat;name=RT;color=#feb24c
Chr01	feature	polypeptide_conserved_region	74078016	74078349	.	-	.	ID=DOMAIN 101-1-0;Parent=TE_BASE 101;annot=Class_I::LTR::Ty3/gypsy::non-chromovirus::OTA::Ogre/Tat::Retand AP_tat;name=PROT;color=#ffeda0
Chr01	feature	polypeptide_conserved_region	74079102	74079513	.	-	.	ID=DOMAIN 101-2-0;Parent=TE_BASE 101;annot=Class_I::LTR::Ty3/gypsy::non-chromovirus::OTA::Ogre/Tat::Retand GAG_tat;name=GAG;color=#225ea8
Chr01	feature	long_terminal_repeat	74086296	74086530	.	.	.	ID=LTR LEFT 101-0;Parent=TE_BASE 101;name=ltr left;color=#f032e6
Chr01	feature	long_terminal_repeat	74052368	74052601	.	.	.	ID=LTR RIGHT 101-0;Parent=TE_BASE 101;name=ltr right;color=#f032e6
Chr01	feature	target_site_duplication	74052362	74052367	.	.	.	ID=TSR RIGHT 101;Parent=TE_BASE 101;name=tsr right;color=#333333
Chr01	feature	target_site_duplication	74086531	74086536	.	.	.	ID=TSR LEFT 101;Parent=TE_BASE 101;name=tsr left;color=#333333
Chr01	feature	nested_repeat	73408761	73414076	.	.	.	ID=TE_BASE 104;name=TE_BASE 104;annot=Class_I::LTR::Ty1/copia::SIRE;color=#a9a9a9
Chr01	feature	repeat_fragment	73408761	73414076	.	.	.	ID=TE 104-0;Parent=TE_BASE 104;name=TE 104;color=#a9a9a9
Chr01	feature	polypeptide_conserved_region	73408992	73409391	.	-	.	ID=DOMAIN 104-0-0;Parent=TE_BASE 104;annot=Class_I::LTR::Ty1/copia::Ale RNaseH_retrofit;name=RH;color=#fc4e2a
Chr01	feature	polypeptide_conserved_region	73409682	73410408	.	-	.	ID=DOMAIN 104-1-0;Parent=TE_BASE 104;annot=Class_I::LTR::Ty1/copia::SIRE RT_sire;name=RT;color=#feb24c
Chr01	feature	polypeptide_conserved_region	73411317	73411785	.	-	.	ID=DOMAIN 104-2-0;Parent=TE_BASE 104;annot=Class_I::LTR::Ty1/copia::Ale INT_retrofit;name=INT;color=#b10026
Chr01	feature	primer_binding_site	73408916	73408933	.	.	.	ID=PBS 104;Parent=TE_BASE 104;name=ppt;color=#41ab5d
Chr01	feature	RR_tract	73413896	73413910	.	.	.	ID=PPT 104;Parent=TE_BASE 104;name=pbs;color=#c7e9c0
Chr01	feature	long_terminal_repeat	73413922	73414076	.	.	.	ID=LTR LEFT 104-0;Parent=TE_BASE 104;name=ltr left;color=#f032e6
Chr01	feature	long_terminal_repeat	73408761	73408914	.	.	.	ID=LTR RIGHT 104-0;Parent=TE_BASE 104;name=ltr right;color=#f032e6
Chr01	feature	nested_repeat	73071854	73077109	.	.	.	ID=TE_BASE 109;name=TE_BASE 109;annot=Class_I::LTR::Ty3/gypsy::chromovirus::Reina;color=#a9a9a9
Chr01	feature	repeat_fragment	73071854	73077109	.	.	.	ID=TE 109-0;Parent=TE_BASE 109;name=TE 109;color=#a9a9a9
Chr01	feature	polypeptide_conserved_region	73072496	73073507	.	-	.	ID=DOMAIN 109-0-0;Parent=TE_BASE 109;annot=Class_I::LTR::Ty3/gypsy::chromovirus::Reina INT_reina;name=INT;color=#b10026
Chr01	feature	polypeptide_conserved_region	73073756	73074107	.	-	.	ID=DOMAIN 109-1-0;Parent=TE_BASE 109;annot=Class_I::LTR::Ty3/gypsy::chromovirus::Reina RNaseH_reina;name=RH;color=#fc4e2a
Chr01	feature	polypeptide_conserved_region	73074239	73074914	.	-	.	ID=DOMAIN 109-2-0;Parent=TE_BASE 109;annot=Class_I::LTR::Ty3/gypsy::chromovirus::Reina RT_reina;name=RT;color=#feb24c
Chr01	feature	polypeptide_conserved_region	73075232	73075463	.	-	.	ID=DOMAIN 109-3-0;Parent=TE_BASE 109;annot=Class_I::LTR::Ty3/gypsy::chromovirus::Reina AP_reina;name=PROT;color=#ffeda0
Chr01	feature	long_terminal_repeat	73076694	73077109	.	.	.	ID=LTR LEFT 109-0;Parent=TE_BASE 109;name=ltr left;color=#f032e6
Chr01	feature	long_terminal_repeat	73071854	73072269	.	.	.	ID=LTR RIGHT 109-0;Parent=TE_BASE 109;name=ltr right;color=#f032e6
Chr01	feature	target_site_duplication	73071849	73071853	.	.	.	ID=TSR RIGHT 109;Parent=TE_BASE 109;name=tsr right;color=#333333
Chr01	feature	target_site_duplication	73077110	73077114	.	.	.	ID=TSR LEFT 109;Parent=TE_BASE 109;name=tsr left;color=#333333
Chr01	feature	nested_repeat	73049767	73055362	.	.	.	ID=TE_BASE 110;name=TE_BASE 110;annot=Class_I::LTR::Ty1/copia::Tork;color=#a9a9a9
Chr01	feature	repeat_fragment	73049767	73055362	.	.	.	ID=TE 110-0;Parent=TE_BASE 110;name=TE 110;color=#a9a9a9
Chr01	feature	polypeptide_conserved_region	73051059	73051470	.	-	.	ID=DOMAIN 110-0-0;Parent=TE_BASE 110;annot=Class_I::LTR::Ty1/copia::Tork RNaseH_tork;name=RH;color=#fc4e2a
Chr01	feature	polypeptide_conserved_region	73051758	73052484	.	-	.	ID=DOMAIN 110-1-0;Parent=TE_BASE 110;annot=Class_I::LTR::Ty1/copia::Tork RT_tork;name=RT;color=#feb24c
Chr01	feature	polypeptide_conserved_region	73052973	73053609	.	-	.	ID=DOMAIN 110-2-0;Parent=TE_BASE 110;annot=Class_I::LTR::Ty1/copia::Tork INT_tork;name=INT;color=#b10026
Chr01	feature	polypeptide_conserved_region	73053765	73054002	.	-	.	ID=DOMAIN 110-3-0;Parent=TE_BASE 110;annot=Class_I::LTR::Ty1/copia::Tork AP_tork;name=PROT;color=#ffeda0
Chr01	feature	polypeptide_conserved_region	73054296	73054860	.	-	.	ID=DOMAIN 110-4-0;Parent=TE_BASE 110;annot=Class_I::LTR::Ty1/copia::Tork GAG_tork;name=GAG;color=#225ea8
Chr01	feature	long_terminal_repeat	73055181	73055362	.	.	.	ID=LTR LEFT 110-0;Parent=TE_BASE 110;name=ltr left;color=#f032e6
Chr01	feature	long_terminal_repeat	73049767	73049948	.	.	.	ID=LTR RIGHT 110-0;Parent=TE_BASE 110;name=ltr right;color=#f032e6
Chr01	feature	nested_repeat	72550281	72555584	.	.	.	ID=TE_BASE 114;name=TE_BASE 114;annot=Class_I::LTR::Ty1/copia::Ivana;color=#a9a9a9
Chr01	feature	repeat_fragment	72550281	72555584	.	.	.	ID=TE 114-0;Parent=TE_BASE 114;name=TE 114;color=#a9a9a9
Chr01	feature	polypeptide_conserved_region	72550918	72551371	.	+	.	ID=DOMAIN 114-0-0;Parent=TE_BASE 114;annot=Class_I::LTR::Ty1/copia::Ivana GAG_oryco;name=GAG;color=#225ea8
Chr01	feature	polypeptide_conserved_region	72551884	72552067	.	+	.	ID=DOMAIN 114-1-0;Parent=TE_BASE 114;annot=Class_I::LTR::Ty1/copia::Ivana AP_oryco;name=PROT;color=#ffeda0
Chr01	feature	polypeptide_conserved_region	72552273	72552921	.	+	.	ID=DOMAIN 114-2-0;Parent=TE_BASE 114;annot=Class_I::LTR::Ty1/copia::Ivana INT_oryco;name=INT;color=#b10026
Chr01	feature	polypeptide_conserved_region	72553596	72554316	.	+	.	ID=DOMAIN 114-3-0;Parent=TE_BASE 114;annot=Class_I::LTR::Ty1/copia::Ivana RT_oryco;name=RT;color=#feb24c
Chr01	feature	polypeptide_conserved_region	72554625	72555027	.	+	.	ID=DOMAIN 114-4-0;Parent=TE_BASE 114;annot=Class_I::LTR::Ty1/copia::Ivana RNaseH_oryco;name=RH;color=#fc4e2a
Chr01	feature	primer_binding_site	72550806	72550824	.	.	.	ID=PBS 114;Parent=TE_BASE 114;name=pbs;color=#c7e9c0
Chr01	feature	RR_tract	72555097	72555111	.	.	.	ID=PPT 114;Parent=TE_BASE 114;name=ppt;color=#41ab5d
Chr01	feature	long_terminal_repeat	72555112	72555584	.	.	.	ID=LTR RIGHT 114-0;Parent=TE_BASE 114;name=ltr right;color=#f032e6
Chr01	feature	long_terminal_repeat	72550281	72550753	.	.	.	ID=LTR LEFT 114-0;Parent=TE_BASE 114;name=ltr left;color=#f032e6
Chr01	feature	target_site_duplication	72550276	72550280	.	.	.	ID=TSR LEFT 114;Parent=TE_BASE 114;name=tsr left;color=#333333
Chr01	feature	target_site_duplication	72555585	72555589	.	.	.	ID=TSR RIGHT 114;Parent=TE_BASE 114;name=tsr right;color=#333333
Chr01	feature	nested_repeat	72402623	72407735	.	.	.	ID=TE_BASE 116;name=TE_BASE 116;annot=Class_I::LTR::Ty1/copia::SIRE;color=#a9a9a9
Chr01	feature	repeat_fragment	72402623	72407735	.	.	.	ID=TE 116-0;Parent=TE_BASE 116;name=TE 116;color=#a9a9a9
Chr01	feature	polypeptide_conserved_region	72402890	72403289	.	-	.	ID=DOMAIN 116-0-0;Parent=TE_BASE 116;annot=Class_I::LTR::Ty1/copia::Ale RNaseH_retrofit;name=RH;color=#fc4e2a
Chr01	feature	polypeptide_conserved_region	72403852	72404305	.	-	.	ID=DOMAIN 116-1-0;Parent=TE_BASE 116;annot=Class_I::LTR::Ty1/copia::SIRE RT_sire;name=RT;color=#feb24c
Chr01	feature	polypeptide_conserved_region	72404971	72405604	.	-	.	ID=DOMAIN 116-2-0;Parent=TE_BASE 116;annot=Class_I::LTR::Ty1/copia::Ale INT_retrofit;name=INT;color=#b10026
Chr01	feature	primer_binding_site	72402829	72402849	.	.	.	ID=PBS 116;Parent=TE_BASE 116;name=ppt;color=#41ab5d
Chr01	feature	RR_tract	72407499	72407513	.	.	.	ID=PPT 116;Parent=TE_BASE 116;name=pbs;color=#c7e9c0
Chr01	feature	long_terminal_repeat	72407546	72407735	.	.	.	ID=LTR LEFT 116-0;Parent=TE_BASE 116;name=ltr left;color=#f032e6
Chr01	feature	long_terminal_repeat	72402623	72402812	.	.	.	ID=LTR RIGHT 116-0;Parent=TE_BASE 116;name=ltr right;color=#f032e6
Chr01	feature	target_site_duplication	72402618	72402622	.	.	.	ID=TSR RIGHT 116;Parent=TE_BASE 116;name=tsr right;color=#333333
Chr01	feature	target_site_duplication	72407736	72407740	.	.	.	ID=TSR LEFT 116;Parent=TE_BASE 116;name=tsr left;color=#333333
Chr01	feature	nested_repeat	72395864	72401046	.	.	.	ID=TE_BASE 117;name=TE_BASE 117;annot=Class_I::LTR::Ty3/gypsy::chromovirus::Reina;color=#a9a9a9
Chr01	feature	repeat_fragment	72395864	72401046	.	.	.	ID=TE 117-0;Parent=TE_BASE 117;name=TE 117;color=#a9a9a9
Chr01	feature	polypeptide_conserved_region	72396473	72397484	.	-	.	ID=DOMAIN 117-0-0;Parent=TE_BASE 117;annot=Class_I::LTR::Ty3/gypsy::chromovirus::Reina INT_reina;name=INT;color=#b10026
Chr01	feature	polypeptide_conserved_region	72397730	72398081	.	-	.	ID=DOMAIN 117-1-0;Parent=TE_BASE 117;annot=Class_I::LTR::Ty3/gypsy::chromovirus::Reina RNaseH_reina;name=RH;color=#fc4e2a
Chr01	feature	polypeptide_conserved_region	72398213	72398885	.	-	.	ID=DOMAIN 117-2-0;Parent=TE_BASE 117;annot=Class_I::LTR::Ty3/gypsy::chromovirus::Reina RT_reina;name=RT;color=#feb24c
Chr01	feature	long_terminal_repeat	72400654	72401046	.	.	.	ID=LTR LEFT 117-0;Parent=TE_BASE 117;name=ltr left;color=#f032e6
Chr01	feature	long_terminal_repeat	72395864	72396249	.	.	.	ID=LTR RIGHT 117-0;Parent=TE_BASE 117;name=ltr right;color=#f032e6
Chr01	feature	target_site_duplication	72395859	72395863	.	.	.	ID=TSR RIGHT 117;Parent=TE_BASE 117;name=tsr right;color=#333333
Chr01	feature	target_site_duplication	72401047	72401051	.	.	.	ID=TSR LEFT 117;Parent=TE_BASE 117;name=tsr left;color=#333333
Chr01	feature	nested_repeat	72309010	72321344	.	.	.	ID=TE_BASE 119;name=TE_BASE 119;annot=Class_I::LTR::Ty3/gypsy::non-chromovirus::OTA::Ogre/Tat::Retand;color=#a9a9a9
Chr01	feature	repeat_fragment	72309010	72321344	.	.	.	ID=TE 119-0;Parent=TE_BASE 119;name=TE 119;color=#a9a9a9
Chr01	feature	polypeptide_conserved_region	72313748	72314795	.	-	.	ID=DOMAIN 119-0-0;Parent=TE_BASE 119;annot=Class_I::LTR::Ty3/gypsy::non-chromovirus::OTA::Ogre/Tat::Retand INT_tat;name=INT;color=#b10026
Chr01	feature	polypeptide_conserved_region	72315044	72315407	.	-	.	ID=DOMAIN 119-1-0;Parent=TE_BASE 119;annot=Class_I::LTR::Ty3/gypsy::non-chromovirus::OTA::Ogre/Tat::Ogre;name=aRH;color=#fc4e2a
Chr01	feature	polypeptide_conserved_region	72315443	72315803	.	-	.	ID=DOMAIN 119-2-0;Parent=TE_BASE 119;annot=Class_I::LTR::Ty3/gypsy::non-chromovirus::OTA::Ogre/Tat::Retand RNaseH_tat;name=RH;color=#fc4e2a
Chr01	feature	polypeptide_conserved_region	72315953	72316628	.	-	.	ID=DOMAIN 119-3-0;Parent=TE_BASE 119;annot=Class_I::LTR::Ty3/gypsy::non-chromovirus::OTA::Ogre/Tat::Retand RT_tat;name=RT;color=#feb24c
Chr01	feature	polypeptide_conserved_region	72318916	72319303	.	-	.	ID=DOMAIN 119-4-0;Parent=TE_BASE 119;annot=Class_I::LTR::Ty3/gypsy::non-chromovirus::OTA::Athila GAG_athila;name=GAG;color=#225ea8
Chr01	feature	long_terminal_repeat	72320653	72321344	.	.	.	ID=LTR LEFT 119-0;Parent=TE_BASE 119;name=ltr left;color=#f032e6
Chr01	feature	long_terminal_repeat	72309010	72309701	.	.	.	ID=LTR RIGHT 119-0;Parent=TE_BASE 119;name=ltr right;color=#f032e6
Chr01	feature	target_site_duplication	72309005	72309009	.	.	.	ID=TSR RIGHT 119;Parent=TE_BASE 119;name=tsr right;color=#333333
Chr01	feature	target_site_duplication	72321345	72321349	.	.	.	ID=TSR LEFT 119;Parent=TE_BASE 119;name=tsr left;color=#333333
Chr01	feature	nested_repeat	72002104	72007930	.	.	.	ID=TE_BASE 121;name=TE_BASE 121;annot=Class_I::LTR::Ty1/copia::Tork;color=#a9a9a9
Chr01	feature	repeat_fragment	72002104	72007930	.	.	.	ID=TE 121-0;Parent=TE_BASE 121;name=TE 121;color=#a9a9a9
Chr01	feature	polypeptide_conserved_region	72003329	72003893	.	+	.	ID=DOMAIN 121-0-0;Parent=TE_BASE 121;annot=Class_I::LTR::Ty1/copia::Tork GAG_tork;name=GAG;color=#225ea8
Chr01	feature	polypeptide_conserved_region	72004199	72004448	.	+	.	ID=DOMAIN 121-1-0;Parent=TE_BASE 121;annot=Class_I::LTR::Ty1/copia::Tork AP_tork;name=PROT;color=#ffeda0
Chr01	feature	polypeptide_conserved_region	72004592	72005228	.	+	.	ID=DOMAIN 121-2-0;Parent=TE_BASE 121;annot=Class_I::LTR::Ty1/copia::Tork INT_tork;name=INT;color=#b10026
Chr01	feature	polypeptide_conserved_region	72005717	72006443	.	+	.	ID=DOMAIN 121-3-0;Parent=TE_BASE 121;annot=Class_I::LTR::Ty1/copia::Tork RT_tork;name=RT;color=#feb24c
Chr01	feature	polypeptide_conserved_region	72006731	72007142	.	+	.	ID=DOMAIN 121-4-0;Parent=TE_BASE 121;annot=Class_I::LTR::Ty1/copia::Tork RNaseH_tork;name=RH;color=#fc4e2a
Chr01	feature	primer_binding_site	72002365	72002383	.	.	.	ID=PBS 121;Parent=TE_BASE 121;name=pbs;color=#c7e9c0
Chr01	feature	RR_tract	72007730	72007744	.	.	.	ID=PPT 121;Parent=TE_BASE 121;name=ppt;color=#41ab5d
Chr01	feature	long_terminal_repeat	72007745	72007930	.	.	.	ID=LTR RIGHT 121-0;Parent=TE_BASE 121;name=ltr right;color=#f032e6
Chr01	feature	long_terminal_repeat	72002104	72002290	.	.	.	ID=LTR LEFT 121-0;Parent=TE_BASE 121;name=ltr left;color=#f032e6
Chr01	feature	nested_repeat	71845321	71858437	.	.	.	ID=TE_BASE 122;name=TE_BASE 122;annot=Class_I::LTR::Ty3/gypsy::non-chromovirus::OTA::Ogre/Tat::Retand;color=#a9a9a9
Chr01	feature	repeat_fragment	71845321	71858437	.	.	.	ID=TE 122-0;Parent=TE_BASE 122;name=TE 122;color=#a9a9a9
Chr01	feature	polypeptide_conserved_region	71850907	71851942	.	-	.	ID=DOMAIN 122-0-0;Parent=TE_BASE 122;annot=Class_I::LTR::Ty3/gypsy::non-chromovirus::OTA::Ogre/Tat::Retand INT_tat;name=INT;color=#b10026
Chr01	feature	polypeptide_conserved_region	71852341	71852704	.	-	.	ID=DOMAIN 122-1-0;Parent=TE_BASE 122;annot=Class_I::LTR::Ty3/gypsy::non-chromovirus::OTA::Ogre/Tat::Retand;name=aRH;color=#fc4e2a
Chr01	feature	polypeptide_conserved_region	71852749	71853115	.	-	.	ID=DOMAIN 122-2-0;Parent=TE_BASE 122;annot=Class_I::LTR::Ty3/gypsy::non-chromovirus::OTA::Ogre/Tat::Retand RNaseH_tat;name=RH;color=#fc4e2a
Chr01	feature	polypeptide_conserved_region	71853265	71853943	.	-	.	ID=DOMAIN 122-3-0;Parent=TE_BASE 122;annot=Class_I::LTR::Ty3/gypsy::non-chromovirus::OTA::Ogre/Tat::Retand RT_tat;name=RT;color=#feb24c
Chr01	feature	polypeptide_conserved_region	71854375	71854534	.	-	.	ID=DOMAIN 122-4-0;Parent=TE_BASE 122;annot=Class_I::LTR::Ty3/gypsy::non-chromovirus::OTA::Ogre/Tat::Retand AP_tat;name=PROT;color=#ffeda0
Chr01	feature	polypeptide_conserved_region	71855379	71855775	.	-	.	ID=DOMAIN 122-5-0;Parent=TE_BASE 122;annot=Class_I::LTR::Ty3/gypsy::non-chromovirus::OTA::Ogre/Tat::Retand GAG_tat;name=GAG;color=#225ea8
Chr01	feature	long_terminal_repeat	71857425	71858437	.	.	.	ID=LTR LEFT 122-0;Parent=TE_BASE 122;name=ltr left;color=#f032e6
Chr01	feature	long_terminal_repeat	71845321	71846295	.	.	.	ID=LTR RIGHT 122-0;Parent=TE_BASE 122;name=ltr right;color=#f032e6
Chr01	feature	nested_repeat	71656221	71661401	.	.	.	ID=TE_BASE 124;name=TE_BASE 124;annot=Class_I::LTR::Ty1/copia::Ivana;color=#a9a9a9
Chr01	feature	repeat_fragment	71656221	71661401	.	.	.	ID=TE 124-0;Parent=TE_BASE 124;name=TE 124;color=#a9a9a9
Chr01	feature	polypeptide_conserved_region	71656735	71657140	.	-	.	ID=DOMAIN 124-0-0;Parent=TE_BASE 124;annot=Class_I::LTR::Ty1/copia::Ivana RNaseH_oryco;name=RH;color=#fc4e2a
Chr01	feature	polypeptide_conserved_region	71657437	71658157	.	-	.	ID=DOMAIN 124-1-0;Parent=TE_BASE 124;annot=Class_I::LTR::Ty1/copia::Ivana RT_oryco;name=RT;color=#feb24c
Chr01	feature	polypeptide_conserved_region	71658772	71659426	.	-	.	ID=DOMAIN 124-2-0;Parent=TE_BASE 124;annot=Class_I::LTR::Ty1/copia::Ivana INT_oryco;name=INT;color=#b10026
Chr01	feature	polypeptide_conserved_region	71659573	71659822	.	-	.	ID=DOMAIN 124-3-0;Parent=TE_BASE 124;annot=Class_I::LTR::Ty1/copia::Ivana AP_oryco;name=PROT;color=#ffeda0
Chr01	feature	polypeptide_conserved_region	71660005	71660782	.	-	.	ID=DOMAIN 124-4-0;Parent=TE_BASE 124;annot=Class_I::LTR::Ty1/copia::Ivana GAG_oryco;name=GAG;color=#225ea8
Chr01	feature	long_terminal_repeat	71660965	71661401	.	.	.	ID=LTR LEFT 124-0;Parent=TE_BASE 124;name=ltr left;color=#f032e6
Chr01	feature	long_terminal_repeat	71656221	71656657	.	.	.	ID=LTR RIGHT 124-0;Parent=TE_BASE 124;name=ltr right;color=#f032e6
Chr01	feature	target_site_duplication	71656216	71656220	.	.	.	ID=TSR RIGHT 124;Parent=TE_BASE 124;name=tsr right;color=#333333
Chr01	feature	target_site_duplication	71661402	71661406	.	.	.	ID=TSR LEFT 124;Parent=TE_BASE 124;name=tsr left;color=#333333
Chr01	feature	nested_repeat	71644011	71656014	.	.	.	ID=TE_BASE 125;name=TE_BASE 125;annot=Class_I::LTR::Ty3/gypsy::non-chromovirus::OTA::Ogre/Tat::Retand;color=#a9a9a9
Chr01	feature	repeat_fragment	71644011	71656014	.	.	.	ID=TE 125-0;Parent=TE_BASE 125;name=TE 125;color=#a9a9a9
Chr01	feature	polypeptide_conserved_region	71645931	71646330	.	+	.	ID=DOMAIN 125-0-0;Parent=TE_BASE 125;annot=Class_I::LTR::Ty3/gypsy::non-chromovirus::OTA::Ogre/Tat::Retand GAG_tat;name=GAG;color=#225ea8
Chr01	feature	polypeptide_conserved_region	71647092	71647425	.	+	.	ID=DOMAIN 125-1-0;Parent=TE_BASE 125;annot=Class_I::LTR::Ty3/gypsy::non-chromovirus::OTA::Ogre/Tat::Retand AP_tat;name=PROT;color=#ffeda0
Chr01	feature	polypeptide_conserved_region	71647863	71648541	.	+	.	ID=DOMAIN 125-2-0;Parent=TE_BASE 125;annot=Class_I::LTR::Ty3/gypsy::non-chromovirus::OTA::Ogre/Tat::Retand RT_tat;name=RT;color=#feb24c
Chr01	feature	polypeptide_conserved_region	71648679	71649045	.	+	.	ID=DOMAIN 125-3-0;Parent=TE_BASE 125;annot=Class_I::LTR::Ty3/gypsy::non-chromovirus::OTA::Ogre/Tat::Retand RNaseH_tat;name=RH;color=#fc4e2a
Chr01	feature	polypeptide_conserved_region	71649108	71649468	.	+	.	ID=DOMAIN 125-4-0;Parent=TE_BASE 125;annot=Class_I::LTR::Ty3/gypsy::non-chromovirus::OTA::Ogre/Tat::Retand;name=aRH;color=#fc4e2a
Chr01	feature	polypeptide_conserved_region	71649807	71650842	.	+	.	ID=DOMAIN 125-5-0;Parent=TE_BASE 125;annot=Class_I::LTR::Ty3/gypsy::non-chromovirus::OTA::Ogre/Tat::Retand INT_tat;name=INT;color=#b10026
Chr01	feature	primer_binding_site	71644477	71644491	.	.	.	ID=PBS 125;Parent=TE_BASE 125;name=pbs;color=#c7e9c0
Chr01	feature	RR_tract	71655501	71655515	.	.	.	ID=PPT 125;Parent=TE_BASE 125;name=ppt;color=#41ab5d
Chr01	feature	long_terminal_repeat	71655552	71656014	.	.	.	ID=LTR RIGHT 125-0;Parent=TE_BASE 125;name=ltr right;color=#f032e6
Chr01	feature	long_terminal_repeat	71644011	71644473	.	.	.	ID=LTR LEFT 125-0;Parent=TE_BASE 125;name=ltr left;color=#f032e6
Chr01	feature	target_site_duplication	71644006	71644010	.	.	.	ID=TSR LEFT 125;Parent=TE_BASE 125;name=tsr left;color=#333333
Chr01	feature	target_site_duplication	71656015	71656019	.	.	.	ID=TSR RIGHT 125;Parent=TE_BASE 125;name=tsr right;color=#333333
Chr01	feature	nested_repeat	71532298	71541744	.	.	.	ID=TE_BASE 127;name=TE_BASE 127;annot=Class_I::LTR::Ty3/gypsy::non-chromovirus::OTA::Ogre/Tat::Retand;color=#a9a9a9
Chr01	feature	repeat_fragment	71532298	71541744	.	.	.	ID=TE 127-0;Parent=TE_BASE 127;name=TE 127;color=#a9a9a9
Chr01	feature	polypeptide_conserved_region	71534171	71535218	.	-	.	ID=DOMAIN 127-0-0;Parent=TE_BASE 127;annot=Class_I::LTR::Ty3/gypsy::non-chromovirus::OTA::Ogre/Tat::Retand INT_tat;name=INT;color=#b10026
Chr01	feature	polypeptide_conserved_region	71535467	71535830	.	-	.	ID=DOMAIN 127-1-0;Parent=TE_BASE 127;annot=Class_I::LTR::Ty3/gypsy::non-chromovirus::OTA::Ogre/Tat::Ogre;name=aRH;color=#fc4e2a
Chr01	feature	polypeptide_conserved_region	71535866	71536226	.	-	.	ID=DOMAIN 127-2-0;Parent=TE_BASE 127;annot=Class_I::LTR::Ty3/gypsy::non-chromovirus::OTA::Ogre/Tat::Retand RNaseH_tat;name=RH;color=#fc4e2a
Chr01	feature	polypeptide_conserved_region	71536376	71537051	.	-	.	ID=DOMAIN 127-3-0;Parent=TE_BASE 127;annot=Class_I::LTR::Ty3/gypsy::non-chromovirus::OTA::Ogre/Tat::Retand RT_tat;name=RT;color=#feb24c
Chr01	feature	polypeptide_conserved_region	71539339	71539726	.	-	.	ID=DOMAIN 127-4-0;Parent=TE_BASE 127;annot=Class_I::LTR::Ty3/gypsy::non-chromovirus::OTA::Athila GAG_athila;name=GAG;color=#225ea8
Chr01	feature	long_terminal_repeat	71541076	71541744	.	.	.	ID=LTR LEFT 127-0;Parent=TE_BASE 127;name=ltr left;color=#f032e6
Chr01	feature	long_terminal_repeat	71532298	71532966	.	.	.	ID=LTR RIGHT 127-0;Parent=TE_BASE 127;name=ltr right;color=#f032e6
Chr01	feature	target_site_duplication	71532293	71532297	.	.	.	ID=TSR RIGHT 127;Parent=TE_BASE 127;name=tsr right;color=#333333
Chr01	feature	target_site_duplication	71541745	71541749	.	.	.	ID=TSR LEFT 127;Parent=TE_BASE 127;name=tsr left;color=#333333
Chr01	feature	nested_repeat	71130437	71163398	.	.	.	ID=TE_BASE 132;name=TE_BASE 132;annot=Class_I::LTR::Ty3/gypsy::chromovirus::Tekay;color=#a9a9a9
Chr01	feature	repeat_fragment	71130437	71163398	.	.	.	ID=TE 132-0;Parent=TE_BASE 132;name=TE 132;color=#a9a9a9
Chr01	feature	polypeptide_conserved_region	71141887	71142349	.	+	.	ID=DOMAIN 132-0-0;Parent=TE_BASE 132;annot=Class_I::LTR::Ty3/gypsy::chromovirus::Tekay GAG_del;name=GAG;color=#225ea8
Chr01	feature	polypeptide_conserved_region	71143438	71144113	.	+	.	ID=DOMAIN 132-1-0;Parent=TE_BASE 132;annot=Class_I::LTR::Ty3/gypsy::chromovirus::Tekay RT_del;name=RT;color=#feb24c
Chr01	feature	polypeptide_conserved_region	71144248	71144599	.	+	.	ID=DOMAIN 132-2-0;Parent=TE_BASE 132;annot=Class_I::LTR::Ty3/gypsy::chromovirus::Tekay RNaseH_del;name=RH;color=#fc4e2a
Chr01	feature	polypeptide_conserved_region	71144902	71145931	.	+	.	ID=DOMAIN 132-3-0;Parent=TE_BASE 132;annot=Class_I::LTR::Ty3/gypsy::chromovirus::Tekay INT_del;name=INT;color=#b10026
Chr01	feature	polypeptide_conserved_region	71145994	71146102	.	+	.	ID=DOMAIN 132-4-0;Parent=TE_BASE 132;annot=Class_I::LTR::Ty3/gypsy::chromovirus::Tekay CHR_tekay_Retrosor2b;name=CHD;color=#6a51a3
Chr01	feature	long_terminal_repeat	71163177	71163398	.	.	.	ID=LTR RIGHT 132-0;Parent=TE_BASE 132;name=ltr right;color=#f032e6
Chr01	feature	long_terminal_repeat	71130437	71130659	.	.	.	ID=LTR LEFT 132-0;Parent=TE_BASE 132;name=ltr left;color=#f032e6
Chr01	feature	nested_repeat	70963996	70976050	.	.	.	ID=TE_BASE 133;name=TE_BASE 133;annot=Class_I::LTR::Ty3/gypsy::chromovirus::Tekay;color=#a9a9a9
Chr01	feature	repeat_fragment	70963996	70976050	.	.	.	ID=TE 133-0;Parent=TE_BASE 133;name=TE 133;color=#a9a9a9
Chr01	feature	polypeptide_conserved_region	70968558	70969320	.	+	.	ID=DOMAIN 133-0-0;Parent=TE_BASE 133;annot=Class_I::LTR::Ty3/gypsy::chromovirus::Tekay GAG_del;name=GAG;color=#225ea8
Chr01	feature	polypeptide_conserved_region	70970257	70970812	.	+	.	ID=DOMAIN 133-1-0;Parent=TE_BASE 133;annot=Class_I::LTR::Ty3/gypsy::chromovirus::Tekay RT_del;name=RT;color=#feb24c
Chr01	feature	polypeptide_conserved_region	70970947	70971298	.	+	.	ID=DOMAIN 133-2-0;Parent=TE_BASE 133;annot=Class_I::LTR::Ty3/gypsy::chromovirus::Tekay RNaseH_del;name=RH;color=#fc4e2a
Chr01	feature	polypeptide_conserved_region	70971595	70972120	.	+	.	ID=DOMAIN 133-3-0;Parent=TE_BASE 133;annot=Class_I::LTR::Ty3/gypsy::chromovirus::Tekay INT_del;name=INT;color=#b10026
Chr01	feature	polypeptide_conserved_region	70972674	70972824	.	+	.	ID=DOMAIN 133-4-0;Parent=TE_BASE 133;annot=Class_I::LTR::Ty3/gypsy::chromovirus::Tekay CHR_tekay_Retrosor2b;name=CHD;color=#6a51a3
Chr01	feature	primer_binding_site	70967195	70967215	.	.	.	ID=PBS 133;Parent=TE_BASE 133;name=pbs;color=#c7e9c0
Chr01	feature	long_terminal_repeat	70972873	70976050	.	.	.	ID=LTR RIGHT 133-0;Parent=TE_BASE 133;name=ltr right;color=#f032e6
Chr01	feature	long_terminal_repeat	70963996	70967170	.	.	.	ID=LTR LEFT 133-0;Parent=TE_BASE 133;name=ltr left;color=#f032e6
Chr01	feature	nested_repeat	70111253	70122858	.	.	.	ID=TE_BASE 138;name=TE_BASE 138;annot=Class_I::LTR::Ty3/gypsy::chromovirus::Tekay;color=#a9a9a9
Chr01	feature	repeat_fragment	70111253	70122858	.	.	.	ID=TE 138-0;Parent=TE_BASE 138;name=TE 138;color=#a9a9a9
Chr01	feature	polypeptide_conserved_region	70114031	70114184	.	-	.	ID=DOMAIN 138-0-0;Parent=TE_BASE 138;annot=Class_I::LTR::Ty3/gypsy::chromovirus::Tekay CHR_tekay_Retrosor2b;name=CHD;color=#6a51a3
Chr01	feature	polypeptide_conserved_region	70114247	70115276	.	-	.	ID=DOMAIN 138-1-0;Parent=TE_BASE 138;annot=Class_I::LTR::Ty3/gypsy::chromovirus::Tekay INT_del;name=INT;color=#b10026
Chr01	feature	polypeptide_conserved_region	70115573	70115924	.	-	.	ID=DOMAIN 138-2-0;Parent=TE_BASE 138;annot=Class_I::LTR::Ty3/gypsy::chromovirus::Tekay RNaseH_del;name=RH;color=#fc4e2a
Chr01	feature	polypeptide_conserved_region	70116059	70116731	.	-	.	ID=DOMAIN 138-3-0;Parent=TE_BASE 138;annot=Class_I::LTR::Ty3/gypsy::chromovirus::Tekay RT_del;name=RT;color=#feb24c
Chr01	feature	polypeptide_conserved_region	70117766	70118246	.	-	.	ID=DOMAIN 138-4-0;Parent=TE_BASE 138;annot=Class_I::LTR::Ty3/gypsy::chromovirus::Tekay GAG_del;name=GAG;color=#225ea8
Chr01	feature	long_terminal_repeat	70120131	70122858	.	.	.	ID=LTR LEFT 138-0;Parent=TE_BASE 138;name=ltr left;color=#f032e6
Chr01	feature	long_terminal_repeat	70111253	70113981	.	.	.	ID=LTR RIGHT 138-0;Parent=TE_BASE 138;name=ltr right;color=#f032e6
Chr01	feature	target_site_duplication	70111248	70111252	.	.	.	ID=TSR RIGHT 138;Parent=TE_BASE 138;name=tsr right;color=#333333
Chr01	feature	target_site_duplication	70122859	70122863	.	.	.	ID=TSR LEFT 138;Parent=TE_BASE 138;name=tsr left;color=#333333
Chr01	feature	nested_repeat	69980489	69993371	.	.	.	ID=TE_BASE 139;name=TE_BASE 139;annot=Class_I::LTR::Ty1/copia::SIRE;color=#a9a9a9
Chr01	feature	repeat_fragment	69980489	69993371	.	.	.	ID=TE 139-0;Parent=TE_BASE 139;name=TE 139;color=#a9a9a9
Chr01	feature	polypeptide_conserved_region	69983542	69983944	.	-	.	ID=DOMAIN 139-0-0;Parent=TE_BASE 139;annot=Class_I::LTR::Ty1/copia::SIRE RNaseH_sire;name=RH;color=#fc4e2a
Chr01	feature	polypeptide_conserved_region	69984303	69984942	.	-	.	ID=DOMAIN 139-1-0;Parent=TE_BASE 139;annot=Class_I::LTR::Ty1/copia::SIRE RT_sire;name=RT;color=#feb24c
Chr01	feature	polypeptide_conserved_region	69985602	69986259	.	-	.	ID=DOMAIN 139-2-0;Parent=TE_BASE 139;annot=Class_I::LTR::Ty1/copia::SIRE INT_sire;name=INT;color=#b10026
Chr01	feature	polypeptide_conserved_region	69986412	69986658	.	-	.	ID=DOMAIN 139-3-0;Parent=TE_BASE 139;annot=Class_I::LTR::Ty1/copia::SIRE AP_sire;name=PROT;color=#ffeda0
Chr01	feature	polypeptide_conserved_region	69988197	69988746	.	-	.	ID=DOMAIN 139-4-0;Parent=TE_BASE 139;annot=Class_I::LTR::Ty1/copia::SIRE GAG_sire;name=GAG;color=#225ea8
Chr01	feature	long_terminal_repeat	69991502	69993371	.	.	.	ID=LTR LEFT 139-0;Parent=TE_BASE 139;name=ltr left;color=#f032e6
Chr01	feature	long_terminal_repeat	69980489	69982360	.	.	.	ID=LTR RIGHT 139-0;Parent=TE_BASE 139;name=ltr right;color=#f032e6
Chr01	feature	target_site_duplication	69980484	69980488	.	.	.	ID=TSR RIGHT 139;Parent=TE_BASE 139;name=tsr right;color=#333333
Chr01	feature	target_site_duplication	69993372	69993376	.	.	.	ID=TSR LEFT 139;Parent=TE_BASE 139;name=tsr left;color=#333333
Chr01	feature	nested_repeat	69846339	69851944	.	.	.	ID=TE_BASE 141;name=TE_BASE 141;annot=Class_I::LTR::Ty3/gypsy::chromovirus::Reina;color=#a9a9a9
Chr01	feature	repeat_fragment	69846339	69851944	.	.	.	ID=TE 141-0;Parent=TE_BASE 141;name=TE 141;color=#a9a9a9
Chr01	feature	polypeptide_conserved_region	69846962	69847772	.	-	.	ID=DOMAIN 141-0-0;Parent=TE_BASE 141;annot=Class_I::LTR::Ty3/gypsy::chromovirus::Reina INT_reina;name=INT;color=#b10026
Chr01	feature	polypeptide_conserved_region	69848209	69848560	.	-	.	ID=DOMAIN 141-1-0;Parent=TE_BASE 141;annot=Class_I::LTR::Ty3/gypsy::chromovirus::Reina RNaseH_reina;name=RH;color=#fc4e2a
Chr01	feature	polypeptide_conserved_region	69848695	69849370	.	-	.	ID=DOMAIN 141-2-0;Parent=TE_BASE 141;annot=Class_I::LTR::Ty3/gypsy::chromovirus::Reina RT_reina;name=RT;color=#feb24c
Chr01	feature	long_terminal_repeat	69851569	69851944	.	.	.	ID=LTR LEFT 141-0;Parent=TE_BASE 141;name=ltr left;color=#f032e6
Chr01	feature	long_terminal_repeat	69846339	69846714	.	.	.	ID=LTR RIGHT 141-0;Parent=TE_BASE 141;name=ltr right;color=#f032e6
Chr01	feature	target_site_duplication	69846334	69846338	.	.	.	ID=TSR RIGHT 141;Parent=TE_BASE 141;name=tsr right;color=#333333
Chr01	feature	target_site_duplication	69851945	69851949	.	.	.	ID=TSR LEFT 141;Parent=TE_BASE 141;name=tsr left;color=#333333
Chr01	feature	nested_repeat	69835621	69840942	.	.	.	ID=TE_BASE 142;name=TE_BASE 142;annot=Class_I::LTR::Ty1/copia::Ivana;color=#a9a9a9
Chr01	feature	repeat_fragment	69835621	69840942	.	.	.	ID=TE 142-0;Parent=TE_BASE 142;name=TE 142;color=#a9a9a9
Chr01	feature	polypeptide_conserved_region	69836254	69836707	.	+	.	ID=DOMAIN 142-0-0;Parent=TE_BASE 142;annot=Class_I::LTR::Ty1/copia::Ivana GAG_oryco;name=GAG;color=#225ea8
Chr01	feature	polypeptide_conserved_region	69837220	69837466	.	+	.	ID=DOMAIN 142-1-0;Parent=TE_BASE 142;annot=Class_I::LTR::Ty1/copia::Ivana AP_oryco;name=PROT;color=#ffeda0
Chr01	feature	polypeptide_conserved_region	69837616	69838264	.	+	.	ID=DOMAIN 142-2-0;Parent=TE_BASE 142;annot=Class_I::LTR::Ty1/copia::Ivana INT_oryco;name=INT;color=#b10026
Chr01	feature	polypeptide_conserved_region	69838957	69839677	.	+	.	ID=DOMAIN 142-3-0;Parent=TE_BASE 142;annot=Class_I::LTR::Ty1/copia::Ivana RT_oryco;name=RT;color=#feb24c
Chr01	feature	polypeptide_conserved_region	69839986	69840388	.	+	.	ID=DOMAIN 142-4-0;Parent=TE_BASE 142;annot=Class_I::LTR::Ty1/copia::Ivana RNaseH_oryco;name=RH;color=#fc4e2a
Chr01	feature	primer_binding_site	69836142	69836160	.	.	.	ID=PBS 142;Parent=TE_BASE 142;name=pbs;color=#c7e9c0
Chr01	feature	RR_tract	69840458	69840472	.	.	.	ID=PPT 142;Parent=TE_BASE 142;name=ppt;color=#41ab5d
Chr01	feature	long_terminal_repeat	69840473	69840942	.	.	.	ID=LTR RIGHT 142-0;Parent=TE_BASE 142;name=ltr right;color=#f032e6
Chr01	feature	long_terminal_repeat	69835621	69836090	.	.	.	ID=LTR LEFT 142-0;Parent=TE_BASE 142;name=ltr left;color=#f032e6
Chr01	feature	target_site_duplication	69835616	69835620	.	.	.	ID=TSR LEFT 142;Parent=TE_BASE 142;name=tsr left;color=#333333
Chr01	feature	target_site_duplication	69840943	69840947	.	.	.	ID=TSR RIGHT 142;Parent=TE_BASE 142;name=tsr right;color=#333333
Chr01	feature	nested_repeat	68659807	68672356	.	.	.	ID=TE_BASE 150;name=TE_BASE 150;annot=Class_I::LTR::Ty3/gypsy::non-chromovirus::OTA::Ogre/Tat::Retand;color=#a9a9a9
Chr01	feature	repeat_fragment	68659807	68672356	.	.	.	ID=TE 150-0;Parent=TE_BASE 150;name=TE 150;color=#a9a9a9
Chr01	feature	polypeptide_conserved_region	68665012	68666047	.	-	.	ID=DOMAIN 150-0-0;Parent=TE_BASE 150;annot=Class_I::LTR::Ty3/gypsy::non-chromovirus::OTA::Ogre/Tat::Retand INT_tat;name=INT;color=#b10026
Chr01	feature	polypeptide_conserved_region	68666446	68666809	.	-	.	ID=DOMAIN 150-1-0;Parent=TE_BASE 150;annot=Class_I::LTR::Ty3/gypsy::non-chromovirus::OTA::Ogre/Tat::Retand;name=aRH;color=#fc4e2a
Chr01	feature	polypeptide_conserved_region	68666854	68667220	.	-	.	ID=DOMAIN 150-2-0;Parent=TE_BASE 150;annot=Class_I::LTR::Ty3/gypsy::non-chromovirus::OTA::Ogre/Tat::Retand RNaseH_tat;name=RH;color=#fc4e2a
Chr01	feature	polypeptide_conserved_region	68667370	68668048	.	-	.	ID=DOMAIN 150-3-0;Parent=TE_BASE 150;annot=Class_I::LTR::Ty3/gypsy::non-chromovirus::OTA::Ogre/Tat::Retand RT_tat;name=RT;color=#feb24c
Chr01	feature	polypeptide_conserved_region	68668480	68668807	.	-	.	ID=DOMAIN 150-4-0;Parent=TE_BASE 150;annot=Class_I::LTR::Ty3/gypsy::non-chromovirus::OTA::Ogre/Tat::Retand AP_tat;name=PROT;color=#ffeda0
Chr01	feature	polypeptide_conserved_region	68669485	68669881	.	-	.	ID=DOMAIN 150-5-0;Parent=TE_BASE 150;annot=Class_I::LTR::Ty3/gypsy::non-chromovirus::OTA::Ogre/Tat::Retand GAG_tat;name=GAG;color=#225ea8
Chr01	feature	long_terminal_repeat	68672283	68672356	.	.	.	ID=LTR LEFT 150-0;Parent=TE_BASE 150;name=ltr left;color=#f032e6
Chr01	feature	long_terminal_repeat	68659807	68659880	.	.	.	ID=LTR RIGHT 150-0;Parent=TE_BASE 150;name=ltr right;color=#f032e6
Chr01	feature	nested_repeat	68645771	68658206	.	.	.	ID=TE_BASE 151;name=TE_BASE 151;annot=Class_I::LTR::Ty3/gypsy::non-chromovirus::OTA::Ogre/Tat::Retand;color=#a9a9a9
Chr01	feature	repeat_fragment	68645771	68658206	.	.	.	ID=TE 151-0;Parent=TE_BASE 151;name=TE 151;color=#a9a9a9
Chr01	feature	polypeptide_conserved_region	68650584	68651631	.	-	.	ID=DOMAIN 151-0-0;Parent=TE_BASE 151;annot=Class_I::LTR::Ty3/gypsy::non-chromovirus::OTA::Ogre/Tat::Retand INT_tat;name=INT;color=#b10026
Chr01	feature	polypeptide_conserved_region	68651880	68652243	.	-	.	ID=DOMAIN 151-1-0;Parent=TE_BASE 151;annot=Class_I::LTR::Ty3/gypsy::non-chromovirus::OTA::Ogre/Tat::Ogre;name=aRH;color=#fc4e2a
Chr01	feature	polypeptide_conserved_region	68652279	68652639	.	-	.	ID=DOMAIN 151-2-0;Parent=TE_BASE 151;annot=Class_I::LTR::Ty3/gypsy::non-chromovirus::OTA::Ogre/Tat::Retand RNaseH_tat;name=RH;color=#fc4e2a
Chr01	feature	polypeptide_conserved_region	68652789	68653464	.	-	.	ID=DOMAIN 151-3-0;Parent=TE_BASE 151;annot=Class_I::LTR::Ty3/gypsy::non-chromovirus::OTA::Ogre/Tat::Retand RT_tat;name=RT;color=#feb24c
Chr01	feature	polypeptide_conserved_region	68655824	68656073	.	-	.	ID=DOMAIN 151-4-0;Parent=TE_BASE 151;annot=Class_I::LTR::Ty3/gypsy::non-chromovirus::OTA::Ogre/Tat::Retand GAG_tat;name=GAG;color=#225ea8
Chr01	feature	long_terminal_repeat	68657505	68658206	.	.	.	ID=LTR LEFT 151-0;Parent=TE_BASE 151;name=ltr left;color=#f032e6
Chr01	feature	long_terminal_repeat	68645771	68646472	.	.	.	ID=LTR RIGHT 151-0;Parent=TE_BASE 151;name=ltr right;color=#f032e6
Chr01	feature	target_site_duplication	68645766	68645770	.	.	.	ID=TSR RIGHT 151;Parent=TE_BASE 151;name=tsr right;color=#333333
Chr01	feature	target_site_duplication	68658207	68658211	.	.	.	ID=TSR LEFT 151;Parent=TE_BASE 151;name=tsr left;color=#333333
Chr01	feature	nested_repeat	68622299	68627220	.	.	.	ID=TE_BASE 152;name=TE_BASE 152;annot=Class_I::LTR::Ty3/gypsy::non-chromovirus::OTA::Ogre/Tat::Retand;color=#a9a9a9
Chr01	feature	repeat_fragment	68622299	68627220	.	.	.	ID=TE 152-0;Parent=TE_BASE 152;name=TE 152;color=#a9a9a9
Chr01	feature	polypeptide_conserved_region	68624106	68624517	.	+	.	ID=DOMAIN 152-0-0;Parent=TE_BASE 152;annot=Class_I::LTR::Ty3/gypsy::non-chromovirus::OTA::Ogre/Tat::Retand GAG_tat;name=GAG;color=#225ea8
Chr01	feature	polypeptide_conserved_region	68625279	68625612	.	+	.	ID=DOMAIN 152-1-0;Parent=TE_BASE 152;annot=Class_I::LTR::Ty3/gypsy::non-chromovirus::OTA::Ogre/Tat::Retand AP_tat;name=PROT;color=#ffeda0
Chr01	feature	polypeptide_conserved_region	68626050	68626728	.	+	.	ID=DOMAIN 152-2-0;Parent=TE_BASE 152;annot=Class_I::LTR::Ty3/gypsy::non-chromovirus::OTA::Ogre/Tat::Retand RT_tat;name=RT;color=#feb24c
Chr01	feature	primer_binding_site	68622670	68622684	.	.	.	ID=PBS 152;Parent=TE_BASE 152;name=pbs;color=#c7e9c0
Chr01	feature	RR_tract	68626784	68626798	.	.	.	ID=PPT 152;Parent=TE_BASE 152;name=ppt;color=#41ab5d
Chr01	feature	long_terminal_repeat	68626853	68627220	.	.	.	ID=LTR RIGHT 152-0;Parent=TE_BASE 152;name=ltr right;color=#f032e6
Chr01	feature	long_terminal_repeat	68622299	68622666	.	.	.	ID=LTR LEFT 152-0;Parent=TE_BASE 152;name=ltr left;color=#f032e6
Chr01	feature	nested_repeat	68460192	68474491	.	.	.	ID=TE_BASE 156;name=TE_BASE 156;annot=Class_I::LTR::Ty3/gypsy::non-chromovirus::OTA::Ogre/Tat::Retand;color=#a9a9a9
Chr01	feature	repeat_fragment	68460192	68474491	.	.	.	ID=TE 156-0;Parent=TE_BASE 156;name=TE 156;color=#a9a9a9
Chr01	feature	polypeptide_conserved_region	68467009	68468044	.	-	.	ID=DOMAIN 156-0-0;Parent=TE_BASE 156;annot=Class_I::LTR::Ty3/gypsy::non-chromovirus::OTA::Ogre/Tat::Retand INT_tat;name=INT;color=#b10026
Chr01	feature	polypeptide_conserved_region	68468437	68468800	.	-	.	ID=DOMAIN 156-1-0;Parent=TE_BASE 156;annot=Class_I::LTR::Ty3/gypsy::non-chromovirus::OTA::Ogre/Tat::Retand;name=aRH;color=#fc4e2a
Chr01	feature	polypeptide_conserved_region	68468845	68469211	.	-	.	ID=DOMAIN 156-2-0;Parent=TE_BASE 156;annot=Class_I::LTR::Ty3/gypsy::non-chromovirus::OTA::Ogre/Tat::Retand RNaseH_tat;name=RH;color=#fc4e2a
Chr01	feature	polypeptide_conserved_region	68469361	68470039	.	-	.	ID=DOMAIN 156-3-0;Parent=TE_BASE 156;annot=Class_I::LTR::Ty3/gypsy::non-chromovirus::OTA::Ogre/Tat::Retand RT_tat;name=RT;color=#feb24c
Chr01	feature	polypeptide_conserved_region	68470471	68470798	.	-	.	ID=DOMAIN 156-4-0;Parent=TE_BASE 156;annot=Class_I::LTR::Ty3/gypsy::non-chromovirus::OTA::Ogre/Tat::Retand AP_tat;name=PROT;color=#ffeda0
Chr01	feature	polypeptide_conserved_region	68471488	68471896	.	-	.	ID=DOMAIN 156-5-0;Parent=TE_BASE 156;annot=Class_I::LTR::Ty3/gypsy::non-chromovirus::OTA::Ogre/Tat::Retand GAG_tat;name=GAG;color=#225ea8
Chr01	feature	long_terminal_repeat	68473444	68474491	.	.	.	ID=LTR LEFT 156-0;Parent=TE_BASE 156;name=ltr left;color=#f032e6
Chr01	feature	long_terminal_repeat	68460192	68461240	.	.	.	ID=LTR RIGHT 156-0;Parent=TE_BASE 156;name=ltr right;color=#f032e6
Chr01	feature	target_site_duplication	68460187	68460191	.	.	.	ID=TSR RIGHT 156;Parent=TE_BASE 156;name=tsr right;color=#333333
Chr01	feature	target_site_duplication	68474492	68474496	.	.	.	ID=TSR LEFT 156;Parent=TE_BASE 156;name=tsr left;color=#333333
Chr01	feature	nested_repeat	68274487	68287937	.	.	.	ID=TE_BASE 160;name=TE_BASE 160;annot=Class_I::LTR::Ty3/gypsy::non-chromovirus::OTA::Ogre/Tat::Retand;color=#a9a9a9
Chr01	feature	repeat_fragment	68274487	68287937	.	.	.	ID=TE 160-0;Parent=TE_BASE 160;name=TE 160;color=#a9a9a9
Chr01	feature	polypeptide_conserved_region	68281705	68282575	.	-	.	ID=DOMAIN 160-0-0;Parent=TE_BASE 160;annot=Class_I::LTR::Ty3/gypsy::non-chromovirus::OTA::Ogre/Tat::Retand INT_tat;name=INT;color=#b10026
Chr01	feature	polypeptide_conserved_region	68282884	68283247	.	-	.	ID=DOMAIN 160-1-0;Parent=TE_BASE 160;annot=Class_I::LTR::Ty3/gypsy::non-chromovirus::OTA::Ogre/Tat::Retand;name=aRH;color=#fc4e2a
Chr01	feature	polypeptide_conserved_region	68283292	68283655	.	-	.	ID=DOMAIN 160-2-0;Parent=TE_BASE 160;annot=Class_I::LTR::Ty3/gypsy::non-chromovirus::OTA::Ogre/Tat::Retand RNaseH_tat;name=RH;color=#fc4e2a
Chr01	feature	polypeptide_conserved_region	68283808	68284480	.	-	.	ID=DOMAIN 160-3-0;Parent=TE_BASE 160;annot=Class_I::LTR::Ty3/gypsy::non-chromovirus::OTA::Ogre/Tat::Retand RT_tat;name=RT;color=#feb24c
Chr01	feature	polypeptide_conserved_region	68284889	68285219	.	-	.	ID=DOMAIN 160-4-0;Parent=TE_BASE 160;annot=Class_I::LTR::Ty3/gypsy::non-chromovirus::OTA::Ogre/Tat::Retand AP_tat;name=PROT;color=#ffeda0
Chr01	feature	polypeptide_conserved_region	68285876	68286635	.	-	.	ID=DOMAIN 160-5-0;Parent=TE_BASE 160;annot=Class_I::LTR::Ty3/gypsy::non-chromovirus::OTA::Ogre/Tat::Retand GAG_tat;name=GAG;color=#225ea8
Chr01	feature	long_terminal_repeat	68287230	68287937	.	.	.	ID=LTR LEFT 160-0;Parent=TE_BASE 160;name=ltr left;color=#f032e6
Chr01	feature	long_terminal_repeat	68274487	68275194	.	.	.	ID=LTR RIGHT 160-0;Parent=TE_BASE 160;name=ltr right;color=#f032e6
Chr01	feature	target_site_duplication	68274482	68274486	.	.	.	ID=TSR RIGHT 160;Parent=TE_BASE 160;name=tsr right;color=#333333
Chr01	feature	target_site_duplication	68287938	68287942	.	.	.	ID=TSR LEFT 160;Parent=TE_BASE 160;name=tsr left;color=#333333
Chr01	feature	nested_repeat	68165965	68171110	.	.	.	ID=TE_BASE 162;name=TE_BASE 162;annot=Class_I::LTR::Ty1/copia::SIRE;color=#a9a9a9
Chr01	feature	repeat_fragment	68165965	68171110	.	.	.	ID=TE 162-0;Parent=TE_BASE 162;name=TE 162;color=#a9a9a9
Chr01	feature	polypeptide_conserved_region	68166173	68166575	.	-	.	ID=DOMAIN 162-0-0;Parent=TE_BASE 162;annot=Class_I::LTR::Ty1/copia::Ale RNaseH_retrofit;name=RH;color=#fc4e2a
Chr01	feature	polypeptide_conserved_region	68166863	68167586	.	-	.	ID=DOMAIN 162-1-0;Parent=TE_BASE 162;annot=Class_I::LTR::Ty1/copia::SIRE RT_sire;name=RT;color=#feb24c
Chr01	feature	polypeptide_conserved_region	68168357	68168984	.	-	.	ID=DOMAIN 162-2-0;Parent=TE_BASE 162;annot=Class_I::LTR::Ty1/copia::Ale INT_retrofit;name=INT;color=#b10026
Chr01	feature	long_terminal_repeat	68170981	68171110	.	.	.	ID=LTR LEFT 162-0;Parent=TE_BASE 162;name=ltr left;color=#f032e6
Chr01	feature	long_terminal_repeat	68165965	68166095	.	.	.	ID=LTR RIGHT 162-0;Parent=TE_BASE 162;name=ltr right;color=#f032e6
Chr01	feature	target_site_duplication	68165960	68165964	.	.	.	ID=TSR RIGHT 162;Parent=TE_BASE 162;name=tsr right;color=#333333
Chr01	feature	target_site_duplication	68171111	68171115	.	.	.	ID=TSR LEFT 162;Parent=TE_BASE 162;name=tsr left;color=#333333
Chr01	feature	nested_repeat	67958792	67962763	.	.	.	ID=TE_BASE 165;name=TE_BASE 165;annot=Class_I::LTR::Ty1/copia::Ivana;color=#a9a9a9
Chr01	feature	repeat_fragment	67958792	67962763	.	.	.	ID=TE 165-0;Parent=TE_BASE 165;name=TE 165;color=#a9a9a9
Chr01	feature	polypeptide_conserved_region	67959478	67960111	.	+	.	ID=DOMAIN 165-0-0;Parent=TE_BASE 165;annot=Class_I::LTR::Ty1/copia::Ale INT_retrofit;name=INT;color=#b10026
Chr01	feature	polypeptide_conserved_region	67961089	67961809	.	+	.	ID=DOMAIN 165-1-0;Parent=TE_BASE 165;annot=Class_I::LTR::Ty1/copia::Ivana RT_oryco;name=RT;color=#feb24c
Chr01	feature	polypeptide_conserved_region	67962106	67962505	.	+	.	ID=DOMAIN 165-2-0;Parent=TE_BASE 165;annot=Class_I::LTR::Ty1/copia::Ale RNaseH_retrofit;name=RH;color=#fc4e2a
Chr01	feature	primer_binding_site	67958976	67958996	.	.	.	ID=PBS 165;Parent=TE_BASE 165;name=pbs;color=#c7e9c0
Chr01	feature	long_terminal_repeat	67962582	67962763	.	.	.	ID=LTR RIGHT 165-0;Parent=TE_BASE 165;name=ltr right;color=#f032e6
Chr01	feature	long_terminal_repeat	67958792	67958973	.	.	.	ID=LTR LEFT 165-0;Parent=TE_BASE 165;name=ltr left;color=#f032e6
Chr01	feature	target_site_duplication	67958787	67958791	.	.	.	ID=TSR LEFT 165;Parent=TE_BASE 165;name=tsr left;color=#333333
Chr01	feature	target_site_duplication	67962764	67962768	.	.	.	ID=TSR RIGHT 165;Parent=TE_BASE 165;name=tsr right;color=#333333
Chr01	feature	nested_repeat	67865566	67873628	.	.	.	ID=TE_BASE 168;name=TE_BASE 168;annot=Class_I::LTR::Ty3/gypsy::non-chromovirus::OTA::Athila;color=#a9a9a9
Chr01	feature	repeat_fragment	67865566	67873628	.	.	.	ID=TE 168-0;Parent=TE_BASE 168;name=TE 168;color=#a9a9a9
Chr01	feature	polypeptide_conserved_region	67871510	67871981	.	-	.	ID=DOMAIN 168-0-0;Parent=TE_BASE 168;annot=Class_I::LTR::Ty3/gypsy::non-chromovirus::OTA::Athila GAG_athila;name=GAG;color=#225ea8
Chr01	feature	primer_binding_site	67866940	67866956	.	.	.	ID=PBS 168;Parent=TE_BASE 168;name=ppt;color=#41ab5d
Chr01	feature	RR_tract	67872223	67872237	.	.	.	ID=PPT 168;Parent=TE_BASE 168;name=pbs;color=#c7e9c0
Chr01	feature	long_terminal_repeat	67872300	67873628	.	.	.	ID=LTR LEFT 168-0;Parent=TE_BASE 168;name=ltr left;color=#f032e6
Chr01	feature	long_terminal_repeat	67865566	67866894	.	.	.	ID=LTR RIGHT 168-0;Parent=TE_BASE 168;name=ltr right;color=#f032e6
Chr01	feature	target_site_duplication	67865561	67865565	.	.	.	ID=TSR RIGHT 168;Parent=TE_BASE 168;name=tsr right;color=#333333
Chr01	feature	target_site_duplication	67873629	67873633	.	.	.	ID=TSR LEFT 168;Parent=TE_BASE 168;name=tsr left;color=#333333
Chr01	feature	nested_repeat	67733249	67738000	.	.	.	ID=TE_BASE 169;name=TE_BASE 169;annot=Class_I::LTR::Ty3/gypsy::chromovirus::Reina;color=#a9a9a9
Chr01	feature	repeat_fragment	67733249	67738000	.	.	.	ID=TE 169-0;Parent=TE_BASE 169;name=TE 169;color=#a9a9a9
Chr01	feature	polypeptide_conserved_region	67733978	67734323	.	-	.	ID=DOMAIN 169-0-0;Parent=TE_BASE 169;annot=Class_I::LTR::Ty3/gypsy::chromovirus::Reina RNaseH_reina;name=RH;color=#fc4e2a
Chr01	feature	polypeptide_conserved_region	67734461	67735136	.	-	.	ID=DOMAIN 169-1-0;Parent=TE_BASE 169;annot=Class_I::LTR::Ty3/gypsy::chromovirus::Reina RT_reina;name=RT;color=#feb24c
Chr01	feature	polypeptide_conserved_region	67736000	67736648	.	-	.	ID=DOMAIN 169-2-0;Parent=TE_BASE 169;annot=Class_I::LTR::Ty3/gypsy::chromovirus::Reina GAG_reina;name=GAG;color=#225ea8
Chr01	feature	long_terminal_repeat	67737725	67738000	.	.	.	ID=LTR LEFT 169-0;Parent=TE_BASE 169;name=ltr left;color=#f032e6
Chr01	feature	long_terminal_repeat	67733249	67733524	.	.	.	ID=LTR RIGHT 169-0;Parent=TE_BASE 169;name=ltr right;color=#f032e6
Chr01	feature	target_site_duplication	67733244	67733248	.	.	.	ID=TSR RIGHT 169;Parent=TE_BASE 169;name=tsr right;color=#333333
Chr01	feature	target_site_duplication	67738001	67738005	.	.	.	ID=TSR LEFT 169;Parent=TE_BASE 169;name=tsr left;color=#333333
Chr01	feature	nested_repeat	66917096	66929502	.	.	.	ID=TE_BASE 175;name=TE_BASE 175;annot=Class_I::LTR::Ty3/gypsy::non-chromovirus::OTA::Ogre/Tat::Retand;color=#a9a9a9
Chr01	feature	repeat_fragment	66917096	66929502	.	.	.	ID=TE 175-0;Parent=TE_BASE 175;name=TE 175;color=#a9a9a9
Chr01	feature	polypeptide_conserved_region	66919149	66919536	.	+	.	ID=DOMAIN 175-0-0;Parent=TE_BASE 175;annot=Class_I::LTR::Ty3/gypsy::non-chromovirus::OTA::Athila GAG_athila;name=GAG;color=#225ea8
Chr01	feature	polypeptide_conserved_region	66921827	66922502	.	+	.	ID=DOMAIN 175-1-0;Parent=TE_BASE 175;annot=Class_I::LTR::Ty3/gypsy::non-chromovirus::OTA::Ogre/Tat::Retand RT_tat;name=RT;color=#feb24c
Chr01	feature	polypeptide_conserved_region	66922651	66923011	.	+	.	ID=DOMAIN 175-2-0;Parent=TE_BASE 175;annot=Class_I::LTR::Ty3/gypsy::non-chromovirus::OTA::Ogre/Tat::Retand RNaseH_tat;name=RH;color=#fc4e2a
Chr01	feature	polypeptide_conserved_region	66923053	66923416	.	+	.	ID=DOMAIN 175-3-0;Parent=TE_BASE 175;annot=Class_I::LTR::Ty3/gypsy::non-chromovirus::OTA::Ogre/Tat::Ogre;name=aRH;color=#fc4e2a
Chr01	feature	polypeptide_conserved_region	66923653	66924700	.	+	.	ID=DOMAIN 175-4-0;Parent=TE_BASE 175;annot=Class_I::LTR::Ty3/gypsy::non-chromovirus::OTA::Ogre/Tat::Retand INT_tat;name=INT;color=#b10026
Chr01	feature	primer_binding_site	66917808	66917822	.	.	.	ID=PBS 175;Parent=TE_BASE 175;name=pbs;color=#c7e9c0
Chr01	feature	RR_tract	66928724	66928738	.	.	.	ID=PPT 175;Parent=TE_BASE 175;name=ppt;color=#41ab5d
Chr01	feature	long_terminal_repeat	66928800	66929502	.	.	.	ID=LTR RIGHT 175-0;Parent=TE_BASE 175;name=ltr right;color=#f032e6
Chr01	feature	long_terminal_repeat	66917096	66917798	.	.	.	ID=LTR LEFT 175-0;Parent=TE_BASE 175;name=ltr left;color=#f032e6
Chr01	feature	target_site_duplication	66917092	66917095	.	.	.	ID=TSR LEFT 175;Parent=TE_BASE 175;name=tsr left;color=#333333
Chr01	feature	target_site_duplication	66929503	66929506	.	.	.	ID=TSR RIGHT 175;Parent=TE_BASE 175;name=tsr right;color=#333333
Chr01	feature	nested_repeat	66739869	66753389	.	.	.	ID=TE_BASE 176;name=TE_BASE 176;annot=Class_I::LTR::Ty3/gypsy::non-chromovirus::OTA::Ogre/Tat::Retand;color=#a9a9a9
Chr01	feature	repeat_fragment	66739869	66753389	.	.	.	ID=TE 176-0;Parent=TE_BASE 176;name=TE 176;color=#a9a9a9
Chr01	feature	polypeptide_conserved_region	66741128	66741887	.	+	.	ID=DOMAIN 176-0-0;Parent=TE_BASE 176;annot=Class_I::LTR::Ty3/gypsy::non-chromovirus::OTA::Ogre/Tat::Retand GAG_tat;name=GAG;color=#225ea8
Chr01	feature	polypeptide_conserved_region	66742583	66742913	.	+	.	ID=DOMAIN 176-1-0;Parent=TE_BASE 176;annot=Class_I::LTR::Ty3/gypsy::non-chromovirus::OTA::Ogre/Tat::Retand AP_tat;name=PROT;color=#ffeda0
Chr01	feature	polypeptide_conserved_region	66743324	66743996	.	+	.	ID=DOMAIN 176-2-0;Parent=TE_BASE 176;annot=Class_I::LTR::Ty3/gypsy::non-chromovirus::OTA::Ogre/Tat::Retand RT_tat;name=RT;color=#feb24c
Chr01	feature	polypeptide_conserved_region	66744140	66744503	.	+	.	ID=DOMAIN 176-3-0;Parent=TE_BASE 176;annot=Class_I::LTR::Ty3/gypsy::non-chromovirus::OTA::Ogre/Tat::Retand RNaseH_tat;name=RH;color=#fc4e2a
Chr01	feature	polypeptide_conserved_region	66744557	66744920	.	+	.	ID=DOMAIN 176-4-0;Parent=TE_BASE 176;annot=Class_I::LTR::Ty3/gypsy::non-chromovirus::OTA::Ogre/Tat::Retand;name=aRH;color=#fc4e2a
Chr01	feature	polypeptide_conserved_region	66745229	66746255	.	+	.	ID=DOMAIN 176-5-0;Parent=TE_BASE 176;annot=Class_I::LTR::Ty3/gypsy::non-chromovirus::OTA::Ogre/Tat::Retand INT_tat;name=INT;color=#b10026
Chr01	feature	primer_binding_site	66740577	66740594	.	.	.	ID=PBS 176;Parent=TE_BASE 176;name=pbs;color=#c7e9c0
Chr01	feature	RR_tract	66752671	66752685	.	.	.	ID=PPT 176;Parent=TE_BASE 176;name=ppt;color=#41ab5d
Chr01	feature	long_terminal_repeat	66752685	66753389	.	.	.	ID=LTR RIGHT 176-0;Parent=TE_BASE 176;name=ltr right;color=#f032e6
Chr01	feature	long_terminal_repeat	66739869	66740573	.	.	.	ID=LTR LEFT 176-0;Parent=TE_BASE 176;name=ltr left;color=#f032e6
Chr01	feature	target_site_duplication	66739864	66739868	.	.	.	ID=TSR LEFT 176;Parent=TE_BASE 176;name=tsr left;color=#333333
Chr01	feature	target_site_duplication	66753390	66753394	.	.	.	ID=TSR RIGHT 176;Parent=TE_BASE 176;name=tsr right;color=#333333
Chr01	feature	nested_repeat	66695228	66709435	.	.	.	ID=TE_BASE 177;name=TE_BASE 177;annot=Class_I::LTR::Ty3/gypsy::non-chromovirus::OTA::Ogre/Tat::Retand;color=#a9a9a9
Chr01	feature	repeat_fragment	66695228	66709435	.	.	.	ID=TE 177-0;Parent=TE_BASE 177;name=TE 177;color=#a9a9a9
Chr01	feature	polypeptide_conserved_region	66702013	66703048	.	-	.	ID=DOMAIN 177-0-0;Parent=TE_BASE 177;annot=Class_I::LTR::Ty3/gypsy::non-chromovirus::OTA::Ogre/Tat::Retand INT_tat;name=INT;color=#b10026
Chr01	feature	polypeptide_conserved_region	66703441	66703804	.	-	.	ID=DOMAIN 177-1-0;Parent=TE_BASE 177;annot=Class_I::LTR::Ty3/gypsy::non-chromovirus::OTA::Ogre/Tat::Retand;name=aRH;color=#fc4e2a
Chr01	feature	polypeptide_conserved_region	66703849	66704215	.	-	.	ID=DOMAIN 177-2-0;Parent=TE_BASE 177;annot=Class_I::LTR::Ty3/gypsy::non-chromovirus::OTA::Ogre/Tat::Retand RNaseH_tat;name=RH;color=#fc4e2a
Chr01	feature	polypeptide_conserved_region	66704365	66705043	.	-	.	ID=DOMAIN 177-3-0;Parent=TE_BASE 177;annot=Class_I::LTR::Ty3/gypsy::non-chromovirus::OTA::Ogre/Tat::Retand RT_tat;name=RT;color=#feb24c
Chr01	feature	polypeptide_conserved_region	66705475	66705802	.	-	.	ID=DOMAIN 177-4-0;Parent=TE_BASE 177;annot=Class_I::LTR::Ty3/gypsy::non-chromovirus::OTA::Ogre/Tat::Retand AP_tat;name=PROT;color=#ffeda0
Chr01	feature	polypeptide_conserved_region	66706492	66706900	.	-	.	ID=DOMAIN 177-5-0;Parent=TE_BASE 177;annot=Class_I::LTR::Ty3/gypsy::non-chromovirus::OTA::Ogre/Tat::Retand GAG_tat;name=GAG;color=#225ea8
Chr01	feature	long_terminal_repeat	66708448	66709435	.	.	.	ID=LTR LEFT 177-0;Parent=TE_BASE 177;name=ltr left;color=#f032e6
Chr01	feature	long_terminal_repeat	66695228	66696215	.	.	.	ID=LTR RIGHT 177-0;Parent=TE_BASE 177;name=ltr right;color=#f032e6
Chr01	feature	target_site_duplication	66695223	66695227	.	.	.	ID=TSR RIGHT 177;Parent=TE_BASE 177;name=tsr right;color=#333333
Chr01	feature	target_site_duplication	66709436	66709440	.	.	.	ID=TSR LEFT 177;Parent=TE_BASE 177;name=tsr left;color=#333333
Chr01	feature	nested_repeat	66592178	66597403	.	.	.	ID=TE_BASE 180;name=TE_BASE 180;annot=Class_I::LTR::Ty3/gypsy::chromovirus::Reina;color=#a9a9a9
Chr01	feature	repeat_fragment	66592178	66597403	.	.	.	ID=TE 180-0;Parent=TE_BASE 180;name=TE 180;color=#a9a9a9
Chr01	feature	polypeptide_conserved_region	66592896	66593835	.	-	.	ID=DOMAIN 180-0-0;Parent=TE_BASE 180;annot=Class_I::LTR::Ty3/gypsy::chromovirus::Reina INT_reina;name=INT;color=#b10026
Chr01	feature	polypeptide_conserved_region	66594075	66594426	.	-	.	ID=DOMAIN 180-1-0;Parent=TE_BASE 180;annot=Class_I::LTR::Ty3/gypsy::chromovirus::Reina RNaseH_reina;name=RH;color=#fc4e2a
Chr01	feature	polypeptide_conserved_region	66594558	66595233	.	-	.	ID=DOMAIN 180-2-0;Parent=TE_BASE 180;annot=Class_I::LTR::Ty3/gypsy::chromovirus::Reina RT_reina;name=RT;color=#feb24c
Chr01	feature	long_terminal_repeat	66596971	66597403	.	.	.	ID=LTR LEFT 180-0;Parent=TE_BASE 180;name=ltr left;color=#f032e6
Chr01	feature	long_terminal_repeat	66592178	66592613	.	.	.	ID=LTR RIGHT 180-0;Parent=TE_BASE 180;name=ltr right;color=#f032e6
Chr01	feature	nested_repeat	66476526	66482040	.	.	.	ID=TE_BASE 181;name=TE_BASE 181;annot=Class_I::LTR::Ty1/copia::SIRE;color=#a9a9a9
Chr01	feature	repeat_fragment	66476526	66482040	.	.	.	ID=TE 181-0;Parent=TE_BASE 181;name=TE 181;color=#a9a9a9
Chr01	feature	polypeptide_conserved_region	66478743	66479373	.	+	.	ID=DOMAIN 181-0-0;Parent=TE_BASE 181;annot=Class_I::LTR::Ty1/copia::Ale INT_retrofit;name=INT;color=#b10026
Chr01	feature	polypeptide_conserved_region	66480366	66481092	.	+	.	ID=DOMAIN 181-1-0;Parent=TE_BASE 181;annot=Class_I::LTR::Ty1/copia::SIRE RT_sire;name=RT;color=#feb24c
Chr01	feature	polypeptide_conserved_region	66481383	66481782	.	+	.	ID=DOMAIN 181-2-0;Parent=TE_BASE 181;annot=Class_I::LTR::Ty1/copia::Ale RNaseH_retrofit;name=RH;color=#fc4e2a
Chr01	feature	long_terminal_repeat	66481860	66482040	.	.	.	ID=LTR RIGHT 181-0;Parent=TE_BASE 181;name=ltr right;color=#f032e6
Chr01	feature	long_terminal_repeat	66476526	66476706	.	.	.	ID=LTR LEFT 181-0;Parent=TE_BASE 181;name=ltr left;color=#f032e6
Chr01	feature	target_site_duplication	66476521	66476525	.	.	.	ID=TSR LEFT 181;Parent=TE_BASE 181;name=tsr left;color=#333333
Chr01	feature	target_site_duplication	66482041	66482045	.	.	.	ID=TSR RIGHT 181;Parent=TE_BASE 181;name=tsr right;color=#333333
Chr01	feature	nested_repeat	66427964	66450091	.	.	.	ID=TE_BASE 182;name=TE_BASE 182;annot=Class_I::LTR::Ty3/gypsy::non-chromovirus::OTA::Ogre/Tat::Retand;color=#a9a9a9
Chr01	feature	repeat_fragment	66427964	66450091	.	.	.	ID=TE 182-0;Parent=TE_BASE 182;name=TE 182;color=#a9a9a9
Chr01	feature	polypeptide_conserved_region	66433302	66434337	.	-	.	ID=DOMAIN 182-0-0;Parent=TE_BASE 182;annot=Class_I::LTR::Ty3/gypsy::non-chromovirus::OTA::Ogre/Tat::Retand INT_tat;name=INT;color=#b10026
Chr01	feature	polypeptide_conserved_region	66434685	66435048	.	-	.	ID=DOMAIN 182-1-0;Parent=TE_BASE 182;annot=Class_I::LTR::Ty3/gypsy::non-chromovirus::OTA::Ogre/Tat::Retand;name=aRH;color=#fc4e2a
Chr01	feature	polypeptide_conserved_region	66435093	66435459	.	-	.	ID=DOMAIN 182-2-0;Parent=TE_BASE 182;annot=Class_I::LTR::Ty3/gypsy::non-chromovirus::OTA::Ogre/Tat::Retand RNaseH_tat;name=RH;color=#fc4e2a
Chr01	feature	polypeptide_conserved_region	66435609	66436287	.	-	.	ID=DOMAIN 182-3-0;Parent=TE_BASE 182;annot=Class_I::LTR::Ty3/gypsy::non-chromovirus::OTA::Ogre/Tat::Retand RT_tat;name=RT;color=#feb24c
Chr01	feature	polypeptide_conserved_region	66436728	66436950	.	-	.	ID=DOMAIN 182-4-0;Parent=TE_BASE 182;annot=Class_I::LTR::Ty3/gypsy::non-chromovirus::OTA::Ogre/Tat::Retand AP_tat;name=PROT;color=#ffeda0
Chr01	feature	polypeptide_conserved_region	66447769	66448168	.	-	.	ID=DOMAIN 182-5-0;Parent=TE_BASE 182;annot=Class_I::LTR::Ty3/gypsy::non-chromovirus::OTA::Ogre/Tat::Retand GAG_tat;name=GAG;color=#225ea8
Chr01	feature	long_terminal_repeat	66449633	66450091	.	.	.	ID=LTR LEFT 182-0;Parent=TE_BASE 182;name=ltr left;color=#f032e6
Chr01	feature	long_terminal_repeat	66427964	66428422	.	.	.	ID=LTR RIGHT 182-0;Parent=TE_BASE 182;name=ltr right;color=#f032e6
Chr01	feature	target_site_duplication	66427959	66427963	.	.	.	ID=TSR RIGHT 182;Parent=TE_BASE 182;name=tsr right;color=#333333
Chr01	feature	target_site_duplication	66450092	66450096	.	.	.	ID=TSR LEFT 182;Parent=TE_BASE 182;name=tsr left;color=#333333
Chr01	feature	nested_repeat	66418696	66422472	.	.	.	ID=TE_BASE 183;name=TE_BASE 183;annot=Class_I::LTR::Ty1/copia::Ale;color=#a9a9a9
Chr01	feature	repeat_fragment	66418696	66422472	.	.	.	ID=TE 183-0;Parent=TE_BASE 183;name=TE 183;color=#a9a9a9
Chr01	feature	polypeptide_conserved_region	66418998	66419226	.	+	.	ID=DOMAIN 183-0-0;Parent=TE_BASE 183;annot=Class_I::LTR::Ty1/copia::Ale RNaseH_retrofit;name=RH;color=#fc4e2a
Chr01	feature	primer_binding_site	66418958	66418982	.	.	.	ID=PBS 183;Parent=TE_BASE 183;name=pbs;color=#c7e9c0
Chr01	feature	RR_tract	66422207	66422221	.	.	.	ID=PPT 183;Parent=TE_BASE 183;name=ppt;color=#41ab5d
Chr01	feature	long_terminal_repeat	66422283	66422472	.	.	.	ID=LTR RIGHT 183-0;Parent=TE_BASE 183;name=ltr right;color=#f032e6
Chr01	feature	long_terminal_repeat	66418696	66418886	.	.	.	ID=LTR LEFT 183-0;Parent=TE_BASE 183;name=ltr left;color=#f032e6
Chr01	feature	nested_repeat	66287136	66297595	.	.	.	ID=TE_BASE 184;name=TE_BASE 184;annot=Class_I::LTR::Ty1/copia::SIRE;color=#a9a9a9
Chr01	feature	repeat_fragment	66287136	66297595	.	.	.	ID=TE 184-0;Parent=TE_BASE 184;name=TE 184;color=#a9a9a9
Chr01	feature	polypeptide_conserved_region	66289192	66289741	.	+	.	ID=DOMAIN 184-0-0;Parent=TE_BASE 184;annot=Class_I::LTR::Ty1/copia::SIRE GAG_sire;name=GAG;color=#225ea8
Chr01	feature	polypeptide_conserved_region	66291277	66291523	.	+	.	ID=DOMAIN 184-1-0;Parent=TE_BASE 184;annot=Class_I::LTR::Ty1/copia::SIRE AP_sire;name=PROT;color=#ffeda0
Chr01	feature	polypeptide_conserved_region	66291676	66292333	.	+	.	ID=DOMAIN 184-2-0;Parent=TE_BASE 184;annot=Class_I::LTR::Ty1/copia::SIRE INT_sire;name=INT;color=#b10026
Chr01	feature	polypeptide_conserved_region	66292981	66293707	.	+	.	ID=DOMAIN 184-3-0;Parent=TE_BASE 184;annot=Class_I::LTR::Ty1/copia::SIRE RT_sire;name=RT;color=#feb24c
Chr01	feature	polypeptide_conserved_region	66293992	66294394	.	+	.	ID=DOMAIN 184-4-0;Parent=TE_BASE 184;annot=Class_I::LTR::Ty1/copia::SIRE RNaseH_sire;name=RH;color=#fc4e2a
Chr01	feature	RR_tract	66295564	66295578	.	.	.	ID=PPT 184;Parent=TE_BASE 184;name=ppt;color=#41ab5d
Chr01	feature	long_terminal_repeat	66295578	66297595	.	.	.	ID=LTR RIGHT 184-0;Parent=TE_BASE 184;name=ltr right;color=#f032e6
Chr01	feature	long_terminal_repeat	66287136	66289097	.	.	.	ID=LTR LEFT 184-0;Parent=TE_BASE 184;name=ltr left;color=#f032e6
Chr01	feature	nested_repeat	66142642	66155745	.	.	.	ID=TE_BASE 185;name=TE_BASE 185;annot=Class_I::LTR::Ty3/gypsy::non-chromovirus::OTA::Ogre/Tat::Retand;color=#a9a9a9
Chr01	feature	repeat_fragment	66142642	66155745	.	.	.	ID=TE 185-0;Parent=TE_BASE 185;name=TE 185;color=#a9a9a9
Chr01	feature	polypeptide_conserved_region	66148198	66149233	.	-	.	ID=DOMAIN 185-0-0;Parent=TE_BASE 185;annot=Class_I::LTR::Ty3/gypsy::non-chromovirus::OTA::Ogre/Tat::Retand INT_tat;name=INT;color=#b10026
Chr01	feature	polypeptide_conserved_region	66149632	66149995	.	-	.	ID=DOMAIN 185-1-0;Parent=TE_BASE 185;annot=Class_I::LTR::Ty3/gypsy::non-chromovirus::OTA::Ogre/Tat::Retand;name=aRH;color=#fc4e2a
Chr01	feature	polypeptide_conserved_region	66150040	66150406	.	-	.	ID=DOMAIN 185-2-0;Parent=TE_BASE 185;annot=Class_I::LTR::Ty3/gypsy::non-chromovirus::OTA::Ogre/Tat::Retand RNaseH_tat;name=RH;color=#fc4e2a
Chr01	feature	polypeptide_conserved_region	66150556	66151234	.	-	.	ID=DOMAIN 185-3-0;Parent=TE_BASE 185;annot=Class_I::LTR::Ty3/gypsy::non-chromovirus::OTA::Ogre/Tat::Retand RT_tat;name=RT;color=#feb24c
Chr01	feature	polypeptide_conserved_region	66151666	66151993	.	-	.	ID=DOMAIN 185-4-0;Parent=TE_BASE 185;annot=Class_I::LTR::Ty3/gypsy::non-chromovirus::OTA::Ogre/Tat::Retand AP_tat;name=PROT;color=#ffeda0
Chr01	feature	polypeptide_conserved_region	66152671	66153067	.	-	.	ID=DOMAIN 185-5-0;Parent=TE_BASE 185;annot=Class_I::LTR::Ty3/gypsy::non-chromovirus::OTA::Ogre/Tat::Retand GAG_tat;name=GAG;color=#225ea8
Chr01	feature	long_terminal_repeat	66155460	66155745	.	.	.	ID=LTR LEFT 185-0;Parent=TE_BASE 185;name=ltr left;color=#f032e6
Chr01	feature	long_terminal_repeat	66142642	66142927	.	.	.	ID=LTR RIGHT 185-0;Parent=TE_BASE 185;name=ltr right;color=#f032e6
Chr01	feature	nested_repeat	65972622	65981586	.	.	.	ID=TE_BASE 190;name=TE_BASE 190;annot=Class_I::LTR::Ty1/copia::SIRE;color=#a9a9a9
Chr01	feature	repeat_fragment	65972622	65981586	.	.	.	ID=TE 190-0;Parent=TE_BASE 190;name=TE 190;color=#a9a9a9
Chr01	feature	polypeptide_conserved_region	65976463	65977120	.	-	.	ID=DOMAIN 190-0-0;Parent=TE_BASE 190;annot=Class_I::LTR::Ty1/copia::SIRE INT_sire;name=INT;color=#b10026
Chr01	feature	polypeptide_conserved_region	65977273	65977516	.	-	.	ID=DOMAIN 190-1-0;Parent=TE_BASE 190;annot=Class_I::LTR::Ty1/copia::SIRE AP_sire;name=PROT;color=#ffeda0
Chr01	feature	polypeptide_conserved_region	65979398	65979956	.	-	.	ID=DOMAIN 190-2-0;Parent=TE_BASE 190;annot=Class_I::LTR::Ty1/copia::SIRE GAG_sire;name=GAG;color=#225ea8
Chr01	feature	long_terminal_repeat	65980037	65981586	.	.	.	ID=LTR LEFT 190-0;Parent=TE_BASE 190;name=ltr left;color=#f032e6
Chr01	feature	long_terminal_repeat	65972622	65974170	.	.	.	ID=LTR RIGHT 190-0;Parent=TE_BASE 190;name=ltr right;color=#f032e6
Chr01	feature	target_site_duplication	65972617	65972621	.	.	.	ID=TSR RIGHT 190;Parent=TE_BASE 190;name=tsr right;color=#333333
Chr01	feature	target_site_duplication	65981587	65981591	.	.	.	ID=TSR LEFT 190;Parent=TE_BASE 190;name=tsr left;color=#333333
Chr01	feature	nested_repeat	65885243	65897556	.	.	.	ID=TE_BASE 191;name=TE_BASE 191;annot=Class_I::LTR::Ty3/gypsy::non-chromovirus::OTA::Ogre/Tat::Retand;color=#a9a9a9
Chr01	feature	repeat_fragment	65885243	65897556	.	.	.	ID=TE 191-0;Parent=TE_BASE 191;name=TE 191;color=#a9a9a9
Chr01	feature	polypeptide_conserved_region	65890951	65891986	.	-	.	ID=DOMAIN 191-0-0;Parent=TE_BASE 191;annot=Class_I::LTR::Ty3/gypsy::non-chromovirus::OTA::Ogre/Tat::Retand INT_tat;name=INT;color=#b10026
Chr01	feature	polypeptide_conserved_region	65892384	65892747	.	-	.	ID=DOMAIN 191-1-0;Parent=TE_BASE 191;annot=Class_I::LTR::Ty3/gypsy::non-chromovirus::OTA::Ogre/Tat::Retand;name=aRH;color=#fc4e2a
Chr01	feature	polypeptide_conserved_region	65892792	65893158	.	-	.	ID=DOMAIN 191-2-0;Parent=TE_BASE 191;annot=Class_I::LTR::Ty3/gypsy::non-chromovirus::OTA::Ogre/Tat::Retand RNaseH_tat;name=RH;color=#fc4e2a
Chr01	feature	polypeptide_conserved_region	65893311	65893986	.	-	.	ID=DOMAIN 191-3-0;Parent=TE_BASE 191;annot=Class_I::LTR::Ty3/gypsy::non-chromovirus::OTA::Ogre/Tat::Retand RT_tat;name=RT;color=#feb24c
Chr01	feature	polypeptide_conserved_region	65894579	65894744	.	-	.	ID=DOMAIN 191-4-0;Parent=TE_BASE 191;annot=Class_I::LTR::Ty3/gypsy::non-chromovirus::OTA::Ogre/Tat::Retand AP_tat;name=PROT;color=#ffeda0
Chr01	feature	polypeptide_conserved_region	65895574	65895817	.	-	.	ID=DOMAIN 191-5-0;Parent=TE_BASE 191;annot=Class_I::LTR::Ty3/gypsy::non-chromovirus::OTA::Ogre/Tat::Retand GAG_tat;name=GAG;color=#225ea8
Chr01	feature	primer_binding_site	65885351	65885370	.	.	.	ID=PBS 191;Parent=TE_BASE 191;name=ppt;color=#41ab5d
Chr01	feature	RR_tract	65897380	65897394	.	.	.	ID=PPT 191;Parent=TE_BASE 191;name=pbs;color=#c7e9c0
Chr01	feature	long_terminal_repeat	65897468	65897556	.	.	.	ID=LTR LEFT 191-0;Parent=TE_BASE 191;name=ltr left;color=#f032e6
Chr01	feature	long_terminal_repeat	65885243	65885331	.	.	.	ID=LTR RIGHT 191-0;Parent=TE_BASE 191;name=ltr right;color=#f032e6
Chr01	feature	nested_repeat	65696486	65709437	.	.	.	ID=TE_BASE 195;name=TE_BASE 195;annot=Class_I::LTR::Ty3/gypsy::chromovirus::Tekay;color=#a9a9a9
Chr01	feature	repeat_fragment	65696486	65709437	.	.	.	ID=TE 195-0;Parent=TE_BASE 195;name=TE 195;color=#a9a9a9
Chr01	feature	polypeptide_conserved_region	65699711	65699861	.	-	.	ID=DOMAIN 195-0-0;Parent=TE_BASE 195;annot=Class_I::LTR::Ty3/gypsy::chromovirus::Tekay CHR_tekay_Retrosor2b;name=CHD;color=#6a51a3
Chr01	feature	polypeptide_conserved_region	65699924	65700953	.	-	.	ID=DOMAIN 195-1-0;Parent=TE_BASE 195;annot=Class_I::LTR::Ty3/gypsy::chromovirus::Tekay INT_del;name=INT;color=#b10026
Chr01	feature	polypeptide_conserved_region	65701256	65701607	.	-	.	ID=DOMAIN 195-2-0;Parent=TE_BASE 195;annot=Class_I::LTR::Ty3/gypsy::chromovirus::Tekay RNaseH_del;name=RH;color=#fc4e2a
Chr01	feature	polypeptide_conserved_region	65701742	65702414	.	-	.	ID=DOMAIN 195-3-0;Parent=TE_BASE 195;annot=Class_I::LTR::Ty3/gypsy::chromovirus::Tekay RT_del;name=RT;color=#feb24c
Chr01	feature	polypeptide_conserved_region	65702711	65702969	.	-	.	ID=DOMAIN 195-4-0;Parent=TE_BASE 195;annot=Class_I::LTR::Ty3/gypsy::chromovirus::Tekay AP_del;name=PROT;color=#ffeda0
Chr01	feature	polypeptide_conserved_region	65703095	65703884	.	-	.	ID=DOMAIN 195-5-0;Parent=TE_BASE 195;annot=Class_I::LTR::Ty3/gypsy::chromovirus::Tekay GAG_del;name=GAG;color=#225ea8
Chr01	feature	long_terminal_repeat	65706277	65709437	.	.	.	ID=LTR LEFT 195-0;Parent=TE_BASE 195;name=ltr left;color=#f032e6
Chr01	feature	long_terminal_repeat	65696486	65699643	.	.	.	ID=LTR RIGHT 195-0;Parent=TE_BASE 195;name=ltr right;color=#f032e6
Chr01	feature	nested_repeat	65625130	65641132	.	.	.	ID=TE_BASE 196;name=TE_BASE 196;annot=Class_I::LTR::Ty3/gypsy::non-chromovirus::OTA::Ogre/Tat::Retand;color=#a9a9a9
Chr01	feature	repeat_fragment	65625130	65641132	.	.	.	ID=TE 196-0;Parent=TE_BASE 196;name=TE 196;color=#a9a9a9
Chr01	feature	polypeptide_conserved_region	65633773	65634808	.	-	.	ID=DOMAIN 196-0-0;Parent=TE_BASE 196;annot=Class_I::LTR::Ty3/gypsy::non-chromovirus::OTA::Ogre/Tat::Retand INT_tat;name=INT;color=#b10026
Chr01	feature	polypeptide_conserved_region	65635207	65635570	.	-	.	ID=DOMAIN 196-1-0;Parent=TE_BASE 196;annot=Class_I::LTR::Ty3/gypsy::non-chromovirus::OTA::Ogre/Tat::Retand;name=aRH;color=#fc4e2a
Chr01	feature	polypeptide_conserved_region	65635615	65635981	.	-	.	ID=DOMAIN 196-2-0;Parent=TE_BASE 196;annot=Class_I::LTR::Ty3/gypsy::non-chromovirus::OTA::Ogre/Tat::Retand RNaseH_tat;name=RH;color=#fc4e2a
Chr01	feature	polypeptide_conserved_region	65636131	65636809	.	-	.	ID=DOMAIN 196-3-0;Parent=TE_BASE 196;annot=Class_I::LTR::Ty3/gypsy::non-chromovirus::OTA::Ogre/Tat::Retand RT_tat;name=RT;color=#feb24c
Chr01	feature	polypeptide_conserved_region	65637240	65637567	.	-	.	ID=DOMAIN 196-4-0;Parent=TE_BASE 196;annot=Class_I::LTR::Ty3/gypsy::non-chromovirus::OTA::Ogre/Tat::Retand AP_tat;name=PROT;color=#ffeda0
Chr01	feature	polypeptide_conserved_region	65638197	65638635	.	-	.	ID=DOMAIN 196-5-0;Parent=TE_BASE 196;annot=Class_I::LTR::Ty3/gypsy::non-chromovirus::OTA::Ogre/Tat::Retand GAG_tat;name=GAG;color=#225ea8
Chr01	feature	long_terminal_repeat	65640292	65641132	.	.	.	ID=LTR LEFT 196-0;Parent=TE_BASE 196;name=ltr left;color=#f032e6
Chr01	feature	long_terminal_repeat	65625130	65626147	.	.	.	ID=LTR RIGHT 196-0;Parent=TE_BASE 196;name=ltr right;color=#f032e6
Chr01	feature	nested_repeat	65539677	65544943	.	.	.	ID=TE_BASE 197;name=TE_BASE 197;annot=Class_I::LTR::Ty1/copia::Ivana;color=#a9a9a9
Chr01	feature	repeat_fragment	65539677	65544943	.	.	.	ID=TE 197-0;Parent=TE_BASE 197;name=TE 197;color=#a9a9a9
Chr01	feature	polypeptide_conserved_region	65540272	65540725	.	+	.	ID=DOMAIN 197-0-0;Parent=TE_BASE 197;annot=Class_I::LTR::Ty1/copia::Ivana GAG_oryco;name=GAG;color=#225ea8
Chr01	feature	polypeptide_conserved_region	65541238	65541484	.	+	.	ID=DOMAIN 197-1-0;Parent=TE_BASE 197;annot=Class_I::LTR::Ty1/copia::Ivana AP_oryco;name=PROT;color=#ffeda0
Chr01	feature	polypeptide_conserved_region	65541634	65542282	.	+	.	ID=DOMAIN 197-2-0;Parent=TE_BASE 197;annot=Class_I::LTR::Ty1/copia::Ivana INT_oryco;name=INT;color=#b10026
Chr01	feature	polypeptide_conserved_region	65542960	65543680	.	+	.	ID=DOMAIN 197-3-0;Parent=TE_BASE 197;annot=Class_I::LTR::Ty1/copia::Ivana RT_oryco;name=RT;color=#feb24c
Chr01	feature	polypeptide_conserved_region	65544028	65544427	.	+	.	ID=DOMAIN 197-4-0;Parent=TE_BASE 197;annot=Class_I::LTR::Ty1/copia::Ivana RNaseH_oryco;name=RH;color=#fc4e2a
Chr01	feature	primer_binding_site	65540160	65540180	.	.	.	ID=PBS 197;Parent=TE_BASE 197;name=pbs;color=#c7e9c0
Chr01	feature	RR_tract	65544498	65544512	.	.	.	ID=PPT 197;Parent=TE_BASE 197;name=ppt;color=#41ab5d
Chr01	feature	long_terminal_repeat	65544513	65544943	.	.	.	ID=LTR RIGHT 197-0;Parent=TE_BASE 197;name=ltr right;color=#f032e6
Chr01	feature	long_terminal_repeat	65539677	65540107	.	.	.	ID=LTR LEFT 197-0;Parent=TE_BASE 197;name=ltr left;color=#f032e6
Chr01	feature	target_site_duplication	65539672	65539676	.	.	.	ID=TSR LEFT 197;Parent=TE_BASE 197;name=tsr left;color=#333333
Chr01	feature	target_site_duplication	65544944	65544948	.	.	.	ID=TSR RIGHT 197;Parent=TE_BASE 197;name=tsr right;color=#333333
Chr01	feature	nested_repeat	65305961	65318932	.	.	.	ID=TE_BASE 200;name=TE_BASE 200;annot=Class_I::LTR::Ty3/gypsy::non-chromovirus::OTA::Ogre/Tat::Retand;color=#a9a9a9
Chr01	feature	repeat_fragment	65305961	65318932	.	.	.	ID=TE 200-0;Parent=TE_BASE 200;name=TE 200;color=#a9a9a9
Chr01	feature	polypeptide_conserved_region	65307881	65308280	.	+	.	ID=DOMAIN 200-0-0;Parent=TE_BASE 200;annot=Class_I::LTR::Ty3/gypsy::non-chromovirus::OTA::Ogre/Tat::Retand GAG_tat;name=GAG;color=#225ea8
Chr01	feature	polypeptide_conserved_region	65309042	65309375	.	+	.	ID=DOMAIN 200-1-0;Parent=TE_BASE 200;annot=Class_I::LTR::Ty3/gypsy::non-chromovirus::OTA::Ogre/Tat::Retand AP_tat;name=PROT;color=#ffeda0
Chr01	feature	polypeptide_conserved_region	65310902	65311484	.	+	.	ID=DOMAIN 200-2-0;Parent=TE_BASE 200;annot=Class_I::LTR::Ty3/gypsy::non-chromovirus::OTA::Ogre/Tat::Retand RT_tat;name=RT;color=#feb24c
Chr01	feature	polypeptide_conserved_region	65311622	65311988	.	+	.	ID=DOMAIN 200-3-0;Parent=TE_BASE 200;annot=Class_I::LTR::Ty3/gypsy::non-chromovirus::OTA::Ogre/Tat::Retand RNaseH_tat;name=RH;color=#fc4e2a
Chr01	feature	polypeptide_conserved_region	65312048	65312411	.	+	.	ID=DOMAIN 200-4-0;Parent=TE_BASE 200;annot=Class_I::LTR::Ty3/gypsy::non-chromovirus::OTA::Ogre/Tat::Retand;name=aRH;color=#fc4e2a
Chr01	feature	polypeptide_conserved_region	65312750	65313782	.	+	.	ID=DOMAIN 200-5-0;Parent=TE_BASE 200;annot=Class_I::LTR::Ty3/gypsy::non-chromovirus::OTA::Ogre/Tat::Retand INT_tat;name=INT;color=#b10026
Chr01	feature	primer_binding_site	65306427	65306441	.	.	.	ID=PBS 200;Parent=TE_BASE 200;name=pbs;color=#c7e9c0
Chr01	feature	RR_tract	65318419	65318433	.	.	.	ID=PPT 200;Parent=TE_BASE 200;name=ppt;color=#41ab5d
Chr01	feature	long_terminal_repeat	65318470	65318932	.	.	.	ID=LTR RIGHT 200-0;Parent=TE_BASE 200;name=ltr right;color=#f032e6
Chr01	feature	long_terminal_repeat	65305961	65306423	.	.	.	ID=LTR LEFT 200-0;Parent=TE_BASE 200;name=ltr left;color=#f032e6
Chr01	feature	target_site_duplication	65305956	65305960	.	.	.	ID=TSR LEFT 200;Parent=TE_BASE 200;name=tsr left;color=#333333
Chr01	feature	target_site_duplication	65318933	65318937	.	.	.	ID=TSR RIGHT 200;Parent=TE_BASE 200;name=tsr right;color=#333333
Chr01	feature	nested_repeat	65077752	65083239	.	.	.	ID=TE_BASE 202;name=TE_BASE 202;annot=Class_I::LTR::Ty1/copia::Ale;color=#a9a9a9
Chr01	feature	repeat_fragment	65077752	65083239	.	.	.	ID=TE 202-0;Parent=TE_BASE 202;name=TE 202;color=#a9a9a9
Chr01	feature	polypeptide_conserved_region	65078026	65078425	.	-	.	ID=DOMAIN 202-0-0;Parent=TE_BASE 202;annot=Class_I::LTR::Ty1/copia::Ale RNaseH_retrofit;name=RH;color=#fc4e2a
Chr01	feature	polypeptide_conserved_region	65078716	65079442	.	-	.	ID=DOMAIN 202-1-0;Parent=TE_BASE 202;annot=Class_I::LTR::Ty1/copia::Ale RT_retrofit;name=RT;color=#feb24c
Chr01	feature	polypeptide_conserved_region	65080423	65081056	.	-	.	ID=DOMAIN 202-2-0;Parent=TE_BASE 202;annot=Class_I::LTR::Ty1/copia::Ale INT_retrofit;name=INT;color=#b10026
Chr01	feature	long_terminal_repeat	65083061	65083239	.	.	.	ID=LTR LEFT 202-0;Parent=TE_BASE 202;name=ltr left;color=#f032e6
Chr01	feature	long_terminal_repeat	65077752	65077930	.	.	.	ID=LTR RIGHT 202-0;Parent=TE_BASE 202;name=ltr right;color=#f032e6
Chr01	feature	target_site_duplication	65077747	65077751	.	.	.	ID=TSR RIGHT 202;Parent=TE_BASE 202;name=tsr right;color=#333333
Chr01	feature	target_site_duplication	65083240	65083244	.	.	.	ID=TSR LEFT 202;Parent=TE_BASE 202;name=tsr left;color=#333333
Chr01	feature	nested_repeat	65001285	65013185	.	.	.	ID=TE_BASE 203;name=TE_BASE 203;annot=Class_I::LTR::Ty3/gypsy::non-chromovirus::OTA::Ogre/Tat::Retand;color=#a9a9a9
Chr01	feature	repeat_fragment	65001285	65013185	.	.	.	ID=TE 203-0;Parent=TE_BASE 203;name=TE 203;color=#a9a9a9
Chr01	feature	polypeptide_conserved_region	65003192	65003603	.	+	.	ID=DOMAIN 203-0-0;Parent=TE_BASE 203;annot=Class_I::LTR::Ty3/gypsy::non-chromovirus::OTA::Ogre/Tat::Retand GAG_tat;name=GAG;color=#225ea8
Chr01	feature	polypeptide_conserved_region	65004354	65004687	.	+	.	ID=DOMAIN 203-1-0;Parent=TE_BASE 203;annot=Class_I::LTR::Ty3/gypsy::non-chromovirus::OTA::Ogre/Tat::Retand AP_tat;name=PROT;color=#ffeda0
Chr01	feature	polypeptide_conserved_region	65005125	65005803	.	+	.	ID=DOMAIN 203-2-0;Parent=TE_BASE 203;annot=Class_I::LTR::Ty3/gypsy::non-chromovirus::OTA::Ogre/Tat::Retand RT_tat;name=RT;color=#feb24c
Chr01	feature	polypeptide_conserved_region	65005941	65006307	.	+	.	ID=DOMAIN 203-3-0;Parent=TE_BASE 203;annot=Class_I::LTR::Ty3/gypsy::non-chromovirus::OTA::Ogre/Tat::Retand RNaseH_tat;name=RH;color=#fc4e2a
Chr01	feature	polypeptide_conserved_region	65006367	65006730	.	+	.	ID=DOMAIN 203-4-0;Parent=TE_BASE 203;annot=Class_I::LTR::Ty3/gypsy::non-chromovirus::OTA::Ogre/Tat::Retand;name=aRH;color=#fc4e2a
Chr01	feature	polypeptide_conserved_region	65007069	65008104	.	+	.	ID=DOMAIN 203-5-0;Parent=TE_BASE 203;annot=Class_I::LTR::Ty3/gypsy::non-chromovirus::OTA::Ogre/Tat::Retand INT_tat;name=INT;color=#b10026
Chr01	feature	primer_binding_site	65001756	65001770	.	.	.	ID=PBS 203;Parent=TE_BASE 203;name=pbs;color=#c7e9c0
Chr01	feature	RR_tract	65012667	65012681	.	.	.	ID=PPT 203;Parent=TE_BASE 203;name=ppt;color=#41ab5d
Chr01	feature	long_terminal_repeat	65012718	65013185	.	.	.	ID=LTR RIGHT 203-0;Parent=TE_BASE 203;name=ltr right;color=#f032e6
Chr01	feature	long_terminal_repeat	65001285	65001752	.	.	.	ID=LTR LEFT 203-0;Parent=TE_BASE 203;name=ltr left;color=#f032e6
Chr01	feature	target_site_duplication	65001280	65001284	.	.	.	ID=TSR LEFT 203;Parent=TE_BASE 203;name=tsr left;color=#333333
Chr01	feature	target_site_duplication	65013186	65013190	.	.	.	ID=TSR RIGHT 203;Parent=TE_BASE 203;name=tsr right;color=#333333
Chr01	feature	nested_repeat	64668586	64680991	.	.	.	ID=TE_BASE 207;name=TE_BASE 207;annot=Class_I::LTR::Ty3/gypsy::non-chromovirus::OTA::Ogre/Tat::Retand;color=#a9a9a9
Chr01	feature	repeat_fragment	64668586	64680991	.	.	.	ID=TE 207-0;Parent=TE_BASE 207;name=TE 207;color=#a9a9a9
Chr01	feature	polypeptide_conserved_region	64670622	64671012	.	+	.	ID=DOMAIN 207-0-0;Parent=TE_BASE 207;annot=Class_I::LTR::Ty3/gypsy::non-chromovirus::OTA::Athila GAG_athila;name=GAG;color=#225ea8
Chr01	feature	polypeptide_conserved_region	64673294	64673969	.	+	.	ID=DOMAIN 207-1-0;Parent=TE_BASE 207;annot=Class_I::LTR::Ty3/gypsy::non-chromovirus::OTA::Ogre/Tat::Retand RT_tat;name=RT;color=#feb24c
Chr01	feature	polypeptide_conserved_region	64674119	64674479	.	+	.	ID=DOMAIN 207-2-0;Parent=TE_BASE 207;annot=Class_I::LTR::Ty3/gypsy::non-chromovirus::OTA::Ogre/Tat::Retand RNaseH_tat;name=RH;color=#fc4e2a
Chr01	feature	polypeptide_conserved_region	64674524	64674884	.	+	.	ID=DOMAIN 207-3-0;Parent=TE_BASE 207;annot=Class_I::LTR::Ty3/gypsy::non-chromovirus::OTA::Ogre/Tat::Ogre;name=aRH;color=#fc4e2a
Chr01	feature	polypeptide_conserved_region	64675121	64676168	.	+	.	ID=DOMAIN 207-4-0;Parent=TE_BASE 207;annot=Class_I::LTR::Ty3/gypsy::non-chromovirus::OTA::Ogre/Tat::Retand INT_tat;name=INT;color=#b10026
Chr01	feature	primer_binding_site	64669284	64669299	.	.	.	ID=PBS 207;Parent=TE_BASE 207;name=pbs;color=#c7e9c0
Chr01	feature	RR_tract	64680233	64680247	.	.	.	ID=PPT 207;Parent=TE_BASE 207;name=ppt;color=#41ab5d
Chr01	feature	long_terminal_repeat	64680304	64680991	.	.	.	ID=LTR RIGHT 207-0;Parent=TE_BASE 207;name=ltr right;color=#f032e6
Chr01	feature	long_terminal_repeat	64668586	64669274	.	.	.	ID=LTR LEFT 207-0;Parent=TE_BASE 207;name=ltr left;color=#f032e6
Chr01	feature	target_site_duplication	64668581	64668585	.	.	.	ID=TSR LEFT 207;Parent=TE_BASE 207;name=tsr left;color=#333333
Chr01	feature	target_site_duplication	64680992	64680996	.	.	.	ID=TSR RIGHT 207;Parent=TE_BASE 207;name=tsr right;color=#333333
Chr01	feature	nested_repeat	64394748	64399989	.	.	.	ID=TE_BASE 211;name=TE_BASE 211;annot=Class_I::LTR::Ty3/gypsy::chromovirus::Reina;color=#a9a9a9
Chr01	feature	repeat_fragment	64394748	64399989	.	.	.	ID=TE 211-0;Parent=TE_BASE 211;name=TE 211;color=#a9a9a9
Chr01	feature	polypeptide_conserved_region	64395415	64396429	.	-	.	ID=DOMAIN 211-0-0;Parent=TE_BASE 211;annot=Class_I::LTR::Ty3/gypsy::chromovirus::Reina INT_reina;name=INT;color=#b10026
Chr01	feature	polypeptide_conserved_region	64396672	64397023	.	-	.	ID=DOMAIN 211-1-0;Parent=TE_BASE 211;annot=Class_I::LTR::Ty3/gypsy::chromovirus::Reina RNaseH_reina;name=RH;color=#fc4e2a
Chr01	feature	polypeptide_conserved_region	64397155	64397830	.	-	.	ID=DOMAIN 211-2-0;Parent=TE_BASE 211;annot=Class_I::LTR::Ty3/gypsy::chromovirus::Reina RT_reina;name=RT;color=#feb24c
Chr01	feature	long_terminal_repeat	64399547	64399989	.	.	.	ID=LTR LEFT 211-0;Parent=TE_BASE 211;name=ltr left;color=#f032e6
Chr01	feature	long_terminal_repeat	64394748	64395191	.	.	.	ID=LTR RIGHT 211-0;Parent=TE_BASE 211;name=ltr right;color=#f032e6
Chr01	feature	target_site_duplication	64394743	64394747	.	.	.	ID=TSR RIGHT 211;Parent=TE_BASE 211;name=tsr right;color=#333333
Chr01	feature	target_site_duplication	64399990	64399994	.	.	.	ID=TSR LEFT 211;Parent=TE_BASE 211;name=tsr left;color=#333333
Chr01	feature	nested_repeat	64309917	64324157	.	.	.	ID=TE_BASE 212;name=TE_BASE 212;annot=Class_I::LTR::Ty3/gypsy::non-chromovirus::OTA::Ogre/Tat::Retand;color=#a9a9a9
Chr01	feature	repeat_fragment	64309917	64324157	.	.	.	ID=TE 212-0;Parent=TE_BASE 212;name=TE 212;color=#a9a9a9
Chr01	feature	polypeptide_conserved_region	64316682	64317717	.	-	.	ID=DOMAIN 212-0-0;Parent=TE_BASE 212;annot=Class_I::LTR::Ty3/gypsy::non-chromovirus::OTA::Ogre/Tat::Retand INT_tat;name=INT;color=#b10026
Chr01	feature	polypeptide_conserved_region	64318110	64318473	.	-	.	ID=DOMAIN 212-1-0;Parent=TE_BASE 212;annot=Class_I::LTR::Ty3/gypsy::non-chromovirus::OTA::Ogre/Tat::Retand;name=aRH;color=#fc4e2a
Chr01	feature	polypeptide_conserved_region	64318518	64318884	.	-	.	ID=DOMAIN 212-2-0;Parent=TE_BASE 212;annot=Class_I::LTR::Ty3/gypsy::non-chromovirus::OTA::Ogre/Tat::Retand RNaseH_tat;name=RH;color=#fc4e2a
Chr01	feature	polypeptide_conserved_region	64319034	64319712	.	-	.	ID=DOMAIN 212-3-0;Parent=TE_BASE 212;annot=Class_I::LTR::Ty3/gypsy::non-chromovirus::OTA::Ogre/Tat::Retand RT_tat;name=RT;color=#feb24c
Chr01	feature	polypeptide_conserved_region	64320144	64320471	.	-	.	ID=DOMAIN 212-4-0;Parent=TE_BASE 212;annot=Class_I::LTR::Ty3/gypsy::non-chromovirus::OTA::Ogre/Tat::Retand AP_tat;name=PROT;color=#ffeda0
Chr01	feature	polypeptide_conserved_region	64321161	64321569	.	-	.	ID=DOMAIN 212-5-0;Parent=TE_BASE 212;annot=Class_I::LTR::Ty3/gypsy::non-chromovirus::OTA::Ogre/Tat::Retand GAG_tat;name=GAG;color=#225ea8
Chr01	feature	long_terminal_repeat	64323117	64324157	.	.	.	ID=LTR LEFT 212-0;Parent=TE_BASE 212;name=ltr left;color=#f032e6
Chr01	feature	long_terminal_repeat	64309917	64310957	.	.	.	ID=LTR RIGHT 212-0;Parent=TE_BASE 212;name=ltr right;color=#f032e6
Chr01	feature	target_site_duplication	64309912	64309916	.	.	.	ID=TSR RIGHT 212;Parent=TE_BASE 212;name=tsr right;color=#333333
Chr01	feature	target_site_duplication	64324158	64324162	.	.	.	ID=TSR LEFT 212;Parent=TE_BASE 212;name=tsr left;color=#333333
Chr01	feature	nested_repeat	64211465	64223494	.	.	.	ID=TE_BASE 214;name=TE_BASE 214;annot=Class_I::LTR::Ty3/gypsy::non-chromovirus::OTA::Ogre/Tat::Retand;color=#a9a9a9
Chr01	feature	repeat_fragment	64211465	64223494	.	.	.	ID=TE 214-0;Parent=TE_BASE 214;name=TE 214;color=#a9a9a9
Chr01	feature	polypeptide_conserved_region	64216657	64217692	.	-	.	ID=DOMAIN 214-0-0;Parent=TE_BASE 214;annot=Class_I::LTR::Ty3/gypsy::non-chromovirus::OTA::Ogre/Tat::Retand INT_tat;name=INT;color=#b10026
Chr01	feature	polypeptide_conserved_region	64218040	64218403	.	-	.	ID=DOMAIN 214-1-0;Parent=TE_BASE 214;annot=Class_I::LTR::Ty3/gypsy::non-chromovirus::OTA::Ogre/Tat::Retand;name=aRH;color=#fc4e2a
Chr01	feature	polypeptide_conserved_region	64218448	64218814	.	-	.	ID=DOMAIN 214-2-0;Parent=TE_BASE 214;annot=Class_I::LTR::Ty3/gypsy::non-chromovirus::OTA::Ogre/Tat::Retand RNaseH_tat;name=RH;color=#fc4e2a
Chr01	feature	polypeptide_conserved_region	64218964	64219642	.	-	.	ID=DOMAIN 214-3-0;Parent=TE_BASE 214;annot=Class_I::LTR::Ty3/gypsy::non-chromovirus::OTA::Ogre/Tat::Retand RT_tat;name=RT;color=#feb24c
Chr01	feature	polypeptide_conserved_region	64220083	64220416	.	-	.	ID=DOMAIN 214-4-0;Parent=TE_BASE 214;annot=Class_I::LTR::Ty3/gypsy::non-chromovirus::OTA::Ogre/Tat::Retand AP_tat;name=PROT;color=#ffeda0
Chr01	feature	polypeptide_conserved_region	64221169	64221568	.	-	.	ID=DOMAIN 214-5-0;Parent=TE_BASE 214;annot=Class_I::LTR::Ty3/gypsy::non-chromovirus::OTA::Ogre/Tat::Retand GAG_tat;name=GAG;color=#225ea8
Chr01	feature	long_terminal_repeat	64223034	64223494	.	.	.	ID=LTR LEFT 214-0;Parent=TE_BASE 214;name=ltr left;color=#f032e6
Chr01	feature	long_terminal_repeat	64211465	64211925	.	.	.	ID=LTR RIGHT 214-0;Parent=TE_BASE 214;name=ltr right;color=#f032e6
Chr01	feature	target_site_duplication	64211460	64211464	.	.	.	ID=TSR RIGHT 214;Parent=TE_BASE 214;name=tsr right;color=#333333
Chr01	feature	target_site_duplication	64223495	64223499	.	.	.	ID=TSR LEFT 214;Parent=TE_BASE 214;name=tsr left;color=#333333
Chr01	feature	nested_repeat	64018822	64027166	.	.	.	ID=TE_BASE 217;name=TE_BASE 217;annot=Class_I::LTR::Ty1/copia::SIRE;color=#a9a9a9
Chr01	feature	repeat_fragment	64018822	64027166	.	.	.	ID=TE 217-0;Parent=TE_BASE 217;name=TE 217;color=#a9a9a9
Chr01	feature	polypeptide_conserved_region	64023262	64023772	.	+	.	ID=DOMAIN 217-0-0;Parent=TE_BASE 217;annot=Class_I::LTR::Ty1/copia::Ivana INT_oryco;name=INT;color=#b10026
Chr01	feature	polypeptide_conserved_region	64024711	64025431	.	+	.	ID=DOMAIN 217-1-0;Parent=TE_BASE 217;annot=Class_I::LTR::Ty1/copia::SIRE RT_sire;name=RT;color=#feb24c
Chr01	feature	polypeptide_conserved_region	64025841	64026207	.	+	.	ID=DOMAIN 217-2-0;Parent=TE_BASE 217;annot=Class_I::LTR::Ty1/copia::Ty1-outgroup RNaseH_1731;name=RH;color=#fc4e2a
Chr01	feature	long_terminal_repeat	64026905	64027166	.	.	.	ID=LTR RIGHT 217-0;Parent=TE_BASE 217;name=ltr right;color=#f032e6
Chr01	feature	long_terminal_repeat	64018822	64019083	.	.	.	ID=LTR LEFT 217-0;Parent=TE_BASE 217;name=ltr left;color=#f032e6
Chr01	feature	target_site_duplication	64018817	64018821	.	.	.	ID=TSR LEFT 217;Parent=TE_BASE 217;name=tsr left;color=#333333
Chr01	feature	target_site_duplication	64027167	64027171	.	.	.	ID=TSR RIGHT 217;Parent=TE_BASE 217;name=tsr right;color=#333333
Chr01	feature	nested_repeat	63810540	63823731	.	.	.	ID=TE_BASE 221;name=TE_BASE 221;annot=Class_I::LTR::Ty1/copia::SIRE;color=#a9a9a9
Chr01	feature	repeat_fragment	63810540	63823731	.	.	.	ID=TE 221-0;Parent=TE_BASE 221;name=TE 221;color=#a9a9a9
Chr01	feature	polypeptide_conserved_region	63816542	63816944	.	-	.	ID=DOMAIN 221-0-0;Parent=TE_BASE 221;annot=Class_I::LTR::Ty1/copia::SIRE RNaseH_sire;name=RH;color=#fc4e2a
Chr01	feature	polypeptide_conserved_region	63817232	63817955	.	-	.	ID=DOMAIN 221-1-0;Parent=TE_BASE 221;annot=Class_I::LTR::Ty1/copia::SIRE RT_sire;name=RT;color=#feb24c
Chr01	feature	polypeptide_conserved_region	63818606	63819263	.	-	.	ID=DOMAIN 221-2-0;Parent=TE_BASE 221;annot=Class_I::LTR::Ty1/copia::SIRE INT_sire;name=INT;color=#b10026
Chr01	feature	polypeptide_conserved_region	63819416	63819659	.	-	.	ID=DOMAIN 221-3-0;Parent=TE_BASE 221;annot=Class_I::LTR::Ty1/copia::SIRE AP_sire;name=PROT;color=#ffeda0
Chr01	feature	polypeptide_conserved_region	63821542	63822070	.	-	.	ID=DOMAIN 221-4-0;Parent=TE_BASE 221;annot=Class_I::LTR::Ty1/copia::SIRE GAG_sire;name=GAG;color=#225ea8
Chr01	feature	primer_binding_site	63812119	63812137	.	.	.	ID=PBS 221;Parent=TE_BASE 221;name=ppt;color=#41ab5d
Chr01	feature	RR_tract	63822097	63822111	.	.	.	ID=PPT 221;Parent=TE_BASE 221;name=pbs;color=#c7e9c0
Chr01	feature	long_terminal_repeat	63822181	63823731	.	.	.	ID=LTR LEFT 221-0;Parent=TE_BASE 221;name=ltr left;color=#f032e6
Chr01	feature	long_terminal_repeat	63810540	63812089	.	.	.	ID=LTR RIGHT 221-0;Parent=TE_BASE 221;name=ltr right;color=#f032e6
Chr01	feature	target_site_duplication	63810535	63810539	.	.	.	ID=TSR RIGHT 221;Parent=TE_BASE 221;name=tsr right;color=#333333
Chr01	feature	target_site_duplication	63823732	63823736	.	.	.	ID=TSR LEFT 221;Parent=TE_BASE 221;name=tsr left;color=#333333
Chr01	feature	nested_repeat	63623475	63636046	.	.	.	ID=TE_BASE 225;name=TE_BASE 225;annot=Class_I::LTR::Ty3/gypsy::chromovirus::Tekay;color=#a9a9a9
Chr01	feature	repeat_fragment	63623475	63636046	.	.	.	ID=TE 225-0;Parent=TE_BASE 225;name=TE 225;color=#a9a9a9
Chr01	feature	polypeptide_conserved_region	63626503	63626653	.	-	.	ID=DOMAIN 225-0-0;Parent=TE_BASE 225;annot=Class_I::LTR::Ty3/gypsy::chromovirus::Tekay CHR_tekay_Retrosor2b;name=CHD;color=#6a51a3
Chr01	feature	polypeptide_conserved_region	63626716	63627745	.	-	.	ID=DOMAIN 225-1-0;Parent=TE_BASE 225;annot=Class_I::LTR::Ty3/gypsy::chromovirus::Tekay INT_del;name=INT;color=#b10026
Chr01	feature	polypeptide_conserved_region	63628048	63628399	.	-	.	ID=DOMAIN 225-2-0;Parent=TE_BASE 225;annot=Class_I::LTR::Ty3/gypsy::chromovirus::Tekay RNaseH_del;name=RH;color=#fc4e2a
Chr01	feature	polypeptide_conserved_region	63628534	63629206	.	-	.	ID=DOMAIN 225-3-0;Parent=TE_BASE 225;annot=Class_I::LTR::Ty3/gypsy::chromovirus::Tekay RT_del;name=RT;color=#feb24c
Chr01	feature	polypeptide_conserved_region	63629503	63629761	.	-	.	ID=DOMAIN 225-4-0;Parent=TE_BASE 225;annot=Class_I::LTR::Ty3/gypsy::chromovirus::Tekay AP_del;name=PROT;color=#ffeda0
Chr01	feature	polypeptide_conserved_region	63629887	63630676	.	-	.	ID=DOMAIN 225-5-0;Parent=TE_BASE 225;annot=Class_I::LTR::Ty3/gypsy::chromovirus::Tekay GAG_del;name=GAG;color=#225ea8
Chr01	feature	long_terminal_repeat	63633085	63636046	.	.	.	ID=LTR LEFT 225-0;Parent=TE_BASE 225;name=ltr left;color=#f032e6
Chr01	feature	long_terminal_repeat	63623475	63626435	.	.	.	ID=LTR RIGHT 225-0;Parent=TE_BASE 225;name=ltr right;color=#f032e6
Chr01	feature	nested_repeat	63581493	63592602	.	.	.	ID=TE_BASE 226;name=TE_BASE 226;annot=Class_I::LTR::Ty1/copia::SIRE;color=#a9a9a9
Chr01	feature	repeat_fragment	63581493	63592602	.	.	.	ID=TE 226-0;Parent=TE_BASE 226;name=TE 226;color=#a9a9a9
Chr01	feature	polypeptide_conserved_region	63582542	63583154	.	+	.	ID=DOMAIN 226-0-0;Parent=TE_BASE 226;annot=Class_I::LTR::Ty1/copia::SIRE GAG_sire;name=GAG;color=#225ea8
Chr01	feature	polypeptide_conserved_region	63584979	63585222	.	+	.	ID=DOMAIN 226-1-0;Parent=TE_BASE 226;annot=Class_I::LTR::Ty1/copia::SIRE AP_sire;name=PROT;color=#ffeda0
Chr01	feature	polypeptide_conserved_region	63585375	63586032	.	+	.	ID=DOMAIN 226-2-0;Parent=TE_BASE 226;annot=Class_I::LTR::Ty1/copia::SIRE INT_sire;name=INT;color=#b10026
Chr01	feature	polypeptide_conserved_region	63586779	63587499	.	+	.	ID=DOMAIN 226-3-0;Parent=TE_BASE 226;annot=Class_I::LTR::Ty1/copia::SIRE RT_sire;name=RT;color=#feb24c
Chr01	feature	polypeptide_conserved_region	63587787	63588189	.	+	.	ID=DOMAIN 226-4-0;Parent=TE_BASE 226;annot=Class_I::LTR::Ty1/copia::SIRE RNaseH_sire;name=RH;color=#fc4e2a
Chr01	feature	primer_binding_site	63581751	63581768	.	.	.	ID=PBS 226;Parent=TE_BASE 226;name=pbs;color=#c7e9c0
Chr01	feature	long_terminal_repeat	63592422	63592602	.	.	.	ID=LTR RIGHT 226-0;Parent=TE_BASE 226;name=ltr right;color=#f032e6
Chr01	feature	long_terminal_repeat	63581493	63581673	.	.	.	ID=LTR LEFT 226-0;Parent=TE_BASE 226;name=ltr left;color=#f032e6
Chr01	feature	nested_repeat	63474263	63486325	.	.	.	ID=TE_BASE 228;name=TE_BASE 228;annot=Class_I::LTR::Ty3/gypsy::non-chromovirus::OTA::Ogre/Tat::Retand;color=#a9a9a9
Chr01	feature	repeat_fragment	63474263	63486325	.	.	.	ID=TE 228-0;Parent=TE_BASE 228;name=TE 228;color=#a9a9a9
Chr01	feature	polypeptide_conserved_region	63479488	63480523	.	-	.	ID=DOMAIN 228-0-0;Parent=TE_BASE 228;annot=Class_I::LTR::Ty3/gypsy::non-chromovirus::OTA::Ogre/Tat::Retand INT_tat;name=INT;color=#b10026
Chr01	feature	polypeptide_conserved_region	63480871	63481234	.	-	.	ID=DOMAIN 228-1-0;Parent=TE_BASE 228;annot=Class_I::LTR::Ty3/gypsy::non-chromovirus::OTA::Ogre/Tat::Retand;name=aRH;color=#fc4e2a
Chr01	feature	polypeptide_conserved_region	63481279	63481645	.	-	.	ID=DOMAIN 228-2-0;Parent=TE_BASE 228;annot=Class_I::LTR::Ty3/gypsy::non-chromovirus::OTA::Ogre/Tat::Retand RNaseH_tat;name=RH;color=#fc4e2a
Chr01	feature	polypeptide_conserved_region	63481795	63482473	.	-	.	ID=DOMAIN 228-3-0;Parent=TE_BASE 228;annot=Class_I::LTR::Ty3/gypsy::non-chromovirus::OTA::Ogre/Tat::Retand RT_tat;name=RT;color=#feb24c
Chr01	feature	polypeptide_conserved_region	63482914	63483247	.	-	.	ID=DOMAIN 228-4-0;Parent=TE_BASE 228;annot=Class_I::LTR::Ty3/gypsy::non-chromovirus::OTA::Ogre/Tat::Retand AP_tat;name=PROT;color=#ffeda0
Chr01	feature	polypeptide_conserved_region	63483976	63484399	.	-	.	ID=DOMAIN 228-5-0;Parent=TE_BASE 228;annot=Class_I::LTR::Ty3/gypsy::non-chromovirus::OTA::Ogre/Tat::Retand GAG_tat;name=GAG;color=#225ea8
Chr01	feature	long_terminal_repeat	63485865	63486325	.	.	.	ID=LTR LEFT 228-0;Parent=TE_BASE 228;name=ltr left;color=#f032e6
Chr01	feature	long_terminal_repeat	63474263	63474722	.	.	.	ID=LTR RIGHT 228-0;Parent=TE_BASE 228;name=ltr right;color=#f032e6
Chr01	feature	target_site_duplication	63474258	63474262	.	.	.	ID=TSR RIGHT 228;Parent=TE_BASE 228;name=tsr right;color=#333333
Chr01	feature	target_site_duplication	63486326	63486330	.	.	.	ID=TSR LEFT 228;Parent=TE_BASE 228;name=tsr left;color=#333333
Chr01	feature	nested_repeat	63429465	63441359	.	.	.	ID=TE_BASE 230;name=TE_BASE 230;annot=Class_I::LTR::Ty3/gypsy::non-chromovirus::OTA::Ogre/Tat::Retand;color=#a9a9a9
Chr01	feature	repeat_fragment	63429465	63441359	.	.	.	ID=TE 230-0;Parent=TE_BASE 230;name=TE 230;color=#a9a9a9
Chr01	feature	polypeptide_conserved_region	63434526	63435561	.	-	.	ID=DOMAIN 230-0-0;Parent=TE_BASE 230;annot=Class_I::LTR::Ty3/gypsy::non-chromovirus::OTA::Ogre/Tat::Retand INT_tat;name=INT;color=#b10026
Chr01	feature	polypeptide_conserved_region	63435909	63436272	.	-	.	ID=DOMAIN 230-1-0;Parent=TE_BASE 230;annot=Class_I::LTR::Ty3/gypsy::non-chromovirus::OTA::Ogre/Tat::Retand;name=aRH;color=#fc4e2a
Chr01	feature	polypeptide_conserved_region	63436317	63436683	.	-	.	ID=DOMAIN 230-2-0;Parent=TE_BASE 230;annot=Class_I::LTR::Ty3/gypsy::non-chromovirus::OTA::Ogre/Tat::Retand RNaseH_tat;name=RH;color=#fc4e2a
Chr01	feature	polypeptide_conserved_region	63436833	63437511	.	-	.	ID=DOMAIN 230-3-0;Parent=TE_BASE 230;annot=Class_I::LTR::Ty3/gypsy::non-chromovirus::OTA::Ogre/Tat::Retand RT_tat;name=RT;color=#feb24c
Chr01	feature	polypeptide_conserved_region	63437952	63438285	.	-	.	ID=DOMAIN 230-4-0;Parent=TE_BASE 230;annot=Class_I::LTR::Ty3/gypsy::non-chromovirus::OTA::Ogre/Tat::Retand AP_tat;name=PROT;color=#ffeda0
Chr01	feature	polypeptide_conserved_region	63439038	63439449	.	-	.	ID=DOMAIN 230-5-0;Parent=TE_BASE 230;annot=Class_I::LTR::Ty3/gypsy::non-chromovirus::OTA::Ogre/Tat::Retand GAG_tat;name=GAG;color=#225ea8
Chr01	feature	long_terminal_repeat	63440900	63441359	.	.	.	ID=LTR LEFT 230-0;Parent=TE_BASE 230;name=ltr left;color=#f032e6
Chr01	feature	long_terminal_repeat	63429465	63429924	.	.	.	ID=LTR RIGHT 230-0;Parent=TE_BASE 230;name=ltr right;color=#f032e6
Chr01	feature	target_site_duplication	63429460	63429464	.	.	.	ID=TSR RIGHT 230;Parent=TE_BASE 230;name=tsr right;color=#333333
Chr01	feature	target_site_duplication	63441360	63441364	.	.	.	ID=TSR LEFT 230;Parent=TE_BASE 230;name=tsr left;color=#333333
Chr01	feature	nested_repeat	63348532	63353756	.	.	.	ID=TE_BASE 231;name=TE_BASE 231;annot=Class_I::LTR::Ty1/copia::Ivana;color=#a9a9a9
Chr01	feature	repeat_fragment	63348532	63353756	.	.	.	ID=TE 231-0;Parent=TE_BASE 231;name=TE 231;color=#a9a9a9
Chr01	feature	polypeptide_conserved_region	63349140	63349605	.	+	.	ID=DOMAIN 231-0-0;Parent=TE_BASE 231;annot=Class_I::LTR::Ty1/copia::Ivana GAG_oryco;name=GAG;color=#225ea8
Chr01	feature	polypeptide_conserved_region	63350170	63350419	.	+	.	ID=DOMAIN 231-1-0;Parent=TE_BASE 231;annot=Class_I::LTR::Ty1/copia::Ivana AP_oryco;name=PROT;color=#ffeda0
Chr01	feature	polypeptide_conserved_region	63350566	63351217	.	+	.	ID=DOMAIN 231-2-0;Parent=TE_BASE 231;annot=Class_I::LTR::Ty1/copia::Ivana INT_oryco;name=INT;color=#b10026
Chr01	feature	polypeptide_conserved_region	63351853	63352573	.	+	.	ID=DOMAIN 231-3-0;Parent=TE_BASE 231;annot=Class_I::LTR::Ty1/copia::Ivana RT_oryco;name=RT;color=#feb24c
Chr01	feature	polypeptide_conserved_region	63352867	63353272	.	+	.	ID=DOMAIN 231-4-0;Parent=TE_BASE 231;annot=Class_I::LTR::Ty1/copia::Ivana RNaseH_oryco;name=RH;color=#fc4e2a
Chr01	feature	long_terminal_repeat	63353348	63353756	.	.	.	ID=LTR RIGHT 231-0;Parent=TE_BASE 231;name=ltr right;color=#f032e6
Chr01	feature	long_terminal_repeat	63348532	63348945	.	.	.	ID=LTR LEFT 231-0;Parent=TE_BASE 231;name=ltr left;color=#f032e6
Chr01	feature	target_site_duplication	63348527	63348531	.	.	.	ID=TSR LEFT 231;Parent=TE_BASE 231;name=tsr left;color=#333333
Chr01	feature	target_site_duplication	63353757	63353761	.	.	.	ID=TSR RIGHT 231;Parent=TE_BASE 231;name=tsr right;color=#333333
Chr01	feature	nested_repeat	63264176	63278463	.	.	.	ID=TE_BASE 233;name=TE_BASE 233;annot=Class_I::LTR::Ty3/gypsy::non-chromovirus::OTA::Ogre/Tat::Retand;color=#a9a9a9
Chr01	feature	repeat_fragment	63264176	63278463	.	.	.	ID=TE 233-0;Parent=TE_BASE 233;name=TE 233;color=#a9a9a9
Chr01	feature	polypeptide_conserved_region	63270989	63272024	.	-	.	ID=DOMAIN 233-0-0;Parent=TE_BASE 233;annot=Class_I::LTR::Ty3/gypsy::non-chromovirus::OTA::Ogre/Tat::Retand INT_tat;name=INT;color=#b10026
Chr01	feature	polypeptide_conserved_region	63272417	63272780	.	-	.	ID=DOMAIN 233-1-0;Parent=TE_BASE 233;annot=Class_I::LTR::Ty3/gypsy::non-chromovirus::OTA::Ogre/Tat::Retand;name=aRH;color=#fc4e2a
Chr01	feature	polypeptide_conserved_region	63272825	63273191	.	-	.	ID=DOMAIN 233-2-0;Parent=TE_BASE 233;annot=Class_I::LTR::Ty3/gypsy::non-chromovirus::OTA::Ogre/Tat::Retand RNaseH_tat;name=RH;color=#fc4e2a
Chr01	feature	polypeptide_conserved_region	63273341	63274019	.	-	.	ID=DOMAIN 233-3-0;Parent=TE_BASE 233;annot=Class_I::LTR::Ty3/gypsy::non-chromovirus::OTA::Ogre/Tat::Retand RT_tat;name=RT;color=#feb24c
Chr01	feature	polypeptide_conserved_region	63274451	63274778	.	-	.	ID=DOMAIN 233-4-0;Parent=TE_BASE 233;annot=Class_I::LTR::Ty3/gypsy::non-chromovirus::OTA::Ogre/Tat::Retand AP_tat;name=PROT;color=#ffeda0
Chr01	feature	polypeptide_conserved_region	63275468	63275876	.	-	.	ID=DOMAIN 233-5-0;Parent=TE_BASE 233;annot=Class_I::LTR::Ty3/gypsy::non-chromovirus::OTA::Ogre/Tat::Retand GAG_tat;name=GAG;color=#225ea8
Chr01	feature	long_terminal_repeat	63277424	63278463	.	.	.	ID=LTR LEFT 233-0;Parent=TE_BASE 233;name=ltr left;color=#f032e6
Chr01	feature	long_terminal_repeat	63264176	63265215	.	.	.	ID=LTR RIGHT 233-0;Parent=TE_BASE 233;name=ltr right;color=#f032e6
Chr01	feature	target_site_duplication	63264171	63264175	.	.	.	ID=TSR RIGHT 233;Parent=TE_BASE 233;name=tsr right;color=#333333
Chr01	feature	target_site_duplication	63278464	63278468	.	.	.	ID=TSR LEFT 233;Parent=TE_BASE 233;name=tsr left;color=#333333
Chr01	feature	nested_repeat	63158970	63169999	.	.	.	ID=TE_BASE 235;name=TE_BASE 235;annot=Class_I::LTR::Ty3/gypsy::chromovirus::Tekay;color=#a9a9a9
Chr01	feature	repeat_fragment	63158970	63169999	.	.	.	ID=TE 235-0;Parent=TE_BASE 235;name=TE 235;color=#a9a9a9
Chr01	feature	polypeptide_conserved_region	63161453	63161606	.	-	.	ID=DOMAIN 235-0-0;Parent=TE_BASE 235;annot=Class_I::LTR::Ty3/gypsy::chromovirus::Tekay CHR_tekay_Retrosor2b;name=CHD;color=#6a51a3
Chr01	feature	polypeptide_conserved_region	63161669	63162698	.	-	.	ID=DOMAIN 235-1-0;Parent=TE_BASE 235;annot=Class_I::LTR::Ty3/gypsy::chromovirus::Tekay INT_del;name=INT;color=#b10026
Chr01	feature	polypeptide_conserved_region	63162995	63163346	.	-	.	ID=DOMAIN 235-2-0;Parent=TE_BASE 235;annot=Class_I::LTR::Ty3/gypsy::chromovirus::Tekay RNaseH_del;name=RH;color=#fc4e2a
Chr01	feature	polypeptide_conserved_region	63163481	63164153	.	-	.	ID=DOMAIN 235-3-0;Parent=TE_BASE 235;annot=Class_I::LTR::Ty3/gypsy::chromovirus::Tekay RT_del;name=RT;color=#feb24c
Chr01	feature	polypeptide_conserved_region	63164852	63165620	.	-	.	ID=DOMAIN 235-4-0;Parent=TE_BASE 235;annot=Class_I::LTR::Ty3/gypsy::chromovirus::Tekay GAG_del;name=GAG;color=#225ea8
Chr01	feature	primer_binding_site	63161428	63161446	.	.	.	ID=PBS 235;Parent=TE_BASE 235;name=ppt;color=#41ab5d
Chr01	feature	RR_tract	63167473	63167487	.	.	.	ID=PPT 235;Parent=TE_BASE 235;name=pbs;color=#c7e9c0
Chr01	feature	long_terminal_repeat	63167552	63169999	.	.	.	ID=LTR LEFT 235-0;Parent=TE_BASE 235;name=ltr left;color=#f032e6
Chr01	feature	long_terminal_repeat	63158970	63161403	.	.	.	ID=LTR RIGHT 235-0;Parent=TE_BASE 235;name=ltr right;color=#f032e6
Chr01	feature	target_site_duplication	63158965	63158969	.	.	.	ID=TSR RIGHT 235;Parent=TE_BASE 235;name=tsr right;color=#333333
Chr01	feature	target_site_duplication	63170000	63170004	.	.	.	ID=TSR LEFT 235;Parent=TE_BASE 235;name=tsr left;color=#333333
Chr01	feature	nested_repeat	63103068	63114682	.	.	.	ID=TE_BASE 237;name=TE_BASE 237;annot=Class_I::LTR::Ty3/gypsy::chromovirus::Tekay;color=#a9a9a9
Chr01	feature	repeat_fragment	63103068	63114682	.	.	.	ID=TE 237-0;Parent=TE_BASE 237;name=TE 237;color=#a9a9a9
Chr01	feature	polypeptide_conserved_region	63107682	63108162	.	+	.	ID=DOMAIN 237-0-0;Parent=TE_BASE 237;annot=Class_I::LTR::Ty3/gypsy::chromovirus::Tekay GAG_del;name=GAG;color=#225ea8
Chr01	feature	polypeptide_conserved_region	63109197	63109869	.	+	.	ID=DOMAIN 237-1-0;Parent=TE_BASE 237;annot=Class_I::LTR::Ty3/gypsy::chromovirus::Tekay RT_del;name=RT;color=#feb24c
Chr01	feature	polypeptide_conserved_region	63110004	63110355	.	+	.	ID=DOMAIN 237-2-0;Parent=TE_BASE 237;annot=Class_I::LTR::Ty3/gypsy::chromovirus::Tekay RNaseH_del;name=RH;color=#fc4e2a
Chr01	feature	polypeptide_conserved_region	63110652	63111681	.	+	.	ID=DOMAIN 237-3-0;Parent=TE_BASE 237;annot=Class_I::LTR::Ty3/gypsy::chromovirus::Tekay INT_del;name=INT;color=#b10026
Chr01	feature	polypeptide_conserved_region	63111744	63111897	.	+	.	ID=DOMAIN 237-4-0;Parent=TE_BASE 237;annot=Class_I::LTR::Ty3/gypsy::chromovirus::Tekay CHR_tekay_Retrosor2b;name=CHD;color=#6a51a3
Chr01	feature	long_terminal_repeat	63111946	63114682	.	.	.	ID=LTR RIGHT 237-0;Parent=TE_BASE 237;name=ltr right;color=#f032e6
Chr01	feature	long_terminal_repeat	63103068	63105802	.	.	.	ID=LTR LEFT 237-0;Parent=TE_BASE 237;name=ltr left;color=#f032e6
Chr01	feature	target_site_duplication	63103063	63103067	.	.	.	ID=TSR LEFT 237;Parent=TE_BASE 237;name=tsr left;color=#333333
Chr01	feature	target_site_duplication	63114683	63114687	.	.	.	ID=TSR RIGHT 237;Parent=TE_BASE 237;name=tsr right;color=#333333
Chr01	feature	nested_repeat	63065789	63093098	.	.	.	ID=TE_BASE 238;name=TE_BASE 238;annot=Class_I::LTR::Ty1/copia::Tork;color=#a9a9a9
Chr01	feature	repeat_fragment	63065789	63093098	.	.	.	ID=TE 238-0;Parent=TE_BASE 238;name=TE 238;color=#a9a9a9
Chr01	feature	polypeptide_conserved_region	63084497	63084668	.	-	.	ID=DOMAIN 238-0-0;Parent=TE_BASE 238;annot=Class_I::LTR::Ty1/copia::Lyco RNaseH_pCretro;name=RH;color=#fc4e2a
Chr01	feature	polypeptide_conserved_region	63085050	63085572	.	-	.	ID=DOMAIN 238-1-0;Parent=TE_BASE 238;annot=Class_I::LTR::Ty1/copia::Tork RT_tork;name=RT;color=#feb24c
Chr01	feature	polypeptide_conserved_region	63086172	63086715	.	-	.	ID=DOMAIN 238-2-0;Parent=TE_BASE 238;annot=Class_I::LTR::Ty1/copia::Ivana INT_oryco;name=INT;color=#b10026
Chr01	feature	polypeptide_conserved_region	63086963	63087200	.	-	.	ID=DOMAIN 238-3-0;Parent=TE_BASE 238;annot=Class_I::LTR::Ty1/copia::Tork AP_tork;name=PROT;color=#ffeda0
Chr01	feature	long_terminal_repeat	63092397	63093098	.	.	.	ID=LTR LEFT 238-0;Parent=TE_BASE 238;name=ltr left;color=#f032e6
Chr01	feature	long_terminal_repeat	63065789	63066530	.	.	.	ID=LTR RIGHT 238-0;Parent=TE_BASE 238;name=ltr right;color=#f032e6
Chr01	feature	nested_repeat	62846523	62851401	.	.	.	ID=TE_BASE 240;name=TE_BASE 240;annot=Class_I::LTR::Ty1/copia::Ale;color=#a9a9a9
Chr01	feature	repeat_fragment	62846523	62851401	.	.	.	ID=TE 240-0;Parent=TE_BASE 240;name=TE 240;color=#a9a9a9
Chr01	feature	polypeptide_conserved_region	62846778	62847180	.	-	.	ID=DOMAIN 240-0-0;Parent=TE_BASE 240;annot=Class_I::LTR::Ty1/copia::Ale RNaseH_retrofit;name=RH;color=#fc4e2a
Chr01	feature	polypeptide_conserved_region	62847474	62848200	.	-	.	ID=DOMAIN 240-1-0;Parent=TE_BASE 240;annot=Class_I::LTR::Ty1/copia::Ale RT_retrofit;name=RT;color=#feb24c
Chr01	feature	polypeptide_conserved_region	62849149	62849785	.	-	.	ID=DOMAIN 240-2-0;Parent=TE_BASE 240;annot=Class_I::LTR::Ty1/copia::Ale INT_retrofit;name=INT;color=#b10026
Chr01	feature	polypeptide_conserved_region	62849950	62850193	.	-	.	ID=DOMAIN 240-3-0;Parent=TE_BASE 240;annot=Class_I::LTR::Ty1/copia::Alesia AP_retrofit;name=PROT;color=#ffeda0
Chr01	feature	polypeptide_conserved_region	62850499	62851102	.	-	.	ID=DOMAIN 240-4-0;Parent=TE_BASE 240;annot=Class_I::LTR::Ty1/copia::Alesia GAG_retrofit;name=GAG;color=#225ea8
Chr01	feature	long_terminal_repeat	62851203	62851401	.	.	.	ID=LTR LEFT 240-0;Parent=TE_BASE 240;name=ltr left;color=#f032e6
Chr01	feature	long_terminal_repeat	62846523	62846705	.	.	.	ID=LTR RIGHT 240-0;Parent=TE_BASE 240;name=ltr right;color=#f032e6
Chr01	feature	target_site_duplication	62846518	62846522	.	.	.	ID=TSR RIGHT 240;Parent=TE_BASE 240;name=tsr right;color=#333333
Chr01	feature	target_site_duplication	62851402	62851406	.	.	.	ID=TSR LEFT 240;Parent=TE_BASE 240;name=tsr left;color=#333333
Chr01	feature	nested_repeat	62199264	62213544	.	.	.	ID=TE_BASE 247;name=TE_BASE 247;annot=Class_I::LTR::Ty3/gypsy::non-chromovirus::OTA::Ogre/Tat::Retand;color=#a9a9a9
Chr01	feature	repeat_fragment	62199264	62213544	.	.	.	ID=TE 247-0;Parent=TE_BASE 247;name=TE 247;color=#a9a9a9
Chr01	feature	polypeptide_conserved_region	62206060	62207095	.	-	.	ID=DOMAIN 247-0-0;Parent=TE_BASE 247;annot=Class_I::LTR::Ty3/gypsy::non-chromovirus::OTA::Ogre/Tat::Retand INT_tat;name=INT;color=#b10026
Chr01	feature	polypeptide_conserved_region	62207488	62207851	.	-	.	ID=DOMAIN 247-1-0;Parent=TE_BASE 247;annot=Class_I::LTR::Ty3/gypsy::non-chromovirus::OTA::Ogre/Tat::Retand;name=aRH;color=#fc4e2a
Chr01	feature	polypeptide_conserved_region	62207896	62208262	.	-	.	ID=DOMAIN 247-2-0;Parent=TE_BASE 247;annot=Class_I::LTR::Ty3/gypsy::non-chromovirus::OTA::Ogre/Tat::Retand RNaseH_tat;name=RH;color=#fc4e2a
Chr01	feature	polypeptide_conserved_region	62208412	62209090	.	-	.	ID=DOMAIN 247-3-0;Parent=TE_BASE 247;annot=Class_I::LTR::Ty3/gypsy::non-chromovirus::OTA::Ogre/Tat::Retand RT_tat;name=RT;color=#feb24c
Chr01	feature	polypeptide_conserved_region	62209522	62209849	.	-	.	ID=DOMAIN 247-4-0;Parent=TE_BASE 247;annot=Class_I::LTR::Ty3/gypsy::non-chromovirus::OTA::Ogre/Tat::Retand AP_tat;name=PROT;color=#ffeda0
Chr01	feature	polypeptide_conserved_region	62210539	62210947	.	-	.	ID=DOMAIN 247-5-0;Parent=TE_BASE 247;annot=Class_I::LTR::Ty3/gypsy::non-chromovirus::OTA::Ogre/Tat::Retand GAG_tat;name=GAG;color=#225ea8
Chr01	feature	long_terminal_repeat	62212495	62213544	.	.	.	ID=LTR LEFT 247-0;Parent=TE_BASE 247;name=ltr left;color=#f032e6
Chr01	feature	long_terminal_repeat	62199264	62200313	.	.	.	ID=LTR RIGHT 247-0;Parent=TE_BASE 247;name=ltr right;color=#f032e6
Chr01	feature	target_site_duplication	62199259	62199263	.	.	.	ID=TSR RIGHT 247;Parent=TE_BASE 247;name=tsr right;color=#333333
Chr01	feature	target_site_duplication	62213545	62213549	.	.	.	ID=TSR LEFT 247;Parent=TE_BASE 247;name=tsr left;color=#333333
Chr01	feature	nested_repeat	62112776	62119383	.	.	.	ID=TE_BASE 250;name=TE_BASE 250;annot=Class_I::LTR::Ty3/gypsy::chromovirus::chromo-outgroup;color=#a9a9a9
Chr01	feature	repeat_fragment	62112776	62119383	.	.	.	ID=TE 250-0;Parent=TE_BASE 250;name=TE 250;color=#a9a9a9
Chr01	feature	polypeptide_conserved_region	62115926	62116721	.	+	.	ID=DOMAIN 250-0-0;Parent=TE_BASE 250;annot=Class_I::LTR::Ty3/gypsy::chromovirus::chromo-outgroup RT_caulimovirus;name=RT;color=#feb24c
Chr01	feature	polypeptide_conserved_region	62116823	62117189	.	+	.	ID=DOMAIN 250-1-0;Parent=TE_BASE 250;annot=Class_I::LTR::Ty3/gypsy::chromovirus::Tekay RNaseH_caulimovirus;name=RH;color=#fc4e2a
Chr01	feature	primer_binding_site	62112933	62112952	.	.	.	ID=PBS 250;Parent=TE_BASE 250;name=pbs;color=#c7e9c0
Chr01	feature	RR_tract	62119202	62119216	.	.	.	ID=PPT 250;Parent=TE_BASE 250;name=ppt;color=#41ab5d
Chr01	feature	long_terminal_repeat	62119232	62119383	.	.	.	ID=LTR RIGHT 250-0;Parent=TE_BASE 250;name=ltr right;color=#f032e6
Chr01	feature	long_terminal_repeat	62112776	62112929	.	.	.	ID=LTR LEFT 250-0;Parent=TE_BASE 250;name=ltr left;color=#f032e6
Chr01	feature	nested_repeat	61994311	62011216	.	.	.	ID=TE_BASE 252;name=TE_BASE 252;annot=Class_I::LTR::Ty3/gypsy::non-chromovirus::OTA::Ogre/Tat::Retand;color=#a9a9a9
Chr01	feature	repeat_fragment	61994311	62011216	.	.	.	ID=TE 252-0;Parent=TE_BASE 252;name=TE 252;color=#a9a9a9
Chr01	feature	polypeptide_conserved_region	61996970	61997378	.	+	.	ID=DOMAIN 252-0-0;Parent=TE_BASE 252;annot=Class_I::LTR::Ty3/gypsy::non-chromovirus::OTA::Ogre/Tat::Retand GAG_tat;name=GAG;color=#225ea8
Chr01	feature	polypeptide_conserved_region	61998044	61998371	.	+	.	ID=DOMAIN 252-1-0;Parent=TE_BASE 252;annot=Class_I::LTR::Ty3/gypsy::non-chromovirus::OTA::Ogre/Tat::Retand AP_tat;name=PROT;color=#ffeda0
Chr01	feature	polypeptide_conserved_region	62000629	62001109	.	+	.	ID=DOMAIN 252-2-0;Parent=TE_BASE 252;annot=Class_I::LTR::Ty3/gypsy::non-chromovirus::OTA::Ogre/Tat::Retand RT_tat;name=RT;color=#feb24c
Chr01	feature	polypeptide_conserved_region	62001247	62001613	.	+	.	ID=DOMAIN 252-3-0;Parent=TE_BASE 252;annot=Class_I::LTR::Ty3/gypsy::non-chromovirus::OTA::Ogre/Tat::Retand RNaseH_tat;name=RH;color=#fc4e2a
Chr01	feature	polypeptide_conserved_region	62001672	62002032	.	+	.	ID=DOMAIN 252-4-0;Parent=TE_BASE 252;annot=Class_I::LTR::Ty3/gypsy::non-chromovirus::OTA::Ogre/Tat::Retand;name=aRH;color=#fc4e2a
Chr01	feature	polypeptide_conserved_region	62002422	62003457	.	+	.	ID=DOMAIN 252-5-0;Parent=TE_BASE 252;annot=Class_I::LTR::Ty3/gypsy::non-chromovirus::OTA::Ogre/Tat::Retand INT_tat;name=INT;color=#b10026
Chr01	feature	primer_binding_site	61994521	61994539	.	.	.	ID=PBS 252;Parent=TE_BASE 252;name=pbs;color=#c7e9c0
Chr01	feature	RR_tract	62011043	62011057	.	.	.	ID=PPT 252;Parent=TE_BASE 252;name=ppt;color=#41ab5d
Chr01	feature	long_terminal_repeat	62011057	62011216	.	.	.	ID=LTR RIGHT 252-0;Parent=TE_BASE 252;name=ltr right;color=#f032e6
Chr01	feature	long_terminal_repeat	61994311	61994508	.	.	.	ID=LTR LEFT 252-0;Parent=TE_BASE 252;name=ltr left;color=#f032e6
Chr01	feature	nested_repeat	61944677	61958978	.	.	.	ID=TE_BASE 253;name=TE_BASE 253;annot=Class_I::LTR::Ty3/gypsy::non-chromovirus::OTA::Ogre/Tat::Retand;color=#a9a9a9
Chr01	feature	repeat_fragment	61944677	61958978	.	.	.	ID=TE 253-0;Parent=TE_BASE 253;name=TE 253;color=#a9a9a9
Chr01	feature	polypeptide_conserved_region	61947274	61947682	.	+	.	ID=DOMAIN 253-0-0;Parent=TE_BASE 253;annot=Class_I::LTR::Ty3/gypsy::non-chromovirus::OTA::Ogre/Tat::Retand GAG_tat;name=GAG;color=#225ea8
Chr01	feature	polypeptide_conserved_region	61948372	61948699	.	+	.	ID=DOMAIN 253-1-0;Parent=TE_BASE 253;annot=Class_I::LTR::Ty3/gypsy::non-chromovirus::OTA::Ogre/Tat::Retand AP_tat;name=PROT;color=#ffeda0
Chr01	feature	polypeptide_conserved_region	61949131	61949809	.	+	.	ID=DOMAIN 253-2-0;Parent=TE_BASE 253;annot=Class_I::LTR::Ty3/gypsy::non-chromovirus::OTA::Ogre/Tat::Retand RT_tat;name=RT;color=#feb24c
Chr01	feature	polypeptide_conserved_region	61949944	61950310	.	+	.	ID=DOMAIN 253-3-0;Parent=TE_BASE 253;annot=Class_I::LTR::Ty3/gypsy::non-chromovirus::OTA::Ogre/Tat::Retand RNaseH_tat;name=RH;color=#fc4e2a
Chr01	feature	polypeptide_conserved_region	61950370	61950733	.	+	.	ID=DOMAIN 253-4-0;Parent=TE_BASE 253;annot=Class_I::LTR::Ty3/gypsy::non-chromovirus::OTA::Ogre/Tat::Retand;name=aRH;color=#fc4e2a
Chr01	feature	polypeptide_conserved_region	61951117	61952152	.	+	.	ID=DOMAIN 253-5-0;Parent=TE_BASE 253;annot=Class_I::LTR::Ty3/gypsy::non-chromovirus::OTA::Ogre/Tat::Retand INT_tat;name=INT;color=#b10026
Chr01	feature	primer_binding_site	61945730	61945746	.	.	.	ID=PBS 253;Parent=TE_BASE 253;name=pbs;color=#c7e9c0
Chr01	feature	RR_tract	61957914	61957928	.	.	.	ID=PPT 253;Parent=TE_BASE 253;name=ppt;color=#41ab5d
Chr01	feature	long_terminal_repeat	61957932	61958978	.	.	.	ID=LTR RIGHT 253-0;Parent=TE_BASE 253;name=ltr right;color=#f032e6
Chr01	feature	long_terminal_repeat	61944677	61945725	.	.	.	ID=LTR LEFT 253-0;Parent=TE_BASE 253;name=ltr left;color=#f032e6
Chr01	feature	target_site_duplication	61944672	61944676	.	.	.	ID=TSR LEFT 253;Parent=TE_BASE 253;name=tsr left;color=#333333
Chr01	feature	target_site_duplication	61958979	61958983	.	.	.	ID=TSR RIGHT 253;Parent=TE_BASE 253;name=tsr right;color=#333333
Chr01	feature	nested_repeat	61861445	61871831	.	.	.	ID=TE_BASE 254;name=TE_BASE 254;annot=Class_I::LTR::Ty1/copia::SIRE;color=#a9a9a9
Chr01	feature	repeat_fragment	61861445	61871831	.	.	.	ID=TE 254-0;Parent=TE_BASE 254;name=TE 254;color=#a9a9a9
Chr01	feature	polypeptide_conserved_region	61863483	61864032	.	+	.	ID=DOMAIN 254-0-0;Parent=TE_BASE 254;annot=Class_I::LTR::Ty1/copia::SIRE GAG_sire;name=GAG;color=#225ea8
Chr01	feature	polypeptide_conserved_region	61865564	61865810	.	+	.	ID=DOMAIN 254-1-0;Parent=TE_BASE 254;annot=Class_I::LTR::Ty1/copia::SIRE AP_sire;name=PROT;color=#ffeda0
Chr01	feature	polypeptide_conserved_region	61865963	61866620	.	+	.	ID=DOMAIN 254-2-0;Parent=TE_BASE 254;annot=Class_I::LTR::Ty1/copia::SIRE INT_sire;name=INT;color=#b10026
Chr01	feature	polypeptide_conserved_region	61867268	61867994	.	+	.	ID=DOMAIN 254-3-0;Parent=TE_BASE 254;annot=Class_I::LTR::Ty1/copia::SIRE RT_sire;name=RT;color=#feb24c
Chr01	feature	polypeptide_conserved_region	61868279	61868681	.	+	.	ID=DOMAIN 254-4-0;Parent=TE_BASE 254;annot=Class_I::LTR::Ty1/copia::SIRE RNaseH_sire;name=RH;color=#fc4e2a
Chr01	feature	RR_tract	61869823	61869837	.	.	.	ID=PPT 254;Parent=TE_BASE 254;name=ppt;color=#41ab5d
Chr01	feature	long_terminal_repeat	61869860	61871831	.	.	.	ID=LTR RIGHT 254-0;Parent=TE_BASE 254;name=ltr right;color=#f032e6
Chr01	feature	long_terminal_repeat	61861445	61863387	.	.	.	ID=LTR LEFT 254-0;Parent=TE_BASE 254;name=ltr left;color=#f032e6
Chr01	feature	target_site_duplication	61861441	61861444	.	.	.	ID=TSR LEFT 254;Parent=TE_BASE 254;name=tsr left;color=#333333
Chr01	feature	target_site_duplication	61871832	61871835	.	.	.	ID=TSR RIGHT 254;Parent=TE_BASE 254;name=tsr right;color=#333333
Chr01	feature	nested_repeat	61822458	61827482	.	.	.	ID=TE_BASE 256;name=TE_BASE 256;annot=Class_I::LTR::Ty1/copia::Ale;color=#a9a9a9
Chr01	feature	repeat_fragment	61822458	61827482	.	.	.	ID=TE 256-0;Parent=TE_BASE 256;name=TE 256;color=#a9a9a9
Chr01	feature	polypeptide_conserved_region	61822815	61823394	.	+	.	ID=DOMAIN 256-0-0;Parent=TE_BASE 256;annot=Class_I::LTR::Ty1/copia::Alesia GAG_retrofit;name=GAG;color=#225ea8
Chr01	feature	polypeptide_conserved_region	61823745	61823988	.	+	.	ID=DOMAIN 256-1-0;Parent=TE_BASE 256;annot=Class_I::LTR::Ty1/copia::Alesia AP_retrofit;name=PROT;color=#ffeda0
Chr01	feature	polypeptide_conserved_region	61824135	61824768	.	+	.	ID=DOMAIN 256-2-0;Parent=TE_BASE 256;annot=Class_I::LTR::Ty1/copia::Ale INT_retrofit;name=INT;color=#b10026
Chr01	feature	polypeptide_conserved_region	61825734	61826460	.	+	.	ID=DOMAIN 256-3-0;Parent=TE_BASE 256;annot=Class_I::LTR::Ty1/copia::Ale RT_retrofit;name=RT;color=#feb24c
Chr01	feature	polypeptide_conserved_region	61826757	61827156	.	+	.	ID=DOMAIN 256-4-0;Parent=TE_BASE 256;annot=Class_I::LTR::Ty1/copia::Ale RNaseH_retrofit;name=RH;color=#fc4e2a
Chr01	feature	RR_tract	61827214	61827228	.	.	.	ID=PPT 256;Parent=TE_BASE 256;name=ppt;color=#41ab5d
Chr01	feature	long_terminal_repeat	61827228	61827482	.	.	.	ID=LTR RIGHT 256-0;Parent=TE_BASE 256;name=ltr right;color=#f032e6
Chr01	feature	long_terminal_repeat	61822458	61822712	.	.	.	ID=LTR LEFT 256-0;Parent=TE_BASE 256;name=ltr left;color=#f032e6
Chr01	feature	nested_repeat	61812935	61819830	.	.	.	ID=TE_BASE 257;name=TE_BASE 257;annot=Class_I::LTR::Ty1/copia::Tork;color=#a9a9a9
Chr01	feature	repeat_fragment	61812935	61819830	.	.	.	ID=TE 257-0;Parent=TE_BASE 257;name=TE 257;color=#a9a9a9
Chr01	feature	polypeptide_conserved_region	61814224	61814956	.	+	.	ID=DOMAIN 257-0-0;Parent=TE_BASE 257;annot=Class_I::LTR::Ty1/copia::Tork GAG_tork;name=GAG;color=#225ea8
Chr01	feature	polypeptide_conserved_region	61815088	61815325	.	+	.	ID=DOMAIN 257-1-0;Parent=TE_BASE 257;annot=Class_I::LTR::Ty1/copia::Tork AP_tork;name=PROT;color=#ffeda0
Chr01	feature	polypeptide_conserved_region	61815481	61815979	.	+	.	ID=DOMAIN 257-2-0;Parent=TE_BASE 257;annot=Class_I::LTR::Ty1/copia::Tork INT_tork;name=INT;color=#b10026
Chr01	feature	polypeptide_conserved_region	61816599	61817325	.	+	.	ID=DOMAIN 257-3-0;Parent=TE_BASE 257;annot=Class_I::LTR::Ty1/copia::Tork RT_tork;name=RT;color=#feb24c
Chr01	feature	polypeptide_conserved_region	61817613	61818024	.	+	.	ID=DOMAIN 257-4-0;Parent=TE_BASE 257;annot=Class_I::LTR::Ty1/copia::Tork RNaseH_tork;name=RH;color=#fc4e2a
Chr01	feature	long_terminal_repeat	61818610	61819830	.	.	.	ID=LTR RIGHT 257-0;Parent=TE_BASE 257;name=ltr right;color=#f032e6
Chr01	feature	long_terminal_repeat	61812935	61814155	.	.	.	ID=LTR LEFT 257-0;Parent=TE_BASE 257;name=ltr left;color=#f032e6
Chr01	feature	target_site_duplication	61812930	61812934	.	.	.	ID=TSR LEFT 257;Parent=TE_BASE 257;name=tsr left;color=#333333
Chr01	feature	target_site_duplication	61819831	61819835	.	.	.	ID=TSR RIGHT 257;Parent=TE_BASE 257;name=tsr right;color=#333333
Chr01	feature	nested_repeat	61696583	61711876	.	.	.	ID=TE_BASE 259;name=TE_BASE 259;annot=Class_I::LTR::Ty3/gypsy::non-chromovirus::OTA::Ogre/Tat::Retand;color=#a9a9a9
Chr01	feature	repeat_fragment	61696583	61711876	.	.	.	ID=TE 259-0;Parent=TE_BASE 259;name=TE 259;color=#a9a9a9
Chr01	feature	polypeptide_conserved_region	61698378	61698741	.	+	.	ID=DOMAIN 259-0-0;Parent=TE_BASE 259;annot=Class_I::LTR::Ty3/gypsy::non-chromovirus::OTA::Ogre/Tat::Retand;name=aRH;color=#fc4e2a
Chr01	feature	polypeptide_conserved_region	61705818	61706853	.	-	.	ID=DOMAIN 259-1-0;Parent=TE_BASE 259;annot=Class_I::LTR::Ty3/gypsy::non-chromovirus::OTA::Ogre/Tat::Retand INT_tat;name=INT;color=#b10026
Chr01	feature	long_terminal_repeat	61711800	61711876	.	.	.	ID=LTR LEFT 259-0;Parent=TE_BASE 259;name=ltr left;color=#f032e6
Chr01	feature	long_terminal_repeat	61696583	61696659	.	.	.	ID=LTR RIGHT 259-0;Parent=TE_BASE 259;name=ltr right;color=#f032e6
Chr01	feature	nested_repeat	61623340	61630120	.	.	.	ID=TE_BASE 261;name=TE_BASE 261;annot=Class_I::LTR::Ty1/copia::SIRE;color=#a9a9a9
Chr01	feature	repeat_fragment	61623340	61630120	.	.	.	ID=TE 261-0;Parent=TE_BASE 261;name=TE 261;color=#a9a9a9
Chr01	feature	polypeptide_conserved_region	61623962	61624367	.	-	.	ID=DOMAIN 261-0-0;Parent=TE_BASE 261;annot=Class_I::LTR::Ty1/copia::Ty1-outgroup RNaseH_1731;name=RH;color=#fc4e2a
Chr01	feature	polypeptide_conserved_region	61624697	61625342	.	-	.	ID=DOMAIN 261-1-0;Parent=TE_BASE 261;annot=Class_I::LTR::Ty1/copia::SIRE RT_sire;name=RT;color=#feb24c
Chr01	feature	polypeptide_conserved_region	61626526	61626982	.	-	.	ID=DOMAIN 261-2-0;Parent=TE_BASE 261;annot=Class_I::LTR::Ty1/copia::Ivana INT_oryco;name=INT;color=#b10026
Chr01	feature	RR_tract	61629772	61629786	.	.	.	ID=PPT 261;Parent=TE_BASE 261;name=pbs;color=#c7e9c0
Chr01	feature	long_terminal_repeat	61629847	61630120	.	.	.	ID=LTR LEFT 261-0;Parent=TE_BASE 261;name=ltr left;color=#f032e6
Chr01	feature	long_terminal_repeat	61623340	61623611	.	.	.	ID=LTR RIGHT 261-0;Parent=TE_BASE 261;name=ltr right;color=#f032e6
Chr01	feature	target_site_duplication	61623335	61623339	.	.	.	ID=TSR RIGHT 261;Parent=TE_BASE 261;name=tsr right;color=#333333
Chr01	feature	target_site_duplication	61630121	61630125	.	.	.	ID=TSR LEFT 261;Parent=TE_BASE 261;name=tsr left;color=#333333
Chr01	feature	nested_repeat	61569330	61582784	.	.	.	ID=TE_BASE 262;name=TE_BASE 262;annot=Class_I::LTR::Ty3/gypsy::chromovirus::Tekay;color=#a9a9a9
Chr01	feature	repeat_fragment	61569330	61582784	.	.	.	ID=TE 262-0;Parent=TE_BASE 262;name=TE 262;color=#a9a9a9
Chr01	feature	polypeptide_conserved_region	61571953	61572694	.	+	.	ID=DOMAIN 262-0-0;Parent=TE_BASE 262;annot=Class_I::LTR::Ty3/gypsy::chromovirus::Tekay GAG_del;name=GAG;color=#225ea8
Chr01	feature	polypeptide_conserved_region	61573546	61574218	.	+	.	ID=DOMAIN 262-1-0;Parent=TE_BASE 262;annot=Class_I::LTR::Ty3/gypsy::chromovirus::Tekay RT_del;name=RT;color=#feb24c
Chr01	feature	polypeptide_conserved_region	61574353	61574704	.	+	.	ID=DOMAIN 262-2-0;Parent=TE_BASE 262;annot=Class_I::LTR::Ty3/gypsy::chromovirus::Tekay RNaseH_del;name=RH;color=#fc4e2a
Chr01	feature	polypeptide_conserved_region	61575001	61576030	.	+	.	ID=DOMAIN 262-3-0;Parent=TE_BASE 262;annot=Class_I::LTR::Ty3/gypsy::chromovirus::Tekay INT_del;name=INT;color=#b10026
Chr01	feature	polypeptide_conserved_region	61576093	61576243	.	+	.	ID=DOMAIN 262-4-0;Parent=TE_BASE 262;annot=Class_I::LTR::Ty3/gypsy::chromovirus::Tekay CHR_tekay_Retrosor2b;name=CHD;color=#6a51a3
Chr01	feature	primer_binding_site	61570244	61570259	.	.	.	ID=PBS 262;Parent=TE_BASE 262;name=pbs;color=#c7e9c0
Chr01	feature	RR_tract	61581809	61581823	.	.	.	ID=PPT 262;Parent=TE_BASE 262;name=ppt;color=#41ab5d
Chr01	feature	long_terminal_repeat	61581875	61582784	.	.	.	ID=LTR RIGHT 262-0;Parent=TE_BASE 262;name=ltr right;color=#f032e6
Chr01	feature	long_terminal_repeat	61569330	61570239	.	.	.	ID=LTR LEFT 262-0;Parent=TE_BASE 262;name=ltr left;color=#f032e6
Chr01	feature	nested_repeat	61522734	61532950	.	.	.	ID=TE_BASE 264;name=TE_BASE 264;annot=Class_I::LTR::Ty3/gypsy::non-chromovirus::OTA::Athila;color=#a9a9a9
Chr01	feature	repeat_fragment	61522734	61532950	.	.	.	ID=TE 264-0;Parent=TE_BASE 264;name=TE 264;color=#a9a9a9
Chr01	feature	polypeptide_conserved_region	61527820	61528309	.	+	.	ID=DOMAIN 264-0-0;Parent=TE_BASE 264;annot=Class_I::LTR::Ty3/gypsy::non-chromovirus::OTA::Athila GAG_athila;name=GAG;color=#225ea8
Chr01	feature	polypeptide_conserved_region	61529052	61529310	.	+	.	ID=DOMAIN 264-1-0;Parent=TE_BASE 264;annot=Class_I::LTR::Ty3/gypsy::non-chromovirus::OTA::Athila AP_athila;name=PROT;color=#ffeda0
Chr01	feature	primer_binding_site	61523347	61523368	.	.	.	ID=PBS 264;Parent=TE_BASE 264;name=pbs;color=#c7e9c0
Chr01	feature	RR_tract	61532340	61532354	.	.	.	ID=PPT 264;Parent=TE_BASE 264;name=ppt;color=#41ab5d
Chr01	feature	long_terminal_repeat	61532370	61532950	.	.	.	ID=LTR RIGHT 264-0;Parent=TE_BASE 264;name=ltr right;color=#f032e6
Chr01	feature	long_terminal_repeat	61522734	61523314	.	.	.	ID=LTR LEFT 264-0;Parent=TE_BASE 264;name=ltr left;color=#f032e6
Chr01	feature	nested_repeat	61503151	61515224	.	.	.	ID=TE_BASE 265;name=TE_BASE 265;annot=Class_I::LTR::Ty3/gypsy::non-chromovirus::OTA::Ogre/Tat::Retand;color=#a9a9a9
Chr01	feature	repeat_fragment	61503151	61515224	.	.	.	ID=TE 265-0;Parent=TE_BASE 265;name=TE 265;color=#a9a9a9
Chr01	feature	polypeptide_conserved_region	61508358	61509393	.	-	.	ID=DOMAIN 265-0-0;Parent=TE_BASE 265;annot=Class_I::LTR::Ty3/gypsy::non-chromovirus::OTA::Ogre/Tat::Retand INT_tat;name=INT;color=#b10026
Chr01	feature	polypeptide_conserved_region	61509741	61510104	.	-	.	ID=DOMAIN 265-1-0;Parent=TE_BASE 265;annot=Class_I::LTR::Ty3/gypsy::non-chromovirus::OTA::Ogre/Tat::Retand;name=aRH;color=#fc4e2a
Chr01	feature	polypeptide_conserved_region	61510149	61510515	.	-	.	ID=DOMAIN 265-2-0;Parent=TE_BASE 265;annot=Class_I::LTR::Ty3/gypsy::non-chromovirus::OTA::Ogre/Tat::Retand RNaseH_tat;name=RH;color=#fc4e2a
Chr01	feature	polypeptide_conserved_region	61510665	61511343	.	-	.	ID=DOMAIN 265-3-0;Parent=TE_BASE 265;annot=Class_I::LTR::Ty3/gypsy::non-chromovirus::OTA::Ogre/Tat::Retand RT_tat;name=RT;color=#feb24c
Chr01	feature	polypeptide_conserved_region	61511784	61512117	.	-	.	ID=DOMAIN 265-4-0;Parent=TE_BASE 265;annot=Class_I::LTR::Ty3/gypsy::non-chromovirus::OTA::Ogre/Tat::Retand AP_tat;name=PROT;color=#ffeda0
Chr01	feature	polypeptide_conserved_region	61512870	61513269	.	-	.	ID=DOMAIN 265-5-0;Parent=TE_BASE 265;annot=Class_I::LTR::Ty3/gypsy::non-chromovirus::OTA::Ogre/Tat::Retand GAG_tat;name=GAG;color=#225ea8
Chr01	feature	long_terminal_repeat	61514760	61515224	.	.	.	ID=LTR LEFT 265-0;Parent=TE_BASE 265;name=ltr left;color=#f032e6
Chr01	feature	long_terminal_repeat	61503151	61503611	.	.	.	ID=LTR RIGHT 265-0;Parent=TE_BASE 265;name=ltr right;color=#f032e6
Chr01	feature	nested_repeat	61485762	61500012	.	.	.	ID=TE_BASE 266;name=TE_BASE 266;annot=Class_I::LTR::Ty3/gypsy::non-chromovirus::OTA::Ogre/Tat::Retand;color=#a9a9a9
Chr01	feature	repeat_fragment	61485762	61500012	.	.	.	ID=TE 266-0;Parent=TE_BASE 266;name=TE 266;color=#a9a9a9
Chr01	feature	polypeptide_conserved_region	61492555	61493590	.	-	.	ID=DOMAIN 266-0-0;Parent=TE_BASE 266;annot=Class_I::LTR::Ty3/gypsy::non-chromovirus::OTA::Ogre/Tat::Retand INT_tat;name=INT;color=#b10026
Chr01	feature	polypeptide_conserved_region	61493983	61494346	.	-	.	ID=DOMAIN 266-1-0;Parent=TE_BASE 266;annot=Class_I::LTR::Ty3/gypsy::non-chromovirus::OTA::Ogre/Tat::Retand;name=aRH;color=#fc4e2a
Chr01	feature	polypeptide_conserved_region	61494391	61494757	.	-	.	ID=DOMAIN 266-2-0;Parent=TE_BASE 266;annot=Class_I::LTR::Ty3/gypsy::non-chromovirus::OTA::Ogre/Tat::Retand RNaseH_tat;name=RH;color=#fc4e2a
Chr01	feature	polypeptide_conserved_region	61494907	61495585	.	-	.	ID=DOMAIN 266-3-0;Parent=TE_BASE 266;annot=Class_I::LTR::Ty3/gypsy::non-chromovirus::OTA::Ogre/Tat::Retand RT_tat;name=RT;color=#feb24c
Chr01	feature	polypeptide_conserved_region	61496017	61496344	.	-	.	ID=DOMAIN 266-4-0;Parent=TE_BASE 266;annot=Class_I::LTR::Ty3/gypsy::non-chromovirus::OTA::Ogre/Tat::Retand AP_tat;name=PROT;color=#ffeda0
Chr01	feature	polypeptide_conserved_region	61497034	61497442	.	-	.	ID=DOMAIN 266-5-0;Parent=TE_BASE 266;annot=Class_I::LTR::Ty3/gypsy::non-chromovirus::OTA::Ogre/Tat::Retand GAG_tat;name=GAG;color=#225ea8
Chr01	feature	long_terminal_repeat	61498978	61500012	.	.	.	ID=LTR LEFT 266-0;Parent=TE_BASE 266;name=ltr left;color=#f032e6
Chr01	feature	long_terminal_repeat	61485762	61486797	.	.	.	ID=LTR RIGHT 266-0;Parent=TE_BASE 266;name=ltr right;color=#f032e6
Chr01	feature	target_site_duplication	61485757	61485761	.	.	.	ID=TSR RIGHT 266;Parent=TE_BASE 266;name=tsr right;color=#333333
Chr01	feature	target_site_duplication	61500013	61500017	.	.	.	ID=TSR LEFT 266;Parent=TE_BASE 266;name=tsr left;color=#333333
Chr01	feature	nested_repeat	61449060	61454740	.	.	.	ID=TE_BASE 268;name=TE_BASE 268;annot=Class_I::LTR::Ty1/copia::Ale;color=#a9a9a9
Chr01	feature	repeat_fragment	61449060	61454740	.	.	.	ID=TE 268-0;Parent=TE_BASE 268;name=TE 268;color=#a9a9a9
Chr01	feature	polypeptide_conserved_region	61449331	61449730	.	-	.	ID=DOMAIN 268-0-0;Parent=TE_BASE 268;annot=Class_I::LTR::Ty1/copia::Ale RNaseH_retrofit;name=RH;color=#fc4e2a
Chr01	feature	polypeptide_conserved_region	61450024	61450750	.	-	.	ID=DOMAIN 268-1-0;Parent=TE_BASE 268;annot=Class_I::LTR::Ty1/copia::Ale RT_retrofit;name=RT;color=#feb24c
Chr01	feature	polypeptide_conserved_region	61451551	61452187	.	-	.	ID=DOMAIN 268-2-0;Parent=TE_BASE 268;annot=Class_I::LTR::Ty1/copia::Ivana INT_oryco;name=INT;color=#b10026
Chr01	feature	long_terminal_repeat	61454636	61454740	.	.	.	ID=LTR LEFT 268-0;Parent=TE_BASE 268;name=ltr left;color=#f032e6
Chr01	feature	long_terminal_repeat	61449060	61449178	.	.	.	ID=LTR RIGHT 268-0;Parent=TE_BASE 268;name=ltr right;color=#f032e6
Chr01	feature	target_site_duplication	61449055	61449059	.	.	.	ID=TSR RIGHT 268;Parent=TE_BASE 268;name=tsr right;color=#333333
Chr01	feature	target_site_duplication	61454741	61454745	.	.	.	ID=TSR LEFT 268;Parent=TE_BASE 268;name=tsr left;color=#333333
Chr01	feature	nested_repeat	61414517	61424046	.	.	.	ID=TE_BASE 269;name=TE_BASE 269;annot=Class_I::LTR::Ty3/gypsy::non-chromovirus::OTA::Ogre/Tat::Retand;color=#a9a9a9
Chr01	feature	repeat_fragment	61414517	61424046	.	.	.	ID=TE 269-0;Parent=TE_BASE 269;name=TE 269;color=#a9a9a9
Chr01	feature	polypeptide_conserved_region	61416439	61416838	.	+	.	ID=DOMAIN 269-0-0;Parent=TE_BASE 269;annot=Class_I::LTR::Ty3/gypsy::non-chromovirus::OTA::Ogre/Tat::Retand GAG_tat;name=GAG;color=#225ea8
Chr01	feature	polypeptide_conserved_region	61417600	61417933	.	+	.	ID=DOMAIN 269-1-0;Parent=TE_BASE 269;annot=Class_I::LTR::Ty3/gypsy::non-chromovirus::OTA::Ogre/Tat::Retand AP_tat;name=PROT;color=#ffeda0
Chr01	feature	polypeptide_conserved_region	61418371	61419049	.	+	.	ID=DOMAIN 269-2-0;Parent=TE_BASE 269;annot=Class_I::LTR::Ty3/gypsy::non-chromovirus::OTA::Ogre/Tat::Retand RT_tat;name=RT;color=#feb24c
Chr01	feature	polypeptide_conserved_region	61419187	61419553	.	+	.	ID=DOMAIN 269-3-0;Parent=TE_BASE 269;annot=Class_I::LTR::Ty3/gypsy::non-chromovirus::OTA::Ogre/Tat::Retand RNaseH_tat;name=RH;color=#fc4e2a
Chr01	feature	polypeptide_conserved_region	61419613	61419976	.	+	.	ID=DOMAIN 269-4-0;Parent=TE_BASE 269;annot=Class_I::LTR::Ty3/gypsy::non-chromovirus::OTA::Ogre/Tat::Retand;name=aRH;color=#fc4e2a
Chr01	feature	polypeptide_conserved_region	61420315	61420426	.	+	.	ID=DOMAIN 269-5-0;Parent=TE_BASE 269;annot=Class_I::LTR::Ty3/gypsy::non-chromovirus::OTA::Ogre/Tat::Retand INT_tat;name=INT;color=#b10026
Chr01	feature	primer_binding_site	61415067	61415090	.	.	.	ID=PBS 269;Parent=TE_BASE 269;name=pbs;color=#c7e9c0
Chr01	feature	RR_tract	61423519	61423533	.	.	.	ID=PPT 269;Parent=TE_BASE 269;name=ppt;color=#41ab5d
Chr01	feature	long_terminal_repeat	61423561	61424046	.	.	.	ID=LTR RIGHT 269-0;Parent=TE_BASE 269;name=ltr right;color=#f032e6
Chr01	feature	long_terminal_repeat	61414517	61415006	.	.	.	ID=LTR LEFT 269-0;Parent=TE_BASE 269;name=ltr left;color=#f032e6
Chr01	feature	target_site_duplication	61414513	61414516	.	.	.	ID=TSR LEFT 269;Parent=TE_BASE 269;name=tsr left;color=#333333
Chr01	feature	target_site_duplication	61424047	61424050	.	.	.	ID=TSR RIGHT 269;Parent=TE_BASE 269;name=tsr right;color=#333333
Chr01	feature	nested_repeat	61321692	61327547	.	.	.	ID=TE_BASE 270;name=TE_BASE 270;annot=Class_I::LTR::Ty1/copia::SIRE;color=#a9a9a9
Chr01	feature	repeat_fragment	61321692	61327547	.	.	.	ID=TE 270-0;Parent=TE_BASE 270;name=TE 270;color=#a9a9a9
Chr01	feature	polypeptide_conserved_region	61323413	61323998	.	+	.	ID=DOMAIN 270-0-0;Parent=TE_BASE 270;annot=Class_I::LTR::Ty1/copia::Ale INT_retrofit;name=INT;color=#b10026
Chr01	feature	polypeptide_conserved_region	61326074	61326593	.	+	.	ID=DOMAIN 270-1-0;Parent=TE_BASE 270;annot=Class_I::LTR::Ty1/copia::SIRE RT_sire;name=RT;color=#feb24c
Chr01	feature	polypeptide_conserved_region	61326890	61327289	.	+	.	ID=DOMAIN 270-2-0;Parent=TE_BASE 270;annot=Class_I::LTR::Ty1/copia::Ale RNaseH_retrofit;name=RH;color=#fc4e2a
Chr01	feature	long_terminal_repeat	61327462	61327547	.	.	.	ID=LTR RIGHT 270-0;Parent=TE_BASE 270;name=ltr right;color=#f032e6
Chr01	feature	long_terminal_repeat	61321692	61321795	.	.	.	ID=LTR LEFT 270-0;Parent=TE_BASE 270;name=ltr left;color=#f032e6
Chr01	feature	nested_repeat	61294942	61307240	.	.	.	ID=TE_BASE 271;name=TE_BASE 271;annot=Class_I::LTR::Ty3/gypsy::non-chromovirus::OTA::Athila;color=#a9a9a9
Chr01	feature	repeat_fragment	61294942	61307240	.	.	.	ID=TE 271-0;Parent=TE_BASE 271;name=TE 271;color=#a9a9a9
Chr01	feature	polypeptide_conserved_region	61300129	61300561	.	+	.	ID=DOMAIN 271-0-0;Parent=TE_BASE 271;annot=Class_I::LTR::Ty3/gypsy::non-chromovirus::OTA::Athila GAG_athila;name=GAG;color=#225ea8
Chr01	feature	polypeptide_conserved_region	61301779	61302511	.	+	.	ID=DOMAIN 271-1-0;Parent=TE_BASE 271;annot=Class_I::LTR::Ty3/gypsy::non-chromovirus::OTA::Athila RT_athila;name=RT;color=#feb24c
Chr01	feature	polypeptide_conserved_region	61302646	61303009	.	+	.	ID=DOMAIN 271-2-0;Parent=TE_BASE 271;annot=Class_I::LTR::Ty3/gypsy::non-chromovirus::OTA::Athila RNaseH_athila;name=RH;color=#fc4e2a
Chr01	feature	polypeptide_conserved_region	61303279	61304314	.	+	.	ID=DOMAIN 271-3-0;Parent=TE_BASE 271;annot=Class_I::LTR::Ty3/gypsy::non-chromovirus::OTA::Athila INT_athila;name=INT;color=#b10026
Chr01	feature	primer_binding_site	61295496	61295511	.	.	.	ID=PBS 271;Parent=TE_BASE 271;name=pbs;color=#c7e9c0
Chr01	feature	RR_tract	61306682	61306696	.	.	.	ID=PPT 271;Parent=TE_BASE 271;name=ppt;color=#41ab5d
Chr01	feature	long_terminal_repeat	61306714	61307240	.	.	.	ID=LTR RIGHT 271-0;Parent=TE_BASE 271;name=ltr right;color=#f032e6
Chr01	feature	long_terminal_repeat	61294942	61295467	.	.	.	ID=LTR LEFT 271-0;Parent=TE_BASE 271;name=ltr left;color=#f032e6
Chr01	feature	nested_repeat	61175824	61190153	.	.	.	ID=TE_BASE 274;name=TE_BASE 274;annot=Class_I::LTR::Ty3/gypsy::non-chromovirus::OTA::Ogre/Tat::Retand;color=#a9a9a9
Chr01	feature	repeat_fragment	61175824	61190153	.	.	.	ID=TE 274-0;Parent=TE_BASE 274;name=TE 274;color=#a9a9a9
Chr01	feature	polypeptide_conserved_region	61182684	61183719	.	-	.	ID=DOMAIN 274-0-0;Parent=TE_BASE 274;annot=Class_I::LTR::Ty3/gypsy::non-chromovirus::OTA::Ogre/Tat::Retand INT_tat;name=INT;color=#b10026
Chr01	feature	polypeptide_conserved_region	61184112	61184475	.	-	.	ID=DOMAIN 274-1-0;Parent=TE_BASE 274;annot=Class_I::LTR::Ty3/gypsy::non-chromovirus::OTA::Ogre/Tat::Retand;name=aRH;color=#fc4e2a
Chr01	feature	polypeptide_conserved_region	61184520	61184886	.	-	.	ID=DOMAIN 274-2-0;Parent=TE_BASE 274;annot=Class_I::LTR::Ty3/gypsy::non-chromovirus::OTA::Ogre/Tat::Retand RNaseH_tat;name=RH;color=#fc4e2a
Chr01	feature	polypeptide_conserved_region	61185036	61185714	.	-	.	ID=DOMAIN 274-3-0;Parent=TE_BASE 274;annot=Class_I::LTR::Ty3/gypsy::non-chromovirus::OTA::Ogre/Tat::Retand RT_tat;name=RT;color=#feb24c
Chr01	feature	polypeptide_conserved_region	61186146	61186473	.	-	.	ID=DOMAIN 274-4-0;Parent=TE_BASE 274;annot=Class_I::LTR::Ty3/gypsy::non-chromovirus::OTA::Ogre/Tat::Retand AP_tat;name=PROT;color=#ffeda0
Chr01	feature	polypeptide_conserved_region	61187163	61187571	.	-	.	ID=DOMAIN 274-5-0;Parent=TE_BASE 274;annot=Class_I::LTR::Ty3/gypsy::non-chromovirus::OTA::Ogre/Tat::Retand GAG_tat;name=GAG;color=#225ea8
Chr01	feature	long_terminal_repeat	61189119	61190153	.	.	.	ID=LTR LEFT 274-0;Parent=TE_BASE 274;name=ltr left;color=#f032e6
Chr01	feature	long_terminal_repeat	61175824	61176858	.	.	.	ID=LTR RIGHT 274-0;Parent=TE_BASE 274;name=ltr right;color=#f032e6
Chr01	feature	target_site_duplication	61175819	61175823	.	.	.	ID=TSR RIGHT 274;Parent=TE_BASE 274;name=tsr right;color=#333333
Chr01	feature	target_site_duplication	61190154	61190158	.	.	.	ID=TSR LEFT 274;Parent=TE_BASE 274;name=tsr left;color=#333333
Chr01	feature	nested_repeat	61118206	61123582	.	.	.	ID=TE_BASE 275;name=TE_BASE 275;annot=Class_I::LTR::Ty1/copia::Tork;color=#a9a9a9
Chr01	feature	repeat_fragment	61118206	61123582	.	.	.	ID=TE 275-0;Parent=TE_BASE 275;name=TE 275;color=#a9a9a9
Chr01	feature	polypeptide_conserved_region	61118712	61119471	.	+	.	ID=DOMAIN 275-0-0;Parent=TE_BASE 275;annot=Class_I::LTR::Ty1/copia::Tork GAG_tork;name=GAG;color=#225ea8
Chr01	feature	polypeptide_conserved_region	61119594	61119843	.	+	.	ID=DOMAIN 275-1-0;Parent=TE_BASE 275;annot=Class_I::LTR::Ty1/copia::Tork AP_tork;name=PROT;color=#ffeda0
Chr01	feature	polypeptide_conserved_region	61119990	61120455	.	+	.	ID=DOMAIN 275-2-0;Parent=TE_BASE 275;annot=Class_I::LTR::Ty1/copia::Tork INT_tork;name=INT;color=#b10026
Chr01	feature	polypeptide_conserved_region	61121122	61121848	.	+	.	ID=DOMAIN 275-3-0;Parent=TE_BASE 275;annot=Class_I::LTR::Ty1/copia::Tork RT_tork;name=RT;color=#feb24c
Chr01	feature	polypeptide_conserved_region	61122136	61122547	.	+	.	ID=DOMAIN 275-4-0;Parent=TE_BASE 275;annot=Class_I::LTR::Ty1/copia::Tork RNaseH_tork;name=RH;color=#fc4e2a
Chr01	feature	primer_binding_site	61118482	61118500	.	.	.	ID=PBS 275;Parent=TE_BASE 275;name=pbs;color=#c7e9c0
Chr01	feature	RR_tract	61123403	61123417	.	.	.	ID=PPT 275;Parent=TE_BASE 275;name=ppt;color=#41ab5d
Chr01	feature	long_terminal_repeat	61123417	61123582	.	.	.	ID=LTR RIGHT 275-0;Parent=TE_BASE 275;name=ltr right;color=#f032e6
Chr01	feature	long_terminal_repeat	61118206	61118404	.	.	.	ID=LTR LEFT 275-0;Parent=TE_BASE 275;name=ltr left;color=#f032e6
Chr01	feature	nested_repeat	61069062	61081471	.	.	.	ID=TE_BASE 276;name=TE_BASE 276;annot=Class_I::LTR::Ty3/gypsy::non-chromovirus::OTA::Ogre/Tat::Retand;color=#a9a9a9
Chr01	feature	repeat_fragment	61069062	61081471	.	.	.	ID=TE 276-0;Parent=TE_BASE 276;name=TE 276;color=#a9a9a9
Chr01	feature	polypeptide_conserved_region	61071207	61071456	.	+	.	ID=DOMAIN 276-0-0;Parent=TE_BASE 276;annot=Class_I::LTR::Ty3/gypsy::non-chromovirus::OTA::Ogre/Tat::Retand GAG_tat;name=GAG;color=#225ea8
Chr01	feature	polypeptide_conserved_region	61073822	61074500	.	+	.	ID=DOMAIN 276-1-0;Parent=TE_BASE 276;annot=Class_I::LTR::Ty3/gypsy::non-chromovirus::OTA::Ogre/Tat::Retand RT_tat;name=RT;color=#feb24c
Chr01	feature	polypeptide_conserved_region	61074650	61074893	.	+	.	ID=DOMAIN 276-2-0;Parent=TE_BASE 276;annot=Class_I::LTR::Ty3/gypsy::non-chromovirus::OTA::Athila RNaseH_athila;name=RH;color=#fc4e2a
Chr01	feature	polypeptide_conserved_region	61075038	61075401	.	+	.	ID=DOMAIN 276-3-0;Parent=TE_BASE 276;annot=Class_I::LTR::Ty3/gypsy::non-chromovirus::OTA::Ogre/Tat::Ogre;name=aRH;color=#fc4e2a
Chr01	feature	polypeptide_conserved_region	61075638	61076616	.	+	.	ID=DOMAIN 276-4-0;Parent=TE_BASE 276;annot=Class_I::LTR::Ty3/gypsy::non-chromovirus::OTA::Ogre/Tat::Retand INT_tat;name=INT;color=#b10026
Chr01	feature	RR_tract	61080676	61080690	.	.	.	ID=PPT 276;Parent=TE_BASE 276;name=ppt;color=#41ab5d
Chr01	feature	long_terminal_repeat	61080752	61081471	.	.	.	ID=LTR RIGHT 276-0;Parent=TE_BASE 276;name=ltr right;color=#f032e6
Chr01	feature	long_terminal_repeat	61069062	61069790	.	.	.	ID=LTR LEFT 276-0;Parent=TE_BASE 276;name=ltr left;color=#f032e6
Chr01	feature	target_site_duplication	61069057	61069061	.	.	.	ID=TSR LEFT 276;Parent=TE_BASE 276;name=tsr left;color=#333333
Chr01	feature	target_site_duplication	61081472	61081476	.	.	.	ID=TSR RIGHT 276;Parent=TE_BASE 276;name=tsr right;color=#333333
Chr01	feature	nested_repeat	60697469	60725225	.	.	.	ID=TE_BASE 282;name=TE_BASE 282;annot=Class_I::LTR::Ty1/copia::SIRE;color=#a9a9a9
Chr01	feature	repeat_fragment	60697469	60725225	.	.	.	ID=TE 282-0;Parent=TE_BASE 282;name=TE 282;color=#a9a9a9
Chr01	feature	polypeptide_conserved_region	60723517	60723898	.	+	.	ID=DOMAIN 282-0-0;Parent=TE_BASE 282;annot=Class_I::LTR::Ty1/copia::SIRE GAG_sire;name=GAG;color=#225ea8
Chr01	feature	primer_binding_site	60697590	60697612	.	.	.	ID=PBS 282;Parent=TE_BASE 282;name=pbs;color=#c7e9c0
Chr01	feature	RR_tract	60725110	60725124	.	.	.	ID=PPT 282;Parent=TE_BASE 282;name=ppt;color=#41ab5d
Chr01	feature	long_terminal_repeat	60725152	60725225	.	.	.	ID=LTR RIGHT 282-0;Parent=TE_BASE 282;name=ltr right;color=#f032e6
Chr01	feature	long_terminal_repeat	60697469	60697556	.	.	.	ID=LTR LEFT 282-0;Parent=TE_BASE 282;name=ltr left;color=#f032e6
Chr01	feature	target_site_duplication	60697465	60697468	.	.	.	ID=TSR LEFT 282;Parent=TE_BASE 282;name=tsr left;color=#333333
Chr01	feature	target_site_duplication	60725226	60725229	.	.	.	ID=TSR RIGHT 282;Parent=TE_BASE 282;name=tsr right;color=#333333
Chr01	feature	nested_repeat	60557722	60569390	.	.	.	ID=TE_BASE 283;name=TE_BASE 283;annot=Class_I::LTR::Ty3/gypsy::chromovirus::Tekay;color=#a9a9a9
Chr01	feature	repeat_fragment	60557722	60569390	.	.	.	ID=TE 283-0;Parent=TE_BASE 283;name=TE 283;color=#a9a9a9
Chr01	feature	polypeptide_conserved_region	60562365	60562845	.	+	.	ID=DOMAIN 283-0-0;Parent=TE_BASE 283;annot=Class_I::LTR::Ty3/gypsy::chromovirus::Tekay GAG_del;name=GAG;color=#225ea8
Chr01	feature	polypeptide_conserved_region	60563883	60564555	.	+	.	ID=DOMAIN 283-1-0;Parent=TE_BASE 283;annot=Class_I::LTR::Ty3/gypsy::chromovirus::Tekay RT_del;name=RT;color=#feb24c
Chr01	feature	polypeptide_conserved_region	60564690	60565041	.	+	.	ID=DOMAIN 283-2-0;Parent=TE_BASE 283;annot=Class_I::LTR::Ty3/gypsy::chromovirus::Tekay RNaseH_del;name=RH;color=#fc4e2a
Chr01	feature	polypeptide_conserved_region	60565338	60566367	.	+	.	ID=DOMAIN 283-3-0;Parent=TE_BASE 283;annot=Class_I::LTR::Ty3/gypsy::chromovirus::Tekay INT_del;name=INT;color=#b10026
Chr01	feature	polypeptide_conserved_region	60566430	60566583	.	+	.	ID=DOMAIN 283-4-0;Parent=TE_BASE 283;annot=Class_I::LTR::Ty3/gypsy::chromovirus::Tekay CHR_tekay_Retrosor2b;name=CHD;color=#6a51a3
Chr01	feature	long_terminal_repeat	60566632	60569390	.	.	.	ID=LTR RIGHT 283-0;Parent=TE_BASE 283;name=ltr right;color=#f032e6
Chr01	feature	long_terminal_repeat	60557722	60560480	.	.	.	ID=LTR LEFT 283-0;Parent=TE_BASE 283;name=ltr left;color=#f032e6
Chr01	feature	target_site_duplication	60557717	60557721	.	.	.	ID=TSR LEFT 283;Parent=TE_BASE 283;name=tsr left;color=#333333
Chr01	feature	target_site_duplication	60569391	60569395	.	.	.	ID=TSR RIGHT 283;Parent=TE_BASE 283;name=tsr right;color=#333333
Chr01	feature	nested_repeat	60460776	60467431	.	.	.	ID=TE_BASE 285;name=TE_BASE 285;annot=Class_I::LTR::Ty3/gypsy::chromovirus::Tekay;color=#a9a9a9
Chr01	feature	repeat_fragment	60460776	60467431	.	.	.	ID=TE 285-0;Parent=TE_BASE 285;name=TE 285;color=#a9a9a9
Chr01	feature	polypeptide_conserved_region	60464129	60464609	.	-	.	ID=DOMAIN 285-0-0;Parent=TE_BASE 285;annot=Class_I::LTR::Ty3/gypsy::chromovirus::Tekay GAG_del;name=GAG;color=#225ea8
Chr01	feature	primer_binding_site	60462497	60462515	.	.	.	ID=PBS 285;Parent=TE_BASE 285;name=ppt;color=#41ab5d
Chr01	feature	long_terminal_repeat	60465736	60467431	.	.	.	ID=LTR LEFT 285-0;Parent=TE_BASE 285;name=ltr left;color=#f032e6
Chr01	feature	long_terminal_repeat	60460776	60462471	.	.	.	ID=LTR RIGHT 285-0;Parent=TE_BASE 285;name=ltr right;color=#f032e6
Chr01	feature	nested_repeat	60438486	60448734	.	.	.	ID=TE_BASE 286;name=TE_BASE 286;annot=Class_I::LTR::Ty1/copia::SIRE;color=#a9a9a9
Chr01	feature	repeat_fragment	60438486	60448734	.	.	.	ID=TE 286-0;Parent=TE_BASE 286;name=TE 286;color=#a9a9a9
Chr01	feature	polypeptide_conserved_region	60441542	60441944	.	-	.	ID=DOMAIN 286-0-0;Parent=TE_BASE 286;annot=Class_I::LTR::Ty1/copia::SIRE RNaseH_sire;name=RH;color=#fc4e2a
Chr01	feature	polypeptide_conserved_region	60442229	60442955	.	-	.	ID=DOMAIN 286-1-0;Parent=TE_BASE 286;annot=Class_I::LTR::Ty1/copia::SIRE RT_sire;name=RT;color=#feb24c
Chr01	feature	polypeptide_conserved_region	60443603	60444260	.	-	.	ID=DOMAIN 286-2-0;Parent=TE_BASE 286;annot=Class_I::LTR::Ty1/copia::SIRE INT_sire;name=INT;color=#b10026
Chr01	feature	polypeptide_conserved_region	60444413	60444659	.	-	.	ID=DOMAIN 286-3-0;Parent=TE_BASE 286;annot=Class_I::LTR::Ty1/copia::SIRE AP_sire;name=PROT;color=#ffeda0
Chr01	feature	polypeptide_conserved_region	60446201	60446750	.	-	.	ID=DOMAIN 286-4-0;Parent=TE_BASE 286;annot=Class_I::LTR::Ty1/copia::SIRE GAG_sire;name=GAG;color=#225ea8
Chr01	feature	long_terminal_repeat	60446847	60448734	.	.	.	ID=LTR LEFT 286-0;Parent=TE_BASE 286;name=ltr left;color=#f032e6
Chr01	feature	long_terminal_repeat	60438486	60440360	.	.	.	ID=LTR RIGHT 286-0;Parent=TE_BASE 286;name=ltr right;color=#f032e6
Chr01	feature	target_site_duplication	60438481	60438485	.	.	.	ID=TSR RIGHT 286;Parent=TE_BASE 286;name=tsr right;color=#333333
Chr01	feature	target_site_duplication	60448735	60448739	.	.	.	ID=TSR LEFT 286;Parent=TE_BASE 286;name=tsr left;color=#333333
Chr01	feature	nested_repeat	60320845	60333749	.	.	.	ID=TE_BASE 289;name=TE_BASE 289;annot=Class_I::LTR::Ty3/gypsy::non-chromovirus::OTA::Ogre/Tat::Retand;color=#a9a9a9
Chr01	feature	repeat_fragment	60320845	60333749	.	.	.	ID=TE 289-0;Parent=TE_BASE 289;name=TE 289;color=#a9a9a9
Chr01	feature	polypeptide_conserved_region	60323413	60323809	.	+	.	ID=DOMAIN 289-0-0;Parent=TE_BASE 289;annot=Class_I::LTR::Ty3/gypsy::non-chromovirus::OTA::Ogre/Tat::Retand GAG_tat;name=GAG;color=#225ea8
Chr01	feature	polypeptide_conserved_region	60324487	60324814	.	+	.	ID=DOMAIN 289-1-0;Parent=TE_BASE 289;annot=Class_I::LTR::Ty3/gypsy::non-chromovirus::OTA::Ogre/Tat::Retand AP_tat;name=PROT;color=#ffeda0
Chr01	feature	polypeptide_conserved_region	60325246	60325762	.	+	.	ID=DOMAIN 289-2-0;Parent=TE_BASE 289;annot=Class_I::LTR::Ty3/gypsy::non-chromovirus::OTA::Ogre/Tat::Retand RT_tat;name=RT;color=#feb24c
Chr01	feature	polypeptide_conserved_region	60326192	60326438	.	+	.	ID=DOMAIN 289-3-0;Parent=TE_BASE 289;annot=Class_I::LTR::Ty3/gypsy::non-chromovirus::OTA::Ogre/Tat::Retand RNaseH_tat;name=RH;color=#fc4e2a
Chr01	feature	polypeptide_conserved_region	60326483	60326846	.	+	.	ID=DOMAIN 289-4-0;Parent=TE_BASE 289;annot=Class_I::LTR::Ty3/gypsy::non-chromovirus::OTA::Ogre/Tat::Retand;name=aRH;color=#fc4e2a
Chr01	feature	polypeptide_conserved_region	60327236	60328271	.	+	.	ID=DOMAIN 289-5-0;Parent=TE_BASE 289;annot=Class_I::LTR::Ty3/gypsy::non-chromovirus::OTA::Ogre/Tat::Retand INT_tat;name=INT;color=#b10026
Chr01	feature	primer_binding_site	60321072	60321092	.	.	.	ID=PBS 289;Parent=TE_BASE 289;name=pbs;color=#c7e9c0
Chr01	feature	RR_tract	60333514	60333528	.	.	.	ID=PPT 289;Parent=TE_BASE 289;name=ppt;color=#41ab5d
Chr01	feature	long_terminal_repeat	60333607	60333749	.	.	.	ID=LTR RIGHT 289-0;Parent=TE_BASE 289;name=ltr right;color=#f032e6
Chr01	feature	long_terminal_repeat	60320845	60321023	.	.	.	ID=LTR LEFT 289-0;Parent=TE_BASE 289;name=ltr left;color=#f032e6
Chr01	feature	nested_repeat	60209184	60218571	.	.	.	ID=TE_BASE 291;name=TE_BASE 291;annot=Class_I::LTR::Ty3/gypsy::non-chromovirus::OTA::Athila;color=#a9a9a9
Chr01	feature	repeat_fragment	60209184	60218571	.	.	.	ID=TE 291-0;Parent=TE_BASE 291;name=TE 291;color=#a9a9a9
Chr01	feature	polypeptide_conserved_region	60210693	60211125	.	+	.	ID=DOMAIN 291-0-0;Parent=TE_BASE 291;annot=Class_I::LTR::Ty3/gypsy::non-chromovirus::OTA::Athila GAG_athila;name=GAG;color=#225ea8
Chr01	feature	polypeptide_conserved_region	60212343	60213069	.	+	.	ID=DOMAIN 291-1-0;Parent=TE_BASE 291;annot=Class_I::LTR::Ty3/gypsy::non-chromovirus::OTA::Athila RT_athila;name=RT;color=#feb24c
Chr01	feature	polypeptide_conserved_region	60213204	60213567	.	+	.	ID=DOMAIN 291-2-0;Parent=TE_BASE 291;annot=Class_I::LTR::Ty3/gypsy::non-chromovirus::OTA::Athila RNaseH_athila;name=RH;color=#fc4e2a
Chr01	feature	polypeptide_conserved_region	60213836	60214871	.	+	.	ID=DOMAIN 291-3-0;Parent=TE_BASE 291;annot=Class_I::LTR::Ty3/gypsy::non-chromovirus::OTA::Athila INT_athila;name=INT;color=#b10026
Chr01	feature	primer_binding_site	60210428	60210442	.	.	.	ID=PBS 291;Parent=TE_BASE 291;name=pbs;color=#c7e9c0
Chr01	feature	RR_tract	60217304	60217318	.	.	.	ID=PPT 291;Parent=TE_BASE 291;name=ppt;color=#41ab5d
Chr01	feature	long_terminal_repeat	60217336	60218571	.	.	.	ID=LTR RIGHT 291-0;Parent=TE_BASE 291;name=ltr right;color=#f032e6
Chr01	feature	long_terminal_repeat	60209184	60210417	.	.	.	ID=LTR LEFT 291-0;Parent=TE_BASE 291;name=ltr left;color=#f032e6
Chr01	feature	target_site_duplication	60209179	60209183	.	.	.	ID=TSR LEFT 291;Parent=TE_BASE 291;name=tsr left;color=#333333
Chr01	feature	target_site_duplication	60218572	60218576	.	.	.	ID=TSR RIGHT 291;Parent=TE_BASE 291;name=tsr right;color=#333333
Chr01	feature	nested_repeat	60129368	60134218	.	.	.	ID=TE_BASE 292;name=TE_BASE 292;annot=Class_I::LTR::Ty1/copia::Ale;color=#a9a9a9
Chr01	feature	repeat_fragment	60129368	60134218	.	.	.	ID=TE 292-0;Parent=TE_BASE 292;name=TE 292;color=#a9a9a9
Chr01	feature	polypeptide_conserved_region	60129586	60129988	.	-	.	ID=DOMAIN 292-0-0;Parent=TE_BASE 292;annot=Class_I::LTR::Ty1/copia::Ale RNaseH_retrofit;name=RH;color=#fc4e2a
Chr01	feature	polypeptide_conserved_region	60130282	60130696	.	-	.	ID=DOMAIN 292-1-0;Parent=TE_BASE 292;annot=Class_I::LTR::Ty1/copia::Ale RT_retrofit;name=RT;color=#feb24c
Chr01	feature	polypeptide_conserved_region	60131849	60132485	.	-	.	ID=DOMAIN 292-2-0;Parent=TE_BASE 292;annot=Class_I::LTR::Ty1/copia::Ale INT_retrofit;name=INT;color=#b10026
Chr01	feature	polypeptide_conserved_region	60132656	60132896	.	-	.	ID=DOMAIN 292-3-0;Parent=TE_BASE 292;annot=Class_I::LTR::Ty1/copia::Alesia AP_retrofit;name=PROT;color=#ffeda0
Chr01	feature	polypeptide_conserved_region	60133226	60133832	.	-	.	ID=DOMAIN 292-4-0;Parent=TE_BASE 292;annot=Class_I::LTR::Ty1/copia::Alesia GAG_retrofit;name=GAG;color=#225ea8
Chr01	feature	primer_binding_site	60129530	60129549	.	.	.	ID=PBS 292;Parent=TE_BASE 292;name=ppt;color=#41ab5d
Chr01	feature	RR_tract	60133992	60134006	.	.	.	ID=PPT 292;Parent=TE_BASE 292;name=pbs;color=#c7e9c0
Chr01	feature	long_terminal_repeat	60134074	60134218	.	.	.	ID=LTR LEFT 292-0;Parent=TE_BASE 292;name=ltr left;color=#f032e6
Chr01	feature	long_terminal_repeat	60129368	60129512	.	.	.	ID=LTR RIGHT 292-0;Parent=TE_BASE 292;name=ltr right;color=#f032e6
Chr01	feature	nested_repeat	60045533	60055096	.	.	.	ID=TE_BASE 294;name=TE_BASE 294;annot=Class_I::LTR::Ty1/copia::SIRE;color=#a9a9a9
Chr01	feature	repeat_fragment	60045533	60055096	.	.	.	ID=TE 294-0;Parent=TE_BASE 294;name=TE 294;color=#a9a9a9
Chr01	feature	polypeptide_conserved_region	60047533	60048031	.	+	.	ID=DOMAIN 294-0-0;Parent=TE_BASE 294;annot=Class_I::LTR::Ty1/copia::SIRE GAG_sire;name=GAG;color=#225ea8
Chr01	feature	polypeptide_conserved_region	60049586	60049829	.	+	.	ID=DOMAIN 294-1-0;Parent=TE_BASE 294;annot=Class_I::LTR::Ty1/copia::SIRE AP_sire;name=PROT;color=#ffeda0
Chr01	feature	polypeptide_conserved_region	60049991	60050627	.	+	.	ID=DOMAIN 294-2-0;Parent=TE_BASE 294;annot=Class_I::LTR::Ty1/copia::SIRE INT_sire;name=INT;color=#b10026
Chr01	feature	polypeptide_conserved_region	60051239	60051965	.	+	.	ID=DOMAIN 294-3-0;Parent=TE_BASE 294;annot=Class_I::LTR::Ty1/copia::SIRE RT_sire;name=RT;color=#feb24c
Chr01	feature	polypeptide_conserved_region	60052250	60052616	.	+	.	ID=DOMAIN 294-4-0;Parent=TE_BASE 294;annot=Class_I::LTR::Ty1/copia::SIRE RNaseH_sire;name=RH;color=#fc4e2a
Chr01	feature	primer_binding_site	60046906	60046926	.	.	.	ID=PBS 294;Parent=TE_BASE 294;name=pbs;color=#c7e9c0
Chr01	feature	RR_tract	60053774	60053788	.	.	.	ID=PPT 294;Parent=TE_BASE 294;name=ppt;color=#41ab5d
Chr01	feature	long_terminal_repeat	60053788	60055096	.	.	.	ID=LTR RIGHT 294-0;Parent=TE_BASE 294;name=ltr right;color=#f032e6
Chr01	feature	long_terminal_repeat	60045533	60046884	.	.	.	ID=LTR LEFT 294-0;Parent=TE_BASE 294;name=ltr left;color=#f032e6
Chr01	feature	nested_repeat	59950593	59961647	.	.	.	ID=TE_BASE 296;name=TE_BASE 296;annot=Class_I::LTR::Ty1/copia::SIRE;color=#a9a9a9
Chr01	feature	repeat_fragment	59950593	59961647	.	.	.	ID=TE 296-0;Parent=TE_BASE 296;name=TE 296;color=#a9a9a9
Chr01	feature	polypeptide_conserved_region	59951646	59952228	.	+	.	ID=DOMAIN 296-0-0;Parent=TE_BASE 296;annot=Class_I::LTR::Ty1/copia::SIRE GAG_sire;name=GAG;color=#225ea8
Chr01	feature	polypeptide_conserved_region	59954053	59954296	.	+	.	ID=DOMAIN 296-1-0;Parent=TE_BASE 296;annot=Class_I::LTR::Ty1/copia::SIRE AP_sire;name=PROT;color=#ffeda0
Chr01	feature	polypeptide_conserved_region	59954449	59955106	.	+	.	ID=DOMAIN 296-2-0;Parent=TE_BASE 296;annot=Class_I::LTR::Ty1/copia::SIRE INT_sire;name=INT;color=#b10026
Chr01	feature	polypeptide_conserved_region	59955853	59956573	.	+	.	ID=DOMAIN 296-3-0;Parent=TE_BASE 296;annot=Class_I::LTR::Ty1/copia::SIRE RT_sire;name=RT;color=#feb24c
Chr01	feature	polypeptide_conserved_region	59956861	59957263	.	+	.	ID=DOMAIN 296-4-0;Parent=TE_BASE 296;annot=Class_I::LTR::Ty1/copia::SIRE RNaseH_sire;name=RH;color=#fc4e2a
Chr01	feature	primer_binding_site	59950791	59950809	.	.	.	ID=PBS 296;Parent=TE_BASE 296;name=pbs;color=#c7e9c0
Chr01	feature	long_terminal_repeat	59961467	59961647	.	.	.	ID=LTR RIGHT 296-0;Parent=TE_BASE 296;name=ltr right;color=#f032e6
Chr01	feature	long_terminal_repeat	59950593	59950773	.	.	.	ID=LTR LEFT 296-0;Parent=TE_BASE 296;name=ltr left;color=#f032e6
Chr01	feature	nested_repeat	59917160	59928899	.	.	.	ID=TE_BASE 297;name=TE_BASE 297;annot=Class_I::LTR::Ty1/copia::SIRE;color=#a9a9a9
Chr01	feature	repeat_fragment	59917160	59928899	.	.	.	ID=TE 297-0;Parent=TE_BASE 297;name=TE 297;color=#a9a9a9
Chr01	feature	polypeptide_conserved_region	59926057	59926549	.	-	.	ID=DOMAIN 297-0-0;Parent=TE_BASE 297;annot=Class_I::LTR::Ty1/copia::SIRE GAG_sire;name=GAG;color=#225ea8
Chr01	feature	primer_binding_site	59917450	59917465	.	.	.	ID=PBS 297;Parent=TE_BASE 297;name=ppt;color=#41ab5d
Chr01	feature	RR_tract	59928583	59928597	.	.	.	ID=PPT 297;Parent=TE_BASE 297;name=pbs;color=#c7e9c0
Chr01	feature	long_terminal_repeat	59928614	59928899	.	.	.	ID=LTR LEFT 297-0;Parent=TE_BASE 297;name=ltr left;color=#f032e6
Chr01	feature	long_terminal_repeat	59917160	59917445	.	.	.	ID=LTR RIGHT 297-0;Parent=TE_BASE 297;name=ltr right;color=#f032e6
Chr01	feature	nested_repeat	59904071	59907331	.	.	.	ID=TE_BASE 298;name=TE_BASE 298;annot=Class_I::LTR::Ty3/gypsy::chromovirus::Reina;color=#a9a9a9
Chr01	feature	repeat_fragment	59904071	59907331	.	.	.	ID=TE 298-0;Parent=TE_BASE 298;name=TE 298;color=#a9a9a9
Chr01	feature	polypeptide_conserved_region	59905134	59905485	.	+	.	ID=DOMAIN 298-0-0;Parent=TE_BASE 298;annot=Class_I::LTR::Ty3/gypsy::chromovirus::Reina RNaseH_reina;name=RH;color=#fc4e2a
Chr01	feature	polypeptide_conserved_region	59905725	59906739	.	+	.	ID=DOMAIN 298-1-0;Parent=TE_BASE 298;annot=Class_I::LTR::Ty3/gypsy::chromovirus::Reina INT_reina;name=INT;color=#b10026
Chr01	feature	long_terminal_repeat	59907157	59907331	.	.	.	ID=LTR RIGHT 298-0;Parent=TE_BASE 298;name=ltr right;color=#f032e6
Chr01	feature	long_terminal_repeat	59904071	59904245	.	.	.	ID=LTR LEFT 298-0;Parent=TE_BASE 298;name=ltr left;color=#f032e6
Chr01	feature	nested_repeat	59675290	59680927	.	.	.	ID=TE_BASE 301;name=TE_BASE 301;annot=Class_I::LTR::Ty3/gypsy::chromovirus::Reina;color=#a9a9a9
Chr01	feature	repeat_fragment	59675290	59680927	.	.	.	ID=TE 301-0;Parent=TE_BASE 301;name=TE 301;color=#a9a9a9
Chr01	feature	polypeptide_conserved_region	59675862	59676888	.	-	.	ID=DOMAIN 301-0-0;Parent=TE_BASE 301;annot=Class_I::LTR::Ty3/gypsy::chromovirus::Reina INT_reina;name=INT;color=#b10026
Chr01	feature	polypeptide_conserved_region	59677122	59677470	.	-	.	ID=DOMAIN 301-1-0;Parent=TE_BASE 301;annot=Class_I::LTR::Ty3/gypsy::chromovirus::Reina RNaseH_reina;name=RH;color=#fc4e2a
Chr01	feature	polypeptide_conserved_region	59677608	59678283	.	-	.	ID=DOMAIN 301-2-0;Parent=TE_BASE 301;annot=Class_I::LTR::Ty3/gypsy::chromovirus::Reina RT_reina;name=RT;color=#feb24c
Chr01	feature	polypeptide_conserved_region	59679388	59679802	.	-	.	ID=DOMAIN 301-3-0;Parent=TE_BASE 301;annot=Class_I::LTR::Ty3/gypsy::chromovirus::Reina GAG_reina;name=GAG;color=#225ea8
Chr01	feature	long_terminal_repeat	59680591	59680927	.	.	.	ID=LTR LEFT 301-0;Parent=TE_BASE 301;name=ltr left;color=#f032e6
Chr01	feature	long_terminal_repeat	59675290	59675626	.	.	.	ID=LTR RIGHT 301-0;Parent=TE_BASE 301;name=ltr right;color=#f032e6
Chr01	feature	target_site_duplication	59675285	59675289	.	.	.	ID=TSR RIGHT 301;Parent=TE_BASE 301;name=tsr right;color=#333333
Chr01	feature	target_site_duplication	59680928	59680932	.	.	.	ID=TSR LEFT 301;Parent=TE_BASE 301;name=tsr left;color=#333333
Chr01	feature	nested_repeat	59645316	59653834	.	.	.	ID=TE_BASE 302;name=TE_BASE 302;annot=Class_I::LTR::Ty3/gypsy::non-chromovirus::OTA::Athila;color=#a9a9a9
Chr01	feature	repeat_fragment	59645316	59653834	.	.	.	ID=TE 302-0;Parent=TE_BASE 302;name=TE 302;color=#a9a9a9
Chr01	feature	polypeptide_conserved_region	59646941	59647406	.	+	.	ID=DOMAIN 302-0-0;Parent=TE_BASE 302;annot=Class_I::LTR::Ty3/gypsy::non-chromovirus::OTA::Athila GAG_athila;name=GAG;color=#225ea8
Chr01	feature	polypeptide_conserved_region	59648647	59649373	.	+	.	ID=DOMAIN 302-1-0;Parent=TE_BASE 302;annot=Class_I::LTR::Ty3/gypsy::non-chromovirus::OTA::Athila RT_athila;name=RT;color=#feb24c
Chr01	feature	polypeptide_conserved_region	59649508	59649871	.	+	.	ID=DOMAIN 302-2-0;Parent=TE_BASE 302;annot=Class_I::LTR::Ty3/gypsy::non-chromovirus::OTA::Athila RNaseH_athila;name=RH;color=#fc4e2a
Chr01	feature	polypeptide_conserved_region	59650144	59651179	.	+	.	ID=DOMAIN 302-3-0;Parent=TE_BASE 302;annot=Class_I::LTR::Ty3/gypsy::non-chromovirus::OTA::Athila INT_athila;name=INT;color=#b10026
Chr01	feature	primer_binding_site	59646678	59646695	.	.	.	ID=PBS 302;Parent=TE_BASE 302;name=pbs;color=#c7e9c0
Chr01	feature	RR_tract	59652460	59652474	.	.	.	ID=PPT 302;Parent=TE_BASE 302;name=ppt;color=#41ab5d
Chr01	feature	long_terminal_repeat	59652491	59653834	.	.	.	ID=LTR RIGHT 302-0;Parent=TE_BASE 302;name=ltr right;color=#f032e6
Chr01	feature	long_terminal_repeat	59645316	59646668	.	.	.	ID=LTR LEFT 302-0;Parent=TE_BASE 302;name=ltr left;color=#f032e6
Chr01	feature	nested_repeat	59631723	59644033	.	.	.	ID=TE_BASE 303;name=TE_BASE 303;annot=Class_I::LTR::Ty3/gypsy::non-chromovirus::OTA::Ogre/Tat::Retand;color=#a9a9a9
Chr01	feature	repeat_fragment	59631723	59644033	.	.	.	ID=TE 303-0;Parent=TE_BASE 303;name=TE 303;color=#a9a9a9
Chr01	feature	polypeptide_conserved_region	59633768	59634155	.	+	.	ID=DOMAIN 303-0-0;Parent=TE_BASE 303;annot=Class_I::LTR::Ty3/gypsy::non-chromovirus::OTA::Athila GAG_athila;name=GAG;color=#225ea8
Chr01	feature	polypeptide_conserved_region	59636353	59637028	.	+	.	ID=DOMAIN 303-1-0;Parent=TE_BASE 303;annot=Class_I::LTR::Ty3/gypsy::non-chromovirus::OTA::Ogre/Tat::Retand RT_tat;name=RT;color=#feb24c
Chr01	feature	polypeptide_conserved_region	59637178	59637538	.	+	.	ID=DOMAIN 303-2-0;Parent=TE_BASE 303;annot=Class_I::LTR::Ty3/gypsy::non-chromovirus::OTA::Ogre/Tat::Retand RNaseH_tat;name=RH;color=#fc4e2a
Chr01	feature	polypeptide_conserved_region	59637580	59637943	.	+	.	ID=DOMAIN 303-3-0;Parent=TE_BASE 303;annot=Class_I::LTR::Ty3/gypsy::non-chromovirus::OTA::Ogre/Tat::Ogre;name=aRH;color=#fc4e2a
Chr01	feature	polypeptide_conserved_region	59638180	59639227	.	+	.	ID=DOMAIN 303-4-0;Parent=TE_BASE 303;annot=Class_I::LTR::Ty3/gypsy::non-chromovirus::OTA::Ogre/Tat::Retand INT_tat;name=INT;color=#b10026
Chr01	feature	primer_binding_site	59632426	59632440	.	.	.	ID=PBS 303;Parent=TE_BASE 303;name=pbs;color=#c7e9c0
Chr01	feature	RR_tract	59643264	59643278	.	.	.	ID=PPT 303;Parent=TE_BASE 303;name=ppt;color=#41ab5d
Chr01	feature	long_terminal_repeat	59643340	59644033	.	.	.	ID=LTR RIGHT 303-0;Parent=TE_BASE 303;name=ltr right;color=#f032e6
Chr01	feature	long_terminal_repeat	59631723	59632416	.	.	.	ID=LTR LEFT 303-0;Parent=TE_BASE 303;name=ltr left;color=#f032e6
Chr01	feature	target_site_duplication	59631718	59631722	.	.	.	ID=TSR LEFT 303;Parent=TE_BASE 303;name=tsr left;color=#333333
Chr01	feature	target_site_duplication	59644034	59644038	.	.	.	ID=TSR RIGHT 303;Parent=TE_BASE 303;name=tsr right;color=#333333
Chr01	feature	nested_repeat	59617782	59628415	.	.	.	ID=TE_BASE 304;name=TE_BASE 304;annot=Class_I::LTR::Ty3/gypsy::non-chromovirus::OTA::Ogre/Tat::Retand;color=#a9a9a9
Chr01	feature	repeat_fragment	59617782	59628415	.	.	.	ID=TE 304-0;Parent=TE_BASE 304;name=TE 304;color=#a9a9a9
Chr01	feature	polypeptide_conserved_region	59621578	59622613	.	-	.	ID=DOMAIN 304-0-0;Parent=TE_BASE 304;annot=Class_I::LTR::Ty3/gypsy::non-chromovirus::OTA::Ogre/Tat::Retand INT_tat;name=INT;color=#b10026
Chr01	feature	polypeptide_conserved_region	59622961	59623324	.	-	.	ID=DOMAIN 304-1-0;Parent=TE_BASE 304;annot=Class_I::LTR::Ty3/gypsy::non-chromovirus::OTA::Ogre/Tat::Retand;name=aRH;color=#fc4e2a
Chr01	feature	polypeptide_conserved_region	59623369	59623735	.	-	.	ID=DOMAIN 304-2-0;Parent=TE_BASE 304;annot=Class_I::LTR::Ty3/gypsy::non-chromovirus::OTA::Ogre/Tat::Retand RNaseH_tat;name=RH;color=#fc4e2a
Chr01	feature	polypeptide_conserved_region	59623885	59624563	.	-	.	ID=DOMAIN 304-3-0;Parent=TE_BASE 304;annot=Class_I::LTR::Ty3/gypsy::non-chromovirus::OTA::Ogre/Tat::Retand RT_tat;name=RT;color=#feb24c
Chr01	feature	polypeptide_conserved_region	59625004	59625334	.	-	.	ID=DOMAIN 304-4-0;Parent=TE_BASE 304;annot=Class_I::LTR::Ty3/gypsy::non-chromovirus::OTA::Ogre/Tat::Retand AP_tat;name=PROT;color=#ffeda0
Chr01	feature	polypeptide_conserved_region	59626090	59626489	.	-	.	ID=DOMAIN 304-5-0;Parent=TE_BASE 304;annot=Class_I::LTR::Ty3/gypsy::non-chromovirus::OTA::Ogre/Tat::Retand GAG_tat;name=GAG;color=#225ea8
Chr01	feature	long_terminal_repeat	59627955	59628415	.	.	.	ID=LTR LEFT 304-0;Parent=TE_BASE 304;name=ltr left;color=#f032e6
Chr01	feature	long_terminal_repeat	59617782	59618242	.	.	.	ID=LTR RIGHT 304-0;Parent=TE_BASE 304;name=ltr right;color=#f032e6
Chr01	feature	target_site_duplication	59617777	59617781	.	.	.	ID=TSR RIGHT 304;Parent=TE_BASE 304;name=tsr right;color=#333333
Chr01	feature	target_site_duplication	59628416	59628420	.	.	.	ID=TSR LEFT 304;Parent=TE_BASE 304;name=tsr left;color=#333333
Chr01	feature	nested_repeat	59601692	59615909	.	.	.	ID=TE_BASE 305;name=TE_BASE 305;annot=Class_I::LTR::Ty3/gypsy::non-chromovirus::OTA::Ogre/Tat::Retand;color=#a9a9a9
Chr01	feature	repeat_fragment	59601692	59615909	.	.	.	ID=TE 305-0;Parent=TE_BASE 305;name=TE 305;color=#a9a9a9
Chr01	feature	polypeptide_conserved_region	59608423	59609458	.	-	.	ID=DOMAIN 305-0-0;Parent=TE_BASE 305;annot=Class_I::LTR::Ty3/gypsy::non-chromovirus::OTA::Ogre/Tat::Retand INT_tat;name=INT;color=#b10026
Chr01	feature	polypeptide_conserved_region	59609851	59610214	.	-	.	ID=DOMAIN 305-1-0;Parent=TE_BASE 305;annot=Class_I::LTR::Ty3/gypsy::non-chromovirus::OTA::Ogre/Tat::Retand;name=aRH;color=#fc4e2a
Chr01	feature	polypeptide_conserved_region	59610259	59610625	.	-	.	ID=DOMAIN 305-2-0;Parent=TE_BASE 305;annot=Class_I::LTR::Ty3/gypsy::non-chromovirus::OTA::Ogre/Tat::Retand RNaseH_tat;name=RH;color=#fc4e2a
Chr01	feature	polypeptide_conserved_region	59610775	59611453	.	-	.	ID=DOMAIN 305-3-0;Parent=TE_BASE 305;annot=Class_I::LTR::Ty3/gypsy::non-chromovirus::OTA::Ogre/Tat::Retand RT_tat;name=RT;color=#feb24c
Chr01	feature	polypeptide_conserved_region	59611885	59612212	.	-	.	ID=DOMAIN 305-4-0;Parent=TE_BASE 305;annot=Class_I::LTR::Ty3/gypsy::non-chromovirus::OTA::Ogre/Tat::Retand AP_tat;name=PROT;color=#ffeda0
Chr01	feature	polypeptide_conserved_region	59612902	59613310	.	-	.	ID=DOMAIN 305-5-0;Parent=TE_BASE 305;annot=Class_I::LTR::Ty3/gypsy::non-chromovirus::OTA::Ogre/Tat::Retand GAG_tat;name=GAG;color=#225ea8
Chr01	feature	long_terminal_repeat	59614858	59615909	.	.	.	ID=LTR LEFT 305-0;Parent=TE_BASE 305;name=ltr left;color=#f032e6
Chr01	feature	long_terminal_repeat	59601692	59602742	.	.	.	ID=LTR RIGHT 305-0;Parent=TE_BASE 305;name=ltr right;color=#f032e6
Chr01	feature	target_site_duplication	59601687	59601691	.	.	.	ID=TSR RIGHT 305;Parent=TE_BASE 305;name=tsr right;color=#333333
Chr01	feature	target_site_duplication	59615910	59615914	.	.	.	ID=TSR LEFT 305;Parent=TE_BASE 305;name=tsr left;color=#333333
Chr01	feature	nested_repeat	59589696	59597555	.	.	.	ID=TE_BASE 306;name=TE_BASE 306;annot=Class_I::LTR::Ty3/gypsy::non-chromovirus::OTA::Athila;color=#a9a9a9
Chr01	feature	repeat_fragment	59589696	59597555	.	.	.	ID=TE 306-0;Parent=TE_BASE 306;name=TE 306;color=#a9a9a9
Chr01	feature	polypeptide_conserved_region	59591322	59591790	.	+	.	ID=DOMAIN 306-0-0;Parent=TE_BASE 306;annot=Class_I::LTR::Ty3/gypsy::non-chromovirus::OTA::Athila GAG_athila;name=GAG;color=#225ea8
Chr01	feature	primer_binding_site	59591027	59591041	.	.	.	ID=PBS 306;Parent=TE_BASE 306;name=pbs;color=#c7e9c0
Chr01	feature	RR_tract	59596184	59596198	.	.	.	ID=PPT 306;Parent=TE_BASE 306;name=ppt;color=#41ab5d
Chr01	feature	long_terminal_repeat	59596214	59597555	.	.	.	ID=LTR RIGHT 306-0;Parent=TE_BASE 306;name=ltr right;color=#f032e6
Chr01	feature	long_terminal_repeat	59589696	59591016	.	.	.	ID=LTR LEFT 306-0;Parent=TE_BASE 306;name=ltr left;color=#f032e6
Chr01	feature	target_site_duplication	59589691	59589695	.	.	.	ID=TSR LEFT 306;Parent=TE_BASE 306;name=tsr left;color=#333333
Chr01	feature	target_site_duplication	59597556	59597560	.	.	.	ID=TSR RIGHT 306;Parent=TE_BASE 306;name=tsr right;color=#333333
Chr01	feature	nested_repeat	59506548	59519562	.	.	.	ID=TE_BASE 308;name=TE_BASE 308;annot=Class_I::LTR::Ty1/copia::SIRE;color=#a9a9a9
Chr01	feature	repeat_fragment	59506548	59519562	.	.	.	ID=TE 308-0;Parent=TE_BASE 308;name=TE 308;color=#a9a9a9
Chr01	feature	polypeptide_conserved_region	59508185	59508713	.	+	.	ID=DOMAIN 308-0-0;Parent=TE_BASE 308;annot=Class_I::LTR::Ty1/copia::SIRE GAG_sire;name=GAG;color=#225ea8
Chr01	feature	polypeptide_conserved_region	59510602	59510836	.	+	.	ID=DOMAIN 308-1-0;Parent=TE_BASE 308;annot=Class_I::LTR::Ty1/copia::SIRE AP_sire;name=PROT;color=#ffeda0
Chr01	feature	polypeptide_conserved_region	59510976	59511633	.	+	.	ID=DOMAIN 308-2-0;Parent=TE_BASE 308;annot=Class_I::LTR::Ty1/copia::SIRE INT_sire;name=INT;color=#b10026
Chr01	feature	polypeptide_conserved_region	59512284	59513007	.	+	.	ID=DOMAIN 308-3-0;Parent=TE_BASE 308;annot=Class_I::LTR::Ty1/copia::SIRE RT_sire;name=RT;color=#feb24c
Chr01	feature	polypeptide_conserved_region	59513295	59513697	.	+	.	ID=DOMAIN 308-4-0;Parent=TE_BASE 308;annot=Class_I::LTR::Ty1/copia::SIRE RNaseH_sire;name=RH;color=#fc4e2a
Chr01	feature	primer_binding_site	59508120	59508138	.	.	.	ID=PBS 308;Parent=TE_BASE 308;name=pbs;color=#c7e9c0
Chr01	feature	RR_tract	59518011	59518025	.	.	.	ID=PPT 308;Parent=TE_BASE 308;name=ppt;color=#41ab5d
Chr01	feature	long_terminal_repeat	59518025	59519562	.	.	.	ID=LTR RIGHT 308-0;Parent=TE_BASE 308;name=ltr right;color=#f032e6
Chr01	feature	long_terminal_repeat	59506548	59508081	.	.	.	ID=LTR LEFT 308-0;Parent=TE_BASE 308;name=ltr left;color=#f032e6
Chr01	feature	target_site_duplication	59506543	59506547	.	.	.	ID=TSR LEFT 308;Parent=TE_BASE 308;name=tsr left;color=#333333
Chr01	feature	target_site_duplication	59519563	59519567	.	.	.	ID=TSR RIGHT 308;Parent=TE_BASE 308;name=tsr right;color=#333333
Chr01	feature	nested_repeat	59399651	59410166	.	.	.	ID=TE_BASE 309;name=TE_BASE 309;annot=Class_I::LTR::Ty3/gypsy::chromovirus::Tekay;color=#a9a9a9
Chr01	feature	repeat_fragment	59399651	59410166	.	.	.	ID=TE 309-0;Parent=TE_BASE 309;name=TE 309;color=#a9a9a9
Chr01	feature	polypeptide_conserved_region	59405362	59406085	.	+	.	ID=DOMAIN 309-0-0;Parent=TE_BASE 309;annot=Class_I::LTR::Ty3/gypsy::chromovirus::Tekay GAG_del;name=GAG;color=#225ea8
Chr01	feature	polypeptide_conserved_region	59406898	59407570	.	+	.	ID=DOMAIN 309-1-0;Parent=TE_BASE 309;annot=Class_I::LTR::Ty3/gypsy::chromovirus::Tekay RT_del;name=RT;color=#feb24c
Chr01	feature	polypeptide_conserved_region	59407705	59408056	.	+	.	ID=DOMAIN 309-2-0;Parent=TE_BASE 309;annot=Class_I::LTR::Ty3/gypsy::chromovirus::Tekay RNaseH_del;name=RH;color=#fc4e2a
Chr01	feature	polypeptide_conserved_region	59408359	59409388	.	+	.	ID=DOMAIN 309-3-0;Parent=TE_BASE 309;annot=Class_I::LTR::Ty3/gypsy::chromovirus::Tekay INT_del;name=INT;color=#b10026
Chr01	feature	polypeptide_conserved_region	59409451	59409604	.	+	.	ID=DOMAIN 309-4-0;Parent=TE_BASE 309;annot=Class_I::LTR::Ty3/gypsy::chromovirus::Tekay CHR_tekay_Retrosor2b;name=CHD;color=#6a51a3
Chr01	feature	RR_tract	59409975	59409989	.	.	.	ID=PPT 309;Parent=TE_BASE 309;name=ppt;color=#41ab5d
Chr01	feature	long_terminal_repeat	59409990	59410166	.	.	.	ID=LTR RIGHT 309-0;Parent=TE_BASE 309;name=ltr right;color=#f032e6
Chr01	feature	long_terminal_repeat	59399651	59399827	.	.	.	ID=LTR LEFT 309-0;Parent=TE_BASE 309;name=ltr left;color=#f032e6
Chr01	feature	nested_repeat	59263460	59275718	.	.	.	ID=TE_BASE 312;name=TE_BASE 312;annot=Class_I::LTR::Ty3/gypsy::non-chromovirus::OTA::Athila;color=#a9a9a9
Chr01	feature	repeat_fragment	59263460	59275718	.	.	.	ID=TE 312-0;Parent=TE_BASE 312;name=TE 312;color=#a9a9a9
Chr01	feature	polypeptide_conserved_region	59264853	59265108	.	-	.	ID=DOMAIN 312-0-0;Parent=TE_BASE 312;annot=Class_I::LTR::Ty3/gypsy::non-chromovirus::OTA::Athila AP_athila;name=PROT;color=#ffeda0
Chr01	feature	polypeptide_conserved_region	59265853	59266342	.	-	.	ID=DOMAIN 312-1-0;Parent=TE_BASE 312;annot=Class_I::LTR::Ty3/gypsy::non-chromovirus::OTA::Athila GAG_athila;name=GAG;color=#225ea8
Chr01	feature	primer_binding_site	59263599	59263619	.	.	.	ID=PBS 312;Parent=TE_BASE 312;name=ppt;color=#41ab5d
Chr01	feature	RR_tract	59275592	59275606	.	.	.	ID=PPT 312;Parent=TE_BASE 312;name=pbs;color=#c7e9c0
Chr01	feature	long_terminal_repeat	59275661	59275718	.	.	.	ID=LTR LEFT 312-0;Parent=TE_BASE 312;name=ltr left;color=#f032e6
Chr01	feature	long_terminal_repeat	59263460	59263522	.	.	.	ID=LTR RIGHT 312-0;Parent=TE_BASE 312;name=ltr right;color=#f032e6
Chr01	feature	nested_repeat	59242840	59258111	.	.	.	ID=TE_BASE 313;name=TE_BASE 313;annot=Class_I::LTR::Ty3/gypsy::non-chromovirus::OTA::Ogre/Tat::Retand;color=#a9a9a9
Chr01	feature	repeat_fragment	59242840	59258111	.	.	.	ID=TE 313-0;Parent=TE_BASE 313;name=TE 313;color=#a9a9a9
Chr01	feature	polypeptide_conserved_region	59245414	59245822	.	+	.	ID=DOMAIN 313-0-0;Parent=TE_BASE 313;annot=Class_I::LTR::Ty3/gypsy::non-chromovirus::OTA::Ogre/Tat::Retand GAG_tat;name=GAG;color=#225ea8
Chr01	feature	polypeptide_conserved_region	59246494	59246821	.	+	.	ID=DOMAIN 313-1-0;Parent=TE_BASE 313;annot=Class_I::LTR::Ty3/gypsy::non-chromovirus::OTA::Ogre/Tat::Retand AP_tat;name=PROT;color=#ffeda0
Chr01	feature	polypeptide_conserved_region	59247253	59247931	.	+	.	ID=DOMAIN 313-2-0;Parent=TE_BASE 313;annot=Class_I::LTR::Ty3/gypsy::non-chromovirus::OTA::Ogre/Tat::Retand RT_tat;name=RT;color=#feb24c
Chr01	feature	polypeptide_conserved_region	59248066	59248432	.	+	.	ID=DOMAIN 313-3-0;Parent=TE_BASE 313;annot=Class_I::LTR::Ty3/gypsy::non-chromovirus::OTA::Ogre/Tat::Retand RNaseH_tat;name=RH;color=#fc4e2a
Chr01	feature	polypeptide_conserved_region	59248492	59248855	.	+	.	ID=DOMAIN 313-4-0;Parent=TE_BASE 313;annot=Class_I::LTR::Ty3/gypsy::non-chromovirus::OTA::Ogre/Tat::Retand;name=aRH;color=#fc4e2a
Chr01	feature	polypeptide_conserved_region	59249239	59250274	.	+	.	ID=DOMAIN 313-5-0;Parent=TE_BASE 313;annot=Class_I::LTR::Ty3/gypsy::non-chromovirus::OTA::Ogre/Tat::Retand INT_tat;name=INT;color=#b10026
Chr01	feature	primer_binding_site	59243870	59243886	.	.	.	ID=PBS 313;Parent=TE_BASE 313;name=pbs;color=#c7e9c0
Chr01	feature	RR_tract	59257068	59257082	.	.	.	ID=PPT 313;Parent=TE_BASE 313;name=ppt;color=#41ab5d
Chr01	feature	long_terminal_repeat	59257086	59258111	.	.	.	ID=LTR RIGHT 313-0;Parent=TE_BASE 313;name=ltr right;color=#f032e6
Chr01	feature	long_terminal_repeat	59242840	59243865	.	.	.	ID=LTR LEFT 313-0;Parent=TE_BASE 313;name=ltr left;color=#f032e6
Chr01	feature	target_site_duplication	59242835	59242839	.	.	.	ID=TSR LEFT 313;Parent=TE_BASE 313;name=tsr left;color=#333333
Chr01	feature	target_site_duplication	59258112	59258116	.	.	.	ID=TSR RIGHT 313;Parent=TE_BASE 313;name=tsr right;color=#333333
Chr01	feature	nested_repeat	59214604	59222889	.	.	.	ID=TE_BASE 314;name=TE_BASE 314;annot=Class_I::LTR::Ty3/gypsy::non-chromovirus::OTA::Athila;color=#a9a9a9
Chr01	feature	repeat_fragment	59214604	59222889	.	.	.	ID=TE 314-0;Parent=TE_BASE 314;name=TE 314;color=#a9a9a9
Chr01	feature	polypeptide_conserved_region	59219299	59219557	.	-	.	ID=DOMAIN 314-0-0;Parent=TE_BASE 314;annot=Class_I::LTR::Ty3/gypsy::non-chromovirus::OTA::Athila AP_athila;name=PROT;color=#ffeda0
Chr01	feature	polypeptide_conserved_region	59220307	59220796	.	-	.	ID=DOMAIN 314-1-0;Parent=TE_BASE 314;annot=Class_I::LTR::Ty3/gypsy::non-chromovirus::OTA::Athila GAG_athila;name=GAG;color=#225ea8
Chr01	feature	long_terminal_repeat	59221234	59222889	.	.	.	ID=LTR LEFT 314-0;Parent=TE_BASE 314;name=ltr left;color=#f032e6
Chr01	feature	long_terminal_repeat	59214604	59216259	.	.	.	ID=LTR RIGHT 314-0;Parent=TE_BASE 314;name=ltr right;color=#f032e6
Chr01	feature	target_site_duplication	59214599	59214603	.	.	.	ID=TSR RIGHT 314;Parent=TE_BASE 314;name=tsr right;color=#333333
Chr01	feature	target_site_duplication	59222890	59222894	.	.	.	ID=TSR LEFT 314;Parent=TE_BASE 314;name=tsr left;color=#333333
Chr01	feature	nested_repeat	59181923	59191268	.	.	.	ID=TE_BASE 315;name=TE_BASE 315;annot=Class_I::LTR::Ty3/gypsy::non-chromovirus::OTA::Athila;color=#a9a9a9
Chr01	feature	repeat_fragment	59181923	59191268	.	.	.	ID=TE 315-0;Parent=TE_BASE 315;name=TE 315;color=#a9a9a9
Chr01	feature	polypeptide_conserved_region	59183426	59183858	.	+	.	ID=DOMAIN 315-0-0;Parent=TE_BASE 315;annot=Class_I::LTR::Ty3/gypsy::non-chromovirus::OTA::Athila GAG_athila;name=GAG;color=#225ea8
Chr01	feature	polypeptide_conserved_region	59185076	59185649	.	+	.	ID=DOMAIN 315-1-0;Parent=TE_BASE 315;annot=Class_I::LTR::Ty3/gypsy::non-chromovirus::OTA::Athila RT_athila;name=RT;color=#feb24c
Chr01	feature	polypeptide_conserved_region	59185942	59186305	.	+	.	ID=DOMAIN 315-2-0;Parent=TE_BASE 315;annot=Class_I::LTR::Ty3/gypsy::non-chromovirus::OTA::Athila RNaseH_athila;name=RH;color=#fc4e2a
Chr01	feature	polypeptide_conserved_region	59186575	59187610	.	+	.	ID=DOMAIN 315-3-0;Parent=TE_BASE 315;annot=Class_I::LTR::Ty3/gypsy::non-chromovirus::OTA::Athila INT_athila;name=INT;color=#b10026
Chr01	feature	primer_binding_site	59183165	59183179	.	.	.	ID=PBS 315;Parent=TE_BASE 315;name=pbs;color=#c7e9c0
Chr01	feature	RR_tract	59189999	59190013	.	.	.	ID=PPT 315;Parent=TE_BASE 315;name=ppt;color=#41ab5d
Chr01	feature	long_terminal_repeat	59190034	59191268	.	.	.	ID=LTR RIGHT 315-0;Parent=TE_BASE 315;name=ltr right;color=#f032e6
Chr01	feature	long_terminal_repeat	59181923	59183158	.	.	.	ID=LTR LEFT 315-0;Parent=TE_BASE 315;name=ltr left;color=#f032e6
Chr01	feature	target_site_duplication	59181919	59181922	.	.	.	ID=TSR LEFT 315;Parent=TE_BASE 315;name=tsr left;color=#333333
Chr01	feature	target_site_duplication	59191269	59191272	.	.	.	ID=TSR RIGHT 315;Parent=TE_BASE 315;name=tsr right;color=#333333
Chr01	feature	nested_repeat	59079937	59091886	.	.	.	ID=TE_BASE 317;name=TE_BASE 317;annot=Class_I::LTR::Ty3/gypsy::non-chromovirus::OTA::Ogre/Tat::Retand;color=#a9a9a9
Chr01	feature	repeat_fragment	59079937	59091886	.	.	.	ID=TE 317-0;Parent=TE_BASE 317;name=TE 317;color=#a9a9a9
Chr01	feature	polypeptide_conserved_region	59081872	59082271	.	+	.	ID=DOMAIN 317-0-0;Parent=TE_BASE 317;annot=Class_I::LTR::Ty3/gypsy::non-chromovirus::OTA::Ogre/Tat::Retand GAG_tat;name=GAG;color=#225ea8
Chr01	feature	polypeptide_conserved_region	59083027	59083360	.	+	.	ID=DOMAIN 317-1-0;Parent=TE_BASE 317;annot=Class_I::LTR::Ty3/gypsy::non-chromovirus::OTA::Ogre/Tat::Retand AP_tat;name=PROT;color=#ffeda0
Chr01	feature	polypeptide_conserved_region	59083798	59084476	.	+	.	ID=DOMAIN 317-2-0;Parent=TE_BASE 317;annot=Class_I::LTR::Ty3/gypsy::non-chromovirus::OTA::Ogre/Tat::Retand RT_tat;name=RT;color=#feb24c
Chr01	feature	polypeptide_conserved_region	59084614	59084980	.	+	.	ID=DOMAIN 317-3-0;Parent=TE_BASE 317;annot=Class_I::LTR::Ty3/gypsy::non-chromovirus::OTA::Ogre/Tat::Retand RNaseH_tat;name=RH;color=#fc4e2a
Chr01	feature	polypeptide_conserved_region	59085040	59085403	.	+	.	ID=DOMAIN 317-4-0;Parent=TE_BASE 317;annot=Class_I::LTR::Ty3/gypsy::non-chromovirus::OTA::Ogre/Tat::Retand;name=aRH;color=#fc4e2a
Chr01	feature	polypeptide_conserved_region	59085742	59086777	.	+	.	ID=DOMAIN 317-5-0;Parent=TE_BASE 317;annot=Class_I::LTR::Ty3/gypsy::non-chromovirus::OTA::Ogre/Tat::Retand INT_tat;name=INT;color=#b10026
Chr01	feature	primer_binding_site	59080400	59080414	.	.	.	ID=PBS 317;Parent=TE_BASE 317;name=pbs;color=#c7e9c0
Chr01	feature	RR_tract	59091375	59091389	.	.	.	ID=PPT 317;Parent=TE_BASE 317;name=ppt;color=#41ab5d
Chr01	feature	long_terminal_repeat	59091426	59091886	.	.	.	ID=LTR RIGHT 317-0;Parent=TE_BASE 317;name=ltr right;color=#f032e6
Chr01	feature	long_terminal_repeat	59079937	59080396	.	.	.	ID=LTR LEFT 317-0;Parent=TE_BASE 317;name=ltr left;color=#f032e6
Chr01	feature	target_site_duplication	59079932	59079936	.	.	.	ID=TSR LEFT 317;Parent=TE_BASE 317;name=tsr left;color=#333333
Chr01	feature	target_site_duplication	59091887	59091891	.	.	.	ID=TSR RIGHT 317;Parent=TE_BASE 317;name=tsr right;color=#333333
Chr01	feature	nested_repeat	59056306	59068617	.	.	.	ID=TE_BASE 318;name=TE_BASE 318;annot=Class_I::LTR::Ty3/gypsy::non-chromovirus::OTA::Ogre/Tat::Retand;color=#a9a9a9
Chr01	feature	repeat_fragment	59056306	59068617	.	.	.	ID=TE 318-0;Parent=TE_BASE 318;name=TE 318;color=#a9a9a9
Chr01	feature	polypeptide_conserved_region	59061042	59061720	.	+	.	ID=DOMAIN 318-0-0;Parent=TE_BASE 318;annot=Class_I::LTR::Ty3/gypsy::non-chromovirus::OTA::Ogre/Tat::Retand RT_tat;name=RT;color=#feb24c
Chr01	feature	polypeptide_conserved_region	59061867	59062227	.	+	.	ID=DOMAIN 318-1-0;Parent=TE_BASE 318;annot=Class_I::LTR::Ty3/gypsy::non-chromovirus::OTA::Ogre/Tat::Retand RNaseH_tat;name=RH;color=#fc4e2a
Chr01	feature	polypeptide_conserved_region	59062304	59062547	.	+	.	ID=DOMAIN 318-2-0;Parent=TE_BASE 318;annot=Class_I::LTR::Ty3/gypsy::non-chromovirus::OTA::Ogre/Tat::Ogre;name=aRH;color=#fc4e2a
Chr01	feature	polypeptide_conserved_region	59062867	59063914	.	+	.	ID=DOMAIN 318-3-0;Parent=TE_BASE 318;annot=Class_I::LTR::Ty3/gypsy::non-chromovirus::OTA::Ogre/Tat::Retand INT_tat;name=INT;color=#b10026
Chr01	feature	primer_binding_site	59057022	59057040	.	.	.	ID=PBS 318;Parent=TE_BASE 318;name=pbs;color=#c7e9c0
Chr01	feature	RR_tract	59067903	59067917	.	.	.	ID=PPT 318;Parent=TE_BASE 318;name=ppt;color=#41ab5d
Chr01	feature	long_terminal_repeat	59067917	59068617	.	.	.	ID=LTR RIGHT 318-0;Parent=TE_BASE 318;name=ltr right;color=#f032e6
Chr01	feature	long_terminal_repeat	59056306	59057012	.	.	.	ID=LTR LEFT 318-0;Parent=TE_BASE 318;name=ltr left;color=#f032e6
Chr01	feature	target_site_duplication	59056301	59056305	.	.	.	ID=TSR LEFT 318;Parent=TE_BASE 318;name=tsr left;color=#333333
Chr01	feature	target_site_duplication	59068618	59068622	.	.	.	ID=TSR RIGHT 318;Parent=TE_BASE 318;name=tsr right;color=#333333
Chr01	feature	nested_repeat	58976740	58983739	.	.	.	ID=TE_BASE 321;name=TE_BASE 321;annot=Class_I::LTR::Ty1/copia::SIRE;color=#a9a9a9
Chr01	feature	repeat_fragment	58976740	58983739	.	.	.	ID=TE 321-0;Parent=TE_BASE 321;name=TE 321;color=#a9a9a9
Chr01	feature	polypeptide_conserved_region	58978366	58978768	.	-	.	ID=DOMAIN 321-0-0;Parent=TE_BASE 321;annot=Class_I::LTR::Ty1/copia::SIRE RNaseH_sire;name=RH;color=#fc4e2a
Chr01	feature	polypeptide_conserved_region	58979250	58979778	.	-	.	ID=DOMAIN 321-1-0;Parent=TE_BASE 321;annot=Class_I::LTR::Ty1/copia::SIRE RT_sire;name=RT;color=#feb24c
Chr01	feature	polypeptide_conserved_region	58980426	58981083	.	-	.	ID=DOMAIN 321-2-0;Parent=TE_BASE 321;annot=Class_I::LTR::Ty1/copia::SIRE INT_sire;name=INT;color=#b10026
Chr01	feature	polypeptide_conserved_region	58981257	58981482	.	-	.	ID=DOMAIN 321-3-0;Parent=TE_BASE 321;annot=Class_I::LTR::Ty1/copia::SIRE AP_sire;name=PROT;color=#ffeda0
Chr01	feature	polypeptide_conserved_region	58983024	58983573	.	-	.	ID=DOMAIN 321-4-0;Parent=TE_BASE 321;annot=Class_I::LTR::Ty1/copia::SIRE GAG_sire;name=GAG;color=#225ea8
Chr01	feature	long_terminal_repeat	58983670	58983739	.	.	.	ID=LTR LEFT 321-0;Parent=TE_BASE 321;name=ltr left;color=#f032e6
Chr01	feature	long_terminal_repeat	58976740	58976809	.	.	.	ID=LTR RIGHT 321-0;Parent=TE_BASE 321;name=ltr right;color=#f032e6
Chr01	feature	nested_repeat	58942653	58955823	.	.	.	ID=TE_BASE 322;name=TE_BASE 322;annot=Class_I::LTR::Ty1/copia::SIRE;color=#a9a9a9
Chr01	feature	repeat_fragment	58942653	58955823	.	.	.	ID=TE 322-0;Parent=TE_BASE 322;name=TE 322;color=#a9a9a9
Chr01	feature	polypeptide_conserved_region	58948662	58949064	.	-	.	ID=DOMAIN 322-0-0;Parent=TE_BASE 322;annot=Class_I::LTR::Ty1/copia::SIRE RNaseH_sire;name=RH;color=#fc4e2a
Chr01	feature	polypeptide_conserved_region	58949352	58950063	.	-	.	ID=DOMAIN 322-1-0;Parent=TE_BASE 322;annot=Class_I::LTR::Ty1/copia::SIRE RT_sire;name=RT;color=#feb24c
Chr01	feature	polypeptide_conserved_region	58950713	58951370	.	-	.	ID=DOMAIN 322-2-0;Parent=TE_BASE 322;annot=Class_I::LTR::Ty1/copia::SIRE INT_sire;name=INT;color=#b10026
Chr01	feature	polypeptide_conserved_region	58951523	58951766	.	-	.	ID=DOMAIN 322-3-0;Parent=TE_BASE 322;annot=Class_I::LTR::Ty1/copia::SIRE AP_sire;name=PROT;color=#ffeda0
Chr01	feature	polypeptide_conserved_region	58953649	58954183	.	-	.	ID=DOMAIN 322-4-0;Parent=TE_BASE 322;annot=Class_I::LTR::Ty1/copia::SIRE GAG_sire;name=GAG;color=#225ea8
Chr01	feature	primer_binding_site	58944244	58944262	.	.	.	ID=PBS 322;Parent=TE_BASE 322;name=ppt;color=#41ab5d
Chr01	feature	RR_tract	58954204	58954218	.	.	.	ID=PPT 322;Parent=TE_BASE 322;name=pbs;color=#c7e9c0
Chr01	feature	long_terminal_repeat	58954288	58955823	.	.	.	ID=LTR LEFT 322-0;Parent=TE_BASE 322;name=ltr left;color=#f032e6
Chr01	feature	long_terminal_repeat	58942653	58944177	.	.	.	ID=LTR RIGHT 322-0;Parent=TE_BASE 322;name=ltr right;color=#f032e6
Chr01	feature	target_site_duplication	58942648	58942652	.	.	.	ID=TSR RIGHT 322;Parent=TE_BASE 322;name=tsr right;color=#333333
Chr01	feature	target_site_duplication	58955824	58955828	.	.	.	ID=TSR LEFT 322;Parent=TE_BASE 322;name=tsr left;color=#333333
Chr01	feature	nested_repeat	58777993	58787278	.	.	.	ID=TE_BASE 323;name=TE_BASE 323;annot=Class_I::LTR::Ty3/gypsy::non-chromovirus::OTA::Athila;color=#a9a9a9
Chr01	feature	repeat_fragment	58777993	58787278	.	.	.	ID=TE 323-0;Parent=TE_BASE 323;name=TE 323;color=#a9a9a9
Chr01	feature	polypeptide_conserved_region	58779980	58780442	.	+	.	ID=DOMAIN 323-0-0;Parent=TE_BASE 323;annot=Class_I::LTR::Ty3/gypsy::non-chromovirus::OTA::Athila GAG_athila;name=GAG;color=#225ea8
Chr01	feature	polypeptide_conserved_region	58781365	58781644	.	+	.	ID=DOMAIN 323-1-0;Parent=TE_BASE 323;annot=Class_I::LTR::Ty3/gypsy::non-chromovirus::OTA::Athila AP_athila;name=PROT;color=#ffeda0
Chr01	feature	primer_binding_site	58779512	58779529	.	.	.	ID=PBS 323;Parent=TE_BASE 323;name=pbs;color=#c7e9c0
Chr01	feature	RR_tract	58785740	58785754	.	.	.	ID=PPT 323;Parent=TE_BASE 323;name=ppt;color=#41ab5d
Chr01	feature	long_terminal_repeat	58785773	58787278	.	.	.	ID=LTR RIGHT 323-0;Parent=TE_BASE 323;name=ltr right;color=#f032e6
Chr01	feature	long_terminal_repeat	58777993	58779498	.	.	.	ID=LTR LEFT 323-0;Parent=TE_BASE 323;name=ltr left;color=#f032e6
Chr01	feature	nested_repeat	58751120	58759499	.	.	.	ID=TE_BASE 324;name=TE_BASE 324;annot=Class_I::LTR::Ty3/gypsy::non-chromovirus::OTA::Athila;color=#a9a9a9
Chr01	feature	repeat_fragment	58751120	58759499	.	.	.	ID=TE 324-0;Parent=TE_BASE 324;name=TE 324;color=#a9a9a9
Chr01	feature	polypeptide_conserved_region	58752676	58753141	.	+	.	ID=DOMAIN 324-0-0;Parent=TE_BASE 324;annot=Class_I::LTR::Ty3/gypsy::non-chromovirus::OTA::Athila GAG_athila;name=GAG;color=#225ea8
Chr01	feature	polypeptide_conserved_region	58754368	58755094	.	+	.	ID=DOMAIN 324-1-0;Parent=TE_BASE 324;annot=Class_I::LTR::Ty3/gypsy::non-chromovirus::OTA::Athila RT_athila;name=RT;color=#feb24c
Chr01	feature	polypeptide_conserved_region	58755226	58755589	.	+	.	ID=DOMAIN 324-2-0;Parent=TE_BASE 324;annot=Class_I::LTR::Ty3/gypsy::non-chromovirus::OTA::Athila RNaseH_athila;name=RH;color=#fc4e2a
Chr01	feature	polypeptide_conserved_region	58755862	58756897	.	+	.	ID=DOMAIN 324-3-0;Parent=TE_BASE 324;annot=Class_I::LTR::Ty3/gypsy::non-chromovirus::OTA::Athila INT_athila;name=INT;color=#b10026
Chr01	feature	primer_binding_site	58752413	58752430	.	.	.	ID=PBS 324;Parent=TE_BASE 324;name=pbs;color=#c7e9c0
Chr01	feature	RR_tract	58758186	58758200	.	.	.	ID=PPT 324;Parent=TE_BASE 324;name=ppt;color=#41ab5d
Chr01	feature	long_terminal_repeat	58758217	58759499	.	.	.	ID=LTR RIGHT 324-0;Parent=TE_BASE 324;name=ltr right;color=#f032e6
Chr01	feature	long_terminal_repeat	58751120	58752403	.	.	.	ID=LTR LEFT 324-0;Parent=TE_BASE 324;name=ltr left;color=#f032e6
Chr01	feature	target_site_duplication	58751115	58751119	.	.	.	ID=TSR LEFT 324;Parent=TE_BASE 324;name=tsr left;color=#333333
Chr01	feature	target_site_duplication	58759500	58759504	.	.	.	ID=TSR RIGHT 324;Parent=TE_BASE 324;name=tsr right;color=#333333
Chr01	feature	nested_repeat	58728394	58742658	.	.	.	ID=TE_BASE 325;name=TE_BASE 325;annot=Class_I::LTR::Ty3/gypsy::non-chromovirus::OTA::Ogre/Tat::Retand;color=#a9a9a9
Chr01	feature	repeat_fragment	58728394	58742658	.	.	.	ID=TE 325-0;Parent=TE_BASE 325;name=TE 325;color=#a9a9a9
Chr01	feature	polypeptide_conserved_region	58735181	58736216	.	-	.	ID=DOMAIN 325-0-0;Parent=TE_BASE 325;annot=Class_I::LTR::Ty3/gypsy::non-chromovirus::OTA::Ogre/Tat::Retand INT_tat;name=INT;color=#b10026
Chr01	feature	polypeptide_conserved_region	58736609	58736972	.	-	.	ID=DOMAIN 325-1-0;Parent=TE_BASE 325;annot=Class_I::LTR::Ty3/gypsy::non-chromovirus::OTA::Ogre/Tat::Retand;name=aRH;color=#fc4e2a
Chr01	feature	polypeptide_conserved_region	58737017	58737383	.	-	.	ID=DOMAIN 325-2-0;Parent=TE_BASE 325;annot=Class_I::LTR::Ty3/gypsy::non-chromovirus::OTA::Ogre/Tat::Retand RNaseH_tat;name=RH;color=#fc4e2a
Chr01	feature	polypeptide_conserved_region	58737533	58738211	.	-	.	ID=DOMAIN 325-3-0;Parent=TE_BASE 325;annot=Class_I::LTR::Ty3/gypsy::non-chromovirus::OTA::Ogre/Tat::Retand RT_tat;name=RT;color=#feb24c
Chr01	feature	polypeptide_conserved_region	58738643	58738958	.	-	.	ID=DOMAIN 325-4-0;Parent=TE_BASE 325;annot=Class_I::LTR::Ty3/gypsy::non-chromovirus::OTA::Ogre/Tat::Retand AP_tat;name=PROT;color=#ffeda0
Chr01	feature	polypeptide_conserved_region	58739658	58740066	.	-	.	ID=DOMAIN 325-5-0;Parent=TE_BASE 325;annot=Class_I::LTR::Ty3/gypsy::non-chromovirus::OTA::Ogre/Tat::Retand GAG_tat;name=GAG;color=#225ea8
Chr01	feature	long_terminal_repeat	58741614	58742658	.	.	.	ID=LTR LEFT 325-0;Parent=TE_BASE 325;name=ltr left;color=#f032e6
Chr01	feature	long_terminal_repeat	58728394	58729438	.	.	.	ID=LTR RIGHT 325-0;Parent=TE_BASE 325;name=ltr right;color=#f032e6
Chr01	feature	target_site_duplication	58728389	58728393	.	.	.	ID=TSR RIGHT 325;Parent=TE_BASE 325;name=tsr right;color=#333333
Chr01	feature	target_site_duplication	58742659	58742663	.	.	.	ID=TSR LEFT 325;Parent=TE_BASE 325;name=tsr left;color=#333333
Chr01	feature	nested_repeat	58594531	58608040	.	.	.	ID=TE_BASE 331;name=TE_BASE 331;annot=Class_I::LTR::Ty3/gypsy::non-chromovirus::OTA::Ogre/Tat::Retand;color=#a9a9a9
Chr01	feature	repeat_fragment	58594531	58608040	.	.	.	ID=TE 331-0;Parent=TE_BASE 331;name=TE 331;color=#a9a9a9
Chr01	feature	polypeptide_conserved_region	58601649	58602675	.	-	.	ID=DOMAIN 331-0-0;Parent=TE_BASE 331;annot=Class_I::LTR::Ty3/gypsy::non-chromovirus::OTA::Ogre/Tat::Retand INT_tat;name=INT;color=#b10026
Chr01	feature	polypeptide_conserved_region	58602984	58603347	.	-	.	ID=DOMAIN 331-1-0;Parent=TE_BASE 331;annot=Class_I::LTR::Ty3/gypsy::non-chromovirus::OTA::Ogre/Tat::Retand;name=aRH;color=#fc4e2a
Chr01	feature	polypeptide_conserved_region	58603392	58603755	.	-	.	ID=DOMAIN 331-2-0;Parent=TE_BASE 331;annot=Class_I::LTR::Ty3/gypsy::non-chromovirus::OTA::Ogre/Tat::Retand RNaseH_tat;name=RH;color=#fc4e2a
Chr01	feature	polypeptide_conserved_region	58603908	58604580	.	-	.	ID=DOMAIN 331-3-0;Parent=TE_BASE 331;annot=Class_I::LTR::Ty3/gypsy::non-chromovirus::OTA::Ogre/Tat::Retand RT_tat;name=RT;color=#feb24c
Chr01	feature	polypeptide_conserved_region	58604991	58605321	.	-	.	ID=DOMAIN 331-4-0;Parent=TE_BASE 331;annot=Class_I::LTR::Ty3/gypsy::non-chromovirus::OTA::Ogre/Tat::Retand AP_tat;name=PROT;color=#ffeda0
Chr01	feature	polypeptide_conserved_region	58606021	58606732	.	-	.	ID=DOMAIN 331-5-0;Parent=TE_BASE 331;annot=Class_I::LTR::Ty3/gypsy::non-chromovirus::OTA::Ogre/Tat::Retand GAG_tat;name=GAG;color=#225ea8
Chr01	feature	long_terminal_repeat	58607331	58608040	.	.	.	ID=LTR LEFT 331-0;Parent=TE_BASE 331;name=ltr left;color=#f032e6
Chr01	feature	long_terminal_repeat	58594531	58595240	.	.	.	ID=LTR RIGHT 331-0;Parent=TE_BASE 331;name=ltr right;color=#f032e6
Chr01	feature	target_site_duplication	58594526	58594530	.	.	.	ID=TSR RIGHT 331;Parent=TE_BASE 331;name=tsr right;color=#333333
Chr01	feature	target_site_duplication	58608041	58608045	.	.	.	ID=TSR LEFT 331;Parent=TE_BASE 331;name=tsr left;color=#333333
Chr01	feature	nested_repeat	58493733	58505597	.	.	.	ID=TE_BASE 333;name=TE_BASE 333;annot=Class_I::LTR::Ty1/copia::SIRE;color=#a9a9a9
Chr01	feature	repeat_fragment	58493733	58505597	.	.	.	ID=TE 333-0;Parent=TE_BASE 333;name=TE 333;color=#a9a9a9
Chr01	feature	polypeptide_conserved_region	58498418	58498820	.	-	.	ID=DOMAIN 333-0-0;Parent=TE_BASE 333;annot=Class_I::LTR::Ty1/copia::SIRE RNaseH_sire;name=RH;color=#fc4e2a
Chr01	feature	polypeptide_conserved_region	58499108	58499828	.	-	.	ID=DOMAIN 333-1-0;Parent=TE_BASE 333;annot=Class_I::LTR::Ty1/copia::SIRE RT_sire;name=RT;color=#feb24c
Chr01	feature	polypeptide_conserved_region	58500320	58500977	.	-	.	ID=DOMAIN 333-2-0;Parent=TE_BASE 333;annot=Class_I::LTR::Ty1/copia::SIRE INT_sire;name=INT;color=#b10026
Chr01	feature	polypeptide_conserved_region	58501130	58501373	.	-	.	ID=DOMAIN 333-3-0;Parent=TE_BASE 333;annot=Class_I::LTR::Ty1/copia::SIRE AP_sire;name=PROT;color=#ffeda0
Chr01	feature	polypeptide_conserved_region	58503158	58503770	.	-	.	ID=DOMAIN 333-4-0;Parent=TE_BASE 333;annot=Class_I::LTR::Ty1/copia::SIRE GAG_sire;name=GAG;color=#225ea8
Chr01	feature	long_terminal_repeat	58504351	58505597	.	.	.	ID=LTR LEFT 333-0;Parent=TE_BASE 333;name=ltr left;color=#f032e6
Chr01	feature	long_terminal_repeat	58493733	58494957	.	.	.	ID=LTR RIGHT 333-0;Parent=TE_BASE 333;name=ltr right;color=#f032e6
Chr01	feature	target_site_duplication	58493728	58493732	.	.	.	ID=TSR RIGHT 333;Parent=TE_BASE 333;name=tsr right;color=#333333
Chr01	feature	target_site_duplication	58505598	58505602	.	.	.	ID=TSR LEFT 333;Parent=TE_BASE 333;name=tsr left;color=#333333
Chr01	feature	nested_repeat	58443214	58457501	.	.	.	ID=TE_BASE 335;name=TE_BASE 335;annot=Class_I::LTR::Ty3/gypsy::non-chromovirus::OTA::Ogre/Tat::Retand;color=#a9a9a9
Chr01	feature	repeat_fragment	58443214	58457501	.	.	.	ID=TE 335-0;Parent=TE_BASE 335;name=TE 335;color=#a9a9a9
Chr01	feature	polypeptide_conserved_region	58445808	58446216	.	+	.	ID=DOMAIN 335-0-0;Parent=TE_BASE 335;annot=Class_I::LTR::Ty3/gypsy::non-chromovirus::OTA::Ogre/Tat::Retand GAG_tat;name=GAG;color=#225ea8
Chr01	feature	polypeptide_conserved_region	58446906	58447233	.	+	.	ID=DOMAIN 335-1-0;Parent=TE_BASE 335;annot=Class_I::LTR::Ty3/gypsy::non-chromovirus::OTA::Ogre/Tat::Retand AP_tat;name=PROT;color=#ffeda0
Chr01	feature	polypeptide_conserved_region	58447665	58448343	.	+	.	ID=DOMAIN 335-2-0;Parent=TE_BASE 335;annot=Class_I::LTR::Ty3/gypsy::non-chromovirus::OTA::Ogre/Tat::Retand RT_tat;name=RT;color=#feb24c
Chr01	feature	polypeptide_conserved_region	58448478	58448844	.	+	.	ID=DOMAIN 335-3-0;Parent=TE_BASE 335;annot=Class_I::LTR::Ty3/gypsy::non-chromovirus::OTA::Ogre/Tat::Retand RNaseH_tat;name=RH;color=#fc4e2a
Chr01	feature	polypeptide_conserved_region	58448904	58449267	.	+	.	ID=DOMAIN 335-4-0;Parent=TE_BASE 335;annot=Class_I::LTR::Ty3/gypsy::non-chromovirus::OTA::Ogre/Tat::Retand;name=aRH;color=#fc4e2a
Chr01	feature	polypeptide_conserved_region	58449651	58450686	.	+	.	ID=DOMAIN 335-5-0;Parent=TE_BASE 335;annot=Class_I::LTR::Ty3/gypsy::non-chromovirus::OTA::Ogre/Tat::Retand INT_tat;name=INT;color=#b10026
Chr01	feature	primer_binding_site	58444264	58444280	.	.	.	ID=PBS 335;Parent=TE_BASE 335;name=pbs;color=#c7e9c0
Chr01	feature	RR_tract	58456438	58456452	.	.	.	ID=PPT 335;Parent=TE_BASE 335;name=ppt;color=#41ab5d
Chr01	feature	long_terminal_repeat	58456456	58457501	.	.	.	ID=LTR RIGHT 335-0;Parent=TE_BASE 335;name=ltr right;color=#f032e6
Chr01	feature	long_terminal_repeat	58443214	58444259	.	.	.	ID=LTR LEFT 335-0;Parent=TE_BASE 335;name=ltr left;color=#f032e6
Chr01	feature	target_site_duplication	58443209	58443213	.	.	.	ID=TSR LEFT 335;Parent=TE_BASE 335;name=tsr left;color=#333333
Chr01	feature	target_site_duplication	58457502	58457506	.	.	.	ID=TSR RIGHT 335;Parent=TE_BASE 335;name=tsr right;color=#333333
Chr01	feature	nested_repeat	58428057	58436042	.	.	.	ID=TE_BASE 336;name=TE_BASE 336;annot=Class_I::LTR::Ty3/gypsy::non-chromovirus::OTA::Athila;color=#a9a9a9
Chr01	feature	repeat_fragment	58428057	58436042	.	.	.	ID=TE 336-0;Parent=TE_BASE 336;name=TE 336;color=#a9a9a9
Chr01	feature	polypeptide_conserved_region	58429610	58430075	.	+	.	ID=DOMAIN 336-0-0;Parent=TE_BASE 336;annot=Class_I::LTR::Ty3/gypsy::non-chromovirus::OTA::Athila GAG_athila;name=GAG;color=#225ea8
Chr01	feature	polypeptide_conserved_region	58431324	58432050	.	+	.	ID=DOMAIN 336-1-0;Parent=TE_BASE 336;annot=Class_I::LTR::Ty3/gypsy::non-chromovirus::OTA::Athila RT_athila;name=RT;color=#feb24c
Chr01	feature	polypeptide_conserved_region	58432185	58432548	.	+	.	ID=DOMAIN 336-2-0;Parent=TE_BASE 336;annot=Class_I::LTR::Ty3/gypsy::non-chromovirus::OTA::Athila RNaseH_athila;name=RH;color=#fc4e2a
Chr01	feature	polypeptide_conserved_region	58432821	58433763	.	+	.	ID=DOMAIN 336-3-0;Parent=TE_BASE 336;annot=Class_I::LTR::Ty3/gypsy::non-chromovirus::OTA::Athila INT_athila;name=INT;color=#b10026
Chr01	feature	primer_binding_site	58429015	58429034	.	.	.	ID=PBS 336;Parent=TE_BASE 336;name=pbs;color=#c7e9c0
Chr01	feature	RR_tract	58435055	58435069	.	.	.	ID=PPT 336;Parent=TE_BASE 336;name=ppt;color=#41ab5d
Chr01	feature	long_terminal_repeat	58435087	58436042	.	.	.	ID=LTR RIGHT 336-0;Parent=TE_BASE 336;name=ltr right;color=#f032e6
Chr01	feature	long_terminal_repeat	58428057	58429012	.	.	.	ID=LTR LEFT 336-0;Parent=TE_BASE 336;name=ltr left;color=#f032e6
Chr01	feature	nested_repeat	58416305	58428049	.	.	.	ID=TE_BASE 337;name=TE_BASE 337;annot=Class_I::LTR::Ty3/gypsy::non-chromovirus::OTA::Ogre/Tat::Retand;color=#a9a9a9
Chr01	feature	repeat_fragment	58416305	58428049	.	.	.	ID=TE 337-0;Parent=TE_BASE 337;name=TE 337;color=#a9a9a9
Chr01	feature	polypeptide_conserved_region	58421431	58422466	.	-	.	ID=DOMAIN 337-0-0;Parent=TE_BASE 337;annot=Class_I::LTR::Ty3/gypsy::non-chromovirus::OTA::Ogre/Tat::Retand INT_tat;name=INT;color=#b10026
Chr01	feature	polypeptide_conserved_region	58422815	58423178	.	-	.	ID=DOMAIN 337-1-0;Parent=TE_BASE 337;annot=Class_I::LTR::Ty3/gypsy::non-chromovirus::OTA::Ogre/Tat::Retand;name=aRH;color=#fc4e2a
Chr01	feature	polypeptide_conserved_region	58423223	58423589	.	-	.	ID=DOMAIN 337-2-0;Parent=TE_BASE 337;annot=Class_I::LTR::Ty3/gypsy::non-chromovirus::OTA::Ogre/Tat::Retand RNaseH_tat;name=RH;color=#fc4e2a
Chr01	feature	polypeptide_conserved_region	58423739	58424417	.	-	.	ID=DOMAIN 337-3-0;Parent=TE_BASE 337;annot=Class_I::LTR::Ty3/gypsy::non-chromovirus::OTA::Ogre/Tat::Retand RT_tat;name=RT;color=#feb24c
Chr01	feature	polypeptide_conserved_region	58424769	58425006	.	-	.	ID=DOMAIN 337-4-0;Parent=TE_BASE 337;annot=Class_I::LTR::Ty3/gypsy::non-chromovirus::OTA::Ogre/Tat::Retand AP_tat;name=PROT;color=#ffeda0
Chr01	feature	polypeptide_conserved_region	58425693	58426137	.	-	.	ID=DOMAIN 337-5-0;Parent=TE_BASE 337;annot=Class_I::LTR::Ty3/gypsy::non-chromovirus::OTA::Ogre/Tat::Retand GAG_tat;name=GAG;color=#225ea8
Chr01	feature	long_terminal_repeat	58427627	58428049	.	.	.	ID=LTR LEFT 337-0;Parent=TE_BASE 337;name=ltr left;color=#f032e6
Chr01	feature	long_terminal_repeat	58416305	58416727	.	.	.	ID=LTR RIGHT 337-0;Parent=TE_BASE 337;name=ltr right;color=#f032e6
Chr01	feature	nested_repeat	58382086	58388735	.	.	.	ID=TE_BASE 338;name=TE_BASE 338;annot=Class_I::LTR::Ty1/copia::SIRE;color=#a9a9a9
Chr01	feature	repeat_fragment	58382086	58388735	.	.	.	ID=TE 338-0;Parent=TE_BASE 338;name=TE 338;color=#a9a9a9
Chr01	feature	polypeptide_conserved_region	58382694	58383036	.	-	.	ID=DOMAIN 338-0-0;Parent=TE_BASE 338;annot=Class_I::LTR::Ty1/copia::Ty1-outgroup RNaseH_1731;name=RH;color=#fc4e2a
Chr01	feature	polypeptide_conserved_region	58383328	58384048	.	-	.	ID=DOMAIN 338-1-0;Parent=TE_BASE 338;annot=Class_I::LTR::Ty1/copia::SIRE RT_sire;name=RT;color=#feb24c
Chr01	feature	polypeptide_conserved_region	58385038	58385617	.	-	.	ID=DOMAIN 338-2-0;Parent=TE_BASE 338;annot=Class_I::LTR::Ty1/copia::Ivana INT_oryco;name=INT;color=#b10026
Chr01	feature	long_terminal_repeat	58388482	58388735	.	.	.	ID=LTR LEFT 338-0;Parent=TE_BASE 338;name=ltr left;color=#f032e6
Chr01	feature	long_terminal_repeat	58382086	58382343	.	.	.	ID=LTR RIGHT 338-0;Parent=TE_BASE 338;name=ltr right;color=#f032e6
Chr01	feature	target_site_duplication	58382081	58382085	.	.	.	ID=TSR RIGHT 338;Parent=TE_BASE 338;name=tsr right;color=#333333
Chr01	feature	target_site_duplication	58388736	58388740	.	.	.	ID=TSR LEFT 338;Parent=TE_BASE 338;name=tsr left;color=#333333
Chr01	feature	nested_repeat	58307793	58316039	.	.	.	ID=TE_BASE 340;name=TE_BASE 340;annot=Class_I::LTR::Ty3/gypsy::non-chromovirus::OTA::Athila;color=#a9a9a9
Chr01	feature	repeat_fragment	58307793	58316039	.	.	.	ID=TE 340-0;Parent=TE_BASE 340;name=TE 340;color=#a9a9a9
Chr01	feature	polypeptide_conserved_region	58311417	58312452	.	-	.	ID=DOMAIN 340-0-0;Parent=TE_BASE 340;annot=Class_I::LTR::Ty3/gypsy::non-chromovirus::OTA::Athila INT_athila;name=INT;color=#b10026
Chr01	feature	polypeptide_conserved_region	58312725	58313088	.	-	.	ID=DOMAIN 340-1-0;Parent=TE_BASE 340;annot=Class_I::LTR::Ty3/gypsy::non-chromovirus::OTA::Athila RNaseH_athila;name=RH;color=#fc4e2a
Chr01	feature	polypeptide_conserved_region	58313223	58313955	.	-	.	ID=DOMAIN 340-2-0;Parent=TE_BASE 340;annot=Class_I::LTR::Ty3/gypsy::non-chromovirus::OTA::Athila RT_athila;name=RT;color=#feb24c
Chr01	feature	polypeptide_conserved_region	58315173	58315605	.	-	.	ID=DOMAIN 340-3-0;Parent=TE_BASE 340;annot=Class_I::LTR::Ty3/gypsy::non-chromovirus::OTA::Athila GAG_athila;name=GAG;color=#225ea8
Chr01	feature	primer_binding_site	58307961	58307977	.	.	.	ID=PBS 340;Parent=TE_BASE 340;name=ppt;color=#41ab5d
Chr01	feature	RR_tract	58315785	58315799	.	.	.	ID=PPT 340;Parent=TE_BASE 340;name=pbs;color=#c7e9c0
Chr01	feature	long_terminal_repeat	58315876	58316039	.	.	.	ID=LTR LEFT 340-0;Parent=TE_BASE 340;name=ltr left;color=#f032e6
Chr01	feature	long_terminal_repeat	58307793	58307956	.	.	.	ID=LTR RIGHT 340-0;Parent=TE_BASE 340;name=ltr right;color=#f032e6
Chr01	feature	nested_repeat	57796489	57808846	.	.	.	ID=TE_BASE 348;name=TE_BASE 348;annot=Class_I::LTR::Ty3/gypsy::non-chromovirus::OTA::Ogre/Tat::Retand;color=#a9a9a9
Chr01	feature	repeat_fragment	57796489	57808846	.	.	.	ID=TE 348-0;Parent=TE_BASE 348;name=TE 348;color=#a9a9a9
Chr01	feature	polypeptide_conserved_region	57798528	57798915	.	+	.	ID=DOMAIN 348-0-0;Parent=TE_BASE 348;annot=Class_I::LTR::Ty3/gypsy::non-chromovirus::OTA::Athila GAG_athila;name=GAG;color=#225ea8
Chr01	feature	polypeptide_conserved_region	57801197	57801872	.	+	.	ID=DOMAIN 348-1-0;Parent=TE_BASE 348;annot=Class_I::LTR::Ty3/gypsy::non-chromovirus::OTA::Ogre/Tat::Retand RT_tat;name=RT;color=#feb24c
Chr01	feature	polypeptide_conserved_region	57802022	57802382	.	+	.	ID=DOMAIN 348-2-0;Parent=TE_BASE 348;annot=Class_I::LTR::Ty3/gypsy::non-chromovirus::OTA::Ogre/Tat::Retand RNaseH_tat;name=RH;color=#fc4e2a
Chr01	feature	polypeptide_conserved_region	57802424	57802787	.	+	.	ID=DOMAIN 348-3-0;Parent=TE_BASE 348;annot=Class_I::LTR::Ty3/gypsy::non-chromovirus::OTA::Ogre/Tat::Ogre;name=aRH;color=#fc4e2a
Chr01	feature	polypeptide_conserved_region	57803024	57804071	.	+	.	ID=DOMAIN 348-4-0;Parent=TE_BASE 348;annot=Class_I::LTR::Ty3/gypsy::non-chromovirus::OTA::Ogre/Tat::Retand INT_tat;name=INT;color=#b10026
Chr01	feature	primer_binding_site	57797187	57797201	.	.	.	ID=PBS 348;Parent=TE_BASE 348;name=pbs;color=#c7e9c0
Chr01	feature	RR_tract	57808144	57808158	.	.	.	ID=PPT 348;Parent=TE_BASE 348;name=ppt;color=#41ab5d
Chr01	feature	long_terminal_repeat	57808158	57808846	.	.	.	ID=LTR RIGHT 348-0;Parent=TE_BASE 348;name=ltr right;color=#f032e6
Chr01	feature	long_terminal_repeat	57796489	57797177	.	.	.	ID=LTR LEFT 348-0;Parent=TE_BASE 348;name=ltr left;color=#f032e6
Chr01	feature	target_site_duplication	57796484	57796488	.	.	.	ID=TSR LEFT 348;Parent=TE_BASE 348;name=tsr left;color=#333333
Chr01	feature	target_site_duplication	57808847	57808851	.	.	.	ID=TSR RIGHT 348;Parent=TE_BASE 348;name=tsr right;color=#333333
Chr01	feature	nested_repeat	57782992	57792884	.	.	.	ID=TE_BASE 349;name=TE_BASE 349;annot=Class_I::LTR::Ty1/copia::SIRE;color=#a9a9a9
Chr01	feature	repeat_fragment	57782992	57792884	.	.	.	ID=TE 349-0;Parent=TE_BASE 349;name=TE 349;color=#a9a9a9
Chr01	feature	polypeptide_conserved_region	57784914	57785469	.	+	.	ID=DOMAIN 349-0-0;Parent=TE_BASE 349;annot=Class_I::LTR::Ty1/copia::SIRE GAG_sire;name=GAG;color=#225ea8
Chr01	feature	polypeptide_conserved_region	57787129	57787372	.	+	.	ID=DOMAIN 349-1-0;Parent=TE_BASE 349;annot=Class_I::LTR::Ty1/copia::SIRE AP_sire;name=PROT;color=#ffeda0
Chr01	feature	polypeptide_conserved_region	57787696	57788182	.	+	.	ID=DOMAIN 349-2-0;Parent=TE_BASE 349;annot=Class_I::LTR::Ty1/copia::SIRE INT_sire;name=INT;color=#b10026
Chr01	feature	polypeptide_conserved_region	57789072	57789645	.	+	.	ID=DOMAIN 349-3-0;Parent=TE_BASE 349;annot=Class_I::LTR::Ty1/copia::SIRE RT_sire;name=RT;color=#feb24c
Chr01	feature	primer_binding_site	57784585	57784605	.	.	.	ID=PBS 349;Parent=TE_BASE 349;name=pbs;color=#c7e9c0
Chr01	feature	RR_tract	57791278	57791292	.	.	.	ID=PPT 349;Parent=TE_BASE 349;name=ppt;color=#41ab5d
Chr01	feature	long_terminal_repeat	57791294	57792884	.	.	.	ID=LTR RIGHT 349-0;Parent=TE_BASE 349;name=ltr right;color=#f032e6
Chr01	feature	long_terminal_repeat	57782992	57784580	.	.	.	ID=LTR LEFT 349-0;Parent=TE_BASE 349;name=ltr left;color=#f032e6
Chr01	feature	target_site_duplication	57782987	57782991	.	.	.	ID=TSR LEFT 349;Parent=TE_BASE 349;name=tsr left;color=#333333
Chr01	feature	target_site_duplication	57792885	57792889	.	.	.	ID=TSR RIGHT 349;Parent=TE_BASE 349;name=tsr right;color=#333333
Chr01	feature	nested_repeat	57753110	57764516	.	.	.	ID=TE_BASE 350;name=TE_BASE 350;annot=Class_I::LTR::Ty1/copia::SIRE;color=#a9a9a9
Chr01	feature	repeat_fragment	57753110	57764516	.	.	.	ID=TE 350-0;Parent=TE_BASE 350;name=TE 350;color=#a9a9a9
Chr01	feature	polypeptide_conserved_region	57758180	57758582	.	-	.	ID=DOMAIN 350-0-0;Parent=TE_BASE 350;annot=Class_I::LTR::Ty1/copia::SIRE RNaseH_sire;name=RH;color=#fc4e2a
Chr01	feature	polypeptide_conserved_region	57758870	57759593	.	-	.	ID=DOMAIN 350-1-0;Parent=TE_BASE 350;annot=Class_I::LTR::Ty1/copia::SIRE RT_sire;name=RT;color=#feb24c
Chr01	feature	polypeptide_conserved_region	57760244	57760901	.	-	.	ID=DOMAIN 350-2-0;Parent=TE_BASE 350;annot=Class_I::LTR::Ty1/copia::SIRE INT_sire;name=INT;color=#b10026
Chr01	feature	polypeptide_conserved_region	57761054	57761297	.	-	.	ID=DOMAIN 350-3-0;Parent=TE_BASE 350;annot=Class_I::LTR::Ty1/copia::SIRE AP_sire;name=PROT;color=#ffeda0
Chr01	feature	polypeptide_conserved_region	57763180	57763708	.	-	.	ID=DOMAIN 350-4-0;Parent=TE_BASE 350;annot=Class_I::LTR::Ty1/copia::SIRE GAG_sire;name=GAG;color=#225ea8
Chr01	feature	primer_binding_site	57753767	57753784	.	.	.	ID=PBS 350;Parent=TE_BASE 350;name=ppt;color=#41ab5d
Chr01	feature	RR_tract	57763841	57763855	.	.	.	ID=PPT 350;Parent=TE_BASE 350;name=pbs;color=#c7e9c0
Chr01	feature	long_terminal_repeat	57763902	57764516	.	.	.	ID=LTR LEFT 350-0;Parent=TE_BASE 350;name=ltr left;color=#f032e6
Chr01	feature	long_terminal_repeat	57753110	57753712	.	.	.	ID=LTR RIGHT 350-0;Parent=TE_BASE 350;name=ltr right;color=#f032e6
Chr01	feature	nested_repeat	57696014	57704983	.	.	.	ID=TE_BASE 351;name=TE_BASE 351;annot=Class_I::LTR::Ty1/copia::SIRE;color=#a9a9a9
Chr01	feature	repeat_fragment	57696014	57704983	.	.	.	ID=TE 351-0;Parent=TE_BASE 351;name=TE 351;color=#a9a9a9
Chr01	feature	polypeptide_conserved_region	57698690	57699092	.	-	.	ID=DOMAIN 351-0-0;Parent=TE_BASE 351;annot=Class_I::LTR::Ty1/copia::SIRE RNaseH_sire;name=RH;color=#fc4e2a
Chr01	feature	polypeptide_conserved_region	57699377	57700103	.	-	.	ID=DOMAIN 351-1-0;Parent=TE_BASE 351;annot=Class_I::LTR::Ty1/copia::SIRE RT_sire;name=RT;color=#feb24c
Chr01	feature	polypeptide_conserved_region	57700715	57701372	.	-	.	ID=DOMAIN 351-2-0;Parent=TE_BASE 351;annot=Class_I::LTR::Ty1/copia::SIRE INT_sire;name=INT;color=#b10026
Chr01	feature	polypeptide_conserved_region	57701525	57701768	.	-	.	ID=DOMAIN 351-3-0;Parent=TE_BASE 351;annot=Class_I::LTR::Ty1/copia::SIRE AP_sire;name=PROT;color=#ffeda0
Chr01	feature	polypeptide_conserved_region	57703329	57703821	.	-	.	ID=DOMAIN 351-4-0;Parent=TE_BASE 351;annot=Class_I::LTR::Ty1/copia::SIRE GAG_sire;name=GAG;color=#225ea8
Chr01	feature	long_terminal_repeat	57703913	57704983	.	.	.	ID=LTR LEFT 351-0;Parent=TE_BASE 351;name=ltr left;color=#f032e6
Chr01	feature	long_terminal_repeat	57696014	57697084	.	.	.	ID=LTR RIGHT 351-0;Parent=TE_BASE 351;name=ltr right;color=#f032e6
Chr01	feature	nested_repeat	57644853	57655445	.	.	.	ID=TE_BASE 352;name=TE_BASE 352;annot=Class_I::LTR::Ty3/gypsy::non-chromovirus::OTA::Athila;color=#a9a9a9
Chr01	feature	repeat_fragment	57644853	57655445	.	.	.	ID=TE 352-0;Parent=TE_BASE 352;name=TE 352;color=#a9a9a9
Chr01	feature	polypeptide_conserved_region	57648768	57648969	.	+	.	ID=DOMAIN 352-0-0;Parent=TE_BASE 352;annot=Class_I::LTR::Ty3/gypsy::non-chromovirus::OTA::Athila AP_athila;name=PROT;color=#ffeda0
Chr01	feature	primer_binding_site	57646078	57646094	.	.	.	ID=PBS 352;Parent=TE_BASE 352;name=pbs;color=#c7e9c0
Chr01	feature	RR_tract	57654201	57654215	.	.	.	ID=PPT 352;Parent=TE_BASE 352;name=ppt;color=#41ab5d
Chr01	feature	long_terminal_repeat	57654230	57655445	.	.	.	ID=LTR RIGHT 352-0;Parent=TE_BASE 352;name=ltr right;color=#f032e6
Chr01	feature	long_terminal_repeat	57644853	57646067	.	.	.	ID=LTR LEFT 352-0;Parent=TE_BASE 352;name=ltr left;color=#f032e6
Chr01	feature	target_site_duplication	57644848	57644852	.	.	.	ID=TSR LEFT 352;Parent=TE_BASE 352;name=tsr left;color=#333333
Chr01	feature	target_site_duplication	57655446	57655450	.	.	.	ID=TSR RIGHT 352;Parent=TE_BASE 352;name=tsr right;color=#333333
Chr01	feature	nested_repeat	57619933	57628928	.	.	.	ID=TE_BASE 353;name=TE_BASE 353;annot=Class_I::LTR::Ty1/copia::SIRE;color=#a9a9a9
Chr01	feature	repeat_fragment	57619933	57628928	.	.	.	ID=TE 353-0;Parent=TE_BASE 353;name=TE 353;color=#a9a9a9
Chr01	feature	polypeptide_conserved_region	57622798	57623044	.	+	.	ID=DOMAIN 353-0-0;Parent=TE_BASE 353;annot=Class_I::LTR::Ty1/copia::SIRE AP_sire;name=PROT;color=#ffeda0
Chr01	feature	polypeptide_conserved_region	57623197	57623854	.	+	.	ID=DOMAIN 353-1-0;Parent=TE_BASE 353;annot=Class_I::LTR::Ty1/copia::SIRE INT_sire;name=INT;color=#b10026
Chr01	feature	polypeptide_conserved_region	57624502	57625228	.	+	.	ID=DOMAIN 353-2-0;Parent=TE_BASE 353;annot=Class_I::LTR::Ty1/copia::SIRE RT_sire;name=RT;color=#feb24c
Chr01	feature	polypeptide_conserved_region	57625513	57625915	.	+	.	ID=DOMAIN 353-3-0;Parent=TE_BASE 353;annot=Class_I::LTR::Ty1/copia::SIRE RNaseH_sire;name=RH;color=#fc4e2a
Chr01	feature	primer_binding_site	57621250	57621266	.	.	.	ID=PBS 353;Parent=TE_BASE 353;name=pbs;color=#c7e9c0
Chr01	feature	RR_tract	57627621	57627635	.	.	.	ID=PPT 353;Parent=TE_BASE 353;name=ppt;color=#41ab5d
Chr01	feature	long_terminal_repeat	57627679	57628928	.	.	.	ID=LTR RIGHT 353-0;Parent=TE_BASE 353;name=ltr right;color=#f032e6
Chr01	feature	long_terminal_repeat	57619933	57621182	.	.	.	ID=LTR LEFT 353-0;Parent=TE_BASE 353;name=ltr left;color=#f032e6
Chr01	feature	nested_repeat	57609950	57619925	.	.	.	ID=TE_BASE 354;name=TE_BASE 354;annot=Class_I::LTR::Ty3/gypsy::non-chromovirus::OTA::Athila;color=#a9a9a9
Chr01	feature	repeat_fragment	57609950	57619925	.	.	.	ID=TE 354-0;Parent=TE_BASE 354;name=TE 354;color=#a9a9a9
Chr01	feature	polypeptide_conserved_region	57615341	57615557	.	-	.	ID=DOMAIN 354-0-0;Parent=TE_BASE 354;annot=Class_I::LTR::Ty3/gypsy::non-chromovirus::OTA::Athila AP_athila;name=PROT;color=#ffeda0
Chr01	feature	polypeptide_conserved_region	57616381	57616843	.	-	.	ID=DOMAIN 354-1-0;Parent=TE_BASE 354;annot=Class_I::LTR::Ty3/gypsy::non-chromovirus::OTA::Athila GAG_athila;name=GAG;color=#225ea8
Chr01	feature	primer_binding_site	57611296	57611318	.	.	.	ID=PBS 354;Parent=TE_BASE 354;name=ppt;color=#41ab5d
Chr01	feature	RR_tract	57618562	57618576	.	.	.	ID=PPT 354;Parent=TE_BASE 354;name=pbs;color=#c7e9c0
Chr01	feature	long_terminal_repeat	57618628	57619925	.	.	.	ID=LTR LEFT 354-0;Parent=TE_BASE 354;name=ltr left;color=#f032e6
Chr01	feature	long_terminal_repeat	57609950	57611247	.	.	.	ID=LTR RIGHT 354-0;Parent=TE_BASE 354;name=ltr right;color=#f032e6
Chr01	feature	nested_repeat	57591344	57596268	.	.	.	ID=TE_BASE 355;name=TE_BASE 355;annot=Class_I::LTR::Ty1/copia::Ale;color=#a9a9a9
Chr01	feature	repeat_fragment	57591344	57596268	.	.	.	ID=TE 355-0;Parent=TE_BASE 355;name=TE 355;color=#a9a9a9
Chr01	feature	polypeptide_conserved_region	57593535	57593709	.	+	.	ID=DOMAIN 355-0-0;Parent=TE_BASE 355;annot=Class_I::LTR::Ty1/copia::Ty1-outgroup INT_1731;name=INT;color=#b10026
Chr01	feature	polypeptide_conserved_region	57594646	57595237	.	+	.	ID=DOMAIN 355-1-0;Parent=TE_BASE 355;annot=Class_I::LTR::Ty1/copia::Ale RT_retrofit;name=RT;color=#feb24c
Chr01	feature	polypeptide_conserved_region	57595539	57595875	.	+	.	ID=DOMAIN 355-2-0;Parent=TE_BASE 355;annot=Class_I::LTR::Ty1/copia::Ale RNaseH_retrofit;name=RH;color=#fc4e2a
Chr01	feature	primer_binding_site	57591562	57591587	.	.	.	ID=PBS 355;Parent=TE_BASE 355;name=pbs;color=#c7e9c0
Chr01	feature	RR_tract	57596016	57596030	.	.	.	ID=PPT 355;Parent=TE_BASE 355;name=ppt;color=#41ab5d
Chr01	feature	long_terminal_repeat	57596030	57596268	.	.	.	ID=LTR RIGHT 355-0;Parent=TE_BASE 355;name=ltr right;color=#f032e6
Chr01	feature	long_terminal_repeat	57591344	57591556	.	.	.	ID=LTR LEFT 355-0;Parent=TE_BASE 355;name=ltr left;color=#f032e6
Chr01	feature	nested_repeat	57567203	57572534	.	.	.	ID=TE_BASE 356;name=TE_BASE 356;annot=Class_I::LTR::Ty1/copia::Ale;color=#a9a9a9
Chr01	feature	repeat_fragment	57567203	57572534	.	.	.	ID=TE 356-0;Parent=TE_BASE 356;name=TE 356;color=#a9a9a9
Chr01	feature	polypeptide_conserved_region	57569347	57569974	.	+	.	ID=DOMAIN 356-0-0;Parent=TE_BASE 356;annot=Class_I::LTR::Ty1/copia::Ale INT_retrofit;name=INT;color=#b10026
Chr01	feature	polypeptide_conserved_region	57570838	57571564	.	+	.	ID=DOMAIN 356-1-0;Parent=TE_BASE 356;annot=Class_I::LTR::Ty1/copia::Ale RT_retrofit;name=RT;color=#feb24c
Chr01	feature	polypeptide_conserved_region	57571852	57572251	.	+	.	ID=DOMAIN 356-2-0;Parent=TE_BASE 356;annot=Class_I::LTR::Ty1/copia::Ale RNaseH_retrofit;name=RH;color=#fc4e2a
Chr01	feature	primer_binding_site	57567410	57567428	.	.	.	ID=PBS 356;Parent=TE_BASE 356;name=pbs;color=#c7e9c0
Chr01	feature	long_terminal_repeat	57572328	57572534	.	.	.	ID=LTR RIGHT 356-0;Parent=TE_BASE 356;name=ltr right;color=#f032e6
Chr01	feature	long_terminal_repeat	57567203	57567407	.	.	.	ID=LTR LEFT 356-0;Parent=TE_BASE 356;name=ltr left;color=#f032e6
Chr01	feature	target_site_duplication	57567198	57567202	.	.	.	ID=TSR LEFT 356;Parent=TE_BASE 356;name=tsr left;color=#333333
Chr01	feature	target_site_duplication	57572535	57572539	.	.	.	ID=TSR RIGHT 356;Parent=TE_BASE 356;name=tsr right;color=#333333
Chr01	feature	nested_repeat	57542734	57555289	.	.	.	ID=TE_BASE 357;name=TE_BASE 357;annot=Class_I::LTR::Ty3/gypsy::non-chromovirus::OTA::Ogre/Tat::Retand;color=#a9a9a9
Chr01	feature	repeat_fragment	57542734	57555289	.	.	.	ID=TE 357-0;Parent=TE_BASE 357;name=TE 357;color=#a9a9a9
Chr01	feature	polypeptide_conserved_region	57548071	57548962	.	-	.	ID=DOMAIN 357-0-0;Parent=TE_BASE 357;annot=Class_I::LTR::Ty3/gypsy::non-chromovirus::OTA::Ogre/Tat::Retand INT_tat;name=INT;color=#b10026
Chr01	feature	polypeptide_conserved_region	57549360	57549723	.	-	.	ID=DOMAIN 357-1-0;Parent=TE_BASE 357;annot=Class_I::LTR::Ty3/gypsy::non-chromovirus::OTA::Ogre/Tat::Retand;name=aRH;color=#fc4e2a
Chr01	feature	polypeptide_conserved_region	57549768	57550134	.	-	.	ID=DOMAIN 357-2-0;Parent=TE_BASE 357;annot=Class_I::LTR::Ty3/gypsy::non-chromovirus::OTA::Ogre/Tat::Retand RNaseH_tat;name=RH;color=#fc4e2a
Chr01	feature	polypeptide_conserved_region	57550439	57550961	.	-	.	ID=DOMAIN 357-3-0;Parent=TE_BASE 357;annot=Class_I::LTR::Ty3/gypsy::non-chromovirus::OTA::Ogre/Tat::Retand RT_tat;name=RT;color=#feb24c
Chr01	feature	polypeptide_conserved_region	57551393	57551552	.	-	.	ID=DOMAIN 357-4-0;Parent=TE_BASE 357;annot=Class_I::LTR::Ty3/gypsy::non-chromovirus::OTA::Ogre/Tat::Retand AP_tat;name=PROT;color=#ffeda0
Chr01	feature	polypeptide_conserved_region	57552384	57552792	.	-	.	ID=DOMAIN 357-5-0;Parent=TE_BASE 357;annot=Class_I::LTR::Ty3/gypsy::non-chromovirus::OTA::Ogre/Tat::Retand GAG_tat;name=GAG;color=#225ea8
Chr01	feature	long_terminal_repeat	57555196	57555289	.	.	.	ID=LTR LEFT 357-0;Parent=TE_BASE 357;name=ltr left;color=#f032e6
Chr01	feature	long_terminal_repeat	57542734	57542820	.	.	.	ID=LTR RIGHT 357-0;Parent=TE_BASE 357;name=ltr right;color=#f032e6
Chr01	feature	nested_repeat	57473241	57482023	.	.	.	ID=TE_BASE 360;name=TE_BASE 360;annot=Class_I::LTR::Ty3/gypsy::chromovirus::Tekay;color=#a9a9a9
Chr01	feature	repeat_fragment	57473241	57482023	.	.	.	ID=TE 360-0;Parent=TE_BASE 360;name=TE 360;color=#a9a9a9
Chr01	feature	polypeptide_conserved_region	57475869	57476019	.	-	.	ID=DOMAIN 360-0-0;Parent=TE_BASE 360;annot=Class_I::LTR::Ty3/gypsy::chromovirus::Tekay CHR_tekay_Retrosor2b;name=CHD;color=#6a51a3
Chr01	feature	polypeptide_conserved_region	57476082	57477111	.	-	.	ID=DOMAIN 360-1-0;Parent=TE_BASE 360;annot=Class_I::LTR::Ty3/gypsy::chromovirus::Tekay INT_del;name=INT;color=#b10026
Chr01	feature	polypeptide_conserved_region	57477408	57477759	.	-	.	ID=DOMAIN 360-2-0;Parent=TE_BASE 360;annot=Class_I::LTR::Ty3/gypsy::chromovirus::Tekay RNaseH_del;name=RH;color=#fc4e2a
Chr01	feature	polypeptide_conserved_region	57477894	57478566	.	-	.	ID=DOMAIN 360-3-0;Parent=TE_BASE 360;annot=Class_I::LTR::Ty3/gypsy::chromovirus::Tekay RT_del;name=RT;color=#feb24c
Chr01	feature	polypeptide_conserved_region	57479304	57480087	.	-	.	ID=DOMAIN 360-4-0;Parent=TE_BASE 360;annot=Class_I::LTR::Ty3/gypsy::chromovirus::Tekay GAG_del;name=GAG;color=#225ea8
Chr01	feature	RR_tract	57481808	57481822	.	.	.	ID=PPT 360;Parent=TE_BASE 360;name=pbs;color=#c7e9c0
Chr01	feature	long_terminal_repeat	57481857	57482023	.	.	.	ID=LTR LEFT 360-0;Parent=TE_BASE 360;name=ltr left;color=#f032e6
Chr01	feature	long_terminal_repeat	57473241	57473407	.	.	.	ID=LTR RIGHT 360-0;Parent=TE_BASE 360;name=ltr right;color=#f032e6
Chr01	feature	nested_repeat	57455591	57467937	.	.	.	ID=TE_BASE 361;name=TE_BASE 361;annot=Class_I::LTR::Ty3/gypsy::non-chromovirus::OTA::Ogre/Tat::Retand;color=#a9a9a9
Chr01	feature	repeat_fragment	57455591	57467937	.	.	.	ID=TE 361-0;Parent=TE_BASE 361;name=TE 361;color=#a9a9a9
Chr01	feature	polypeptide_conserved_region	57457708	57457957	.	+	.	ID=DOMAIN 361-0-0;Parent=TE_BASE 361;annot=Class_I::LTR::Ty3/gypsy::non-chromovirus::OTA::Ogre/Tat::Retand GAG_tat;name=GAG;color=#225ea8
Chr01	feature	polypeptide_conserved_region	57460282	57460957	.	+	.	ID=DOMAIN 361-1-0;Parent=TE_BASE 361;annot=Class_I::LTR::Ty3/gypsy::non-chromovirus::OTA::Ogre/Tat::Retand RT_tat;name=RT;color=#feb24c
Chr01	feature	polypeptide_conserved_region	57461107	57461467	.	+	.	ID=DOMAIN 361-2-0;Parent=TE_BASE 361;annot=Class_I::LTR::Ty3/gypsy::non-chromovirus::OTA::Ogre/Tat::Retand RNaseH_tat;name=RH;color=#fc4e2a
Chr01	feature	polypeptide_conserved_region	57461509	57461872	.	+	.	ID=DOMAIN 361-3-0;Parent=TE_BASE 361;annot=Class_I::LTR::Ty3/gypsy::non-chromovirus::OTA::Ogre/Tat::Ogre;name=aRH;color=#fc4e2a
Chr01	feature	polypeptide_conserved_region	57462109	57463156	.	+	.	ID=DOMAIN 361-4-0;Parent=TE_BASE 361;annot=Class_I::LTR::Ty3/gypsy::non-chromovirus::OTA::Ogre/Tat::Retand INT_tat;name=INT;color=#b10026
Chr01	feature	primer_binding_site	57456303	57456317	.	.	.	ID=PBS 361;Parent=TE_BASE 361;name=pbs;color=#c7e9c0
Chr01	feature	RR_tract	57467159	57467173	.	.	.	ID=PPT 361;Parent=TE_BASE 361;name=ppt;color=#41ab5d
Chr01	feature	long_terminal_repeat	57467235	57467937	.	.	.	ID=LTR RIGHT 361-0;Parent=TE_BASE 361;name=ltr right;color=#f032e6
Chr01	feature	long_terminal_repeat	57455591	57456293	.	.	.	ID=LTR LEFT 361-0;Parent=TE_BASE 361;name=ltr left;color=#f032e6
Chr01	feature	target_site_duplication	57455586	57455590	.	.	.	ID=TSR LEFT 361;Parent=TE_BASE 361;name=tsr left;color=#333333
Chr01	feature	target_site_duplication	57467938	57467942	.	.	.	ID=TSR RIGHT 361;Parent=TE_BASE 361;name=tsr right;color=#333333
Chr01	feature	nested_repeat	57421696	57433985	.	.	.	ID=TE_BASE 362;name=TE_BASE 362;annot=Class_I::LTR::Ty3/gypsy::non-chromovirus::OTA::Ogre/Tat::Retand;color=#a9a9a9
Chr01	feature	repeat_fragment	57421696	57433985	.	.	.	ID=TE 362-0;Parent=TE_BASE 362;name=TE 362;color=#a9a9a9
Chr01	feature	polypeptide_conserved_region	57426497	57427103	.	-	.	ID=DOMAIN 362-0-0;Parent=TE_BASE 362;annot=Class_I::LTR::Ty3/gypsy::non-chromovirus::OTA::Ogre/Tat::Retand INT_tat;name=INT;color=#b10026
Chr01	feature	polypeptide_conserved_region	57427852	57428215	.	-	.	ID=DOMAIN 362-1-0;Parent=TE_BASE 362;annot=Class_I::LTR::Ty3/gypsy::non-chromovirus::OTA::Ogre/Tat::Retand;name=aRH;color=#fc4e2a
Chr01	feature	polypeptide_conserved_region	57428260	57428626	.	-	.	ID=DOMAIN 362-2-0;Parent=TE_BASE 362;annot=Class_I::LTR::Ty3/gypsy::non-chromovirus::OTA::Ogre/Tat::Retand RNaseH_tat;name=RH;color=#fc4e2a
Chr01	feature	polypeptide_conserved_region	57428775	57429453	.	-	.	ID=DOMAIN 362-3-0;Parent=TE_BASE 362;annot=Class_I::LTR::Ty3/gypsy::non-chromovirus::OTA::Ogre/Tat::Retand RT_tat;name=RT;color=#feb24c
Chr01	feature	polypeptide_conserved_region	57429885	57430212	.	-	.	ID=DOMAIN 362-4-0;Parent=TE_BASE 362;annot=Class_I::LTR::Ty3/gypsy::non-chromovirus::OTA::Ogre/Tat::Retand AP_tat;name=PROT;color=#ffeda0
Chr01	feature	polypeptide_conserved_region	57430890	57431280	.	-	.	ID=DOMAIN 362-5-0;Parent=TE_BASE 362;annot=Class_I::LTR::Ty3/gypsy::non-chromovirus::OTA::Ogre/Tat::Retand GAG_tat;name=GAG;color=#225ea8
Chr01	feature	long_terminal_repeat	57432940	57433985	.	.	.	ID=LTR LEFT 362-0;Parent=TE_BASE 362;name=ltr left;color=#f032e6
Chr01	feature	long_terminal_repeat	57421696	57422697	.	.	.	ID=LTR RIGHT 362-0;Parent=TE_BASE 362;name=ltr right;color=#f032e6
Chr01	feature	nested_repeat	57398023	57405942	.	.	.	ID=TE_BASE 363;name=TE_BASE 363;annot=Class_I::LTR::Ty1/copia::SIRE;color=#a9a9a9
Chr01	feature	repeat_fragment	57398023	57405942	.	.	.	ID=TE 363-0;Parent=TE_BASE 363;name=TE 363;color=#a9a9a9
Chr01	feature	polypeptide_conserved_region	57398757	57399165	.	-	.	ID=DOMAIN 363-0-0;Parent=TE_BASE 363;annot=Class_I::LTR::Ty1/copia::Ty1-outgroup RNaseH_1731;name=RH;color=#fc4e2a
Chr01	feature	polypeptide_conserved_region	57399492	57400209	.	-	.	ID=DOMAIN 363-1-0;Parent=TE_BASE 363;annot=Class_I::LTR::Ty1/copia::SIRE RT_sire;name=RT;color=#feb24c
Chr01	feature	polypeptide_conserved_region	57401099	57401687	.	-	.	ID=DOMAIN 363-2-0;Parent=TE_BASE 363;annot=Class_I::LTR::Ty1/copia::Ty1-outgroup INT_1731;name=INT;color=#b10026
Chr01	feature	long_terminal_repeat	57405708	57405942	.	.	.	ID=LTR LEFT 363-0;Parent=TE_BASE 363;name=ltr left;color=#f032e6
Chr01	feature	long_terminal_repeat	57398023	57398263	.	.	.	ID=LTR RIGHT 363-0;Parent=TE_BASE 363;name=ltr right;color=#f032e6
Chr01	feature	target_site_duplication	57398018	57398022	.	.	.	ID=TSR RIGHT 363;Parent=TE_BASE 363;name=tsr right;color=#333333
Chr01	feature	target_site_duplication	57405943	57405947	.	.	.	ID=TSR LEFT 363;Parent=TE_BASE 363;name=tsr left;color=#333333
Chr01	feature	nested_repeat	57291925	57306222	.	.	.	ID=TE_BASE 364;name=TE_BASE 364;annot=Class_I::LTR::Ty3/gypsy::non-chromovirus::OTA::Ogre/Tat::Retand;color=#a9a9a9
Chr01	feature	repeat_fragment	57291925	57306222	.	.	.	ID=TE 364-0;Parent=TE_BASE 364;name=TE 364;color=#a9a9a9
Chr01	feature	polypeptide_conserved_region	57298744	57299779	.	-	.	ID=DOMAIN 364-0-0;Parent=TE_BASE 364;annot=Class_I::LTR::Ty3/gypsy::non-chromovirus::OTA::Ogre/Tat::Retand INT_tat;name=INT;color=#b10026
Chr01	feature	polypeptide_conserved_region	57300172	57300535	.	-	.	ID=DOMAIN 364-1-0;Parent=TE_BASE 364;annot=Class_I::LTR::Ty3/gypsy::non-chromovirus::OTA::Ogre/Tat::Retand;name=aRH;color=#fc4e2a
Chr01	feature	polypeptide_conserved_region	57300580	57300946	.	-	.	ID=DOMAIN 364-2-0;Parent=TE_BASE 364;annot=Class_I::LTR::Ty3/gypsy::non-chromovirus::OTA::Ogre/Tat::Retand RNaseH_tat;name=RH;color=#fc4e2a
Chr01	feature	polypeptide_conserved_region	57301096	57301774	.	-	.	ID=DOMAIN 364-3-0;Parent=TE_BASE 364;annot=Class_I::LTR::Ty3/gypsy::non-chromovirus::OTA::Ogre/Tat::Retand RT_tat;name=RT;color=#feb24c
Chr01	feature	polypeptide_conserved_region	57302206	57302533	.	-	.	ID=DOMAIN 364-4-0;Parent=TE_BASE 364;annot=Class_I::LTR::Ty3/gypsy::non-chromovirus::OTA::Ogre/Tat::Retand AP_tat;name=PROT;color=#ffeda0
Chr01	feature	polypeptide_conserved_region	57303223	57303631	.	-	.	ID=DOMAIN 364-5-0;Parent=TE_BASE 364;annot=Class_I::LTR::Ty3/gypsy::non-chromovirus::OTA::Ogre/Tat::Retand GAG_tat;name=GAG;color=#225ea8
Chr01	feature	long_terminal_repeat	57305179	57306222	.	.	.	ID=LTR LEFT 364-0;Parent=TE_BASE 364;name=ltr left;color=#f032e6
Chr01	feature	long_terminal_repeat	57291925	57292970	.	.	.	ID=LTR RIGHT 364-0;Parent=TE_BASE 364;name=ltr right;color=#f032e6
Chr01	feature	target_site_duplication	57291920	57291924	.	.	.	ID=TSR RIGHT 364;Parent=TE_BASE 364;name=tsr right;color=#333333
[truncated: 196,050 more rows]
