# Supplementary material for: What Can Long Terminal Repeats Tell Us About the Age of LTR Retrotransposons, Gene Conversion and Ectopic Recombination?
Source: Front Plant Sci. 2020 May 20;11:644. doi: 10.3389/fpls.2020.00644 (PMC7251063; doi:10.3389/fpls.2020.00644)
Supplement: Supplementary file 1 [file Data_Sheet_1.ZIP › allGFFs/Ptri_all_protDom.gff]

##gff-version 3
##sequence-region Chr01 1 50495391
Chr01	feature	nested_repeat	50467209	50472097	.	.	.	ID=TE_BASE 0;name=TE_BASE 0;annot=Class_I::LTR::Ty1/copia::Ivana;color=#a9a9a9
Chr01	feature	repeat_fragment	50467209	50472097	.	.	.	ID=TE 0-0;Parent=TE_BASE 0;name=TE 0;color=#a9a9a9
Chr01	feature	polypeptide_conserved_region	50467807	50468350	.	+	.	ID=DOMAIN 0-0-0;Parent=TE_BASE 0;annot=Class_I::LTR::Ty1/copia::SIRE GAG_sire;name=GAG;color=#225ea8
Chr01	feature	polypeptide_conserved_region	50469301	50469856	.	+	.	ID=DOMAIN 0-1-0;Parent=TE_BASE 0;annot=Class_I::LTR::Ty1/copia::Ale INT_retrofit;name=INT;color=#b10026
Chr01	feature	polypeptide_conserved_region	50470441	50471155	.	+	.	ID=DOMAIN 0-2-0;Parent=TE_BASE 0;annot=Class_I::LTR::Ty1/copia::Ivana RT_oryco;name=RT;color=#feb24c
Chr01	feature	polypeptide_conserved_region	50471449	50471851	.	+	.	ID=DOMAIN 0-3-0;Parent=TE_BASE 0;annot=Class_I::LTR::Ty1/copia::SIRE RNaseH_sire;name=RH;color=#fc4e2a
Chr01	feature	primer_binding_site	50467377	50467392	.	.	.	ID=PBS 0;Parent=TE_BASE 0;name=pbs;color=#c7e9c0
Chr01	feature	RR_tract	50471918	50471932	.	.	.	ID=PPT 0;Parent=TE_BASE 0;name=ppt;color=#41ab5d
Chr01	feature	long_terminal_repeat	50471932	50472097	.	.	.	ID=LTR RIGHT 0-0;Parent=TE_BASE 0;name=ltr right;color=#f032e6
Chr01	feature	long_terminal_repeat	50467209	50467374	.	.	.	ID=LTR LEFT 0-0;Parent=TE_BASE 0;name=ltr left;color=#f032e6
Chr01	feature	target_site_duplication	50467204	50467208	.	.	.	ID=TSR LEFT 0;Parent=TE_BASE 0;name=tsr left;color=#333333
Chr01	feature	target_site_duplication	50472098	50472102	.	.	.	ID=TSR RIGHT 0;Parent=TE_BASE 0;name=tsr right;color=#333333
Chr01	feature	nested_repeat	50335295	50340293	.	.	.	ID=TE_BASE 1;name=TE_BASE 1;annot=Class_I::LTR::Ty1/copia::Ivana;color=#a9a9a9
Chr01	feature	repeat_fragment	50335295	50340293	.	.	.	ID=TE 1-0;Parent=TE_BASE 1;name=TE 1;color=#a9a9a9
Chr01	feature	polypeptide_conserved_region	50335619	50335928	.	-	.	ID=DOMAIN 1-0-0;Parent=TE_BASE 1;annot=Class_I::LTR::Ty1/copia::SIRE RNaseH_sire;name=RH;color=#fc4e2a
Chr01	feature	polypeptide_conserved_region	50336617	50336875	.	-	.	ID=DOMAIN 1-1-0;Parent=TE_BASE 1;annot=Class_I::LTR::Ty1/copia::Ivana RT_oryco;name=RT;color=#feb24c
Chr01	feature	polypeptide_conserved_region	50337895	50338333	.	-	.	ID=DOMAIN 1-2-0;Parent=TE_BASE 1;annot=Class_I::LTR::Ty1/copia::Ale INT_retrofit;name=INT;color=#b10026
Chr01	feature	primer_binding_site	50335530	50335553	.	.	.	ID=PBS 1;Parent=TE_BASE 1;name=ppt;color=#41ab5d
Chr01	feature	RR_tract	50340087	50340101	.	.	.	ID=PPT 1;Parent=TE_BASE 1;name=pbs;color=#c7e9c0
Chr01	feature	long_terminal_repeat	50340129	50340293	.	.	.	ID=LTR LEFT 1-0;Parent=TE_BASE 1;name=ltr left;color=#f032e6
Chr01	feature	long_terminal_repeat	50335295	50335458	.	.	.	ID=LTR RIGHT 1-0;Parent=TE_BASE 1;name=ltr right;color=#f032e6
Chr01	feature	nested_repeat	49860831	49883009	.	.	.	ID=TE_BASE 6;name=TE_BASE 6;annot=Class_I::LTR::Ty1/copia::Ivana;color=#a9a9a9
Chr01	feature	repeat_fragment	49860831	49883009	.	.	.	ID=TE 6-0;Parent=TE_BASE 6;name=TE 6;color=#a9a9a9
Chr01	feature	polypeptide_conserved_region	49877743	49878112	.	+	.	ID=DOMAIN 6-0-0;Parent=TE_BASE 6;annot=Class_I::LTR::Ty1/copia::Ale INT_retrofit;name=INT;color=#b10026
Chr01	feature	polypeptide_conserved_region	49878754	49879459	.	+	.	ID=DOMAIN 6-1-0;Parent=TE_BASE 6;annot=Class_I::LTR::Ty1/copia::Ivana RT_oryco;name=RT;color=#feb24c
Chr01	feature	polypeptide_conserved_region	49879759	49880164	.	+	.	ID=DOMAIN 6-2-0;Parent=TE_BASE 6;annot=Class_I::LTR::Ty1/copia::Ale RNaseH_retrofit;name=RH;color=#fc4e2a
Chr01	feature	RR_tract	49882857	49882871	.	.	.	ID=PPT 6;Parent=TE_BASE 6;name=ppt;color=#41ab5d
Chr01	feature	long_terminal_repeat	49882945	49883009	.	.	.	ID=LTR RIGHT 6-0;Parent=TE_BASE 6;name=ltr right;color=#f032e6
Chr01	feature	long_terminal_repeat	49860831	49860896	.	.	.	ID=LTR LEFT 6-0;Parent=TE_BASE 6;name=ltr left;color=#f032e6
Chr01	feature	nested_repeat	49851079	49860207	.	.	.	ID=TE_BASE 7;name=TE_BASE 7;annot=Class_I::LTR::Ty3/gypsy::non-chromovirus::OTA::Athila;color=#a9a9a9
Chr01	feature	repeat_fragment	49851079	49860207	.	.	.	ID=TE 7-0;Parent=TE_BASE 7;name=TE 7;color=#a9a9a9
Chr01	feature	polypeptide_conserved_region	49853004	49853559	.	+	.	ID=DOMAIN 7-0-0;Parent=TE_BASE 7;annot=Class_I::LTR::Ty3/gypsy::non-chromovirus::OTA::Athila GAG_athila;name=GAG;color=#225ea8
Chr01	feature	polypeptide_conserved_region	49854627	49854903	.	+	.	ID=DOMAIN 7-1-0;Parent=TE_BASE 7;annot=Class_I::LTR::Ty3/gypsy::non-chromovirus::OTA::Athila AP_athila;name=PROT;color=#ffeda0
Chr01	feature	polypeptide_conserved_region	49855483	49855687	.	+	.	ID=DOMAIN 7-2-0;Parent=TE_BASE 7;annot=Class_I::LTR::Ty3/gypsy::non-chromovirus::OTA::Athila INT_athila;name=INT;color=#b10026
Chr01	feature	primer_binding_site	49852622	49852636	.	.	.	ID=PBS 7;Parent=TE_BASE 7;name=pbs;color=#c7e9c0
Chr01	feature	RR_tract	49858658	49858672	.	.	.	ID=PPT 7;Parent=TE_BASE 7;name=ppt;color=#41ab5d
Chr01	feature	long_terminal_repeat	49858674	49860207	.	.	.	ID=LTR RIGHT 7-0;Parent=TE_BASE 7;name=ltr right;color=#f032e6
Chr01	feature	long_terminal_repeat	49851079	49852613	.	.	.	ID=LTR LEFT 7-0;Parent=TE_BASE 7;name=ltr left;color=#f032e6
Chr01	feature	target_site_duplication	49851074	49851078	.	.	.	ID=TSR LEFT 7;Parent=TE_BASE 7;name=tsr left;color=#333333
Chr01	feature	target_site_duplication	49860208	49860212	.	.	.	ID=TSR RIGHT 7;Parent=TE_BASE 7;name=tsr right;color=#333333
Chr01	feature	nested_repeat	49832667	49836914	.	.	.	ID=TE_BASE 8;name=TE_BASE 8;annot=Class_I::LTR::Ty1/copia::Ale;color=#a9a9a9
Chr01	feature	repeat_fragment	49832667	49836914	.	.	.	ID=TE 8-0;Parent=TE_BASE 8;name=TE 8;color=#a9a9a9
Chr01	feature	polypeptide_conserved_region	49834031	49834397	.	-	.	ID=DOMAIN 8-0-0;Parent=TE_BASE 8;annot=Class_I::LTR::Ty1/copia::Ale RNaseH_retrofit;name=RH;color=#fc4e2a
Chr01	feature	polypeptide_conserved_region	49834729	49835056	.	-	.	ID=DOMAIN 8-1-0;Parent=TE_BASE 8;annot=Class_I::LTR::Ty1/copia::Ale RT_retrofit;name=RT;color=#feb24c
Chr01	feature	polypeptide_conserved_region	49835874	49836684	.	-	.	ID=DOMAIN 8-2-0;Parent=TE_BASE 8;annot=Class_I::LTR::Ty1/copia::Alesia GAG_retrofit;name=GAG;color=#225ea8
Chr01	feature	RR_tract	49836759	49836773	.	.	.	ID=PPT 8;Parent=TE_BASE 8;name=pbs;color=#c7e9c0
Chr01	feature	long_terminal_repeat	49836832	49836914	.	.	.	ID=LTR LEFT 8-0;Parent=TE_BASE 8;name=ltr left;color=#f032e6
Chr01	feature	long_terminal_repeat	49832667	49832749	.	.	.	ID=LTR RIGHT 8-0;Parent=TE_BASE 8;name=ltr right;color=#f032e6
Chr01	feature	nested_repeat	49821320	49826359	.	.	.	ID=TE_BASE 9;name=TE_BASE 9;annot=Class_I::LTR::Ty1/copia::Ivana;color=#a9a9a9
Chr01	feature	repeat_fragment	49821320	49826359	.	.	.	ID=TE 9-0;Parent=TE_BASE 9;name=TE 9;color=#a9a9a9
Chr01	feature	polypeptide_conserved_region	49821779	49822184	.	-	.	ID=DOMAIN 9-0-0;Parent=TE_BASE 9;annot=Class_I::LTR::Ty1/copia::Ivana RNaseH_oryco;name=RH;color=#fc4e2a
Chr01	feature	polypeptide_conserved_region	49822472	49823195	.	-	.	ID=DOMAIN 9-1-0;Parent=TE_BASE 9;annot=Class_I::LTR::Ty1/copia::Ivana RT_oryco;name=RT;color=#feb24c
Chr01	feature	polypeptide_conserved_region	49823717	49824371	.	-	.	ID=DOMAIN 9-2-0;Parent=TE_BASE 9;annot=Class_I::LTR::Ty1/copia::Ivana INT_oryco;name=INT;color=#b10026
Chr01	feature	polypeptide_conserved_region	49824527	49824773	.	-	.	ID=DOMAIN 9-3-0;Parent=TE_BASE 9;annot=Class_I::LTR::Ty1/copia::Ivana AP_oryco;name=PROT;color=#ffeda0
Chr01	feature	polypeptide_conserved_region	49824887	49825739	.	-	.	ID=DOMAIN 9-4-0;Parent=TE_BASE 9;annot=Class_I::LTR::Ty1/copia::Ivana GAG_oryco;name=GAG;color=#225ea8
Chr01	feature	long_terminal_repeat	49825956	49826359	.	.	.	ID=LTR LEFT 9-0;Parent=TE_BASE 9;name=ltr left;color=#f032e6
Chr01	feature	long_terminal_repeat	49821320	49821705	.	.	.	ID=LTR RIGHT 9-0;Parent=TE_BASE 9;name=ltr right;color=#f032e6
Chr01	feature	target_site_duplication	49821315	49821319	.	.	.	ID=TSR RIGHT 9;Parent=TE_BASE 9;name=tsr right;color=#333333
Chr01	feature	target_site_duplication	49826360	49826364	.	.	.	ID=TSR LEFT 9;Parent=TE_BASE 9;name=tsr left;color=#333333
Chr01	feature	nested_repeat	49718373	49725325	.	.	.	ID=TE_BASE 10;name=TE_BASE 10;annot=Class_I::LTR::Ty3/gypsy::chromovirus::Tekay;color=#a9a9a9
Chr01	feature	repeat_fragment	49718373	49725325	.	.	.	ID=TE 10-0;Parent=TE_BASE 10;name=TE 10;color=#a9a9a9
Chr01	feature	polypeptide_conserved_region	49720907	49721153	.	+	.	ID=DOMAIN 10-0-0;Parent=TE_BASE 10;annot=Class_I::LTR::Ty3/gypsy::chromovirus::Tekay AP_del;name=PROT;color=#ffeda0
Chr01	feature	polypeptide_conserved_region	49721500	49722034	.	+	.	ID=DOMAIN 10-1-0;Parent=TE_BASE 10;annot=Class_I::LTR::Ty3/gypsy::chromovirus::Tekay RT_del;name=RT;color=#feb24c
Chr01	feature	polypeptide_conserved_region	49722175	49722520	.	+	.	ID=DOMAIN 10-2-0;Parent=TE_BASE 10;annot=Class_I::LTR::Ty3/gypsy::chromovirus::Tekay RNaseH_del;name=RH;color=#fc4e2a
Chr01	feature	polypeptide_conserved_region	49722841	49723873	.	+	.	ID=DOMAIN 10-3-0;Parent=TE_BASE 10;annot=Class_I::LTR::Ty3/gypsy::chromovirus::Tekay INT_del;name=INT;color=#b10026
Chr01	feature	polypeptide_conserved_region	49723933	49724080	.	+	.	ID=DOMAIN 10-4-0;Parent=TE_BASE 10;annot=Class_I::LTR::Ty3/gypsy::chromovirus::Tekay CHR_tekay_Lycopersicon;name=CHD;color=#6a51a3
Chr01	feature	RR_tract	49724183	49724197	.	.	.	ID=PPT 10;Parent=TE_BASE 10;name=ppt;color=#41ab5d
Chr01	feature	long_terminal_repeat	49724228	49725325	.	.	.	ID=LTR RIGHT 10-0;Parent=TE_BASE 10;name=ltr right;color=#f032e6
Chr01	feature	long_terminal_repeat	49718373	49719486	.	.	.	ID=LTR LEFT 10-0;Parent=TE_BASE 10;name=ltr left;color=#f032e6
Chr01	feature	nested_repeat	49662046	49666703	.	.	.	ID=TE_BASE 12;name=TE_BASE 12;annot=Class_I::LTR::Ty1/copia::Ivana;color=#a9a9a9
Chr01	feature	repeat_fragment	49662046	49666703	.	.	.	ID=TE 12-0;Parent=TE_BASE 12;name=TE 12;color=#a9a9a9
Chr01	feature	polypeptide_conserved_region	49662431	49662773	.	+	.	ID=DOMAIN 12-0-0;Parent=TE_BASE 12;annot=Class_I::LTR::Ty1/copia::Ivana GAG_oryco;name=GAG;color=#225ea8
Chr01	feature	polypeptide_conserved_region	49663281	49663524	.	+	.	ID=DOMAIN 12-1-0;Parent=TE_BASE 12;annot=Class_I::LTR::Ty1/copia::Ivana AP_oryco;name=PROT;color=#ffeda0
Chr01	feature	polypeptide_conserved_region	49663679	49664030	.	+	.	ID=DOMAIN 12-2-0;Parent=TE_BASE 12;annot=Class_I::LTR::Ty1/copia::Ivana INT_oryco;name=INT;color=#b10026
Chr01	feature	polypeptide_conserved_region	49664911	49665244	.	+	.	ID=DOMAIN 12-3-0;Parent=TE_BASE 12;annot=Class_I::LTR::Ty1/copia::Ivana RT_oryco;name=RT;color=#feb24c
Chr01	feature	polypeptide_conserved_region	49665916	49666321	.	+	.	ID=DOMAIN 12-4-0;Parent=TE_BASE 12;annot=Class_I::LTR::Ty1/copia::Ivana RNaseH_oryco;name=RH;color=#fc4e2a
Chr01	feature	long_terminal_repeat	49666421	49666703	.	.	.	ID=LTR RIGHT 12-0;Parent=TE_BASE 12;name=ltr right;color=#f032e6
Chr01	feature	long_terminal_repeat	49662046	49662328	.	.	.	ID=LTR LEFT 12-0;Parent=TE_BASE 12;name=ltr left;color=#f032e6
Chr01	feature	target_site_duplication	49662041	49662045	.	.	.	ID=TSR LEFT 12;Parent=TE_BASE 12;name=tsr left;color=#333333
Chr01	feature	target_site_duplication	49666704	49666708	.	.	.	ID=TSR RIGHT 12;Parent=TE_BASE 12;name=tsr right;color=#333333
Chr01	feature	nested_repeat	49641416	49657065	.	.	.	ID=TE_BASE 13;name=TE_BASE 13;annot=Class_I::LTR::Ty3/gypsy::non-chromovirus::OTA::Ogre/Tat::Retand;color=#a9a9a9
Chr01	feature	repeat_fragment	49641416	49657065	.	.	.	ID=TE 13-0;Parent=TE_BASE 13;name=TE 13;color=#a9a9a9
Chr01	feature	polypeptide_conserved_region	49645317	49645590	.	+	.	ID=DOMAIN 13-0-0;Parent=TE_BASE 13;annot=Class_I::LTR::Ty3/gypsy::non-chromovirus::OTA::Ogre/Tat::Retand GAG_tat;name=GAG;color=#225ea8
Chr01	feature	primer_binding_site	49642408	49642427	.	.	.	ID=PBS 13;Parent=TE_BASE 13;name=pbs;color=#c7e9c0
Chr01	feature	RR_tract	49656100	49656114	.	.	.	ID=PPT 13;Parent=TE_BASE 13;name=ppt;color=#41ab5d
Chr01	feature	long_terminal_repeat	49656127	49657065	.	.	.	ID=LTR RIGHT 13-0;Parent=TE_BASE 13;name=ltr right;color=#f032e6
Chr01	feature	long_terminal_repeat	49641416	49642344	.	.	.	ID=LTR LEFT 13-0;Parent=TE_BASE 13;name=ltr left;color=#f032e6
Chr01	feature	nested_repeat	49620079	49623325	.	.	.	ID=TE_BASE 15;name=TE_BASE 15;annot=Class_I::LTR::Ty3/gypsy::non-chromovirus::OTA::Athila;color=#a9a9a9
Chr01	feature	repeat_fragment	49620079	49623325	.	.	.	ID=TE 15-0;Parent=TE_BASE 15;name=TE 15;color=#a9a9a9
Chr01	feature	polypeptide_conserved_region	49621385	49621838	.	-	.	ID=DOMAIN 15-0-0;Parent=TE_BASE 15;annot=Class_I::LTR::Ty3/gypsy::non-chromovirus::OTA::Athila GAG_athila;name=GAG;color=#225ea8
Chr01	feature	RR_tract	49623071	49623085	.	.	.	ID=PPT 15;Parent=TE_BASE 15;name=pbs;color=#c7e9c0
Chr01	feature	long_terminal_repeat	49623097	49623325	.	.	.	ID=LTR LEFT 15-0;Parent=TE_BASE 15;name=ltr left;color=#f032e6
Chr01	feature	long_terminal_repeat	49620079	49620311	.	.	.	ID=LTR RIGHT 15-0;Parent=TE_BASE 15;name=ltr right;color=#f032e6
Chr01	feature	nested_repeat	49606702	49614255	.	.	.	ID=TE_BASE 16;name=TE_BASE 16;annot=Class_I::LTR::Ty1/copia::Ivana;color=#a9a9a9
Chr01	feature	repeat_fragment	49606702	49614255	.	.	.	ID=TE 16-0;Parent=TE_BASE 16;name=TE 16;color=#a9a9a9
Chr01	feature	polypeptide_conserved_region	49607036	49607441	.	-	.	ID=DOMAIN 16-0-0;Parent=TE_BASE 16;annot=Class_I::LTR::Ty1/copia::Ale RNaseH_retrofit;name=RH;color=#fc4e2a
Chr01	feature	polypeptide_conserved_region	49607729	49608449	.	-	.	ID=DOMAIN 16-1-0;Parent=TE_BASE 16;annot=Class_I::LTR::Ty1/copia::Ivana RT_oryco;name=RT;color=#feb24c
Chr01	feature	polypeptide_conserved_region	49609127	49609766	.	-	.	ID=DOMAIN 16-2-0;Parent=TE_BASE 16;annot=Class_I::LTR::Ty1/copia::Ale INT_retrofit;name=INT;color=#b10026
Chr01	feature	polypeptide_conserved_region	49609934	49610183	.	-	.	ID=DOMAIN 16-3-0;Parent=TE_BASE 16;annot=Class_I::LTR::Ty1/copia::Alesia AP_retrofit;name=PROT;color=#ffeda0
Chr01	feature	long_terminal_repeat	49613995	49614255	.	.	.	ID=LTR LEFT 16-0;Parent=TE_BASE 16;name=ltr left;color=#f032e6
Chr01	feature	long_terminal_repeat	49606702	49606958	.	.	.	ID=LTR RIGHT 16-0;Parent=TE_BASE 16;name=ltr right;color=#f032e6
Chr01	feature	target_site_duplication	49606698	49606701	.	.	.	ID=TSR RIGHT 16;Parent=TE_BASE 16;name=tsr right;color=#333333
Chr01	feature	target_site_duplication	49614256	49614259	.	.	.	ID=TSR LEFT 16;Parent=TE_BASE 16;name=tsr left;color=#333333
Chr01	feature	nested_repeat	49552104	49569902	.	.	.	ID=TE_BASE 17;name=TE_BASE 17;annot=Class_I::LTR::Ty3/gypsy::non-chromovirus::OTA::Ogre/Tat::Retand;color=#a9a9a9
Chr01	feature	repeat_fragment	49552104	49569902	.	.	.	ID=TE 17-0;Parent=TE_BASE 17;name=TE 17;color=#a9a9a9
Chr01	feature	polypeptide_conserved_region	49557653	49557950	.	+	.	ID=DOMAIN 17-0-0;Parent=TE_BASE 17;annot=Class_I::LTR::Ty3/gypsy::non-chromovirus::OTA::Ogre/Tat::Retand GAG_tat;name=GAG;color=#225ea8
Chr01	feature	polypeptide_conserved_region	49559549	49559867	.	+	.	ID=DOMAIN 17-1-0;Parent=TE_BASE 17;annot=Class_I::LTR::Ty3/gypsy::non-chromovirus::OTA::Ogre/Tat::Retand AP_tat;name=PROT;color=#ffeda0
Chr01	feature	polypeptide_conserved_region	49561212	49561884	.	+	.	ID=DOMAIN 17-2-0;Parent=TE_BASE 17;annot=Class_I::LTR::Ty3/gypsy::non-chromovirus::OTA::Ogre/Tat::Retand RT_tat;name=RT;color=#feb24c
Chr01	feature	polypeptide_conserved_region	49562037	49562388	.	+	.	ID=DOMAIN 17-3-0;Parent=TE_BASE 17;annot=Class_I::LTR::Ty3/gypsy::non-chromovirus::OTA::Ogre/Tat::Retand RNaseH_tat;name=RH;color=#fc4e2a
Chr01	feature	polypeptide_conserved_region	49562469	49562832	.	+	.	ID=DOMAIN 17-4-0;Parent=TE_BASE 17;annot=Class_I::LTR::Ty3/gypsy::non-chromovirus::OTA::Ogre/Tat::Ogre;name=aRH;color=#fc4e2a
Chr01	feature	polypeptide_conserved_region	49563144	49563888	.	+	.	ID=DOMAIN 17-5-0;Parent=TE_BASE 17;annot=Class_I::LTR::Ty3/gypsy::non-chromovirus::OTA::Ogre/Tat::Retand INT_tat;name=INT;color=#b10026
Chr01	feature	primer_binding_site	49554328	49554344	.	.	.	ID=PBS 17;Parent=TE_BASE 17;name=pbs;color=#c7e9c0
Chr01	feature	RR_tract	49567626	49567640	.	.	.	ID=PPT 17;Parent=TE_BASE 17;name=ppt;color=#41ab5d
Chr01	feature	long_terminal_repeat	49567684	49569902	.	.	.	ID=LTR RIGHT 17-0;Parent=TE_BASE 17;name=ltr right;color=#f032e6
Chr01	feature	long_terminal_repeat	49552104	49554322	.	.	.	ID=LTR LEFT 17-0;Parent=TE_BASE 17;name=ltr left;color=#f032e6
Chr01	feature	target_site_duplication	49552099	49552103	.	.	.	ID=TSR LEFT 17;Parent=TE_BASE 17;name=tsr left;color=#333333
Chr01	feature	target_site_duplication	49569903	49569907	.	.	.	ID=TSR RIGHT 17;Parent=TE_BASE 17;name=tsr right;color=#333333
Chr01	feature	nested_repeat	49526808	49530277	.	.	.	ID=TE_BASE 19;name=TE_BASE 19;annot=Class_I::LTR::Ty1/copia::SIRE;color=#a9a9a9
Chr01	feature	repeat_fragment	49526808	49530277	.	.	.	ID=TE 19-0;Parent=TE_BASE 19;name=TE 19;color=#a9a9a9
Chr01	feature	polypeptide_conserved_region	49528687	49528885	.	-	.	ID=DOMAIN 19-0-0;Parent=TE_BASE 19;annot=Class_I::LTR::Ty1/copia::Ale RNaseH_retrofit;name=RH;color=#fc4e2a
Chr01	feature	polypeptide_conserved_region	49529173	49529482	.	-	.	ID=DOMAIN 19-1-0;Parent=TE_BASE 19;annot=Class_I::LTR::Ty1/copia::SIRE RT_sire;name=RT;color=#feb24c
Chr01	feature	primer_binding_site	49526988	49527005	.	.	.	ID=PBS 19;Parent=TE_BASE 19;name=ppt;color=#41ab5d
Chr01	feature	RR_tract	49530112	49530126	.	.	.	ID=PPT 19;Parent=TE_BASE 19;name=pbs;color=#c7e9c0
Chr01	feature	long_terminal_repeat	49530128	49530277	.	.	.	ID=LTR LEFT 19-0;Parent=TE_BASE 19;name=ltr left;color=#f032e6
Chr01	feature	long_terminal_repeat	49526808	49526959	.	.	.	ID=LTR RIGHT 19-0;Parent=TE_BASE 19;name=ltr right;color=#f032e6
Chr01	feature	nested_repeat	49462025	49479099	.	.	.	ID=TE_BASE 21;name=TE_BASE 21;annot=Class_I::LTR::Ty3/gypsy::non-chromovirus::OTA::Ogre/Tat::Retand;color=#a9a9a9
Chr01	feature	repeat_fragment	49462025	49479099	.	.	.	ID=TE 21-0;Parent=TE_BASE 21;name=TE 21;color=#a9a9a9
Chr01	feature	polypeptide_conserved_region	49466720	49467758	.	-	.	ID=DOMAIN 21-0-0;Parent=TE_BASE 21;annot=Class_I::LTR::Ty3/gypsy::non-chromovirus::OTA::Ogre/Tat::Retand INT_tat;name=INT;color=#b10026
Chr01	feature	polypeptide_conserved_region	49467794	49468160	.	-	.	ID=DOMAIN 21-1-0;Parent=TE_BASE 21;annot=Class_I::LTR::Ty3/gypsy::non-chromovirus::OTA::Ogre/Tat::Retand RNaseH_tat;name=RH;color=#fc4e2a
Chr01	feature	polypeptide_conserved_region	49468304	49468976	.	-	.	ID=DOMAIN 21-2-0;Parent=TE_BASE 21;annot=Class_I::LTR::Ty3/gypsy::non-chromovirus::OTA::Ogre/Tat::Retand RT_tat;name=RT;color=#feb24c
Chr01	feature	polypeptide_conserved_region	49470303	49470621	.	-	.	ID=DOMAIN 21-3-0;Parent=TE_BASE 21;annot=Class_I::LTR::Ty3/gypsy::non-chromovirus::OTA::Ogre/Tat::Retand AP_tat;name=PROT;color=#ffeda0
Chr01	feature	polypeptide_conserved_region	49472184	49472481	.	-	.	ID=DOMAIN 21-4-0;Parent=TE_BASE 21;annot=Class_I::LTR::Ty3/gypsy::non-chromovirus::OTA::Ogre/Tat::Retand GAG_tat;name=GAG;color=#225ea8
Chr01	feature	long_terminal_repeat	49476108	49479099	.	.	.	ID=LTR LEFT 21-0;Parent=TE_BASE 21;name=ltr left;color=#f032e6
Chr01	feature	long_terminal_repeat	49462025	49465020	.	.	.	ID=LTR RIGHT 21-0;Parent=TE_BASE 21;name=ltr right;color=#f032e6
Chr01	feature	target_site_duplication	49462020	49462024	.	.	.	ID=TSR RIGHT 21;Parent=TE_BASE 21;name=tsr right;color=#333333
Chr01	feature	target_site_duplication	49479100	49479104	.	.	.	ID=TSR LEFT 21;Parent=TE_BASE 21;name=tsr left;color=#333333
Chr01	feature	nested_repeat	49376814	49381358	.	.	.	ID=TE_BASE 22;name=TE_BASE 22;annot=Class_I::LTR::Ty1/copia::Ivana;color=#a9a9a9
Chr01	feature	repeat_fragment	49376814	49381358	.	.	.	ID=TE 22-0;Parent=TE_BASE 22;name=TE 22;color=#a9a9a9
Chr01	feature	polypeptide_conserved_region	49377237	49377756	.	+	.	ID=DOMAIN 22-0-0;Parent=TE_BASE 22;annot=Class_I::LTR::Ty1/copia::Ivana GAG_oryco;name=GAG;color=#225ea8
Chr01	feature	polypeptide_conserved_region	49378190	49378436	.	+	.	ID=DOMAIN 22-1-0;Parent=TE_BASE 22;annot=Class_I::LTR::Ty1/copia::Ivana AP_oryco;name=PROT;color=#ffeda0
Chr01	feature	polypeptide_conserved_region	49378574	49379228	.	+	.	ID=DOMAIN 22-2-0;Parent=TE_BASE 22;annot=Class_I::LTR::Ty1/copia::Ivana INT_oryco;name=INT;color=#b10026
Chr01	feature	polypeptide_conserved_region	49379609	49380332	.	+	.	ID=DOMAIN 22-3-0;Parent=TE_BASE 22;annot=Class_I::LTR::Ty1/copia::Ivana RT_oryco;name=RT;color=#feb24c
Chr01	feature	polypeptide_conserved_region	49380623	49381025	.	+	.	ID=DOMAIN 22-4-0;Parent=TE_BASE 22;annot=Class_I::LTR::Ty1/copia::Ivana RNaseH_oryco;name=RH;color=#fc4e2a
Chr01	feature	primer_binding_site	49377079	49377095	.	.	.	ID=PBS 22;Parent=TE_BASE 22;name=pbs;color=#c7e9c0
Chr01	feature	RR_tract	49381084	49381098	.	.	.	ID=PPT 22;Parent=TE_BASE 22;name=ppt;color=#41ab5d
Chr01	feature	long_terminal_repeat	49381099	49381358	.	.	.	ID=LTR RIGHT 22-0;Parent=TE_BASE 22;name=ltr right;color=#f032e6
Chr01	feature	long_terminal_repeat	49376814	49377073	.	.	.	ID=LTR LEFT 22-0;Parent=TE_BASE 22;name=ltr left;color=#f032e6
Chr01	feature	target_site_duplication	49376809	49376813	.	.	.	ID=TSR LEFT 22;Parent=TE_BASE 22;name=tsr left;color=#333333
Chr01	feature	target_site_duplication	49381359	49381363	.	.	.	ID=TSR RIGHT 22;Parent=TE_BASE 22;name=tsr right;color=#333333
Chr01	feature	nested_repeat	49316699	49321651	.	.	.	ID=TE_BASE 23;name=TE_BASE 23;annot=Class_I::LTR::Ty1/copia::SIRE;color=#a9a9a9
Chr01	feature	repeat_fragment	49316699	49321651	.	.	.	ID=TE 23-0;Parent=TE_BASE 23;name=TE 23;color=#a9a9a9
Chr01	feature	polypeptide_conserved_region	49318117	49318348	.	+	.	ID=DOMAIN 23-0-0;Parent=TE_BASE 23;annot=Class_I::LTR::Ty1/copia::Alesia AP_retrofit;name=PROT;color=#ffeda0
Chr01	feature	polypeptide_conserved_region	49318522	49319158	.	+	.	ID=DOMAIN 23-1-0;Parent=TE_BASE 23;annot=Class_I::LTR::Ty1/copia::Ale INT_retrofit;name=INT;color=#b10026
Chr01	feature	polypeptide_conserved_region	49320028	49320754	.	+	.	ID=DOMAIN 23-2-0;Parent=TE_BASE 23;annot=Class_I::LTR::Ty1/copia::SIRE RT_sire;name=RT;color=#feb24c
Chr01	feature	polypeptide_conserved_region	49320986	49321388	.	+	.	ID=DOMAIN 23-3-0;Parent=TE_BASE 23;annot=Class_I::LTR::Ty1/copia::Ale RNaseH_retrofit;name=RH;color=#fc4e2a
Chr01	feature	long_terminal_repeat	49321468	49321651	.	.	.	ID=LTR RIGHT 23-0;Parent=TE_BASE 23;name=ltr right;color=#f032e6
Chr01	feature	long_terminal_repeat	49316699	49316884	.	.	.	ID=LTR LEFT 23-0;Parent=TE_BASE 23;name=ltr left;color=#f032e6
Chr01	feature	nested_repeat	49276565	49282999	.	.	.	ID=TE_BASE 26;name=TE_BASE 26;annot=Class_I::LTR::Ty1/copia::Alesia;color=#a9a9a9
Chr01	feature	repeat_fragment	49276565	49282999	.	.	.	ID=TE 26-0;Parent=TE_BASE 26;name=TE 26;color=#a9a9a9
Chr01	feature	polypeptide_conserved_region	49278527	49278767	.	-	.	ID=DOMAIN 26-0-0;Parent=TE_BASE 26;annot=Class_I::LTR::Ty1/copia::Alesia AP_retrofit;name=PROT;color=#ffeda0
Chr01	feature	primer_binding_site	49276669	49276691	.	.	.	ID=PBS 26;Parent=TE_BASE 26;name=ppt;color=#41ab5d
Chr01	feature	RR_tract	49282861	49282875	.	.	.	ID=PPT 26;Parent=TE_BASE 26;name=pbs;color=#c7e9c0
Chr01	feature	long_terminal_repeat	49282910	49282999	.	.	.	ID=LTR LEFT 26-0;Parent=TE_BASE 26;name=ltr left;color=#f032e6
Chr01	feature	long_terminal_repeat	49276565	49276656	.	.	.	ID=LTR RIGHT 26-0;Parent=TE_BASE 26;name=ltr right;color=#f032e6
Chr01	feature	nested_repeat	49270485	49275715	.	.	.	ID=TE_BASE 27;name=TE_BASE 27;annot=Class_I::LTR::Ty1/copia::Ale;color=#a9a9a9
Chr01	feature	repeat_fragment	49270485	49275715	.	.	.	ID=TE 27-0;Parent=TE_BASE 27;name=TE 27;color=#a9a9a9
Chr01	feature	polypeptide_conserved_region	49271343	49271679	.	+	.	ID=DOMAIN 27-0-0;Parent=TE_BASE 27;annot=Class_I::LTR::Ty1/copia::Ale RNaseH_retrofit;name=RH;color=#fc4e2a
Chr01	feature	polypeptide_conserved_region	49274035	49274320	.	+	.	ID=DOMAIN 27-1-0;Parent=TE_BASE 27;annot=Class_I::LTR::Ty1/copia::Ale INT_retrofit;name=INT;color=#b10026
Chr01	feature	primer_binding_site	49271115	49271134	.	.	.	ID=PBS 27;Parent=TE_BASE 27;name=pbs;color=#c7e9c0
Chr01	feature	RR_tract	49275080	49275094	.	.	.	ID=PPT 27;Parent=TE_BASE 27;name=ppt;color=#41ab5d
Chr01	feature	long_terminal_repeat	49275119	49275715	.	.	.	ID=LTR RIGHT 27-0;Parent=TE_BASE 27;name=ltr right;color=#f032e6
Chr01	feature	long_terminal_repeat	49270485	49271110	.	.	.	ID=LTR LEFT 27-0;Parent=TE_BASE 27;name=ltr left;color=#f032e6
Chr01	feature	nested_repeat	49229903	49240479	.	.	.	ID=TE_BASE 28;name=TE_BASE 28;annot=Class_I::LTR::Ty3/gypsy::non-chromovirus::OTA::Athila;color=#a9a9a9
Chr01	feature	repeat_fragment	49229903	49240479	.	.	.	ID=TE 28-0;Parent=TE_BASE 28;name=TE 28;color=#a9a9a9
Chr01	feature	polypeptide_conserved_region	49232251	49233280	.	-	.	ID=DOMAIN 28-0-0;Parent=TE_BASE 28;annot=Class_I::LTR::Ty3/gypsy::non-chromovirus::OTA::Athila INT_athila;name=INT;color=#b10026
Chr01	feature	polypeptide_conserved_region	49233562	49233919	.	-	.	ID=DOMAIN 28-1-0;Parent=TE_BASE 28;annot=Class_I::LTR::Ty3/gypsy::non-chromovirus::OTA::Athila RNaseH_athila;name=RH;color=#fc4e2a
Chr01	feature	polypeptide_conserved_region	49234057	49234699	.	-	.	ID=DOMAIN 28-2-0;Parent=TE_BASE 28;annot=Class_I::LTR::Ty3/gypsy::non-chromovirus::OTA::Athila RT_athila;name=RT;color=#feb24c
Chr01	feature	polypeptide_conserved_region	49236975	49237254	.	-	.	ID=DOMAIN 28-3-0;Parent=TE_BASE 28;annot=Class_I::LTR::Ty3/gypsy::non-chromovirus::OTA::Athila AP_athila;name=PROT;color=#ffeda0
Chr01	feature	polypeptide_conserved_region	49238413	49238911	.	-	.	ID=DOMAIN 28-4-0;Parent=TE_BASE 28;annot=Class_I::LTR::Ty3/gypsy::non-chromovirus::OTA::Athila GAG_athila;name=GAG;color=#225ea8
Chr01	feature	RR_tract	49240320	49240334	.	.	.	ID=PPT 28;Parent=TE_BASE 28;name=pbs;color=#c7e9c0
Chr01	feature	long_terminal_repeat	49240382	49240479	.	.	.	ID=LTR LEFT 28-0;Parent=TE_BASE 28;name=ltr left;color=#f032e6
Chr01	feature	long_terminal_repeat	49229903	49230000	.	.	.	ID=LTR RIGHT 28-0;Parent=TE_BASE 28;name=ltr right;color=#f032e6
Chr01	feature	nested_repeat	49201934	49207243	.	.	.	ID=TE_BASE 30;name=TE_BASE 30;annot=Class_I::LTR::Ty1/copia::Ivana;color=#a9a9a9
Chr01	feature	repeat_fragment	49201934	49207243	.	.	.	ID=TE 30-0;Parent=TE_BASE 30;name=TE 30;color=#a9a9a9
Chr01	feature	polypeptide_conserved_region	49202402	49202780	.	-	.	ID=DOMAIN 30-0-0;Parent=TE_BASE 30;annot=Class_I::LTR::Ty1/copia::Ale RNaseH_retrofit;name=RH;color=#fc4e2a
Chr01	feature	polypeptide_conserved_region	49203151	49203865	.	-	.	ID=DOMAIN 30-1-0;Parent=TE_BASE 30;annot=Class_I::LTR::Ty1/copia::Ivana RT_oryco;name=RT;color=#feb24c
Chr01	feature	polypeptide_conserved_region	49204790	49205150	.	-	.	ID=DOMAIN 30-2-0;Parent=TE_BASE 30;annot=Class_I::LTR::Ty1/copia::Ale INT_retrofit;name=INT;color=#b10026
Chr01	feature	long_terminal_repeat	49206896	49207243	.	.	.	ID=LTR LEFT 30-0;Parent=TE_BASE 30;name=ltr left;color=#f032e6
Chr01	feature	long_terminal_repeat	49201934	49202300	.	.	.	ID=LTR RIGHT 30-0;Parent=TE_BASE 30;name=ltr right;color=#f032e6
Chr01	feature	nested_repeat	48697231	48719115	.	.	.	ID=TE_BASE 34;name=TE_BASE 34;annot=Class_I::LTR::Ty3/gypsy::non-chromovirus::OTA::Ogre/Tat::Retand;color=#a9a9a9
Chr01	feature	repeat_fragment	48697231	48719115	.	.	.	ID=TE 34-0;Parent=TE_BASE 34;name=TE 34;color=#a9a9a9
Chr01	feature	polypeptide_conserved_region	48704941	48705307	.	+	.	ID=DOMAIN 34-0-0;Parent=TE_BASE 34;annot=Class_I::LTR::Ty3/gypsy::non-chromovirus::OTA::Ogre/Tat::Retand GAG_tat;name=GAG;color=#225ea8
Chr01	feature	polypeptide_conserved_region	48708330	48709005	.	+	.	ID=DOMAIN 34-1-0;Parent=TE_BASE 34;annot=Class_I::LTR::Ty3/gypsy::non-chromovirus::OTA::Ogre/Tat::Retand RT_tat;name=RT;color=#feb24c
Chr01	feature	polypeptide_conserved_region	48709146	48709365	.	+	.	ID=DOMAIN 34-2-0;Parent=TE_BASE 34;annot=Class_I::LTR::Ty3/gypsy::non-chromovirus::OTA::Ogre/Tat::Retand RNaseH_tat;name=RH;color=#fc4e2a
Chr01	feature	polypeptide_conserved_region	48709620	48709947	.	+	.	ID=DOMAIN 34-3-0;Parent=TE_BASE 34;annot=Class_I::LTR::Ty3/gypsy::non-chromovirus::OTA::Ogre/Tat::Ogre;name=aRH;color=#fc4e2a
Chr01	feature	polypeptide_conserved_region	48710606	48711314	.	+	.	ID=DOMAIN 34-4-0;Parent=TE_BASE 34;annot=Class_I::LTR::Ty3/gypsy::non-chromovirus::OTA::Ogre/Tat::Retand INT_tat;name=INT;color=#b10026
Chr01	feature	primer_binding_site	48697732	48697749	.	.	.	ID=PBS 34;Parent=TE_BASE 34;name=pbs;color=#c7e9c0
Chr01	feature	RR_tract	48718608	48718622	.	.	.	ID=PPT 34;Parent=TE_BASE 34;name=ppt;color=#41ab5d
Chr01	feature	long_terminal_repeat	48718622	48719115	.	.	.	ID=LTR RIGHT 34-0;Parent=TE_BASE 34;name=ltr right;color=#f032e6
Chr01	feature	long_terminal_repeat	48697231	48697726	.	.	.	ID=LTR LEFT 34-0;Parent=TE_BASE 34;name=ltr left;color=#f032e6
Chr01	feature	nested_repeat	48653611	48658183	.	.	.	ID=TE_BASE 37;name=TE_BASE 37;annot=Class_I::LTR::Ty1/copia::Ale;color=#a9a9a9
Chr01	feature	repeat_fragment	48653611	48658183	.	.	.	ID=TE 37-0;Parent=TE_BASE 37;name=TE 37;color=#a9a9a9
Chr01	feature	polypeptide_conserved_region	48653818	48654217	.	-	.	ID=DOMAIN 37-0-0;Parent=TE_BASE 37;annot=Class_I::LTR::Ty1/copia::Ale RNaseH_retrofit;name=RH;color=#fc4e2a
Chr01	feature	polypeptide_conserved_region	48654513	48655098	.	-	.	ID=DOMAIN 37-1-0;Parent=TE_BASE 37;annot=Class_I::LTR::Ty1/copia::Ale RT_retrofit;name=RT;color=#feb24c
Chr01	feature	polypeptide_conserved_region	48655930	48656563	.	-	.	ID=DOMAIN 37-2-0;Parent=TE_BASE 37;annot=Class_I::LTR::Ty1/copia::Ale INT_retrofit;name=INT;color=#b10026
Chr01	feature	polypeptide_conserved_region	48656731	48656974	.	-	.	ID=DOMAIN 37-3-0;Parent=TE_BASE 37;annot=Class_I::LTR::Ty1/copia::Alesia AP_retrofit;name=PROT;color=#ffeda0
Chr01	feature	primer_binding_site	48653800	48653821	.	.	.	ID=PBS 37;Parent=TE_BASE 37;name=ppt;color=#41ab5d
Chr01	feature	RR_tract	48658029	48658043	.	.	.	ID=PPT 37;Parent=TE_BASE 37;name=pbs;color=#c7e9c0
Chr01	feature	long_terminal_repeat	48658066	48658183	.	.	.	ID=LTR LEFT 37-0;Parent=TE_BASE 37;name=ltr left;color=#f032e6
Chr01	feature	long_terminal_repeat	48653611	48653728	.	.	.	ID=LTR RIGHT 37-0;Parent=TE_BASE 37;name=ltr right;color=#f032e6
Chr01	feature	nested_repeat	48590833	48598133	.	.	.	ID=TE_BASE 39;name=TE_BASE 39;annot=Class_I::LTR::Ty3/gypsy::chromovirus::Tekay;color=#a9a9a9
Chr01	feature	repeat_fragment	48590833	48598133	.	.	.	ID=TE 39-0;Parent=TE_BASE 39;name=TE 39;color=#a9a9a9
Chr01	feature	polypeptide_conserved_region	48591490	48591637	.	-	.	ID=DOMAIN 39-0-0;Parent=TE_BASE 39;annot=Class_I::LTR::Ty3/gypsy::chromovirus::Tekay CHR_tekay_Lycopersicon;name=CHD;color=#6a51a3
Chr01	feature	polypeptide_conserved_region	48591697	48592732	.	-	.	ID=DOMAIN 39-1-0;Parent=TE_BASE 39;annot=Class_I::LTR::Ty3/gypsy::chromovirus::Tekay INT_del;name=INT;color=#b10026
Chr01	feature	polypeptide_conserved_region	48593053	48593398	.	-	.	ID=DOMAIN 39-2-0;Parent=TE_BASE 39;annot=Class_I::LTR::Ty3/gypsy::chromovirus::Tekay RNaseH_del;name=RH;color=#fc4e2a
Chr01	feature	polypeptide_conserved_region	48593849	48594200	.	-	.	ID=DOMAIN 39-3-0;Parent=TE_BASE 39;annot=Class_I::LTR::Ty3/gypsy::chromovirus::Tekay RT_del;name=RT;color=#feb24c
Chr01	feature	polypeptide_conserved_region	48595448	48595934	.	-	.	ID=DOMAIN 39-4-0;Parent=TE_BASE 39;annot=Class_I::LTR::Ty3/gypsy::chromovirus::Tekay GAG_del;name=GAG;color=#225ea8
Chr01	feature	long_terminal_repeat	48598012	48598133	.	.	.	ID=LTR LEFT 39-0;Parent=TE_BASE 39;name=ltr left;color=#f032e6
Chr01	feature	long_terminal_repeat	48590833	48590954	.	.	.	ID=LTR RIGHT 39-0;Parent=TE_BASE 39;name=ltr right;color=#f032e6
Chr01	feature	target_site_duplication	48590829	48590832	.	.	.	ID=TSR RIGHT 39;Parent=TE_BASE 39;name=tsr right;color=#333333
Chr01	feature	target_site_duplication	48598134	48598137	.	.	.	ID=TSR LEFT 39;Parent=TE_BASE 39;name=tsr left;color=#333333
Chr01	feature	nested_repeat	48566261	48571357	.	.	.	ID=TE_BASE 40;name=TE_BASE 40;annot=Class_I::LTR::Ty1/copia::SIRE;color=#a9a9a9
Chr01	feature	repeat_fragment	48566261	48571357	.	.	.	ID=TE 40-0;Parent=TE_BASE 40;name=TE 40;color=#a9a9a9
Chr01	feature	polypeptide_conserved_region	48566562	48566730	.	-	.	ID=DOMAIN 40-0-0;Parent=TE_BASE 40;annot=Class_I::LTR::Ty1/copia::Ale RNaseH_retrofit;name=RH;color=#fc4e2a
Chr01	feature	polypeptide_conserved_region	48567483	48567909	.	-	.	ID=DOMAIN 40-1-0;Parent=TE_BASE 40;annot=Class_I::LTR::Ty1/copia::SIRE RT_sire;name=RT;color=#feb24c
Chr01	feature	polypeptide_conserved_region	48568660	48568936	.	-	.	ID=DOMAIN 40-2-0;Parent=TE_BASE 40;annot=Class_I::LTR::Ty1/copia::Ale INT_retrofit;name=INT;color=#b10026
Chr01	feature	primer_binding_site	48566442	48566461	.	.	.	ID=PBS 40;Parent=TE_BASE 40;name=ppt;color=#41ab5d
Chr01	feature	RR_tract	48571141	48571155	.	.	.	ID=PPT 40;Parent=TE_BASE 40;name=pbs;color=#c7e9c0
Chr01	feature	long_terminal_repeat	48571195	48571357	.	.	.	ID=LTR LEFT 40-0;Parent=TE_BASE 40;name=ltr left;color=#f032e6
Chr01	feature	long_terminal_repeat	48566261	48566423	.	.	.	ID=LTR RIGHT 40-0;Parent=TE_BASE 40;name=ltr right;color=#f032e6
Chr01	feature	nested_repeat	48197947	48205924	.	.	.	ID=TE_BASE 45;name=TE_BASE 45;annot=Class_I::LTR::Ty3/gypsy::non-chromovirus::OTA::Athila;color=#a9a9a9
Chr01	feature	repeat_fragment	48197947	48205924	.	.	.	ID=TE 45-0;Parent=TE_BASE 45;name=TE 45;color=#a9a9a9
Chr01	feature	polypeptide_conserved_region	48200183	48200681	.	+	.	ID=DOMAIN 45-0-0;Parent=TE_BASE 45;annot=Class_I::LTR::Ty3/gypsy::non-chromovirus::OTA::Athila GAG_athila;name=GAG;color=#225ea8
Chr01	feature	polypeptide_conserved_region	48201806	48202088	.	+	.	ID=DOMAIN 45-1-0;Parent=TE_BASE 45;annot=Class_I::LTR::Ty3/gypsy::non-chromovirus::OTA::Athila AP_athila;name=PROT;color=#ffeda0
Chr01	feature	polypeptide_conserved_region	48202454	48202730	.	+	.	ID=DOMAIN 45-2-0;Parent=TE_BASE 45;annot=Class_I::LTR::Ty3/gypsy::non-chromovirus::OTA::Athila INT_athila;name=INT;color=#b10026
Chr01	feature	RR_tract	48204264	48204278	.	.	.	ID=PPT 45;Parent=TE_BASE 45;name=ppt;color=#41ab5d
Chr01	feature	long_terminal_repeat	48204295	48205924	.	.	.	ID=LTR RIGHT 45-0;Parent=TE_BASE 45;name=ltr right;color=#f032e6
Chr01	feature	long_terminal_repeat	48197947	48199575	.	.	.	ID=LTR LEFT 45-0;Parent=TE_BASE 45;name=ltr left;color=#f032e6
Chr01	feature	target_site_duplication	48197942	48197946	.	.	.	ID=TSR LEFT 45;Parent=TE_BASE 45;name=tsr left;color=#333333
Chr01	feature	target_site_duplication	48205925	48205929	.	.	.	ID=TSR RIGHT 45;Parent=TE_BASE 45;name=tsr right;color=#333333
Chr01	feature	nested_repeat	48114255	48138933	.	.	.	ID=TE_BASE 48;name=TE_BASE 48;annot=Class_I::LTR::Ty1/copia::Ale;color=#a9a9a9
Chr01	feature	repeat_fragment	48114255	48138933	.	.	.	ID=TE 48-0;Parent=TE_BASE 48;name=TE 48;color=#a9a9a9
Chr01	feature	polypeptide_conserved_region	48127038	48127554	.	+	.	ID=DOMAIN 48-0-0;Parent=TE_BASE 48;annot=Class_I::LTR::Ty1/copia::Ale RT_retrofit;name=RT;color=#feb24c
Chr01	feature	polypeptide_conserved_region	48127839	48128241	.	+	.	ID=DOMAIN 48-1-0;Parent=TE_BASE 48;annot=Class_I::LTR::Ty1/copia::Ale RNaseH_retrofit;name=RH;color=#fc4e2a
Chr01	feature	polypeptide_conserved_region	48137472	48137823	.	-	.	ID=DOMAIN 48-2-0;Parent=TE_BASE 48;annot=Class_I::LTR::Ty3/gypsy::non-chromovirus::OTA::Ogre/Tat::Ogre;name=aRH;color=#fc4e2a
Chr01	feature	RR_tract	48138592	48138606	.	.	.	ID=PPT 48;Parent=TE_BASE 48;name=pbs;color=#c7e9c0
Chr01	feature	long_terminal_repeat	48138652	48138933	.	.	.	ID=LTR LEFT 48-0;Parent=TE_BASE 48;name=ltr left;color=#f032e6
Chr01	feature	long_terminal_repeat	48114255	48114541	.	.	.	ID=LTR RIGHT 48-0;Parent=TE_BASE 48;name=ltr right;color=#f032e6
Chr01	feature	nested_repeat	48089224	48096416	.	.	.	ID=TE_BASE 49;name=TE_BASE 49;annot=Class_I::LTR::Ty3/gypsy::chromovirus::Reina;color=#a9a9a9
Chr01	feature	repeat_fragment	48089224	48096416	.	.	.	ID=TE 49-0;Parent=TE_BASE 49;name=TE 49;color=#a9a9a9
Chr01	feature	polypeptide_conserved_region	48089650	48089821	.	-	.	ID=DOMAIN 49-0-0;Parent=TE_BASE 49;annot=Class_I::LTR::Ty3/gypsy::chromovirus::Reina CHR_Populus;name=CHD;color=#6a51a3
Chr01	feature	polypeptide_conserved_region	48089914	48090727	.	-	.	ID=DOMAIN 49-1-0;Parent=TE_BASE 49;annot=Class_I::LTR::Ty3/gypsy::chromovirus::Reina INT_reina;name=INT;color=#b10026
Chr01	feature	polypeptide_conserved_region	48090961	48091186	.	-	.	ID=DOMAIN 49-2-0;Parent=TE_BASE 49;annot=Class_I::LTR::Ty3/gypsy::chromovirus::Reina RNaseH_reina;name=RH;color=#fc4e2a
Chr01	feature	polypeptide_conserved_region	48091424	48092048	.	-	.	ID=DOMAIN 49-3-0;Parent=TE_BASE 49;annot=Class_I::LTR::Ty3/gypsy::chromovirus::Reina RT_reina;name=RT;color=#feb24c
Chr01	feature	polypeptide_conserved_region	48094885	48095323	.	-	.	ID=DOMAIN 49-4-0;Parent=TE_BASE 49;annot=Class_I::LTR::Ty3/gypsy::chromovirus::Reina GAG_reina;name=GAG;color=#225ea8
Chr01	feature	long_terminal_repeat	48096003	48096416	.	.	.	ID=LTR LEFT 49-0;Parent=TE_BASE 49;name=ltr left;color=#f032e6
Chr01	feature	long_terminal_repeat	48089224	48089637	.	.	.	ID=LTR RIGHT 49-0;Parent=TE_BASE 49;name=ltr right;color=#f032e6
Chr01	feature	target_site_duplication	48089219	48089223	.	.	.	ID=TSR RIGHT 49;Parent=TE_BASE 49;name=tsr right;color=#333333
Chr01	feature	target_site_duplication	48096417	48096421	.	.	.	ID=TSR LEFT 49;Parent=TE_BASE 49;name=tsr left;color=#333333
Chr01	feature	nested_repeat	48060919	48071266	.	.	.	ID=TE_BASE 50;name=TE_BASE 50;annot=Class_I::LTR::Ty3/gypsy::non-chromovirus::OTA::Athila;color=#a9a9a9
Chr01	feature	repeat_fragment	48060919	48071266	.	.	.	ID=TE 50-0;Parent=TE_BASE 50;name=TE 50;color=#a9a9a9
Chr01	feature	polypeptide_conserved_region	48064109	48065144	.	-	.	ID=DOMAIN 50-0-0;Parent=TE_BASE 50;annot=Class_I::LTR::Ty3/gypsy::non-chromovirus::OTA::Athila INT_athila;name=INT;color=#b10026
Chr01	feature	polypeptide_conserved_region	48065426	48065789	.	-	.	ID=DOMAIN 50-1-0;Parent=TE_BASE 50;annot=Class_I::LTR::Ty3/gypsy::non-chromovirus::OTA::Athila RNaseH_athila;name=RH;color=#fc4e2a
Chr01	feature	polypeptide_conserved_region	48065924	48066656	.	-	.	ID=DOMAIN 50-2-0;Parent=TE_BASE 50;annot=Class_I::LTR::Ty3/gypsy::non-chromovirus::OTA::Athila RT_athila;name=RT;color=#feb24c
Chr01	feature	polypeptide_conserved_region	48067232	48067508	.	-	.	ID=DOMAIN 50-3-0;Parent=TE_BASE 50;annot=Class_I::LTR::Ty3/gypsy::non-chromovirus::OTA::Athila AP_athila;name=PROT;color=#ffeda0
Chr01	feature	polypeptide_conserved_region	48068644	48069136	.	-	.	ID=DOMAIN 50-4-0;Parent=TE_BASE 50;annot=Class_I::LTR::Ty3/gypsy::non-chromovirus::OTA::Athila GAG_athila;name=GAG;color=#225ea8
Chr01	feature	long_terminal_repeat	48069533	48071266	.	.	.	ID=LTR LEFT 50-0;Parent=TE_BASE 50;name=ltr left;color=#f032e6
Chr01	feature	long_terminal_repeat	48060919	48062658	.	.	.	ID=LTR RIGHT 50-0;Parent=TE_BASE 50;name=ltr right;color=#f032e6
Chr01	feature	target_site_duplication	48060914	48060918	.	.	.	ID=TSR RIGHT 50;Parent=TE_BASE 50;name=tsr right;color=#333333
Chr01	feature	target_site_duplication	48071267	48071271	.	.	.	ID=TSR LEFT 50;Parent=TE_BASE 50;name=tsr left;color=#333333
Chr01	feature	nested_repeat	48014901	48024389	.	.	.	ID=TE_BASE 52;name=TE_BASE 52;annot=Class_I::LTR::Ty3/gypsy::non-chromovirus::OTA::Ogre/Tat::Retand;color=#a9a9a9
Chr01	feature	repeat_fragment	48014901	48024389	.	.	.	ID=TE 52-0;Parent=TE_BASE 52;name=TE 52;color=#a9a9a9
Chr01	feature	polypeptide_conserved_region	48022089	48022386	.	-	.	ID=DOMAIN 52-0-0;Parent=TE_BASE 52;annot=Class_I::LTR::Ty3/gypsy::non-chromovirus::OTA::Ogre/Tat::Retand GAG_tat;name=GAG;color=#225ea8
Chr01	feature	RR_tract	48023399	48023413	.	.	.	ID=PPT 52;Parent=TE_BASE 52;name=pbs;color=#c7e9c0
Chr01	feature	long_terminal_repeat	48023464	48024389	.	.	.	ID=LTR LEFT 52-0;Parent=TE_BASE 52;name=ltr left;color=#f032e6
Chr01	feature	long_terminal_repeat	48014901	48015829	.	.	.	ID=LTR RIGHT 52-0;Parent=TE_BASE 52;name=ltr right;color=#f032e6
Chr01	feature	target_site_duplication	48014897	48014900	.	.	.	ID=TSR RIGHT 52;Parent=TE_BASE 52;name=tsr right;color=#333333
Chr01	feature	target_site_duplication	48024390	48024393	.	.	.	ID=TSR LEFT 52;Parent=TE_BASE 52;name=tsr left;color=#333333
Chr01	feature	nested_repeat	47798827	47803540	.	.	.	ID=TE_BASE 60;name=TE_BASE 60;annot=Class_I::LTR::Ty1/copia::Ale;color=#a9a9a9
Chr01	feature	repeat_fragment	47798827	47803540	.	.	.	ID=TE 60-0;Parent=TE_BASE 60;name=TE 60;color=#a9a9a9
Chr01	feature	polypeptide_conserved_region	47799114	47799513	.	-	.	ID=DOMAIN 60-0-0;Parent=TE_BASE 60;annot=Class_I::LTR::Ty1/copia::Ale RNaseH_retrofit;name=RH;color=#fc4e2a
Chr01	feature	polypeptide_conserved_region	47800019	47800520	.	-	.	ID=DOMAIN 60-1-0;Parent=TE_BASE 60;annot=Class_I::LTR::Ty1/copia::Ale RT_retrofit;name=RT;color=#feb24c
Chr01	feature	polypeptide_conserved_region	47801153	47801795	.	-	.	ID=DOMAIN 60-2-0;Parent=TE_BASE 60;annot=Class_I::LTR::Ty1/copia::Ale INT_retrofit;name=INT;color=#b10026
Chr01	feature	polypeptide_conserved_region	47801960	47802179	.	-	.	ID=DOMAIN 60-3-0;Parent=TE_BASE 60;annot=Class_I::LTR::Ty1/copia::Alesia AP_retrofit;name=PROT;color=#ffeda0
Chr01	feature	polypeptide_conserved_region	47802276	47803044	.	-	.	ID=DOMAIN 60-4-0;Parent=TE_BASE 60;annot=Class_I::LTR::Ty1/copia::Alesia GAG_retrofit;name=GAG;color=#225ea8
Chr01	feature	long_terminal_repeat	47803371	47803540	.	.	.	ID=LTR LEFT 60-0;Parent=TE_BASE 60;name=ltr left;color=#f032e6
Chr01	feature	long_terminal_repeat	47798827	47798996	.	.	.	ID=LTR RIGHT 60-0;Parent=TE_BASE 60;name=ltr right;color=#f032e6
Chr01	feature	nested_repeat	47717669	47722611	.	.	.	ID=TE_BASE 62;name=TE_BASE 62;annot=Class_I::LTR::Ty1/copia::Ivana;color=#a9a9a9
Chr01	feature	repeat_fragment	47717669	47722611	.	.	.	ID=TE 62-0;Parent=TE_BASE 62;name=TE 62;color=#a9a9a9
Chr01	feature	polypeptide_conserved_region	47718237	47719059	.	+	.	ID=DOMAIN 62-0-0;Parent=TE_BASE 62;annot=Class_I::LTR::Ty1/copia::Ivana GAG_oryco;name=GAG;color=#225ea8
Chr01	feature	polypeptide_conserved_region	47719239	47719485	.	+	.	ID=DOMAIN 62-1-0;Parent=TE_BASE 62;annot=Class_I::LTR::Ty1/copia::Ivana AP_oryco;name=PROT;color=#ffeda0
Chr01	feature	polypeptide_conserved_region	47719626	47720277	.	+	.	ID=DOMAIN 62-2-0;Parent=TE_BASE 62;annot=Class_I::LTR::Ty1/copia::Ivana INT_oryco;name=INT;color=#b10026
Chr01	feature	polypeptide_conserved_region	47720724	47721447	.	+	.	ID=DOMAIN 62-3-0;Parent=TE_BASE 62;annot=Class_I::LTR::Ty1/copia::Ivana RT_oryco;name=RT;color=#feb24c
Chr01	feature	polypeptide_conserved_region	47721735	47722140	.	+	.	ID=DOMAIN 62-4-0;Parent=TE_BASE 62;annot=Class_I::LTR::Ty1/copia::Ivana RNaseH_oryco;name=RH;color=#fc4e2a
Chr01	feature	RR_tract	47722197	47722211	.	.	.	ID=PPT 62;Parent=TE_BASE 62;name=ppt;color=#41ab5d
Chr01	feature	long_terminal_repeat	47722211	47722611	.	.	.	ID=LTR RIGHT 62-0;Parent=TE_BASE 62;name=ltr right;color=#f032e6
Chr01	feature	long_terminal_repeat	47717669	47718069	.	.	.	ID=LTR LEFT 62-0;Parent=TE_BASE 62;name=ltr left;color=#f032e6
Chr01	feature	target_site_duplication	47717664	47717668	.	.	.	ID=TSR LEFT 62;Parent=TE_BASE 62;name=tsr left;color=#333333
Chr01	feature	target_site_duplication	47722612	47722616	.	.	.	ID=TSR RIGHT 62;Parent=TE_BASE 62;name=tsr right;color=#333333
Chr01	feature	nested_repeat	47696555	47713765	.	.	.	ID=TE_BASE 63;name=TE_BASE 63;annot=Class_I::LTR::Ty3/gypsy::non-chromovirus::OTA::Ogre/Tat::Retand;color=#a9a9a9
Chr01	feature	repeat_fragment	47696555	47713765	.	.	.	ID=TE 63-0;Parent=TE_BASE 63;name=TE 63;color=#a9a9a9
Chr01	feature	polypeptide_conserved_region	47700907	47701945	.	-	.	ID=DOMAIN 63-0-0;Parent=TE_BASE 63;annot=Class_I::LTR::Ty3/gypsy::non-chromovirus::OTA::Ogre/Tat::Retand INT_tat;name=INT;color=#b10026
Chr01	feature	polypeptide_conserved_region	47702266	47702629	.	-	.	ID=DOMAIN 63-1-0;Parent=TE_BASE 63;annot=Class_I::LTR::Ty3/gypsy::non-chromovirus::OTA::Ogre/Tat::Ogre;name=aRH;color=#fc4e2a
Chr01	feature	polypeptide_conserved_region	47702719	47703085	.	-	.	ID=DOMAIN 63-2-0;Parent=TE_BASE 63;annot=Class_I::LTR::Ty3/gypsy::non-chromovirus::OTA::Ogre/Tat::Retand RNaseH_tat;name=RH;color=#fc4e2a
Chr01	feature	polypeptide_conserved_region	47703229	47703901	.	-	.	ID=DOMAIN 63-3-0;Parent=TE_BASE 63;annot=Class_I::LTR::Ty3/gypsy::non-chromovirus::OTA::Ogre/Tat::Retand RT_tat;name=RT;color=#feb24c
Chr01	feature	polypeptide_conserved_region	47705228	47705546	.	-	.	ID=DOMAIN 63-4-0;Parent=TE_BASE 63;annot=Class_I::LTR::Ty3/gypsy::non-chromovirus::OTA::Ogre/Tat::Retand AP_tat;name=PROT;color=#ffeda0
Chr01	feature	polypeptide_conserved_region	47707090	47707387	.	-	.	ID=DOMAIN 63-5-0;Parent=TE_BASE 63;annot=Class_I::LTR::Ty3/gypsy::non-chromovirus::OTA::Ogre/Tat::Retand GAG_tat;name=GAG;color=#225ea8
Chr01	feature	long_terminal_repeat	47711006	47713765	.	.	.	ID=LTR LEFT 63-0;Parent=TE_BASE 63;name=ltr left;color=#f032e6
Chr01	feature	long_terminal_repeat	47696555	47699303	.	.	.	ID=LTR RIGHT 63-0;Parent=TE_BASE 63;name=ltr right;color=#f032e6
Chr01	feature	target_site_duplication	47696550	47696554	.	.	.	ID=TSR RIGHT 63;Parent=TE_BASE 63;name=tsr right;color=#333333
Chr01	feature	target_site_duplication	47713766	47713770	.	.	.	ID=TSR LEFT 63;Parent=TE_BASE 63;name=tsr left;color=#333333
Chr01	feature	nested_repeat	47620180	47626192	.	.	.	ID=TE_BASE 67;name=TE_BASE 67;annot=Class_I::LTR::Ty1/copia::Ivana;color=#a9a9a9
Chr01	feature	repeat_fragment	47620180	47626192	.	.	.	ID=TE 67-0;Parent=TE_BASE 67;name=TE 67;color=#a9a9a9
Chr01	feature	polypeptide_conserved_region	47622642	47623272	.	+	.	ID=DOMAIN 67-0-0;Parent=TE_BASE 67;annot=Class_I::LTR::Ty1/copia::Ale INT_retrofit;name=INT;color=#b10026
Chr01	feature	polypeptide_conserved_region	47624097	47624808	.	+	.	ID=DOMAIN 67-1-0;Parent=TE_BASE 67;annot=Class_I::LTR::Ty1/copia::Ivana RT_oryco;name=RT;color=#feb24c
Chr01	feature	polypeptide_conserved_region	47625108	47625510	.	+	.	ID=DOMAIN 67-2-0;Parent=TE_BASE 67;annot=Class_I::LTR::Ty1/copia::SIRE RNaseH_sire;name=RH;color=#fc4e2a
Chr01	feature	RR_tract	47625781	47625795	.	.	.	ID=PPT 67;Parent=TE_BASE 67;name=ppt;color=#41ab5d
Chr01	feature	long_terminal_repeat	47625835	47626192	.	.	.	ID=LTR RIGHT 67-0;Parent=TE_BASE 67;name=ltr right;color=#f032e6
Chr01	feature	long_terminal_repeat	47620180	47620537	.	.	.	ID=LTR LEFT 67-0;Parent=TE_BASE 67;name=ltr left;color=#f032e6
Chr01	feature	nested_repeat	47534259	47547890	.	.	.	ID=TE_BASE 72;name=TE_BASE 72;annot=Class_I::LTR::Ty3/gypsy::non-chromovirus::OTA::Ogre/Tat::Retand;color=#a9a9a9
Chr01	feature	repeat_fragment	47534259	47547890	.	.	.	ID=TE 72-0;Parent=TE_BASE 72;name=TE 72;color=#a9a9a9
Chr01	feature	polypeptide_conserved_region	47539641	47540004	.	-	.	ID=DOMAIN 72-0-0;Parent=TE_BASE 72;annot=Class_I::LTR::Ty3/gypsy::non-chromovirus::OTA::Ogre/Tat::Retand INT_tat;name=INT;color=#b10026
Chr01	feature	polypeptide_conserved_region	47540376	47540727	.	-	.	ID=DOMAIN 72-1-0;Parent=TE_BASE 72;annot=Class_I::LTR::Ty3/gypsy::non-chromovirus::OTA::Ogre/Tat::Ogre;name=aRH;color=#fc4e2a
Chr01	feature	polypeptide_conserved_region	47541031	47541241	.	-	.	ID=DOMAIN 72-2-0;Parent=TE_BASE 72;annot=Class_I::LTR::Ty3/gypsy::non-chromovirus::OTA::Ogre/Tat::Retand RT_tat;name=RT;color=#feb24c
Chr01	feature	primer_binding_site	47536483	47536502	.	.	.	ID=PBS 72;Parent=TE_BASE 72;name=ppt;color=#41ab5d
Chr01	feature	RR_tract	47545644	47545658	.	.	.	ID=PPT 72;Parent=TE_BASE 72;name=pbs;color=#c7e9c0
Chr01	feature	long_terminal_repeat	47545698	47547890	.	.	.	ID=LTR LEFT 72-0;Parent=TE_BASE 72;name=ltr left;color=#f032e6
Chr01	feature	long_terminal_repeat	47534259	47536451	.	.	.	ID=LTR RIGHT 72-0;Parent=TE_BASE 72;name=ltr right;color=#f032e6
Chr01	feature	nested_repeat	47501625	47530249	.	.	.	ID=TE_BASE 73;name=TE_BASE 73;annot=Class_I::LTR::Ty1/copia::Tork;color=#a9a9a9
Chr01	feature	repeat_fragment	47501625	47530249	.	.	.	ID=TE 73-0;Parent=TE_BASE 73;name=TE 73;color=#a9a9a9
Chr01	feature	polypeptide_conserved_region	47525473	47525875	.	-	.	ID=DOMAIN 73-0-0;Parent=TE_BASE 73;annot=Class_I::LTR::Ty1/copia::Tork RNaseH_tork;name=RH;color=#fc4e2a
Chr01	feature	polypeptide_conserved_region	47526190	47526925	.	-	.	ID=DOMAIN 73-1-0;Parent=TE_BASE 73;annot=Class_I::LTR::Ty1/copia::Tork RT_tork;name=RT;color=#feb24c
Chr01	feature	polypeptide_conserved_region	47527456	47528101	.	-	.	ID=DOMAIN 73-2-0;Parent=TE_BASE 73;annot=Class_I::LTR::Ty1/copia::Tork INT_tork;name=INT;color=#b10026
Chr01	feature	primer_binding_site	47502274	47502292	.	.	.	ID=PBS 73;Parent=TE_BASE 73;name=ppt;color=#41ab5d
Chr01	feature	long_terminal_repeat	47529646	47530249	.	.	.	ID=LTR LEFT 73-0;Parent=TE_BASE 73;name=ltr left;color=#f032e6
Chr01	feature	long_terminal_repeat	47501625	47502247	.	.	.	ID=LTR RIGHT 73-0;Parent=TE_BASE 73;name=ltr right;color=#f032e6
Chr01	feature	target_site_duplication	47501621	47501624	.	.	.	ID=TSR RIGHT 73;Parent=TE_BASE 73;name=tsr right;color=#333333
Chr01	feature	target_site_duplication	47530250	47530253	.	.	.	ID=TSR LEFT 73;Parent=TE_BASE 73;name=tsr left;color=#333333
Chr01	feature	nested_repeat	46899898	46932390	.	.	.	ID=TE_BASE 84;name=TE_BASE 84;annot=Class_I::LTR::Ty1/copia::SIRE;color=#a9a9a9
Chr01	feature	repeat_fragment	46899898	46932390	.	.	.	ID=TE 84-0;Parent=TE_BASE 84;name=TE 84;color=#a9a9a9
Chr01	feature	polypeptide_conserved_region	46906441	46906741	.	-	.	ID=DOMAIN 84-0-0;Parent=TE_BASE 84;annot=Class_I::LTR::Ty3/gypsy::chromovirus::CRM GAG_crm;name=GAG;color=#225ea8
Chr01	feature	polypeptide_conserved_region	46928909	46929140	.	+	.	ID=DOMAIN 84-1-0;Parent=TE_BASE 84;annot=Class_I::LTR::Ty1/copia::Alesia AP_retrofit;name=PROT;color=#ffeda0
Chr01	feature	polypeptide_conserved_region	46929314	46929950	.	+	.	ID=DOMAIN 84-2-0;Parent=TE_BASE 84;annot=Class_I::LTR::Ty1/copia::Ale INT_retrofit;name=INT;color=#b10026
Chr01	feature	polypeptide_conserved_region	46930778	46931420	.	+	.	ID=DOMAIN 84-3-0;Parent=TE_BASE 84;annot=Class_I::LTR::Ty1/copia::SIRE RT_sire;name=RT;color=#feb24c
Chr01	feature	polypeptide_conserved_region	46931790	46932186	.	+	.	ID=DOMAIN 84-4-0;Parent=TE_BASE 84;annot=Class_I::LTR::Ty1/copia::Ale RNaseH_retrofit;name=RH;color=#fc4e2a
Chr01	feature	long_terminal_repeat	46932245	46932390	.	.	.	ID=LTR LEFT 84-0;Parent=TE_BASE 84;name=ltr left;color=#f032e6
Chr01	feature	long_terminal_repeat	46899898	46900063	.	.	.	ID=LTR RIGHT 84-0;Parent=TE_BASE 84;name=ltr right;color=#f032e6
Chr01	feature	nested_repeat	46864407	46871137	.	.	.	ID=TE_BASE 86;name=TE_BASE 86;annot=Class_I::LTR::Ty3/gypsy::chromovirus::Tekay;color=#a9a9a9
Chr01	feature	repeat_fragment	46864407	46871137	.	.	.	ID=TE 86-0;Parent=TE_BASE 86;name=TE 86;color=#a9a9a9
Chr01	feature	polypeptide_conserved_region	46865841	46866618	.	+	.	ID=DOMAIN 86-0-0;Parent=TE_BASE 86;annot=Class_I::LTR::Ty3/gypsy::chromovirus::Tekay GAG_del;name=GAG;color=#225ea8
Chr01	feature	polypeptide_conserved_region	46867126	46867210	.	+	.	ID=DOMAIN 86-1-0;Parent=TE_BASE 86;annot=Class_I::LTR::Ty3/gypsy::chromovirus::Tekay AP_del;name=PROT;color=#ffeda0
Chr01	feature	polypeptide_conserved_region	46867569	46868244	.	+	.	ID=DOMAIN 86-2-0;Parent=TE_BASE 86;annot=Class_I::LTR::Ty3/gypsy::chromovirus::Tekay RT_del;name=RT;color=#feb24c
Chr01	feature	polypeptide_conserved_region	46868379	46868730	.	+	.	ID=DOMAIN 86-3-0;Parent=TE_BASE 86;annot=Class_I::LTR::Ty3/gypsy::chromovirus::Tekay RNaseH_del;name=RH;color=#fc4e2a
Chr01	feature	polypeptide_conserved_region	46869043	46870078	.	+	.	ID=DOMAIN 86-4-0;Parent=TE_BASE 86;annot=Class_I::LTR::Ty3/gypsy::chromovirus::Tekay INT_del;name=INT;color=#b10026
Chr01	feature	RR_tract	46870254	46870268	.	.	.	ID=PPT 86;Parent=TE_BASE 86;name=ppt;color=#41ab5d
Chr01	feature	long_terminal_repeat	46870302	46871137	.	.	.	ID=LTR RIGHT 86-0;Parent=TE_BASE 86;name=ltr right;color=#f032e6
Chr01	feature	long_terminal_repeat	46864407	46865297	.	.	.	ID=LTR LEFT 86-0;Parent=TE_BASE 86;name=ltr left;color=#f032e6
Chr01	feature	nested_repeat	46812875	46824068	.	.	.	ID=TE_BASE 88;name=TE_BASE 88;annot=Class_I::LTR::Ty3/gypsy::non-chromovirus::OTA::Ogre/Tat::Retand;color=#a9a9a9
Chr01	feature	repeat_fragment	46812875	46824068	.	.	.	ID=TE 88-0;Parent=TE_BASE 88;name=TE 88;color=#a9a9a9
Chr01	feature	polypeptide_conserved_region	46817351	46818389	.	-	.	ID=DOMAIN 88-0-0;Parent=TE_BASE 88;annot=Class_I::LTR::Ty3/gypsy::non-chromovirus::OTA::Ogre/Tat::Retand INT_tat;name=INT;color=#b10026
Chr01	feature	polypeptide_conserved_region	46818710	46819073	.	-	.	ID=DOMAIN 88-1-0;Parent=TE_BASE 88;annot=Class_I::LTR::Ty3/gypsy::non-chromovirus::OTA::Ogre/Tat::Ogre;name=aRH;color=#fc4e2a
Chr01	feature	polypeptide_conserved_region	46819157	46819508	.	-	.	ID=DOMAIN 88-2-0;Parent=TE_BASE 88;annot=Class_I::LTR::Ty3/gypsy::non-chromovirus::OTA::Ogre/Tat::Retand RNaseH_tat;name=RH;color=#fc4e2a
Chr01	feature	polypeptide_conserved_region	46819674	46819854	.	-	.	ID=DOMAIN 88-3-0;Parent=TE_BASE 88;annot=Class_I::LTR::Ty3/gypsy::non-chromovirus::OTA::Ogre/Tat::Retand RT_tat;name=RT;color=#feb24c
Chr01	feature	long_terminal_repeat	46823922	46824068	.	.	.	ID=LTR LEFT 88-0;Parent=TE_BASE 88;name=ltr left;color=#f032e6
Chr01	feature	long_terminal_repeat	46812875	46813021	.	.	.	ID=LTR RIGHT 88-0;Parent=TE_BASE 88;name=ltr right;color=#f032e6
Chr01	feature	nested_repeat	46718551	46726355	.	.	.	ID=TE_BASE 89;name=TE_BASE 89;annot=Class_I::LTR::Ty3/gypsy::non-chromovirus::OTA::Athila;color=#a9a9a9
Chr01	feature	repeat_fragment	46718551	46726355	.	.	.	ID=TE 89-0;Parent=TE_BASE 89;name=TE 89;color=#a9a9a9
Chr01	feature	polypeptide_conserved_region	46720874	46721366	.	+	.	ID=DOMAIN 89-0-0;Parent=TE_BASE 89;annot=Class_I::LTR::Ty3/gypsy::non-chromovirus::OTA::Athila GAG_athila;name=GAG;color=#225ea8
Chr01	feature	polypeptide_conserved_region	46722521	46722800	.	+	.	ID=DOMAIN 89-1-0;Parent=TE_BASE 89;annot=Class_I::LTR::Ty3/gypsy::non-chromovirus::OTA::Athila AP_athila;name=PROT;color=#ffeda0
Chr01	feature	polypeptide_conserved_region	46723172	46723442	.	+	.	ID=DOMAIN 89-2-0;Parent=TE_BASE 89;annot=Class_I::LTR::Ty3/gypsy::non-chromovirus::OTA::Athila INT_athila;name=INT;color=#b10026
Chr01	feature	RR_tract	46724935	46724949	.	.	.	ID=PPT 89;Parent=TE_BASE 89;name=ppt;color=#41ab5d
Chr01	feature	long_terminal_repeat	46724966	46726355	.	.	.	ID=LTR RIGHT 89-0;Parent=TE_BASE 89;name=ltr right;color=#f032e6
Chr01	feature	long_terminal_repeat	46718551	46719940	.	.	.	ID=LTR LEFT 89-0;Parent=TE_BASE 89;name=ltr left;color=#f032e6
Chr01	feature	nested_repeat	46646507	46664218	.	.	.	ID=TE_BASE 91;name=TE_BASE 91;annot=Class_I::LTR::Ty1/copia::Ivana;color=#a9a9a9
Chr01	feature	repeat_fragment	46646507	46664218	.	.	.	ID=TE 91-0;Parent=TE_BASE 91;name=TE 91;color=#a9a9a9
Chr01	feature	polypeptide_conserved_region	46656499	46656748	.	-	.	ID=DOMAIN 91-0-0;Parent=TE_BASE 91;annot=Class_I::LTR::Ty1/copia::SIRE RNaseH_sire;name=RH;color=#fc4e2a
Chr01	feature	polypeptide_conserved_region	46657044	46657758	.	-	.	ID=DOMAIN 91-1-0;Parent=TE_BASE 91;annot=Class_I::LTR::Ty1/copia::Ivana RT_oryco;name=RT;color=#feb24c
Chr01	feature	polypeptide_conserved_region	46658610	46658937	.	-	.	ID=DOMAIN 91-2-0;Parent=TE_BASE 91;annot=Class_I::LTR::Ty1/copia::Ale INT_retrofit;name=INT;color=#b10026
Chr01	feature	polypeptide_conserved_region	46659223	46659418	.	-	.	ID=DOMAIN 91-3-0;Parent=TE_BASE 91;annot=Class_I::LTR::Ty1/copia::TAR AP_Ty1/copia;name=PROT;color=#ffeda0
Chr01	feature	primer_binding_site	46646987	46647004	.	.	.	ID=PBS 91;Parent=TE_BASE 91;name=ppt;color=#41ab5d
Chr01	feature	RR_tract	46663662	46663676	.	.	.	ID=PPT 91;Parent=TE_BASE 91;name=pbs;color=#c7e9c0
Chr01	feature	long_terminal_repeat	46663725	46664218	.	.	.	ID=LTR LEFT 91-0;Parent=TE_BASE 91;name=ltr left;color=#f032e6
Chr01	feature	long_terminal_repeat	46646507	46646972	.	.	.	ID=LTR RIGHT 91-0;Parent=TE_BASE 91;name=ltr right;color=#f032e6
Chr01	feature	nested_repeat	46479430	46483914	.	.	.	ID=TE_BASE 98;name=TE_BASE 98;annot=Class_I::LTR::Ty1/copia::Ale;color=#a9a9a9
Chr01	feature	repeat_fragment	46479430	46483914	.	.	.	ID=TE 98-0;Parent=TE_BASE 98;name=TE 98;color=#a9a9a9
Chr01	feature	polypeptide_conserved_region	46480963	46481611	.	+	.	ID=DOMAIN 98-0-0;Parent=TE_BASE 98;annot=Class_I::LTR::Ty1/copia::Ale INT_retrofit;name=INT;color=#b10026
Chr01	feature	polypeptide_conserved_region	46482247	46482967	.	+	.	ID=DOMAIN 98-1-0;Parent=TE_BASE 98;annot=Class_I::LTR::Ty1/copia::Ale RT_retrofit;name=RT;color=#feb24c
Chr01	feature	polypeptide_conserved_region	46483258	46483660	.	+	.	ID=DOMAIN 98-2-0;Parent=TE_BASE 98;annot=Class_I::LTR::Ty1/copia::Ale RNaseH_retrofit;name=RH;color=#fc4e2a
Chr01	feature	primer_binding_site	46479628	46479648	.	.	.	ID=PBS 98;Parent=TE_BASE 98;name=pbs;color=#c7e9c0
Chr01	feature	RR_tract	46483725	46483739	.	.	.	ID=PPT 98;Parent=TE_BASE 98;name=ppt;color=#41ab5d
Chr01	feature	long_terminal_repeat	46483739	46483914	.	.	.	ID=LTR RIGHT 98-0;Parent=TE_BASE 98;name=ltr right;color=#f032e6
Chr01	feature	long_terminal_repeat	46479430	46479605	.	.	.	ID=LTR LEFT 98-0;Parent=TE_BASE 98;name=ltr left;color=#f032e6
Chr01	feature	nested_repeat	46396145	46409168	.	.	.	ID=TE_BASE 101;name=TE_BASE 101;annot=Class_I::LTR::Ty1/copia::Ivana;color=#a9a9a9
Chr01	feature	repeat_fragment	46396145	46409168	.	.	.	ID=TE 101-0;Parent=TE_BASE 101;name=TE 101;color=#a9a9a9
Chr01	feature	polypeptide_conserved_region	46399354	46399636	.	+	.	ID=DOMAIN 101-0-0;Parent=TE_BASE 101;annot=Class_I::LTR::Ty3/gypsy::non-chromovirus::OTA::Ogre/Tat::Retand AP_tat;name=PROT;color=#ffeda0
Chr01	feature	polypeptide_conserved_region	46404603	46405326	.	+	.	ID=DOMAIN 101-1-0;Parent=TE_BASE 101;annot=Class_I::LTR::Ty1/copia::Ivana RT_oryco;name=RT;color=#feb24c
Chr01	feature	polypeptide_conserved_region	46405617	46406022	.	+	.	ID=DOMAIN 101-2-0;Parent=TE_BASE 101;annot=Class_I::LTR::Ty1/copia::Ivana RNaseH_oryco;name=RH;color=#fc4e2a
Chr01	feature	primer_binding_site	46396363	46396379	.	.	.	ID=PBS 101;Parent=TE_BASE 101;name=pbs;color=#c7e9c0
Chr01	feature	RR_tract	46408989	46409003	.	.	.	ID=PPT 101;Parent=TE_BASE 101;name=ppt;color=#41ab5d
Chr01	feature	long_terminal_repeat	46409034	46409168	.	.	.	ID=LTR RIGHT 101-0;Parent=TE_BASE 101;name=ltr right;color=#f032e6
Chr01	feature	long_terminal_repeat	46396145	46396279	.	.	.	ID=LTR LEFT 101-0;Parent=TE_BASE 101;name=ltr left;color=#f032e6
Chr01	feature	target_site_duplication	46396140	46396144	.	.	.	ID=TSR LEFT 101;Parent=TE_BASE 101;name=tsr left;color=#333333
Chr01	feature	target_site_duplication	46409169	46409173	.	.	.	ID=TSR RIGHT 101;Parent=TE_BASE 101;name=tsr right;color=#333333
Chr01	feature	nested_repeat	46322621	46328247	.	.	.	ID=TE_BASE 106;name=TE_BASE 106;annot=Class_I::LTR::Ty1/copia::Tork;color=#a9a9a9
Chr01	feature	repeat_fragment	46322621	46328247	.	.	.	ID=TE 106-0;Parent=TE_BASE 106;name=TE 106;color=#a9a9a9
Chr01	feature	polypeptide_conserved_region	46323089	46323488	.	-	.	ID=DOMAIN 106-0-0;Parent=TE_BASE 106;annot=Class_I::LTR::Ty1/copia::Tork RNaseH_tork;name=RH;color=#fc4e2a
Chr01	feature	polypeptide_conserved_region	46323794	46324523	.	-	.	ID=DOMAIN 106-1-0;Parent=TE_BASE 106;annot=Class_I::LTR::Ty1/copia::Tork RT_tork;name=RT;color=#feb24c
Chr01	feature	polypeptide_conserved_region	46325069	46325717	.	-	.	ID=DOMAIN 106-2-0;Parent=TE_BASE 106;annot=Class_I::LTR::Ty1/copia::Tork INT_tork;name=INT;color=#b10026
Chr01	feature	polypeptide_conserved_region	46325852	46326101	.	-	.	ID=DOMAIN 106-3-0;Parent=TE_BASE 106;annot=Class_I::LTR::Ty1/copia::Tork AP_tork;name=PROT;color=#ffeda0
Chr01	feature	polypeptide_conserved_region	46326329	46326917	.	-	.	ID=DOMAIN 106-4-0;Parent=TE_BASE 106;annot=Class_I::LTR::Ty1/copia::Tork GAG_tork;name=GAG;color=#225ea8
Chr01	feature	long_terminal_repeat	46327871	46328247	.	.	.	ID=LTR LEFT 106-0;Parent=TE_BASE 106;name=ltr left;color=#f032e6
Chr01	feature	long_terminal_repeat	46322621	46322997	.	.	.	ID=LTR RIGHT 106-0;Parent=TE_BASE 106;name=ltr right;color=#f032e6
Chr01	feature	target_site_duplication	46322616	46322620	.	.	.	ID=TSR RIGHT 106;Parent=TE_BASE 106;name=tsr right;color=#333333
Chr01	feature	target_site_duplication	46328248	46328252	.	.	.	ID=TSR LEFT 106;Parent=TE_BASE 106;name=tsr left;color=#333333
Chr01	feature	nested_repeat	46258285	46266864	.	.	.	ID=TE_BASE 109;name=TE_BASE 109;annot=Class_I::LTR::Ty3/gypsy::chromovirus::Tekay;color=#a9a9a9
Chr01	feature	repeat_fragment	46258285	46266864	.	.	.	ID=TE 109-0;Parent=TE_BASE 109;name=TE 109;color=#a9a9a9
Chr01	feature	polypeptide_conserved_region	46261906	46262053	.	-	.	ID=DOMAIN 109-0-0;Parent=TE_BASE 109;annot=Class_I::LTR::Ty3/gypsy::chromovirus::Tekay CHR_tekay_Cure;name=CHD;color=#6a51a3
Chr01	feature	polypeptide_conserved_region	46262114	46262807	.	-	.	ID=DOMAIN 109-1-0;Parent=TE_BASE 109;annot=Class_I::LTR::Ty3/gypsy::chromovirus::Tekay INT_del;name=INT;color=#b10026
Chr01	feature	polypeptide_conserved_region	46263640	46263832	.	-	.	ID=DOMAIN 109-2-0;Parent=TE_BASE 109;annot=Class_I::LTR::Ty3/gypsy::chromovirus::Tekay RNaseH_del;name=RH;color=#fc4e2a
Chr01	feature	polypeptide_conserved_region	46264112	46264640	.	-	.	ID=DOMAIN 109-3-0;Parent=TE_BASE 109;annot=Class_I::LTR::Ty3/gypsy::chromovirus::Tekay RT_del;name=RT;color=#feb24c
Chr01	feature	long_terminal_repeat	46265687	46266864	.	.	.	ID=LTR LEFT 109-0;Parent=TE_BASE 109;name=ltr left;color=#f032e6
Chr01	feature	long_terminal_repeat	46258285	46259441	.	.	.	ID=LTR RIGHT 109-0;Parent=TE_BASE 109;name=ltr right;color=#f032e6
Chr01	feature	nested_repeat	46234578	46241915	.	.	.	ID=TE_BASE 110;name=TE_BASE 110;annot=Class_I::LTR::Ty3/gypsy::chromovirus::Tekay;color=#a9a9a9
Chr01	feature	repeat_fragment	46234578	46241915	.	.	.	ID=TE 110-0;Parent=TE_BASE 110;name=TE 110;color=#a9a9a9
Chr01	feature	polypeptide_conserved_region	46236505	46237237	.	+	.	ID=DOMAIN 110-0-0;Parent=TE_BASE 110;annot=Class_I::LTR::Ty3/gypsy::chromovirus::Tekay GAG_del;name=GAG;color=#225ea8
Chr01	feature	polypeptide_conserved_region	46237569	46237830	.	+	.	ID=DOMAIN 110-1-0;Parent=TE_BASE 110;annot=Class_I::LTR::Ty3/gypsy::chromovirus::Tekay AP_del;name=PROT;color=#ffeda0
Chr01	feature	polypeptide_conserved_region	46238189	46238864	.	+	.	ID=DOMAIN 110-2-0;Parent=TE_BASE 110;annot=Class_I::LTR::Ty3/gypsy::chromovirus::Tekay RT_del;name=RT;color=#feb24c
Chr01	feature	polypeptide_conserved_region	46238999	46239350	.	+	.	ID=DOMAIN 110-3-0;Parent=TE_BASE 110;annot=Class_I::LTR::Ty3/gypsy::chromovirus::Tekay RNaseH_del;name=RH;color=#fc4e2a
Chr01	feature	polypeptide_conserved_region	46239728	46240631	.	+	.	ID=DOMAIN 110-4-0;Parent=TE_BASE 110;annot=Class_I::LTR::Ty3/gypsy::chromovirus::Tekay INT_del;name=INT;color=#b10026
Chr01	feature	polypeptide_conserved_region	46240697	46240838	.	+	.	ID=DOMAIN 110-5-0;Parent=TE_BASE 110;annot=Class_I::LTR::Ty3/gypsy::chromovirus::Tekay CHR_tekay_Cure;name=CHD;color=#6a51a3
Chr01	feature	RR_tract	46241685	46241699	.	.	.	ID=PPT 110;Parent=TE_BASE 110;name=ppt;color=#41ab5d
Chr01	feature	long_terminal_repeat	46241767	46241915	.	.	.	ID=LTR RIGHT 110-0;Parent=TE_BASE 110;name=ltr right;color=#f032e6
Chr01	feature	long_terminal_repeat	46234578	46234726	.	.	.	ID=LTR LEFT 110-0;Parent=TE_BASE 110;name=ltr left;color=#f032e6
Chr01	feature	nested_repeat	46155380	46189141	.	.	.	ID=TE_BASE 112;name=TE_BASE 112;annot=Class_I::LTR::Ty1/copia::Ivana;color=#a9a9a9
Chr01	feature	repeat_fragment	46155380	46189141	.	.	.	ID=TE 112-0;Parent=TE_BASE 112;name=TE 112;color=#a9a9a9
Chr01	feature	polypeptide_conserved_region	46156407	46156812	.	-	.	ID=DOMAIN 112-0-0;Parent=TE_BASE 112;annot=Class_I::LTR::Ty1/copia::Ale RNaseH_retrofit;name=RH;color=#fc4e2a
Chr01	feature	polypeptide_conserved_region	46157413	46157818	.	-	.	ID=DOMAIN 112-1-0;Parent=TE_BASE 112;annot=Class_I::LTR::Ty1/copia::Ivana RT_oryco;name=RT;color=#feb24c
Chr01	feature	polypeptide_conserved_region	46173640	46174036	.	+	.	ID=DOMAIN 112-2-0;Parent=TE_BASE 112;annot=Class_I::LTR::Ty1/copia::Ale INT_retrofit;name=INT;color=#b10026
Chr01	feature	polypeptide_conserved_region	46184331	46184565	.	+	.	ID=DOMAIN 112-3-0;Parent=TE_BASE 112;annot=Class_I::LTR::Ty1/copia::Alesia AP_retrofit;name=PROT;color=#ffeda0
Chr01	feature	primer_binding_site	46155473	46155489	.	.	.	ID=PBS 112;Parent=TE_BASE 112;name=ppt;color=#41ab5d
Chr01	feature	RR_tract	46188985	46188999	.	.	.	ID=PPT 112;Parent=TE_BASE 112;name=pbs;color=#c7e9c0
Chr01	feature	long_terminal_repeat	46189052	46189141	.	.	.	ID=LTR LEFT 112-0;Parent=TE_BASE 112;name=ltr left;color=#f032e6
Chr01	feature	long_terminal_repeat	46155380	46155470	.	.	.	ID=LTR RIGHT 112-0;Parent=TE_BASE 112;name=ltr right;color=#f032e6
Chr01	feature	target_site_duplication	46155376	46155379	.	.	.	ID=TSR RIGHT 112;Parent=TE_BASE 112;name=tsr right;color=#333333
Chr01	feature	target_site_duplication	46189142	46189145	.	.	.	ID=TSR LEFT 112;Parent=TE_BASE 112;name=tsr left;color=#333333
Chr01	feature	nested_repeat	46084179	46088788	.	.	.	ID=TE_BASE 113;name=TE_BASE 113;annot=Class_I::LTR::Ty1/copia::Ivana;color=#a9a9a9
Chr01	feature	repeat_fragment	46084179	46088788	.	.	.	ID=TE 113-0;Parent=TE_BASE 113;name=TE 113;color=#a9a9a9
Chr01	feature	polypeptide_conserved_region	46084546	46085059	.	+	.	ID=DOMAIN 113-0-0;Parent=TE_BASE 113;annot=Class_I::LTR::Ty1/copia::Ivana GAG_oryco;name=GAG;color=#225ea8
Chr01	feature	polypeptide_conserved_region	46085504	46085753	.	+	.	ID=DOMAIN 113-1-0;Parent=TE_BASE 113;annot=Class_I::LTR::Ty1/copia::Ivana AP_oryco;name=PROT;color=#ffeda0
Chr01	feature	polypeptide_conserved_region	46085897	46086548	.	+	.	ID=DOMAIN 113-2-0;Parent=TE_BASE 113;annot=Class_I::LTR::Ty1/copia::Ivana INT_oryco;name=INT;color=#b10026
Chr01	feature	polypeptide_conserved_region	46087293	46087716	.	+	.	ID=DOMAIN 113-3-0;Parent=TE_BASE 113;annot=Class_I::LTR::Ty1/copia::Ivana RT_oryco;name=RT;color=#feb24c
Chr01	feature	polypeptide_conserved_region	46088001	46088406	.	+	.	ID=DOMAIN 113-4-0;Parent=TE_BASE 113;annot=Class_I::LTR::Ty1/copia::Ivana RNaseH_oryco;name=RH;color=#fc4e2a
Chr01	feature	primer_binding_site	46084486	46084505	.	.	.	ID=PBS 113;Parent=TE_BASE 113;name=pbs;color=#c7e9c0
Chr01	feature	RR_tract	46088473	46088487	.	.	.	ID=PPT 113;Parent=TE_BASE 113;name=ppt;color=#41ab5d
Chr01	feature	long_terminal_repeat	46088515	46088788	.	.	.	ID=LTR RIGHT 113-0;Parent=TE_BASE 113;name=ltr right;color=#f032e6
Chr01	feature	long_terminal_repeat	46084179	46084452	.	.	.	ID=LTR LEFT 113-0;Parent=TE_BASE 113;name=ltr left;color=#f032e6
Chr01	feature	target_site_duplication	46084174	46084178	.	.	.	ID=TSR LEFT 113;Parent=TE_BASE 113;name=tsr left;color=#333333
Chr01	feature	target_site_duplication	46088789	46088793	.	.	.	ID=TSR RIGHT 113;Parent=TE_BASE 113;name=tsr right;color=#333333
Chr01	feature	nested_repeat	46055423	46062974	.	.	.	ID=TE_BASE 114;name=TE_BASE 114;annot=Class_I::LTR::Ty3/gypsy::non-chromovirus::OTA::Ogre/Tat::Retand;color=#a9a9a9
Chr01	feature	repeat_fragment	46055423	46062974	.	.	.	ID=TE 114-0;Parent=TE_BASE 114;name=TE 114;color=#a9a9a9
Chr01	feature	polypeptide_conserved_region	46058218	46058836	.	+	.	ID=DOMAIN 114-0-0;Parent=TE_BASE 114;annot=Class_I::LTR::Ty3/gypsy::non-chromovirus::OTA::Ogre/Tat::Retand RT_tat;name=RT;color=#feb24c
Chr01	feature	polypeptide_conserved_region	46059347	46059473	.	+	.	ID=DOMAIN 114-1-0;Parent=TE_BASE 114;annot=Class_I::LTR::Ty3/gypsy::non-chromovirus::OTA::Ogre/Tat::Ogre;name=aRH;color=#fc4e2a
Chr01	feature	polypeptide_conserved_region	46059771	46060428	.	+	.	ID=DOMAIN 114-2-0;Parent=TE_BASE 114;annot=Class_I::LTR::Ty3/gypsy::non-chromovirus::OTA::Ogre/Tat::Retand INT_tat;name=INT;color=#b10026
Chr01	feature	RR_tract	46062800	46062814	.	.	.	ID=PPT 114;Parent=TE_BASE 114;name=ppt;color=#41ab5d
Chr01	feature	long_terminal_repeat	46062889	46062974	.	.	.	ID=LTR RIGHT 114-0;Parent=TE_BASE 114;name=ltr right;color=#f032e6
Chr01	feature	long_terminal_repeat	46055423	46055508	.	.	.	ID=LTR LEFT 114-0;Parent=TE_BASE 114;name=ltr left;color=#f032e6
Chr01	feature	nested_repeat	46004054	46008912	.	.	.	ID=TE_BASE 116;name=TE_BASE 116;annot=Class_I::LTR::Ty1/copia::Ivana;color=#a9a9a9
Chr01	feature	repeat_fragment	46004054	46008912	.	.	.	ID=TE 116-0;Parent=TE_BASE 116;name=TE 116;color=#a9a9a9
Chr01	feature	polypeptide_conserved_region	46004578	46004917	.	+	.	ID=DOMAIN 116-0-0;Parent=TE_BASE 116;annot=Class_I::LTR::Ty1/copia::Ivana GAG_oryco;name=GAG;color=#225ea8
Chr01	feature	polypeptide_conserved_region	46005943	46006573	.	+	.	ID=DOMAIN 116-1-0;Parent=TE_BASE 116;annot=Class_I::LTR::Ty1/copia::Ivana INT_oryco;name=INT;color=#b10026
Chr01	feature	polypeptide_conserved_region	46007039	46007738	.	+	.	ID=DOMAIN 116-2-0;Parent=TE_BASE 116;annot=Class_I::LTR::Ty1/copia::Ivana RT_oryco;name=RT;color=#feb24c
Chr01	feature	polypeptide_conserved_region	46008026	46008431	.	+	.	ID=DOMAIN 116-3-0;Parent=TE_BASE 116;annot=Class_I::LTR::Ty1/copia::Ivana RNaseH_oryco;name=RH;color=#fc4e2a
Chr01	feature	RR_tract	46008513	46008527	.	.	.	ID=PPT 116;Parent=TE_BASE 116;name=ppt;color=#41ab5d
Chr01	feature	long_terminal_repeat	46008550	46008912	.	.	.	ID=LTR RIGHT 116-0;Parent=TE_BASE 116;name=ltr right;color=#f032e6
Chr01	feature	long_terminal_repeat	46004054	46004411	.	.	.	ID=LTR LEFT 116-0;Parent=TE_BASE 116;name=ltr left;color=#f032e6
Chr01	feature	nested_repeat	45928863	45971268	.	.	.	ID=TE_BASE 118;name=TE_BASE 118;annot=Class_I::LTR::Ty3/gypsy::chromovirus::chromo-outgroup;color=#a9a9a9
Chr01	feature	repeat_fragment	45928863	45971268	.	.	.	ID=TE 118-0;Parent=TE_BASE 118;name=TE 118;color=#a9a9a9
Chr01	feature	polypeptide_conserved_region	45943240	45943678	.	+	.	ID=DOMAIN 118-0-0;Parent=TE_BASE 118;annot=Class_I::LTR::Ty3/gypsy::chromovirus::chromo-outgroup RT_caulimovirus;name=RT;color=#feb24c
Chr01	feature	polypeptide_conserved_region	45943768	45944134	.	+	.	ID=DOMAIN 118-1-0;Parent=TE_BASE 118;annot=Class_I::LTR::Ty3/gypsy::chromovirus::Tekay RNaseH_caulimovirus;name=RH;color=#fc4e2a
Chr01	feature	long_terminal_repeat	45971197	45971268	.	.	.	ID=LTR RIGHT 118-0;Parent=TE_BASE 118;name=ltr right;color=#f032e6
Chr01	feature	long_terminal_repeat	45928863	45928934	.	.	.	ID=LTR LEFT 118-0;Parent=TE_BASE 118;name=ltr left;color=#f032e6
Chr01	feature	nested_repeat	45905613	45917347	.	.	.	ID=TE_BASE 119;name=TE_BASE 119;annot=Class_I::LTR::Ty3/gypsy::non-chromovirus::OTA::Athila;color=#a9a9a9
Chr01	feature	repeat_fragment	45905613	45917347	.	.	.	ID=TE 119-0;Parent=TE_BASE 119;name=TE 119;color=#a9a9a9
Chr01	feature	polypeptide_conserved_region	45912080	45912551	.	+	.	ID=DOMAIN 119-0-0;Parent=TE_BASE 119;annot=Class_I::LTR::Ty3/gypsy::non-chromovirus::OTA::Athila GAG_athila;name=GAG;color=#225ea8
Chr01	feature	polypeptide_conserved_region	45913701	45913890	.	+	.	ID=DOMAIN 119-1-0;Parent=TE_BASE 119;annot=Class_I::LTR::Ty3/gypsy::non-chromovirus::OTA::Athila INT_athila;name=INT;color=#b10026
Chr01	feature	primer_binding_site	45905798	45905821	.	.	.	ID=PBS 119;Parent=TE_BASE 119;name=pbs;color=#c7e9c0
Chr01	feature	RR_tract	45917151	45917165	.	.	.	ID=PPT 119;Parent=TE_BASE 119;name=ppt;color=#41ab5d
Chr01	feature	long_terminal_repeat	45917177	45917347	.	.	.	ID=LTR RIGHT 119-0;Parent=TE_BASE 119;name=ltr right;color=#f032e6
Chr01	feature	long_terminal_repeat	45905613	45905783	.	.	.	ID=LTR LEFT 119-0;Parent=TE_BASE 119;name=ltr left;color=#f032e6
Chr01	feature	nested_repeat	45872801	45888004	.	.	.	ID=TE_BASE 121;name=TE_BASE 121;annot=Class_I::LTR::Ty1/copia::Ivana;color=#a9a9a9
Chr01	feature	repeat_fragment	45872801	45888004	.	.	.	ID=TE 121-0;Parent=TE_BASE 121;name=TE 121;color=#a9a9a9
Chr01	feature	polypeptide_conserved_region	45878895	45879300	.	-	.	ID=DOMAIN 121-0-0;Parent=TE_BASE 121;annot=Class_I::LTR::Ty1/copia::Ale RNaseH_retrofit;name=RH;color=#fc4e2a
Chr01	feature	polypeptide_conserved_region	45879585	45880305	.	-	.	ID=DOMAIN 121-1-0;Parent=TE_BASE 121;annot=Class_I::LTR::Ty1/copia::Ivana RT_oryco;name=RT;color=#feb24c
Chr01	feature	long_terminal_repeat	45887923	45888004	.	.	.	ID=LTR LEFT 121-0;Parent=TE_BASE 121;name=ltr left;color=#f032e6
Chr01	feature	long_terminal_repeat	45872801	45872879	.	.	.	ID=LTR RIGHT 121-0;Parent=TE_BASE 121;name=ltr right;color=#f032e6
Chr01	feature	nested_repeat	45802720	45810385	.	.	.	ID=TE_BASE 125;name=TE_BASE 125;annot=Class_I::LTR::Ty3/gypsy::non-chromovirus::OTA::Athila;color=#a9a9a9
Chr01	feature	repeat_fragment	45802720	45810385	.	.	.	ID=TE 125-0;Parent=TE_BASE 125;name=TE 125;color=#a9a9a9
Chr01	feature	polypeptide_conserved_region	45805724	45805907	.	-	.	ID=DOMAIN 125-0-0;Parent=TE_BASE 125;annot=Class_I::LTR::Ty3/gypsy::non-chromovirus::OTA::Athila INT_athila;name=INT;color=#b10026
Chr01	feature	polypeptide_conserved_region	45806579	45806843	.	-	.	ID=DOMAIN 125-1-0;Parent=TE_BASE 125;annot=Class_I::LTR::Ty3/gypsy::non-chromovirus::OTA::Athila AP_athila;name=PROT;color=#ffeda0
Chr01	feature	polypeptide_conserved_region	45807973	45808471	.	-	.	ID=DOMAIN 125-2-0;Parent=TE_BASE 125;annot=Class_I::LTR::Ty3/gypsy::non-chromovirus::OTA::Athila GAG_athila;name=GAG;color=#225ea8
Chr01	feature	long_terminal_repeat	45809108	45810385	.	.	.	ID=LTR LEFT 125-0;Parent=TE_BASE 125;name=ltr left;color=#f032e6
Chr01	feature	long_terminal_repeat	45802720	45803997	.	.	.	ID=LTR RIGHT 125-0;Parent=TE_BASE 125;name=ltr right;color=#f032e6
Chr01	feature	nested_repeat	45711475	45723531	.	.	.	ID=TE_BASE 128;name=TE_BASE 128;annot=Class_I::LTR::Ty3/gypsy::non-chromovirus::OTA::Athila;color=#a9a9a9
Chr01	feature	repeat_fragment	45711475	45723531	.	.	.	ID=TE 128-0;Parent=TE_BASE 128;name=TE 128;color=#a9a9a9
Chr01	feature	polypeptide_conserved_region	45715901	45716360	.	+	.	ID=DOMAIN 128-0-0;Parent=TE_BASE 128;annot=Class_I::LTR::Ty3/gypsy::non-chromovirus::OTA::Athila GAG_athila;name=GAG;color=#225ea8
Chr01	feature	polypeptide_conserved_region	45717603	45717879	.	+	.	ID=DOMAIN 128-1-0;Parent=TE_BASE 128;annot=Class_I::LTR::Ty3/gypsy::non-chromovirus::OTA::Athila AP_athila;name=PROT;color=#ffeda0
Chr01	feature	polypeptide_conserved_region	45718542	45718947	.	+	.	ID=DOMAIN 128-2-0;Parent=TE_BASE 128;annot=Class_I::LTR::Ty3/gypsy::non-chromovirus::OTA::Athila RT_athila;name=RT;color=#feb24c
Chr01	feature	polypeptide_conserved_region	45719389	45719734	.	+	.	ID=DOMAIN 128-3-0;Parent=TE_BASE 128;annot=Class_I::LTR::Ty3/gypsy::non-chromovirus::OTA::Athila RNaseH_athila;name=RH;color=#fc4e2a
Chr01	feature	polypeptide_conserved_region	45720031	45721066	.	+	.	ID=DOMAIN 128-4-0;Parent=TE_BASE 128;annot=Class_I::LTR::Ty3/gypsy::non-chromovirus::OTA::Athila INT_athila;name=INT;color=#b10026
Chr01	feature	primer_binding_site	45712783	45712797	.	.	.	ID=PBS 128;Parent=TE_BASE 128;name=pbs;color=#c7e9c0
Chr01	feature	RR_tract	45722142	45722156	.	.	.	ID=PPT 128;Parent=TE_BASE 128;name=ppt;color=#41ab5d
Chr01	feature	long_terminal_repeat	45722230	45723531	.	.	.	ID=LTR RIGHT 128-0;Parent=TE_BASE 128;name=ltr right;color=#f032e6
Chr01	feature	long_terminal_repeat	45711475	45712775	.	.	.	ID=LTR LEFT 128-0;Parent=TE_BASE 128;name=ltr left;color=#f032e6
Chr01	feature	nested_repeat	45667096	45672331	.	.	.	ID=TE_BASE 130;name=TE_BASE 130;annot=Class_I::LTR::Ty3/gypsy::chromovirus::Reina;color=#a9a9a9
Chr01	feature	repeat_fragment	45667096	45672331	.	.	.	ID=TE 130-0;Parent=TE_BASE 130;name=TE 130;color=#a9a9a9
Chr01	feature	polypeptide_conserved_region	45667571	45667715	.	-	.	ID=DOMAIN 130-0-0;Parent=TE_BASE 130;annot=Class_I::LTR::Ty3/gypsy::chromovirus::Reina CHR_reina_Mtchromovir1;name=CHD;color=#6a51a3
Chr01	feature	polypeptide_conserved_region	45667772	45668804	.	-	.	ID=DOMAIN 130-1-0;Parent=TE_BASE 130;annot=Class_I::LTR::Ty3/gypsy::chromovirus::Reina INT_reina;name=INT;color=#b10026
Chr01	feature	polypeptide_conserved_region	45669029	45669314	.	-	.	ID=DOMAIN 130-2-0;Parent=TE_BASE 130;annot=Class_I::LTR::Ty3/gypsy::chromovirus::Reina RNaseH_reina;name=RH;color=#fc4e2a
Chr01	feature	polypeptide_conserved_region	45669510	45670185	.	-	.	ID=DOMAIN 130-3-0;Parent=TE_BASE 130;annot=Class_I::LTR::Ty3/gypsy::chromovirus::Reina RT_reina;name=RT;color=#feb24c
Chr01	feature	polypeptide_conserved_region	45670545	45670806	.	-	.	ID=DOMAIN 130-4-0;Parent=TE_BASE 130;annot=Class_I::LTR::Ty3/gypsy::chromovirus::Reina AP_reina;name=PROT;color=#ffeda0
Chr01	feature	polypeptide_conserved_region	45670977	45671580	.	-	.	ID=DOMAIN 130-5-0;Parent=TE_BASE 130;annot=Class_I::LTR::Ty3/gypsy::chromovirus::Reina GAG_reina;name=GAG;color=#225ea8
Chr01	feature	long_terminal_repeat	45671915	45672331	.	.	.	ID=LTR LEFT 130-0;Parent=TE_BASE 130;name=ltr left;color=#f032e6
Chr01	feature	long_terminal_repeat	45667096	45667513	.	.	.	ID=LTR RIGHT 130-0;Parent=TE_BASE 130;name=ltr right;color=#f032e6
Chr01	feature	target_site_duplication	45667092	45667095	.	.	.	ID=TSR RIGHT 130;Parent=TE_BASE 130;name=tsr right;color=#333333
Chr01	feature	target_site_duplication	45672332	45672335	.	.	.	ID=TSR LEFT 130;Parent=TE_BASE 130;name=tsr left;color=#333333
Chr01	feature	nested_repeat	45641280	45646329	.	.	.	ID=TE_BASE 131;name=TE_BASE 131;annot=Class_I::LTR::Ty3/gypsy::chromovirus::Reina;color=#a9a9a9
Chr01	feature	repeat_fragment	45641280	45646329	.	.	.	ID=TE 131-0;Parent=TE_BASE 131;name=TE 131;color=#a9a9a9
Chr01	feature	polypeptide_conserved_region	45641825	45642857	.	-	.	ID=DOMAIN 131-0-0;Parent=TE_BASE 131;annot=Class_I::LTR::Ty3/gypsy::chromovirus::Reina INT_reina;name=INT;color=#b10026
Chr01	feature	polypeptide_conserved_region	45643067	45643373	.	-	.	ID=DOMAIN 131-1-0;Parent=TE_BASE 131;annot=Class_I::LTR::Ty3/gypsy::chromovirus::Reina RNaseH_reina;name=RH;color=#fc4e2a
Chr01	feature	polypeptide_conserved_region	45643549	45644224	.	-	.	ID=DOMAIN 131-2-0;Parent=TE_BASE 131;annot=Class_I::LTR::Ty3/gypsy::chromovirus::Reina RT_reina;name=RT;color=#feb24c
Chr01	feature	polypeptide_conserved_region	45645025	45645667	.	-	.	ID=DOMAIN 131-3-0;Parent=TE_BASE 131;annot=Class_I::LTR::Ty3/gypsy::chromovirus::Reina GAG_reina;name=GAG;color=#225ea8
Chr01	feature	long_terminal_repeat	45646007	45646329	.	.	.	ID=LTR LEFT 131-0;Parent=TE_BASE 131;name=ltr left;color=#f032e6
Chr01	feature	long_terminal_repeat	45641280	45641578	.	.	.	ID=LTR RIGHT 131-0;Parent=TE_BASE 131;name=ltr right;color=#f032e6
Chr01	feature	target_site_duplication	45641275	45641279	.	.	.	ID=TSR RIGHT 131;Parent=TE_BASE 131;name=tsr right;color=#333333
Chr01	feature	target_site_duplication	45646330	45646334	.	.	.	ID=TSR LEFT 131;Parent=TE_BASE 131;name=tsr left;color=#333333
Chr01	feature	nested_repeat	45551289	45555485	.	.	.	ID=TE_BASE 136;name=TE_BASE 136;annot=Class_I::LTR::Ty1/copia::Ivana;color=#a9a9a9
Chr01	feature	repeat_fragment	45551289	45555485	.	.	.	ID=TE 136-0;Parent=TE_BASE 136;name=TE 136;color=#a9a9a9
Chr01	feature	polypeptide_conserved_region	45552245	45553094	.	+	.	ID=DOMAIN 136-0-0;Parent=TE_BASE 136;annot=Class_I::LTR::Ty1/copia::Ivana GAG_oryco;name=GAG;color=#225ea8
Chr01	feature	polypeptide_conserved_region	45553277	45553517	.	+	.	ID=DOMAIN 136-1-0;Parent=TE_BASE 136;annot=Class_I::LTR::Ty1/copia::Ivana AP_oryco;name=PROT;color=#ffeda0
Chr01	feature	polypeptide_conserved_region	45553673	45554327	.	+	.	ID=DOMAIN 136-2-0;Parent=TE_BASE 136;annot=Class_I::LTR::Ty1/copia::Ivana INT_oryco;name=INT;color=#b10026
Chr01	feature	primer_binding_site	45551650	45551667	.	.	.	ID=PBS 136;Parent=TE_BASE 136;name=pbs;color=#c7e9c0
Chr01	feature	RR_tract	45555113	45555127	.	.	.	ID=PPT 136;Parent=TE_BASE 136;name=ppt;color=#41ab5d
Chr01	feature	long_terminal_repeat	45555129	45555485	.	.	.	ID=LTR RIGHT 136-0;Parent=TE_BASE 136;name=ltr right;color=#f032e6
Chr01	feature	long_terminal_repeat	45551289	45551645	.	.	.	ID=LTR LEFT 136-0;Parent=TE_BASE 136;name=ltr left;color=#f032e6
Chr01	feature	target_site_duplication	45551284	45551288	.	.	.	ID=TSR LEFT 136;Parent=TE_BASE 136;name=tsr left;color=#333333
Chr01	feature	target_site_duplication	45555486	45555490	.	.	.	ID=TSR RIGHT 136;Parent=TE_BASE 136;name=tsr right;color=#333333
Chr01	feature	nested_repeat	45475671	45481180	.	.	.	ID=TE_BASE 138;name=TE_BASE 138;annot=Class_I::LTR::Ty1/copia::Ivana;color=#a9a9a9
Chr01	feature	repeat_fragment	45475671	45481180	.	.	.	ID=TE 138-0;Parent=TE_BASE 138;name=TE 138;color=#a9a9a9
Chr01	feature	polypeptide_conserved_region	45476126	45476531	.	-	.	ID=DOMAIN 138-0-0;Parent=TE_BASE 138;annot=Class_I::LTR::Ty1/copia::Ivana RNaseH_oryco;name=RH;color=#fc4e2a
Chr01	feature	polypeptide_conserved_region	45476813	45477539	.	-	.	ID=DOMAIN 138-1-0;Parent=TE_BASE 138;annot=Class_I::LTR::Ty1/copia::Ivana RT_oryco;name=RT;color=#feb24c
Chr01	feature	polypeptide_conserved_region	45478103	45478757	.	-	.	ID=DOMAIN 138-2-0;Parent=TE_BASE 138;annot=Class_I::LTR::Ty1/copia::Ivana INT_oryco;name=INT;color=#b10026
Chr01	feature	polypeptide_conserved_region	45478913	45479153	.	-	.	ID=DOMAIN 138-3-0;Parent=TE_BASE 138;annot=Class_I::LTR::Ty1/copia::Ivana AP_oryco;name=PROT;color=#ffeda0
Chr01	feature	polypeptide_conserved_region	45479270	45480119	.	-	.	ID=DOMAIN 138-4-0;Parent=TE_BASE 138;annot=Class_I::LTR::Ty1/copia::Ivana GAG_oryco;name=GAG;color=#225ea8
Chr01	feature	long_terminal_repeat	45480776	45481180	.	.	.	ID=LTR LEFT 138-0;Parent=TE_BASE 138;name=ltr left;color=#f032e6
Chr01	feature	long_terminal_repeat	45475671	45476047	.	.	.	ID=LTR RIGHT 138-0;Parent=TE_BASE 138;name=ltr right;color=#f032e6
Chr01	feature	target_site_duplication	45475666	45475670	.	.	.	ID=TSR RIGHT 138;Parent=TE_BASE 138;name=tsr right;color=#333333
Chr01	feature	target_site_duplication	45481181	45481185	.	.	.	ID=TSR LEFT 138;Parent=TE_BASE 138;name=tsr left;color=#333333
Chr01	feature	nested_repeat	45454244	45469106	.	.	.	ID=TE_BASE 139;name=TE_BASE 139;annot=Class_I::LTR::Ty1/copia::Ivana;color=#a9a9a9
Chr01	feature	repeat_fragment	45454244	45469106	.	.	.	ID=TE 139-0;Parent=TE_BASE 139;name=TE 139;color=#a9a9a9
Chr01	feature	polypeptide_conserved_region	45454656	45454995	.	-	.	ID=DOMAIN 139-0-0;Parent=TE_BASE 139;annot=Class_I::LTR::Ty1/copia::Ale RNaseH_retrofit;name=RH;color=#fc4e2a
Chr01	feature	polypeptide_conserved_region	45455292	45456003	.	-	.	ID=DOMAIN 139-1-0;Parent=TE_BASE 139;annot=Class_I::LTR::Ty1/copia::Ivana RT_oryco;name=RT;color=#feb24c
Chr01	feature	polypeptide_conserved_region	45456720	45457350	.	-	.	ID=DOMAIN 139-2-0;Parent=TE_BASE 139;annot=Class_I::LTR::Ty1/copia::Ale INT_retrofit;name=INT;color=#b10026
Chr01	feature	polypeptide_conserved_region	45467285	45467525	.	-	.	ID=DOMAIN 139-3-0;Parent=TE_BASE 139;annot=Class_I::LTR::Ty1/copia::TAR AP_Ty1/copia;name=PROT;color=#ffeda0
Chr01	feature	long_terminal_repeat	45468827	45469106	.	.	.	ID=LTR LEFT 139-0;Parent=TE_BASE 139;name=ltr left;color=#f032e6
Chr01	feature	long_terminal_repeat	45454244	45454522	.	.	.	ID=LTR RIGHT 139-0;Parent=TE_BASE 139;name=ltr right;color=#f032e6
Chr01	feature	nested_repeat	45437298	45451426	.	.	.	ID=TE_BASE 140;name=TE_BASE 140;annot=Class_I::LTR::Ty3/gypsy::non-chromovirus::OTA::Ogre/Tat::Retand;color=#a9a9a9
Chr01	feature	repeat_fragment	45437298	45451426	.	.	.	ID=TE 140-0;Parent=TE_BASE 140;name=TE 140;color=#a9a9a9
Chr01	feature	polypeptide_conserved_region	45441486	45442206	.	-	.	ID=DOMAIN 140-0-0;Parent=TE_BASE 140;annot=Class_I::LTR::Ty3/gypsy::non-chromovirus::OTA::Ogre/Tat::Retand INT_tat;name=INT;color=#b10026
Chr01	feature	polypeptide_conserved_region	45442463	45442712	.	-	.	ID=DOMAIN 140-1-0;Parent=TE_BASE 140;annot=Class_I::LTR::Ty3/gypsy::non-chromovirus::OTA::Ogre/Tat::Ogre;name=aRH;color=#fc4e2a
Chr01	feature	polypeptide_conserved_region	45443427	45444099	.	-	.	ID=DOMAIN 140-2-0;Parent=TE_BASE 140;annot=Class_I::LTR::Ty3/gypsy::non-chromovirus::OTA::Ogre/Tat::Retand RT_tat;name=RT;color=#feb24c
Chr01	feature	polypeptide_conserved_region	45445419	45445737	.	-	.	ID=DOMAIN 140-3-0;Parent=TE_BASE 140;annot=Class_I::LTR::Ty3/gypsy::non-chromovirus::OTA::Ogre/Tat::Retand AP_tat;name=PROT;color=#ffeda0
Chr01	feature	polypeptide_conserved_region	45447291	45447588	.	-	.	ID=DOMAIN 140-4-0;Parent=TE_BASE 140;annot=Class_I::LTR::Ty3/gypsy::non-chromovirus::OTA::Ogre/Tat::Retand GAG_tat;name=GAG;color=#225ea8
Chr01	feature	long_terminal_repeat	45451351	45451426	.	.	.	ID=LTR LEFT 140-0;Parent=TE_BASE 140;name=ltr left;color=#f032e6
Chr01	feature	long_terminal_repeat	45437298	45437374	.	.	.	ID=LTR RIGHT 140-0;Parent=TE_BASE 140;name=ltr right;color=#f032e6
Chr01	feature	nested_repeat	45412096	45425754	.	.	.	ID=TE_BASE 141;name=TE_BASE 141;annot=Class_I::LTR::Ty3/gypsy::non-chromovirus::OTA::Athila;color=#a9a9a9
Chr01	feature	repeat_fragment	45412096	45425754	.	.	.	ID=TE 141-0;Parent=TE_BASE 141;name=TE 141;color=#a9a9a9
Chr01	feature	polypeptide_conserved_region	45412886	45413381	.	+	.	ID=DOMAIN 141-0-0;Parent=TE_BASE 141;annot=Class_I::LTR::Ty3/gypsy::non-chromovirus::OTA::Athila GAG_athila;name=GAG;color=#225ea8
Chr01	feature	polypeptide_conserved_region	45414533	45414812	.	+	.	ID=DOMAIN 141-1-0;Parent=TE_BASE 141;annot=Class_I::LTR::Ty3/gypsy::non-chromovirus::OTA::Athila AP_athila;name=PROT;color=#ffeda0
Chr01	feature	polypeptide_conserved_region	45415184	45415454	.	+	.	ID=DOMAIN 141-2-0;Parent=TE_BASE 141;annot=Class_I::LTR::Ty3/gypsy::non-chromovirus::OTA::Athila INT_athila;name=INT;color=#b10026
Chr01	feature	primer_binding_site	45412284	45412298	.	.	.	ID=PBS 141;Parent=TE_BASE 141;name=pbs;color=#c7e9c0
Chr01	feature	long_terminal_repeat	45425574	45425754	.	.	.	ID=LTR RIGHT 141-0;Parent=TE_BASE 141;name=ltr right;color=#f032e6
Chr01	feature	long_terminal_repeat	45412096	45412276	.	.	.	ID=LTR LEFT 141-0;Parent=TE_BASE 141;name=ltr left;color=#f032e6
Chr01	feature	nested_repeat	45382813	45387692	.	.	.	ID=TE_BASE 142;name=TE_BASE 142;annot=Class_I::LTR::Ty1/copia::Tork;color=#a9a9a9
Chr01	feature	repeat_fragment	45382813	45387692	.	.	.	ID=TE 142-0;Parent=TE_BASE 142;name=TE 142;color=#a9a9a9
Chr01	feature	polypeptide_conserved_region	45383621	45384194	.	+	.	ID=DOMAIN 142-0-0;Parent=TE_BASE 142;annot=Class_I::LTR::Ty1/copia::Tork GAG_tork;name=GAG;color=#225ea8
Chr01	feature	polypeptide_conserved_region	45384805	45385447	.	+	.	ID=DOMAIN 142-1-0;Parent=TE_BASE 142;annot=Class_I::LTR::Ty1/copia::Tork INT_tork;name=INT;color=#b10026
Chr01	feature	polypeptide_conserved_region	45385942	45386677	.	+	.	ID=DOMAIN 142-2-0;Parent=TE_BASE 142;annot=Class_I::LTR::Ty1/copia::Tork RT_tork;name=RT;color=#feb24c
Chr01	feature	polypeptide_conserved_region	45386986	45387385	.	+	.	ID=DOMAIN 142-3-0;Parent=TE_BASE 142;annot=Class_I::LTR::Ty1/copia::Tork RNaseH_tork;name=RH;color=#fc4e2a
Chr01	feature	primer_binding_site	45382971	45382988	.	.	.	ID=PBS 142;Parent=TE_BASE 142;name=pbs;color=#c7e9c0
Chr01	feature	RR_tract	45387468	45387482	.	.	.	ID=PPT 142;Parent=TE_BASE 142;name=ppt;color=#41ab5d
Chr01	feature	long_terminal_repeat	45387540	45387692	.	.	.	ID=LTR RIGHT 142-0;Parent=TE_BASE 142;name=ltr right;color=#f032e6
Chr01	feature	long_terminal_repeat	45382813	45382953	.	.	.	ID=LTR LEFT 142-0;Parent=TE_BASE 142;name=ltr left;color=#f032e6
Chr01	feature	nested_repeat	45331445	45347216	.	.	.	ID=TE_BASE 143;name=TE_BASE 143;annot=Class_I::LTR::Ty1/copia::Tork;color=#a9a9a9
Chr01	feature	repeat_fragment	45331445	45347216	.	.	.	ID=TE 143-0;Parent=TE_BASE 143;name=TE 143;color=#a9a9a9
Chr01	feature	polypeptide_conserved_region	45337216	45337789	.	+	.	ID=DOMAIN 143-0-0;Parent=TE_BASE 143;annot=Class_I::LTR::Ty1/copia::Tork GAG_tork;name=GAG;color=#225ea8
Chr01	feature	polypeptide_conserved_region	45338065	45338299	.	+	.	ID=DOMAIN 143-1-0;Parent=TE_BASE 143;annot=Class_I::LTR::Ty1/copia::Tork AP_tork;name=PROT;color=#ffeda0
Chr01	feature	polypeptide_conserved_region	45338677	45339112	.	+	.	ID=DOMAIN 143-2-0;Parent=TE_BASE 143;annot=Class_I::LTR::Ty1/copia::Ivana INT_oryco;name=INT;color=#b10026
Chr01	feature	polypeptide_conserved_region	45339604	45340339	.	+	.	ID=DOMAIN 143-3-0;Parent=TE_BASE 143;annot=Class_I::LTR::Ty1/copia::Tork RT_tork;name=RT;color=#feb24c
Chr01	feature	polypeptide_conserved_region	45343219	45343618	.	+	.	ID=DOMAIN 143-4-0;Parent=TE_BASE 143;annot=Class_I::LTR::Ty1/copia::Tork RNaseH_tork;name=RH;color=#fc4e2a
Chr01	feature	RR_tract	45346951	45346965	.	.	.	ID=PPT 143;Parent=TE_BASE 143;name=ppt;color=#41ab5d
Chr01	feature	long_terminal_repeat	45346971	45347216	.	.	.	ID=LTR RIGHT 143-0;Parent=TE_BASE 143;name=ltr right;color=#f032e6
Chr01	feature	long_terminal_repeat	45331445	45331688	.	.	.	ID=LTR LEFT 143-0;Parent=TE_BASE 143;name=ltr left;color=#f032e6
Chr01	feature	nested_repeat	45294638	45299782	.	.	.	ID=TE_BASE 145;name=TE_BASE 145;annot=Class_I::LTR::Ty1/copia::Ivana;color=#a9a9a9
Chr01	feature	repeat_fragment	45294638	45299782	.	.	.	ID=TE 145-0;Parent=TE_BASE 145;name=TE 145;color=#a9a9a9
Chr01	feature	polypeptide_conserved_region	45295028	45295433	.	-	.	ID=DOMAIN 145-0-0;Parent=TE_BASE 145;annot=Class_I::LTR::Ty1/copia::Ivana RNaseH_oryco;name=RH;color=#fc4e2a
Chr01	feature	polypeptide_conserved_region	45295941	45296439	.	-	.	ID=DOMAIN 145-1-0;Parent=TE_BASE 145;annot=Class_I::LTR::Ty1/copia::Ivana RT_oryco;name=RT;color=#feb24c
Chr01	feature	polypeptide_conserved_region	45297189	45297810	.	-	.	ID=DOMAIN 145-2-0;Parent=TE_BASE 145;annot=Class_I::LTR::Ty1/copia::Ale INT_retrofit;name=INT;color=#b10026
Chr01	feature	long_terminal_repeat	45299474	45299782	.	.	.	ID=LTR LEFT 145-0;Parent=TE_BASE 145;name=ltr left;color=#f032e6
Chr01	feature	long_terminal_repeat	45294638	45294946	.	.	.	ID=LTR RIGHT 145-0;Parent=TE_BASE 145;name=ltr right;color=#f032e6
Chr01	feature	nested_repeat	45234262	45245215	.	.	.	ID=TE_BASE 147;name=TE_BASE 147;annot=Class_I::LTR::Ty3/gypsy::chromovirus::Tekay;color=#a9a9a9
Chr01	feature	repeat_fragment	45234262	45245215	.	.	.	ID=TE 147-0;Parent=TE_BASE 147;name=TE 147;color=#a9a9a9
Chr01	feature	polypeptide_conserved_region	45238823	45239081	.	+	.	ID=DOMAIN 147-0-0;Parent=TE_BASE 147;annot=Class_I::LTR::Ty3/gypsy::chromovirus::Tekay AP_del;name=PROT;color=#ffeda0
Chr01	feature	polypeptide_conserved_region	45239441	45240116	.	+	.	ID=DOMAIN 147-1-0;Parent=TE_BASE 147;annot=Class_I::LTR::Ty3/gypsy::chromovirus::Tekay RT_del;name=RT;color=#feb24c
Chr01	feature	polypeptide_conserved_region	45240247	45240598	.	+	.	ID=DOMAIN 147-2-0;Parent=TE_BASE 147;annot=Class_I::LTR::Ty3/gypsy::chromovirus::Tekay RNaseH_del;name=RH;color=#fc4e2a
Chr01	feature	polypeptide_conserved_region	45240910	45241945	.	+	.	ID=DOMAIN 147-3-0;Parent=TE_BASE 147;annot=Class_I::LTR::Ty3/gypsy::chromovirus::Tekay INT_del;name=INT;color=#b10026
Chr01	feature	primer_binding_site	45237173	45237190	.	.	.	ID=PBS 147;Parent=TE_BASE 147;name=pbs;color=#c7e9c0
Chr01	feature	RR_tract	45242195	45242209	.	.	.	ID=PPT 147;Parent=TE_BASE 147;name=ppt;color=#41ab5d
Chr01	feature	long_terminal_repeat	45242209	45245215	.	.	.	ID=LTR RIGHT 147-0;Parent=TE_BASE 147;name=ltr right;color=#f032e6
Chr01	feature	long_terminal_repeat	45234262	45237168	.	.	.	ID=LTR LEFT 147-0;Parent=TE_BASE 147;name=ltr left;color=#f032e6
Chr01	feature	target_site_duplication	45234257	45234261	.	.	.	ID=TSR LEFT 147;Parent=TE_BASE 147;name=tsr left;color=#333333
Chr01	feature	target_site_duplication	45245216	45245220	.	.	.	ID=TSR RIGHT 147;Parent=TE_BASE 147;name=tsr right;color=#333333
Chr01	feature	nested_repeat	45142974	45158770	.	.	.	ID=TE_BASE 149;name=TE_BASE 149;annot=Class_I::LTR::Ty3/gypsy::non-chromovirus::OTA::Ogre/Tat::Retand;color=#a9a9a9
Chr01	feature	repeat_fragment	45142974	45158770	.	.	.	ID=TE 149-0;Parent=TE_BASE 149;name=TE 149;color=#a9a9a9
Chr01	feature	polypeptide_conserved_region	45147628	45148666	.	-	.	ID=DOMAIN 149-0-0;Parent=TE_BASE 149;annot=Class_I::LTR::Ty3/gypsy::non-chromovirus::OTA::Ogre/Tat::Retand INT_tat;name=INT;color=#b10026
Chr01	feature	polypeptide_conserved_region	45148987	45149350	.	-	.	ID=DOMAIN 149-1-0;Parent=TE_BASE 149;annot=Class_I::LTR::Ty3/gypsy::non-chromovirus::OTA::Ogre/Tat::Ogre;name=aRH;color=#fc4e2a
Chr01	feature	polypeptide_conserved_region	45149440	45149806	.	-	.	ID=DOMAIN 149-2-0;Parent=TE_BASE 149;annot=Class_I::LTR::Ty3/gypsy::non-chromovirus::OTA::Ogre/Tat::Retand RNaseH_tat;name=RH;color=#fc4e2a
Chr01	feature	polypeptide_conserved_region	45149950	45150622	.	-	.	ID=DOMAIN 149-3-0;Parent=TE_BASE 149;annot=Class_I::LTR::Ty3/gypsy::non-chromovirus::OTA::Ogre/Tat::Retand RT_tat;name=RT;color=#feb24c
Chr01	feature	polypeptide_conserved_region	45151933	45152251	.	-	.	ID=DOMAIN 149-4-0;Parent=TE_BASE 149;annot=Class_I::LTR::Ty3/gypsy::non-chromovirus::OTA::Ogre/Tat::Retand AP_tat;name=PROT;color=#ffeda0
Chr01	feature	polypeptide_conserved_region	45153814	45154111	.	-	.	ID=DOMAIN 149-5-0;Parent=TE_BASE 149;annot=Class_I::LTR::Ty3/gypsy::non-chromovirus::OTA::Ogre/Tat::Retand GAG_tat;name=GAG;color=#225ea8
Chr01	feature	long_terminal_repeat	45157559	45158770	.	.	.	ID=LTR LEFT 149-0;Parent=TE_BASE 149;name=ltr left;color=#f032e6
Chr01	feature	long_terminal_repeat	45142974	45144210	.	.	.	ID=LTR RIGHT 149-0;Parent=TE_BASE 149;name=ltr right;color=#f032e6
Chr01	feature	nested_repeat	45064623	45069521	.	.	.	ID=TE_BASE 154;name=TE_BASE 154;annot=Class_I::LTR::Ty1/copia::Ivana;color=#a9a9a9
Chr01	feature	repeat_fragment	45064623	45069521	.	.	.	ID=TE 154-0;Parent=TE_BASE 154;name=TE 154;color=#a9a9a9
Chr01	feature	polypeptide_conserved_region	45065231	45065774	.	+	.	ID=DOMAIN 154-0-0;Parent=TE_BASE 154;annot=Class_I::LTR::Ty1/copia::SIRE GAG_sire;name=GAG;color=#225ea8
Chr01	feature	polypeptide_conserved_region	45066650	45067280	.	+	.	ID=DOMAIN 154-1-0;Parent=TE_BASE 154;annot=Class_I::LTR::Ty1/copia::Ale INT_retrofit;name=INT;color=#b10026
Chr01	feature	polypeptide_conserved_region	45067865	45068579	.	+	.	ID=DOMAIN 154-2-0;Parent=TE_BASE 154;annot=Class_I::LTR::Ty1/copia::Ivana RT_oryco;name=RT;color=#feb24c
Chr01	feature	polypeptide_conserved_region	45068873	45069275	.	+	.	ID=DOMAIN 154-3-0;Parent=TE_BASE 154;annot=Class_I::LTR::Ty1/copia::SIRE RNaseH_sire;name=RH;color=#fc4e2a
Chr01	feature	primer_binding_site	45064791	45064806	.	.	.	ID=PBS 154;Parent=TE_BASE 154;name=pbs;color=#c7e9c0
Chr01	feature	RR_tract	45069342	45069356	.	.	.	ID=PPT 154;Parent=TE_BASE 154;name=ppt;color=#41ab5d
Chr01	feature	long_terminal_repeat	45069356	45069521	.	.	.	ID=LTR RIGHT 154-0;Parent=TE_BASE 154;name=ltr right;color=#f032e6
Chr01	feature	long_terminal_repeat	45064623	45064788	.	.	.	ID=LTR LEFT 154-0;Parent=TE_BASE 154;name=ltr left;color=#f032e6
Chr01	feature	target_site_duplication	45064618	45064622	.	.	.	ID=TSR LEFT 154;Parent=TE_BASE 154;name=tsr left;color=#333333
Chr01	feature	target_site_duplication	45069522	45069526	.	.	.	ID=TSR RIGHT 154;Parent=TE_BASE 154;name=tsr right;color=#333333
Chr01	feature	nested_repeat	45035584	45044845	.	.	.	ID=TE_BASE 155;name=TE_BASE 155;annot=Class_I::LTR::Ty3/gypsy::non-chromovirus::OTA::Ogre/Tat::Ogre;color=#a9a9a9
Chr01	feature	repeat_fragment	45035584	45044845	.	.	.	ID=TE 155-0;Parent=TE_BASE 155;name=TE 155;color=#a9a9a9
Chr01	feature	polypeptide_conserved_region	45036952	45037306	.	-	.	ID=DOMAIN 155-0-0;Parent=TE_BASE 155;annot=Class_I::LTR::Ty3/gypsy::non-chromovirus::OTA::Ogre/Tat::Retand INT_tat;name=INT;color=#b10026
Chr01	feature	polypeptide_conserved_region	45037876	45037999	.	-	.	ID=DOMAIN 155-1-0;Parent=TE_BASE 155;annot=Class_I::LTR::Ty3/gypsy::non-chromovirus::OTA::Ogre/Tat::Ogre;name=aRH;color=#fc4e2a
Chr01	feature	RR_tract	45044769	45044783	.	.	.	ID=PPT 155;Parent=TE_BASE 155;name=pbs;color=#c7e9c0
Chr01	feature	long_terminal_repeat	45044790	45044845	.	.	.	ID=LTR LEFT 155-0;Parent=TE_BASE 155;name=ltr left;color=#f032e6
Chr01	feature	long_terminal_repeat	45035584	45035638	.	.	.	ID=LTR RIGHT 155-0;Parent=TE_BASE 155;name=ltr right;color=#f032e6
Chr01	feature	nested_repeat	45018162	45022834	.	.	.	ID=TE_BASE 156;name=TE_BASE 156;annot=Class_I::LTR::Ty1/copia::Ivana;color=#a9a9a9
Chr01	feature	repeat_fragment	45018162	45022834	.	.	.	ID=TE 156-0;Parent=TE_BASE 156;name=TE 156;color=#a9a9a9
Chr01	feature	polypeptide_conserved_region	45018482	45018884	.	-	.	ID=DOMAIN 156-0-0;Parent=TE_BASE 156;annot=Class_I::LTR::Ty1/copia::Ale RNaseH_retrofit;name=RH;color=#fc4e2a
Chr01	feature	polypeptide_conserved_region	45019178	45019895	.	-	.	ID=DOMAIN 156-1-0;Parent=TE_BASE 156;annot=Class_I::LTR::Ty1/copia::Ivana RT_oryco;name=RT;color=#feb24c
Chr01	feature	polypeptide_conserved_region	45020961	45021363	.	-	.	ID=DOMAIN 156-2-0;Parent=TE_BASE 156;annot=Class_I::LTR::Ty1/copia::Ale INT_retrofit;name=INT;color=#b10026
Chr01	feature	long_terminal_repeat	45022596	45022834	.	.	.	ID=LTR LEFT 156-0;Parent=TE_BASE 156;name=ltr left;color=#f032e6
Chr01	feature	long_terminal_repeat	45018162	45018403	.	.	.	ID=LTR RIGHT 156-0;Parent=TE_BASE 156;name=ltr right;color=#f032e6
Chr01	feature	nested_repeat	44983488	44997479	.	.	.	ID=TE_BASE 157;name=TE_BASE 157;annot=Class_I::LTR::Ty3/gypsy::chromovirus::CRM;color=#a9a9a9
Chr01	feature	repeat_fragment	44983488	44997479	.	.	.	ID=TE 157-0;Parent=TE_BASE 157;name=TE 157;color=#a9a9a9
Chr01	feature	polypeptide_conserved_region	44984414	44984915	.	+	.	ID=DOMAIN 157-0-0;Parent=TE_BASE 157;annot=Class_I::LTR::Ty3/gypsy::chromovirus::CRM GAG_crm;name=GAG;color=#225ea8
Chr01	feature	polypeptide_conserved_region	44986437	44986704	.	+	.	ID=DOMAIN 157-1-0;Parent=TE_BASE 157;annot=Class_I::LTR::Ty3/gypsy::chromovirus::CRM AP_crm;name=PROT;color=#ffeda0
Chr01	feature	polypeptide_conserved_region	44987117	44987792	.	+	.	ID=DOMAIN 157-2-0;Parent=TE_BASE 157;annot=Class_I::LTR::Ty3/gypsy::chromovirus::CRM RT_crm;name=RT;color=#feb24c
Chr01	feature	polypeptide_conserved_region	44994422	44994671	.	+	.	ID=DOMAIN 157-3-0;Parent=TE_BASE 157;annot=Class_I::LTR::Ty3/gypsy::chromovirus::CRM RNaseH_crm;name=RH;color=#fc4e2a
Chr01	feature	polypeptide_conserved_region	44994985	44995849	.	+	.	ID=DOMAIN 157-4-0;Parent=TE_BASE 157;annot=Class_I::LTR::Ty3/gypsy::chromovirus::CRM INT_crm;name=INT;color=#b10026
Chr01	feature	primer_binding_site	44984060	44984076	.	.	.	ID=PBS 157;Parent=TE_BASE 157;name=pbs;color=#c7e9c0
Chr01	feature	long_terminal_repeat	44996923	44997479	.	.	.	ID=LTR RIGHT 157-0;Parent=TE_BASE 157;name=ltr right;color=#f032e6
Chr01	feature	long_terminal_repeat	44983488	44984055	.	.	.	ID=LTR LEFT 157-0;Parent=TE_BASE 157;name=ltr left;color=#f032e6
Chr01	feature	target_site_duplication	44983483	44983487	.	.	.	ID=TSR LEFT 157;Parent=TE_BASE 157;name=tsr left;color=#333333
Chr01	feature	target_site_duplication	44997480	44997484	.	.	.	ID=TSR RIGHT 157;Parent=TE_BASE 157;name=tsr right;color=#333333
Chr01	feature	nested_repeat	44764383	44770489	.	.	.	ID=TE_BASE 159;name=TE_BASE 159;annot=Class_I::LTR::Ty3/gypsy::chromovirus::Tekay;color=#a9a9a9
Chr01	feature	repeat_fragment	44764383	44770489	.	.	.	ID=TE 159-0;Parent=TE_BASE 159;name=TE 159;color=#a9a9a9
Chr01	feature	polypeptide_conserved_region	44766510	44766648	.	-	.	ID=DOMAIN 159-0-0;Parent=TE_BASE 159;annot=Class_I::LTR::Ty3/gypsy::chromovirus::Tekay CHR_tekay_Lycopersicon;name=CHD;color=#6a51a3
Chr01	feature	polypeptide_conserved_region	44766717	44767752	.	-	.	ID=DOMAIN 159-1-0;Parent=TE_BASE 159;annot=Class_I::LTR::Ty3/gypsy::chromovirus::Tekay INT_del;name=INT;color=#b10026
Chr01	feature	polypeptide_conserved_region	44768073	44768418	.	-	.	ID=DOMAIN 159-2-0;Parent=TE_BASE 159;annot=Class_I::LTR::Ty3/gypsy::chromovirus::Tekay RNaseH_del;name=RH;color=#fc4e2a
Chr01	feature	polypeptide_conserved_region	44768559	44769225	.	-	.	ID=DOMAIN 159-3-0;Parent=TE_BASE 159;annot=Class_I::LTR::Ty3/gypsy::chromovirus::Tekay RT_del;name=RT;color=#feb24c
Chr01	feature	RR_tract	44770139	44770153	.	.	.	ID=PPT 159;Parent=TE_BASE 159;name=pbs;color=#c7e9c0
Chr01	feature	long_terminal_repeat	44770234	44770489	.	.	.	ID=LTR LEFT 159-0;Parent=TE_BASE 159;name=ltr left;color=#f032e6
Chr01	feature	long_terminal_repeat	44764383	44764651	.	.	.	ID=LTR RIGHT 159-0;Parent=TE_BASE 159;name=ltr right;color=#f032e6
Chr01	feature	target_site_duplication	44764379	44764382	.	.	.	ID=TSR RIGHT 159;Parent=TE_BASE 159;name=tsr right;color=#333333
Chr01	feature	target_site_duplication	44770490	44770493	.	.	.	ID=TSR LEFT 159;Parent=TE_BASE 159;name=tsr left;color=#333333
Chr01	feature	nested_repeat	44758319	44763769	.	.	.	ID=TE_BASE 160;name=TE_BASE 160;annot=Class_I::LTR::Ty1/copia::Tork;color=#a9a9a9
Chr01	feature	repeat_fragment	44758319	44763769	.	.	.	ID=TE 160-0;Parent=TE_BASE 160;name=TE 160;color=#a9a9a9
Chr01	feature	polypeptide_conserved_region	44759472	44760186	.	+	.	ID=DOMAIN 160-0-0;Parent=TE_BASE 160;annot=Class_I::LTR::Ty1/copia::Tork GAG_tork;name=GAG;color=#225ea8
Chr01	feature	polypeptide_conserved_region	44760288	44760537	.	+	.	ID=DOMAIN 160-1-0;Parent=TE_BASE 160;annot=Class_I::LTR::Ty1/copia::Tork AP_tork;name=PROT;color=#ffeda0
Chr01	feature	polypeptide_conserved_region	44760672	44761320	.	+	.	ID=DOMAIN 160-2-0;Parent=TE_BASE 160;annot=Class_I::LTR::Ty1/copia::Tork INT_tork;name=INT;color=#b10026
Chr01	feature	polypeptide_conserved_region	44761860	44762589	.	+	.	ID=DOMAIN 160-3-0;Parent=TE_BASE 160;annot=Class_I::LTR::Ty1/copia::Tork RT_tork;name=RT;color=#feb24c
Chr01	feature	polypeptide_conserved_region	44762895	44763294	.	+	.	ID=DOMAIN 160-4-0;Parent=TE_BASE 160;annot=Class_I::LTR::Ty1/copia::Tork RNaseH_tork;name=RH;color=#fc4e2a
Chr01	feature	primer_binding_site	44758724	44758742	.	.	.	ID=PBS 160;Parent=TE_BASE 160;name=pbs;color=#c7e9c0
Chr01	feature	RR_tract	44763343	44763357	.	.	.	ID=PPT 160;Parent=TE_BASE 160;name=ppt;color=#41ab5d
Chr01	feature	long_terminal_repeat	44763385	44763769	.	.	.	ID=LTR RIGHT 160-0;Parent=TE_BASE 160;name=ltr right;color=#f032e6
Chr01	feature	long_terminal_repeat	44758319	44758703	.	.	.	ID=LTR LEFT 160-0;Parent=TE_BASE 160;name=ltr left;color=#f032e6
Chr01	feature	nested_repeat	44481333	44486196	.	.	.	ID=TE_BASE 166;name=TE_BASE 166;annot=Class_I::LTR::Ty1/copia::Ale;color=#a9a9a9
Chr01	feature	repeat_fragment	44481333	44486196	.	.	.	ID=TE 166-0;Parent=TE_BASE 166;name=TE 166;color=#a9a9a9
Chr01	feature	polypeptide_conserved_region	44481712	44482117	.	-	.	ID=DOMAIN 166-0-0;Parent=TE_BASE 166;annot=Class_I::LTR::Ty1/copia::Ale RNaseH_retrofit;name=RH;color=#fc4e2a
Chr01	feature	polypeptide_conserved_region	44482429	44483128	.	-	.	ID=DOMAIN 166-1-0;Parent=TE_BASE 166;annot=Class_I::LTR::Ty1/copia::Ale RT_retrofit;name=RT;color=#feb24c
Chr01	feature	polypeptide_conserved_region	44483764	44484403	.	-	.	ID=DOMAIN 166-2-0;Parent=TE_BASE 166;annot=Class_I::LTR::Ty1/copia::Ale INT_retrofit;name=INT;color=#b10026
Chr01	feature	polypeptide_conserved_region	44484559	44484802	.	-	.	ID=DOMAIN 166-3-0;Parent=TE_BASE 166;annot=Class_I::LTR::Ty1/copia::Alesia AP_retrofit;name=PROT;color=#ffeda0
Chr01	feature	polypeptide_conserved_region	44485158	44485734	.	-	.	ID=DOMAIN 166-4-0;Parent=TE_BASE 166;annot=Class_I::LTR::Ty1/copia::Alesia GAG_retrofit;name=GAG;color=#225ea8
Chr01	feature	primer_binding_site	44481695	44481713	.	.	.	ID=PBS 166;Parent=TE_BASE 166;name=ppt;color=#41ab5d
Chr01	feature	RR_tract	44485839	44485853	.	.	.	ID=PPT 166;Parent=TE_BASE 166;name=pbs;color=#c7e9c0
Chr01	feature	long_terminal_repeat	44485891	44486196	.	.	.	ID=LTR LEFT 166-0;Parent=TE_BASE 166;name=ltr left;color=#f032e6
Chr01	feature	long_terminal_repeat	44481333	44481637	.	.	.	ID=LTR RIGHT 166-0;Parent=TE_BASE 166;name=ltr right;color=#f032e6
Chr01	feature	nested_repeat	44424986	44430269	.	.	.	ID=TE_BASE 167;name=TE_BASE 167;annot=Class_I::LTR::Ty1/copia::Ivana;color=#a9a9a9
Chr01	feature	repeat_fragment	44424986	44430269	.	.	.	ID=TE 167-0;Parent=TE_BASE 167;name=TE 167;color=#a9a9a9
Chr01	feature	polypeptide_conserved_region	44427074	44427710	.	+	.	ID=DOMAIN 167-0-0;Parent=TE_BASE 167;annot=Class_I::LTR::Ty1/copia::Ale INT_retrofit;name=INT;color=#b10026
Chr01	feature	polypeptide_conserved_region	44428431	44428845	.	+	.	ID=DOMAIN 167-1-0;Parent=TE_BASE 167;annot=Class_I::LTR::Ty1/copia::Ivana RT_oryco;name=RT;color=#feb24c
Chr01	feature	polypeptide_conserved_region	44429443	44429842	.	+	.	ID=DOMAIN 167-2-0;Parent=TE_BASE 167;annot=Class_I::LTR::Ty1/copia::Ale RNaseH_retrofit;name=RH;color=#fc4e2a
Chr01	feature	long_terminal_repeat	44429910	44430269	.	.	.	ID=LTR RIGHT 167-0;Parent=TE_BASE 167;name=ltr right;color=#f032e6
Chr01	feature	long_terminal_repeat	44424986	44425343	.	.	.	ID=LTR LEFT 167-0;Parent=TE_BASE 167;name=ltr left;color=#f032e6
Chr01	feature	nested_repeat	43999582	44004367	.	.	.	ID=TE_BASE 169;name=TE_BASE 169;annot=Class_I::LTR::Ty1/copia::Ivana;color=#a9a9a9
Chr01	feature	repeat_fragment	43999582	44004367	.	.	.	ID=TE 169-0;Parent=TE_BASE 169;name=TE 169;color=#a9a9a9
Chr01	feature	polypeptide_conserved_region	44000948	44001140	.	+	.	ID=DOMAIN 169-0-0;Parent=TE_BASE 169;annot=Class_I::LTR::Ty1/copia::TAR AP_Ty1/copia;name=PROT;color=#ffeda0
Chr01	feature	polypeptide_conserved_region	44001359	44001989	.	+	.	ID=DOMAIN 169-1-0;Parent=TE_BASE 169;annot=Class_I::LTR::Ty1/copia::Ale INT_retrofit;name=INT;color=#b10026
Chr01	feature	polypeptide_conserved_region	44002756	44003470	.	+	.	ID=DOMAIN 169-2-0;Parent=TE_BASE 169;annot=Class_I::LTR::Ty1/copia::Ivana RT_oryco;name=RT;color=#feb24c
Chr01	feature	polypeptide_conserved_region	44003770	44004175	.	+	.	ID=DOMAIN 169-3-0;Parent=TE_BASE 169;annot=Class_I::LTR::Ty1/copia::Ale RNaseH_retrofit;name=RH;color=#fc4e2a
Chr01	feature	primer_binding_site	43999772	43999791	.	.	.	ID=PBS 169;Parent=TE_BASE 169;name=pbs;color=#c7e9c0
Chr01	feature	RR_tract	44004239	44004253	.	.	.	ID=PPT 169;Parent=TE_BASE 169;name=ppt;color=#41ab5d
Chr01	feature	long_terminal_repeat	44004253	44004367	.	.	.	ID=LTR RIGHT 169-0;Parent=TE_BASE 169;name=ltr right;color=#f032e6
Chr01	feature	long_terminal_repeat	43999582	43999696	.	.	.	ID=LTR LEFT 169-0;Parent=TE_BASE 169;name=ltr left;color=#f032e6
Chr01	feature	nested_repeat	43963747	43968398	.	.	.	ID=TE_BASE 172;name=TE_BASE 172;annot=Class_I::LTR::Ty1/copia::Ale;color=#a9a9a9
Chr01	feature	repeat_fragment	43963747	43968398	.	.	.	ID=TE 172-0;Parent=TE_BASE 172;name=TE 172;color=#a9a9a9
Chr01	feature	polypeptide_conserved_region	43964118	43964520	.	-	.	ID=DOMAIN 172-0-0;Parent=TE_BASE 172;annot=Class_I::LTR::Ty1/copia::Ale RNaseH_retrofit;name=RH;color=#fc4e2a
Chr01	feature	polypeptide_conserved_region	43964805	43965528	.	-	.	ID=DOMAIN 172-1-0;Parent=TE_BASE 172;annot=Class_I::LTR::Ty1/copia::Ale RT_retrofit;name=RT;color=#feb24c
Chr01	feature	polypeptide_conserved_region	43966153	43966789	.	-	.	ID=DOMAIN 172-2-0;Parent=TE_BASE 172;annot=Class_I::LTR::Ty1/copia::Ale INT_retrofit;name=INT;color=#b10026
Chr01	feature	polypeptide_conserved_region	43966957	43967206	.	-	.	ID=DOMAIN 172-3-0;Parent=TE_BASE 172;annot=Class_I::LTR::Ty1/copia::Alesia AP_retrofit;name=PROT;color=#ffeda0
Chr01	feature	polypeptide_conserved_region	43967311	43968163	.	-	.	ID=DOMAIN 172-4-0;Parent=TE_BASE 172;annot=Class_I::LTR::Ty1/copia::Alesia GAG_retrofit;name=GAG;color=#225ea8
Chr01	feature	long_terminal_repeat	43968271	43968398	.	.	.	ID=LTR LEFT 172-0;Parent=TE_BASE 172;name=ltr left;color=#f032e6
Chr01	feature	long_terminal_repeat	43963747	43963874	.	.	.	ID=LTR RIGHT 172-0;Parent=TE_BASE 172;name=ltr right;color=#f032e6
Chr01	feature	nested_repeat	43870656	43884011	.	.	.	ID=TE_BASE 173;name=TE_BASE 173;annot=Class_I::LTR::Ty3/gypsy::chromovirus::CRM;color=#a9a9a9
Chr01	feature	repeat_fragment	43870656	43884011	.	.	.	ID=TE 173-0;Parent=TE_BASE 173;name=TE 173;color=#a9a9a9
Chr01	feature	polypeptide_conserved_region	43871610	43872189	.	-	.	ID=DOMAIN 173-0-0;Parent=TE_BASE 173;annot=Class_I::LTR::Ty1/copia::Ivana INT_oryco;name=INT;color=#b10026
Chr01	feature	polypeptide_conserved_region	43876844	43877069	.	-	.	ID=DOMAIN 173-1-0;Parent=TE_BASE 173;annot=Class_I::LTR::Ty3/gypsy::chromovirus::CRM RNaseH_crm;name=RH;color=#fc4e2a
Chr01	feature	polypeptide_conserved_region	43877201	43877870	.	-	.	ID=DOMAIN 173-2-0;Parent=TE_BASE 173;annot=Class_I::LTR::Ty3/gypsy::chromovirus::CRM RT_crm;name=RT;color=#feb24c
Chr01	feature	polypeptide_conserved_region	43878258	43878525	.	-	.	ID=DOMAIN 173-3-0;Parent=TE_BASE 173;annot=Class_I::LTR::Ty3/gypsy::chromovirus::CRM AP_crm;name=PROT;color=#ffeda0
Chr01	feature	polypeptide_conserved_region	43879111	43879561	.	-	.	ID=DOMAIN 173-4-0;Parent=TE_BASE 173;annot=Class_I::LTR::Ty3/gypsy::chromovirus::CRM GAG_crm;name=GAG;color=#225ea8
Chr01	feature	long_terminal_repeat	43883815	43884011	.	.	.	ID=LTR LEFT 173-0;Parent=TE_BASE 173;name=ltr left;color=#f032e6
Chr01	feature	long_terminal_repeat	43870656	43870856	.	.	.	ID=LTR RIGHT 173-0;Parent=TE_BASE 173;name=ltr right;color=#f032e6
Chr01	feature	target_site_duplication	43870650	43870655	.	.	.	ID=TSR RIGHT 173;Parent=TE_BASE 173;name=tsr right;color=#333333
Chr01	feature	target_site_duplication	43884012	43884017	.	.	.	ID=TSR LEFT 173;Parent=TE_BASE 173;name=tsr left;color=#333333
Chr01	feature	nested_repeat	43779336	43809623	.	.	.	ID=TE_BASE 174;name=TE_BASE 174;annot=Class_I::LTR::Ty3/gypsy::non-chromovirus::OTA::Ogre/Tat::Retand;color=#a9a9a9
Chr01	feature	repeat_fragment	43779336	43809623	.	.	.	ID=TE 174-0;Parent=TE_BASE 174;name=TE 174;color=#a9a9a9
Chr01	feature	polypeptide_conserved_region	43785256	43786291	.	-	.	ID=DOMAIN 174-0-0;Parent=TE_BASE 174;annot=Class_I::LTR::Ty3/gypsy::non-chromovirus::OTA::Ogre/Tat::Retand INT_tat;name=INT;color=#b10026
Chr01	feature	polypeptide_conserved_region	43786639	43786999	.	-	.	ID=DOMAIN 174-1-0;Parent=TE_BASE 174;annot=Class_I::LTR::Ty3/gypsy::non-chromovirus::OTA::Ogre/Tat::Ogre;name=aRH;color=#fc4e2a
Chr01	feature	polypeptide_conserved_region	43789024	43789387	.	-	.	ID=DOMAIN 174-2-0;Parent=TE_BASE 174;annot=Class_I::LTR::Ty3/gypsy::non-chromovirus::OTA::Ogre/Tat::Retand RNaseH_tat;name=RH;color=#fc4e2a
Chr01	feature	polypeptide_conserved_region	43789634	43789919	.	-	.	ID=DOMAIN 174-3-0;Parent=TE_BASE 174;annot=Class_I::LTR::Ty3/gypsy::non-chromovirus::OTA::Ogre/Tat::Retand RT_tat;name=RT;color=#feb24c
Chr01	feature	long_terminal_repeat	43809540	43809623	.	.	.	ID=LTR LEFT 174-0;Parent=TE_BASE 174;name=ltr left;color=#f032e6
Chr01	feature	long_terminal_repeat	43779336	43779419	.	.	.	ID=LTR RIGHT 174-0;Parent=TE_BASE 174;name=ltr right;color=#f032e6
Chr01	feature	nested_repeat	43774409	43779206	.	.	.	ID=TE_BASE 175;name=TE_BASE 175;annot=Class_I::LTR::Ty1/copia::Ivana;color=#a9a9a9
Chr01	feature	repeat_fragment	43774409	43779206	.	.	.	ID=TE 175-0;Parent=TE_BASE 175;name=TE 175;color=#a9a9a9
Chr01	feature	polypeptide_conserved_region	43774821	43775613	.	+	.	ID=DOMAIN 175-0-0;Parent=TE_BASE 175;annot=Class_I::LTR::Ty1/copia::Ivana GAG_oryco;name=GAG;color=#225ea8
Chr01	feature	polypeptide_conserved_region	43775790	43776036	.	+	.	ID=DOMAIN 175-1-0;Parent=TE_BASE 175;annot=Class_I::LTR::Ty1/copia::Ivana AP_oryco;name=PROT;color=#ffeda0
Chr01	feature	polypeptide_conserved_region	43776186	43776837	.	+	.	ID=DOMAIN 175-2-0;Parent=TE_BASE 175;annot=Class_I::LTR::Ty1/copia::Ivana INT_oryco;name=INT;color=#b10026
Chr01	feature	polypeptide_conserved_region	43777488	43778202	.	+	.	ID=DOMAIN 175-3-0;Parent=TE_BASE 175;annot=Class_I::LTR::Ty1/copia::Ivana RT_oryco;name=RT;color=#feb24c
Chr01	feature	polypeptide_conserved_region	43778496	43778901	.	+	.	ID=DOMAIN 175-4-0;Parent=TE_BASE 175;annot=Class_I::LTR::Ty1/copia::Ivana RNaseH_oryco;name=RH;color=#fc4e2a
Chr01	feature	RR_tract	43778926	43778940	.	.	.	ID=PPT 175;Parent=TE_BASE 175;name=ppt;color=#41ab5d
Chr01	feature	long_terminal_repeat	43779025	43779206	.	.	.	ID=LTR RIGHT 175-0;Parent=TE_BASE 175;name=ltr right;color=#f032e6
Chr01	feature	long_terminal_repeat	43774409	43774590	.	.	.	ID=LTR LEFT 175-0;Parent=TE_BASE 175;name=ltr left;color=#f032e6
Chr01	feature	nested_repeat	43624090	43629399	.	.	.	ID=TE_BASE 176;name=TE_BASE 176;annot=Class_I::LTR::Ty3/gypsy::chromovirus::Reina;color=#a9a9a9
Chr01	feature	repeat_fragment	43624090	43629399	.	.	.	ID=TE 176-0;Parent=TE_BASE 176;name=TE 176;color=#a9a9a9
Chr01	feature	polypeptide_conserved_region	43624447	43624627	.	-	.	ID=DOMAIN 176-0-0;Parent=TE_BASE 176;annot=Class_I::LTR::Ty3/gypsy::chromovirus::Reina CHR_Populus;name=CHD;color=#6a51a3
Chr01	feature	polypeptide_conserved_region	43624672	43625704	.	-	.	ID=DOMAIN 176-1-0;Parent=TE_BASE 176;annot=Class_I::LTR::Ty3/gypsy::chromovirus::Reina INT_reina;name=INT;color=#b10026
Chr01	feature	polypeptide_conserved_region	43625938	43626289	.	-	.	ID=DOMAIN 176-2-0;Parent=TE_BASE 176;annot=Class_I::LTR::Ty3/gypsy::chromovirus::Reina RNaseH_reina;name=RH;color=#fc4e2a
Chr01	feature	polypeptide_conserved_region	43626424	43627096	.	-	.	ID=DOMAIN 176-3-0;Parent=TE_BASE 176;annot=Class_I::LTR::Ty3/gypsy::chromovirus::Reina RT_reina;name=RT;color=#feb24c
Chr01	feature	polypeptide_conserved_region	43627529	43627757	.	-	.	ID=DOMAIN 176-4-0;Parent=TE_BASE 176;annot=Class_I::LTR::Ty3/gypsy::chromovirus::Tekay AP_del;name=PROT;color=#ffeda0
Chr01	feature	polypeptide_conserved_region	43627952	43628660	.	-	.	ID=DOMAIN 176-5-0;Parent=TE_BASE 176;annot=Class_I::LTR::Ty3/gypsy::chromovirus::Reina GAG_reina;name=GAG;color=#225ea8
Chr01	feature	long_terminal_repeat	43629043	43629399	.	.	.	ID=LTR LEFT 176-0;Parent=TE_BASE 176;name=ltr left;color=#f032e6
Chr01	feature	long_terminal_repeat	43624090	43624443	.	.	.	ID=LTR RIGHT 176-0;Parent=TE_BASE 176;name=ltr right;color=#f032e6
Chr01	feature	target_site_duplication	43624085	43624089	.	.	.	ID=TSR RIGHT 176;Parent=TE_BASE 176;name=tsr right;color=#333333
Chr01	feature	target_site_duplication	43629400	43629404	.	.	.	ID=TSR LEFT 176;Parent=TE_BASE 176;name=tsr left;color=#333333
Chr01	feature	nested_repeat	43588027	43596449	.	.	.	ID=TE_BASE 177;name=TE_BASE 177;annot=Class_I::LTR::Ty3/gypsy::non-chromovirus::OTA::Ogre/Tat::Retand;color=#a9a9a9
Chr01	feature	repeat_fragment	43588027	43596449	.	.	.	ID=TE 177-0;Parent=TE_BASE 177;name=TE 177;color=#a9a9a9
Chr01	feature	polypeptide_conserved_region	43591162	43591603	.	+	.	ID=DOMAIN 177-0-0;Parent=TE_BASE 177;annot=Class_I::LTR::Ty3/gypsy::non-chromovirus::OTA::Ogre/Tat::Retand RT_tat;name=RT;color=#feb24c
Chr01	feature	polypeptide_conserved_region	43591917	43592262	.	+	.	ID=DOMAIN 177-1-0;Parent=TE_BASE 177;annot=Class_I::LTR::Ty3/gypsy::non-chromovirus::OTA::Ogre/Tat::Ogre;name=aRH;color=#fc4e2a
Chr01	feature	polypeptide_conserved_region	43592541	43592928	.	+	.	ID=DOMAIN 177-2-0;Parent=TE_BASE 177;annot=Class_I::LTR::Ty3/gypsy::non-chromovirus::OTA::Ogre/Tat::Retand INT_tat;name=INT;color=#b10026
Chr01	feature	long_terminal_repeat	43596251	43596449	.	.	.	ID=LTR RIGHT 177-0;Parent=TE_BASE 177;name=ltr right;color=#f032e6
Chr01	feature	long_terminal_repeat	43588027	43588225	.	.	.	ID=LTR LEFT 177-0;Parent=TE_BASE 177;name=ltr left;color=#f032e6
Chr01	feature	nested_repeat	43543622	43548343	.	.	.	ID=TE_BASE 179;name=TE_BASE 179;annot=Class_I::LTR::Ty1/copia::Ivana;color=#a9a9a9
Chr01	feature	repeat_fragment	43543622	43548343	.	.	.	ID=TE 179-0;Parent=TE_BASE 179;name=TE 179;color=#a9a9a9
Chr01	feature	polypeptide_conserved_region	43543936	43544335	.	-	.	ID=DOMAIN 179-0-0;Parent=TE_BASE 179;annot=Class_I::LTR::Ty1/copia::Ale RNaseH_retrofit;name=RH;color=#fc4e2a
Chr01	feature	polypeptide_conserved_region	43544637	43545351	.	-	.	ID=DOMAIN 179-1-0;Parent=TE_BASE 179;annot=Class_I::LTR::Ty1/copia::Ivana RT_oryco;name=RT;color=#feb24c
Chr01	feature	polypeptide_conserved_region	43546011	43546653	.	-	.	ID=DOMAIN 179-2-0;Parent=TE_BASE 179;annot=Class_I::LTR::Ty1/copia::Ale INT_retrofit;name=INT;color=#b10026
Chr01	feature	polypeptide_conserved_region	43546803	43547055	.	-	.	ID=DOMAIN 179-3-0;Parent=TE_BASE 179;annot=Class_I::LTR::Ty1/copia::Alesia AP_retrofit;name=PROT;color=#ffeda0
Chr01	feature	long_terminal_repeat	43548119	43548343	.	.	.	ID=LTR LEFT 179-0;Parent=TE_BASE 179;name=ltr left;color=#f032e6
Chr01	feature	long_terminal_repeat	43543622	43543846	.	.	.	ID=LTR RIGHT 179-0;Parent=TE_BASE 179;name=ltr right;color=#f032e6
Chr01	feature	nested_repeat	43496530	43504921	.	.	.	ID=TE_BASE 180;name=TE_BASE 180;annot=Class_I::LTR::Ty3/gypsy::non-chromovirus::OTA::Athila;color=#a9a9a9
Chr01	feature	repeat_fragment	43496530	43504921	.	.	.	ID=TE 180-0;Parent=TE_BASE 180;name=TE 180;color=#a9a9a9
Chr01	feature	polypeptide_conserved_region	43499958	43500141	.	-	.	ID=DOMAIN 180-0-0;Parent=TE_BASE 180;annot=Class_I::LTR::Ty3/gypsy::non-chromovirus::OTA::Athila INT_athila;name=INT;color=#b10026
Chr01	feature	polypeptide_conserved_region	43500804	43501071	.	-	.	ID=DOMAIN 180-1-0;Parent=TE_BASE 180;annot=Class_I::LTR::Ty3/gypsy::non-chromovirus::OTA::Athila AP_athila;name=PROT;color=#ffeda0
Chr01	feature	primer_binding_site	43496677	43496696	.	.	.	ID=PBS 180;Parent=TE_BASE 180;name=ppt;color=#41ab5d
Chr01	feature	RR_tract	43504744	43504758	.	.	.	ID=PPT 180;Parent=TE_BASE 180;name=pbs;color=#c7e9c0
Chr01	feature	long_terminal_repeat	43504785	43504921	.	.	.	ID=LTR LEFT 180-0;Parent=TE_BASE 180;name=ltr left;color=#f032e6
Chr01	feature	long_terminal_repeat	43496530	43496671	.	.	.	ID=LTR RIGHT 180-0;Parent=TE_BASE 180;name=ltr right;color=#f032e6
Chr01	feature	nested_repeat	43251090	43260491	.	.	.	ID=TE_BASE 181;name=TE_BASE 181;annot=Class_I::LTR::Ty3/gypsy::chromovirus::Tekay;color=#a9a9a9
Chr01	feature	repeat_fragment	43251090	43260491	.	.	.	ID=TE 181-0;Parent=TE_BASE 181;name=TE 181;color=#a9a9a9
Chr01	feature	polypeptide_conserved_region	43253313	43253460	.	-	.	ID=DOMAIN 181-0-0;Parent=TE_BASE 181;annot=Class_I::LTR::Ty3/gypsy::chromovirus::Tekay CHR_tekay_Lycopersicon;name=CHD;color=#6a51a3
Chr01	feature	polypeptide_conserved_region	43253520	43254555	.	-	.	ID=DOMAIN 181-1-0;Parent=TE_BASE 181;annot=Class_I::LTR::Ty3/gypsy::chromovirus::Tekay INT_del;name=INT;color=#b10026
Chr01	feature	polypeptide_conserved_region	43254876	43255221	.	-	.	ID=DOMAIN 181-2-0;Parent=TE_BASE 181;annot=Class_I::LTR::Ty3/gypsy::chromovirus::Tekay RNaseH_del;name=RH;color=#fc4e2a
Chr01	feature	polypeptide_conserved_region	43255362	43256025	.	-	.	ID=DOMAIN 181-3-0;Parent=TE_BASE 181;annot=Class_I::LTR::Ty3/gypsy::chromovirus::Tekay RT_del;name=RT;color=#feb24c
Chr01	feature	polypeptide_conserved_region	43256394	43256640	.	-	.	ID=DOMAIN 181-4-0;Parent=TE_BASE 181;annot=Class_I::LTR::Ty3/gypsy::chromovirus::Tekay AP_del;name=PROT;color=#ffeda0
Chr01	feature	polypeptide_conserved_region	43257273	43257759	.	-	.	ID=DOMAIN 181-5-0;Parent=TE_BASE 181;annot=Class_I::LTR::Ty3/gypsy::chromovirus::Tekay GAG_del;name=GAG;color=#225ea8
Chr01	feature	long_terminal_repeat	43258339	43260491	.	.	.	ID=LTR LEFT 181-0;Parent=TE_BASE 181;name=ltr left;color=#f032e6
Chr01	feature	long_terminal_repeat	43251090	43253243	.	.	.	ID=LTR RIGHT 181-0;Parent=TE_BASE 181;name=ltr right;color=#f032e6
Chr01	feature	target_site_duplication	43251085	43251089	.	.	.	ID=TSR RIGHT 181;Parent=TE_BASE 181;name=tsr right;color=#333333
Chr01	feature	target_site_duplication	43260492	43260496	.	.	.	ID=TSR LEFT 181;Parent=TE_BASE 181;name=tsr left;color=#333333
Chr01	feature	nested_repeat	43215563	43220267	.	.	.	ID=TE_BASE 182;name=TE_BASE 182;annot=Class_I::LTR::Ty1/copia::Ivana;color=#a9a9a9
Chr01	feature	repeat_fragment	43215563	43220267	.	.	.	ID=TE 182-0;Parent=TE_BASE 182;name=TE 182;color=#a9a9a9
Chr01	feature	polypeptide_conserved_region	43216030	43216615	.	+	.	ID=DOMAIN 182-0-0;Parent=TE_BASE 182;annot=Class_I::LTR::Ty1/copia::Ivana GAG_oryco;name=GAG;color=#225ea8
Chr01	feature	polypeptide_conserved_region	43216907	43217153	.	+	.	ID=DOMAIN 182-1-0;Parent=TE_BASE 182;annot=Class_I::LTR::Ty1/copia::Ivana AP_oryco;name=PROT;color=#ffeda0
Chr01	feature	polypeptide_conserved_region	43217303	43217957	.	+	.	ID=DOMAIN 182-2-0;Parent=TE_BASE 182;annot=Class_I::LTR::Ty1/copia::Ivana INT_oryco;name=INT;color=#b10026
Chr01	feature	polypeptide_conserved_region	43218497	43219223	.	+	.	ID=DOMAIN 182-3-0;Parent=TE_BASE 182;annot=Class_I::LTR::Ty1/copia::Ivana RT_oryco;name=RT;color=#feb24c
Chr01	feature	polypeptide_conserved_region	43219517	43219922	.	+	.	ID=DOMAIN 182-4-0;Parent=TE_BASE 182;annot=Class_I::LTR::Ty1/copia::Ivana RNaseH_oryco;name=RH;color=#fc4e2a
Chr01	feature	primer_binding_site	43215799	43215813	.	.	.	ID=PBS 182;Parent=TE_BASE 182;name=pbs;color=#c7e9c0
Chr01	feature	RR_tract	43220009	43220023	.	.	.	ID=PPT 182;Parent=TE_BASE 182;name=ppt;color=#41ab5d
Chr01	feature	long_terminal_repeat	43220023	43220267	.	.	.	ID=LTR RIGHT 182-0;Parent=TE_BASE 182;name=ltr right;color=#f032e6
Chr01	feature	long_terminal_repeat	43215563	43215794	.	.	.	ID=LTR LEFT 182-0;Parent=TE_BASE 182;name=ltr left;color=#f032e6
Chr01	feature	target_site_duplication	43215558	43215562	.	.	.	ID=TSR LEFT 182;Parent=TE_BASE 182;name=tsr left;color=#333333
Chr01	feature	target_site_duplication	43220268	43220272	.	.	.	ID=TSR RIGHT 182;Parent=TE_BASE 182;name=tsr right;color=#333333
Chr01	feature	nested_repeat	43041905	43046718	.	.	.	ID=TE_BASE 187;name=TE_BASE 187;annot=Class_I::LTR::Ty1/copia::Ivana;color=#a9a9a9
Chr01	feature	repeat_fragment	43041905	43046718	.	.	.	ID=TE 187-0;Parent=TE_BASE 187;name=TE 187;color=#a9a9a9
Chr01	feature	polypeptide_conserved_region	43042068	43042473	.	-	.	ID=DOMAIN 187-0-0;Parent=TE_BASE 187;annot=Class_I::LTR::Ty1/copia::SIRE RNaseH_sire;name=RH;color=#fc4e2a
Chr01	feature	polypeptide_conserved_region	43042764	43043388	.	-	.	ID=DOMAIN 187-1-0;Parent=TE_BASE 187;annot=Class_I::LTR::Ty1/copia::Ivana RT_oryco;name=RT;color=#feb24c
Chr01	feature	polypeptide_conserved_region	43044154	43044559	.	-	.	ID=DOMAIN 187-2-0;Parent=TE_BASE 187;annot=Class_I::LTR::Ty1/copia::Ale INT_retrofit;name=INT;color=#b10026
Chr01	feature	primer_binding_site	43042051	43042069	.	.	.	ID=PBS 187;Parent=TE_BASE 187;name=ppt;color=#41ab5d
Chr01	feature	RR_tract	43046575	43046589	.	.	.	ID=PPT 187;Parent=TE_BASE 187;name=pbs;color=#c7e9c0
Chr01	feature	long_terminal_repeat	43046637	43046718	.	.	.	ID=LTR LEFT 187-0;Parent=TE_BASE 187;name=ltr left;color=#f032e6
Chr01	feature	long_terminal_repeat	43041905	43041986	.	.	.	ID=LTR RIGHT 187-0;Parent=TE_BASE 187;name=ltr right;color=#f032e6
Chr01	feature	target_site_duplication	43041901	43041904	.	.	.	ID=TSR RIGHT 187;Parent=TE_BASE 187;name=tsr right;color=#333333
Chr01	feature	target_site_duplication	43046719	43046722	.	.	.	ID=TSR LEFT 187;Parent=TE_BASE 187;name=tsr left;color=#333333
Chr01	feature	nested_repeat	42844738	42849487	.	.	.	ID=TE_BASE 190;name=TE_BASE 190;annot=Class_I::LTR::Ty1/copia::Ivana;color=#a9a9a9
Chr01	feature	repeat_fragment	42844738	42849487	.	.	.	ID=TE 190-0;Parent=TE_BASE 190;name=TE 190;color=#a9a9a9
Chr01	feature	polypeptide_conserved_region	42846126	42846342	.	+	.	ID=DOMAIN 190-0-0;Parent=TE_BASE 190;annot=Class_I::LTR::Ty1/copia::TAR AP_Ty1/copia;name=PROT;color=#ffeda0
Chr01	feature	polypeptide_conserved_region	42846507	42847119	.	+	.	ID=DOMAIN 190-1-0;Parent=TE_BASE 190;annot=Class_I::LTR::Ty1/copia::Ale INT_retrofit;name=INT;color=#b10026
Chr01	feature	polypeptide_conserved_region	42847785	42848499	.	+	.	ID=DOMAIN 190-2-0;Parent=TE_BASE 190;annot=Class_I::LTR::Ty1/copia::Ivana RT_oryco;name=RT;color=#feb24c
Chr01	feature	polypeptide_conserved_region	42848793	42849198	.	+	.	ID=DOMAIN 190-3-0;Parent=TE_BASE 190;annot=Class_I::LTR::Ty1/copia::Ale RNaseH_retrofit;name=RH;color=#fc4e2a
Chr01	feature	primer_binding_site	42844954	42844970	.	.	.	ID=PBS 190;Parent=TE_BASE 190;name=pbs;color=#c7e9c0
Chr01	feature	RR_tract	42849260	42849274	.	.	.	ID=PPT 190;Parent=TE_BASE 190;name=ppt;color=#41ab5d
Chr01	feature	long_terminal_repeat	42849274	42849487	.	.	.	ID=LTR RIGHT 190-0;Parent=TE_BASE 190;name=ltr right;color=#f032e6
Chr01	feature	long_terminal_repeat	42844738	42844951	.	.	.	ID=LTR LEFT 190-0;Parent=TE_BASE 190;name=ltr left;color=#f032e6
Chr01	feature	target_site_duplication	42844733	42844737	.	.	.	ID=TSR LEFT 190;Parent=TE_BASE 190;name=tsr left;color=#333333
Chr01	feature	target_site_duplication	42849488	42849492	.	.	.	ID=TSR RIGHT 190;Parent=TE_BASE 190;name=tsr right;color=#333333
Chr01	feature	nested_repeat	42635055	42639665	.	.	.	ID=TE_BASE 193;name=TE_BASE 193;annot=Class_I::LTR::Ty1/copia::Ivana;color=#a9a9a9
Chr01	feature	repeat_fragment	42635055	42639665	.	.	.	ID=TE 193-0;Parent=TE_BASE 193;name=TE 193;color=#a9a9a9
Chr01	feature	polypeptide_conserved_region	42635418	42635976	.	+	.	ID=DOMAIN 193-0-0;Parent=TE_BASE 193;annot=Class_I::LTR::Ty1/copia::Ivana GAG_oryco;name=GAG;color=#225ea8
Chr01	feature	polypeptide_conserved_region	42636255	42636498	.	+	.	ID=DOMAIN 193-1-0;Parent=TE_BASE 193;annot=Class_I::LTR::Ty1/copia::Ivana AP_oryco;name=PROT;color=#ffeda0
Chr01	feature	polypeptide_conserved_region	42636654	42636999	.	+	.	ID=DOMAIN 193-2-0;Parent=TE_BASE 193;annot=Class_I::LTR::Ty1/copia::Ivana INT_oryco;name=INT;color=#b10026
Chr01	feature	polypeptide_conserved_region	42637868	42638591	.	+	.	ID=DOMAIN 193-3-0;Parent=TE_BASE 193;annot=Class_I::LTR::Ty1/copia::Ivana RT_oryco;name=RT;color=#feb24c
Chr01	feature	polypeptide_conserved_region	42638882	42639173	.	+	.	ID=DOMAIN 193-4-0;Parent=TE_BASE 193;annot=Class_I::LTR::Ty1/copia::Ivana RNaseH_oryco;name=RH;color=#fc4e2a
Chr01	feature	primer_binding_site	42635333	42635351	.	.	.	ID=PBS 193;Parent=TE_BASE 193;name=pbs;color=#c7e9c0
Chr01	feature	RR_tract	42639375	42639389	.	.	.	ID=PPT 193;Parent=TE_BASE 193;name=ppt;color=#41ab5d
Chr01	feature	long_terminal_repeat	42639389	42639665	.	.	.	ID=LTR RIGHT 193-0;Parent=TE_BASE 193;name=ltr right;color=#f032e6
Chr01	feature	long_terminal_repeat	42635055	42635325	.	.	.	ID=LTR LEFT 193-0;Parent=TE_BASE 193;name=ltr left;color=#f032e6
Chr01	feature	target_site_duplication	42635050	42635054	.	.	.	ID=TSR LEFT 193;Parent=TE_BASE 193;name=tsr left;color=#333333
Chr01	feature	target_site_duplication	42639666	42639670	.	.	.	ID=TSR RIGHT 193;Parent=TE_BASE 193;name=tsr right;color=#333333
Chr01	feature	nested_repeat	42628144	42630400	.	.	.	ID=TE_BASE 194;name=TE_BASE 194;annot=Class_I::LTR::Ty1/copia::Ivana;color=#a9a9a9
Chr01	feature	repeat_fragment	42628144	42630400	.	.	.	ID=TE 194-0;Parent=TE_BASE 194;name=TE 194;color=#a9a9a9
Chr01	feature	polypeptide_conserved_region	42628855	42629470	.	+	.	ID=DOMAIN 194-0-0;Parent=TE_BASE 194;annot=Class_I::LTR::Ty1/copia::Ivana RT_oryco;name=RT;color=#feb24c
Chr01	feature	polypeptide_conserved_region	42629764	42630151	.	+	.	ID=DOMAIN 194-1-0;Parent=TE_BASE 194;annot=Class_I::LTR::Ty1/copia::SIRE RNaseH_sire;name=RH;color=#fc4e2a
Chr01	feature	primer_binding_site	42628312	42628327	.	.	.	ID=PBS 194;Parent=TE_BASE 194;name=pbs;color=#c7e9c0
Chr01	feature	RR_tract	42630226	42630240	.	.	.	ID=PPT 194;Parent=TE_BASE 194;name=ppt;color=#41ab5d
Chr01	feature	long_terminal_repeat	42630240	42630400	.	.	.	ID=LTR RIGHT 194-0;Parent=TE_BASE 194;name=ltr right;color=#f032e6
Chr01	feature	long_terminal_repeat	42628144	42628309	.	.	.	ID=LTR LEFT 194-0;Parent=TE_BASE 194;name=ltr left;color=#f032e6
Chr01	feature	target_site_duplication	42628139	42628143	.	.	.	ID=TSR LEFT 194;Parent=TE_BASE 194;name=tsr left;color=#333333
Chr01	feature	target_site_duplication	42630401	42630405	.	.	.	ID=TSR RIGHT 194;Parent=TE_BASE 194;name=tsr right;color=#333333
Chr01	feature	nested_repeat	42447176	42452046	.	.	.	ID=TE_BASE 196;name=TE_BASE 196;annot=Class_I::LTR::Ty1/copia::Ale;color=#a9a9a9
Chr01	feature	repeat_fragment	42447176	42452046	.	.	.	ID=TE 196-0;Parent=TE_BASE 196;name=TE 196;color=#a9a9a9
Chr01	feature	polypeptide_conserved_region	42447532	42447937	.	-	.	ID=DOMAIN 196-0-0;Parent=TE_BASE 196;annot=Class_I::LTR::Ty1/copia::Ale RNaseH_retrofit;name=RH;color=#fc4e2a
Chr01	feature	polypeptide_conserved_region	42448228	42448903	.	-	.	ID=DOMAIN 196-1-0;Parent=TE_BASE 196;annot=Class_I::LTR::Ty1/copia::Ale RT_retrofit;name=RT;color=#feb24c
Chr01	feature	polypeptide_conserved_region	42449586	42450213	.	-	.	ID=DOMAIN 196-2-0;Parent=TE_BASE 196;annot=Class_I::LTR::Ty1/copia::Ale INT_retrofit;name=INT;color=#b10026
Chr01	feature	polypeptide_conserved_region	42450369	42450549	.	-	.	ID=DOMAIN 196-3-0;Parent=TE_BASE 196;annot=Class_I::LTR::Ty1/copia::Alesia AP_retrofit;name=PROT;color=#ffeda0
Chr01	feature	polypeptide_conserved_region	42451150	42451495	.	-	.	ID=DOMAIN 196-4-0;Parent=TE_BASE 196;annot=Class_I::LTR::Ty1/copia::Alesia GAG_retrofit;name=GAG;color=#225ea8
Chr01	feature	primer_binding_site	42447339	42447357	.	.	.	ID=PBS 196;Parent=TE_BASE 196;name=ppt;color=#41ab5d
Chr01	feature	RR_tract	42451840	42451854	.	.	.	ID=PPT 196;Parent=TE_BASE 196;name=pbs;color=#c7e9c0
Chr01	feature	long_terminal_repeat	42451889	42452046	.	.	.	ID=LTR LEFT 196-0;Parent=TE_BASE 196;name=ltr left;color=#f032e6
Chr01	feature	long_terminal_repeat	42447176	42447333	.	.	.	ID=LTR RIGHT 196-0;Parent=TE_BASE 196;name=ltr right;color=#f032e6
Chr01	feature	nested_repeat	42265994	42268898	.	.	.	ID=TE_BASE 198;name=TE_BASE 198;annot=Class_I::LTR::Ty3/gypsy::chromovirus::Tekay;color=#a9a9a9
Chr01	feature	repeat_fragment	42265994	42268898	.	.	.	ID=TE 198-0;Parent=TE_BASE 198;name=TE 198;color=#a9a9a9
Chr01	feature	polypeptide_conserved_region	42267056	42267305	.	+	.	ID=DOMAIN 198-0-0;Parent=TE_BASE 198;annot=Class_I::LTR::Ty3/gypsy::chromovirus::Tekay RNaseH_soymovirus;name=RH;color=#fc4e2a
Chr01	feature	primer_binding_site	42266458	42266477	.	.	.	ID=PBS 198;Parent=TE_BASE 198;name=pbs;color=#c7e9c0
Chr01	feature	RR_tract	42268458	42268472	.	.	.	ID=PPT 198;Parent=TE_BASE 198;name=ppt;color=#41ab5d
Chr01	feature	long_terminal_repeat	42268497	42268898	.	.	.	ID=LTR RIGHT 198-0;Parent=TE_BASE 198;name=ltr right;color=#f032e6
Chr01	feature	long_terminal_repeat	42265994	42266395	.	.	.	ID=LTR LEFT 198-0;Parent=TE_BASE 198;name=ltr left;color=#f032e6
Chr01	feature	nested_repeat	41688454	41695000	.	.	.	ID=TE_BASE 201;name=TE_BASE 201;annot=Class_I::LTR::Ty3/gypsy::chromovirus::CRM;color=#a9a9a9
Chr01	feature	repeat_fragment	41688454	41695000	.	.	.	ID=TE 201-0;Parent=TE_BASE 201;name=TE 201;color=#a9a9a9
Chr01	feature	polypeptide_conserved_region	41688983	41689970	.	-	.	ID=DOMAIN 201-0-0;Parent=TE_BASE 201;annot=Class_I::LTR::Ty3/gypsy::chromovirus::CRM INT_crm;name=INT;color=#b10026
Chr01	feature	polypeptide_conserved_region	41690227	41690578	.	-	.	ID=DOMAIN 201-1-0;Parent=TE_BASE 201;annot=Class_I::LTR::Ty3/gypsy::chromovirus::CRM RNaseH_crm;name=RH;color=#fc4e2a
Chr01	feature	polypeptide_conserved_region	41690710	41691385	.	-	.	ID=DOMAIN 201-2-0;Parent=TE_BASE 201;annot=Class_I::LTR::Ty3/gypsy::chromovirus::CRM RT_crm;name=RT;color=#feb24c
Chr01	feature	polypeptide_conserved_region	41691800	41692049	.	-	.	ID=DOMAIN 201-3-0;Parent=TE_BASE 201;annot=Class_I::LTR::Ty3/gypsy::chromovirus::CRM AP_crm;name=PROT;color=#ffeda0
Chr01	feature	polypeptide_conserved_region	41692604	41693036	.	-	.	ID=DOMAIN 201-4-0;Parent=TE_BASE 201;annot=Class_I::LTR::Ty3/gypsy::chromovirus::CRM GAG_crm;name=GAG;color=#225ea8
Chr01	feature	long_terminal_repeat	41694856	41695000	.	.	.	ID=LTR LEFT 201-0;Parent=TE_BASE 201;name=ltr left;color=#f032e6
Chr01	feature	long_terminal_repeat	41688454	41688598	.	.	.	ID=LTR RIGHT 201-0;Parent=TE_BASE 201;name=ltr right;color=#f032e6
Chr01	feature	nested_repeat	41641143	41654357	.	.	.	ID=TE_BASE 202;name=TE_BASE 202;annot=Class_I::LTR::Ty3/gypsy::non-chromovirus::OTA::Ogre/Tat::Retand;color=#a9a9a9
Chr01	feature	repeat_fragment	41641143	41654357	.	.	.	ID=TE 202-0;Parent=TE_BASE 202;name=TE 202;color=#a9a9a9
Chr01	feature	polypeptide_conserved_region	41648941	41649397	.	-	.	ID=DOMAIN 202-0-0;Parent=TE_BASE 202;annot=Class_I::LTR::Ty3/gypsy::non-chromovirus::OTA::Ogre/Tat::Retand INT_tat;name=INT;color=#b10026
Chr01	feature	polypeptide_conserved_region	41649698	41649851	.	-	.	ID=DOMAIN 202-1-0;Parent=TE_BASE 202;annot=Class_I::LTR::Ty3/gypsy::non-chromovirus::OTA::Ogre/Tat::Ogre;name=aRH;color=#fc4e2a
Chr01	feature	polypeptide_conserved_region	41650338	41650737	.	-	.	ID=DOMAIN 202-2-0;Parent=TE_BASE 202;annot=Class_I::LTR::Ty3/gypsy::non-chromovirus::OTA::Ogre/Tat::Retand RT_tat;name=RT;color=#feb24c
Chr01	feature	long_terminal_repeat	41652722	41654357	.	.	.	ID=LTR LEFT 202-0;Parent=TE_BASE 202;name=ltr left;color=#f032e6
Chr01	feature	long_terminal_repeat	41641143	41642779	.	.	.	ID=LTR RIGHT 202-0;Parent=TE_BASE 202;name=ltr right;color=#f032e6
Chr01	feature	nested_repeat	41578723	41626450	.	.	.	ID=TE_BASE 204;name=TE_BASE 204;annot=Class_I::LTR::Ty1/copia::Ivana;color=#a9a9a9
Chr01	feature	repeat_fragment	41578723	41626450	.	.	.	ID=TE 204-0;Parent=TE_BASE 204;name=TE 204;color=#a9a9a9
Chr01	feature	polypeptide_conserved_region	41579523	41580162	.	-	.	ID=DOMAIN 204-0-0;Parent=TE_BASE 204;annot=Class_I::LTR::Ty1/copia::Ale INT_retrofit;name=INT;color=#b10026
Chr01	feature	polypeptide_conserved_region	41593705	41594002	.	+	.	ID=DOMAIN 204-1-0;Parent=TE_BASE 204;annot=Class_I::LTR::Ty1/copia::Ivana RT_oryco;name=RT;color=#feb24c
Chr01	feature	primer_binding_site	41579356	41579373	.	.	.	ID=PBS 204;Parent=TE_BASE 204;name=ppt;color=#41ab5d
Chr01	feature	RR_tract	41625826	41625840	.	.	.	ID=PPT 204;Parent=TE_BASE 204;name=pbs;color=#c7e9c0
Chr01	feature	long_terminal_repeat	41625872	41626450	.	.	.	ID=LTR LEFT 204-0;Parent=TE_BASE 204;name=ltr left;color=#f032e6
Chr01	feature	long_terminal_repeat	41578723	41579299	.	.	.	ID=LTR RIGHT 204-0;Parent=TE_BASE 204;name=ltr right;color=#f032e6
Chr01	feature	nested_repeat	41517245	41530814	.	.	.	ID=TE_BASE 205;name=TE_BASE 205;annot=Class_I::LTR::Ty3/gypsy::non-chromovirus::OTA::Athila;color=#a9a9a9
Chr01	feature	repeat_fragment	41517245	41530814	.	.	.	ID=TE 205-0;Parent=TE_BASE 205;name=TE 205;color=#a9a9a9
Chr01	feature	polypeptide_conserved_region	41517980	41518472	.	+	.	ID=DOMAIN 205-0-0;Parent=TE_BASE 205;annot=Class_I::LTR::Ty3/gypsy::non-chromovirus::OTA::Athila GAG_athila;name=GAG;color=#225ea8
Chr01	feature	polypeptide_conserved_region	41519603	41519879	.	+	.	ID=DOMAIN 205-1-0;Parent=TE_BASE 205;annot=Class_I::LTR::Ty3/gypsy::non-chromovirus::OTA::Athila AP_athila;name=PROT;color=#ffeda0
Chr01	feature	polypeptide_conserved_region	41524486	41524657	.	-	.	ID=DOMAIN 205-2-0;Parent=TE_BASE 205;annot=Class_I::LTR::Ty3/gypsy::non-chromovirus::OTA::Athila INT_athila;name=INT;color=#b10026
Chr01	feature	primer_binding_site	41517595	41517609	.	.	.	ID=PBS 205;Parent=TE_BASE 205;name=ppt;color=#41ab5d
Chr01	feature	RR_tract	41530525	41530539	.	.	.	ID=PPT 205;Parent=TE_BASE 205;name=pbs;color=#c7e9c0
Chr01	feature	long_terminal_repeat	41530541	41530814	.	.	.	ID=LTR LEFT 205-0;Parent=TE_BASE 205;name=ltr left;color=#f032e6
Chr01	feature	long_terminal_repeat	41517245	41517569	.	.	.	ID=LTR RIGHT 205-0;Parent=TE_BASE 205;name=ltr right;color=#f032e6
Chr01	feature	nested_repeat	41486432	41492445	.	.	.	ID=TE_BASE 206;name=TE_BASE 206;annot=Class_I::LTR::Ty1/copia::Ale;color=#a9a9a9
Chr01	feature	repeat_fragment	41486432	41492445	.	.	.	ID=TE 206-0;Parent=TE_BASE 206;name=TE 206;color=#a9a9a9
Chr01	feature	polypeptide_conserved_region	41488057	41488438	.	+	.	ID=DOMAIN 206-0-0;Parent=TE_BASE 206;annot=Class_I::LTR::Ty1/copia::Ale RNaseH_retrofit;name=RH;color=#fc4e2a
Chr01	feature	primer_binding_site	41487011	41487028	.	.	.	ID=PBS 206;Parent=TE_BASE 206;name=pbs;color=#c7e9c0
Chr01	feature	RR_tract	41491915	41491929	.	.	.	ID=PPT 206;Parent=TE_BASE 206;name=ppt;color=#41ab5d
Chr01	feature	long_terminal_repeat	41491929	41492445	.	.	.	ID=LTR RIGHT 206-0;Parent=TE_BASE 206;name=ltr right;color=#f032e6
Chr01	feature	long_terminal_repeat	41486432	41486949	.	.	.	ID=LTR LEFT 206-0;Parent=TE_BASE 206;name=ltr left;color=#f032e6
Chr01	feature	nested_repeat	40914906	40919694	.	.	.	ID=TE_BASE 208;name=TE_BASE 208;annot=Class_I::LTR::Ty1/copia::Ale;color=#a9a9a9
Chr01	feature	repeat_fragment	40914906	40919694	.	.	.	ID=TE 208-0;Parent=TE_BASE 208;name=TE 208;color=#a9a9a9
Chr01	feature	polypeptide_conserved_region	40915263	40916091	.	+	.	ID=DOMAIN 208-0-0;Parent=TE_BASE 208;annot=Class_I::LTR::Ty1/copia::Alesia GAG_retrofit;name=GAG;color=#225ea8
Chr01	feature	polypeptide_conserved_region	40916199	40916442	.	+	.	ID=DOMAIN 208-1-0;Parent=TE_BASE 208;annot=Class_I::LTR::Ty1/copia::Alesia AP_retrofit;name=PROT;color=#ffeda0
Chr01	feature	polypeptide_conserved_region	40916604	40917237	.	+	.	ID=DOMAIN 208-2-0;Parent=TE_BASE 208;annot=Class_I::LTR::Ty1/copia::Ale INT_retrofit;name=INT;color=#b10026
Chr01	feature	polypeptide_conserved_region	40917927	40918650	.	+	.	ID=DOMAIN 208-3-0;Parent=TE_BASE 208;annot=Class_I::LTR::Ty1/copia::Ale RT_retrofit;name=RT;color=#feb24c
Chr01	feature	polypeptide_conserved_region	40918944	40919343	.	+	.	ID=DOMAIN 208-4-0;Parent=TE_BASE 208;annot=Class_I::LTR::Ty1/copia::Ale RNaseH_retrofit;name=RH;color=#fc4e2a
Chr01	feature	RR_tract	40919372	40919386	.	.	.	ID=PPT 208;Parent=TE_BASE 208;name=ppt;color=#41ab5d
Chr01	feature	long_terminal_repeat	40919424	40919694	.	.	.	ID=LTR RIGHT 208-0;Parent=TE_BASE 208;name=ltr right;color=#f032e6
Chr01	feature	long_terminal_repeat	40914906	40915176	.	.	.	ID=LTR LEFT 208-0;Parent=TE_BASE 208;name=ltr left;color=#f032e6
Chr01	feature	nested_repeat	40770804	40785961	.	.	.	ID=TE_BASE 209;name=TE_BASE 209;annot=Class_I::LTR::Ty1/copia::Ivana;color=#a9a9a9
Chr01	feature	repeat_fragment	40770804	40785961	.	.	.	ID=TE 209-0;Parent=TE_BASE 209;name=TE 209;color=#a9a9a9
Chr01	feature	polypeptide_conserved_region	40777506	40778322	.	+	.	ID=DOMAIN 209-0-0;Parent=TE_BASE 209;annot=Class_I::LTR::Ty1/copia::Ivana GAG_oryco;name=GAG;color=#225ea8
Chr01	feature	polypeptide_conserved_region	40778468	40778714	.	+	.	ID=DOMAIN 209-1-0;Parent=TE_BASE 209;annot=Class_I::LTR::Ty1/copia::Ivana AP_oryco;name=PROT;color=#ffeda0
Chr01	feature	polypeptide_conserved_region	40778860	40779514	.	+	.	ID=DOMAIN 209-2-0;Parent=TE_BASE 209;annot=Class_I::LTR::Ty1/copia::Ivana INT_oryco;name=INT;color=#b10026
Chr01	feature	polypeptide_conserved_region	40779947	40780673	.	+	.	ID=DOMAIN 209-3-0;Parent=TE_BASE 209;annot=Class_I::LTR::Ty1/copia::Ivana RT_oryco;name=RT;color=#feb24c
Chr01	feature	polypeptide_conserved_region	40780961	40781366	.	+	.	ID=DOMAIN 209-4-0;Parent=TE_BASE 209;annot=Class_I::LTR::Ty1/copia::Ivana RNaseH_oryco;name=RH;color=#fc4e2a
Chr01	feature	primer_binding_site	40771760	40771778	.	.	.	ID=PBS 209;Parent=TE_BASE 209;name=pbs;color=#c7e9c0
Chr01	feature	RR_tract	40784954	40784968	.	.	.	ID=PPT 209;Parent=TE_BASE 209;name=ppt;color=#41ab5d
Chr01	feature	long_terminal_repeat	40785023	40785961	.	.	.	ID=LTR RIGHT 209-0;Parent=TE_BASE 209;name=ltr right;color=#f032e6
Chr01	feature	long_terminal_repeat	40770804	40771724	.	.	.	ID=LTR LEFT 209-0;Parent=TE_BASE 209;name=ltr left;color=#f032e6
Chr01	feature	nested_repeat	40718211	40726894	.	.	.	ID=TE_BASE 210;name=TE_BASE 210;annot=Class_I::LTR::Ty3/gypsy::non-chromovirus::OTA::Athila;color=#a9a9a9
Chr01	feature	repeat_fragment	40718211	40726894	.	.	.	ID=TE 210-0;Parent=TE_BASE 210;name=TE 210;color=#a9a9a9
Chr01	feature	polypeptide_conserved_region	40720462	40721017	.	+	.	ID=DOMAIN 210-0-0;Parent=TE_BASE 210;annot=Class_I::LTR::Ty3/gypsy::non-chromovirus::OTA::Athila GAG_athila;name=GAG;color=#225ea8
Chr01	feature	polypeptide_conserved_region	40722085	40722361	.	+	.	ID=DOMAIN 210-1-0;Parent=TE_BASE 210;annot=Class_I::LTR::Ty3/gypsy::non-chromovirus::OTA::Athila AP_athila;name=PROT;color=#ffeda0
Chr01	feature	polypeptide_conserved_region	40723030	40723213	.	+	.	ID=DOMAIN 210-2-0;Parent=TE_BASE 210;annot=Class_I::LTR::Ty3/gypsy::non-chromovirus::OTA::Athila INT_athila;name=INT;color=#b10026
Chr01	feature	primer_binding_site	40720080	40720094	.	.	.	ID=PBS 210;Parent=TE_BASE 210;name=pbs;color=#c7e9c0
Chr01	feature	long_terminal_repeat	40725033	40726894	.	.	.	ID=LTR RIGHT 210-0;Parent=TE_BASE 210;name=ltr right;color=#f032e6
Chr01	feature	long_terminal_repeat	40718211	40720071	.	.	.	ID=LTR LEFT 210-0;Parent=TE_BASE 210;name=ltr left;color=#f032e6
Chr01	feature	nested_repeat	40641733	40652527	.	.	.	ID=TE_BASE 212;name=TE_BASE 212;annot=Class_I::LTR::Ty3/gypsy::non-chromovirus::OTA::Athila;color=#a9a9a9
Chr01	feature	repeat_fragment	40641733	40652527	.	.	.	ID=TE 212-0;Parent=TE_BASE 212;name=TE 212;color=#a9a9a9
Chr01	feature	polypeptide_conserved_region	40646713	40647748	.	-	.	ID=DOMAIN 212-0-0;Parent=TE_BASE 212;annot=Class_I::LTR::Ty3/gypsy::non-chromovirus::OTA::Athila INT_athila;name=INT;color=#b10026
Chr01	feature	polypeptide_conserved_region	40648030	40648393	.	-	.	ID=DOMAIN 212-1-0;Parent=TE_BASE 212;annot=Class_I::LTR::Ty3/gypsy::non-chromovirus::OTA::Athila RNaseH_athila;name=RH;color=#fc4e2a
Chr01	feature	polypeptide_conserved_region	40648528	40649260	.	-	.	ID=DOMAIN 212-2-0;Parent=TE_BASE 212;annot=Class_I::LTR::Ty3/gypsy::non-chromovirus::OTA::Athila RT_athila;name=RT;color=#feb24c
Chr01	feature	polypeptide_conserved_region	40649836	40650049	.	-	.	ID=DOMAIN 212-3-0;Parent=TE_BASE 212;annot=Class_I::LTR::Ty3/gypsy::non-chromovirus::OTA::Athila AP_athila;name=PROT;color=#ffeda0
Chr01	feature	polypeptide_conserved_region	40651192	40651690	.	-	.	ID=DOMAIN 212-4-0;Parent=TE_BASE 212;annot=Class_I::LTR::Ty3/gypsy::non-chromovirus::OTA::Athila GAG_athila;name=GAG;color=#225ea8
Chr01	feature	long_terminal_repeat	40651951	40652527	.	.	.	ID=LTR LEFT 212-0;Parent=TE_BASE 212;name=ltr left;color=#f032e6
Chr01	feature	long_terminal_repeat	40641733	40642309	.	.	.	ID=LTR RIGHT 212-0;Parent=TE_BASE 212;name=ltr right;color=#f032e6
Chr01	feature	nested_repeat	40633212	40638898	.	.	.	ID=TE_BASE 213;name=TE_BASE 213;annot=Class_I::LTR::Ty3/gypsy::chromovirus::Reina;color=#a9a9a9
Chr01	feature	repeat_fragment	40633212	40638898	.	.	.	ID=TE 213-0;Parent=TE_BASE 213;name=TE 213;color=#a9a9a9
Chr01	feature	polypeptide_conserved_region	40633906	40634551	.	+	.	ID=DOMAIN 213-0-0;Parent=TE_BASE 213;annot=Class_I::LTR::Ty3/gypsy::chromovirus::Reina GAG_reina;name=GAG;color=#225ea8
Chr01	feature	polypeptide_conserved_region	40635966	40636332	.	+	.	ID=DOMAIN 213-1-0;Parent=TE_BASE 213;annot=Class_I::LTR::Ty3/gypsy::chromovirus::Reina RT_reina;name=RT;color=#feb24c
Chr01	feature	polypeptide_conserved_region	40636715	40637066	.	+	.	ID=DOMAIN 213-2-0;Parent=TE_BASE 213;annot=Class_I::LTR::Ty3/gypsy::chromovirus::Reina RNaseH_reina;name=RH;color=#fc4e2a
Chr01	feature	polypeptide_conserved_region	40637276	40638293	.	+	.	ID=DOMAIN 213-3-0;Parent=TE_BASE 213;annot=Class_I::LTR::Ty3/gypsy::chromovirus::Reina INT_reina;name=INT;color=#b10026
Chr01	feature	polypeptide_conserved_region	40638368	40638530	.	+	.	ID=DOMAIN 213-4-0;Parent=TE_BASE 213;annot=Class_I::LTR::Ty3/gypsy::chromovirus::Reina CHR_Populus;name=CHD;color=#6a51a3
Chr01	feature	primer_binding_site	40633564	40633581	.	.	.	ID=PBS 213;Parent=TE_BASE 213;name=pbs;color=#c7e9c0
Chr01	feature	RR_tract	40638536	40638550	.	.	.	ID=PPT 213;Parent=TE_BASE 213;name=ppt;color=#41ab5d
Chr01	feature	long_terminal_repeat	40638550	40638898	.	.	.	ID=LTR RIGHT 213-0;Parent=TE_BASE 213;name=ltr right;color=#f032e6
Chr01	feature	long_terminal_repeat	40633212	40633560	.	.	.	ID=LTR LEFT 213-0;Parent=TE_BASE 213;name=ltr left;color=#f032e6
Chr01	feature	target_site_duplication	40633207	40633211	.	.	.	ID=TSR LEFT 213;Parent=TE_BASE 213;name=tsr left;color=#333333
Chr01	feature	target_site_duplication	40638899	40638903	.	.	.	ID=TSR RIGHT 213;Parent=TE_BASE 213;name=tsr right;color=#333333
Chr01	feature	nested_repeat	40522518	40526838	.	.	.	ID=TE_BASE 217;name=TE_BASE 217;annot=Class_I::LTR::Ty1/copia::Ale;color=#a9a9a9
Chr01	feature	repeat_fragment	40522518	40526838	.	.	.	ID=TE 217-0;Parent=TE_BASE 217;name=TE 217;color=#a9a9a9
Chr01	feature	polypeptide_conserved_region	40524099	40524651	.	+	.	ID=DOMAIN 217-0-0;Parent=TE_BASE 217;annot=Class_I::LTR::Ty1/copia::Ale INT_retrofit;name=INT;color=#b10026
Chr01	feature	polypeptide_conserved_region	40525270	40525996	.	+	.	ID=DOMAIN 217-1-0;Parent=TE_BASE 217;annot=Class_I::LTR::Ty1/copia::Ale RT_retrofit;name=RT;color=#feb24c
Chr01	feature	polypeptide_conserved_region	40526225	40526624	.	+	.	ID=DOMAIN 217-2-0;Parent=TE_BASE 217;annot=Class_I::LTR::Ty1/copia::SIRE RNaseH_sire;name=RH;color=#fc4e2a
Chr01	feature	long_terminal_repeat	40526778	40526838	.	.	.	ID=LTR RIGHT 217-0;Parent=TE_BASE 217;name=ltr right;color=#f032e6
Chr01	feature	long_terminal_repeat	40522518	40522578	.	.	.	ID=LTR LEFT 217-0;Parent=TE_BASE 217;name=ltr left;color=#f032e6
Chr01	feature	nested_repeat	40489053	40504569	.	.	.	ID=TE_BASE 218;name=TE_BASE 218;annot=Class_I::LTR::Ty3/gypsy::non-chromovirus::OTA::Ogre/Tat::Ogre;color=#a9a9a9
Chr01	feature	repeat_fragment	40489053	40504569	.	.	.	ID=TE 218-0;Parent=TE_BASE 218;name=TE 218;color=#a9a9a9
Chr01	feature	polypeptide_conserved_region	40501704	40502409	.	-	.	ID=DOMAIN 218-0-0;Parent=TE_BASE 218;annot=Class_I::LTR::Ty3/gypsy::non-chromovirus::OTA::Ogre/Tat::Retand INT_tat;name=INT;color=#b10026
Chr01	feature	polypeptide_conserved_region	40502725	40503088	.	-	.	ID=DOMAIN 218-1-0;Parent=TE_BASE 218;annot=Class_I::LTR::Ty3/gypsy::non-chromovirus::OTA::Ogre/Tat::Ogre;name=aRH;color=#fc4e2a
Chr01	feature	primer_binding_site	40489448	40489465	.	.	.	ID=PBS 218;Parent=TE_BASE 218;name=ppt;color=#41ab5d
Chr01	feature	RR_tract	40504142	40504156	.	.	.	ID=PPT 218;Parent=TE_BASE 218;name=pbs;color=#c7e9c0
Chr01	feature	long_terminal_repeat	40504201	40504569	.	.	.	ID=LTR LEFT 218-0;Parent=TE_BASE 218;name=ltr left;color=#f032e6
Chr01	feature	long_terminal_repeat	40489053	40489417	.	.	.	ID=LTR RIGHT 218-0;Parent=TE_BASE 218;name=ltr right;color=#f032e6
Chr01	feature	nested_repeat	40452478	40460042	.	.	.	ID=TE_BASE 219;name=TE_BASE 219;annot=Class_I::LTR::Ty3/gypsy::non-chromovirus::OTA::Athila;color=#a9a9a9
Chr01	feature	repeat_fragment	40452478	40460042	.	.	.	ID=TE 219-0;Parent=TE_BASE 219;name=TE 219;color=#a9a9a9
Chr01	feature	polypeptide_conserved_region	40453606	40454098	.	+	.	ID=DOMAIN 219-0-0;Parent=TE_BASE 219;annot=Class_I::LTR::Ty3/gypsy::non-chromovirus::OTA::Athila GAG_athila;name=GAG;color=#225ea8
Chr01	feature	polypeptide_conserved_region	40455229	40455505	.	+	.	ID=DOMAIN 219-1-0;Parent=TE_BASE 219;annot=Class_I::LTR::Ty3/gypsy::non-chromovirus::OTA::Athila AP_athila;name=PROT;color=#ffeda0
Chr01	feature	primer_binding_site	40453215	40453229	.	.	.	ID=PBS 219;Parent=TE_BASE 219;name=pbs;color=#c7e9c0
Chr01	feature	long_terminal_repeat	40459314	40460042	.	.	.	ID=LTR RIGHT 219-0;Parent=TE_BASE 219;name=ltr right;color=#f032e6
Chr01	feature	long_terminal_repeat	40452478	40453206	.	.	.	ID=LTR LEFT 219-0;Parent=TE_BASE 219;name=ltr left;color=#f032e6
Chr01	feature	nested_repeat	40257313	40266126	.	.	.	ID=TE_BASE 221;name=TE_BASE 221;annot=Class_I::LTR::Ty3/gypsy::non-chromovirus::OTA::Ogre/Tat::Retand;color=#a9a9a9
Chr01	feature	repeat_fragment	40257313	40266126	.	.	.	ID=TE 221-0;Parent=TE_BASE 221;name=TE 221;color=#a9a9a9
Chr01	feature	polypeptide_conserved_region	40260267	40261251	.	-	.	ID=DOMAIN 221-0-0;Parent=TE_BASE 221;annot=Class_I::LTR::Ty3/gypsy::non-chromovirus::OTA::Ogre/Tat::Retand INT_tat;name=INT;color=#b10026
Chr01	feature	polypeptide_conserved_region	40261763	40261973	.	-	.	ID=DOMAIN 221-1-0;Parent=TE_BASE 221;annot=Class_I::LTR::Ty3/gypsy::non-chromovirus::OTA::Ogre/Tat::Retand;name=aRH;color=#fc4e2a
Chr01	feature	polypeptide_conserved_region	40262070	40262430	.	-	.	ID=DOMAIN 221-2-0;Parent=TE_BASE 221;annot=Class_I::LTR::Ty3/gypsy::non-chromovirus::OTA::Ogre/Tat::Retand RNaseH_tat;name=RH;color=#fc4e2a
Chr01	feature	polypeptide_conserved_region	40262647	40263079	.	-	.	ID=DOMAIN 221-3-0;Parent=TE_BASE 221;annot=Class_I::LTR::Ty3/gypsy::non-chromovirus::OTA::Ogre/Tat::Retand RT_tat;name=RT;color=#feb24c
Chr01	feature	polypeptide_conserved_region	40263663	40263987	.	-	.	ID=DOMAIN 221-4-0;Parent=TE_BASE 221;annot=Class_I::LTR::Ty3/gypsy::non-chromovirus::OTA::Ogre/Tat::Retand AP_tat;name=PROT;color=#ffeda0
Chr01	feature	long_terminal_repeat	40265631	40266126	.	.	.	ID=LTR LEFT 221-0;Parent=TE_BASE 221;name=ltr left;color=#f032e6
Chr01	feature	long_terminal_repeat	40257313	40257805	.	.	.	ID=LTR RIGHT 221-0;Parent=TE_BASE 221;name=ltr right;color=#f032e6
Chr01	feature	nested_repeat	40230924	40238508	.	.	.	ID=TE_BASE 222;name=TE_BASE 222;annot=Class_I::LTR::Ty3/gypsy::non-chromovirus::OTA::Ogre/Tat::Retand;color=#a9a9a9
Chr01	feature	repeat_fragment	40230924	40238508	.	.	.	ID=TE 222-0;Parent=TE_BASE 222;name=TE 222;color=#a9a9a9
Chr01	feature	polypeptide_conserved_region	40234819	40235173	.	-	.	ID=DOMAIN 222-0-0;Parent=TE_BASE 222;annot=Class_I::LTR::Ty3/gypsy::non-chromovirus::OTA::Ogre/Tat::Retand GAG_tat;name=GAG;color=#225ea8
Chr01	feature	RR_tract	40237601	40237615	.	.	.	ID=PPT 222;Parent=TE_BASE 222;name=pbs;color=#c7e9c0
Chr01	feature	long_terminal_repeat	40237680	40238508	.	.	.	ID=LTR LEFT 222-0;Parent=TE_BASE 222;name=ltr left;color=#f032e6
Chr01	feature	long_terminal_repeat	40230924	40231743	.	.	.	ID=LTR RIGHT 222-0;Parent=TE_BASE 222;name=ltr right;color=#f032e6
Chr01	feature	nested_repeat	40138968	40141520	.	.	.	ID=TE_BASE 224;name=TE_BASE 224;annot=Class_I::LTR::Ty1/copia::Tork;color=#a9a9a9
Chr01	feature	repeat_fragment	40138968	40141520	.	.	.	ID=TE 224-0;Parent=TE_BASE 224;name=TE 224;color=#a9a9a9
Chr01	feature	polypeptide_conserved_region	40139445	40139844	.	-	.	ID=DOMAIN 224-0-0;Parent=TE_BASE 224;annot=Class_I::LTR::Ty1/copia::Tork RNaseH_tork;name=RH;color=#fc4e2a
Chr01	feature	polypeptide_conserved_region	40140150	40140885	.	-	.	ID=DOMAIN 224-1-0;Parent=TE_BASE 224;annot=Class_I::LTR::Ty1/copia::Tork RT_tork;name=RT;color=#feb24c
Chr01	feature	long_terminal_repeat	40141156	40141520	.	.	.	ID=LTR LEFT 224-0;Parent=TE_BASE 224;name=ltr left;color=#f032e6
Chr01	feature	long_terminal_repeat	40138968	40139332	.	.	.	ID=LTR RIGHT 224-0;Parent=TE_BASE 224;name=ltr right;color=#f032e6
Chr01	feature	nested_repeat	39610612	39619652	.	.	.	ID=TE_BASE 231;name=TE_BASE 231;annot=Class_I::LTR::Ty1/copia::Ale;color=#a9a9a9
Chr01	feature	repeat_fragment	39610612	39619652	.	.	.	ID=TE 231-0;Parent=TE_BASE 231;name=TE 231;color=#a9a9a9
Chr01	feature	polypeptide_conserved_region	39611095	39611287	.	-	.	ID=DOMAIN 231-0-0;Parent=TE_BASE 231;annot=Class_I::LTR::Ty1/copia::Ale RNaseH_retrofit;name=RH;color=#fc4e2a
Chr01	feature	polypeptide_conserved_region	39616242	39616617	.	-	.	ID=DOMAIN 231-1-0;Parent=TE_BASE 231;annot=Class_I::LTR::Ty1/copia::Ale RT_retrofit;name=RT;color=#feb24c
Chr01	feature	polypeptide_conserved_region	39617399	39618041	.	-	.	ID=DOMAIN 231-2-0;Parent=TE_BASE 231;annot=Class_I::LTR::Ty1/copia::Ale INT_retrofit;name=INT;color=#b10026
Chr01	feature	long_terminal_repeat	39619481	39619652	.	.	.	ID=LTR LEFT 231-0;Parent=TE_BASE 231;name=ltr left;color=#f032e6
Chr01	feature	long_terminal_repeat	39610612	39610787	.	.	.	ID=LTR RIGHT 231-0;Parent=TE_BASE 231;name=ltr right;color=#f032e6
Chr01	feature	nested_repeat	39509330	39517433	.	.	.	ID=TE_BASE 233;name=TE_BASE 233;annot=Class_I::LTR::Ty3/gypsy::non-chromovirus::OTA::Athila;color=#a9a9a9
Chr01	feature	repeat_fragment	39509330	39517433	.	.	.	ID=TE 233-0;Parent=TE_BASE 233;name=TE 233;color=#a9a9a9
Chr01	feature	polypeptide_conserved_region	39512552	39512822	.	-	.	ID=DOMAIN 233-0-0;Parent=TE_BASE 233;annot=Class_I::LTR::Ty3/gypsy::non-chromovirus::OTA::Athila INT_athila;name=INT;color=#b10026
Chr01	feature	polypeptide_conserved_region	39513179	39513458	.	-	.	ID=DOMAIN 233-1-0;Parent=TE_BASE 233;annot=Class_I::LTR::Ty3/gypsy::non-chromovirus::OTA::Athila AP_athila;name=PROT;color=#ffeda0
Chr01	feature	polypeptide_conserved_region	39514625	39515117	.	-	.	ID=DOMAIN 233-2-0;Parent=TE_BASE 233;annot=Class_I::LTR::Ty3/gypsy::non-chromovirus::OTA::Athila GAG_athila;name=GAG;color=#225ea8
Chr01	feature	long_terminal_repeat	39515730	39517433	.	.	.	ID=LTR LEFT 233-0;Parent=TE_BASE 233;name=ltr left;color=#f032e6
Chr01	feature	long_terminal_repeat	39509330	39511039	.	.	.	ID=LTR RIGHT 233-0;Parent=TE_BASE 233;name=ltr right;color=#f032e6
Chr01	feature	target_site_duplication	39509325	39509329	.	.	.	ID=TSR RIGHT 233;Parent=TE_BASE 233;name=tsr right;color=#333333
Chr01	feature	target_site_duplication	39517434	39517438	.	.	.	ID=TSR LEFT 233;Parent=TE_BASE 233;name=tsr left;color=#333333
Chr01	feature	nested_repeat	39377682	39382423	.	.	.	ID=TE_BASE 234;name=TE_BASE 234;annot=Class_I::LTR::Ty1/copia::SIRE;color=#a9a9a9
Chr01	feature	repeat_fragment	39377682	39382423	.	.	.	ID=TE 234-0;Parent=TE_BASE 234;name=TE 234;color=#a9a9a9
Chr01	feature	polypeptide_conserved_region	39378055	39378592	.	+	.	ID=DOMAIN 234-0-0;Parent=TE_BASE 234;annot=Class_I::LTR::Ty1/copia::Alesia GAG_retrofit;name=GAG;color=#225ea8
Chr01	feature	polypeptide_conserved_region	39378996	39379239	.	+	.	ID=DOMAIN 234-1-0;Parent=TE_BASE 234;annot=Class_I::LTR::Ty1/copia::Alesia AP_retrofit;name=PROT;color=#ffeda0
Chr01	feature	polypeptide_conserved_region	39379389	39380019	.	+	.	ID=DOMAIN 234-2-0;Parent=TE_BASE 234;annot=Class_I::LTR::Ty1/copia::Ale INT_retrofit;name=INT;color=#b10026
Chr01	feature	polypeptide_conserved_region	39380945	39381395	.	+	.	ID=DOMAIN 234-3-0;Parent=TE_BASE 234;annot=Class_I::LTR::Ty1/copia::SIRE RT_sire;name=RT;color=#feb24c
Chr01	feature	polypeptide_conserved_region	39381678	39381864	.	+	.	ID=DOMAIN 234-4-0;Parent=TE_BASE 234;annot=Class_I::LTR::Ty1/copia::Ale RNaseH_retrofit;name=RH;color=#fc4e2a
Chr01	feature	RR_tract	39382145	39382159	.	.	.	ID=PPT 234;Parent=TE_BASE 234;name=ppt;color=#41ab5d
Chr01	feature	long_terminal_repeat	39382159	39382423	.	.	.	ID=LTR RIGHT 234-0;Parent=TE_BASE 234;name=ltr right;color=#f032e6
Chr01	feature	long_terminal_repeat	39377682	39377951	.	.	.	ID=LTR LEFT 234-0;Parent=TE_BASE 234;name=ltr left;color=#f032e6
Chr01	feature	target_site_duplication	39377677	39377681	.	.	.	ID=TSR LEFT 234;Parent=TE_BASE 234;name=tsr left;color=#333333
Chr01	feature	target_site_duplication	39382424	39382428	.	.	.	ID=TSR RIGHT 234;Parent=TE_BASE 234;name=tsr right;color=#333333
Chr01	feature	nested_repeat	39171663	39177217	.	.	.	ID=TE_BASE 235;name=TE_BASE 235;annot=Class_I::LTR::Ty1/copia::Tork;color=#a9a9a9
Chr01	feature	repeat_fragment	39171663	39177217	.	.	.	ID=TE 235-0;Parent=TE_BASE 235;name=TE 235;color=#a9a9a9
Chr01	feature	polypeptide_conserved_region	39172814	39173342	.	+	.	ID=DOMAIN 235-0-0;Parent=TE_BASE 235;annot=Class_I::LTR::Ty1/copia::Tork GAG_tork;name=GAG;color=#225ea8
Chr01	feature	polypeptide_conserved_region	39173642	39173888	.	+	.	ID=DOMAIN 235-1-0;Parent=TE_BASE 235;annot=Class_I::LTR::Ty1/copia::Ivana AP_oryco;name=PROT;color=#ffeda0
Chr01	feature	polypeptide_conserved_region	39174047	39174692	.	+	.	ID=DOMAIN 235-2-0;Parent=TE_BASE 235;annot=Class_I::LTR::Ty1/copia::Tork INT_tork;name=INT;color=#b10026
Chr01	feature	polypeptide_conserved_region	39175220	39175955	.	+	.	ID=DOMAIN 235-3-0;Parent=TE_BASE 235;annot=Class_I::LTR::Ty1/copia::Tork RT_tork;name=RT;color=#feb24c
Chr01	feature	polypeptide_conserved_region	39176273	39176675	.	+	.	ID=DOMAIN 235-4-0;Parent=TE_BASE 235;annot=Class_I::LTR::Ty1/copia::Tork RNaseH_tork;name=RH;color=#fc4e2a
Chr01	feature	primer_binding_site	39172107	39172124	.	.	.	ID=PBS 235;Parent=TE_BASE 235;name=pbs;color=#c7e9c0
Chr01	feature	RR_tract	39176793	39176807	.	.	.	ID=PPT 235;Parent=TE_BASE 235;name=ppt;color=#41ab5d
Chr01	feature	long_terminal_repeat	39176826	39177217	.	.	.	ID=LTR RIGHT 235-0;Parent=TE_BASE 235;name=ltr right;color=#f032e6
Chr01	feature	long_terminal_repeat	39171663	39172054	.	.	.	ID=LTR LEFT 235-0;Parent=TE_BASE 235;name=ltr left;color=#f032e6
Chr01	feature	target_site_duplication	39171658	39171662	.	.	.	ID=TSR LEFT 235;Parent=TE_BASE 235;name=tsr left;color=#333333
Chr01	feature	target_site_duplication	39177218	39177222	.	.	.	ID=TSR RIGHT 235;Parent=TE_BASE 235;name=tsr right;color=#333333
Chr01	feature	nested_repeat	38917269	38919975	.	.	.	ID=TE_BASE 240;name=TE_BASE 240;annot=Class_I::LTR::Ty1/copia::Ivana;color=#a9a9a9
Chr01	feature	repeat_fragment	38917269	38919975	.	.	.	ID=TE 240-0;Parent=TE_BASE 240;name=TE 240;color=#a9a9a9
Chr01	feature	polypeptide_conserved_region	38918151	38918727	.	+	.	ID=DOMAIN 240-0-0;Parent=TE_BASE 240;annot=Class_I::LTR::Ty1/copia::Ivana GAG_oryco;name=GAG;color=#225ea8
Chr01	feature	polypeptide_conserved_region	38919192	38919435	.	+	.	ID=DOMAIN 240-1-0;Parent=TE_BASE 240;annot=Class_I::LTR::Ty1/copia::Ivana AP_oryco;name=PROT;color=#ffeda0
Chr01	feature	polypeptide_conserved_region	38919484	38919805	.	+	.	ID=DOMAIN 240-2-0;Parent=TE_BASE 240;annot=Class_I::LTR::Ty1/copia::Ivana RNaseH_oryco;name=RH;color=#fc4e2a
Chr01	feature	long_terminal_repeat	38919883	38919975	.	.	.	ID=LTR RIGHT 240-0;Parent=TE_BASE 240;name=ltr right;color=#f032e6
Chr01	feature	long_terminal_repeat	38917269	38917361	.	.	.	ID=LTR LEFT 240-0;Parent=TE_BASE 240;name=ltr left;color=#f032e6
Chr01	feature	nested_repeat	38728469	38732765	.	.	.	ID=TE_BASE 242;name=TE_BASE 242;annot=Class_I::LTR::Ty1/copia::Ivana;color=#a9a9a9
Chr01	feature	repeat_fragment	38728469	38732765	.	.	.	ID=TE 242-0;Parent=TE_BASE 242;name=TE 242;color=#a9a9a9
Chr01	feature	polypeptide_conserved_region	38728632	38729037	.	-	.	ID=DOMAIN 242-0-0;Parent=TE_BASE 242;annot=Class_I::LTR::Ty1/copia::Ivana RNaseH_oryco;name=RH;color=#fc4e2a
Chr01	feature	polypeptide_conserved_region	38729225	38729864	.	-	.	ID=DOMAIN 242-1-0;Parent=TE_BASE 242;annot=Class_I::LTR::Ty1/copia::Ivana RT_oryco;name=RT;color=#feb24c
Chr01	feature	polypeptide_conserved_region	38730348	38730996	.	-	.	ID=DOMAIN 242-2-0;Parent=TE_BASE 242;annot=Class_I::LTR::Ty1/copia::Ivana INT_oryco;name=INT;color=#b10026
Chr01	feature	polypeptide_conserved_region	38731146	38731395	.	-	.	ID=DOMAIN 242-3-0;Parent=TE_BASE 242;annot=Class_I::LTR::Ty1/copia::Ivana AP_oryco;name=PROT;color=#ffeda0
Chr01	feature	polypeptide_conserved_region	38731565	38732402	.	-	.	ID=DOMAIN 242-4-0;Parent=TE_BASE 242;annot=Class_I::LTR::Ty1/copia::Ivana GAG_oryco;name=GAG;color=#225ea8
Chr01	feature	long_terminal_repeat	38732650	38732765	.	.	.	ID=LTR LEFT 242-0;Parent=TE_BASE 242;name=ltr left;color=#f032e6
Chr01	feature	long_terminal_repeat	38728469	38728584	.	.	.	ID=LTR RIGHT 242-0;Parent=TE_BASE 242;name=ltr right;color=#f032e6
Chr01	feature	nested_repeat	38385574	38407609	.	.	.	ID=TE_BASE 245;name=TE_BASE 245;annot=Class_I::LTR::Ty1/copia::SIRE;color=#a9a9a9
Chr01	feature	repeat_fragment	38385574	38407609	.	.	.	ID=TE 245-0;Parent=TE_BASE 245;name=TE 245;color=#a9a9a9
Chr01	feature	polypeptide_conserved_region	38389307	38389616	.	-	.	ID=DOMAIN 245-0-0;Parent=TE_BASE 245;annot=Class_I::LTR::Ty1/copia::SIRE RT_sire;name=RT;color=#feb24c
Chr01	feature	polypeptide_conserved_region	38390154	38390811	.	-	.	ID=DOMAIN 245-1-0;Parent=TE_BASE 245;annot=Class_I::LTR::Ty1/copia::SIRE INT_sire;name=INT;color=#b10026
Chr01	feature	polypeptide_conserved_region	38390954	38391191	.	-	.	ID=DOMAIN 245-2-0;Parent=TE_BASE 245;annot=Class_I::LTR::Ty1/copia::SIRE AP_sire;name=PROT;color=#ffeda0
Chr01	feature	polypeptide_conserved_region	38392221	38392476	.	-	.	ID=DOMAIN 245-3-0;Parent=TE_BASE 245;annot=Class_I::LTR::Ty1/copia::SIRE GAG_sire;name=GAG;color=#225ea8
Chr01	feature	primer_binding_site	38385964	38385982	.	.	.	ID=PBS 245;Parent=TE_BASE 245;name=ppt;color=#41ab5d
Chr01	feature	RR_tract	38407202	38407216	.	.	.	ID=PPT 245;Parent=TE_BASE 245;name=pbs;color=#c7e9c0
Chr01	feature	long_terminal_repeat	38407264	38407609	.	.	.	ID=LTR LEFT 245-0;Parent=TE_BASE 245;name=ltr left;color=#f032e6
Chr01	feature	long_terminal_repeat	38385574	38385922	.	.	.	ID=LTR RIGHT 245-0;Parent=TE_BASE 245;name=ltr right;color=#f032e6
Chr01	feature	nested_repeat	38260465	38270761	.	.	.	ID=TE_BASE 246;name=TE_BASE 246;annot=Class_I::LTR::Ty3/gypsy::non-chromovirus::OTA::Athila;color=#a9a9a9
Chr01	feature	repeat_fragment	38260465	38270761	.	.	.	ID=TE 246-0;Parent=TE_BASE 246;name=TE 246;color=#a9a9a9
Chr01	feature	polypeptide_conserved_region	38260974	38261472	.	+	.	ID=DOMAIN 246-0-0;Parent=TE_BASE 246;annot=Class_I::LTR::Ty3/gypsy::non-chromovirus::OTA::Athila GAG_athila;name=GAG;color=#225ea8
Chr01	feature	polypeptide_conserved_region	38262597	38262873	.	+	.	ID=DOMAIN 246-1-0;Parent=TE_BASE 246;annot=Class_I::LTR::Ty3/gypsy::non-chromovirus::OTA::Athila AP_athila;name=PROT;color=#ffeda0
Chr01	feature	polypeptide_conserved_region	38263458	38264190	.	+	.	ID=DOMAIN 246-2-0;Parent=TE_BASE 246;annot=Class_I::LTR::Ty3/gypsy::non-chromovirus::OTA::Athila RT_athila;name=RT;color=#feb24c
Chr01	feature	primer_binding_site	38260596	38260610	.	.	.	ID=PBS 246;Parent=TE_BASE 246;name=pbs;color=#c7e9c0
Chr01	feature	long_terminal_repeat	38270656	38270761	.	.	.	ID=LTR RIGHT 246-0;Parent=TE_BASE 246;name=ltr right;color=#f032e6
Chr01	feature	long_terminal_repeat	38260465	38260570	.	.	.	ID=LTR LEFT 246-0;Parent=TE_BASE 246;name=ltr left;color=#f032e6
Chr01	feature	target_site_duplication	38260461	38260464	.	.	.	ID=TSR LEFT 246;Parent=TE_BASE 246;name=tsr left;color=#333333
Chr01	feature	target_site_duplication	38270762	38270765	.	.	.	ID=TSR RIGHT 246;Parent=TE_BASE 246;name=tsr right;color=#333333
Chr01	feature	nested_repeat	38092975	38102093	.	.	.	ID=TE_BASE 248;name=TE_BASE 248;annot=Class_I::LTR::Ty3/gypsy::non-chromovirus::OTA::Athila;color=#a9a9a9
Chr01	feature	repeat_fragment	38092975	38102093	.	.	.	ID=TE 248-0;Parent=TE_BASE 248;name=TE 248;color=#a9a9a9
Chr01	feature	polypeptide_conserved_region	38094580	38095045	.	+	.	ID=DOMAIN 248-0-0;Parent=TE_BASE 248;annot=Class_I::LTR::Ty3/gypsy::non-chromovirus::OTA::Athila GAG_athila;name=GAG;color=#225ea8
Chr01	feature	polypeptide_conserved_region	38096208	38096487	.	+	.	ID=DOMAIN 248-1-0;Parent=TE_BASE 248;annot=Class_I::LTR::Ty3/gypsy::non-chromovirus::OTA::Athila AP_athila;name=PROT;color=#ffeda0
Chr01	feature	polypeptide_conserved_region	38097135	38097867	.	+	.	ID=DOMAIN 248-2-0;Parent=TE_BASE 248;annot=Class_I::LTR::Ty3/gypsy::non-chromovirus::OTA::Athila RT_athila;name=RT;color=#feb24c
Chr01	feature	polypeptide_conserved_region	38098005	38098365	.	+	.	ID=DOMAIN 248-3-0;Parent=TE_BASE 248;annot=Class_I::LTR::Ty3/gypsy::non-chromovirus::OTA::Athila RNaseH_athila;name=RH;color=#fc4e2a
Chr01	feature	polypeptide_conserved_region	38098647	38099676	.	+	.	ID=DOMAIN 248-4-0;Parent=TE_BASE 248;annot=Class_I::LTR::Ty3/gypsy::non-chromovirus::OTA::Athila INT_athila;name=INT;color=#b10026
Chr01	feature	primer_binding_site	38093232	38093249	.	.	.	ID=PBS 248;Parent=TE_BASE 248;name=pbs;color=#c7e9c0
Chr01	feature	RR_tract	38101882	38101896	.	.	.	ID=PPT 248;Parent=TE_BASE 248;name=ppt;color=#41ab5d
Chr01	feature	long_terminal_repeat	38101916	38102093	.	.	.	ID=LTR RIGHT 248-0;Parent=TE_BASE 248;name=ltr right;color=#f032e6
Chr01	feature	long_terminal_repeat	38092975	38093152	.	.	.	ID=LTR LEFT 248-0;Parent=TE_BASE 248;name=ltr left;color=#f032e6
Chr01	feature	nested_repeat	38042679	38059800	.	.	.	ID=TE_BASE 249;name=TE_BASE 249;annot=Class_I::LTR::Ty3/gypsy::non-chromovirus::OTA::Ogre/Tat::Retand;color=#a9a9a9
Chr01	feature	repeat_fragment	38042679	38059800	.	.	.	ID=TE 249-0;Parent=TE_BASE 249;name=TE 249;color=#a9a9a9
Chr01	feature	polypeptide_conserved_region	38046966	38048004	.	-	.	ID=DOMAIN 249-0-0;Parent=TE_BASE 249;annot=Class_I::LTR::Ty3/gypsy::non-chromovirus::OTA::Ogre/Tat::Retand INT_tat;name=INT;color=#b10026
Chr01	feature	polypeptide_conserved_region	38048325	38048688	.	-	.	ID=DOMAIN 249-1-0;Parent=TE_BASE 249;annot=Class_I::LTR::Ty3/gypsy::non-chromovirus::OTA::Ogre/Tat::Ogre;name=aRH;color=#fc4e2a
Chr01	feature	polypeptide_conserved_region	38048778	38049144	.	-	.	ID=DOMAIN 249-2-0;Parent=TE_BASE 249;annot=Class_I::LTR::Ty3/gypsy::non-chromovirus::OTA::Ogre/Tat::Retand RNaseH_tat;name=RH;color=#fc4e2a
Chr01	feature	polypeptide_conserved_region	38049288	38049960	.	-	.	ID=DOMAIN 249-3-0;Parent=TE_BASE 249;annot=Class_I::LTR::Ty3/gypsy::non-chromovirus::OTA::Ogre/Tat::Retand RT_tat;name=RT;color=#feb24c
Chr01	feature	polypeptide_conserved_region	38051286	38051604	.	-	.	ID=DOMAIN 249-4-0;Parent=TE_BASE 249;annot=Class_I::LTR::Ty3/gypsy::non-chromovirus::OTA::Ogre/Tat::Retand AP_tat;name=PROT;color=#ffeda0
Chr01	feature	polypeptide_conserved_region	38053167	38053464	.	-	.	ID=DOMAIN 249-5-0;Parent=TE_BASE 249;annot=Class_I::LTR::Ty3/gypsy::non-chromovirus::OTA::Ogre/Tat::Retand GAG_tat;name=GAG;color=#225ea8
Chr01	feature	long_terminal_repeat	38057091	38059800	.	.	.	ID=LTR LEFT 249-0;Parent=TE_BASE 249;name=ltr left;color=#f032e6
Chr01	feature	long_terminal_repeat	38042679	38045371	.	.	.	ID=LTR RIGHT 249-0;Parent=TE_BASE 249;name=ltr right;color=#f032e6
Chr01	feature	target_site_duplication	38042674	38042678	.	.	.	ID=TSR RIGHT 249;Parent=TE_BASE 249;name=tsr right;color=#333333
Chr01	feature	target_site_duplication	38059801	38059805	.	.	.	ID=TSR LEFT 249;Parent=TE_BASE 249;name=tsr left;color=#333333
Chr01	feature	nested_repeat	37825892	37847223	.	.	.	ID=TE_BASE 251;name=TE_BASE 251;annot=Class_I::LTR::Ty3/gypsy::chromovirus::Reina;color=#a9a9a9
Chr01	feature	repeat_fragment	37825892	37847223	.	.	.	ID=TE 251-0;Parent=TE_BASE 251;name=TE 251;color=#a9a9a9
Chr01	feature	polypeptide_conserved_region	37834481	37834628	.	-	.	ID=DOMAIN 251-0-0;Parent=TE_BASE 251;annot=Class_I::LTR::Ty3/gypsy::chromovirus::Reina CHR_Populus;name=CHD;color=#6a51a3
Chr01	feature	polypeptide_conserved_region	37835058	37835721	.	-	.	ID=DOMAIN 251-1-0;Parent=TE_BASE 251;annot=Class_I::LTR::Ty3/gypsy::chromovirus::Reina INT_reina;name=INT;color=#b10026
Chr01	feature	polypeptide_conserved_region	37835988	37836339	.	-	.	ID=DOMAIN 251-2-0;Parent=TE_BASE 251;annot=Class_I::LTR::Ty3/gypsy::chromovirus::Reina RNaseH_reina;name=RH;color=#fc4e2a
Chr01	feature	polypeptide_conserved_region	37836471	37837137	.	-	.	ID=DOMAIN 251-3-0;Parent=TE_BASE 251;annot=Class_I::LTR::Ty3/gypsy::chromovirus::Reina RT_reina;name=RT;color=#feb24c
Chr01	feature	primer_binding_site	37826081	37826097	.	.	.	ID=PBS 251;Parent=TE_BASE 251;name=ppt;color=#41ab5d
Chr01	feature	RR_tract	37847055	37847069	.	.	.	ID=PPT 251;Parent=TE_BASE 251;name=pbs;color=#c7e9c0
Chr01	feature	long_terminal_repeat	37847069	37847223	.	.	.	ID=LTR LEFT 251-0;Parent=TE_BASE 251;name=ltr left;color=#f032e6
Chr01	feature	long_terminal_repeat	37825892	37826045	.	.	.	ID=LTR RIGHT 251-0;Parent=TE_BASE 251;name=ltr right;color=#f032e6
Chr01	feature	target_site_duplication	37825887	37825891	.	.	.	ID=TSR RIGHT 251;Parent=TE_BASE 251;name=tsr right;color=#333333
Chr01	feature	target_site_duplication	37847224	37847228	.	.	.	ID=TSR LEFT 251;Parent=TE_BASE 251;name=tsr left;color=#333333
Chr01	feature	nested_repeat	37804471	37822869	.	.	.	ID=TE_BASE 252;name=TE_BASE 252;annot=Class_I::LTR::Ty3/gypsy::non-chromovirus::OTA::Ogre/Tat::Retand;color=#a9a9a9
Chr01	feature	repeat_fragment	37804471	37822869	.	.	.	ID=TE 252-0;Parent=TE_BASE 252;name=TE 252;color=#a9a9a9
Chr01	feature	polypeptide_conserved_region	37809841	37810156	.	+	.	ID=DOMAIN 252-0-0;Parent=TE_BASE 252;annot=Class_I::LTR::Ty3/gypsy::non-chromovirus::OTA::Ogre/Tat::Retand GAG_tat;name=GAG;color=#225ea8
Chr01	feature	polypeptide_conserved_region	37811708	37812026	.	+	.	ID=DOMAIN 252-1-0;Parent=TE_BASE 252;annot=Class_I::LTR::Ty3/gypsy::non-chromovirus::OTA::Ogre/Tat::Retand AP_tat;name=PROT;color=#ffeda0
Chr01	feature	polypeptide_conserved_region	37813372	37814044	.	+	.	ID=DOMAIN 252-2-0;Parent=TE_BASE 252;annot=Class_I::LTR::Ty3/gypsy::non-chromovirus::OTA::Ogre/Tat::Retand RT_tat;name=RT;color=#feb24c
Chr01	feature	polypeptide_conserved_region	37814185	37814548	.	+	.	ID=DOMAIN 252-3-0;Parent=TE_BASE 252;annot=Class_I::LTR::Ty3/gypsy::non-chromovirus::OTA::Ogre/Tat::Retand RNaseH_tat;name=RH;color=#fc4e2a
Chr01	feature	polypeptide_conserved_region	37814641	37815004	.	+	.	ID=DOMAIN 252-4-0;Parent=TE_BASE 252;annot=Class_I::LTR::Ty3/gypsy::non-chromovirus::OTA::Ogre/Tat::Ogre;name=aRH;color=#fc4e2a
Chr01	feature	polypeptide_conserved_region	37815316	37816132	.	+	.	ID=DOMAIN 252-5-0;Parent=TE_BASE 252;annot=Class_I::LTR::Ty3/gypsy::non-chromovirus::OTA::Ogre/Tat::Retand INT_tat;name=INT;color=#b10026
Chr01	feature	RR_tract	37821710	37821724	.	.	.	ID=PPT 252;Parent=TE_BASE 252;name=ppt;color=#41ab5d
Chr01	feature	long_terminal_repeat	37821725	37822869	.	.	.	ID=LTR RIGHT 252-0;Parent=TE_BASE 252;name=ltr right;color=#f032e6
Chr01	feature	long_terminal_repeat	37804471	37805563	.	.	.	ID=LTR LEFT 252-0;Parent=TE_BASE 252;name=ltr left;color=#f032e6
Chr01	feature	nested_repeat	37778498	37793029	.	.	.	ID=TE_BASE 253;name=TE_BASE 253;annot=Class_I::LTR::Ty3/gypsy::chromovirus::Tekay;color=#a9a9a9
Chr01	feature	repeat_fragment	37778498	37793029	.	.	.	ID=TE 253-0;Parent=TE_BASE 253;name=TE 253;color=#a9a9a9
Chr01	feature	polypeptide_conserved_region	37785431	37785578	.	-	.	ID=DOMAIN 253-0-0;Parent=TE_BASE 253;annot=Class_I::LTR::Ty3/gypsy::chromovirus::Tekay CHR_tekay_Lycopersicon;name=CHD;color=#6a51a3
Chr01	feature	polypeptide_conserved_region	37785638	37786661	.	-	.	ID=DOMAIN 253-1-0;Parent=TE_BASE 253;annot=Class_I::LTR::Ty3/gypsy::chromovirus::Tekay INT_del;name=INT;color=#b10026
Chr01	feature	polypeptide_conserved_region	37786994	37787339	.	-	.	ID=DOMAIN 253-2-0;Parent=TE_BASE 253;annot=Class_I::LTR::Ty3/gypsy::chromovirus::Tekay RNaseH_del;name=RH;color=#fc4e2a
Chr01	feature	polypeptide_conserved_region	37787480	37788026	.	-	.	ID=DOMAIN 253-3-0;Parent=TE_BASE 253;annot=Class_I::LTR::Ty3/gypsy::chromovirus::Tekay RT_del;name=RT;color=#feb24c
Chr01	feature	long_terminal_repeat	37792898	37793029	.	.	.	ID=LTR LEFT 253-0;Parent=TE_BASE 253;name=ltr left;color=#f032e6
Chr01	feature	long_terminal_repeat	37778498	37778629	.	.	.	ID=LTR RIGHT 253-0;Parent=TE_BASE 253;name=ltr right;color=#f032e6
Chr01	feature	nested_repeat	37637576	37652093	.	.	.	ID=TE_BASE 255;name=TE_BASE 255;annot=Class_I::LTR::Ty3/gypsy::chromovirus::Tekay;color=#a9a9a9
Chr01	feature	repeat_fragment	37637576	37652093	.	.	.	ID=TE 255-0;Parent=TE_BASE 255;name=TE 255;color=#a9a9a9
Chr01	feature	polypeptide_conserved_region	37644591	37644738	.	-	.	ID=DOMAIN 255-0-0;Parent=TE_BASE 255;annot=Class_I::LTR::Ty3/gypsy::chromovirus::Tekay CHR_tekay_Lycopersicon;name=CHD;color=#6a51a3
Chr01	feature	polypeptide_conserved_region	37644798	37645821	.	-	.	ID=DOMAIN 255-1-0;Parent=TE_BASE 255;annot=Class_I::LTR::Ty3/gypsy::chromovirus::Tekay INT_del;name=INT;color=#b10026
Chr01	feature	polypeptide_conserved_region	37646154	37646355	.	-	.	ID=DOMAIN 255-2-0;Parent=TE_BASE 255;annot=Class_I::LTR::Ty3/gypsy::chromovirus::Tekay RNaseH_del;name=RH;color=#fc4e2a
Chr01	feature	polypeptide_conserved_region	37646641	37647184	.	-	.	ID=DOMAIN 255-3-0;Parent=TE_BASE 255;annot=Class_I::LTR::Ty3/gypsy::chromovirus::Tekay RT_del;name=RT;color=#feb24c
Chr01	feature	long_terminal_repeat	37650983	37652093	.	.	.	ID=LTR LEFT 255-0;Parent=TE_BASE 255;name=ltr left;color=#f032e6
Chr01	feature	long_terminal_repeat	37637576	37638693	.	.	.	ID=LTR RIGHT 255-0;Parent=TE_BASE 255;name=ltr right;color=#f032e6
Chr01	feature	nested_repeat	37615880	37620596	.	.	.	ID=TE_BASE 256;name=TE_BASE 256;annot=Class_I::LTR::Ty1/copia::Ivana;color=#a9a9a9
Chr01	feature	repeat_fragment	37615880	37620596	.	.	.	ID=TE 256-0;Parent=TE_BASE 256;name=TE 256;color=#a9a9a9
Chr01	feature	polypeptide_conserved_region	37616302	37616875	.	+	.	ID=DOMAIN 256-0-0;Parent=TE_BASE 256;annot=Class_I::LTR::Ty1/copia::Ivana GAG_oryco;name=GAG;color=#225ea8
Chr01	feature	polypeptide_conserved_region	37617148	37617391	.	+	.	ID=DOMAIN 256-1-0;Parent=TE_BASE 256;annot=Class_I::LTR::Ty1/copia::Ivana AP_oryco;name=PROT;color=#ffeda0
Chr01	feature	polypeptide_conserved_region	37617565	37618219	.	+	.	ID=DOMAIN 256-2-0;Parent=TE_BASE 256;annot=Class_I::LTR::Ty1/copia::Ivana INT_oryco;name=INT;color=#b10026
Chr01	feature	polypeptide_conserved_region	37619009	37619540	.	+	.	ID=DOMAIN 256-3-0;Parent=TE_BASE 256;annot=Class_I::LTR::Ty1/copia::Ivana RT_oryco;name=RT;color=#feb24c
Chr01	feature	polypeptide_conserved_region	37619968	37620232	.	+	.	ID=DOMAIN 256-4-0;Parent=TE_BASE 256;annot=Class_I::LTR::Ty1/copia::Ivana RNaseH_oryco;name=RH;color=#fc4e2a
Chr01	feature	primer_binding_site	37616154	37616170	.	.	.	ID=PBS 256;Parent=TE_BASE 256;name=pbs;color=#c7e9c0
Chr01	feature	RR_tract	37620253	37620267	.	.	.	ID=PPT 256;Parent=TE_BASE 256;name=ppt;color=#41ab5d
Chr01	feature	long_terminal_repeat	37620352	37620596	.	.	.	ID=LTR RIGHT 256-0;Parent=TE_BASE 256;name=ltr right;color=#f032e6
Chr01	feature	long_terminal_repeat	37615880	37616126	.	.	.	ID=LTR LEFT 256-0;Parent=TE_BASE 256;name=ltr left;color=#f032e6
Chr01	feature	nested_repeat	37570470	37575012	.	.	.	ID=TE_BASE 258;name=TE_BASE 258;annot=Class_I::LTR::Ty1/copia::Ivana;color=#a9a9a9
Chr01	feature	repeat_fragment	37570470	37575012	.	.	.	ID=TE 258-0;Parent=TE_BASE 258;name=TE 258;color=#a9a9a9
Chr01	feature	polypeptide_conserved_region	37570922	37571435	.	+	.	ID=DOMAIN 258-0-0;Parent=TE_BASE 258;annot=Class_I::LTR::Ty1/copia::Ivana GAG_oryco;name=GAG;color=#225ea8
Chr01	feature	polypeptide_conserved_region	37571828	37572074	.	+	.	ID=DOMAIN 258-1-0;Parent=TE_BASE 258;annot=Class_I::LTR::Ty1/copia::Ivana AP_oryco;name=PROT;color=#ffeda0
Chr01	feature	polypeptide_conserved_region	37572215	37572869	.	+	.	ID=DOMAIN 258-2-0;Parent=TE_BASE 258;annot=Class_I::LTR::Ty1/copia::Ivana INT_oryco;name=INT;color=#b10026
Chr01	feature	polypeptide_conserved_region	37573247	37573958	.	+	.	ID=DOMAIN 258-3-0;Parent=TE_BASE 258;annot=Class_I::LTR::Ty1/copia::Ivana RT_oryco;name=RT;color=#feb24c
Chr01	feature	polypeptide_conserved_region	37574260	37574662	.	+	.	ID=DOMAIN 258-4-0;Parent=TE_BASE 258;annot=Class_I::LTR::Ty1/copia::Ivana RNaseH_oryco;name=RH;color=#fc4e2a
Chr01	feature	primer_binding_site	37570785	37570800	.	.	.	ID=PBS 258;Parent=TE_BASE 258;name=pbs;color=#c7e9c0
Chr01	feature	RR_tract	37574719	37574733	.	.	.	ID=PPT 258;Parent=TE_BASE 258;name=ppt;color=#41ab5d
Chr01	feature	long_terminal_repeat	37574777	37575012	.	.	.	ID=LTR RIGHT 258-0;Parent=TE_BASE 258;name=ltr right;color=#f032e6
Chr01	feature	long_terminal_repeat	37570470	37570708	.	.	.	ID=LTR LEFT 258-0;Parent=TE_BASE 258;name=ltr left;color=#f032e6
Chr01	feature	nested_repeat	37491173	37525892	.	.	.	ID=TE_BASE 260;name=TE_BASE 260;annot=Class_I::LTR::Ty1/copia::Ivana;color=#a9a9a9
Chr01	feature	repeat_fragment	37491173	37525892	.	.	.	ID=TE 260-0;Parent=TE_BASE 260;name=TE 260;color=#a9a9a9
Chr01	feature	polypeptide_conserved_region	37506749	37507088	.	-	.	ID=DOMAIN 260-0-0;Parent=TE_BASE 260;annot=Class_I::LTR::Ty1/copia::Ivana RT_oryco;name=RT;color=#feb24c
Chr01	feature	polypeptide_conserved_region	37507634	37508057	.	-	.	ID=DOMAIN 260-1-0;Parent=TE_BASE 260;annot=Class_I::LTR::Ty1/copia::Ivana INT_oryco;name=INT;color=#b10026
Chr01	feature	primer_binding_site	37491684	37491704	.	.	.	ID=PBS 260;Parent=TE_BASE 260;name=ppt;color=#41ab5d
Chr01	feature	RR_tract	37525386	37525400	.	.	.	ID=PPT 260;Parent=TE_BASE 260;name=pbs;color=#c7e9c0
Chr01	feature	long_terminal_repeat	37525402	37525892	.	.	.	ID=LTR LEFT 260-0;Parent=TE_BASE 260;name=ltr left;color=#f032e6
Chr01	feature	long_terminal_repeat	37491173	37491674	.	.	.	ID=LTR RIGHT 260-0;Parent=TE_BASE 260;name=ltr right;color=#f032e6
Chr01	feature	target_site_duplication	37491169	37491172	.	.	.	ID=TSR RIGHT 260;Parent=TE_BASE 260;name=tsr right;color=#333333
Chr01	feature	target_site_duplication	37525893	37525896	.	.	.	ID=TSR LEFT 260;Parent=TE_BASE 260;name=tsr left;color=#333333
Chr01	feature	nested_repeat	37434838	37439582	.	.	.	ID=TE_BASE 261;name=TE_BASE 261;annot=Class_I::LTR::Ty1/copia::Ivana;color=#a9a9a9
Chr01	feature	repeat_fragment	37434838	37439582	.	.	.	ID=TE 261-0;Parent=TE_BASE 261;name=TE 261;color=#a9a9a9
Chr01	feature	polypeptide_conserved_region	37436626	37437271	.	+	.	ID=DOMAIN 261-0-0;Parent=TE_BASE 261;annot=Class_I::LTR::Ty1/copia::Ivana INT_oryco;name=INT;color=#b10026
Chr01	feature	polypeptide_conserved_region	37437871	37438552	.	+	.	ID=DOMAIN 261-1-0;Parent=TE_BASE 261;annot=Class_I::LTR::Ty1/copia::Ivana RT_oryco;name=RT;color=#feb24c
Chr01	feature	polypeptide_conserved_region	37438841	37439066	.	+	.	ID=DOMAIN 261-2-0;Parent=TE_BASE 261;annot=Class_I::LTR::Ty1/copia::SIRE RNaseH_sire;name=RH;color=#fc4e2a
Chr01	feature	long_terminal_repeat	37439320	37439582	.	.	.	ID=LTR RIGHT 261-0;Parent=TE_BASE 261;name=ltr right;color=#f032e6
Chr01	feature	long_terminal_repeat	37434838	37435102	.	.	.	ID=LTR LEFT 261-0;Parent=TE_BASE 261;name=ltr left;color=#f032e6
Chr01	feature	target_site_duplication	37434833	37434837	.	.	.	ID=TSR LEFT 261;Parent=TE_BASE 261;name=tsr left;color=#333333
Chr01	feature	target_site_duplication	37439583	37439587	.	.	.	ID=TSR RIGHT 261;Parent=TE_BASE 261;name=tsr right;color=#333333
Chr01	feature	nested_repeat	37224815	37232021	.	.	.	ID=TE_BASE 263;name=TE_BASE 263;annot=Class_I::LTR::Ty3/gypsy::chromovirus::CRM;color=#a9a9a9
Chr01	feature	repeat_fragment	37224815	37232021	.	.	.	ID=TE 263-0;Parent=TE_BASE 263;name=TE 263;color=#a9a9a9
Chr01	feature	polypeptide_conserved_region	37226639	37227029	.	-	.	ID=DOMAIN 263-0-0;Parent=TE_BASE 263;annot=Class_I::LTR::Ty3/gypsy::chromovirus::CRM INT_crm;name=INT;color=#b10026
Chr01	feature	polypeptide_conserved_region	37227564	37227792	.	-	.	ID=DOMAIN 263-1-0;Parent=TE_BASE 263;annot=Class_I::LTR::Ty3/gypsy::chromovirus::CRM RT_crm;name=RT;color=#feb24c
Chr01	feature	RR_tract	37231502	37231516	.	.	.	ID=PPT 263;Parent=TE_BASE 263;name=pbs;color=#c7e9c0
Chr01	feature	long_terminal_repeat	37231528	37232021	.	.	.	ID=LTR LEFT 263-0;Parent=TE_BASE 263;name=ltr left;color=#f032e6
Chr01	feature	long_terminal_repeat	37224815	37225311	.	.	.	ID=LTR RIGHT 263-0;Parent=TE_BASE 263;name=ltr right;color=#f032e6
Chr01	feature	nested_repeat	37182899	37193339	.	.	.	ID=TE_BASE 264;name=TE_BASE 264;annot=Class_I::LTR::Ty3/gypsy::non-chromovirus::OTA::Athila;color=#a9a9a9
Chr01	feature	repeat_fragment	37182899	37193339	.	.	.	ID=TE 264-0;Parent=TE_BASE 264;name=TE 264;color=#a9a9a9
Chr01	feature	polypeptide_conserved_region	37184954	37185284	.	+	.	ID=DOMAIN 264-0-0;Parent=TE_BASE 264;annot=Class_I::LTR::Ty3/gypsy::non-chromovirus::OTA::Athila GAG_athila;name=GAG;color=#225ea8
Chr01	feature	polypeptide_conserved_region	37186415	37186691	.	+	.	ID=DOMAIN 264-1-0;Parent=TE_BASE 264;annot=Class_I::LTR::Ty3/gypsy::non-chromovirus::OTA::Athila AP_athila;name=PROT;color=#ffeda0
Chr01	feature	polypeptide_conserved_region	37187276	37187918	.	+	.	ID=DOMAIN 264-2-0;Parent=TE_BASE 264;annot=Class_I::LTR::Ty3/gypsy::non-chromovirus::OTA::Athila RT_athila;name=RT;color=#feb24c
Chr01	feature	polypeptide_conserved_region	37188135	37188498	.	+	.	ID=DOMAIN 264-3-0;Parent=TE_BASE 264;annot=Class_I::LTR::Ty3/gypsy::non-chromovirus::OTA::Athila RNaseH_athila;name=RH;color=#fc4e2a
Chr01	feature	polypeptide_conserved_region	37188777	37189806	.	+	.	ID=DOMAIN 264-4-0;Parent=TE_BASE 264;annot=Class_I::LTR::Ty3/gypsy::non-chromovirus::OTA::Athila INT_athila;name=INT;color=#b10026
Chr01	feature	primer_binding_site	37184412	37184426	.	.	.	ID=PBS 264;Parent=TE_BASE 264;name=pbs;color=#c7e9c0
Chr01	feature	RR_tract	37191818	37191832	.	.	.	ID=PPT 264;Parent=TE_BASE 264;name=ppt;color=#41ab5d
Chr01	feature	long_terminal_repeat	37191834	37193339	.	.	.	ID=LTR RIGHT 264-0;Parent=TE_BASE 264;name=ltr right;color=#f032e6
Chr01	feature	long_terminal_repeat	37182899	37184403	.	.	.	ID=LTR LEFT 264-0;Parent=TE_BASE 264;name=ltr left;color=#f032e6
Chr01	feature	target_site_duplication	37182894	37182898	.	.	.	ID=TSR LEFT 264;Parent=TE_BASE 264;name=tsr left;color=#333333
Chr01	feature	target_site_duplication	37193340	37193344	.	.	.	ID=TSR RIGHT 264;Parent=TE_BASE 264;name=tsr right;color=#333333
Chr01	feature	nested_repeat	37153904	37172886	.	.	.	ID=TE_BASE 265;name=TE_BASE 265;annot=Class_I::LTR::Ty1/copia::SIRE;color=#a9a9a9
Chr01	feature	repeat_fragment	37153904	37172886	.	.	.	ID=TE 265-0;Parent=TE_BASE 265;name=TE 265;color=#a9a9a9
Chr01	feature	polypeptide_conserved_region	37156773	37157175	.	+	.	ID=DOMAIN 265-0-0;Parent=TE_BASE 265;annot=Class_I::LTR::Ty1/copia::Ale INT_retrofit;name=INT;color=#b10026
Chr01	feature	polypeptide_conserved_region	37157789	37158128	.	+	.	ID=DOMAIN 265-1-0;Parent=TE_BASE 265;annot=Class_I::LTR::Ty1/copia::SIRE RT_sire;name=RT;color=#feb24c
Chr01	feature	polypeptide_conserved_region	37158790	37159192	.	+	.	ID=DOMAIN 265-2-0;Parent=TE_BASE 265;annot=Class_I::LTR::Ty1/copia::Ale RNaseH_retrofit;name=RH;color=#fc4e2a
Chr01	feature	long_terminal_repeat	37172627	37172886	.	.	.	ID=LTR RIGHT 265-0;Parent=TE_BASE 265;name=ltr right;color=#f032e6
Chr01	feature	long_terminal_repeat	37153904	37154155	.	.	.	ID=LTR LEFT 265-0;Parent=TE_BASE 265;name=ltr left;color=#f032e6
Chr01	feature	nested_repeat	37131426	37139395	.	.	.	ID=TE_BASE 266;name=TE_BASE 266;annot=Class_I::LTR::Ty3/gypsy::non-chromovirus::OTA::Athila;color=#a9a9a9
Chr01	feature	repeat_fragment	37131426	37139395	.	.	.	ID=TE 266-0;Parent=TE_BASE 266;name=TE 266;color=#a9a9a9
Chr01	feature	polypeptide_conserved_region	37133627	37134125	.	+	.	ID=DOMAIN 266-0-0;Parent=TE_BASE 266;annot=Class_I::LTR::Ty3/gypsy::non-chromovirus::OTA::Athila GAG_athila;name=GAG;color=#225ea8
Chr01	feature	polypeptide_conserved_region	37135265	37135478	.	+	.	ID=DOMAIN 266-1-0;Parent=TE_BASE 266;annot=Class_I::LTR::Ty3/gypsy::non-chromovirus::OTA::Athila AP_athila;name=PROT;color=#ffeda0
Chr01	feature	polypeptide_conserved_region	37135912	37136188	.	+	.	ID=DOMAIN 266-2-0;Parent=TE_BASE 266;annot=Class_I::LTR::Ty3/gypsy::non-chromovirus::OTA::Athila INT_athila;name=INT;color=#b10026
Chr01	feature	long_terminal_repeat	37137759	37139395	.	.	.	ID=LTR RIGHT 266-0;Parent=TE_BASE 266;name=ltr right;color=#f032e6
Chr01	feature	long_terminal_repeat	37131426	37133063	.	.	.	ID=LTR LEFT 266-0;Parent=TE_BASE 266;name=ltr left;color=#f032e6
Chr01	feature	target_site_duplication	37131421	37131425	.	.	.	ID=TSR LEFT 266;Parent=TE_BASE 266;name=tsr left;color=#333333
Chr01	feature	target_site_duplication	37139396	37139400	.	.	.	ID=TSR RIGHT 266;Parent=TE_BASE 266;name=tsr right;color=#333333
Chr01	feature	nested_repeat	36488618	36496496	.	.	.	ID=TE_BASE 268;name=TE_BASE 268;annot=Class_I::LTR::Ty3/gypsy::non-chromovirus::OTA::Athila;color=#a9a9a9
Chr01	feature	repeat_fragment	36488618	36496496	.	.	.	ID=TE 268-0;Parent=TE_BASE 268;name=TE 268;color=#a9a9a9
Chr01	feature	polypeptide_conserved_region	36490856	36491354	.	+	.	ID=DOMAIN 268-0-0;Parent=TE_BASE 268;annot=Class_I::LTR::Ty3/gypsy::non-chromovirus::OTA::Athila GAG_athila;name=GAG;color=#225ea8
Chr01	feature	polypeptide_conserved_region	36492474	36492753	.	+	.	ID=DOMAIN 268-1-0;Parent=TE_BASE 268;annot=Class_I::LTR::Ty3/gypsy::non-chromovirus::OTA::Athila AP_athila;name=PROT;color=#ffeda0
Chr01	feature	polypeptide_conserved_region	36493138	36493369	.	+	.	ID=DOMAIN 268-2-0;Parent=TE_BASE 268;annot=Class_I::LTR::Ty3/gypsy::non-chromovirus::OTA::Athila INT_athila;name=INT;color=#b10026
Chr01	feature	RR_tract	36494858	36494872	.	.	.	ID=PPT 268;Parent=TE_BASE 268;name=ppt;color=#41ab5d
Chr01	feature	long_terminal_repeat	36494889	36496496	.	.	.	ID=LTR RIGHT 268-0;Parent=TE_BASE 268;name=ltr right;color=#f032e6
Chr01	feature	long_terminal_repeat	36488618	36490245	.	.	.	ID=LTR LEFT 268-0;Parent=TE_BASE 268;name=ltr left;color=#f032e6
Chr01	feature	target_site_duplication	36488613	36488617	.	.	.	ID=TSR LEFT 268;Parent=TE_BASE 268;name=tsr left;color=#333333
Chr01	feature	target_site_duplication	36496497	36496501	.	.	.	ID=TSR RIGHT 268;Parent=TE_BASE 268;name=tsr right;color=#333333
Chr01	feature	nested_repeat	36181506	36192350	.	.	.	ID=TE_BASE 269;name=TE_BASE 269;annot=Class_I::LTR::Ty3/gypsy::chromovirus::Tekay;color=#a9a9a9
Chr01	feature	repeat_fragment	36181506	36192350	.	.	.	ID=TE 269-0;Parent=TE_BASE 269;name=TE 269;color=#a9a9a9
Chr01	feature	polypeptide_conserved_region	36183720	36184755	.	-	.	ID=DOMAIN 269-0-0;Parent=TE_BASE 269;annot=Class_I::LTR::Ty3/gypsy::chromovirus::Tekay INT_del;name=INT;color=#b10026
Chr01	feature	polypeptide_conserved_region	36185076	36185421	.	-	.	ID=DOMAIN 269-1-0;Parent=TE_BASE 269;annot=Class_I::LTR::Ty3/gypsy::chromovirus::Tekay RNaseH_del;name=RH;color=#fc4e2a
Chr01	feature	primer_binding_site	36181699	36181717	.	.	.	ID=PBS 269;Parent=TE_BASE 269;name=ppt;color=#41ab5d
Chr01	feature	RR_tract	36192159	36192173	.	.	.	ID=PPT 269;Parent=TE_BASE 269;name=pbs;color=#c7e9c0
Chr01	feature	long_terminal_repeat	36192237	36192350	.	.	.	ID=LTR LEFT 269-0;Parent=TE_BASE 269;name=ltr left;color=#f032e6
Chr01	feature	long_terminal_repeat	36181506	36181619	.	.	.	ID=LTR RIGHT 269-0;Parent=TE_BASE 269;name=ltr right;color=#f032e6
Chr01	feature	nested_repeat	36128147	36132599	.	.	.	ID=TE_BASE 270;name=TE_BASE 270;annot=Class_I::LTR::Ty1/copia::Ivana;color=#a9a9a9
Chr01	feature	repeat_fragment	36128147	36132599	.	.	.	ID=TE 270-0;Parent=TE_BASE 270;name=TE 270;color=#a9a9a9
Chr01	feature	polypeptide_conserved_region	36128512	36129097	.	+	.	ID=DOMAIN 270-0-0;Parent=TE_BASE 270;annot=Class_I::LTR::Ty1/copia::Ivana GAG_oryco;name=GAG;color=#225ea8
Chr01	feature	polypeptide_conserved_region	36129376	36129619	.	+	.	ID=DOMAIN 270-1-0;Parent=TE_BASE 270;annot=Class_I::LTR::Ty1/copia::Ivana AP_oryco;name=PROT;color=#ffeda0
Chr01	feature	polypeptide_conserved_region	36129775	36130429	.	+	.	ID=DOMAIN 270-2-0;Parent=TE_BASE 270;annot=Class_I::LTR::Ty1/copia::Ivana INT_oryco;name=INT;color=#b10026
Chr01	feature	polypeptide_conserved_region	36131011	36131719	.	+	.	ID=DOMAIN 270-3-0;Parent=TE_BASE 270;annot=Class_I::LTR::Ty1/copia::Ivana RT_oryco;name=RT;color=#feb24c
Chr01	feature	polypeptide_conserved_region	36132010	36132409	.	+	.	ID=DOMAIN 270-4-0;Parent=TE_BASE 270;annot=Class_I::LTR::Ty1/copia::Ivana RNaseH_oryco;name=RH;color=#fc4e2a
Chr01	feature	primer_binding_site	36128323	36128341	.	.	.	ID=PBS 270;Parent=TE_BASE 270;name=pbs;color=#c7e9c0
Chr01	feature	RR_tract	36132485	36132499	.	.	.	ID=PPT 270;Parent=TE_BASE 270;name=ppt;color=#41ab5d
Chr01	feature	long_terminal_repeat	36132499	36132599	.	.	.	ID=LTR RIGHT 270-0;Parent=TE_BASE 270;name=ltr right;color=#f032e6
Chr01	feature	long_terminal_repeat	36128147	36128247	.	.	.	ID=LTR LEFT 270-0;Parent=TE_BASE 270;name=ltr left;color=#f032e6
Chr01	feature	nested_repeat	35974039	35976355	.	.	.	ID=TE_BASE 271;name=TE_BASE 271;annot=Class_I::LTR::Ty1/copia::Ivana;color=#a9a9a9
Chr01	feature	repeat_fragment	35974039	35976355	.	.	.	ID=TE 271-0;Parent=TE_BASE 271;name=TE 271;color=#a9a9a9
Chr01	feature	polypeptide_conserved_region	35974714	35975401	.	+	.	ID=DOMAIN 271-0-0;Parent=TE_BASE 271;annot=Class_I::LTR::Ty1/copia::Ivana RT_oryco;name=RT;color=#feb24c
Chr01	feature	polypeptide_conserved_region	35975692	35976037	.	+	.	ID=DOMAIN 271-1-0;Parent=TE_BASE 271;annot=Class_I::LTR::Ty1/copia::Ivana RNaseH_oryco;name=RH;color=#fc4e2a
Chr01	feature	RR_tract	35976167	35976181	.	.	.	ID=PPT 271;Parent=TE_BASE 271;name=ppt;color=#41ab5d
Chr01	feature	long_terminal_repeat	35976194	35976355	.	.	.	ID=LTR RIGHT 271-0;Parent=TE_BASE 271;name=ltr right;color=#f032e6
Chr01	feature	long_terminal_repeat	35974039	35974201	.	.	.	ID=LTR LEFT 271-0;Parent=TE_BASE 271;name=ltr left;color=#f032e6
Chr01	feature	nested_repeat	35462935	35502179	.	.	.	ID=TE_BASE 273;name=TE_BASE 273;annot=Class_I::LTR::Ty3/gypsy::chromovirus::CRM;color=#a9a9a9
Chr01	feature	repeat_fragment	35462935	35502179	.	.	.	ID=TE 273-0;Parent=TE_BASE 273;name=TE 273;color=#a9a9a9
Chr01	feature	polypeptide_conserved_region	35463828	35464116	.	+	.	ID=DOMAIN 273-0-0;Parent=TE_BASE 273;annot=Class_I::LTR::Ty3/gypsy::chromovirus::CRM GAG_crm;name=GAG;color=#225ea8
Chr01	feature	polypeptide_conserved_region	35464641	35464890	.	+	.	ID=DOMAIN 273-1-0;Parent=TE_BASE 273;annot=Class_I::LTR::Ty3/gypsy::chromovirus::CRM AP_crm;name=PROT;color=#ffeda0
Chr01	feature	polypeptide_conserved_region	35465506	35465995	.	+	.	ID=DOMAIN 273-2-0;Parent=TE_BASE 273;annot=Class_I::LTR::Ty3/gypsy::chromovirus::CRM RT_crm;name=RT;color=#feb24c
Chr01	feature	polypeptide_conserved_region	35466130	35466484	.	+	.	ID=DOMAIN 273-3-0;Parent=TE_BASE 273;annot=Class_I::LTR::Ty3/gypsy::chromovirus::CRM INT_crm;name=INT;color=#b10026
Chr01	feature	RR_tract	35502057	35502071	.	.	.	ID=PPT 273;Parent=TE_BASE 273;name=ppt;color=#41ab5d
Chr01	feature	long_terminal_repeat	35502084	35502179	.	.	.	ID=LTR RIGHT 273-0;Parent=TE_BASE 273;name=ltr right;color=#f032e6
Chr01	feature	long_terminal_repeat	35462935	35463038	.	.	.	ID=LTR LEFT 273-0;Parent=TE_BASE 273;name=ltr left;color=#f032e6
Chr01	feature	nested_repeat	34579602	34584247	.	.	.	ID=TE_BASE 277;name=TE_BASE 277;annot=Class_I::LTR::Ty1/copia::Ivana;color=#a9a9a9
Chr01	feature	repeat_fragment	34579602	34584247	.	.	.	ID=TE 277-0;Parent=TE_BASE 277;name=TE 277;color=#a9a9a9
Chr01	feature	polypeptide_conserved_region	34580096	34580315	.	-	.	ID=DOMAIN 277-0-0;Parent=TE_BASE 277;annot=Class_I::LTR::Ty1/copia::SIRE RNaseH_sire;name=RH;color=#fc4e2a
Chr01	feature	polypeptide_conserved_region	34580606	34581329	.	-	.	ID=DOMAIN 277-1-0;Parent=TE_BASE 277;annot=Class_I::LTR::Ty1/copia::Ivana RT_oryco;name=RT;color=#feb24c
Chr01	feature	polypeptide_conserved_region	34581742	34582375	.	-	.	ID=DOMAIN 277-2-0;Parent=TE_BASE 277;annot=Class_I::LTR::Ty1/copia::Ale INT_retrofit;name=INT;color=#b10026
Chr01	feature	polypeptide_conserved_region	34582582	34582816	.	-	.	ID=DOMAIN 277-3-0;Parent=TE_BASE 277;annot=Class_I::LTR::Ty1/copia::Ty1-outgroup AP_1731;name=PROT;color=#ffeda0
Chr01	feature	long_terminal_repeat	34583995	34584247	.	.	.	ID=LTR LEFT 277-0;Parent=TE_BASE 277;name=ltr left;color=#f032e6
Chr01	feature	long_terminal_repeat	34579602	34579854	.	.	.	ID=LTR RIGHT 277-0;Parent=TE_BASE 277;name=ltr right;color=#f032e6
Chr01	feature	target_site_duplication	34579598	34579601	.	.	.	ID=TSR RIGHT 277;Parent=TE_BASE 277;name=tsr right;color=#333333
Chr01	feature	target_site_duplication	34584248	34584251	.	.	.	ID=TSR LEFT 277;Parent=TE_BASE 277;name=tsr left;color=#333333
Chr01	feature	nested_repeat	34539722	34544657	.	.	.	ID=TE_BASE 278;name=TE_BASE 278;annot=Class_I::LTR::Ty1/copia::Ale;color=#a9a9a9
Chr01	feature	repeat_fragment	34539722	34544657	.	.	.	ID=TE 278-0;Parent=TE_BASE 278;name=TE 278;color=#a9a9a9
Chr01	feature	polypeptide_conserved_region	34540108	34540510	.	-	.	ID=DOMAIN 278-0-0;Parent=TE_BASE 278;annot=Class_I::LTR::Ty1/copia::Ale RNaseH_retrofit;name=RH;color=#fc4e2a
Chr01	feature	polypeptide_conserved_region	34540804	34541521	.	-	.	ID=DOMAIN 278-1-0;Parent=TE_BASE 278;annot=Class_I::LTR::Ty1/copia::Ale RT_retrofit;name=RT;color=#feb24c
Chr01	feature	polypeptide_conserved_region	34542256	34542874	.	-	.	ID=DOMAIN 278-2-0;Parent=TE_BASE 278;annot=Class_I::LTR::Ty1/copia::Ale INT_retrofit;name=INT;color=#b10026
Chr01	feature	polypeptide_conserved_region	34543039	34543291	.	-	.	ID=DOMAIN 278-3-0;Parent=TE_BASE 278;annot=Class_I::LTR::Ty1/copia::Alesia AP_retrofit;name=PROT;color=#ffeda0
Chr01	feature	polypeptide_conserved_region	34543393	34544149	.	-	.	ID=DOMAIN 278-4-0;Parent=TE_BASE 278;annot=Class_I::LTR::Ty1/copia::Alesia GAG_retrofit;name=GAG;color=#225ea8
Chr01	feature	long_terminal_repeat	34544351	34544657	.	.	.	ID=LTR LEFT 278-0;Parent=TE_BASE 278;name=ltr left;color=#f032e6
Chr01	feature	long_terminal_repeat	34539722	34540030	.	.	.	ID=LTR RIGHT 278-0;Parent=TE_BASE 278;name=ltr right;color=#f032e6
Chr01	feature	target_site_duplication	34539717	34539721	.	.	.	ID=TSR RIGHT 278;Parent=TE_BASE 278;name=tsr right;color=#333333
Chr01	feature	target_site_duplication	34544658	34544662	.	.	.	ID=TSR LEFT 278;Parent=TE_BASE 278;name=tsr left;color=#333333
Chr01	feature	nested_repeat	34505406	34520310	.	.	.	ID=TE_BASE 279;name=TE_BASE 279;annot=Class_I::LTR::Ty1/copia::Ivana;color=#a9a9a9
Chr01	feature	repeat_fragment	34505406	34520310	.	.	.	ID=TE 279-0;Parent=TE_BASE 279;name=TE 279;color=#a9a9a9
Chr01	feature	polypeptide_conserved_region	34508989	34509304	.	-	.	ID=DOMAIN 279-0-0;Parent=TE_BASE 279;annot=Class_I::LTR::Ty1/copia::Ivana RNaseH_oryco;name=RH;color=#fc4e2a
Chr01	feature	polypeptide_conserved_region	34509948	34510365	.	-	.	ID=DOMAIN 279-1-0;Parent=TE_BASE 279;annot=Class_I::LTR::Ty1/copia::Ivana RT_oryco;name=RT;color=#feb24c
Chr01	feature	polypeptide_conserved_region	34513910	34514207	.	-	.	ID=DOMAIN 279-2-0;Parent=TE_BASE 279;annot=Class_I::LTR::Ty1/copia::Ivana INT_oryco;name=INT;color=#b10026
Chr01	feature	polypeptide_conserved_region	34514744	34514864	.	-	.	ID=DOMAIN 279-3-0;Parent=TE_BASE 279;annot=Class_I::LTR::Ty1/copia::Ivana AP_oryco;name=PROT;color=#ffeda0
Chr01	feature	polypeptide_conserved_region	34515245	34515557	.	-	.	ID=DOMAIN 279-4-0;Parent=TE_BASE 279;annot=Class_I::LTR::Ty1/copia::Ivana GAG_oryco;name=GAG;color=#225ea8
Chr01	feature	long_terminal_repeat	34520190	34520310	.	.	.	ID=LTR LEFT 279-0;Parent=TE_BASE 279;name=ltr left;color=#f032e6
Chr01	feature	long_terminal_repeat	34505406	34505526	.	.	.	ID=LTR RIGHT 279-0;Parent=TE_BASE 279;name=ltr right;color=#f032e6
Chr01	feature	nested_repeat	34500315	34505320	.	.	.	ID=TE_BASE 280;name=TE_BASE 280;annot=Class_I::LTR::Ty1/copia::SIRE;color=#a9a9a9
Chr01	feature	repeat_fragment	34500315	34505320	.	.	.	ID=TE 280-0;Parent=TE_BASE 280;name=TE 280;color=#a9a9a9
Chr01	feature	polypeptide_conserved_region	34500549	34500951	.	-	.	ID=DOMAIN 280-0-0;Parent=TE_BASE 280;annot=Class_I::LTR::Ty1/copia::Ale RNaseH_retrofit;name=RH;color=#fc4e2a
Chr01	feature	polypeptide_conserved_region	34501235	34501961	.	-	.	ID=DOMAIN 280-1-0;Parent=TE_BASE 280;annot=Class_I::LTR::Ty1/copia::SIRE RT_sire;name=RT;color=#feb24c
Chr01	feature	polypeptide_conserved_region	34502834	34503473	.	-	.	ID=DOMAIN 280-2-0;Parent=TE_BASE 280;annot=Class_I::LTR::Ty1/copia::Ale INT_retrofit;name=INT;color=#b10026
Chr01	feature	polypeptide_conserved_region	34503644	34503884	.	-	.	ID=DOMAIN 280-3-0;Parent=TE_BASE 280;annot=Class_I::LTR::Ty1/copia::Alesia AP_retrofit;name=PROT;color=#ffeda0
Chr01	feature	primer_binding_site	34500534	34500555	.	.	.	ID=PBS 280;Parent=TE_BASE 280;name=ppt;color=#41ab5d
Chr01	feature	RR_tract	34505115	34505129	.	.	.	ID=PPT 280;Parent=TE_BASE 280;name=pbs;color=#c7e9c0
Chr01	feature	long_terminal_repeat	34505162	34505320	.	.	.	ID=LTR LEFT 280-0;Parent=TE_BASE 280;name=ltr left;color=#f032e6
Chr01	feature	long_terminal_repeat	34500315	34500477	.	.	.	ID=LTR RIGHT 280-0;Parent=TE_BASE 280;name=ltr right;color=#f032e6
Chr01	feature	nested_repeat	34432443	34442474	.	.	.	ID=TE_BASE 283;name=TE_BASE 283;annot=Class_I::LTR::Ty3/gypsy::non-chromovirus::OTA::Ogre/Tat::Retand;color=#a9a9a9
Chr01	feature	repeat_fragment	34432443	34442474	.	.	.	ID=TE 283-0;Parent=TE_BASE 283;name=TE 283;color=#a9a9a9
Chr01	feature	polypeptide_conserved_region	34434390	34435047	.	+	.	ID=DOMAIN 283-0-0;Parent=TE_BASE 283;annot=Class_I::LTR::Ty3/gypsy::non-chromovirus::OTA::Ogre/Tat::Retand RT_tat;name=RT;color=#feb24c
Chr01	feature	polypeptide_conserved_region	34435465	34435672	.	+	.	ID=DOMAIN 283-1-0;Parent=TE_BASE 283;annot=Class_I::LTR::Ty3/gypsy::non-chromovirus::OTA::Ogre/Tat::Ogre;name=aRH;color=#fc4e2a
Chr01	feature	polypeptide_conserved_region	34436243	34436681	.	+	.	ID=DOMAIN 283-2-0;Parent=TE_BASE 283;annot=Class_I::LTR::Ty3/gypsy::non-chromovirus::OTA::Ogre/Tat::Retand INT_tat;name=INT;color=#b10026
Chr01	feature	long_terminal_repeat	34441996	34442474	.	.	.	ID=LTR RIGHT 283-0;Parent=TE_BASE 283;name=ltr right;color=#f032e6
Chr01	feature	long_terminal_repeat	34432443	34432921	.	.	.	ID=LTR LEFT 283-0;Parent=TE_BASE 283;name=ltr left;color=#f032e6
Chr01	feature	nested_repeat	34378862	34386549	.	.	.	ID=TE_BASE 284;name=TE_BASE 284;annot=Class_I::LTR::Ty3/gypsy::non-chromovirus::OTA::Athila;color=#a9a9a9
Chr01	feature	repeat_fragment	34378862	34386549	.	.	.	ID=TE 284-0;Parent=TE_BASE 284;name=TE 284;color=#a9a9a9
Chr01	feature	polypeptide_conserved_region	34380779	34381223	.	+	.	ID=DOMAIN 284-0-0;Parent=TE_BASE 284;annot=Class_I::LTR::Ty3/gypsy::non-chromovirus::OTA::Athila GAG_athila;name=GAG;color=#225ea8
Chr01	feature	polypeptide_conserved_region	34382383	34382659	.	+	.	ID=DOMAIN 284-1-0;Parent=TE_BASE 284;annot=Class_I::LTR::Ty3/gypsy::non-chromovirus::OTA::Athila AP_athila;name=PROT;color=#ffeda0
Chr01	feature	polypeptide_conserved_region	34383334	34383514	.	+	.	ID=DOMAIN 284-2-0;Parent=TE_BASE 284;annot=Class_I::LTR::Ty3/gypsy::non-chromovirus::OTA::Athila INT_athila;name=INT;color=#b10026
Chr01	feature	primer_binding_site	34380386	34380400	.	.	.	ID=PBS 284;Parent=TE_BASE 284;name=pbs;color=#c7e9c0
Chr01	feature	RR_tract	34385072	34385086	.	.	.	ID=PPT 284;Parent=TE_BASE 284;name=ppt;color=#41ab5d
Chr01	feature	long_terminal_repeat	34385086	34386549	.	.	.	ID=LTR RIGHT 284-0;Parent=TE_BASE 284;name=ltr right;color=#f032e6
Chr01	feature	long_terminal_repeat	34378862	34380377	.	.	.	ID=LTR LEFT 284-0;Parent=TE_BASE 284;name=ltr left;color=#f032e6
Chr01	feature	nested_repeat	34333165	34338426	.	.	.	ID=TE_BASE 285;name=TE_BASE 285;annot=Class_I::LTR::Ty1/copia::Ivana;color=#a9a9a9
Chr01	feature	repeat_fragment	34333165	34338426	.	.	.	ID=TE 285-0;Parent=TE_BASE 285;name=TE 285;color=#a9a9a9
Chr01	feature	polypeptide_conserved_region	34335241	34335877	.	+	.	ID=DOMAIN 285-0-0;Parent=TE_BASE 285;annot=Class_I::LTR::Ty1/copia::Ale INT_retrofit;name=INT;color=#b10026
Chr01	feature	polypeptide_conserved_region	34336603	34337314	.	+	.	ID=DOMAIN 285-1-0;Parent=TE_BASE 285;annot=Class_I::LTR::Ty1/copia::Ivana RT_oryco;name=RT;color=#feb24c
Chr01	feature	polypeptide_conserved_region	34337614	34338016	.	+	.	ID=DOMAIN 285-2-0;Parent=TE_BASE 285;annot=Class_I::LTR::Ty1/copia::Ale RNaseH_retrofit;name=RH;color=#fc4e2a
Chr01	feature	long_terminal_repeat	34338086	34338426	.	.	.	ID=LTR RIGHT 285-0;Parent=TE_BASE 285;name=ltr right;color=#f032e6
Chr01	feature	long_terminal_repeat	34333165	34333506	.	.	.	ID=LTR LEFT 285-0;Parent=TE_BASE 285;name=ltr left;color=#f032e6
Chr01	feature	nested_repeat	34181224	34185865	.	.	.	ID=TE_BASE 288;name=TE_BASE 288;annot=Class_I::LTR::Ty1/copia::Ivana;color=#a9a9a9
Chr01	feature	repeat_fragment	34181224	34185865	.	.	.	ID=TE 288-0;Parent=TE_BASE 288;name=TE 288;color=#a9a9a9
Chr01	feature	polypeptide_conserved_region	34181532	34182105	.	+	.	ID=DOMAIN 288-0-0;Parent=TE_BASE 288;annot=Class_I::LTR::Ty1/copia::Ivana GAG_oryco;name=GAG;color=#225ea8
Chr01	feature	polypeptide_conserved_region	34182417	34182660	.	+	.	ID=DOMAIN 288-1-0;Parent=TE_BASE 288;annot=Class_I::LTR::Ty1/copia::Ivana AP_oryco;name=PROT;color=#ffeda0
Chr01	feature	polypeptide_conserved_region	34182825	34183479	.	+	.	ID=DOMAIN 288-2-0;Parent=TE_BASE 288;annot=Class_I::LTR::Ty1/copia::Ivana INT_oryco;name=INT;color=#b10026
Chr01	feature	polypeptide_conserved_region	34184106	34184829	.	+	.	ID=DOMAIN 288-3-0;Parent=TE_BASE 288;annot=Class_I::LTR::Ty1/copia::Ivana RT_oryco;name=RT;color=#feb24c
Chr01	feature	polypeptide_conserved_region	34185120	34185525	.	+	.	ID=DOMAIN 288-4-0;Parent=TE_BASE 288;annot=Class_I::LTR::Ty1/copia::Ivana RNaseH_oryco;name=RH;color=#fc4e2a
Chr01	feature	primer_binding_site	34181500	34181518	.	.	.	ID=PBS 288;Parent=TE_BASE 288;name=pbs;color=#c7e9c0
Chr01	feature	RR_tract	34185613	34185627	.	.	.	ID=PPT 288;Parent=TE_BASE 288;name=ppt;color=#41ab5d
Chr01	feature	long_terminal_repeat	34185627	34185865	.	.	.	ID=LTR RIGHT 288-0;Parent=TE_BASE 288;name=ltr right;color=#f032e6
Chr01	feature	long_terminal_repeat	34181224	34181462	.	.	.	ID=LTR LEFT 288-0;Parent=TE_BASE 288;name=ltr left;color=#f032e6
Chr01	feature	target_site_duplication	34181219	34181223	.	.	.	ID=TSR LEFT 288;Parent=TE_BASE 288;name=tsr left;color=#333333
Chr01	feature	target_site_duplication	34185866	34185870	.	.	.	ID=TSR RIGHT 288;Parent=TE_BASE 288;name=tsr right;color=#333333
Chr01	feature	nested_repeat	33913055	33918677	.	.	.	ID=TE_BASE 290;name=TE_BASE 290;annot=Class_I::LTR::Ty1/copia::SIRE;color=#a9a9a9
Chr01	feature	repeat_fragment	33913055	33918677	.	.	.	ID=TE 290-0;Parent=TE_BASE 290;name=TE 290;color=#a9a9a9
Chr01	feature	polypeptide_conserved_region	33913640	33914042	.	-	.	ID=DOMAIN 290-0-0;Parent=TE_BASE 290;annot=Class_I::LTR::Ty1/copia::Ale RNaseH_retrofit;name=RH;color=#fc4e2a
Chr01	feature	polypeptide_conserved_region	33914333	33915053	.	-	.	ID=DOMAIN 290-1-0;Parent=TE_BASE 290;annot=Class_I::LTR::Ty1/copia::SIRE RT_sire;name=RT;color=#feb24c
Chr01	feature	polypeptide_conserved_region	33916052	33916442	.	-	.	ID=DOMAIN 290-2-0;Parent=TE_BASE 290;annot=Class_I::LTR::Ty1/copia::Ale INT_retrofit;name=INT;color=#b10026
Chr01	feature	polypeptide_conserved_region	33916858	33917056	.	-	.	ID=DOMAIN 290-3-0;Parent=TE_BASE 290;annot=Class_I::LTR::Ty1/copia::TAR AP_Ty1/copia;name=PROT;color=#ffeda0
Chr01	feature	long_terminal_repeat	33918166	33918677	.	.	.	ID=LTR LEFT 290-0;Parent=TE_BASE 290;name=ltr left;color=#f032e6
Chr01	feature	long_terminal_repeat	33913055	33913566	.	.	.	ID=LTR RIGHT 290-0;Parent=TE_BASE 290;name=ltr right;color=#f032e6
Chr01	feature	nested_repeat	33867763	33888369	.	.	.	ID=TE_BASE 291;name=TE_BASE 291;annot=Class_I::LTR::Ty1/copia::Ivana;color=#a9a9a9
Chr01	feature	repeat_fragment	33867763	33888369	.	.	.	ID=TE 291-0;Parent=TE_BASE 291;name=TE 291;color=#a9a9a9
Chr01	feature	polypeptide_conserved_region	33884067	33884472	.	-	.	ID=DOMAIN 291-0-0;Parent=TE_BASE 291;annot=Class_I::LTR::Ty1/copia::Ivana RNaseH_oryco;name=RH;color=#fc4e2a
Chr01	feature	polypeptide_conserved_region	33885053	33885398	.	-	.	ID=DOMAIN 291-1-0;Parent=TE_BASE 291;annot=Class_I::LTR::Ty1/copia::Ivana RT_oryco;name=RT;color=#feb24c
Chr01	feature	polypeptide_conserved_region	33885983	33886631	.	-	.	ID=DOMAIN 291-2-0;Parent=TE_BASE 291;annot=Class_I::LTR::Ty1/copia::Ivana INT_oryco;name=INT;color=#b10026
Chr01	feature	polypeptide_conserved_region	33887302	33887893	.	-	.	ID=DOMAIN 291-3-0;Parent=TE_BASE 291;annot=Class_I::LTR::Ty1/copia::Ivana GAG_oryco;name=GAG;color=#225ea8
Chr01	feature	long_terminal_repeat	33888289	33888369	.	.	.	ID=LTR LEFT 291-0;Parent=TE_BASE 291;name=ltr left;color=#f032e6
Chr01	feature	long_terminal_repeat	33867763	33867840	.	.	.	ID=LTR RIGHT 291-0;Parent=TE_BASE 291;name=ltr right;color=#f032e6
Chr01	feature	nested_repeat	33809694	33814491	.	.	.	ID=TE_BASE 293;name=TE_BASE 293;annot=Class_I::LTR::Ty1/copia::Ivana;color=#a9a9a9
Chr01	feature	repeat_fragment	33809694	33814491	.	.	.	ID=TE 293-0;Parent=TE_BASE 293;name=TE 293;color=#a9a9a9
Chr01	feature	polypeptide_conserved_region	33810202	33810745	.	+	.	ID=DOMAIN 293-0-0;Parent=TE_BASE 293;annot=Class_I::LTR::Ty1/copia::SIRE GAG_sire;name=GAG;color=#225ea8
Chr01	feature	polypeptide_conserved_region	33811621	33812239	.	+	.	ID=DOMAIN 293-1-0;Parent=TE_BASE 293;annot=Class_I::LTR::Ty1/copia::Ale INT_retrofit;name=INT;color=#b10026
Chr01	feature	polypeptide_conserved_region	33812835	33813549	.	+	.	ID=DOMAIN 293-2-0;Parent=TE_BASE 293;annot=Class_I::LTR::Ty1/copia::Ivana RT_oryco;name=RT;color=#feb24c
Chr01	feature	polypeptide_conserved_region	33813843	33814245	.	+	.	ID=DOMAIN 293-3-0;Parent=TE_BASE 293;annot=Class_I::LTR::Ty1/copia::SIRE RNaseH_sire;name=RH;color=#fc4e2a
Chr01	feature	primer_binding_site	33809862	33809877	.	.	.	ID=PBS 293;Parent=TE_BASE 293;name=pbs;color=#c7e9c0
Chr01	feature	RR_tract	33814312	33814326	.	.	.	ID=PPT 293;Parent=TE_BASE 293;name=ppt;color=#41ab5d
Chr01	feature	long_terminal_repeat	33814326	33814491	.	.	.	ID=LTR RIGHT 293-0;Parent=TE_BASE 293;name=ltr right;color=#f032e6
Chr01	feature	long_terminal_repeat	33809694	33809859	.	.	.	ID=LTR LEFT 293-0;Parent=TE_BASE 293;name=ltr left;color=#f032e6
Chr01	feature	nested_repeat	33787698	33793032	.	.	.	ID=TE_BASE 294;name=TE_BASE 294;annot=Class_I::LTR::Ty1/copia::Tork;color=#a9a9a9
Chr01	feature	repeat_fragment	33787698	33793032	.	.	.	ID=TE 294-0;Parent=TE_BASE 294;name=TE 294;color=#a9a9a9
Chr01	feature	polypeptide_conserved_region	33788341	33788740	.	-	.	ID=DOMAIN 294-0-0;Parent=TE_BASE 294;annot=Class_I::LTR::Ty1/copia::Tork RNaseH_tork;name=RH;color=#fc4e2a
Chr01	feature	polypeptide_conserved_region	33789046	33789781	.	-	.	ID=DOMAIN 294-1-0;Parent=TE_BASE 294;annot=Class_I::LTR::Ty1/copia::Tork RT_tork;name=RT;color=#feb24c
Chr01	feature	polypeptide_conserved_region	33790279	33790723	.	-	.	ID=DOMAIN 294-2-0;Parent=TE_BASE 294;annot=Class_I::LTR::Ty1/copia::Ivana INT_oryco;name=INT;color=#b10026
Chr01	feature	polypeptide_conserved_region	33791087	33791321	.	-	.	ID=DOMAIN 294-3-0;Parent=TE_BASE 294;annot=Class_I::LTR::Ty1/copia::Tork AP_tork;name=PROT;color=#ffeda0
Chr01	feature	polypeptide_conserved_region	33791465	33792164	.	-	.	ID=DOMAIN 294-4-0;Parent=TE_BASE 294;annot=Class_I::LTR::Ty1/copia::Tork GAG_tork;name=GAG;color=#225ea8
Chr01	feature	long_terminal_repeat	33792533	33793032	.	.	.	ID=LTR LEFT 294-0;Parent=TE_BASE 294;name=ltr left;color=#f032e6
Chr01	feature	long_terminal_repeat	33787698	33788185	.	.	.	ID=LTR RIGHT 294-0;Parent=TE_BASE 294;name=ltr right;color=#f032e6
Chr01	feature	target_site_duplication	33787693	33787697	.	.	.	ID=TSR RIGHT 294;Parent=TE_BASE 294;name=tsr right;color=#333333
Chr01	feature	target_site_duplication	33793033	33793037	.	.	.	ID=TSR LEFT 294;Parent=TE_BASE 294;name=tsr left;color=#333333
Chr01	feature	nested_repeat	33175042	33187036	.	.	.	ID=TE_BASE 298;name=TE_BASE 298;annot=Class_I::LTR::Ty3/gypsy::non-chromovirus::OTA::Athila;color=#a9a9a9
Chr01	feature	repeat_fragment	33175042	33187036	.	.	.	ID=TE 298-0;Parent=TE_BASE 298;name=TE 298;color=#a9a9a9
Chr01	feature	polypeptide_conserved_region	33180543	33180972	.	-	.	ID=DOMAIN 298-0-0;Parent=TE_BASE 298;annot=Class_I::LTR::Ty3/gypsy::non-chromovirus::OTA::Athila INT_athila;name=INT;color=#b10026
Chr01	feature	polypeptide_conserved_region	33181444	33181807	.	-	.	ID=DOMAIN 298-1-0;Parent=TE_BASE 298;annot=Class_I::LTR::Ty3/gypsy::non-chromovirus::OTA::Athila RNaseH_athila;name=RH;color=#fc4e2a
Chr01	feature	polypeptide_conserved_region	33181943	33182675	.	-	.	ID=DOMAIN 298-2-0;Parent=TE_BASE 298;annot=Class_I::LTR::Ty3/gypsy::non-chromovirus::OTA::Athila RT_athila;name=RT;color=#feb24c
Chr01	feature	polypeptide_conserved_region	33183251	33183527	.	-	.	ID=DOMAIN 298-3-0;Parent=TE_BASE 298;annot=Class_I::LTR::Ty3/gypsy::non-chromovirus::OTA::Athila AP_athila;name=PROT;color=#ffeda0
Chr01	feature	primer_binding_site	33175881	33175899	.	.	.	ID=PBS 298;Parent=TE_BASE 298;name=ppt;color=#41ab5d
Chr01	feature	RR_tract	33186180	33186194	.	.	.	ID=PPT 298;Parent=TE_BASE 298;name=pbs;color=#c7e9c0
Chr01	feature	long_terminal_repeat	33186223	33187036	.	.	.	ID=LTR LEFT 298-0;Parent=TE_BASE 298;name=ltr left;color=#f032e6
Chr01	feature	long_terminal_repeat	33175042	33175857	.	.	.	ID=LTR RIGHT 298-0;Parent=TE_BASE 298;name=ltr right;color=#f032e6
Chr01	feature	nested_repeat	32441803	32444543	.	.	.	ID=TE_BASE 300;name=TE_BASE 300;annot=Class_I::LTR::Ty1/copia::Ivana;color=#a9a9a9
Chr01	feature	repeat_fragment	32441803	32444543	.	.	.	ID=TE 300-0;Parent=TE_BASE 300;name=TE 300;color=#a9a9a9
Chr01	feature	polypeptide_conserved_region	32442185	32442590	.	-	.	ID=DOMAIN 300-0-0;Parent=TE_BASE 300;annot=Class_I::LTR::Ty1/copia::Ivana INT_oryco;name=INT;color=#b10026
Chr01	feature	polypeptide_conserved_region	32442731	32442977	.	-	.	ID=DOMAIN 300-1-0;Parent=TE_BASE 300;annot=Class_I::LTR::Ty1/copia::Ivana AP_oryco;name=PROT;color=#ffeda0
Chr01	feature	polypeptide_conserved_region	32443106	32443925	.	-	.	ID=DOMAIN 300-2-0;Parent=TE_BASE 300;annot=Class_I::LTR::Ty1/copia::Ivana GAG_oryco;name=GAG;color=#225ea8
Chr01	feature	long_terminal_repeat	32444143	32444543	.	.	.	ID=LTR LEFT 300-0;Parent=TE_BASE 300;name=ltr left;color=#f032e6
Chr01	feature	long_terminal_repeat	32441803	32442182	.	.	.	ID=LTR RIGHT 300-0;Parent=TE_BASE 300;name=ltr right;color=#f032e6
Chr01	feature	target_site_duplication	32441798	32441802	.	.	.	ID=TSR RIGHT 300;Parent=TE_BASE 300;name=tsr right;color=#333333
Chr01	feature	target_site_duplication	32444544	32444548	.	.	.	ID=TSR LEFT 300;Parent=TE_BASE 300;name=tsr left;color=#333333
Chr01	feature	nested_repeat	32140130	32145002	.	.	.	ID=TE_BASE 301;name=TE_BASE 301;annot=Class_I::LTR::Ty1/copia::Tork;color=#a9a9a9
Chr01	feature	repeat_fragment	32140130	32145002	.	.	.	ID=TE 301-0;Parent=TE_BASE 301;name=TE 301;color=#a9a9a9
Chr01	feature	polypeptide_conserved_region	32140433	32140832	.	-	.	ID=DOMAIN 301-0-0;Parent=TE_BASE 301;annot=Class_I::LTR::Ty1/copia::SIRE RNaseH_sire;name=RH;color=#fc4e2a
Chr01	feature	polypeptide_conserved_region	32141194	32141851	.	-	.	ID=DOMAIN 301-1-0;Parent=TE_BASE 301;annot=Class_I::LTR::Ty1/copia::Tork RT_tork;name=RT;color=#feb24c
Chr01	feature	polypeptide_conserved_region	32142574	32143204	.	-	.	ID=DOMAIN 301-2-0;Parent=TE_BASE 301;annot=Class_I::LTR::Ty1/copia::Ale INT_retrofit;name=INT;color=#b10026
Chr01	feature	polypeptide_conserved_region	32143405	32143615	.	-	.	ID=DOMAIN 301-3-0;Parent=TE_BASE 301;annot=Class_I::LTR::Ty1/copia::Ty1-outgroup AP_1731;name=PROT;color=#ffeda0
Chr01	feature	long_terminal_repeat	32144842	32145002	.	.	.	ID=LTR LEFT 301-0;Parent=TE_BASE 301;name=ltr left;color=#f032e6
Chr01	feature	long_terminal_repeat	32140130	32140293	.	.	.	ID=LTR RIGHT 301-0;Parent=TE_BASE 301;name=ltr right;color=#f032e6
Chr01	feature	nested_repeat	31870786	31875539	.	.	.	ID=TE_BASE 303;name=TE_BASE 303;annot=Class_I::LTR::Ty1/copia::Ivana;color=#a9a9a9
Chr01	feature	repeat_fragment	31870786	31875539	.	.	.	ID=TE 303-0;Parent=TE_BASE 303;name=TE 303;color=#a9a9a9
Chr01	feature	polypeptide_conserved_region	31871250	31871793	.	+	.	ID=DOMAIN 303-0-0;Parent=TE_BASE 303;annot=Class_I::LTR::Ty1/copia::SIRE GAG_sire;name=GAG;color=#225ea8
Chr01	feature	polypeptide_conserved_region	31872869	31873298	.	+	.	ID=DOMAIN 303-1-0;Parent=TE_BASE 303;annot=Class_I::LTR::Ty1/copia::Ale INT_retrofit;name=INT;color=#b10026
Chr01	feature	polypeptide_conserved_region	31873883	31874597	.	+	.	ID=DOMAIN 303-2-0;Parent=TE_BASE 303;annot=Class_I::LTR::Ty1/copia::Ivana RT_oryco;name=RT;color=#feb24c
Chr01	feature	polypeptide_conserved_region	31874891	31875293	.	+	.	ID=DOMAIN 303-3-0;Parent=TE_BASE 303;annot=Class_I::LTR::Ty1/copia::SIRE RNaseH_sire;name=RH;color=#fc4e2a
Chr01	feature	primer_binding_site	31870954	31870969	.	.	.	ID=PBS 303;Parent=TE_BASE 303;name=pbs;color=#c7e9c0
Chr01	feature	RR_tract	31875360	31875374	.	.	.	ID=PPT 303;Parent=TE_BASE 303;name=ppt;color=#41ab5d
Chr01	feature	long_terminal_repeat	31875374	31875539	.	.	.	ID=LTR RIGHT 303-0;Parent=TE_BASE 303;name=ltr right;color=#f032e6
Chr01	feature	long_terminal_repeat	31870786	31870951	.	.	.	ID=LTR LEFT 303-0;Parent=TE_BASE 303;name=ltr left;color=#f032e6
Chr01	feature	target_site_duplication	31870781	31870785	.	.	.	ID=TSR LEFT 303;Parent=TE_BASE 303;name=tsr left;color=#333333
Chr01	feature	target_site_duplication	31875540	31875544	.	.	.	ID=TSR RIGHT 303;Parent=TE_BASE 303;name=tsr right;color=#333333
Chr01	feature	nested_repeat	31836749	31846991	.	.	.	ID=TE_BASE 304;name=TE_BASE 304;annot=Class_I::LTR::Ty3/gypsy::non-chromovirus::OTA::Ogre/Tat::Retand;color=#a9a9a9
Chr01	feature	repeat_fragment	31836749	31846991	.	.	.	ID=TE 304-0;Parent=TE_BASE 304;name=TE 304;color=#a9a9a9
Chr01	feature	polypeptide_conserved_region	31840508	31840805	.	+	.	ID=DOMAIN 304-0-0;Parent=TE_BASE 304;annot=Class_I::LTR::Ty3/gypsy::non-chromovirus::OTA::Ogre/Tat::Retand GAG_tat;name=GAG;color=#225ea8
Chr01	feature	primer_binding_site	31839492	31839508	.	.	.	ID=PBS 304;Parent=TE_BASE 304;name=pbs;color=#c7e9c0
Chr01	feature	RR_tract	31844238	31844252	.	.	.	ID=PPT 304;Parent=TE_BASE 304;name=ppt;color=#41ab5d
Chr01	feature	long_terminal_repeat	31844253	31846991	.	.	.	ID=LTR RIGHT 304-0;Parent=TE_BASE 304;name=ltr right;color=#f032e6
Chr01	feature	long_terminal_repeat	31836749	31839486	.	.	.	ID=LTR LEFT 304-0;Parent=TE_BASE 304;name=ltr left;color=#f032e6
Chr01	feature	target_site_duplication	31836744	31836748	.	.	.	ID=TSR LEFT 304;Parent=TE_BASE 304;name=tsr left;color=#333333
Chr01	feature	target_site_duplication	31846992	31846996	.	.	.	ID=TSR RIGHT 304;Parent=TE_BASE 304;name=tsr right;color=#333333
Chr01	feature	nested_repeat	31794514	31801830	.	.	.	ID=TE_BASE 305;name=TE_BASE 305;annot=Class_I::LTR::Ty1/copia::Tork;color=#a9a9a9
Chr01	feature	repeat_fragment	31794514	31801830	.	.	.	ID=TE 305-0;Parent=TE_BASE 305;name=TE 305;color=#a9a9a9
Chr01	feature	polypeptide_conserved_region	31795326	31796025	.	+	.	ID=DOMAIN 305-0-0;Parent=TE_BASE 305;annot=Class_I::LTR::Ty1/copia::Tork GAG_tork;name=GAG;color=#225ea8
Chr01	feature	polypeptide_conserved_region	31796172	31796406	.	+	.	ID=DOMAIN 305-1-0;Parent=TE_BASE 305;annot=Class_I::LTR::Ty1/copia::Tork AP_tork;name=PROT;color=#ffeda0
Chr01	feature	polypeptide_conserved_region	31796577	31797219	.	+	.	ID=DOMAIN 305-2-0;Parent=TE_BASE 305;annot=Class_I::LTR::Ty1/copia::Tork INT_tork;name=INT;color=#b10026
Chr01	feature	polypeptide_conserved_region	31797698	31798280	.	+	.	ID=DOMAIN 305-3-0;Parent=TE_BASE 305;annot=Class_I::LTR::Ty1/copia::Tork RT_tork;name=RT;color=#feb24c
Chr01	feature	polypeptide_conserved_region	31801165	31801564	.	+	.	ID=DOMAIN 305-4-0;Parent=TE_BASE 305;annot=Class_I::LTR::Ty1/copia::Tork RNaseH_tork;name=RH;color=#fc4e2a
Chr01	feature	primer_binding_site	31794716	31794735	.	.	.	ID=PBS 305;Parent=TE_BASE 305;name=pbs;color=#c7e9c0
Chr01	feature	RR_tract	31801647	31801661	.	.	.	ID=PPT 305;Parent=TE_BASE 305;name=ppt;color=#41ab5d
Chr01	feature	long_terminal_repeat	31801719	31801830	.	.	.	ID=LTR RIGHT 305-0;Parent=TE_BASE 305;name=ltr right;color=#f032e6
Chr01	feature	long_terminal_repeat	31794514	31794648	.	.	.	ID=LTR LEFT 305-0;Parent=TE_BASE 305;name=ltr left;color=#f032e6
Chr01	feature	nested_repeat	31696691	31702721	.	.	.	ID=TE_BASE 307;name=TE_BASE 307;annot=Class_I::LTR::Ty1/copia::Ivana;color=#a9a9a9
Chr01	feature	repeat_fragment	31696691	31702721	.	.	.	ID=TE 307-0;Parent=TE_BASE 307;name=TE 307;color=#a9a9a9
Chr01	feature	polypeptide_conserved_region	31699642	31699975	.	+	.	ID=DOMAIN 307-0-0;Parent=TE_BASE 307;annot=Class_I::LTR::Ty1/copia::Ale INT_retrofit;name=INT;color=#b10026
Chr01	feature	polypeptide_conserved_region	31700868	31701576	.	+	.	ID=DOMAIN 307-1-0;Parent=TE_BASE 307;annot=Class_I::LTR::Ty1/copia::Ivana RT_oryco;name=RT;color=#feb24c
Chr01	feature	primer_binding_site	31697839	31697855	.	.	.	ID=PBS 307;Parent=TE_BASE 307;name=pbs;color=#c7e9c0
Chr01	feature	long_terminal_repeat	31701588	31702721	.	.	.	ID=LTR RIGHT 307-0;Parent=TE_BASE 307;name=ltr right;color=#f032e6
Chr01	feature	long_terminal_repeat	31696691	31697833	.	.	.	ID=LTR LEFT 307-0;Parent=TE_BASE 307;name=ltr left;color=#f032e6
Chr01	feature	target_site_duplication	31696686	31696690	.	.	.	ID=TSR LEFT 307;Parent=TE_BASE 307;name=tsr left;color=#333333
Chr01	feature	target_site_duplication	31702722	31702726	.	.	.	ID=TSR RIGHT 307;Parent=TE_BASE 307;name=tsr right;color=#333333
Chr01	feature	nested_repeat	31494117	31516991	.	.	.	ID=TE_BASE 310;name=TE_BASE 310;annot=Class_I::LTR::Ty1/copia::Ivana;color=#a9a9a9
Chr01	feature	repeat_fragment	31494117	31516991	.	.	.	ID=TE 310-0;Parent=TE_BASE 310;name=TE 310;color=#a9a9a9
Chr01	feature	polypeptide_conserved_region	31497683	31498235	.	+	.	ID=DOMAIN 310-0-0;Parent=TE_BASE 310;annot=Class_I::LTR::Ty1/copia::Ale INT_retrofit;name=INT;color=#b10026
Chr01	feature	polypeptide_conserved_region	31498953	31499379	.	+	.	ID=DOMAIN 310-1-0;Parent=TE_BASE 310;annot=Class_I::LTR::Ty1/copia::Ivana RT_oryco;name=RT;color=#feb24c
Chr01	feature	primer_binding_site	31494811	31494834	.	.	.	ID=PBS 310;Parent=TE_BASE 310;name=pbs;color=#c7e9c0
Chr01	feature	RR_tract	31516273	31516287	.	.	.	ID=PPT 310;Parent=TE_BASE 310;name=ppt;color=#41ab5d
Chr01	feature	long_terminal_repeat	31516319	31516991	.	.	.	ID=LTR RIGHT 310-0;Parent=TE_BASE 310;name=ltr right;color=#f032e6
Chr01	feature	long_terminal_repeat	31494117	31494800	.	.	.	ID=LTR LEFT 310-0;Parent=TE_BASE 310;name=ltr left;color=#f032e6
Chr01	feature	nested_repeat	31478429	31487508	.	.	.	ID=TE_BASE 311;name=TE_BASE 311;annot=Class_I::LTR::Ty3/gypsy::chromovirus::Tekay;color=#a9a9a9
Chr01	feature	repeat_fragment	31478429	31487508	.	.	.	ID=TE 311-0;Parent=TE_BASE 311;name=TE 311;color=#a9a9a9
Chr01	feature	polypeptide_conserved_region	31481052	31481484	.	+	.	ID=DOMAIN 311-0-0;Parent=TE_BASE 311;annot=Class_I::LTR::Ty3/gypsy::chromovirus::Tekay GAG_del;name=GAG;color=#225ea8
Chr01	feature	polypeptide_conserved_region	31482102	31482348	.	+	.	ID=DOMAIN 311-1-0;Parent=TE_BASE 311;annot=Class_I::LTR::Ty3/gypsy::chromovirus::Tekay AP_del;name=PROT;color=#ffeda0
Chr01	feature	polypeptide_conserved_region	31482732	31483395	.	+	.	ID=DOMAIN 311-2-0;Parent=TE_BASE 311;annot=Class_I::LTR::Ty3/gypsy::chromovirus::Tekay RT_del;name=RT;color=#feb24c
Chr01	feature	polypeptide_conserved_region	31483536	31483881	.	+	.	ID=DOMAIN 311-3-0;Parent=TE_BASE 311;annot=Class_I::LTR::Ty3/gypsy::chromovirus::Tekay RNaseH_del;name=RH;color=#fc4e2a
Chr01	feature	polypeptide_conserved_region	31484202	31485237	.	+	.	ID=DOMAIN 311-4-0;Parent=TE_BASE 311;annot=Class_I::LTR::Ty3/gypsy::chromovirus::Tekay INT_del;name=INT;color=#b10026
Chr01	feature	polypeptide_conserved_region	31485297	31485444	.	+	.	ID=DOMAIN 311-5-0;Parent=TE_BASE 311;annot=Class_I::LTR::Ty3/gypsy::chromovirus::Tekay CHR_tekay_Lycopersicon;name=CHD;color=#6a51a3
Chr01	feature	primer_binding_site	31480431	31480447	.	.	.	ID=PBS 311;Parent=TE_BASE 311;name=pbs;color=#c7e9c0
Chr01	feature	RR_tract	31485499	31485513	.	.	.	ID=PPT 311;Parent=TE_BASE 311;name=ppt;color=#41ab5d
Chr01	feature	long_terminal_repeat	31485513	31487508	.	.	.	ID=LTR RIGHT 311-0;Parent=TE_BASE 311;name=ltr right;color=#f032e6
Chr01	feature	long_terminal_repeat	31478429	31480424	.	.	.	ID=LTR LEFT 311-0;Parent=TE_BASE 311;name=ltr left;color=#f032e6
Chr01	feature	target_site_duplication	31478424	31478428	.	.	.	ID=TSR LEFT 311;Parent=TE_BASE 311;name=tsr left;color=#333333
Chr01	feature	target_site_duplication	31487509	31487513	.	.	.	ID=TSR RIGHT 311;Parent=TE_BASE 311;name=tsr right;color=#333333
Chr01	feature	nested_repeat	31469349	31474849	.	.	.	ID=TE_BASE 312;name=TE_BASE 312;annot=Class_I::LTR::Ty1/copia::Tork;color=#a9a9a9
Chr01	feature	repeat_fragment	31469349	31474849	.	.	.	ID=TE 312-0;Parent=TE_BASE 312;name=TE 312;color=#a9a9a9
Chr01	feature	polypeptide_conserved_region	31470559	31471273	.	+	.	ID=DOMAIN 312-0-0;Parent=TE_BASE 312;annot=Class_I::LTR::Ty1/copia::Tork GAG_tork;name=GAG;color=#225ea8
Chr01	feature	polypeptide_conserved_region	31471375	31471624	.	+	.	ID=DOMAIN 312-1-0;Parent=TE_BASE 312;annot=Class_I::LTR::Ty1/copia::Tork AP_tork;name=PROT;color=#ffeda0
Chr01	feature	polypeptide_conserved_region	31471759	31472407	.	+	.	ID=DOMAIN 312-2-0;Parent=TE_BASE 312;annot=Class_I::LTR::Ty1/copia::Tork INT_tork;name=INT;color=#b10026
Chr01	feature	polypeptide_conserved_region	31472947	31473676	.	+	.	ID=DOMAIN 312-3-0;Parent=TE_BASE 312;annot=Class_I::LTR::Ty1/copia::Tork RT_tork;name=RT;color=#feb24c
Chr01	feature	polypeptide_conserved_region	31473982	31474381	.	+	.	ID=DOMAIN 312-4-0;Parent=TE_BASE 312;annot=Class_I::LTR::Ty1/copia::Tork RNaseH_tork;name=RH;color=#fc4e2a
Chr01	feature	primer_binding_site	31469747	31469765	.	.	.	ID=PBS 312;Parent=TE_BASE 312;name=pbs;color=#c7e9c0
Chr01	feature	RR_tract	31474430	31474444	.	.	.	ID=PPT 312;Parent=TE_BASE 312;name=ppt;color=#41ab5d
Chr01	feature	long_terminal_repeat	31474472	31474849	.	.	.	ID=LTR RIGHT 312-0;Parent=TE_BASE 312;name=ltr right;color=#f032e6
Chr01	feature	long_terminal_repeat	31469349	31469726	.	.	.	ID=LTR LEFT 312-0;Parent=TE_BASE 312;name=ltr left;color=#f032e6
Chr01	feature	target_site_duplication	31469344	31469348	.	.	.	ID=TSR LEFT 312;Parent=TE_BASE 312;name=tsr left;color=#333333
Chr01	feature	target_site_duplication	31474850	31474854	.	.	.	ID=TSR RIGHT 312;Parent=TE_BASE 312;name=tsr right;color=#333333
Chr01	feature	nested_repeat	31065167	31076515	.	.	.	ID=TE_BASE 315;name=TE_BASE 315;annot=Class_I::LTR::Ty3/gypsy::non-chromovirus::OTA::Ogre/Tat::Retand;color=#a9a9a9
Chr01	feature	repeat_fragment	31065167	31076515	.	.	.	ID=TE 315-0;Parent=TE_BASE 315;name=TE 315;color=#a9a9a9
Chr01	feature	polypeptide_conserved_region	31069887	31070250	.	-	.	ID=DOMAIN 315-0-0;Parent=TE_BASE 315;annot=Class_I::LTR::Ty3/gypsy::non-chromovirus::OTA::Ogre/Tat::Ogre;name=aRH;color=#fc4e2a
Chr01	feature	polypeptide_conserved_region	31070334	31070685	.	-	.	ID=DOMAIN 315-1-0;Parent=TE_BASE 315;annot=Class_I::LTR::Ty3/gypsy::non-chromovirus::OTA::Ogre/Tat::Retand RNaseH_tat;name=RH;color=#fc4e2a
Chr01	feature	polypeptide_conserved_region	31071175	31071517	.	-	.	ID=DOMAIN 315-2-0;Parent=TE_BASE 315;annot=Class_I::LTR::Ty3/gypsy::non-chromovirus::OTA::Ogre/Tat::Retand RT_tat;name=RT;color=#feb24c
Chr01	feature	polypeptide_conserved_region	31072846	31073164	.	-	.	ID=DOMAIN 315-3-0;Parent=TE_BASE 315;annot=Class_I::LTR::Ty3/gypsy::non-chromovirus::OTA::Ogre/Tat::Retand AP_tat;name=PROT;color=#ffeda0
Chr01	feature	polypeptide_conserved_region	31074726	31075023	.	-	.	ID=DOMAIN 315-4-0;Parent=TE_BASE 315;annot=Class_I::LTR::Ty3/gypsy::non-chromovirus::OTA::Ogre/Tat::Retand GAG_tat;name=GAG;color=#225ea8
Chr01	feature	long_terminal_repeat	31076427	31076515	.	.	.	ID=LTR LEFT 315-0;Parent=TE_BASE 315;name=ltr left;color=#f032e6
Chr01	feature	long_terminal_repeat	31065167	31065261	.	.	.	ID=LTR RIGHT 315-0;Parent=TE_BASE 315;name=ltr right;color=#f032e6
Chr01	feature	nested_repeat	30813829	30821729	.	.	.	ID=TE_BASE 317;name=TE_BASE 317;annot=Class_I::LTR::Ty3/gypsy::non-chromovirus::OTA::Athila;color=#a9a9a9
Chr01	feature	repeat_fragment	30813829	30821729	.	.	.	ID=TE 317-0;Parent=TE_BASE 317;name=TE 317;color=#a9a9a9
Chr01	feature	polypeptide_conserved_region	30816071	30816569	.	+	.	ID=DOMAIN 317-0-0;Parent=TE_BASE 317;annot=Class_I::LTR::Ty3/gypsy::non-chromovirus::OTA::Athila GAG_athila;name=GAG;color=#225ea8
Chr01	feature	polypeptide_conserved_region	30817709	30817913	.	+	.	ID=DOMAIN 317-1-0;Parent=TE_BASE 317;annot=Class_I::LTR::Ty3/gypsy::non-chromovirus::OTA::Athila AP_athila;name=PROT;color=#ffeda0
Chr01	feature	primer_binding_site	30815467	30815481	.	.	.	ID=PBS 317;Parent=TE_BASE 317;name=pbs;color=#c7e9c0
Chr01	feature	RR_tract	30820071	30820085	.	.	.	ID=PPT 317;Parent=TE_BASE 317;name=ppt;color=#41ab5d
Chr01	feature	long_terminal_repeat	30820102	30821729	.	.	.	ID=LTR RIGHT 317-0;Parent=TE_BASE 317;name=ltr right;color=#f032e6
Chr01	feature	long_terminal_repeat	30813829	30815456	.	.	.	ID=LTR LEFT 317-0;Parent=TE_BASE 317;name=ltr left;color=#f032e6
Chr01	feature	nested_repeat	30762626	30767112	.	.	.	ID=TE_BASE 318;name=TE_BASE 318;annot=Class_I::LTR::Ty1/copia::Ivana;color=#a9a9a9
Chr01	feature	repeat_fragment	30762626	30767112	.	.	.	ID=TE 318-0;Parent=TE_BASE 318;name=TE 318;color=#a9a9a9
Chr01	feature	polypeptide_conserved_region	30762883	30763285	.	-	.	ID=DOMAIN 318-0-0;Parent=TE_BASE 318;annot=Class_I::LTR::Ty1/copia::SIRE RNaseH_sire;name=RH;color=#fc4e2a
Chr01	feature	polypeptide_conserved_region	30763716	30764277	.	-	.	ID=DOMAIN 318-1-0;Parent=TE_BASE 318;annot=Class_I::LTR::Ty1/copia::Ivana RT_oryco;name=RT;color=#feb24c
Chr01	feature	polypeptide_conserved_region	30765027	30765642	.	-	.	ID=DOMAIN 318-2-0;Parent=TE_BASE 318;annot=Class_I::LTR::Ty1/copia::Ale INT_retrofit;name=INT;color=#b10026
Chr01	feature	long_terminal_repeat	30766935	30767112	.	.	.	ID=LTR LEFT 318-0;Parent=TE_BASE 318;name=ltr left;color=#f032e6
Chr01	feature	long_terminal_repeat	30762626	30762803	.	.	.	ID=LTR RIGHT 318-0;Parent=TE_BASE 318;name=ltr right;color=#f032e6
Chr01	feature	nested_repeat	30688299	30697886	.	.	.	ID=TE_BASE 319;name=TE_BASE 319;annot=Class_I::LTR::Ty3/gypsy::chromovirus::Reina;color=#a9a9a9
Chr01	feature	repeat_fragment	30688299	30697886	.	.	.	ID=TE 319-0;Parent=TE_BASE 319;name=TE 319;color=#a9a9a9
Chr01	feature	polypeptide_conserved_region	30692162	30692780	.	-	.	ID=DOMAIN 319-0-0;Parent=TE_BASE 319;annot=Class_I::LTR::Ty3/gypsy::chromovirus::Reina INT_reina;name=INT;color=#b10026
Chr01	feature	polypeptide_conserved_region	30693006	30693351	.	-	.	ID=DOMAIN 319-1-0;Parent=TE_BASE 319;annot=Class_I::LTR::Ty3/gypsy::chromovirus::Reina RNaseH_reina;name=RH;color=#fc4e2a
Chr01	feature	polypeptide_conserved_region	30693512	30694163	.	-	.	ID=DOMAIN 319-2-0;Parent=TE_BASE 319;annot=Class_I::LTR::Ty3/gypsy::chromovirus::Reina RT_reina;name=RT;color=#feb24c
Chr01	feature	primer_binding_site	30688566	30688581	.	.	.	ID=PBS 319;Parent=TE_BASE 319;name=ppt;color=#41ab5d
Chr01	feature	RR_tract	30697648	30697662	.	.	.	ID=PPT 319;Parent=TE_BASE 319;name=pbs;color=#c7e9c0
Chr01	feature	long_terminal_repeat	30697690	30697886	.	.	.	ID=LTR LEFT 319-0;Parent=TE_BASE 319;name=ltr left;color=#f032e6
Chr01	feature	long_terminal_repeat	30688299	30688492	.	.	.	ID=LTR RIGHT 319-0;Parent=TE_BASE 319;name=ltr right;color=#f032e6
Chr01	feature	nested_repeat	30659648	30673895	.	.	.	ID=TE_BASE 320;name=TE_BASE 320;annot=Class_I::LTR::Ty1/copia::Tork;color=#a9a9a9
Chr01	feature	repeat_fragment	30659648	30673895	.	.	.	ID=TE 320-0;Parent=TE_BASE 320;name=TE 320;color=#a9a9a9
Chr01	feature	polypeptide_conserved_region	30662637	30663024	.	+	.	ID=DOMAIN 320-0-0;Parent=TE_BASE 320;annot=Class_I::LTR::Ty1/copia::Tork INT_tork;name=INT;color=#b10026
Chr01	feature	polypeptide_conserved_region	30663818	30664550	.	+	.	ID=DOMAIN 320-1-0;Parent=TE_BASE 320;annot=Class_I::LTR::Ty1/copia::Tork RT_tork;name=RT;color=#feb24c
Chr01	feature	long_terminal_repeat	30673673	30673895	.	.	.	ID=LTR RIGHT 320-0;Parent=TE_BASE 320;name=ltr right;color=#f032e6
Chr01	feature	long_terminal_repeat	30659648	30659870	.	.	.	ID=LTR LEFT 320-0;Parent=TE_BASE 320;name=ltr left;color=#f032e6
Chr01	feature	nested_repeat	30332670	30337601	.	.	.	ID=TE_BASE 322;name=TE_BASE 322;annot=Class_I::LTR::Ty1/copia::Ivana;color=#a9a9a9
Chr01	feature	repeat_fragment	30332670	30337601	.	.	.	ID=TE 322-0;Parent=TE_BASE 322;name=TE 322;color=#a9a9a9
Chr01	feature	polypeptide_conserved_region	30333034	30333436	.	-	.	ID=DOMAIN 322-0-0;Parent=TE_BASE 322;annot=Class_I::LTR::Ty1/copia::Ivana RNaseH_oryco;name=RH;color=#fc4e2a
Chr01	feature	polypeptide_conserved_region	30333727	30334450	.	-	.	ID=DOMAIN 322-1-0;Parent=TE_BASE 322;annot=Class_I::LTR::Ty1/copia::Ivana RT_oryco;name=RT;color=#feb24c
Chr01	feature	polypeptide_conserved_region	30335179	30335833	.	-	.	ID=DOMAIN 322-2-0;Parent=TE_BASE 322;annot=Class_I::LTR::Ty1/copia::Ivana INT_oryco;name=INT;color=#b10026
Chr01	feature	polypeptide_conserved_region	30335992	30336238	.	-	.	ID=DOMAIN 322-3-0;Parent=TE_BASE 322;annot=Class_I::LTR::Ty1/copia::Ivana AP_oryco;name=PROT;color=#ffeda0
Chr01	feature	polypeptide_conserved_region	30336508	30337087	.	-	.	ID=DOMAIN 322-4-0;Parent=TE_BASE 322;annot=Class_I::LTR::Ty1/copia::Ivana GAG_oryco;name=GAG;color=#225ea8
Chr01	feature	long_terminal_repeat	30337339	30337601	.	.	.	ID=LTR LEFT 322-0;Parent=TE_BASE 322;name=ltr left;color=#f032e6
Chr01	feature	long_terminal_repeat	30332670	30332932	.	.	.	ID=LTR RIGHT 322-0;Parent=TE_BASE 322;name=ltr right;color=#f032e6
Chr01	feature	target_site_duplication	30332665	30332669	.	.	.	ID=TSR RIGHT 322;Parent=TE_BASE 322;name=tsr right;color=#333333
Chr01	feature	target_site_duplication	30337602	30337606	.	.	.	ID=TSR LEFT 322;Parent=TE_BASE 322;name=tsr left;color=#333333
Chr01	feature	nested_repeat	30310350	30315455	.	.	.	ID=TE_BASE 323;name=TE_BASE 323;annot=Class_I::LTR::Ty1/copia::Tork;color=#a9a9a9
Chr01	feature	repeat_fragment	30310350	30315455	.	.	.	ID=TE 323-0;Parent=TE_BASE 323;name=TE 323;color=#a9a9a9
Chr01	feature	polypeptide_conserved_region	30310919	30311318	.	-	.	ID=DOMAIN 323-0-0;Parent=TE_BASE 323;annot=Class_I::LTR::Ty1/copia::Tork RNaseH_tork;name=RH;color=#fc4e2a
Chr01	feature	polypeptide_conserved_region	30311624	30312080	.	-	.	ID=DOMAIN 323-1-0;Parent=TE_BASE 323;annot=Class_I::LTR::Ty1/copia::Tork RT_tork;name=RT;color=#feb24c
Chr01	feature	polypeptide_conserved_region	30312856	30313498	.	-	.	ID=DOMAIN 323-2-0;Parent=TE_BASE 323;annot=Class_I::LTR::Ty1/copia::Tork INT_tork;name=INT;color=#b10026
Chr01	feature	polypeptide_conserved_region	30313660	30313903	.	-	.	ID=DOMAIN 323-3-0;Parent=TE_BASE 323;annot=Class_I::LTR::Ty1/copia::Tork AP_tork;name=PROT;color=#ffeda0
Chr01	feature	polypeptide_conserved_region	30314155	30314746	.	-	.	ID=DOMAIN 323-4-0;Parent=TE_BASE 323;annot=Class_I::LTR::Ty1/copia::Tork GAG_tork;name=GAG;color=#225ea8
Chr01	feature	primer_binding_site	30310675	30310693	.	.	.	ID=PBS 323;Parent=TE_BASE 323;name=ppt;color=#41ab5d
Chr01	feature	RR_tract	30315157	30315171	.	.	.	ID=PPT 323;Parent=TE_BASE 323;name=pbs;color=#c7e9c0
Chr01	feature	long_terminal_repeat	30315171	30315455	.	.	.	ID=LTR LEFT 323-0;Parent=TE_BASE 323;name=ltr left;color=#f032e6
Chr01	feature	long_terminal_repeat	30310350	30310634	.	.	.	ID=LTR RIGHT 323-0;Parent=TE_BASE 323;name=ltr right;color=#f032e6
Chr01	feature	nested_repeat	30110972	30115641	.	.	.	ID=TE_BASE 325;name=TE_BASE 325;annot=Class_I::LTR::Ty1/copia::Ale;color=#a9a9a9
Chr01	feature	repeat_fragment	30110972	30115641	.	.	.	ID=TE 325-0;Parent=TE_BASE 325;name=TE 325;color=#a9a9a9
Chr01	feature	polypeptide_conserved_region	30111304	30111478	.	-	.	ID=DOMAIN 325-0-0;Parent=TE_BASE 325;annot=Class_I::LTR::Ty1/copia::SIRE RNaseH_sire;name=RH;color=#fc4e2a
Chr01	feature	polypeptide_conserved_region	30111988	30112705	.	-	.	ID=DOMAIN 325-1-0;Parent=TE_BASE 325;annot=Class_I::LTR::Ty1/copia::Ale RT_retrofit;name=RT;color=#feb24c
Chr01	feature	polypeptide_conserved_region	30113330	30113969	.	-	.	ID=DOMAIN 325-2-0;Parent=TE_BASE 325;annot=Class_I::LTR::Ty1/copia::Ale INT_retrofit;name=INT;color=#b10026
Chr01	feature	long_terminal_repeat	30115400	30115641	.	.	.	ID=LTR LEFT 325-0;Parent=TE_BASE 325;name=ltr left;color=#f032e6
Chr01	feature	long_terminal_repeat	30110972	30111215	.	.	.	ID=LTR RIGHT 325-0;Parent=TE_BASE 325;name=ltr right;color=#f032e6
Chr01	feature	nested_repeat	29868843	29870617	.	.	.	ID=TE_BASE 326;name=TE_BASE 326;annot=Class_I::LTR::Ty1/copia::Ivana;color=#a9a9a9
Chr01	feature	repeat_fragment	29868843	29870617	.	.	.	ID=TE 326-0;Parent=TE_BASE 326;name=TE 326;color=#a9a9a9
Chr01	feature	polypeptide_conserved_region	29869194	29869668	.	+	.	ID=DOMAIN 326-0-0;Parent=TE_BASE 326;annot=Class_I::LTR::Ty1/copia::Ivana RT_oryco;name=RT;color=#feb24c
Chr01	feature	polypeptide_conserved_region	29869968	29870370	.	+	.	ID=DOMAIN 326-1-0;Parent=TE_BASE 326;annot=Class_I::LTR::Ty1/copia::Ale RNaseH_retrofit;name=RH;color=#fc4e2a
Chr01	feature	primer_binding_site	29868977	29868994	.	.	.	ID=PBS 326;Parent=TE_BASE 326;name=pbs;color=#c7e9c0
Chr01	feature	RR_tract	29870439	29870453	.	.	.	ID=PPT 326;Parent=TE_BASE 326;name=ppt;color=#41ab5d
Chr01	feature	long_terminal_repeat	29870486	29870617	.	.	.	ID=LTR RIGHT 326-0;Parent=TE_BASE 326;name=ltr right;color=#f032e6
Chr01	feature	long_terminal_repeat	29868843	29868974	.	.	.	ID=LTR LEFT 326-0;Parent=TE_BASE 326;name=ltr left;color=#f032e6
Chr01	feature	nested_repeat	29799320	29803970	.	.	.	ID=TE_BASE 328;name=TE_BASE 328;annot=Class_I::LTR::Ty1/copia::Ale;color=#a9a9a9
Chr01	feature	repeat_fragment	29799320	29803970	.	.	.	ID=TE 328-0;Parent=TE_BASE 328;name=TE 328;color=#a9a9a9
Chr01	feature	polypeptide_conserved_region	29799652	29800474	.	+	.	ID=DOMAIN 328-0-0;Parent=TE_BASE 328;annot=Class_I::LTR::Ty1/copia::Alesia GAG_retrofit;name=GAG;color=#225ea8
Chr01	feature	polypeptide_conserved_region	29800606	29800840	.	+	.	ID=DOMAIN 328-1-0;Parent=TE_BASE 328;annot=Class_I::LTR::Ty1/copia::Alesia AP_retrofit;name=PROT;color=#ffeda0
Chr01	feature	polypeptide_conserved_region	29800998	29801631	.	+	.	ID=DOMAIN 328-2-0;Parent=TE_BASE 328;annot=Class_I::LTR::Ty1/copia::Ale INT_retrofit;name=INT;color=#b10026
Chr01	feature	polypeptide_conserved_region	29802291	29803002	.	+	.	ID=DOMAIN 328-3-0;Parent=TE_BASE 328;annot=Class_I::LTR::Ty1/copia::Ale RT_retrofit;name=RT;color=#feb24c
Chr01	feature	polypeptide_conserved_region	29803319	29803688	.	+	.	ID=DOMAIN 328-4-0;Parent=TE_BASE 328;annot=Class_I::LTR::Ty1/copia::Ale RNaseH_retrofit;name=RH;color=#fc4e2a
Chr01	feature	primer_binding_site	29799534	29799550	.	.	.	ID=PBS 328;Parent=TE_BASE 328;name=pbs;color=#c7e9c0
Chr01	feature	RR_tract	29803718	29803732	.	.	.	ID=PPT 328;Parent=TE_BASE 328;name=ppt;color=#41ab5d
Chr01	feature	long_terminal_repeat	29803763	29803970	.	.	.	ID=LTR RIGHT 328-0;Parent=TE_BASE 328;name=ltr right;color=#f032e6
Chr01	feature	long_terminal_repeat	29799320	29799531	.	.	.	ID=LTR LEFT 328-0;Parent=TE_BASE 328;name=ltr left;color=#f032e6
Chr01	feature	target_site_duplication	29799315	29799319	.	.	.	ID=TSR LEFT 328;Parent=TE_BASE 328;name=tsr left;color=#333333
Chr01	feature	target_site_duplication	29803971	29803975	.	.	.	ID=TSR RIGHT 328;Parent=TE_BASE 328;name=tsr right;color=#333333
Chr01	feature	nested_repeat	29684895	29708736	.	.	.	ID=TE_BASE 330;name=TE_BASE 330;annot=Class_I::LTR::Ty3/gypsy::non-chromovirus::OTA::Ogre/Tat::Retand;color=#a9a9a9
Chr01	feature	repeat_fragment	29684895	29708736	.	.	.	ID=TE 330-0;Parent=TE_BASE 330;name=TE 330;color=#a9a9a9
Chr01	feature	polypeptide_conserved_region	29691594	29691909	.	+	.	ID=DOMAIN 330-0-0;Parent=TE_BASE 330;annot=Class_I::LTR::Ty3/gypsy::non-chromovirus::OTA::Ogre/Tat::Retand GAG_tat;name=GAG;color=#225ea8
Chr01	feature	RR_tract	29708632	29708646	.	.	.	ID=PPT 330;Parent=TE_BASE 330;name=ppt;color=#41ab5d
Chr01	feature	long_terminal_repeat	29708673	29708736	.	.	.	ID=LTR RIGHT 330-0;Parent=TE_BASE 330;name=ltr right;color=#f032e6
Chr01	feature	long_terminal_repeat	29684895	29684962	.	.	.	ID=LTR LEFT 330-0;Parent=TE_BASE 330;name=ltr left;color=#f032e6
Chr01	feature	nested_repeat	29639734	29642427	.	.	.	ID=TE_BASE 332;name=TE_BASE 332;annot=Class_I::LTR::Ty1/copia::Ivana;color=#a9a9a9
Chr01	feature	repeat_fragment	29639734	29642427	.	.	.	ID=TE 332-0;Parent=TE_BASE 332;name=TE 332;color=#a9a9a9
Chr01	feature	polypeptide_conserved_region	29640207	29640468	.	+	.	ID=DOMAIN 332-0-0;Parent=TE_BASE 332;annot=Class_I::LTR::Ty1/copia::Ivana GAG_oryco;name=GAG;color=#225ea8
Chr01	feature	polypeptide_conserved_region	29640804	29641500	.	+	.	ID=DOMAIN 332-1-0;Parent=TE_BASE 332;annot=Class_I::LTR::Ty1/copia::Ivana RT_oryco;name=RT;color=#feb24c
Chr01	feature	long_terminal_repeat	29642372	29642427	.	.	.	ID=LTR RIGHT 332-0;Parent=TE_BASE 332;name=ltr right;color=#f032e6
Chr01	feature	long_terminal_repeat	29639734	29639788	.	.	.	ID=LTR LEFT 332-0;Parent=TE_BASE 332;name=ltr left;color=#f032e6
Chr01	feature	nested_repeat	29133454	29138321	.	.	.	ID=TE_BASE 334;name=TE_BASE 334;annot=Class_I::LTR::Ty1/copia::Ivana;color=#a9a9a9
Chr01	feature	repeat_fragment	29133454	29138321	.	.	.	ID=TE 334-0;Parent=TE_BASE 334;name=TE 334;color=#a9a9a9
Chr01	feature	polypeptide_conserved_region	29133701	29133833	.	-	.	ID=DOMAIN 334-0-0;Parent=TE_BASE 334;annot=Class_I::LTR::Ty1/copia::Ale RNaseH_retrofit;name=RH;color=#fc4e2a
Chr01	feature	polypeptide_conserved_region	29134354	29135068	.	-	.	ID=DOMAIN 334-1-0;Parent=TE_BASE 334;annot=Class_I::LTR::Ty1/copia::Ivana RT_oryco;name=RT;color=#feb24c
Chr01	feature	polypeptide_conserved_region	29135650	29136073	.	-	.	ID=DOMAIN 334-2-0;Parent=TE_BASE 334;annot=Class_I::LTR::Ty1/copia::Ale INT_retrofit;name=INT;color=#b10026
Chr01	feature	long_terminal_repeat	29138156	29138321	.	.	.	ID=LTR LEFT 334-0;Parent=TE_BASE 334;name=ltr left;color=#f032e6
Chr01	feature	long_terminal_repeat	29133454	29133619	.	.	.	ID=LTR RIGHT 334-0;Parent=TE_BASE 334;name=ltr right;color=#f032e6
Chr01	feature	target_site_duplication	29133449	29133453	.	.	.	ID=TSR RIGHT 334;Parent=TE_BASE 334;name=tsr right;color=#333333
Chr01	feature	target_site_duplication	29138322	29138326	.	.	.	ID=TSR LEFT 334;Parent=TE_BASE 334;name=tsr left;color=#333333
Chr01	feature	nested_repeat	28989744	29037907	.	.	.	ID=TE_BASE 338;name=TE_BASE 338;annot=Class_I::LTR::Ty1/copia::Ivana;color=#a9a9a9
Chr01	feature	repeat_fragment	28989744	29037907	.	.	.	ID=TE 338-0;Parent=TE_BASE 338;name=TE 338;color=#a9a9a9
Chr01	feature	polypeptide_conserved_region	29025760	29026552	.	+	.	ID=DOMAIN 338-0-0;Parent=TE_BASE 338;annot=Class_I::LTR::Ty1/copia::Ivana GAG_oryco;name=GAG;color=#225ea8
Chr01	feature	polypeptide_conserved_region	29026729	29026975	.	+	.	ID=DOMAIN 338-1-0;Parent=TE_BASE 338;annot=Class_I::LTR::Ty1/copia::Ivana AP_oryco;name=PROT;color=#ffeda0
Chr01	feature	polypeptide_conserved_region	29027125	29027776	.	+	.	ID=DOMAIN 338-2-0;Parent=TE_BASE 338;annot=Class_I::LTR::Ty1/copia::Ivana INT_oryco;name=INT;color=#b10026
Chr01	feature	polypeptide_conserved_region	29028427	29029141	.	+	.	ID=DOMAIN 338-3-0;Parent=TE_BASE 338;annot=Class_I::LTR::Ty1/copia::Ivana RT_oryco;name=RT;color=#feb24c
Chr01	feature	polypeptide_conserved_region	29029435	29029840	.	+	.	ID=DOMAIN 338-4-0;Parent=TE_BASE 338;annot=Class_I::LTR::Ty1/copia::Ivana RNaseH_oryco;name=RH;color=#fc4e2a
Chr01	feature	RR_tract	29036447	29036461	.	.	.	ID=PPT 338;Parent=TE_BASE 338;name=ppt;color=#41ab5d
Chr01	feature	long_terminal_repeat	29036506	29037907	.	.	.	ID=LTR RIGHT 338-0;Parent=TE_BASE 338;name=ltr right;color=#f032e6
Chr01	feature	long_terminal_repeat	28989744	28991140	.	.	.	ID=LTR LEFT 338-0;Parent=TE_BASE 338;name=ltr left;color=#f032e6
Chr01	feature	nested_repeat	28508679	28514178	.	.	.	ID=TE_BASE 342;name=TE_BASE 342;annot=Class_I::LTR::Ty1/copia::Ivana;color=#a9a9a9
Chr01	feature	repeat_fragment	28508679	28514178	.	.	.	ID=TE 342-0;Parent=TE_BASE 342;name=TE 342;color=#a9a9a9
Chr01	feature	polypeptide_conserved_region	28510823	28511162	.	+	.	ID=DOMAIN 342-0-0;Parent=TE_BASE 342;annot=Class_I::LTR::Ty1/copia::Ale INT_retrofit;name=INT;color=#b10026
Chr01	feature	polypeptide_conserved_region	28512130	28512589	.	+	.	ID=DOMAIN 342-1-0;Parent=TE_BASE 342;annot=Class_I::LTR::Ty1/copia::Ivana RT_oryco;name=RT;color=#feb24c
Chr01	feature	polypeptide_conserved_region	28513381	28513750	.	+	.	ID=DOMAIN 342-2-0;Parent=TE_BASE 342;annot=Class_I::LTR::Ty1/copia::Ale RNaseH_retrofit;name=RH;color=#fc4e2a
Chr01	feature	long_terminal_repeat	28513828	28514178	.	.	.	ID=LTR RIGHT 342-0;Parent=TE_BASE 342;name=ltr right;color=#f032e6
Chr01	feature	long_terminal_repeat	28508679	28509026	.	.	.	ID=LTR LEFT 342-0;Parent=TE_BASE 342;name=ltr left;color=#f032e6
Chr01	feature	target_site_duplication	28508674	28508678	.	.	.	ID=TSR LEFT 342;Parent=TE_BASE 342;name=tsr left;color=#333333
Chr01	feature	target_site_duplication	28514179	28514183	.	.	.	ID=TSR RIGHT 342;Parent=TE_BASE 342;name=tsr right;color=#333333
Chr01	feature	nested_repeat	28347639	28352564	.	.	.	ID=TE_BASE 345;name=TE_BASE 345;annot=Class_I::LTR::Ty1/copia::Ale;color=#a9a9a9
Chr01	feature	repeat_fragment	28347639	28352564	.	.	.	ID=TE 345-0;Parent=TE_BASE 345;name=TE 345;color=#a9a9a9
Chr01	feature	polypeptide_conserved_region	28349101	28349341	.	+	.	ID=DOMAIN 345-0-0;Parent=TE_BASE 345;annot=Class_I::LTR::Ty1/copia::Alesia AP_retrofit;name=PROT;color=#ffeda0
Chr01	feature	polypeptide_conserved_region	28349506	28350145	.	+	.	ID=DOMAIN 345-1-0;Parent=TE_BASE 345;annot=Class_I::LTR::Ty1/copia::Ale INT_retrofit;name=INT;color=#b10026
Chr01	feature	polypeptide_conserved_region	28351009	28351726	.	+	.	ID=DOMAIN 345-2-0;Parent=TE_BASE 345;annot=Class_I::LTR::Ty1/copia::Ale RT_retrofit;name=RT;color=#feb24c
Chr01	feature	polypeptide_conserved_region	28352011	28352413	.	+	.	ID=DOMAIN 345-3-0;Parent=TE_BASE 345;annot=Class_I::LTR::Ty1/copia::Ale RNaseH_retrofit;name=RH;color=#fc4e2a
Chr01	feature	long_terminal_repeat	28352498	28352564	.	.	.	ID=LTR RIGHT 345-0;Parent=TE_BASE 345;name=ltr right;color=#f032e6
Chr01	feature	long_terminal_repeat	28347639	28347704	.	.	.	ID=LTR LEFT 345-0;Parent=TE_BASE 345;name=ltr left;color=#f032e6
Chr01	feature	nested_repeat	28212039	28217401	.	.	.	ID=TE_BASE 346;name=TE_BASE 346;annot=Class_I::LTR::Ty3/gypsy::chromovirus::Reina;color=#a9a9a9
Chr01	feature	repeat_fragment	28212039	28217401	.	.	.	ID=TE 346-0;Parent=TE_BASE 346;name=TE 346;color=#a9a9a9
Chr01	feature	polypeptide_conserved_region	28212875	28213466	.	+	.	ID=DOMAIN 346-0-0;Parent=TE_BASE 346;annot=Class_I::LTR::Ty3/gypsy::chromovirus::Reina GAG_reina;name=GAG;color=#225ea8
Chr01	feature	polypeptide_conserved_region	28213679	28213940	.	+	.	ID=DOMAIN 346-1-0;Parent=TE_BASE 346;annot=Class_I::LTR::Ty3/gypsy::chromovirus::Reina AP_reina;name=PROT;color=#ffeda0
Chr01	feature	polypeptide_conserved_region	28214300	28214975	.	+	.	ID=DOMAIN 346-2-0;Parent=TE_BASE 346;annot=Class_I::LTR::Ty3/gypsy::chromovirus::Reina RT_reina;name=RT;color=#feb24c
Chr01	feature	polypeptide_conserved_region	28215113	28215458	.	+	.	ID=DOMAIN 346-3-0;Parent=TE_BASE 346;annot=Class_I::LTR::Ty3/gypsy::chromovirus::Reina RNaseH_reina;name=RH;color=#fc4e2a
Chr01	feature	polypeptide_conserved_region	28215683	28216715	.	+	.	ID=DOMAIN 346-4-0;Parent=TE_BASE 346;annot=Class_I::LTR::Ty3/gypsy::chromovirus::Reina INT_reina;name=INT;color=#b10026
Chr01	feature	primer_binding_site	28212535	28212550	.	.	.	ID=PBS 346;Parent=TE_BASE 346;name=pbs;color=#c7e9c0
Chr01	feature	long_terminal_repeat	28216941	28217401	.	.	.	ID=LTR RIGHT 346-0;Parent=TE_BASE 346;name=ltr right;color=#f032e6
Chr01	feature	long_terminal_repeat	28212039	28212503	.	.	.	ID=LTR LEFT 346-0;Parent=TE_BASE 346;name=ltr left;color=#f032e6
Chr01	feature	target_site_duplication	28212035	28212038	.	.	.	ID=TSR LEFT 346;Parent=TE_BASE 346;name=tsr left;color=#333333
Chr01	feature	target_site_duplication	28217402	28217405	.	.	.	ID=TSR RIGHT 346;Parent=TE_BASE 346;name=tsr right;color=#333333
Chr01	feature	nested_repeat	28203802	28208379	.	.	.	ID=TE_BASE 347;name=TE_BASE 347;annot=Class_I::LTR::Ty1/copia::Ivana;color=#a9a9a9
Chr01	feature	repeat_fragment	28203802	28208379	.	.	.	ID=TE 347-0;Parent=TE_BASE 347;name=TE 347;color=#a9a9a9
Chr01	feature	polypeptide_conserved_region	28205489	28206116	.	+	.	ID=DOMAIN 347-0-0;Parent=TE_BASE 347;annot=Class_I::LTR::Ty1/copia::Ale INT_retrofit;name=INT;color=#b10026
Chr01	feature	polypeptide_conserved_region	28206655	28207366	.	+	.	ID=DOMAIN 347-1-0;Parent=TE_BASE 347;annot=Class_I::LTR::Ty1/copia::Ivana RT_oryco;name=RT;color=#feb24c
Chr01	feature	polypeptide_conserved_region	28207663	28208062	.	+	.	ID=DOMAIN 347-2-0;Parent=TE_BASE 347;annot=Class_I::LTR::Ty1/copia::Ale RNaseH_retrofit;name=RH;color=#fc4e2a
Chr01	feature	long_terminal_repeat	28208306	28208379	.	.	.	ID=LTR RIGHT 347-0;Parent=TE_BASE 347;name=ltr right;color=#f032e6
Chr01	feature	long_terminal_repeat	28203802	28203875	.	.	.	ID=LTR LEFT 347-0;Parent=TE_BASE 347;name=ltr left;color=#f032e6
Chr01	feature	nested_repeat	27898762	27903425	.	.	.	ID=TE_BASE 350;name=TE_BASE 350;annot=Class_I::LTR::Ty3/gypsy::chromovirus::CRM;color=#a9a9a9
Chr01	feature	repeat_fragment	27898762	27903425	.	.	.	ID=TE 350-0;Parent=TE_BASE 350;name=TE 350;color=#a9a9a9
Chr01	feature	polypeptide_conserved_region	27899456	27899837	.	-	.	ID=DOMAIN 350-0-0;Parent=TE_BASE 350;annot=Class_I::LTR::Ty3/gypsy::chromovirus::CRM INT_crm;name=INT;color=#b10026
Chr01	feature	polypeptide_conserved_region	27900605	27901043	.	-	.	ID=DOMAIN 350-1-0;Parent=TE_BASE 350;annot=Class_I::LTR::Ty3/gypsy::chromovirus::CRM GAG_crm;name=GAG;color=#225ea8
Chr01	feature	primer_binding_site	27899180	27899199	.	.	.	ID=PBS 350;Parent=TE_BASE 350;name=ppt;color=#41ab5d
Chr01	feature	RR_tract	27902980	27902994	.	.	.	ID=PPT 350;Parent=TE_BASE 350;name=pbs;color=#c7e9c0
Chr01	feature	long_terminal_repeat	27903014	27903425	.	.	.	ID=LTR LEFT 350-0;Parent=TE_BASE 350;name=ltr left;color=#f032e6
Chr01	feature	long_terminal_repeat	27898762	27899173	.	.	.	ID=LTR RIGHT 350-0;Parent=TE_BASE 350;name=ltr right;color=#f032e6
Chr01	feature	target_site_duplication	27898757	27898761	.	.	.	ID=TSR RIGHT 350;Parent=TE_BASE 350;name=tsr right;color=#333333
Chr01	feature	target_site_duplication	27903426	27903430	.	.	.	ID=TSR LEFT 350;Parent=TE_BASE 350;name=tsr left;color=#333333
Chr01	feature	nested_repeat	27853890	27858724	.	.	.	ID=TE_BASE 351;name=TE_BASE 351;annot=Class_I::LTR::Ty1/copia::Ivana;color=#a9a9a9
Chr01	feature	repeat_fragment	27853890	27858724	.	.	.	ID=TE 351-0;Parent=TE_BASE 351;name=TE 351;color=#a9a9a9
Chr01	feature	polypeptide_conserved_region	27854320	27854893	.	+	.	ID=DOMAIN 351-0-0;Parent=TE_BASE 351;annot=Class_I::LTR::Ty1/copia::Ivana GAG_oryco;name=GAG;color=#225ea8
Chr01	feature	polypeptide_conserved_region	27855238	27855481	.	+	.	ID=DOMAIN 351-1-0;Parent=TE_BASE 351;annot=Class_I::LTR::Ty1/copia::Ivana AP_oryco;name=PROT;color=#ffeda0
Chr01	feature	polypeptide_conserved_region	27855637	27856291	.	+	.	ID=DOMAIN 351-2-0;Parent=TE_BASE 351;annot=Class_I::LTR::Ty1/copia::Ivana INT_oryco;name=INT;color=#b10026
Chr01	feature	polypeptide_conserved_region	27856924	27857647	.	+	.	ID=DOMAIN 351-3-0;Parent=TE_BASE 351;annot=Class_I::LTR::Ty1/copia::Ivana RT_oryco;name=RT;color=#feb24c
Chr01	feature	polypeptide_conserved_region	27857938	27858343	.	+	.	ID=DOMAIN 351-4-0;Parent=TE_BASE 351;annot=Class_I::LTR::Ty1/copia::Ivana RNaseH_oryco;name=RH;color=#fc4e2a
Chr01	feature	RR_tract	27858420	27858434	.	.	.	ID=PPT 351;Parent=TE_BASE 351;name=ppt;color=#41ab5d
Chr01	feature	long_terminal_repeat	27858434	27858724	.	.	.	ID=LTR RIGHT 351-0;Parent=TE_BASE 351;name=ltr right;color=#f032e6
Chr01	feature	long_terminal_repeat	27853890	27854180	.	.	.	ID=LTR LEFT 351-0;Parent=TE_BASE 351;name=ltr left;color=#f032e6
Chr01	feature	target_site_duplication	27853885	27853889	.	.	.	ID=TSR LEFT 351;Parent=TE_BASE 351;name=tsr left;color=#333333
Chr01	feature	target_site_duplication	27858725	27858729	.	.	.	ID=TSR RIGHT 351;Parent=TE_BASE 351;name=tsr right;color=#333333
Chr01	feature	nested_repeat	27786739	27791971	.	.	.	ID=TE_BASE 352;name=TE_BASE 352;annot=Class_I::LTR::Ty1/copia::Ale;color=#a9a9a9
Chr01	feature	repeat_fragment	27786739	27791971	.	.	.	ID=TE 352-0;Parent=TE_BASE 352;name=TE 352;color=#a9a9a9
Chr01	feature	polypeptide_conserved_region	27787113	27787518	.	-	.	ID=DOMAIN 352-0-0;Parent=TE_BASE 352;annot=Class_I::LTR::Ty1/copia::Ale RNaseH_retrofit;name=RH;color=#fc4e2a
Chr01	feature	polypeptide_conserved_region	27788513	27788942	.	-	.	ID=DOMAIN 352-1-0;Parent=TE_BASE 352;annot=Class_I::LTR::Ty1/copia::Ale RT_retrofit;name=RT;color=#feb24c
Chr01	feature	polypeptide_conserved_region	27789707	27790181	.	-	.	ID=DOMAIN 352-2-0;Parent=TE_BASE 352;annot=Class_I::LTR::Ty1/copia::Ale INT_retrofit;name=INT;color=#b10026
Chr01	feature	RR_tract	27791731	27791745	.	.	.	ID=PPT 352;Parent=TE_BASE 352;name=pbs;color=#c7e9c0
Chr01	feature	long_terminal_repeat	27791824	27791971	.	.	.	ID=LTR LEFT 352-0;Parent=TE_BASE 352;name=ltr left;color=#f032e6
Chr01	feature	long_terminal_repeat	27786739	27786886	.	.	.	ID=LTR RIGHT 352-0;Parent=TE_BASE 352;name=ltr right;color=#f032e6
Chr01	feature	nested_repeat	27758045	27766602	.	.	.	ID=TE_BASE 354;name=TE_BASE 354;annot=Class_I::LTR::Ty3/gypsy::non-chromovirus::OTA::Athila;color=#a9a9a9
Chr01	feature	repeat_fragment	27758045	27766602	.	.	.	ID=TE 354-0;Parent=TE_BASE 354;name=TE 354;color=#a9a9a9
Chr01	feature	polypeptide_conserved_region	27764384	27764663	.	-	.	ID=DOMAIN 354-0-0;Parent=TE_BASE 354;annot=Class_I::LTR::Ty3/gypsy::non-chromovirus::OTA::Athila AP_athila;name=PROT;color=#ffeda0
Chr01	feature	polypeptide_conserved_region	27765807	27766209	.	-	.	ID=DOMAIN 354-1-0;Parent=TE_BASE 354;annot=Class_I::LTR::Ty3/gypsy::non-chromovirus::OTA::Athila GAG_athila;name=GAG;color=#225ea8
Chr01	feature	primer_binding_site	27758387	27758404	.	.	.	ID=PBS 354;Parent=TE_BASE 354;name=ppt;color=#41ab5d
Chr01	feature	RR_tract	27766248	27766262	.	.	.	ID=PPT 354;Parent=TE_BASE 354;name=pbs;color=#c7e9c0
Chr01	feature	long_terminal_repeat	27766335	27766602	.	.	.	ID=LTR LEFT 354-0;Parent=TE_BASE 354;name=ltr left;color=#f032e6
Chr01	feature	long_terminal_repeat	27758045	27758306	.	.	.	ID=LTR RIGHT 354-0;Parent=TE_BASE 354;name=ltr right;color=#f032e6
Chr01	feature	nested_repeat	27594995	27622987	.	.	.	ID=TE_BASE 355;name=TE_BASE 355;annot=Class_I::LTR::Ty1/copia::Ale;color=#a9a9a9
Chr01	feature	repeat_fragment	27594995	27622987	.	.	.	ID=TE 355-0;Parent=TE_BASE 355;name=TE 355;color=#a9a9a9
Chr01	feature	polypeptide_conserved_region	27615460	27616027	.	+	.	ID=DOMAIN 355-0-0;Parent=TE_BASE 355;annot=Class_I::LTR::Ty1/copia::Alesia GAG_retrofit;name=GAG;color=#225ea8
Chr01	feature	polypeptide_conserved_region	27616477	27616717	.	+	.	ID=DOMAIN 355-1-0;Parent=TE_BASE 355;annot=Class_I::LTR::Ty1/copia::Alesia AP_retrofit;name=PROT;color=#ffeda0
Chr01	feature	polypeptide_conserved_region	27616882	27617518	.	+	.	ID=DOMAIN 355-2-0;Parent=TE_BASE 355;annot=Class_I::LTR::Ty1/copia::Ale INT_retrofit;name=INT;color=#b10026
Chr01	feature	polypeptide_conserved_region	27618379	27619096	.	+	.	ID=DOMAIN 355-3-0;Parent=TE_BASE 355;annot=Class_I::LTR::Ty1/copia::Ale RT_retrofit;name=RT;color=#feb24c
Chr01	feature	polypeptide_conserved_region	27619384	27619786	.	+	.	ID=DOMAIN 355-4-0;Parent=TE_BASE 355;annot=Class_I::LTR::Ty1/copia::Ale RNaseH_retrofit;name=RH;color=#fc4e2a
Chr01	feature	RR_tract	27622903	27622917	.	.	.	ID=PPT 355;Parent=TE_BASE 355;name=ppt;color=#41ab5d
Chr01	feature	long_terminal_repeat	27622919	27622987	.	.	.	ID=LTR RIGHT 355-0;Parent=TE_BASE 355;name=ltr right;color=#f032e6
Chr01	feature	long_terminal_repeat	27594995	27595063	.	.	.	ID=LTR LEFT 355-0;Parent=TE_BASE 355;name=ltr left;color=#f032e6
Chr01	feature	nested_repeat	27198413	27203468	.	.	.	ID=TE_BASE 359;name=TE_BASE 359;annot=Class_I::LTR::Ty1/copia::Ivana;color=#a9a9a9
Chr01	feature	repeat_fragment	27198413	27203468	.	.	.	ID=TE 359-0;Parent=TE_BASE 359;name=TE 359;color=#a9a9a9
Chr01	feature	polypeptide_conserved_region	27200278	27200905	.	+	.	ID=DOMAIN 359-0-0;Parent=TE_BASE 359;annot=Class_I::LTR::Ty1/copia::Ale INT_retrofit;name=INT;color=#b10026
Chr01	feature	polypeptide_conserved_region	27201817	27202534	.	+	.	ID=DOMAIN 359-1-0;Parent=TE_BASE 359;annot=Class_I::LTR::Ty1/copia::Ivana RT_oryco;name=RT;color=#feb24c
Chr01	feature	polypeptide_conserved_region	27202837	27203047	.	+	.	ID=DOMAIN 359-2-0;Parent=TE_BASE 359;annot=Class_I::LTR::Ty1/copia::Ale RNaseH_retrofit;name=RH;color=#fc4e2a
Chr01	feature	long_terminal_repeat	27203313	27203468	.	.	.	ID=LTR RIGHT 359-0;Parent=TE_BASE 359;name=ltr right;color=#f032e6
Chr01	feature	long_terminal_repeat	27198413	27198568	.	.	.	ID=LTR LEFT 359-0;Parent=TE_BASE 359;name=ltr left;color=#f032e6
Chr01	feature	target_site_duplication	27198409	27198412	.	.	.	ID=TSR LEFT 359;Parent=TE_BASE 359;name=tsr left;color=#333333
Chr01	feature	target_site_duplication	27203469	27203472	.	.	.	ID=TSR RIGHT 359;Parent=TE_BASE 359;name=tsr right;color=#333333
Chr01	feature	nested_repeat	27059096	27064066	.	.	.	ID=TE_BASE 360;name=TE_BASE 360;annot=Class_I::LTR::Ty1/copia::Ivana;color=#a9a9a9
Chr01	feature	repeat_fragment	27059096	27064066	.	.	.	ID=TE 360-0;Parent=TE_BASE 360;name=TE 360;color=#a9a9a9
Chr01	feature	polypeptide_conserved_region	27059315	27059816	.	+	.	ID=DOMAIN 360-0-0;Parent=TE_BASE 360;annot=Class_I::LTR::Ty1/copia::Ivana GAG_oryco;name=GAG;color=#225ea8
Chr01	feature	polypeptide_conserved_region	27060266	27060512	.	+	.	ID=DOMAIN 360-1-0;Parent=TE_BASE 360;annot=Class_I::LTR::Ty1/copia::Ivana AP_oryco;name=PROT;color=#ffeda0
Chr01	feature	polypeptide_conserved_region	27060652	27061075	.	+	.	ID=DOMAIN 360-2-0;Parent=TE_BASE 360;annot=Class_I::LTR::Ty1/copia::Ivana INT_oryco;name=INT;color=#b10026
Chr01	feature	polypeptide_conserved_region	27063560	27063734	.	+	.	ID=DOMAIN 360-3-0;Parent=TE_BASE 360;annot=Class_I::LTR::Ty1/copia::Ivana RNaseH_oryco;name=RH;color=#fc4e2a
Chr01	feature	primer_binding_site	27059155	27059174	.	.	.	ID=PBS 360;Parent=TE_BASE 360;name=pbs;color=#c7e9c0
Chr01	feature	long_terminal_repeat	27064028	27064066	.	.	.	ID=LTR RIGHT 360-0;Parent=TE_BASE 360;name=ltr right;color=#f032e6
Chr01	feature	long_terminal_repeat	27059096	27059134	.	.	.	ID=LTR LEFT 360-0;Parent=TE_BASE 360;name=ltr left;color=#f032e6
Chr01	feature	nested_repeat	27041821	27047377	.	.	.	ID=TE_BASE 361;name=TE_BASE 361;annot=Class_I::LTR::Ty1/copia::Tork;color=#a9a9a9
Chr01	feature	repeat_fragment	27041821	27047377	.	.	.	ID=TE 361-0;Parent=TE_BASE 361;name=TE 361;color=#a9a9a9
Chr01	feature	polypeptide_conserved_region	27043218	27043458	.	+	.	ID=DOMAIN 361-0-0;Parent=TE_BASE 361;annot=Class_I::LTR::Ty1/copia::Tork AP_tork;name=PROT;color=#ffeda0
Chr01	feature	polypeptide_conserved_region	27043829	27044126	.	+	.	ID=DOMAIN 361-1-0;Parent=TE_BASE 361;annot=Class_I::LTR::Ty1/copia::Ivana INT_oryco;name=INT;color=#b10026
Chr01	feature	polypeptide_conserved_region	27044781	27045471	.	+	.	ID=DOMAIN 361-2-0;Parent=TE_BASE 361;annot=Class_I::LTR::Ty1/copia::Tork RT_tork;name=RT;color=#feb24c
Chr01	feature	polypeptide_conserved_region	27045759	27045930	.	+	.	ID=DOMAIN 361-3-0;Parent=TE_BASE 361;annot=Class_I::LTR::Ty1/copia::Lyco RNaseH_pCretro;name=RH;color=#fc4e2a
Chr01	feature	primer_binding_site	27042311	27042328	.	.	.	ID=PBS 361;Parent=TE_BASE 361;name=pbs;color=#c7e9c0
Chr01	feature	RR_tract	27046937	27046951	.	.	.	ID=PPT 361;Parent=TE_BASE 361;name=ppt;color=#41ab5d
Chr01	feature	long_terminal_repeat	27046955	27047377	.	.	.	ID=LTR RIGHT 361-0;Parent=TE_BASE 361;name=ltr right;color=#f032e6
Chr01	feature	long_terminal_repeat	27041821	27042241	.	.	.	ID=LTR LEFT 361-0;Parent=TE_BASE 361;name=ltr left;color=#f032e6
Chr01	feature	nested_repeat	27003137	27007852	.	.	.	ID=TE_BASE 362;name=TE_BASE 362;annot=Class_I::LTR::Ty1/copia::Ale;color=#a9a9a9
Chr01	feature	repeat_fragment	27003137	27007852	.	.	.	ID=TE 362-0;Parent=TE_BASE 362;name=TE 362;color=#a9a9a9
Chr01	feature	polypeptide_conserved_region	27003531	27003777	.	+	.	ID=DOMAIN 362-0-0;Parent=TE_BASE 362;annot=Class_I::LTR::Ty1/copia::Alesia GAG_retrofit;name=GAG;color=#225ea8
Chr01	feature	polypeptide_conserved_region	27004930	27005473	.	+	.	ID=DOMAIN 362-1-0;Parent=TE_BASE 362;annot=Class_I::LTR::Ty1/copia::Ale INT_retrofit;name=INT;color=#b10026
Chr01	feature	polypeptide_conserved_region	27006124	27006487	.	+	.	ID=DOMAIN 362-2-0;Parent=TE_BASE 362;annot=Class_I::LTR::Ty1/copia::Ale RT_retrofit;name=RT;color=#feb24c
Chr01	feature	polypeptide_conserved_region	27007087	27007489	.	+	.	ID=DOMAIN 362-3-0;Parent=TE_BASE 362;annot=Class_I::LTR::Ty1/copia::Ale RNaseH_retrofit;name=RH;color=#fc4e2a
Chr01	feature	RR_tract	27007569	27007583	.	.	.	ID=PPT 362;Parent=TE_BASE 362;name=ppt;color=#41ab5d
Chr01	feature	long_terminal_repeat	27007589	27007852	.	.	.	ID=LTR RIGHT 362-0;Parent=TE_BASE 362;name=ltr right;color=#f032e6
Chr01	feature	long_terminal_repeat	27003137	27003400	.	.	.	ID=LTR LEFT 362-0;Parent=TE_BASE 362;name=ltr left;color=#f032e6
Chr01	feature	nested_repeat	26964528	26969185	.	.	.	ID=TE_BASE 364;name=TE_BASE 364;annot=Class_I::LTR::Ty1/copia::Ale;color=#a9a9a9
Chr01	feature	repeat_fragment	26964528	26969185	.	.	.	ID=TE 364-0;Parent=TE_BASE 364;name=TE 364;color=#a9a9a9
Chr01	feature	polypeptide_conserved_region	26966209	26966842	.	+	.	ID=DOMAIN 364-0-0;Parent=TE_BASE 364;annot=Class_I::LTR::Ty1/copia::Ale INT_retrofit;name=INT;color=#b10026
Chr01	feature	polypeptide_conserved_region	26967472	26968195	.	+	.	ID=DOMAIN 364-1-0;Parent=TE_BASE 364;annot=Class_I::LTR::Ty1/copia::Ale RT_retrofit;name=RT;color=#feb24c
Chr01	feature	polypeptide_conserved_region	26968486	26968885	.	+	.	ID=DOMAIN 364-2-0;Parent=TE_BASE 364;annot=Class_I::LTR::Ty1/copia::Ale RNaseH_retrofit;name=RH;color=#fc4e2a
Chr01	feature	primer_binding_site	26964800	26964819	.	.	.	ID=PBS 364;Parent=TE_BASE 364;name=pbs;color=#c7e9c0
Chr01	feature	RR_tract	26968918	26968932	.	.	.	ID=PPT 364;Parent=TE_BASE 364;name=ppt;color=#41ab5d
Chr01	feature	long_terminal_repeat	26968963	26969185	.	.	.	ID=LTR RIGHT 364-0;Parent=TE_BASE 364;name=ltr right;color=#f032e6
Chr01	feature	long_terminal_repeat	26964528	26964748	.	.	.	ID=LTR LEFT 364-0;Parent=TE_BASE 364;name=ltr left;color=#f032e6
Chr01	feature	nested_repeat	26952717	26958074	.	.	.	ID=TE_BASE 365;name=TE_BASE 365;annot=Class_I::LTR::Ty1/copia::Tork;color=#a9a9a9
Chr01	feature	repeat_fragment	26952717	26958074	.	.	.	ID=TE 365-0;Parent=TE_BASE 365;name=TE 365;color=#a9a9a9
Chr01	feature	polypeptide_conserved_region	26953596	26954295	.	+	.	ID=DOMAIN 365-0-0;Parent=TE_BASE 365;annot=Class_I::LTR::Ty1/copia::Tork GAG_tork;name=GAG;color=#225ea8
Chr01	feature	polypeptide_conserved_region	26954445	26954679	.	+	.	ID=DOMAIN 365-1-0;Parent=TE_BASE 365;annot=Class_I::LTR::Ty1/copia::Tork AP_tork;name=PROT;color=#ffeda0
Chr01	feature	polypeptide_conserved_region	26954850	26955492	.	+	.	ID=DOMAIN 365-2-0;Parent=TE_BASE 365;annot=Class_I::LTR::Ty1/copia::Tork INT_tork;name=INT;color=#b10026
Chr01	feature	polypeptide_conserved_region	26955988	26956723	.	+	.	ID=DOMAIN 365-3-0;Parent=TE_BASE 365;annot=Class_I::LTR::Ty1/copia::Tork RT_tork;name=RT;color=#feb24c
Chr01	feature	polypeptide_conserved_region	26957032	26957431	.	+	.	ID=DOMAIN 365-4-0;Parent=TE_BASE 365;annot=Class_I::LTR::Ty1/copia::Tork RNaseH_tork;name=RH;color=#fc4e2a
Chr01	feature	primer_binding_site	26953236	26953253	.	.	.	ID=PBS 365;Parent=TE_BASE 365;name=pbs;color=#c7e9c0
Chr01	feature	RR_tract	26957515	26957529	.	.	.	ID=PPT 365;Parent=TE_BASE 365;name=ppt;color=#41ab5d
Chr01	feature	long_terminal_repeat	26957586	26958074	.	.	.	ID=LTR RIGHT 365-0;Parent=TE_BASE 365;name=ltr right;color=#f032e6
Chr01	feature	long_terminal_repeat	26952717	26953232	.	.	.	ID=LTR LEFT 365-0;Parent=TE_BASE 365;name=ltr left;color=#f032e6
Chr01	feature	target_site_duplication	26952712	26952716	.	.	.	ID=TSR LEFT 365;Parent=TE_BASE 365;name=tsr left;color=#333333
Chr01	feature	target_site_duplication	26958075	26958079	.	.	.	ID=TSR RIGHT 365;Parent=TE_BASE 365;name=tsr right;color=#333333
Chr01	feature	nested_repeat	26878792	26882753	.	.	.	ID=TE_BASE 368;name=TE_BASE 368;annot=Class_I::LTR::Ty1/copia::Ivana;color=#a9a9a9
Chr01	feature	repeat_fragment	26878792	26882753	.	.	.	ID=TE 368-0;Parent=TE_BASE 368;name=TE 368;color=#a9a9a9
Chr01	feature	polypeptide_conserved_region	26881389	26881962	.	+	.	ID=DOMAIN 368-0-0;Parent=TE_BASE 368;annot=Class_I::LTR::Ty1/copia::Ivana RT_oryco;name=RT;color=#feb24c
Chr01	feature	polypeptide_conserved_region	26882259	26882544	.	+	.	ID=DOMAIN 368-1-0;Parent=TE_BASE 368;annot=Class_I::LTR::Ty1/copia::Ale RNaseH_retrofit;name=RH;color=#fc4e2a
Chr01	feature	RR_tract	26882591	26882605	.	.	.	ID=PPT 368;Parent=TE_BASE 368;name=ppt;color=#41ab5d
Chr01	feature	long_terminal_repeat	26882646	26882753	.	.	.	ID=LTR RIGHT 368-0;Parent=TE_BASE 368;name=ltr right;color=#f032e6
Chr01	feature	long_terminal_repeat	26878792	26878902	.	.	.	ID=LTR LEFT 368-0;Parent=TE_BASE 368;name=ltr left;color=#f032e6
Chr01	feature	nested_repeat	26621688	26626205	.	.	.	ID=TE_BASE 370;name=TE_BASE 370;annot=Class_I::LTR::Ty1/copia::Ivana;color=#a9a9a9
Chr01	feature	repeat_fragment	26621688	26626205	.	.	.	ID=TE 370-0;Parent=TE_BASE 370;name=TE 370;color=#a9a9a9
Chr01	feature	polypeptide_conserved_region	26622106	26622400	.	-	.	ID=DOMAIN 370-0-0;Parent=TE_BASE 370;annot=Class_I::LTR::Ty1/copia::Ivana RNaseH_oryco;name=RH;color=#fc4e2a
Chr01	feature	polypeptide_conserved_region	26622691	26623414	.	-	.	ID=DOMAIN 370-1-0;Parent=TE_BASE 370;annot=Class_I::LTR::Ty1/copia::Ivana RT_oryco;name=RT;color=#feb24c
Chr01	feature	polypeptide_conserved_region	26623794	26624355	.	-	.	ID=DOMAIN 370-2-0;Parent=TE_BASE 370;annot=Class_I::LTR::Ty1/copia::Ivana INT_oryco;name=INT;color=#b10026
Chr01	feature	polypeptide_conserved_region	26624578	26624824	.	-	.	ID=DOMAIN 370-3-0;Parent=TE_BASE 370;annot=Class_I::LTR::Ty1/copia::Ivana AP_oryco;name=PROT;color=#ffeda0
Chr01	feature	polypeptide_conserved_region	26625201	26625774	.	-	.	ID=DOMAIN 370-4-0;Parent=TE_BASE 370;annot=Class_I::LTR::Ty1/copia::Ivana GAG_oryco;name=GAG;color=#225ea8
Chr01	feature	long_terminal_repeat	26625946	26626205	.	.	.	ID=LTR LEFT 370-0;Parent=TE_BASE 370;name=ltr left;color=#f032e6
Chr01	feature	long_terminal_repeat	26621688	26621947	.	.	.	ID=LTR RIGHT 370-0;Parent=TE_BASE 370;name=ltr right;color=#f032e6
Chr01	feature	nested_repeat	26079253	26086189	.	.	.	ID=TE_BASE 376;name=TE_BASE 376;annot=Class_I::LTR::Ty3/gypsy::non-chromovirus::OTA::Athila;color=#a9a9a9
Chr01	feature	repeat_fragment	26079253	26086189	.	.	.	ID=TE 376-0;Parent=TE_BASE 376;name=TE 376;color=#a9a9a9
Chr01	feature	polypeptide_conserved_region	26083788	26084280	.	-	.	ID=DOMAIN 376-0-0;Parent=TE_BASE 376;annot=Class_I::LTR::Ty3/gypsy::non-chromovirus::OTA::Athila GAG_athila;name=GAG;color=#225ea8
Chr01	feature	primer_binding_site	26080216	26080234	.	.	.	ID=PBS 376;Parent=TE_BASE 376;name=ppt;color=#41ab5d
Chr01	feature	long_terminal_repeat	26085316	26086189	.	.	.	ID=LTR LEFT 376-0;Parent=TE_BASE 376;name=ltr left;color=#f032e6
Chr01	feature	long_terminal_repeat	26079253	26080147	.	.	.	ID=LTR RIGHT 376-0;Parent=TE_BASE 376;name=ltr right;color=#f032e6
Chr01	feature	nested_repeat	25636596	25641817	.	.	.	ID=TE_BASE 378;name=TE_BASE 378;annot=Class_I::LTR::Ty3/gypsy::chromovirus::Reina;color=#a9a9a9
Chr01	feature	repeat_fragment	25636596	25641817	.	.	.	ID=TE 378-0;Parent=TE_BASE 378;name=TE 378;color=#a9a9a9
Chr01	feature	polypeptide_conserved_region	25638122	25638353	.	+	.	ID=DOMAIN 378-0-0;Parent=TE_BASE 378;annot=Class_I::LTR::Ty3/gypsy::chromovirus::Reina AP_reina;name=PROT;color=#ffeda0
Chr01	feature	polypeptide_conserved_region	25638742	25639417	.	+	.	ID=DOMAIN 378-1-0;Parent=TE_BASE 378;annot=Class_I::LTR::Ty3/gypsy::chromovirus::Reina RT_reina;name=RT;color=#feb24c
Chr01	feature	polypeptide_conserved_region	25639728	25639896	.	+	.	ID=DOMAIN 378-2-0;Parent=TE_BASE 378;annot=Class_I::LTR::Ty3/gypsy::chromovirus::Reina RNaseH_reina;name=RH;color=#fc4e2a
Chr01	feature	polypeptide_conserved_region	25640121	25641138	.	+	.	ID=DOMAIN 378-3-0;Parent=TE_BASE 378;annot=Class_I::LTR::Ty3/gypsy::chromovirus::Reina INT_reina;name=INT;color=#b10026
Chr01	feature	primer_binding_site	25637059	25637074	.	.	.	ID=PBS 378;Parent=TE_BASE 378;name=pbs;color=#c7e9c0
Chr01	feature	RR_tract	25641313	25641327	.	.	.	ID=PPT 378;Parent=TE_BASE 378;name=ppt;color=#41ab5d
Chr01	feature	long_terminal_repeat	25641401	25641817	.	.	.	ID=LTR RIGHT 378-0;Parent=TE_BASE 378;name=ltr right;color=#f032e6
Chr01	feature	long_terminal_repeat	25636596	25637010	.	.	.	ID=LTR LEFT 378-0;Parent=TE_BASE 378;name=ltr left;color=#f032e6
Chr01	feature	target_site_duplication	25636591	25636595	.	.	.	ID=TSR LEFT 378;Parent=TE_BASE 378;name=tsr left;color=#333333
Chr01	feature	target_site_duplication	25641818	25641822	.	.	.	ID=TSR RIGHT 378;Parent=TE_BASE 378;name=tsr right;color=#333333
Chr01	feature	nested_repeat	25545746	25586046	.	.	.	ID=TE_BASE 379;name=TE_BASE 379;annot=Class_I::LTR::Ty1/copia::Ivana;color=#a9a9a9
Chr01	feature	repeat_fragment	25545746	25586046	.	.	.	ID=TE 379-0;Parent=TE_BASE 379;name=TE 379;color=#a9a9a9
Chr01	feature	polypeptide_conserved_region	25558169	25558574	.	-	.	ID=DOMAIN 379-0-0;Parent=TE_BASE 379;annot=Class_I::LTR::Ty1/copia::Ivana RNaseH_oryco;name=RH;color=#fc4e2a
Chr01	feature	polypeptide_conserved_region	25558862	25559585	.	-	.	ID=DOMAIN 379-1-0;Parent=TE_BASE 379;annot=Class_I::LTR::Ty1/copia::Ivana RT_oryco;name=RT;color=#feb24c
Chr01	feature	polypeptide_conserved_region	25560279	25560933	.	-	.	ID=DOMAIN 379-2-0;Parent=TE_BASE 379;annot=Class_I::LTR::Ty1/copia::Ivana INT_oryco;name=INT;color=#b10026
Chr01	feature	polypeptide_conserved_region	25561137	25561344	.	-	.	ID=DOMAIN 379-3-0;Parent=TE_BASE 379;annot=Class_I::LTR::Ty1/copia::Ivana AP_oryco;name=PROT;color=#ffeda0
Chr01	feature	polypeptide_conserved_region	25561541	25562096	.	-	.	ID=DOMAIN 379-4-0;Parent=TE_BASE 379;annot=Class_I::LTR::Ty1/copia::Ivana GAG_oryco;name=GAG;color=#225ea8
Chr01	feature	long_terminal_repeat	25585920	25586046	.	.	.	ID=LTR LEFT 379-0;Parent=TE_BASE 379;name=ltr left;color=#f032e6
Chr01	feature	long_terminal_repeat	25545746	25545872	.	.	.	ID=LTR RIGHT 379-0;Parent=TE_BASE 379;name=ltr right;color=#f032e6
Chr01	feature	target_site_duplication	25545742	25545745	.	.	.	ID=TSR RIGHT 379;Parent=TE_BASE 379;name=tsr right;color=#333333
Chr01	feature	target_site_duplication	25586047	25586050	.	.	.	ID=TSR LEFT 379;Parent=TE_BASE 379;name=tsr left;color=#333333
Chr01	feature	nested_repeat	25144252	25149565	.	.	.	ID=TE_BASE 381;name=TE_BASE 381;annot=Class_I::LTR::Ty1/copia::Ivana;color=#a9a9a9
Chr01	feature	repeat_fragment	25144252	25149565	.	.	.	ID=TE 381-0;Parent=TE_BASE 381;name=TE 381;color=#a9a9a9
Chr01	feature	polypeptide_conserved_region	25146381	25146948	.	+	.	ID=DOMAIN 381-0-0;Parent=TE_BASE 381;annot=Class_I::LTR::Ty1/copia::Ale INT_retrofit;name=INT;color=#b10026
Chr01	feature	polypeptide_conserved_region	25147710	25148421	.	+	.	ID=DOMAIN 381-1-0;Parent=TE_BASE 381;annot=Class_I::LTR::Ty1/copia::Ivana RT_oryco;name=RT;color=#feb24c
Chr01	feature	polypeptide_conserved_region	25148721	25149123	.	+	.	ID=DOMAIN 381-2-0;Parent=TE_BASE 381;annot=Class_I::LTR::Ty1/copia::Ale RNaseH_retrofit;name=RH;color=#fc4e2a
Chr01	feature	primer_binding_site	25144599	25144618	.	.	.	ID=PBS 381;Parent=TE_BASE 381;name=pbs;color=#c7e9c0
Chr01	feature	long_terminal_repeat	25149201	25149565	.	.	.	ID=LTR RIGHT 381-0;Parent=TE_BASE 381;name=ltr right;color=#f032e6
Chr01	feature	long_terminal_repeat	25144252	25144596	.	.	.	ID=LTR LEFT 381-0;Parent=TE_BASE 381;name=ltr left;color=#f032e6
Chr01	feature	target_site_duplication	25144247	25144251	.	.	.	ID=TSR LEFT 381;Parent=TE_BASE 381;name=tsr left;color=#333333
Chr01	feature	target_site_duplication	25149566	25149570	.	.	.	ID=TSR RIGHT 381;Parent=TE_BASE 381;name=tsr right;color=#333333
Chr01	feature	nested_repeat	25085488	25090407	.	.	.	ID=TE_BASE 382;name=TE_BASE 382;annot=Class_I::LTR::Ty1/copia::Ale;color=#a9a9a9
Chr01	feature	repeat_fragment	25085488	25090407	.	.	.	ID=TE 382-0;Parent=TE_BASE 382;name=TE 382;color=#a9a9a9
Chr01	feature	polypeptide_conserved_region	25085859	25086261	.	-	.	ID=DOMAIN 382-0-0;Parent=TE_BASE 382;annot=Class_I::LTR::Ty1/copia::Ale RNaseH_retrofit;name=RH;color=#fc4e2a
Chr01	feature	polypeptide_conserved_region	25086546	25087269	.	-	.	ID=DOMAIN 382-1-0;Parent=TE_BASE 382;annot=Class_I::LTR::Ty1/copia::Ale RT_retrofit;name=RT;color=#feb24c
Chr01	feature	polypeptide_conserved_region	25088028	25088667	.	-	.	ID=DOMAIN 382-2-0;Parent=TE_BASE 382;annot=Class_I::LTR::Ty1/copia::Ale INT_retrofit;name=INT;color=#b10026
Chr01	feature	polypeptide_conserved_region	25088850	25089081	.	-	.	ID=DOMAIN 382-3-0;Parent=TE_BASE 382;annot=Class_I::LTR::Ty1/copia::Alesia AP_retrofit;name=PROT;color=#ffeda0
Chr01	feature	primer_binding_site	25085803	25085823	.	.	.	ID=PBS 382;Parent=TE_BASE 382;name=ppt;color=#41ab5d
Chr01	feature	RR_tract	25090043	25090057	.	.	.	ID=PPT 382;Parent=TE_BASE 382;name=pbs;color=#c7e9c0
Chr01	feature	long_terminal_repeat	25090111	25090407	.	.	.	ID=LTR LEFT 382-0;Parent=TE_BASE 382;name=ltr left;color=#f032e6
Chr01	feature	long_terminal_repeat	25085488	25085782	.	.	.	ID=LTR RIGHT 382-0;Parent=TE_BASE 382;name=ltr right;color=#f032e6
Chr01	feature	nested_repeat	24891228	24895873	.	.	.	ID=TE_BASE 384;name=TE_BASE 384;annot=Class_I::LTR::Ty1/copia::SIRE;color=#a9a9a9
Chr01	feature	repeat_fragment	24891228	24895873	.	.	.	ID=TE 384-0;Parent=TE_BASE 384;name=TE 384;color=#a9a9a9
Chr01	feature	polypeptide_conserved_region	24891518	24891920	.	-	.	ID=DOMAIN 384-0-0;Parent=TE_BASE 384;annot=Class_I::LTR::Ty1/copia::Ale RNaseH_retrofit;name=RH;color=#fc4e2a
Chr01	feature	polypeptide_conserved_region	24892214	24892934	.	-	.	ID=DOMAIN 384-1-0;Parent=TE_BASE 384;annot=Class_I::LTR::Ty1/copia::SIRE RT_sire;name=RT;color=#feb24c
Chr01	feature	polypeptide_conserved_region	24893681	24894326	.	-	.	ID=DOMAIN 384-2-0;Parent=TE_BASE 384;annot=Class_I::LTR::Ty1/copia::Ale INT_retrofit;name=INT;color=#b10026
Chr01	feature	long_terminal_repeat	24895663	24895873	.	.	.	ID=LTR LEFT 384-0;Parent=TE_BASE 384;name=ltr left;color=#f032e6
Chr01	feature	long_terminal_repeat	24891228	24891438	.	.	.	ID=LTR RIGHT 384-0;Parent=TE_BASE 384;name=ltr right;color=#f032e6
Chr01	feature	target_site_duplication	24891223	24891227	.	.	.	ID=TSR RIGHT 384;Parent=TE_BASE 384;name=tsr right;color=#333333
Chr01	feature	target_site_duplication	24895874	24895878	.	.	.	ID=TSR LEFT 384;Parent=TE_BASE 384;name=tsr left;color=#333333
Chr01	feature	nested_repeat	24825847	24830114	.	.	.	ID=TE_BASE 385;name=TE_BASE 385;annot=Class_I::LTR::Ty1/copia::Ivana;color=#a9a9a9
Chr01	feature	repeat_fragment	24825847	24830114	.	.	.	ID=TE 385-0;Parent=TE_BASE 385;name=TE 385;color=#a9a9a9
Chr01	feature	polypeptide_conserved_region	24826153	24826543	.	-	.	ID=DOMAIN 385-0-0;Parent=TE_BASE 385;annot=Class_I::LTR::Ty1/copia::Ale RNaseH_retrofit;name=RH;color=#fc4e2a
Chr01	feature	polypeptide_conserved_region	24826881	24827505	.	-	.	ID=DOMAIN 385-1-0;Parent=TE_BASE 385;annot=Class_I::LTR::Ty1/copia::Ivana RT_oryco;name=RT;color=#feb24c
Chr01	feature	long_terminal_repeat	24829908	24830114	.	.	.	ID=LTR LEFT 385-0;Parent=TE_BASE 385;name=ltr left;color=#f032e6
Chr01	feature	long_terminal_repeat	24825847	24826052	.	.	.	ID=LTR RIGHT 385-0;Parent=TE_BASE 385;name=ltr right;color=#f032e6
Chr01	feature	nested_repeat	24484304	24488799	.	.	.	ID=TE_BASE 389;name=TE_BASE 389;annot=Class_I::LTR::Ty1/copia::Ivana;color=#a9a9a9
Chr01	feature	repeat_fragment	24484304	24488799	.	.	.	ID=TE 389-0;Parent=TE_BASE 389;name=TE 389;color=#a9a9a9
Chr01	feature	polypeptide_conserved_region	24484706	24485141	.	+	.	ID=DOMAIN 389-0-0;Parent=TE_BASE 389;annot=Class_I::LTR::Ty1/copia::Ivana GAG_oryco;name=GAG;color=#225ea8
Chr01	feature	polypeptide_conserved_region	24485599	24485845	.	+	.	ID=DOMAIN 389-1-0;Parent=TE_BASE 389;annot=Class_I::LTR::Ty1/copia::Ivana AP_oryco;name=PROT;color=#ffeda0
Chr01	feature	polypeptide_conserved_region	24486230	24486470	.	+	.	ID=DOMAIN 389-2-0;Parent=TE_BASE 389;annot=Class_I::LTR::Ty1/copia::Ivana INT_oryco;name=INT;color=#b10026
Chr01	feature	polypeptide_conserved_region	24487052	24487751	.	+	.	ID=DOMAIN 389-3-0;Parent=TE_BASE 389;annot=Class_I::LTR::Ty1/copia::Ivana RT_oryco;name=RT;color=#feb24c
Chr01	feature	polypeptide_conserved_region	24488046	24488445	.	+	.	ID=DOMAIN 389-4-0;Parent=TE_BASE 389;annot=Class_I::LTR::Ty1/copia::Ivana RNaseH_oryco;name=RH;color=#fc4e2a
Chr01	feature	long_terminal_repeat	24488545	24488799	.	.	.	ID=LTR RIGHT 389-0;Parent=TE_BASE 389;name=ltr right;color=#f032e6
Chr01	feature	long_terminal_repeat	24484304	24484546	.	.	.	ID=LTR LEFT 389-0;Parent=TE_BASE 389;name=ltr left;color=#f032e6
Chr01	feature	nested_repeat	24470171	24475742	.	.	.	ID=TE_BASE 390;name=TE_BASE 390;annot=Class_I::LTR::Ty3/gypsy::chromovirus::CRM;color=#a9a9a9
Chr01	feature	repeat_fragment	24470171	24475742	.	.	.	ID=TE 390-0;Parent=TE_BASE 390;name=TE 390;color=#a9a9a9
Chr01	feature	polypeptide_conserved_region	24470866	24471814	.	-	.	ID=DOMAIN 390-0-0;Parent=TE_BASE 390;annot=Class_I::LTR::Ty3/gypsy::chromovirus::CRM INT_crm;name=INT;color=#b10026
Chr01	feature	polypeptide_conserved_region	24472334	24472601	.	-	.	ID=DOMAIN 390-1-0;Parent=TE_BASE 390;annot=Class_I::LTR::Ty3/gypsy::chromovirus::CRM RNaseH_crm;name=RH;color=#fc4e2a
Chr01	feature	polypeptide_conserved_region	24472908	24473412	.	-	.	ID=DOMAIN 390-2-0;Parent=TE_BASE 390;annot=Class_I::LTR::Ty3/gypsy::chromovirus::CRM RT_crm;name=RT;color=#feb24c
Chr01	feature	polypeptide_conserved_region	24473793	24474063	.	-	.	ID=DOMAIN 390-3-0;Parent=TE_BASE 390;annot=Class_I::LTR::Ty3/gypsy::chromovirus::CRM AP_crm;name=PROT;color=#ffeda0
Chr01	feature	polypeptide_conserved_region	24474528	24474951	.	-	.	ID=DOMAIN 390-4-0;Parent=TE_BASE 390;annot=Class_I::LTR::Ty3/gypsy::chromovirus::CRM GAG_crm;name=GAG;color=#225ea8
Chr01	feature	long_terminal_repeat	24475361	24475742	.	.	.	ID=LTR LEFT 390-0;Parent=TE_BASE 390;name=ltr left;color=#f032e6
Chr01	feature	long_terminal_repeat	24470171	24470552	.	.	.	ID=LTR RIGHT 390-0;Parent=TE_BASE 390;name=ltr right;color=#f032e6
Chr01	feature	target_site_duplication	24470166	24470170	.	.	.	ID=TSR RIGHT 390;Parent=TE_BASE 390;name=tsr right;color=#333333
Chr01	feature	target_site_duplication	24475743	24475747	.	.	.	ID=TSR LEFT 390;Parent=TE_BASE 390;name=tsr left;color=#333333
Chr01	feature	nested_repeat	24308916	24313777	.	.	.	ID=TE_BASE 393;name=TE_BASE 393;annot=Class_I::LTR::Ty1/copia::Ivana;color=#a9a9a9
Chr01	feature	repeat_fragment	24308916	24313777	.	.	.	ID=TE 393-0;Parent=TE_BASE 393;name=TE 393;color=#a9a9a9
Chr01	feature	polypeptide_conserved_region	24310838	24311483	.	+	.	ID=DOMAIN 393-0-0;Parent=TE_BASE 393;annot=Class_I::LTR::Ty1/copia::Ale INT_retrofit;name=INT;color=#b10026
Chr01	feature	polypeptide_conserved_region	24312038	24312644	.	+	.	ID=DOMAIN 393-1-0;Parent=TE_BASE 393;annot=Class_I::LTR::Ty1/copia::Ivana RT_oryco;name=RT;color=#feb24c
Chr01	feature	polypeptide_conserved_region	24313045	24313450	.	+	.	ID=DOMAIN 393-2-0;Parent=TE_BASE 393;annot=Class_I::LTR::Ty1/copia::SIRE RNaseH_sire;name=RH;color=#fc4e2a
Chr01	feature	primer_binding_site	24309065	24309080	.	.	.	ID=PBS 393;Parent=TE_BASE 393;name=pbs;color=#c7e9c0
Chr01	feature	RR_tract	24313520	24313534	.	.	.	ID=PPT 393;Parent=TE_BASE 393;name=ppt;color=#41ab5d
Chr01	feature	long_terminal_repeat	24313588	24313777	.	.	.	ID=LTR RIGHT 393-0;Parent=TE_BASE 393;name=ltr right;color=#f032e6
Chr01	feature	long_terminal_repeat	24308916	24309062	.	.	.	ID=LTR LEFT 393-0;Parent=TE_BASE 393;name=ltr left;color=#f032e6
Chr01	feature	nested_repeat	24022452	24027355	.	.	.	ID=TE_BASE 395;name=TE_BASE 395;annot=Class_I::LTR::Ty1/copia::Ivana;color=#a9a9a9
Chr01	feature	repeat_fragment	24022452	24027355	.	.	.	ID=TE 395-0;Parent=TE_BASE 395;name=TE 395;color=#a9a9a9
Chr01	feature	polypeptide_conserved_region	24022731	24023127	.	-	.	ID=DOMAIN 395-0-0;Parent=TE_BASE 395;annot=Class_I::LTR::Ty1/copia::Ale RNaseH_retrofit;name=RH;color=#fc4e2a
Chr01	feature	polypeptide_conserved_region	24023712	24024129	.	-	.	ID=DOMAIN 395-1-0;Parent=TE_BASE 395;annot=Class_I::LTR::Ty1/copia::Ivana RT_oryco;name=RT;color=#feb24c
Chr01	feature	polypeptide_conserved_region	24024977	24025289	.	-	.	ID=DOMAIN 395-2-0;Parent=TE_BASE 395;annot=Class_I::LTR::Ty1/copia::Ale INT_retrofit;name=INT;color=#b10026
Chr01	feature	long_terminal_repeat	24027135	24027355	.	.	.	ID=LTR LEFT 395-0;Parent=TE_BASE 395;name=ltr left;color=#f032e6
Chr01	feature	long_terminal_repeat	24022452	24022675	.	.	.	ID=LTR RIGHT 395-0;Parent=TE_BASE 395;name=ltr right;color=#f032e6
Chr01	feature	target_site_duplication	24022448	24022451	.	.	.	ID=TSR RIGHT 395;Parent=TE_BASE 395;name=tsr right;color=#333333
Chr01	feature	target_site_duplication	24027356	24027359	.	.	.	ID=TSR LEFT 395;Parent=TE_BASE 395;name=tsr left;color=#333333
Chr01	feature	nested_repeat	23923850	23951037	.	.	.	ID=TE_BASE 397;name=TE_BASE 397;annot=Class_I::LTR::Ty3/gypsy::non-chromovirus::OTA::Ogre/Tat::Retand;color=#a9a9a9
Chr01	feature	repeat_fragment	23923850	23951037	.	.	.	ID=TE 397-0;Parent=TE_BASE 397;name=TE 397;color=#a9a9a9
Chr01	feature	polypeptide_conserved_region	23937315	23938122	.	-	.	ID=DOMAIN 397-0-0;Parent=TE_BASE 397;annot=Class_I::LTR::Ty3/gypsy::non-chromovirus::OTA::Ogre/Tat::Retand INT_tat;name=INT;color=#b10026
Chr01	feature	polypeptide_conserved_region	23938777	23939140	.	-	.	ID=DOMAIN 397-1-0;Parent=TE_BASE 397;annot=Class_I::LTR::Ty3/gypsy::non-chromovirus::OTA::Ogre/Tat::Ogre;name=aRH;color=#fc4e2a
Chr01	feature	polypeptide_conserved_region	23939224	23939512	.	-	.	ID=DOMAIN 397-2-0;Parent=TE_BASE 397;annot=Class_I::LTR::Ty3/gypsy::non-chromovirus::OTA::Ogre/Tat::Retand RNaseH_tat;name=RH;color=#fc4e2a
Chr01	feature	polypeptide_conserved_region	23942766	23943159	.	-	.	ID=DOMAIN 397-3-0;Parent=TE_BASE 397;annot=Class_I::LTR::Ty3/gypsy::non-chromovirus::OTA::Ogre/Tat::Retand RT_tat;name=RT;color=#feb24c
Chr01	feature	polypeptide_conserved_region	23945792	23946524	.	-	.	ID=DOMAIN 397-4-0;Parent=TE_BASE 397;annot=Class_I::LTR::Ty3/gypsy::non-chromovirus::OTA::Ogre/Tat::Retand GAG_tat;name=GAG;color=#225ea8
Chr01	feature	long_terminal_repeat	23950909	23951037	.	.	.	ID=LTR LEFT 397-0;Parent=TE_BASE 397;name=ltr left;color=#f032e6
Chr01	feature	long_terminal_repeat	23923850	23923971	.	.	.	ID=LTR RIGHT 397-0;Parent=TE_BASE 397;name=ltr right;color=#f032e6
Chr01	feature	nested_repeat	23915891	23920567	.	.	.	ID=TE_BASE 398;name=TE_BASE 398;annot=Class_I::LTR::Ty1/copia::Ivana;color=#a9a9a9
Chr01	feature	repeat_fragment	23915891	23920567	.	.	.	ID=TE 398-0;Parent=TE_BASE 398;name=TE 398;color=#a9a9a9
Chr01	feature	polypeptide_conserved_region	23916196	23916598	.	-	.	ID=DOMAIN 398-0-0;Parent=TE_BASE 398;annot=Class_I::LTR::Ty1/copia::Ale RNaseH_retrofit;name=RH;color=#fc4e2a
Chr01	feature	polypeptide_conserved_region	23916916	23917633	.	-	.	ID=DOMAIN 398-1-0;Parent=TE_BASE 398;annot=Class_I::LTR::Ty1/copia::Ivana RT_oryco;name=RT;color=#feb24c
Chr01	feature	polypeptide_conserved_region	23918201	23918837	.	-	.	ID=DOMAIN 398-2-0;Parent=TE_BASE 398;annot=Class_I::LTR::Ty1/copia::Ale INT_retrofit;name=INT;color=#b10026
Chr01	feature	polypeptide_conserved_region	23918999	23919242	.	-	.	ID=DOMAIN 398-3-0;Parent=TE_BASE 398;annot=Class_I::LTR::Ty1/copia::Alesia AP_retrofit;name=PROT;color=#ffeda0
Chr01	feature	long_terminal_repeat	23920347	23920567	.	.	.	ID=LTR LEFT 398-0;Parent=TE_BASE 398;name=ltr left;color=#f032e6
Chr01	feature	long_terminal_repeat	23915891	23916112	.	.	.	ID=LTR RIGHT 398-0;Parent=TE_BASE 398;name=ltr right;color=#f032e6
Chr01	feature	nested_repeat	23819486	23833933	.	.	.	ID=TE_BASE 400;name=TE_BASE 400;annot=Class_I::LTR::Ty1/copia::SIRE;color=#a9a9a9
Chr01	feature	repeat_fragment	23819486	23833933	.	.	.	ID=TE 400-0;Parent=TE_BASE 400;name=TE 400;color=#a9a9a9
Chr01	feature	polypeptide_conserved_region	23828848	23829238	.	-	.	ID=DOMAIN 400-0-0;Parent=TE_BASE 400;annot=Class_I::LTR::Ty1/copia::Ale RNaseH_retrofit;name=RH;color=#fc4e2a
Chr01	feature	polypeptide_conserved_region	23829529	23830042	.	-	.	ID=DOMAIN 400-1-0;Parent=TE_BASE 400;annot=Class_I::LTR::Ty1/copia::SIRE RT_sire;name=RT;color=#feb24c
Chr01	feature	RR_tract	23833647	23833661	.	.	.	ID=PPT 400;Parent=TE_BASE 400;name=pbs;color=#c7e9c0
Chr01	feature	long_terminal_repeat	23833728	23833933	.	.	.	ID=LTR LEFT 400-0;Parent=TE_BASE 400;name=ltr left;color=#f032e6
Chr01	feature	long_terminal_repeat	23819486	23819691	.	.	.	ID=LTR RIGHT 400-0;Parent=TE_BASE 400;name=ltr right;color=#f032e6
Chr01	feature	nested_repeat	23764035	23768957	.	.	.	ID=TE_BASE 402;name=TE_BASE 402;annot=Class_I::LTR::Ty1/copia::Ale;color=#a9a9a9
Chr01	feature	repeat_fragment	23764035	23768957	.	.	.	ID=TE 402-0;Parent=TE_BASE 402;name=TE 402;color=#a9a9a9
Chr01	feature	polypeptide_conserved_region	23764265	23764667	.	-	.	ID=DOMAIN 402-0-0;Parent=TE_BASE 402;annot=Class_I::LTR::Ty1/copia::Ale RNaseH_retrofit;name=RH;color=#fc4e2a
Chr01	feature	polypeptide_conserved_region	23764952	23765645	.	-	.	ID=DOMAIN 402-1-0;Parent=TE_BASE 402;annot=Class_I::LTR::Ty1/copia::Ale RT_retrofit;name=RT;color=#feb24c
Chr01	feature	polypeptide_conserved_region	23766539	23767169	.	-	.	ID=DOMAIN 402-2-0;Parent=TE_BASE 402;annot=Class_I::LTR::Ty1/copia::Ale INT_retrofit;name=INT;color=#b10026
Chr01	feature	polypeptide_conserved_region	23767323	23767536	.	-	.	ID=DOMAIN 402-3-0;Parent=TE_BASE 402;annot=Class_I::LTR::Ty1/copia::Alesia AP_retrofit;name=PROT;color=#ffeda0
Chr01	feature	polypeptide_conserved_region	23767956	23768520	.	-	.	ID=DOMAIN 402-4-0;Parent=TE_BASE 402;annot=Class_I::LTR::Ty1/copia::Alesia GAG_retrofit;name=GAG;color=#225ea8
Chr01	feature	primer_binding_site	23764199	23764218	.	.	.	ID=PBS 402;Parent=TE_BASE 402;name=ppt;color=#41ab5d
Chr01	feature	RR_tract	23768766	23768780	.	.	.	ID=PPT 402;Parent=TE_BASE 402;name=pbs;color=#c7e9c0
Chr01	feature	long_terminal_repeat	23768813	23768957	.	.	.	ID=LTR LEFT 402-0;Parent=TE_BASE 402;name=ltr left;color=#f032e6
Chr01	feature	long_terminal_repeat	23764035	23764179	.	.	.	ID=LTR RIGHT 402-0;Parent=TE_BASE 402;name=ltr right;color=#f032e6
Chr01	feature	nested_repeat	23740466	23757984	.	.	.	ID=TE_BASE 403;name=TE_BASE 403;annot=Class_I::LTR::Ty3/gypsy::non-chromovirus::OTA::Ogre/Tat::Retand;color=#a9a9a9
Chr01	feature	repeat_fragment	23740466	23757984	.	.	.	ID=TE 403-0;Parent=TE_BASE 403;name=TE 403;color=#a9a9a9
Chr01	feature	polypeptide_conserved_region	23745500	23746538	.	-	.	ID=DOMAIN 403-0-0;Parent=TE_BASE 403;annot=Class_I::LTR::Ty3/gypsy::non-chromovirus::OTA::Ogre/Tat::Retand INT_tat;name=INT;color=#b10026
Chr01	feature	polypeptide_conserved_region	23746874	23747222	.	-	.	ID=DOMAIN 403-1-0;Parent=TE_BASE 403;annot=Class_I::LTR::Ty3/gypsy::non-chromovirus::OTA::Ogre/Tat::Ogre;name=aRH;color=#fc4e2a
Chr01	feature	polypeptide_conserved_region	23747312	23747600	.	-	.	ID=DOMAIN 403-2-0;Parent=TE_BASE 403;annot=Class_I::LTR::Ty3/gypsy::non-chromovirus::OTA::Ogre/Tat::Retand RNaseH_tat;name=RH;color=#fc4e2a
Chr01	feature	polypeptide_conserved_region	23747826	23748324	.	-	.	ID=DOMAIN 403-3-0;Parent=TE_BASE 403;annot=Class_I::LTR::Ty3/gypsy::non-chromovirus::OTA::Ogre/Tat::Retand RT_tat;name=RT;color=#feb24c
Chr01	feature	polypeptide_conserved_region	23749808	23750126	.	-	.	ID=DOMAIN 403-4-0;Parent=TE_BASE 403;annot=Class_I::LTR::Ty3/gypsy::non-chromovirus::OTA::Ogre/Tat::Retand AP_tat;name=PROT;color=#ffeda0
Chr01	feature	polypeptide_conserved_region	23751689	23751986	.	-	.	ID=DOMAIN 403-5-0;Parent=TE_BASE 403;annot=Class_I::LTR::Ty3/gypsy::non-chromovirus::OTA::Ogre/Tat::Retand GAG_tat;name=GAG;color=#225ea8
Chr01	feature	long_terminal_repeat	23755240	23757984	.	.	.	ID=LTR LEFT 403-0;Parent=TE_BASE 403;name=ltr left;color=#f032e6
Chr01	feature	long_terminal_repeat	23740466	23743207	.	.	.	ID=LTR RIGHT 403-0;Parent=TE_BASE 403;name=ltr right;color=#f032e6
Chr01	feature	nested_repeat	23704552	23716709	.	.	.	ID=TE_BASE 404;name=TE_BASE 404;annot=Class_I::LTR::Ty3/gypsy::non-chromovirus::OTA::Ogre/Tat::Retand;color=#a9a9a9
Chr01	feature	repeat_fragment	23704552	23716709	.	.	.	ID=TE 404-0;Parent=TE_BASE 404;name=TE 404;color=#a9a9a9
Chr01	feature	polypeptide_conserved_region	23709007	23709181	.	-	.	ID=DOMAIN 404-0-0;Parent=TE_BASE 404;annot=Class_I::LTR::Ty3/gypsy::non-chromovirus::OTA::Ogre/Tat::Retand RT_tat;name=RT;color=#feb24c
Chr01	feature	polypeptide_conserved_region	23710512	23710830	.	-	.	ID=DOMAIN 404-1-0;Parent=TE_BASE 404;annot=Class_I::LTR::Ty3/gypsy::non-chromovirus::OTA::Ogre/Tat::Retand AP_tat;name=PROT;color=#ffeda0
Chr01	feature	polypeptide_conserved_region	23712393	23712690	.	-	.	ID=DOMAIN 404-2-0;Parent=TE_BASE 404;annot=Class_I::LTR::Ty3/gypsy::non-chromovirus::OTA::Ogre/Tat::Retand GAG_tat;name=GAG;color=#225ea8
Chr01	feature	long_terminal_repeat	23716622	23716709	.	.	.	ID=LTR LEFT 404-0;Parent=TE_BASE 404;name=ltr left;color=#f032e6
Chr01	feature	long_terminal_repeat	23704552	23704639	.	.	.	ID=LTR RIGHT 404-0;Parent=TE_BASE 404;name=ltr right;color=#f032e6
Chr01	feature	target_site_duplication	23704548	23704551	.	.	.	ID=TSR RIGHT 404;Parent=TE_BASE 404;name=tsr right;color=#333333
Chr01	feature	target_site_duplication	23716710	23716713	.	.	.	ID=TSR LEFT 404;Parent=TE_BASE 404;name=tsr left;color=#333333
Chr01	feature	nested_repeat	23690164	23695136	.	.	.	ID=TE_BASE 405;name=TE_BASE 405;annot=Class_I::LTR::Ty1/copia::SIRE;color=#a9a9a9
Chr01	feature	repeat_fragment	23690164	23695136	.	.	.	ID=TE 405-0;Parent=TE_BASE 405;name=TE 405;color=#a9a9a9
Chr01	feature	polypeptide_conserved_region	23690394	23690796	.	-	.	ID=DOMAIN 405-0-0;Parent=TE_BASE 405;annot=Class_I::LTR::Ty1/copia::Ale RNaseH_retrofit;name=RH;color=#fc4e2a
Chr01	feature	polypeptide_conserved_region	23691081	23691798	.	-	.	ID=DOMAIN 405-1-0;Parent=TE_BASE 405;annot=Class_I::LTR::Ty1/copia::SIRE RT_sire;name=RT;color=#feb24c
Chr01	feature	polypeptide_conserved_region	23692662	23693298	.	-	.	ID=DOMAIN 405-2-0;Parent=TE_BASE 405;annot=Class_I::LTR::Ty1/copia::Ale INT_retrofit;name=INT;color=#b10026
Chr01	feature	polypeptide_conserved_region	23693473	23693713	.	-	.	ID=DOMAIN 405-3-0;Parent=TE_BASE 405;annot=Class_I::LTR::Ty1/copia::Alesia AP_retrofit;name=PROT;color=#ffeda0
Chr01	feature	polypeptide_conserved_region	23694324	23694705	.	-	.	ID=DOMAIN 405-4-0;Parent=TE_BASE 405;annot=Class_I::LTR::Ty1/copia::Alesia GAG_retrofit;name=GAG;color=#225ea8
Chr01	feature	primer_binding_site	23690328	23690347	.	.	.	ID=PBS 405;Parent=TE_BASE 405;name=ppt;color=#41ab5d
Chr01	feature	RR_tract	23694945	23694959	.	.	.	ID=PPT 405;Parent=TE_BASE 405;name=pbs;color=#c7e9c0
Chr01	feature	long_terminal_repeat	23694992	23695136	.	.	.	ID=LTR LEFT 405-0;Parent=TE_BASE 405;name=ltr left;color=#f032e6
Chr01	feature	long_terminal_repeat	23690164	23690308	.	.	.	ID=LTR RIGHT 405-0;Parent=TE_BASE 405;name=ltr right;color=#f032e6
Chr01	feature	nested_repeat	23565621	23570623	.	.	.	ID=TE_BASE 407;name=TE_BASE 407;annot=Class_I::LTR::Ty3/gypsy::chromovirus::Reina;color=#a9a9a9
Chr01	feature	repeat_fragment	23565621	23570623	.	.	.	ID=TE 407-0;Parent=TE_BASE 407;name=TE 407;color=#a9a9a9
Chr01	feature	polypeptide_conserved_region	23567145	23567379	.	+	.	ID=DOMAIN 407-0-0;Parent=TE_BASE 407;annot=Class_I::LTR::Ty3/gypsy::chromovirus::Reina AP_reina;name=PROT;color=#ffeda0
Chr01	feature	polypeptide_conserved_region	23567775	23568372	.	+	.	ID=DOMAIN 407-1-0;Parent=TE_BASE 407;annot=Class_I::LTR::Ty3/gypsy::chromovirus::Reina RT_reina;name=RT;color=#feb24c
Chr01	feature	polypeptide_conserved_region	23568587	23568863	.	+	.	ID=DOMAIN 407-2-0;Parent=TE_BASE 407;annot=Class_I::LTR::Ty3/gypsy::chromovirus::Reina RNaseH_reina;name=RH;color=#fc4e2a
Chr01	feature	polypeptide_conserved_region	23569158	23569539	.	+	.	ID=DOMAIN 407-3-0;Parent=TE_BASE 407;annot=Class_I::LTR::Ty3/gypsy::chromovirus::Reina INT_reina;name=INT;color=#b10026
Chr01	feature	polypeptide_conserved_region	23570003	23570177	.	+	.	ID=DOMAIN 407-4-0;Parent=TE_BASE 407;annot=Class_I::LTR::Ty3/gypsy::chromovirus::Reina CHR_reina_LORE2B7b;name=CHD;color=#6a51a3
Chr01	feature	long_terminal_repeat	23570188	23570623	.	.	.	ID=LTR RIGHT 407-0;Parent=TE_BASE 407;name=ltr right;color=#f032e6
Chr01	feature	long_terminal_repeat	23565621	23566011	.	.	.	ID=LTR LEFT 407-0;Parent=TE_BASE 407;name=ltr left;color=#f032e6
Chr01	feature	target_site_duplication	23565616	23565620	.	.	.	ID=TSR LEFT 407;Parent=TE_BASE 407;name=tsr left;color=#333333
Chr01	feature	target_site_duplication	23570624	23570628	.	.	.	ID=TSR RIGHT 407;Parent=TE_BASE 407;name=tsr right;color=#333333
Chr01	feature	nested_repeat	23534374	23551143	.	.	.	ID=TE_BASE 408;name=TE_BASE 408;annot=Class_I::LTR::Ty3/gypsy::non-chromovirus::OTA::Athila;color=#a9a9a9
Chr01	feature	repeat_fragment	23534374	23551143	.	.	.	ID=TE 408-0;Parent=TE_BASE 408;name=TE 408;color=#a9a9a9
Chr01	feature	polypeptide_conserved_region	23541087	23541921	.	-	.	ID=DOMAIN 408-0-0;Parent=TE_BASE 408;annot=Class_I::LTR::Ty3/gypsy::non-chromovirus::OTA::Athila INT_athila;name=INT;color=#b10026
Chr01	feature	polypeptide_conserved_region	23546133	23546223	.	-	.	ID=DOMAIN 408-1-0;Parent=TE_BASE 408;annot=Class_I::LTR::Ty3/gypsy::non-chromovirus::OTA::Athila RNaseH_athila;name=RH;color=#fc4e2a
Chr01	feature	polypeptide_conserved_region	23546361	23547093	.	-	.	ID=DOMAIN 408-2-0;Parent=TE_BASE 408;annot=Class_I::LTR::Ty3/gypsy::non-chromovirus::OTA::Athila RT_athila;name=RT;color=#feb24c
Chr01	feature	polypeptide_conserved_region	23547665	23547941	.	-	.	ID=DOMAIN 408-3-0;Parent=TE_BASE 408;annot=Class_I::LTR::Ty3/gypsy::non-chromovirus::OTA::Athila AP_athila;name=PROT;color=#ffeda0
Chr01	feature	polypeptide_conserved_region	23549071	23549428	.	-	.	ID=DOMAIN 408-4-0;Parent=TE_BASE 408;annot=Class_I::LTR::Ty3/gypsy::non-chromovirus::OTA::Athila GAG_athila;name=GAG;color=#225ea8
Chr01	feature	long_terminal_repeat	23550208	23551143	.	.	.	ID=LTR LEFT 408-0;Parent=TE_BASE 408;name=ltr left;color=#f032e6
Chr01	feature	long_terminal_repeat	23534374	23535306	.	.	.	ID=LTR RIGHT 408-0;Parent=TE_BASE 408;name=ltr right;color=#f032e6
Chr01	feature	nested_repeat	23445668	23450766	.	.	.	ID=TE_BASE 410;name=TE_BASE 410;annot=Class_I::LTR::Ty1/copia::Ale;color=#a9a9a9
Chr01	feature	repeat_fragment	23445668	23450766	.	.	.	ID=TE 410-0;Parent=TE_BASE 410;name=TE 410;color=#a9a9a9
Chr01	feature	polypeptide_conserved_region	23445899	23446301	.	-	.	ID=DOMAIN 410-0-0;Parent=TE_BASE 410;annot=Class_I::LTR::Ty1/copia::Ale RNaseH_retrofit;name=RH;color=#fc4e2a
Chr01	feature	polypeptide_conserved_region	23446586	23447303	.	-	.	ID=DOMAIN 410-1-0;Parent=TE_BASE 410;annot=Class_I::LTR::Ty1/copia::Ale RT_retrofit;name=RT;color=#feb24c
Chr01	feature	polypeptide_conserved_region	23448155	23448794	.	-	.	ID=DOMAIN 410-2-0;Parent=TE_BASE 410;annot=Class_I::LTR::Ty1/copia::Ale INT_retrofit;name=INT;color=#b10026
Chr01	feature	polypeptide_conserved_region	23448959	23449199	.	-	.	ID=DOMAIN 410-3-0;Parent=TE_BASE 410;annot=Class_I::LTR::Ty1/copia::Alesia AP_retrofit;name=PROT;color=#ffeda0
Chr01	feature	polypeptide_conserved_region	23449702	23450248	.	-	.	ID=DOMAIN 410-4-0;Parent=TE_BASE 410;annot=Class_I::LTR::Ty1/copia::Alesia GAG_retrofit;name=GAG;color=#225ea8
Chr01	feature	long_terminal_repeat	23450605	23450766	.	.	.	ID=LTR LEFT 410-0;Parent=TE_BASE 410;name=ltr left;color=#f032e6
Chr01	feature	long_terminal_repeat	23445668	23445833	.	.	.	ID=LTR RIGHT 410-0;Parent=TE_BASE 410;name=ltr right;color=#f032e6
Chr01	feature	nested_repeat	23364441	23388841	.	.	.	ID=TE_BASE 413;name=TE_BASE 413;annot=Class_I::LTR::Ty3/gypsy::non-chromovirus::OTA::Ogre/Tat::Retand;color=#a9a9a9
Chr01	feature	repeat_fragment	23364441	23388841	.	.	.	ID=TE 413-0;Parent=TE_BASE 413;name=TE 413;color=#a9a9a9
Chr01	feature	polypeptide_conserved_region	23373865	23374183	.	+	.	ID=DOMAIN 413-0-0;Parent=TE_BASE 413;annot=Class_I::LTR::Ty3/gypsy::non-chromovirus::OTA::Ogre/Tat::Retand AP_tat;name=PROT;color=#ffeda0
Chr01	feature	polypeptide_conserved_region	23375506	23376148	.	+	.	ID=DOMAIN 413-1-0;Parent=TE_BASE 413;annot=Class_I::LTR::Ty3/gypsy::non-chromovirus::OTA::Ogre/Tat::Retand RT_tat;name=RT;color=#feb24c
Chr01	feature	polypeptide_conserved_region	23376307	23376637	.	+	.	ID=DOMAIN 413-2-0;Parent=TE_BASE 413;annot=Class_I::LTR::Ty3/gypsy::non-chromovirus::OTA::Ogre/Tat::Retand RNaseH_tat;name=RH;color=#fc4e2a
Chr01	feature	polypeptide_conserved_region	23376733	23377081	.	+	.	ID=DOMAIN 413-3-0;Parent=TE_BASE 413;annot=Class_I::LTR::Ty3/gypsy::non-chromovirus::OTA::Ogre/Tat::Ogre;name=aRH;color=#fc4e2a
Chr01	feature	polypeptide_conserved_region	23377470	23378373	.	+	.	ID=DOMAIN 413-4-0;Parent=TE_BASE 413;annot=Class_I::LTR::Ty3/gypsy::non-chromovirus::OTA::Ogre/Tat::Retand INT_tat;name=INT;color=#b10026
Chr01	feature	primer_binding_site	23364574	23364594	.	.	.	ID=PBS 413;Parent=TE_BASE 413;name=pbs;color=#c7e9c0
Chr01	feature	RR_tract	23388717	23388731	.	.	.	ID=PPT 413;Parent=TE_BASE 413;name=ppt;color=#41ab5d
Chr01	feature	long_terminal_repeat	23388768	23388841	.	.	.	ID=LTR RIGHT 413-0;Parent=TE_BASE 413;name=ltr right;color=#f032e6
Chr01	feature	long_terminal_repeat	23364441	23364514	.	.	.	ID=LTR LEFT 413-0;Parent=TE_BASE 413;name=ltr left;color=#f032e6
Chr01	feature	nested_repeat	23360145	23362396	.	.	.	ID=TE_BASE 414;name=TE_BASE 414;annot=Class_I::LTR::Ty1/copia::Ale;color=#a9a9a9
Chr01	feature	repeat_fragment	23360145	23362396	.	.	.	ID=TE 414-0;Parent=TE_BASE 414;name=TE 414;color=#a9a9a9
Chr01	feature	polypeptide_conserved_region	23360363	23360765	.	-	.	ID=DOMAIN 414-0-0;Parent=TE_BASE 414;annot=Class_I::LTR::Ty1/copia::Ale RNaseH_retrofit;name=RH;color=#fc4e2a
Chr01	feature	polypeptide_conserved_region	23361050	23361668	.	-	.	ID=DOMAIN 414-1-0;Parent=TE_BASE 414;annot=Class_I::LTR::Ty1/copia::Ale RT_retrofit;name=RT;color=#feb24c
Chr01	feature	primer_binding_site	23360352	23360370	.	.	.	ID=PBS 414;Parent=TE_BASE 414;name=ppt;color=#41ab5d
Chr01	feature	RR_tract	23362220	23362234	.	.	.	ID=PPT 414;Parent=TE_BASE 414;name=pbs;color=#c7e9c0
Chr01	feature	long_terminal_repeat	23362264	23362396	.	.	.	ID=LTR LEFT 414-0;Parent=TE_BASE 414;name=ltr left;color=#f032e6
Chr01	feature	long_terminal_repeat	23360145	23360277	.	.	.	ID=LTR RIGHT 414-0;Parent=TE_BASE 414;name=ltr right;color=#f032e6
Chr01	feature	nested_repeat	23341366	23344110	.	.	.	ID=TE_BASE 415;name=TE_BASE 415;annot=Class_I::LTR::Ty1/copia::Ivana;color=#a9a9a9
Chr01	feature	repeat_fragment	23341366	23344110	.	.	.	ID=TE 415-0;Parent=TE_BASE 415;name=TE 415;color=#a9a9a9
Chr01	feature	polypeptide_conserved_region	23341930	23342503	.	+	.	ID=DOMAIN 415-0-0;Parent=TE_BASE 415;annot=Class_I::LTR::Ty1/copia::Ivana GAG_oryco;name=GAG;color=#225ea8
Chr01	feature	polypeptide_conserved_region	23342932	23343178	.	+	.	ID=DOMAIN 415-1-0;Parent=TE_BASE 415;annot=Class_I::LTR::Ty1/copia::Ivana AP_oryco;name=PROT;color=#ffeda0
Chr01	feature	polypeptide_conserved_region	23343319	23343727	.	+	.	ID=DOMAIN 415-2-0;Parent=TE_BASE 415;annot=Class_I::LTR::Ty1/copia::Ivana INT_oryco;name=INT;color=#b10026
Chr01	feature	long_terminal_repeat	23343732	23344110	.	.	.	ID=LTR RIGHT 415-0;Parent=TE_BASE 415;name=ltr right;color=#f032e6
Chr01	feature	long_terminal_repeat	23341366	23341766	.	.	.	ID=LTR LEFT 415-0;Parent=TE_BASE 415;name=ltr left;color=#f032e6
Chr01	feature	target_site_duplication	23341361	23341365	.	.	.	ID=TSR LEFT 415;Parent=TE_BASE 415;name=tsr left;color=#333333
Chr01	feature	target_site_duplication	23344111	23344115	.	.	.	ID=TSR RIGHT 415;Parent=TE_BASE 415;name=tsr right;color=#333333
Chr01	feature	nested_repeat	23329472	23334508	.	.	.	ID=TE_BASE 417;name=TE_BASE 417;annot=Class_I::LTR::Ty1/copia::SIRE;color=#a9a9a9
Chr01	feature	repeat_fragment	23329472	23334508	.	.	.	ID=TE 417-0;Parent=TE_BASE 417;name=TE 417;color=#a9a9a9
Chr01	feature	polypeptide_conserved_region	23329722	23330010	.	-	.	ID=DOMAIN 417-0-0;Parent=TE_BASE 417;annot=Class_I::LTR::Ty1/copia::Ale RNaseH_retrofit;name=RH;color=#fc4e2a
[truncated: 28,625 more rows]
