# Supplementary material for: What Can Long Terminal Repeats Tell Us About the Age of LTR Retrotransposons, Gene Conversion and Ectopic Recombination?
Source: Front Plant Sci. 2020 May 20;11:644. doi: 10.3389/fpls.2020.00644 (PMC7251063; doi:10.3389/fpls.2020.00644)
Supplement: Supplementary file 1 [file Data_Sheet_1.ZIP › allGFFs/Ppat_all_protDom.gff]

##gff-version 3
##sequence-region Chr01 1 30242098
Chr01	feature	nested_repeat	30217646	30224021	.	.	.	ID=TE_BASE 0;name=TE_BASE 0;annot=Class_I::LTR::Ty3/gypsy::chromovirus::chromo-outgroup;color=#a9a9a9
Chr01	feature	repeat_fragment	30217646	30224021	.	.	.	ID=TE 0-0;Parent=TE_BASE 0;name=TE 0;color=#a9a9a9
Chr01	feature	polypeptide_conserved_region	30218796	30218922	.	-	.	ID=DOMAIN 0-0-0;Parent=TE_BASE 0;annot=Class_I::LTR::Ty3/gypsy::chromovirus::Tcn1 CHR_galadriel_Ppaten_sLTR1;name=CHD;color=#6a51a3
Chr01	feature	polypeptide_conserved_region	30219063	30220020	.	-	.	ID=DOMAIN 0-1-0;Parent=TE_BASE 0;annot=Class_I::LTR::Ty3/gypsy::chromovirus::chromo-outgroup INT_v_clade;name=INT;color=#b10026
Chr01	feature	polypeptide_conserved_region	30220317	30220680	.	-	.	ID=DOMAIN 0-2-0;Parent=TE_BASE 0;annot=Class_I::LTR::Ty3/gypsy::chromovirus::chromo-outgroup RNaseH_maggy;name=RH;color=#fc4e2a
Chr01	feature	polypeptide_conserved_region	30220821	30221511	.	-	.	ID=DOMAIN 0-3-0;Parent=TE_BASE 0;annot=Class_I::LTR::Ty3/gypsy::chromovirus::chromo-outgroup RT_v_clade;name=RT;color=#feb24c
Chr01	feature	polypeptide_conserved_region	30221874	30222138	.	-	.	ID=DOMAIN 0-4-0;Parent=TE_BASE 0;annot=Class_I::LTR::Ty3/gypsy::chromovirus::chromo-outgroup AP_v_clade;name=PROT;color=#ffeda0
Chr01	feature	polypeptide_conserved_region	30222347	30222863	.	-	.	ID=DOMAIN 0-5-0;Parent=TE_BASE 0;annot=Class_I::LTR::Ty3/gypsy::chromovirus::chromo-outgroup GAG_v_clade;name=GAG;color=#225ea8
Chr01	feature	long_terminal_repeat	30223478	30224021	.	.	.	ID=LTR LEFT 0-0;Parent=TE_BASE 0;name=ltr left;color=#f032e6
Chr01	feature	long_terminal_repeat	30217646	30218191	.	.	.	ID=LTR RIGHT 0-0;Parent=TE_BASE 0;name=ltr right;color=#f032e6
Chr01	feature	nested_repeat	30166265	30172615	.	.	.	ID=TE_BASE 2;name=TE_BASE 2;annot=Class_I::LTR::Ty3/gypsy::chromovirus::chromo-outgroup;color=#a9a9a9
Chr01	feature	repeat_fragment	30166265	30172615	.	.	.	ID=TE 2-0;Parent=TE_BASE 2;name=TE 2;color=#a9a9a9
Chr01	feature	polypeptide_conserved_region	30167233	30167932	.	+	.	ID=DOMAIN 2-0-0;Parent=TE_BASE 2;annot=Class_I::LTR::Ty3/gypsy::chromovirus::chromo-outgroup GAG_v_clade;name=GAG;color=#225ea8
Chr01	feature	polypeptide_conserved_region	30168147	30168417	.	+	.	ID=DOMAIN 2-1-0;Parent=TE_BASE 2;annot=Class_I::LTR::Ty3/gypsy::chromovirus::chromo-outgroup AP_v_clade;name=PROT;color=#ffeda0
Chr01	feature	polypeptide_conserved_region	30168768	30169464	.	+	.	ID=DOMAIN 2-2-0;Parent=TE_BASE 2;annot=Class_I::LTR::Ty3/gypsy::chromovirus::chromo-outgroup RT_v_clade;name=RT;color=#feb24c
Chr01	feature	polypeptide_conserved_region	30169608	30169968	.	+	.	ID=DOMAIN 2-3-0;Parent=TE_BASE 2;annot=Class_I::LTR::Ty3/gypsy::chromovirus::chromo-outgroup RNaseH_pyret;name=RH;color=#fc4e2a
Chr01	feature	polypeptide_conserved_region	30170265	30171225	.	+	.	ID=DOMAIN 2-4-0;Parent=TE_BASE 2;annot=Class_I::LTR::Ty3/gypsy::chromovirus::chromo-outgroup INT_v_clade;name=INT;color=#b10026
Chr01	feature	primer_binding_site	30166849	30166865	.	.	.	ID=PBS 2;Parent=TE_BASE 2;name=pbs;color=#c7e9c0
Chr01	feature	RR_tract	30172061	30172075	.	.	.	ID=PPT 2;Parent=TE_BASE 2;name=ppt;color=#41ab5d
Chr01	feature	long_terminal_repeat	30172075	30172615	.	.	.	ID=LTR RIGHT 2-0;Parent=TE_BASE 2;name=ltr right;color=#f032e6
Chr01	feature	long_terminal_repeat	30166265	30166805	.	.	.	ID=LTR LEFT 2-0;Parent=TE_BASE 2;name=ltr left;color=#f032e6
Chr01	feature	target_site_duplication	30166260	30166264	.	.	.	ID=TSR LEFT 2;Parent=TE_BASE 2;name=tsr left;color=#333333
Chr01	feature	target_site_duplication	30172616	30172620	.	.	.	ID=TSR RIGHT 2;Parent=TE_BASE 2;name=tsr right;color=#333333
Chr01	feature	nested_repeat	30149173	30155541	.	.	.	ID=TE_BASE 3;name=TE_BASE 3;annot=Class_I::LTR::Ty3/gypsy::chromovirus::chromo-outgroup;color=#a9a9a9
Chr01	feature	repeat_fragment	30149173	30155541	.	.	.	ID=TE 3-0;Parent=TE_BASE 3;name=TE 3;color=#a9a9a9
Chr01	feature	polypeptide_conserved_region	30150149	30150845	.	+	.	ID=DOMAIN 3-0-0;Parent=TE_BASE 3;annot=Class_I::LTR::Ty3/gypsy::chromovirus::chromo-outgroup GAG_v_clade;name=GAG;color=#225ea8
Chr01	feature	polypeptide_conserved_region	30151060	30151330	.	+	.	ID=DOMAIN 3-1-0;Parent=TE_BASE 3;annot=Class_I::LTR::Ty3/gypsy::chromovirus::chromo-outgroup AP_v_clade;name=PROT;color=#ffeda0
Chr01	feature	polypeptide_conserved_region	30151681	30152377	.	+	.	ID=DOMAIN 3-2-0;Parent=TE_BASE 3;annot=Class_I::LTR::Ty3/gypsy::chromovirus::chromo-outgroup RT_v_clade;name=RT;color=#feb24c
Chr01	feature	polypeptide_conserved_region	30152521	30152881	.	+	.	ID=DOMAIN 3-3-0;Parent=TE_BASE 3;annot=Class_I::LTR::Ty3/gypsy::chromovirus::chromo-outgroup RNaseH_pyret;name=RH;color=#fc4e2a
Chr01	feature	polypeptide_conserved_region	30153193	30154138	.	+	.	ID=DOMAIN 3-4-0;Parent=TE_BASE 3;annot=Class_I::LTR::Ty3/gypsy::chromovirus::chromo-outgroup INT_v_clade;name=INT;color=#b10026
Chr01	feature	polypeptide_conserved_region	30154273	30154402	.	+	.	ID=DOMAIN 3-5-0;Parent=TE_BASE 3;annot=Class_I::LTR::Ty3/gypsy::chromovirus::Tcn1 CHR_galadriel_Ppaten_sLTR1;name=CHD;color=#6a51a3
Chr01	feature	long_terminal_repeat	30154989	30155541	.	.	.	ID=LTR RIGHT 3-0;Parent=TE_BASE 3;name=ltr right;color=#f032e6
Chr01	feature	long_terminal_repeat	30149173	30149725	.	.	.	ID=LTR LEFT 3-0;Parent=TE_BASE 3;name=ltr left;color=#f032e6
Chr01	feature	target_site_duplication	30149168	30149172	.	.	.	ID=TSR LEFT 3;Parent=TE_BASE 3;name=tsr left;color=#333333
Chr01	feature	target_site_duplication	30155542	30155546	.	.	.	ID=TSR RIGHT 3;Parent=TE_BASE 3;name=tsr right;color=#333333
Chr01	feature	nested_repeat	30135225	30141593	.	.	.	ID=TE_BASE 4;name=TE_BASE 4;annot=Class_I::LTR::Ty3/gypsy::chromovirus::chromo-outgroup;color=#a9a9a9
Chr01	feature	repeat_fragment	30135225	30141593	.	.	.	ID=TE 4-0;Parent=TE_BASE 4;name=TE 4;color=#a9a9a9
Chr01	feature	polypeptide_conserved_region	30136201	30136897	.	+	.	ID=DOMAIN 4-0-0;Parent=TE_BASE 4;annot=Class_I::LTR::Ty3/gypsy::chromovirus::chromo-outgroup GAG_v_clade;name=GAG;color=#225ea8
Chr01	feature	polypeptide_conserved_region	30137112	30137382	.	+	.	ID=DOMAIN 4-1-0;Parent=TE_BASE 4;annot=Class_I::LTR::Ty3/gypsy::chromovirus::chromo-outgroup AP_v_clade;name=PROT;color=#ffeda0
Chr01	feature	polypeptide_conserved_region	30137733	30138429	.	+	.	ID=DOMAIN 4-2-0;Parent=TE_BASE 4;annot=Class_I::LTR::Ty3/gypsy::chromovirus::chromo-outgroup RT_v_clade;name=RT;color=#feb24c
Chr01	feature	polypeptide_conserved_region	30138573	30138933	.	+	.	ID=DOMAIN 4-3-0;Parent=TE_BASE 4;annot=Class_I::LTR::Ty3/gypsy::chromovirus::chromo-outgroup RNaseH_maggy;name=RH;color=#fc4e2a
Chr01	feature	polypeptide_conserved_region	30139245	30140190	.	+	.	ID=DOMAIN 4-4-0;Parent=TE_BASE 4;annot=Class_I::LTR::Ty3/gypsy::chromovirus::chromo-outgroup INT_v_clade;name=INT;color=#b10026
Chr01	feature	polypeptide_conserved_region	30140325	30140454	.	+	.	ID=DOMAIN 4-5-0;Parent=TE_BASE 4;annot=Class_I::LTR::Ty3/gypsy::chromovirus::Tcn1 CHR_galadriel_Ppaten_sLTR1;name=CHD;color=#6a51a3
Chr01	feature	long_terminal_repeat	30141041	30141593	.	.	.	ID=LTR RIGHT 4-0;Parent=TE_BASE 4;name=ltr right;color=#f032e6
Chr01	feature	long_terminal_repeat	30135225	30135777	.	.	.	ID=LTR LEFT 4-0;Parent=TE_BASE 4;name=ltr left;color=#f032e6
Chr01	feature	nested_repeat	30001937	30008313	.	.	.	ID=TE_BASE 6;name=TE_BASE 6;annot=Class_I::LTR::Ty3/gypsy::chromovirus::chromo-outgroup;color=#a9a9a9
Chr01	feature	repeat_fragment	30001937	30008313	.	.	.	ID=TE 6-0;Parent=TE_BASE 6;name=TE 6;color=#a9a9a9
Chr01	feature	polypeptide_conserved_region	30003085	30003211	.	-	.	ID=DOMAIN 6-0-0;Parent=TE_BASE 6;annot=Class_I::LTR::Ty3/gypsy::chromovirus::Tcn1 CHR_galadriel_Ppaten_sLTR1;name=CHD;color=#6a51a3
Chr01	feature	polypeptide_conserved_region	30003349	30004309	.	-	.	ID=DOMAIN 6-1-0;Parent=TE_BASE 6;annot=Class_I::LTR::Ty3/gypsy::chromovirus::chromo-outgroup INT_v_clade;name=INT;color=#b10026
Chr01	feature	polypeptide_conserved_region	30004606	30004969	.	-	.	ID=DOMAIN 6-2-0;Parent=TE_BASE 6;annot=Class_I::LTR::Ty3/gypsy::chromovirus::chromo-outgroup RNaseH_maggy;name=RH;color=#fc4e2a
Chr01	feature	polypeptide_conserved_region	30005110	30005809	.	-	.	ID=DOMAIN 6-3-0;Parent=TE_BASE 6;annot=Class_I::LTR::Ty3/gypsy::chromovirus::chromo-outgroup RT_v_clade;name=RT;color=#feb24c
Chr01	feature	polypeptide_conserved_region	30006163	30006433	.	-	.	ID=DOMAIN 6-4-0;Parent=TE_BASE 6;annot=Class_I::LTR::Ty3/gypsy::chromovirus::chromo-outgroup AP_v_clade;name=PROT;color=#ffeda0
Chr01	feature	polypeptide_conserved_region	30006645	30007341	.	-	.	ID=DOMAIN 6-5-0;Parent=TE_BASE 6;annot=Class_I::LTR::Ty3/gypsy::chromovirus::chromo-outgroup GAG_v_clade;name=GAG;color=#225ea8
Chr01	feature	long_terminal_repeat	30007774	30008313	.	.	.	ID=LTR LEFT 6-0;Parent=TE_BASE 6;name=ltr left;color=#f032e6
Chr01	feature	long_terminal_repeat	30001937	30002497	.	.	.	ID=LTR RIGHT 6-0;Parent=TE_BASE 6;name=ltr right;color=#f032e6
Chr01	feature	target_site_duplication	30001932	30001936	.	.	.	ID=TSR RIGHT 6;Parent=TE_BASE 6;name=tsr right;color=#333333
Chr01	feature	target_site_duplication	30008314	30008318	.	.	.	ID=TSR LEFT 6;Parent=TE_BASE 6;name=tsr left;color=#333333
Chr01	feature	nested_repeat	29961859	29967864	.	.	.	ID=TE_BASE 7;name=TE_BASE 7;annot=Class_I::LTR::Ty3/gypsy::chromovirus::chromo-outgroup;color=#a9a9a9
Chr01	feature	repeat_fragment	29961859	29967864	.	.	.	ID=TE 7-0;Parent=TE_BASE 7;name=TE 7;color=#a9a9a9
Chr01	feature	polypeptide_conserved_region	29962695	29962830	.	-	.	ID=DOMAIN 7-0-0;Parent=TE_BASE 7;annot=Class_I::LTR::Ty3/gypsy::chromovirus::Tcn1 CHR_galadriel_Ppaten_sLTR3;name=CHD;color=#6a51a3
Chr01	feature	polypeptide_conserved_region	29962962	29963922	.	-	.	ID=DOMAIN 7-1-0;Parent=TE_BASE 7;annot=Class_I::LTR::Ty3/gypsy::chromovirus::chromo-outgroup INT_v_clade;name=INT;color=#b10026
Chr01	feature	polypeptide_conserved_region	29964201	29964561	.	-	.	ID=DOMAIN 7-2-0;Parent=TE_BASE 7;annot=Class_I::LTR::Ty3/gypsy::chromovirus::chromo-outgroup RNaseH_pyret;name=RH;color=#fc4e2a
Chr01	feature	polypeptide_conserved_region	29964702	29965392	.	-	.	ID=DOMAIN 7-3-0;Parent=TE_BASE 7;annot=Class_I::LTR::Ty3/gypsy::chromovirus::chromo-outgroup RT_v_clade;name=RT;color=#feb24c
Chr01	feature	polypeptide_conserved_region	29965737	29966007	.	-	.	ID=DOMAIN 7-4-0;Parent=TE_BASE 7;annot=Class_I::LTR::Ty3/gypsy::chromovirus::chromo-outgroup AP_v_clade;name=PROT;color=#ffeda0
Chr01	feature	polypeptide_conserved_region	29966408	29966912	.	-	.	ID=DOMAIN 7-5-0;Parent=TE_BASE 7;annot=Class_I::LTR::Ty3/gypsy::chromovirus::chromo-outgroup GAG_v_clade;name=GAG;color=#225ea8
Chr01	feature	long_terminal_repeat	29967722	29967864	.	.	.	ID=LTR LEFT 7-0;Parent=TE_BASE 7;name=ltr left;color=#f032e6
Chr01	feature	long_terminal_repeat	29961859	29961990	.	.	.	ID=LTR RIGHT 7-0;Parent=TE_BASE 7;name=ltr right;color=#f032e6
Chr01	feature	nested_repeat	29871200	29877753	.	.	.	ID=TE_BASE 8;name=TE_BASE 8;annot=Class_I::LTR::Ty1/copia::SIRE;color=#a9a9a9
Chr01	feature	repeat_fragment	29871200	29877753	.	.	.	ID=TE 8-0;Parent=TE_BASE 8;name=TE 8;color=#a9a9a9
Chr01	feature	polypeptide_conserved_region	29871745	29872135	.	-	.	ID=DOMAIN 8-0-0;Parent=TE_BASE 8;annot=Class_I::LTR::Ty1/copia::Ty1-outgroup RNaseH_1731;name=RH;color=#fc4e2a
Chr01	feature	polypeptide_conserved_region	29872459	29873182	.	-	.	ID=DOMAIN 8-1-0;Parent=TE_BASE 8;annot=Class_I::LTR::Ty1/copia::SIRE RT_sire;name=RT;color=#feb24c
Chr01	feature	primer_binding_site	29871387	29871406	.	.	.	ID=PBS 8;Parent=TE_BASE 8;name=ppt;color=#41ab5d
Chr01	feature	RR_tract	29877579	29877593	.	.	.	ID=PPT 8;Parent=TE_BASE 8;name=pbs;color=#c7e9c0
Chr01	feature	long_terminal_repeat	29877616	29877753	.	.	.	ID=LTR LEFT 8-0;Parent=TE_BASE 8;name=ltr left;color=#f032e6
Chr01	feature	long_terminal_repeat	29871200	29871337	.	.	.	ID=LTR RIGHT 8-0;Parent=TE_BASE 8;name=ltr right;color=#f032e6
Chr01	feature	target_site_duplication	29871196	29871199	.	.	.	ID=TSR RIGHT 8;Parent=TE_BASE 8;name=tsr right;color=#333333
Chr01	feature	target_site_duplication	29877754	29877757	.	.	.	ID=TSR LEFT 8;Parent=TE_BASE 8;name=tsr left;color=#333333
Chr01	feature	nested_repeat	29845193	29853210	.	.	.	ID=TE_BASE 9;name=TE_BASE 9;annot=Class_I::LTR::Ty3/gypsy::chromovirus::Tekay;color=#a9a9a9
Chr01	feature	repeat_fragment	29845193	29853210	.	.	.	ID=TE 9-0;Parent=TE_BASE 9;name=TE 9;color=#a9a9a9
Chr01	feature	polypeptide_conserved_region	29846764	29847682	.	-	.	ID=DOMAIN 9-0-0;Parent=TE_BASE 9;annot=Class_I::LTR::Ty3/gypsy::non-chromovirus::OTA::Ogre/Tat::Retand INT_tat;name=INT;color=#b10026
Chr01	feature	polypeptide_conserved_region	29848097	29848451	.	-	.	ID=DOMAIN 9-1-0;Parent=TE_BASE 9;annot=Class_I::LTR::Ty3/gypsy::non-chromovirus::non-chromo-outgroup RNaseH_17_6;name=RH;color=#fc4e2a
Chr01	feature	polypeptide_conserved_region	29848959	29849349	.	-	.	ID=DOMAIN 9-2-0;Parent=TE_BASE 9;annot=Class_I::LTR::Ty3/gypsy::chromovirus::Tekay RT_del;name=RT;color=#feb24c
Chr01	feature	primer_binding_site	29845922	29845943	.	.	.	ID=PBS 9;Parent=TE_BASE 9;name=ppt;color=#41ab5d
Chr01	feature	RR_tract	29852480	29852494	.	.	.	ID=PPT 9;Parent=TE_BASE 9;name=pbs;color=#c7e9c0
Chr01	feature	long_terminal_repeat	29852549	29853210	.	.	.	ID=LTR LEFT 9-0;Parent=TE_BASE 9;name=ltr left;color=#f032e6
Chr01	feature	long_terminal_repeat	29845193	29845855	.	.	.	ID=LTR RIGHT 9-0;Parent=TE_BASE 9;name=ltr right;color=#f032e6
Chr01	feature	nested_repeat	29809879	29818401	.	.	.	ID=TE_BASE 10;name=TE_BASE 10;annot=Class_I::LTR::Ty3/gypsy::chromovirus::Tekay;color=#a9a9a9
Chr01	feature	repeat_fragment	29809879	29818401	.	.	.	ID=TE 10-0;Parent=TE_BASE 10;name=TE 10;color=#a9a9a9
Chr01	feature	polypeptide_conserved_region	29814352	29815003	.	+	.	ID=DOMAIN 10-0-0;Parent=TE_BASE 10;annot=Class_I::LTR::Ty3/gypsy::chromovirus::Tekay RT_del;name=RT;color=#feb24c
Chr01	feature	polypeptide_conserved_region	29815204	29815558	.	+	.	ID=DOMAIN 10-1-0;Parent=TE_BASE 10;annot=Class_I::LTR::Ty3/gypsy::non-chromovirus::non-chromo-outgroup RNaseH_17_6;name=RH;color=#fc4e2a
Chr01	feature	polypeptide_conserved_region	29815940	29816873	.	+	.	ID=DOMAIN 10-2-0;Parent=TE_BASE 10;annot=Class_I::LTR::Ty3/gypsy::non-chromovirus::OTA::Ogre/Tat::Retand INT_tat;name=INT;color=#b10026
Chr01	feature	primer_binding_site	29811154	29811168	.	.	.	ID=PBS 10;Parent=TE_BASE 10;name=pbs;color=#c7e9c0
Chr01	feature	RR_tract	29817045	29817059	.	.	.	ID=PPT 10;Parent=TE_BASE 10;name=ppt;color=#41ab5d
Chr01	feature	long_terminal_repeat	29817129	29818401	.	.	.	ID=LTR RIGHT 10-0;Parent=TE_BASE 10;name=ltr right;color=#f032e6
Chr01	feature	long_terminal_repeat	29809879	29811147	.	.	.	ID=LTR LEFT 10-0;Parent=TE_BASE 10;name=ltr left;color=#f032e6
Chr01	feature	target_site_duplication	29809875	29809878	.	.	.	ID=TSR LEFT 10;Parent=TE_BASE 10;name=tsr left;color=#333333
Chr01	feature	target_site_duplication	29818402	29818405	.	.	.	ID=TSR RIGHT 10;Parent=TE_BASE 10;name=tsr right;color=#333333
Chr01	feature	nested_repeat	29796390	29802734	.	.	.	ID=TE_BASE 11;name=TE_BASE 11;annot=Class_I::LTR::Ty3/gypsy::chromovirus::chromo-outgroup;color=#a9a9a9
Chr01	feature	repeat_fragment	29796390	29802734	.	.	.	ID=TE 11-0;Parent=TE_BASE 11;name=TE 11;color=#a9a9a9
Chr01	feature	polypeptide_conserved_region	29797525	29797654	.	-	.	ID=DOMAIN 11-0-0;Parent=TE_BASE 11;annot=Class_I::LTR::Ty3/gypsy::chromovirus::Tcn1 CHR_galadriel_Ppaten_sLTR1;name=CHD;color=#6a51a3
Chr01	feature	polypeptide_conserved_region	29798307	29798727	.	-	.	ID=DOMAIN 11-1-0;Parent=TE_BASE 11;annot=Class_I::LTR::Ty3/gypsy::chromovirus::chromo-outgroup INT_v_clade;name=INT;color=#b10026
Chr01	feature	polypeptide_conserved_region	29799024	29799384	.	-	.	ID=DOMAIN 11-2-0;Parent=TE_BASE 11;annot=Class_I::LTR::Ty3/gypsy::chromovirus::chromo-outgroup RNaseH_pyret;name=RH;color=#fc4e2a
Chr01	feature	polypeptide_conserved_region	29799528	29800224	.	-	.	ID=DOMAIN 11-3-0;Parent=TE_BASE 11;annot=Class_I::LTR::Ty3/gypsy::chromovirus::chromo-outgroup RT_v_clade;name=RT;color=#feb24c
Chr01	feature	polypeptide_conserved_region	29800575	29800845	.	-	.	ID=DOMAIN 11-4-0;Parent=TE_BASE 11;annot=Class_I::LTR::Ty3/gypsy::chromovirus::chromo-outgroup AP_v_clade;name=PROT;color=#ffeda0
Chr01	feature	polypeptide_conserved_region	29801054	29801750	.	-	.	ID=DOMAIN 11-5-0;Parent=TE_BASE 11;annot=Class_I::LTR::Ty3/gypsy::chromovirus::chromo-outgroup GAG_v_clade;name=GAG;color=#225ea8
Chr01	feature	long_terminal_repeat	29802174	29802734	.	.	.	ID=LTR LEFT 11-0;Parent=TE_BASE 11;name=ltr left;color=#f032e6
Chr01	feature	long_terminal_repeat	29796390	29796937	.	.	.	ID=LTR RIGHT 11-0;Parent=TE_BASE 11;name=ltr right;color=#f032e6
Chr01	feature	nested_repeat	29770553	29779207	.	.	.	ID=TE_BASE 12;name=TE_BASE 12;annot=Class_I::LTR::Ty3/gypsy::chromovirus::Tekay;color=#a9a9a9
Chr01	feature	repeat_fragment	29770553	29779207	.	.	.	ID=TE 12-0;Parent=TE_BASE 12;name=TE 12;color=#a9a9a9
Chr01	feature	polypeptide_conserved_region	29775092	29775743	.	+	.	ID=DOMAIN 12-0-0;Parent=TE_BASE 12;annot=Class_I::LTR::Ty3/gypsy::chromovirus::Tekay RT_del;name=RT;color=#feb24c
Chr01	feature	polypeptide_conserved_region	29775938	29776298	.	+	.	ID=DOMAIN 12-1-0;Parent=TE_BASE 12;annot=Class_I::LTR::Ty3/gypsy::non-chromovirus::OTA::Athila RNaseH_athila;name=RH;color=#fc4e2a
Chr01	feature	polypeptide_conserved_region	29776643	29777606	.	+	.	ID=DOMAIN 12-2-0;Parent=TE_BASE 12;annot=Class_I::LTR::Ty3/gypsy::non-chromovirus::OTA::Ogre/Tat::Retand INT_tat;name=INT;color=#b10026
Chr01	feature	primer_binding_site	29771895	29771909	.	.	.	ID=PBS 12;Parent=TE_BASE 12;name=pbs;color=#c7e9c0
Chr01	feature	RR_tract	29777782	29777796	.	.	.	ID=PPT 12;Parent=TE_BASE 12;name=ppt;color=#41ab5d
Chr01	feature	long_terminal_repeat	29777868	29779207	.	.	.	ID=LTR RIGHT 12-0;Parent=TE_BASE 12;name=ltr right;color=#f032e6
Chr01	feature	long_terminal_repeat	29770553	29771888	.	.	.	ID=LTR LEFT 12-0;Parent=TE_BASE 12;name=ltr left;color=#f032e6
Chr01	feature	target_site_duplication	29770549	29770552	.	.	.	ID=TSR LEFT 12;Parent=TE_BASE 12;name=tsr left;color=#333333
Chr01	feature	target_site_duplication	29779208	29779211	.	.	.	ID=TSR RIGHT 12;Parent=TE_BASE 12;name=tsr right;color=#333333
Chr01	feature	nested_repeat	29754100	29760389	.	.	.	ID=TE_BASE 13;name=TE_BASE 13;annot=Class_I::LTR::Ty3/gypsy::chromovirus::chromo-outgroup;color=#a9a9a9
Chr01	feature	repeat_fragment	29754100	29760389	.	.	.	ID=TE 13-0;Parent=TE_BASE 13;name=TE 13;color=#a9a9a9
Chr01	feature	polypeptide_conserved_region	29755146	29755842	.	+	.	ID=DOMAIN 13-0-0;Parent=TE_BASE 13;annot=Class_I::LTR::Ty3/gypsy::chromovirus::chromo-outgroup GAG_v_clade;name=GAG;color=#225ea8
Chr01	feature	polypeptide_conserved_region	29756051	29756321	.	+	.	ID=DOMAIN 13-1-0;Parent=TE_BASE 13;annot=Class_I::LTR::Ty3/gypsy::chromovirus::chromo-outgroup AP_v_clade;name=PROT;color=#ffeda0
Chr01	feature	polypeptide_conserved_region	29756666	29757356	.	+	.	ID=DOMAIN 13-2-0;Parent=TE_BASE 13;annot=Class_I::LTR::Ty3/gypsy::chromovirus::chromo-outgroup RT_v_clade;name=RT;color=#feb24c
Chr01	feature	polypeptide_conserved_region	29757500	29757860	.	+	.	ID=DOMAIN 13-3-0;Parent=TE_BASE 13;annot=Class_I::LTR::Ty3/gypsy::chromovirus::chromo-outgroup RNaseH_pyret;name=RH;color=#fc4e2a
Chr01	feature	polypeptide_conserved_region	29758139	29759099	.	+	.	ID=DOMAIN 13-4-0;Parent=TE_BASE 13;annot=Class_I::LTR::Ty3/gypsy::chromovirus::chromo-outgroup INT_v_clade;name=INT;color=#b10026
Chr01	feature	polypeptide_conserved_region	29759219	29759366	.	+	.	ID=DOMAIN 13-5-0;Parent=TE_BASE 13;annot=Class_I::LTR::Ty3/gypsy::chromovirus::Tcn1 CHR_galadriel_Ppaten_sLTR3;name=CHD;color=#6a51a3
Chr01	feature	RR_tract	29759904	29759918	.	.	.	ID=PPT 13;Parent=TE_BASE 13;name=ppt;color=#41ab5d
Chr01	feature	long_terminal_repeat	29759918	29760389	.	.	.	ID=LTR RIGHT 13-0;Parent=TE_BASE 13;name=ltr right;color=#f032e6
Chr01	feature	long_terminal_repeat	29754100	29754596	.	.	.	ID=LTR LEFT 13-0;Parent=TE_BASE 13;name=ltr left;color=#f032e6
Chr01	feature	nested_repeat	29708045	29714436	.	.	.	ID=TE_BASE 14;name=TE_BASE 14;annot=Class_I::LTR::Ty3/gypsy::chromovirus::chromo-outgroup;color=#a9a9a9
Chr01	feature	repeat_fragment	29708045	29714436	.	.	.	ID=TE 14-0;Parent=TE_BASE 14;name=TE 14;color=#a9a9a9
Chr01	feature	polypeptide_conserved_region	29709196	29709340	.	-	.	ID=DOMAIN 14-0-0;Parent=TE_BASE 14;annot=Class_I::LTR::Ty3/gypsy::chromovirus::Tcn1 CHR_galadriel_Ppaten_sLTR1;name=CHD;color=#6a51a3
Chr01	feature	polypeptide_conserved_region	29709759	29710419	.	-	.	ID=DOMAIN 14-1-0;Parent=TE_BASE 14;annot=Class_I::LTR::Ty3/gypsy::chromovirus::chromo-outgroup INT_v_clade;name=INT;color=#b10026
Chr01	feature	polypeptide_conserved_region	29710716	29711076	.	-	.	ID=DOMAIN 14-2-0;Parent=TE_BASE 14;annot=Class_I::LTR::Ty3/gypsy::chromovirus::chromo-outgroup RNaseH_pyret;name=RH;color=#fc4e2a
Chr01	feature	polypeptide_conserved_region	29711220	29711919	.	-	.	ID=DOMAIN 14-3-0;Parent=TE_BASE 14;annot=Class_I::LTR::Ty3/gypsy::chromovirus::chromo-outgroup RT_v_clade;name=RT;color=#feb24c
Chr01	feature	polypeptide_conserved_region	29712273	29712537	.	-	.	ID=DOMAIN 14-4-0;Parent=TE_BASE 14;annot=Class_I::LTR::Ty3/gypsy::chromovirus::chromo-outgroup AP_v_clade;name=PROT;color=#ffeda0
Chr01	feature	polypeptide_conserved_region	29712961	29713450	.	-	.	ID=DOMAIN 14-5-0;Parent=TE_BASE 14;annot=Class_I::LTR::Ty3/gypsy::chromovirus::chromo-outgroup GAG_v_clade;name=GAG;color=#225ea8
Chr01	feature	long_terminal_repeat	29713877	29714436	.	.	.	ID=LTR LEFT 14-0;Parent=TE_BASE 14;name=ltr left;color=#f032e6
Chr01	feature	long_terminal_repeat	29708045	29708608	.	.	.	ID=LTR RIGHT 14-0;Parent=TE_BASE 14;name=ltr right;color=#f032e6
Chr01	feature	target_site_duplication	29708040	29708044	.	.	.	ID=TSR RIGHT 14;Parent=TE_BASE 14;name=tsr right;color=#333333
Chr01	feature	target_site_duplication	29714437	29714441	.	.	.	ID=TSR LEFT 14;Parent=TE_BASE 14;name=tsr left;color=#333333
Chr01	feature	nested_repeat	29649070	29656795	.	.	.	ID=TE_BASE 15;name=TE_BASE 15;annot=Class_I::LTR::Ty3/gypsy::chromovirus::Reina;color=#a9a9a9
Chr01	feature	repeat_fragment	29649070	29656795	.	.	.	ID=TE 15-0;Parent=TE_BASE 15;name=TE 15;color=#a9a9a9
Chr01	feature	polypeptide_conserved_region	29650085	29650733	.	-	.	ID=DOMAIN 15-0-0;Parent=TE_BASE 15;annot=Class_I::LTR::Ty3/gypsy::non-chromovirus::OTA::Ogre/Tat::Retand INT_tat;name=INT;color=#b10026
Chr01	feature	polypeptide_conserved_region	29651078	29651432	.	-	.	ID=DOMAIN 15-1-0;Parent=TE_BASE 15;annot=Class_I::LTR::Ty3/gypsy::non-chromovirus::non-chromo-outgroup RNaseH_17_6;name=RH;color=#fc4e2a
Chr01	feature	polypeptide_conserved_region	29651588	29652239	.	-	.	ID=DOMAIN 15-2-0;Parent=TE_BASE 15;annot=Class_I::LTR::Ty3/gypsy::chromovirus::Reina RT_reina;name=RT;color=#feb24c
Chr01	feature	primer_binding_site	29650007	29650024	.	.	.	ID=PBS 15;Parent=TE_BASE 15;name=ppt;color=#41ab5d
Chr01	feature	RR_tract	29655878	29655892	.	.	.	ID=PPT 15;Parent=TE_BASE 15;name=pbs;color=#c7e9c0
Chr01	feature	long_terminal_repeat	29655934	29656795	.	.	.	ID=LTR LEFT 15-0;Parent=TE_BASE 15;name=ltr left;color=#f032e6
Chr01	feature	long_terminal_repeat	29649070	29649990	.	.	.	ID=LTR RIGHT 15-0;Parent=TE_BASE 15;name=ltr right;color=#f032e6
Chr01	feature	nested_repeat	29579735	29586112	.	.	.	ID=TE_BASE 16;name=TE_BASE 16;annot=Class_I::LTR::Ty3/gypsy::chromovirus::chromo-outgroup;color=#a9a9a9
Chr01	feature	repeat_fragment	29579735	29586112	.	.	.	ID=TE 16-0;Parent=TE_BASE 16;name=TE 16;color=#a9a9a9
Chr01	feature	polypeptide_conserved_region	29580716	29581415	.	+	.	ID=DOMAIN 16-0-0;Parent=TE_BASE 16;annot=Class_I::LTR::Ty3/gypsy::chromovirus::chromo-outgroup GAG_v_clade;name=GAG;color=#225ea8
Chr01	feature	polypeptide_conserved_region	29581630	29581900	.	+	.	ID=DOMAIN 16-1-0;Parent=TE_BASE 16;annot=Class_I::LTR::Ty3/gypsy::chromovirus::chromo-outgroup AP_v_clade;name=PROT;color=#ffeda0
Chr01	feature	polypeptide_conserved_region	29582251	29582947	.	+	.	ID=DOMAIN 16-2-0;Parent=TE_BASE 16;annot=Class_I::LTR::Ty3/gypsy::chromovirus::chromo-outgroup RT_v_clade;name=RT;color=#feb24c
Chr01	feature	polypeptide_conserved_region	29583088	29583451	.	+	.	ID=DOMAIN 16-3-0;Parent=TE_BASE 16;annot=Class_I::LTR::Ty3/gypsy::chromovirus::chromo-outgroup RNaseH_maggy;name=RH;color=#fc4e2a
Chr01	feature	polypeptide_conserved_region	29583748	29584708	.	+	.	ID=DOMAIN 16-4-0;Parent=TE_BASE 16;annot=Class_I::LTR::Ty3/gypsy::chromovirus::chromo-outgroup INT_v_clade;name=INT;color=#b10026
Chr01	feature	polypeptide_conserved_region	29584843	29584972	.	+	.	ID=DOMAIN 16-5-0;Parent=TE_BASE 16;annot=Class_I::LTR::Ty3/gypsy::chromovirus::Tcn1 CHR_galadriel_Ppaten_sLTR1;name=CHD;color=#6a51a3
Chr01	feature	primer_binding_site	29580332	29580348	.	.	.	ID=PBS 16;Parent=TE_BASE 16;name=pbs;color=#c7e9c0
Chr01	feature	RR_tract	29585545	29585559	.	.	.	ID=PPT 16;Parent=TE_BASE 16;name=ppt;color=#41ab5d
Chr01	feature	long_terminal_repeat	29585559	29586112	.	.	.	ID=LTR RIGHT 16-0;Parent=TE_BASE 16;name=ltr right;color=#f032e6
Chr01	feature	long_terminal_repeat	29579735	29580288	.	.	.	ID=LTR LEFT 16-0;Parent=TE_BASE 16;name=ltr left;color=#f032e6
Chr01	feature	target_site_duplication	29579730	29579734	.	.	.	ID=TSR LEFT 16;Parent=TE_BASE 16;name=tsr left;color=#333333
Chr01	feature	target_site_duplication	29586113	29586117	.	.	.	ID=TSR RIGHT 16;Parent=TE_BASE 16;name=tsr right;color=#333333
Chr01	feature	nested_repeat	29543699	29548977	.	.	.	ID=TE_BASE 17;name=TE_BASE 17;annot=Class_I::LTR::Ty3/gypsy::chromovirus::Reina;color=#a9a9a9
Chr01	feature	repeat_fragment	29543699	29548977	.	.	.	ID=TE 17-0;Parent=TE_BASE 17;name=TE 17;color=#a9a9a9
Chr01	feature	polypeptide_conserved_region	29547045	29547693	.	+	.	ID=DOMAIN 17-0-0;Parent=TE_BASE 17;annot=Class_I::LTR::Ty3/gypsy::chromovirus::Reina RT_reina;name=RT;color=#feb24c
Chr01	feature	polypeptide_conserved_region	29547897	29548251	.	+	.	ID=DOMAIN 17-1-0;Parent=TE_BASE 17;annot=Class_I::LTR::Ty3/gypsy::non-chromovirus::non-chromo-outgroup RNaseH_17_6;name=RH;color=#fc4e2a
Chr01	feature	RR_tract	29548855	29548869	.	.	.	ID=PPT 17;Parent=TE_BASE 17;name=ppt;color=#41ab5d
Chr01	feature	long_terminal_repeat	29548893	29548977	.	.	.	ID=LTR RIGHT 17-0;Parent=TE_BASE 17;name=ltr right;color=#f032e6
Chr01	feature	long_terminal_repeat	29543699	29543783	.	.	.	ID=LTR LEFT 17-0;Parent=TE_BASE 17;name=ltr left;color=#f032e6
Chr01	feature	nested_repeat	29526072	29532605	.	.	.	ID=TE_BASE 18;name=TE_BASE 18;annot=Class_I::LTR::Ty3/gypsy::chromovirus::chromo-outgroup;color=#a9a9a9
Chr01	feature	repeat_fragment	29526072	29532605	.	.	.	ID=TE 18-0;Parent=TE_BASE 18;name=TE 18;color=#a9a9a9
Chr01	feature	polypeptide_conserved_region	29527347	29528022	.	+	.	ID=DOMAIN 18-0-0;Parent=TE_BASE 18;annot=Class_I::LTR::Ty3/gypsy::chromovirus::chromo-outgroup GAG_v_clade;name=GAG;color=#225ea8
Chr01	feature	polypeptide_conserved_region	29528240	29528510	.	+	.	ID=DOMAIN 18-1-0;Parent=TE_BASE 18;annot=Class_I::LTR::Ty3/gypsy::chromovirus::chromo-outgroup AP_v_clade;name=PROT;color=#ffeda0
Chr01	feature	polypeptide_conserved_region	29528855	29529545	.	+	.	ID=DOMAIN 18-2-0;Parent=TE_BASE 18;annot=Class_I::LTR::Ty3/gypsy::chromovirus::chromo-outgroup RT_v_clade;name=RT;color=#feb24c
Chr01	feature	polypeptide_conserved_region	29529689	29530049	.	+	.	ID=DOMAIN 18-3-0;Parent=TE_BASE 18;annot=Class_I::LTR::Ty3/gypsy::chromovirus::chromo-outgroup RNaseH_pyret;name=RH;color=#fc4e2a
Chr01	feature	polypeptide_conserved_region	29530328	29531288	.	+	.	ID=DOMAIN 18-4-0;Parent=TE_BASE 18;annot=Class_I::LTR::Ty3/gypsy::chromovirus::chromo-outgroup INT_v_clade;name=INT;color=#b10026
Chr01	feature	polypeptide_conserved_region	29531408	29531555	.	+	.	ID=DOMAIN 18-5-0;Parent=TE_BASE 18;annot=Class_I::LTR::Ty3/gypsy::chromovirus::Tcn1 CHR_galadriel_Ppaten_sLTR3;name=CHD;color=#6a51a3
Chr01	feature	primer_binding_site	29526572	29526590	.	.	.	ID=PBS 18;Parent=TE_BASE 18;name=pbs;color=#c7e9c0
Chr01	feature	RR_tract	29532122	29532136	.	.	.	ID=PPT 18;Parent=TE_BASE 18;name=ppt;color=#41ab5d
Chr01	feature	long_terminal_repeat	29532136	29532605	.	.	.	ID=LTR RIGHT 18-0;Parent=TE_BASE 18;name=ltr right;color=#f032e6
Chr01	feature	long_terminal_repeat	29526072	29526541	.	.	.	ID=LTR LEFT 18-0;Parent=TE_BASE 18;name=ltr left;color=#f032e6
Chr01	feature	nested_repeat	29473796	29482305	.	.	.	ID=TE_BASE 19;name=TE_BASE 19;annot=Class_I::LTR::Ty3/gypsy::chromovirus::Tekay;color=#a9a9a9
Chr01	feature	repeat_fragment	29473796	29482305	.	.	.	ID=TE 19-0;Parent=TE_BASE 19;name=TE 19;color=#a9a9a9
Chr01	feature	polypeptide_conserved_region	29475293	29476265	.	-	.	ID=DOMAIN 19-0-0;Parent=TE_BASE 19;annot=Class_I::LTR::Ty3/gypsy::non-chromovirus::OTA::Ogre/Tat::Retand INT_tat;name=INT;color=#b10026
Chr01	feature	polypeptide_conserved_region	29476625	29476979	.	-	.	ID=DOMAIN 19-1-0;Parent=TE_BASE 19;annot=Class_I::LTR::Ty3/gypsy::non-chromovirus::non-chromo-outgroup RNaseH_17_6;name=RH;color=#fc4e2a
Chr01	feature	polypeptide_conserved_region	29477135	29477789	.	-	.	ID=DOMAIN 19-2-0;Parent=TE_BASE 19;annot=Class_I::LTR::Ty3/gypsy::chromovirus::Tekay RT_del;name=RT;color=#feb24c
Chr01	feature	long_terminal_repeat	29481041	29482305	.	.	.	ID=LTR LEFT 19-0;Parent=TE_BASE 19;name=ltr left;color=#f032e6
Chr01	feature	long_terminal_repeat	29473796	29475060	.	.	.	ID=LTR RIGHT 19-0;Parent=TE_BASE 19;name=ltr right;color=#f032e6
Chr01	feature	nested_repeat	29427147	29433502	.	.	.	ID=TE_BASE 20;name=TE_BASE 20;annot=Class_I::LTR::Ty3/gypsy::chromovirus::chromo-outgroup;color=#a9a9a9
Chr01	feature	repeat_fragment	29427147	29433502	.	.	.	ID=TE 20-0;Parent=TE_BASE 20;name=TE 20;color=#a9a9a9
Chr01	feature	polypeptide_conserved_region	29428279	29428408	.	-	.	ID=DOMAIN 20-0-0;Parent=TE_BASE 20;annot=Class_I::LTR::Ty3/gypsy::chromovirus::Tcn1 CHR_galadriel_Ppaten_sLTR1;name=CHD;color=#6a51a3
Chr01	feature	polypeptide_conserved_region	29428719	29429502	.	-	.	ID=DOMAIN 20-1-0;Parent=TE_BASE 20;annot=Class_I::LTR::Ty3/gypsy::chromovirus::chromo-outgroup INT_v_clade;name=INT;color=#b10026
Chr01	feature	polypeptide_conserved_region	29429799	29430159	.	-	.	ID=DOMAIN 20-2-0;Parent=TE_BASE 20;annot=Class_I::LTR::Ty3/gypsy::chromovirus::chromo-outgroup RNaseH_pyret;name=RH;color=#fc4e2a
Chr01	feature	polypeptide_conserved_region	29430303	29430999	.	-	.	ID=DOMAIN 20-3-0;Parent=TE_BASE 20;annot=Class_I::LTR::Ty3/gypsy::chromovirus::chromo-outgroup RT_v_clade;name=RT;color=#feb24c
Chr01	feature	polypeptide_conserved_region	29431350	29431620	.	-	.	ID=DOMAIN 20-4-0;Parent=TE_BASE 20;annot=Class_I::LTR::Ty3/gypsy::chromovirus::chromo-outgroup AP_v_clade;name=PROT;color=#ffeda0
Chr01	feature	polypeptide_conserved_region	29431829	29432525	.	-	.	ID=DOMAIN 20-5-0;Parent=TE_BASE 20;annot=Class_I::LTR::Ty3/gypsy::chromovirus::chromo-outgroup GAG_v_clade;name=GAG;color=#225ea8
Chr01	feature	long_terminal_repeat	29432958	29433502	.	.	.	ID=LTR LEFT 20-0;Parent=TE_BASE 20;name=ltr left;color=#f032e6
Chr01	feature	long_terminal_repeat	29427147	29427691	.	.	.	ID=LTR RIGHT 20-0;Parent=TE_BASE 20;name=ltr right;color=#f032e6
Chr01	feature	target_site_duplication	29427142	29427146	.	.	.	ID=TSR RIGHT 20;Parent=TE_BASE 20;name=tsr right;color=#333333
Chr01	feature	target_site_duplication	29433503	29433507	.	.	.	ID=TSR LEFT 20;Parent=TE_BASE 20;name=tsr left;color=#333333
Chr01	feature	nested_repeat	29413916	29423164	.	.	.	ID=TE_BASE 21;name=TE_BASE 21;annot=Class_I::LTR::Ty3/gypsy::chromovirus::Tekay;color=#a9a9a9
Chr01	feature	repeat_fragment	29413916	29423164	.	.	.	ID=TE 21-0;Parent=TE_BASE 21;name=TE 21;color=#a9a9a9
Chr01	feature	polypeptide_conserved_region	29415350	29415887	.	-	.	ID=DOMAIN 21-0-0;Parent=TE_BASE 21;annot=Class_I::LTR::Ty3/gypsy::non-chromovirus::OTA::Athila INT_athila;name=INT;color=#b10026
Chr01	feature	polypeptide_conserved_region	29416214	29416565	.	-	.	ID=DOMAIN 21-1-0;Parent=TE_BASE 21;annot=Class_I::LTR::Ty3/gypsy::non-chromovirus::non-chromo-outgroup RNaseH_17_6;name=RH;color=#fc4e2a
Chr01	feature	polypeptide_conserved_region	29416721	29417375	.	-	.	ID=DOMAIN 21-2-0;Parent=TE_BASE 21;annot=Class_I::LTR::Ty3/gypsy::chromovirus::Tekay RT_del;name=RT;color=#feb24c
Chr01	feature	long_terminal_repeat	29422506	29423164	.	.	.	ID=LTR LEFT 21-0;Parent=TE_BASE 21;name=ltr left;color=#f032e6
Chr01	feature	long_terminal_repeat	29413916	29414640	.	.	.	ID=LTR RIGHT 21-0;Parent=TE_BASE 21;name=ltr right;color=#f032e6
Chr01	feature	nested_repeat	29371878	29378210	.	.	.	ID=TE_BASE 22;name=TE_BASE 22;annot=Class_I::LTR::Ty3/gypsy::chromovirus::chromo-outgroup;color=#a9a9a9
Chr01	feature	repeat_fragment	29371878	29378210	.	.	.	ID=TE 22-0;Parent=TE_BASE 22;name=TE 22;color=#a9a9a9
Chr01	feature	polypeptide_conserved_region	29372997	29373126	.	-	.	ID=DOMAIN 22-0-0;Parent=TE_BASE 22;annot=Class_I::LTR::Ty3/gypsy::chromovirus::Tcn1 CHR_galadriel_Ppaten_sLTR1;name=CHD;color=#6a51a3
Chr01	feature	polypeptide_conserved_region	29373261	29374221	.	-	.	ID=DOMAIN 22-1-0;Parent=TE_BASE 22;annot=Class_I::LTR::Ty3/gypsy::chromovirus::chromo-outgroup INT_v_clade;name=INT;color=#b10026
Chr01	feature	polypeptide_conserved_region	29374518	29374881	.	-	.	ID=DOMAIN 22-2-0;Parent=TE_BASE 22;annot=Class_I::LTR::Ty3/gypsy::chromovirus::chromo-outgroup RNaseH_maggy;name=RH;color=#fc4e2a
Chr01	feature	polypeptide_conserved_region	29375022	29375718	.	-	.	ID=DOMAIN 22-3-0;Parent=TE_BASE 22;annot=Class_I::LTR::Ty3/gypsy::chromovirus::chromo-outgroup RT_v_clade;name=RT;color=#feb24c
Chr01	feature	polypeptide_conserved_region	29376069	29376339	.	-	.	ID=DOMAIN 22-4-0;Parent=TE_BASE 22;annot=Class_I::LTR::Ty3/gypsy::chromovirus::chromo-outgroup AP_v_clade;name=PROT;color=#ffeda0
Chr01	feature	polypeptide_conserved_region	29376548	29377247	.	-	.	ID=DOMAIN 22-5-0;Parent=TE_BASE 22;annot=Class_I::LTR::Ty3/gypsy::chromovirus::chromo-outgroup GAG_v_clade;name=GAG;color=#225ea8
Chr01	feature	long_terminal_repeat	29377680	29378210	.	.	.	ID=LTR LEFT 22-0;Parent=TE_BASE 22;name=ltr left;color=#f032e6
Chr01	feature	long_terminal_repeat	29371878	29372408	.	.	.	ID=LTR RIGHT 22-0;Parent=TE_BASE 22;name=ltr right;color=#f032e6
Chr01	feature	target_site_duplication	29371873	29371877	.	.	.	ID=TSR RIGHT 22;Parent=TE_BASE 22;name=tsr right;color=#333333
Chr01	feature	target_site_duplication	29378211	29378215	.	.	.	ID=TSR LEFT 22;Parent=TE_BASE 22;name=tsr left;color=#333333
Chr01	feature	nested_repeat	29308782	29315125	.	.	.	ID=TE_BASE 23;name=TE_BASE 23;annot=Class_I::LTR::Ty3/gypsy::chromovirus::chromo-outgroup;color=#a9a9a9
Chr01	feature	repeat_fragment	29308782	29315125	.	.	.	ID=TE 23-0;Parent=TE_BASE 23;name=TE 23;color=#a9a9a9
Chr01	feature	polypeptide_conserved_region	29309922	29310051	.	-	.	ID=DOMAIN 23-0-0;Parent=TE_BASE 23;annot=Class_I::LTR::Ty3/gypsy::chromovirus::Tcn1 CHR_galadriel_Ppaten_sLTR1;name=CHD;color=#6a51a3
Chr01	feature	polypeptide_conserved_region	29310189	29311035	.	-	.	ID=DOMAIN 23-1-0;Parent=TE_BASE 23;annot=Class_I::LTR::Ty3/gypsy::chromovirus::chromo-outgroup INT_v_clade;name=INT;color=#b10026
Chr01	feature	polypeptide_conserved_region	29311415	29311778	.	-	.	ID=DOMAIN 23-2-0;Parent=TE_BASE 23;annot=Class_I::LTR::Ty3/gypsy::chromovirus::chromo-outgroup RNaseH_maggy;name=RH;color=#fc4e2a
Chr01	feature	polypeptide_conserved_region	29311919	29312615	.	-	.	ID=DOMAIN 23-3-0;Parent=TE_BASE 23;annot=Class_I::LTR::Ty3/gypsy::chromovirus::chromo-outgroup RT_v_clade;name=RT;color=#feb24c
Chr01	feature	polypeptide_conserved_region	29312966	29313236	.	-	.	ID=DOMAIN 23-4-0;Parent=TE_BASE 23;annot=Class_I::LTR::Ty3/gypsy::chromovirus::chromo-outgroup AP_v_clade;name=PROT;color=#ffeda0
Chr01	feature	polypeptide_conserved_region	29313445	29314141	.	-	.	ID=DOMAIN 23-5-0;Parent=TE_BASE 23;annot=Class_I::LTR::Ty3/gypsy::chromovirus::chromo-outgroup GAG_v_clade;name=GAG;color=#225ea8
Chr01	feature	primer_binding_site	29309353	29309371	.	.	.	ID=PBS 23;Parent=TE_BASE 23;name=ppt;color=#41ab5d
Chr01	feature	RR_tract	29314502	29314516	.	.	.	ID=PPT 23;Parent=TE_BASE 23;name=pbs;color=#c7e9c0
Chr01	feature	long_terminal_repeat	29314573	29315125	.	.	.	ID=LTR LEFT 23-0;Parent=TE_BASE 23;name=ltr left;color=#f032e6
Chr01	feature	long_terminal_repeat	29308782	29309334	.	.	.	ID=LTR RIGHT 23-0;Parent=TE_BASE 23;name=ltr right;color=#f032e6
Chr01	feature	target_site_duplication	29308777	29308781	.	.	.	ID=TSR RIGHT 23;Parent=TE_BASE 23;name=tsr right;color=#333333
Chr01	feature	target_site_duplication	29315126	29315130	.	.	.	ID=TSR LEFT 23;Parent=TE_BASE 23;name=tsr left;color=#333333
Chr01	feature	nested_repeat	29180442	29186693	.	.	.	ID=TE_BASE 24;name=TE_BASE 24;annot=Class_I::LTR::Ty3/gypsy::chromovirus::chromo-outgroup;color=#a9a9a9
Chr01	feature	repeat_fragment	29180442	29186693	.	.	.	ID=TE 24-0;Parent=TE_BASE 24;name=TE 24;color=#a9a9a9
Chr01	feature	polypeptide_conserved_region	29181582	29181711	.	-	.	ID=DOMAIN 24-0-0;Parent=TE_BASE 24;annot=Class_I::LTR::Ty3/gypsy::chromovirus::Tcn1 CHR_galadriel_Ppaten_sLTR1;name=CHD;color=#6a51a3
Chr01	feature	polypeptide_conserved_region	29181895	29182807	.	-	.	ID=DOMAIN 24-1-0;Parent=TE_BASE 24;annot=Class_I::LTR::Ty3/gypsy::chromovirus::chromo-outgroup INT_v_clade;name=INT;color=#b10026
Chr01	feature	polypeptide_conserved_region	29183104	29183464	.	-	.	ID=DOMAIN 24-2-0;Parent=TE_BASE 24;annot=Class_I::LTR::Ty3/gypsy::chromovirus::chromo-outgroup RNaseH_pyret;name=RH;color=#fc4e2a
Chr01	feature	polypeptide_conserved_region	29183891	29184182	.	-	.	ID=DOMAIN 24-3-0;Parent=TE_BASE 24;annot=Class_I::LTR::Ty3/gypsy::chromovirus::chromo-outgroup RT_v_clade;name=RT;color=#feb24c
Chr01	feature	polypeptide_conserved_region	29184533	29184803	.	-	.	ID=DOMAIN 24-4-0;Parent=TE_BASE 24;annot=Class_I::LTR::Ty3/gypsy::chromovirus::chromo-outgroup AP_v_clade;name=PROT;color=#ffeda0
Chr01	feature	polypeptide_conserved_region	29185012	29185708	.	-	.	ID=DOMAIN 24-5-0;Parent=TE_BASE 24;annot=Class_I::LTR::Ty3/gypsy::chromovirus::chromo-outgroup GAG_v_clade;name=GAG;color=#225ea8
Chr01	feature	long_terminal_repeat	29186143	29186693	.	.	.	ID=LTR LEFT 24-0;Parent=TE_BASE 24;name=ltr left;color=#f032e6
Chr01	feature	long_terminal_repeat	29180442	29180994	.	.	.	ID=LTR RIGHT 24-0;Parent=TE_BASE 24;name=ltr right;color=#f032e6
Chr01	feature	target_site_duplication	29180437	29180441	.	.	.	ID=TSR RIGHT 24;Parent=TE_BASE 24;name=tsr right;color=#333333
Chr01	feature	target_site_duplication	29186694	29186698	.	.	.	ID=TSR LEFT 24;Parent=TE_BASE 24;name=tsr left;color=#333333
Chr01	feature	nested_repeat	29049050	29056070	.	.	.	ID=TE_BASE 25;name=TE_BASE 25;annot=Class_I::LTR::Ty1/copia::SIRE;color=#a9a9a9
Chr01	feature	repeat_fragment	29049050	29056070	.	.	.	ID=TE 25-0;Parent=TE_BASE 25;name=TE 25;color=#a9a9a9
Chr01	feature	polypeptide_conserved_region	29052496	29053126	.	+	.	ID=DOMAIN 25-0-0;Parent=TE_BASE 25;annot=Class_I::LTR::Ty1/copia::Ivana INT_oryco;name=INT;color=#b10026
Chr01	feature	polypeptide_conserved_region	29054095	29054734	.	+	.	ID=DOMAIN 25-1-0;Parent=TE_BASE 25;annot=Class_I::LTR::Ty1/copia::SIRE RT_sire;name=RT;color=#feb24c
Chr01	feature	polypeptide_conserved_region	29055067	29055478	.	+	.	ID=DOMAIN 25-2-0;Parent=TE_BASE 25;annot=Class_I::LTR::Ty1/copia::Ty1-outgroup RNaseH_1731;name=RH;color=#fc4e2a
Chr01	feature	primer_binding_site	29049232	29049250	.	.	.	ID=PBS 25;Parent=TE_BASE 25;name=pbs;color=#c7e9c0
Chr01	feature	RR_tract	29055858	29055872	.	.	.	ID=PPT 25;Parent=TE_BASE 25;name=ppt;color=#41ab5d
Chr01	feature	long_terminal_repeat	29055932	29056070	.	.	.	ID=LTR RIGHT 25-0;Parent=TE_BASE 25;name=ltr right;color=#f032e6
Chr01	feature	long_terminal_repeat	29049050	29049161	.	.	.	ID=LTR LEFT 25-0;Parent=TE_BASE 25;name=ltr left;color=#f032e6
Chr01	feature	nested_repeat	28958253	28966548	.	.	.	ID=TE_BASE 26;name=TE_BASE 26;annot=Class_I::LTR::Ty3/gypsy::chromovirus::Tekay;color=#a9a9a9
Chr01	feature	repeat_fragment	28958253	28966548	.	.	.	ID=TE 26-0;Parent=TE_BASE 26;name=TE 26;color=#a9a9a9
Chr01	feature	polypeptide_conserved_region	28962412	28963075	.	+	.	ID=DOMAIN 26-0-0;Parent=TE_BASE 26;annot=Class_I::LTR::Ty3/gypsy::chromovirus::Tekay RT_del;name=RT;color=#feb24c
Chr01	feature	polypeptide_conserved_region	28963276	28963630	.	+	.	ID=DOMAIN 26-1-0;Parent=TE_BASE 26;annot=Class_I::LTR::Ty3/gypsy::non-chromovirus::non-chromo-outgroup RNaseH_17_6;name=RH;color=#fc4e2a
Chr01	feature	polypeptide_conserved_region	28963960	28964944	.	+	.	ID=DOMAIN 26-2-0;Parent=TE_BASE 26;annot=Class_I::LTR::Ty3/gypsy::non-chromovirus::OTA::Ogre/Tat::Retand INT_tat;name=INT;color=#b10026
Chr01	feature	long_terminal_repeat	28965574	28966548	.	.	.	ID=LTR RIGHT 26-0;Parent=TE_BASE 26;name=ltr right;color=#f032e6
Chr01	feature	long_terminal_repeat	28958253	28959218	.	.	.	ID=LTR LEFT 26-0;Parent=TE_BASE 26;name=ltr left;color=#f032e6
Chr01	feature	nested_repeat	28880385	28886779	.	.	.	ID=TE_BASE 27;name=TE_BASE 27;annot=Class_I::LTR::Ty3/gypsy::chromovirus::chromo-outgroup;color=#a9a9a9
Chr01	feature	repeat_fragment	28880385	28886779	.	.	.	ID=TE 27-0;Parent=TE_BASE 27;name=TE 27;color=#a9a9a9
Chr01	feature	polypeptide_conserved_region	28881375	28882062	.	+	.	ID=DOMAIN 27-0-0;Parent=TE_BASE 27;annot=Class_I::LTR::Ty3/gypsy::chromovirus::chromo-outgroup GAG_v_clade;name=GAG;color=#225ea8
Chr01	feature	polypeptide_conserved_region	28882289	28882559	.	+	.	ID=DOMAIN 27-1-0;Parent=TE_BASE 27;annot=Class_I::LTR::Ty3/gypsy::chromovirus::chromo-outgroup AP_v_clade;name=PROT;color=#ffeda0
Chr01	feature	polypeptide_conserved_region	28882910	28883606	.	+	.	ID=DOMAIN 27-2-0;Parent=TE_BASE 27;annot=Class_I::LTR::Ty3/gypsy::chromovirus::chromo-outgroup RT_v_clade;name=RT;color=#feb24c
Chr01	feature	polypeptide_conserved_region	28883750	28884110	.	+	.	ID=DOMAIN 27-3-0;Parent=TE_BASE 27;annot=Class_I::LTR::Ty3/gypsy::chromovirus::chromo-outgroup RNaseH_maggy;name=RH;color=#fc4e2a
Chr01	feature	polypeptide_conserved_region	28884407	28885364	.	+	.	ID=DOMAIN 27-4-0;Parent=TE_BASE 27;annot=Class_I::LTR::Ty3/gypsy::chromovirus::chromo-outgroup INT_v_clade;name=INT;color=#b10026
Chr01	feature	polypeptide_conserved_region	28885505	28885631	.	+	.	ID=DOMAIN 27-5-0;Parent=TE_BASE 27;annot=Class_I::LTR::Ty3/gypsy::chromovirus::Tcn1 CHR_galadriel_Ppaten_sLTR1;name=CHD;color=#6a51a3
Chr01	feature	primer_binding_site	28880990	28881006	.	.	.	ID=PBS 27;Parent=TE_BASE 27;name=pbs;color=#c7e9c0
Chr01	feature	RR_tract	28886204	28886218	.	.	.	ID=PPT 27;Parent=TE_BASE 27;name=ppt;color=#41ab5d
Chr01	feature	long_terminal_repeat	28886218	28886779	.	.	.	ID=LTR RIGHT 27-0;Parent=TE_BASE 27;name=ltr right;color=#f032e6
Chr01	feature	long_terminal_repeat	28880385	28880946	.	.	.	ID=LTR LEFT 27-0;Parent=TE_BASE 27;name=ltr left;color=#f032e6
Chr01	feature	nested_repeat	28845014	28851049	.	.	.	ID=TE_BASE 28;name=TE_BASE 28;annot=Class_I::LTR::Ty3/gypsy::chromovirus::chromo-outgroup;color=#a9a9a9
Chr01	feature	repeat_fragment	28845014	28851049	.	.	.	ID=TE 28-0;Parent=TE_BASE 28;name=TE 28;color=#a9a9a9
Chr01	feature	polypeptide_conserved_region	28845808	28845943	.	-	.	ID=DOMAIN 28-0-0;Parent=TE_BASE 28;annot=Class_I::LTR::Ty3/gypsy::chromovirus::Tcn1 CHR_galadriel_Ppaten_sLTR3;name=CHD;color=#6a51a3
Chr01	feature	polypeptide_conserved_region	28846075	28847035	.	-	.	ID=DOMAIN 28-1-0;Parent=TE_BASE 28;annot=Class_I::LTR::Ty3/gypsy::chromovirus::chromo-outgroup INT_v_clade;name=INT;color=#b10026
Chr01	feature	polypeptide_conserved_region	28847314	28847674	.	-	.	ID=DOMAIN 28-2-0;Parent=TE_BASE 28;annot=Class_I::LTR::Ty3/gypsy::chromovirus::chromo-outgroup RNaseH_pyret;name=RH;color=#fc4e2a
Chr01	feature	polypeptide_conserved_region	28847818	28848508	.	-	.	ID=DOMAIN 28-3-0;Parent=TE_BASE 28;annot=Class_I::LTR::Ty3/gypsy::chromovirus::chromo-outgroup RT_v_clade;name=RT;color=#feb24c
Chr01	feature	polypeptide_conserved_region	28848853	28849123	.	-	.	ID=DOMAIN 28-4-0;Parent=TE_BASE 28;annot=Class_I::LTR::Ty3/gypsy::chromovirus::chromo-outgroup AP_v_clade;name=PROT;color=#ffeda0
Chr01	feature	polypeptide_conserved_region	28849326	28850022	.	-	.	ID=DOMAIN 28-5-0;Parent=TE_BASE 28;annot=Class_I::LTR::Ty3/gypsy::chromovirus::chromo-outgroup GAG_v_clade;name=GAG;color=#225ea8
Chr01	feature	long_terminal_repeat	28850732	28851049	.	.	.	ID=LTR LEFT 28-0;Parent=TE_BASE 28;name=ltr left;color=#f032e6
Chr01	feature	long_terminal_repeat	28845014	28845256	.	.	.	ID=LTR RIGHT 28-0;Parent=TE_BASE 28;name=ltr right;color=#f032e6
Chr01	feature	nested_repeat	28739870	28746213	.	.	.	ID=TE_BASE 29;name=TE_BASE 29;annot=Class_I::LTR::Ty3/gypsy::chromovirus::chromo-outgroup;color=#a9a9a9
Chr01	feature	repeat_fragment	28739870	28746213	.	.	.	ID=TE 29-0;Parent=TE_BASE 29;name=TE 29;color=#a9a9a9
Chr01	feature	polypeptide_conserved_region	28740835	28741531	.	+	.	ID=DOMAIN 29-0-0;Parent=TE_BASE 29;annot=Class_I::LTR::Ty3/gypsy::chromovirus::chromo-outgroup GAG_v_clade;name=GAG;color=#225ea8
Chr01	feature	polypeptide_conserved_region	28741746	28742013	.	+	.	ID=DOMAIN 29-1-0;Parent=TE_BASE 29;annot=Class_I::LTR::Ty3/gypsy::chromovirus::chromo-outgroup AP_v_clade;name=PROT;color=#ffeda0
Chr01	feature	polypeptide_conserved_region	28742367	28743063	.	+	.	ID=DOMAIN 29-2-0;Parent=TE_BASE 29;annot=Class_I::LTR::Ty3/gypsy::chromovirus::chromo-outgroup RT_v_clade;name=RT;color=#feb24c
Chr01	feature	polypeptide_conserved_region	28743207	28743567	.	+	.	ID=DOMAIN 29-3-0;Parent=TE_BASE 29;annot=Class_I::LTR::Ty3/gypsy::chromovirus::chromo-outgroup RNaseH_pyret;name=RH;color=#fc4e2a
Chr01	feature	polypeptide_conserved_region	28743864	28744824	.	+	.	ID=DOMAIN 29-4-0;Parent=TE_BASE 29;annot=Class_I::LTR::Ty3/gypsy::chromovirus::chromo-outgroup INT_v_clade;name=INT;color=#b10026
Chr01	feature	polypeptide_conserved_region	28744959	28745088	.	+	.	ID=DOMAIN 29-5-0;Parent=TE_BASE 29;annot=Class_I::LTR::Ty3/gypsy::chromovirus::Tcn1 CHR_galadriel_Ppaten_sLTR1;name=CHD;color=#6a51a3
Chr01	feature	RR_tract	28745661	28745675	.	.	.	ID=PPT 29;Parent=TE_BASE 29;name=ppt;color=#41ab5d
Chr01	feature	long_terminal_repeat	28745675	28746213	.	.	.	ID=LTR RIGHT 29-0;Parent=TE_BASE 29;name=ltr right;color=#f032e6
Chr01	feature	long_terminal_repeat	28739870	28740408	.	.	.	ID=LTR LEFT 29-0;Parent=TE_BASE 29;name=ltr left;color=#f032e6
Chr01	feature	target_site_duplication	28739865	28739869	.	.	.	ID=TSR LEFT 29;Parent=TE_BASE 29;name=tsr left;color=#333333
Chr01	feature	target_site_duplication	28746214	28746218	.	.	.	ID=TSR RIGHT 29;Parent=TE_BASE 29;name=tsr right;color=#333333
Chr01	feature	nested_repeat	28587527	28596161	.	.	.	ID=TE_BASE 30;name=TE_BASE 30;annot=Class_I::LTR::Ty3/gypsy::chromovirus::chromo-outgroup;color=#a9a9a9
Chr01	feature	repeat_fragment	28587527	28596161	.	.	.	ID=TE 30-0;Parent=TE_BASE 30;name=TE 30;color=#a9a9a9
Chr01	feature	polypeptide_conserved_region	28592118	28592493	.	+	.	ID=DOMAIN 30-0-0;Parent=TE_BASE 30;annot=Class_I::LTR::Ty3/gypsy::chromovirus::chromo-outgroup RT_pyret;name=RT;color=#feb24c
Chr01	feature	polypeptide_conserved_region	28592941	28593292	.	+	.	ID=DOMAIN 30-1-0;Parent=TE_BASE 30;annot=Class_I::LTR::Ty3/gypsy::non-chromovirus::OTA::Athila RNaseH_athila;name=RH;color=#fc4e2a
Chr01	feature	polypeptide_conserved_region	28593620	28594589	.	+	.	ID=DOMAIN 30-2-0;Parent=TE_BASE 30;annot=Class_I::LTR::Ty3/gypsy::non-chromovirus::OTA::Ogre/Tat::Retand INT_tat;name=INT;color=#b10026
Chr01	feature	primer_binding_site	28588844	28588858	.	.	.	ID=PBS 30;Parent=TE_BASE 30;name=pbs;color=#c7e9c0
Chr01	feature	RR_tract	28594772	28594786	.	.	.	ID=PPT 30;Parent=TE_BASE 30;name=ppt;color=#41ab5d
Chr01	feature	long_terminal_repeat	28594851	28596161	.	.	.	ID=LTR RIGHT 30-0;Parent=TE_BASE 30;name=ltr right;color=#f032e6
Chr01	feature	long_terminal_repeat	28587527	28588837	.	.	.	ID=LTR LEFT 30-0;Parent=TE_BASE 30;name=ltr left;color=#f032e6
Chr01	feature	target_site_duplication	28587523	28587526	.	.	.	ID=TSR LEFT 30;Parent=TE_BASE 30;name=tsr left;color=#333333
Chr01	feature	target_site_duplication	28596162	28596165	.	.	.	ID=TSR RIGHT 30;Parent=TE_BASE 30;name=tsr right;color=#333333
Chr01	feature	nested_repeat	28575857	28583318	.	.	.	ID=TE_BASE 31;name=TE_BASE 31;annot=Class_I::LTR::Ty3/gypsy::chromovirus::Tekay;color=#a9a9a9
Chr01	feature	repeat_fragment	28575857	28583318	.	.	.	ID=TE 31-0;Parent=TE_BASE 31;name=TE 31;color=#a9a9a9
Chr01	feature	polypeptide_conserved_region	28579748	28580111	.	+	.	ID=DOMAIN 31-0-0;Parent=TE_BASE 31;annot=Class_I::LTR::Ty3/gypsy::chromovirus::Tekay RT_del;name=RT;color=#feb24c
Chr01	feature	polypeptide_conserved_region	28580599	28580953	.	+	.	ID=DOMAIN 31-1-0;Parent=TE_BASE 31;annot=Class_I::LTR::Ty3/gypsy::non-chromovirus::non-chromo-outgroup RNaseH_17_6;name=RH;color=#fc4e2a
Chr01	feature	polypeptide_conserved_region	28581283	28582270	.	+	.	ID=DOMAIN 31-2-0;Parent=TE_BASE 31;annot=Class_I::LTR::Ty3/gypsy::non-chromovirus::OTA::Ogre/Tat::Retand INT_tat;name=INT;color=#b10026
Chr01	feature	long_terminal_repeat	28583200	28583318	.	.	.	ID=LTR RIGHT 31-0;Parent=TE_BASE 31;name=ltr right;color=#f032e6
Chr01	feature	long_terminal_repeat	28575857	28575975	.	.	.	ID=LTR LEFT 31-0;Parent=TE_BASE 31;name=ltr left;color=#f032e6
Chr01	feature	nested_repeat	28560443	28569135	.	.	.	ID=TE_BASE 32;name=TE_BASE 32;annot=Class_I::LTR::Ty3/gypsy::chromovirus::Tekay;color=#a9a9a9
Chr01	feature	repeat_fragment	28560443	28569135	.	.	.	ID=TE 32-0;Parent=TE_BASE 32;name=TE 32;color=#a9a9a9
Chr01	feature	polypeptide_conserved_region	28565012	28565663	.	+	.	ID=DOMAIN 32-0-0;Parent=TE_BASE 32;annot=Class_I::LTR::Ty3/gypsy::chromovirus::Tekay RT_del;name=RT;color=#feb24c
Chr01	feature	polypeptide_conserved_region	28566546	28567533	.	+	.	ID=DOMAIN 32-1-0;Parent=TE_BASE 32;annot=Class_I::LTR::Ty3/gypsy::non-chromovirus::OTA::Ogre/Tat::Retand INT_tat;name=INT;color=#b10026
Chr01	feature	primer_binding_site	28561814	28561828	.	.	.	ID=PBS 32;Parent=TE_BASE 32;name=pbs;color=#c7e9c0
Chr01	feature	RR_tract	28567702	28567716	.	.	.	ID=PPT 32;Parent=TE_BASE 32;name=ppt;color=#41ab5d
Chr01	feature	long_terminal_repeat	28567782	28569135	.	.	.	ID=LTR RIGHT 32-0;Parent=TE_BASE 32;name=ltr right;color=#f032e6
Chr01	feature	long_terminal_repeat	28560443	28561795	.	.	.	ID=LTR LEFT 32-0;Parent=TE_BASE 32;name=ltr left;color=#f032e6
Chr01	feature	target_site_duplication	28560438	28560442	.	.	.	ID=TSR LEFT 32;Parent=TE_BASE 32;name=tsr left;color=#333333
Chr01	feature	target_site_duplication	28569136	28569140	.	.	.	ID=TSR RIGHT 32;Parent=TE_BASE 32;name=tsr right;color=#333333
Chr01	feature	nested_repeat	28528803	28540673	.	.	.	ID=TE_BASE 33;name=TE_BASE 33;annot=Class_I::LTR::Ty3/gypsy::chromovirus::chromo-outgroup;color=#a9a9a9
Chr01	feature	repeat_fragment	28528803	28540673	.	.	.	ID=TE 33-0;Parent=TE_BASE 33;name=TE 33;color=#a9a9a9
Chr01	feature	polypeptide_conserved_region	28531387	28531522	.	-	.	ID=DOMAIN 33-0-0;Parent=TE_BASE 33;annot=Class_I::LTR::Ty3/gypsy::chromovirus::Tcn1 CHR_galadriel_Ppaten_sLTR3;name=CHD;color=#6a51a3
Chr01	feature	polypeptide_conserved_region	28531657	28532581	.	-	.	ID=DOMAIN 33-1-0;Parent=TE_BASE 33;annot=Class_I::LTR::Ty3/gypsy::chromovirus::chromo-outgroup INT_v_clade;name=INT;color=#b10026
Chr01	feature	polypeptide_conserved_region	28532893	28533178	.	-	.	ID=DOMAIN 33-2-0;Parent=TE_BASE 33;annot=Class_I::LTR::Ty3/gypsy::chromovirus::chromo-outgroup RNaseH_maggy;name=RH;color=#fc4e2a
Chr01	feature	polypeptide_conserved_region	28533396	28534086	.	-	.	ID=DOMAIN 33-3-0;Parent=TE_BASE 33;annot=Class_I::LTR::Ty3/gypsy::chromovirus::chromo-outgroup RT_v_clade;name=RT;color=#feb24c
Chr01	feature	polypeptide_conserved_region	28534431	28534701	.	-	.	ID=DOMAIN 33-4-0;Parent=TE_BASE 33;annot=Class_I::LTR::Ty3/gypsy::chromovirus::chromo-outgroup AP_v_clade;name=PROT;color=#ffeda0
Chr01	feature	polypeptide_conserved_region	28535116	28535605	.	-	.	ID=DOMAIN 33-5-0;Parent=TE_BASE 33;annot=Class_I::LTR::Ty3/gypsy::chromovirus::chromo-outgroup GAG_v_clade;name=GAG;color=#225ea8
Chr01	feature	long_terminal_repeat	28540474	28540673	.	.	.	ID=LTR LEFT 33-0;Parent=TE_BASE 33;name=ltr left;color=#f032e6
Chr01	feature	long_terminal_repeat	28528803	28528934	.	.	.	ID=LTR RIGHT 33-0;Parent=TE_BASE 33;name=ltr right;color=#f032e6
Chr01	feature	nested_repeat	28495443	28501791	.	.	.	ID=TE_BASE 34;name=TE_BASE 34;annot=Class_I::LTR::Ty3/gypsy::chromovirus::chromo-outgroup;color=#a9a9a9
Chr01	feature	repeat_fragment	28495443	28501791	.	.	.	ID=TE 34-0;Parent=TE_BASE 34;name=TE 34;color=#a9a9a9
Chr01	feature	polypeptide_conserved_region	28496572	28496701	.	-	.	ID=DOMAIN 34-0-0;Parent=TE_BASE 34;annot=Class_I::LTR::Ty3/gypsy::chromovirus::Tcn1 CHR_galadriel_Ppaten_sLTR1;name=CHD;color=#6a51a3
Chr01	feature	polypeptide_conserved_region	28496836	28497796	.	-	.	ID=DOMAIN 34-1-0;Parent=TE_BASE 34;annot=Class_I::LTR::Ty3/gypsy::chromovirus::chromo-outgroup INT_v_clade;name=INT;color=#b10026
Chr01	feature	polypeptide_conserved_region	28498093	28498456	.	-	.	ID=DOMAIN 34-2-0;Parent=TE_BASE 34;annot=Class_I::LTR::Ty3/gypsy::chromovirus::chromo-outgroup RNaseH_maggy;name=RH;color=#fc4e2a
Chr01	feature	polypeptide_conserved_region	28498597	28499293	.	-	.	ID=DOMAIN 34-3-0;Parent=TE_BASE 34;annot=Class_I::LTR::Ty3/gypsy::chromovirus::chromo-outgroup RT_v_clade;name=RT;color=#feb24c
Chr01	feature	polypeptide_conserved_region	28499643	28499913	.	-	.	ID=DOMAIN 34-4-0;Parent=TE_BASE 34;annot=Class_I::LTR::Ty3/gypsy::chromovirus::chromo-outgroup AP_v_clade;name=PROT;color=#ffeda0
Chr01	feature	polypeptide_conserved_region	28500122	28500824	.	-	.	ID=DOMAIN 34-5-0;Parent=TE_BASE 34;annot=Class_I::LTR::Ty3/gypsy::chromovirus::chromo-outgroup GAG_v_clade;name=GAG;color=#225ea8
Chr01	feature	long_terminal_repeat	28501251	28501791	.	.	.	ID=LTR LEFT 34-0;Parent=TE_BASE 34;name=ltr left;color=#f032e6
Chr01	feature	long_terminal_repeat	28495443	28495983	.	.	.	ID=LTR RIGHT 34-0;Parent=TE_BASE 34;name=ltr right;color=#f032e6
Chr01	feature	target_site_duplication	28495438	28495442	.	.	.	ID=TSR RIGHT 34;Parent=TE_BASE 34;name=tsr right;color=#333333
Chr01	feature	target_site_duplication	28501792	28501796	.	.	.	ID=TSR LEFT 34;Parent=TE_BASE 34;name=tsr left;color=#333333
Chr01	feature	nested_repeat	28486739	28493081	.	.	.	ID=TE_BASE 35;name=TE_BASE 35;annot=Class_I::LTR::Ty3/gypsy::chromovirus::chromo-outgroup;color=#a9a9a9
Chr01	feature	repeat_fragment	28486739	28493081	.	.	.	ID=TE 35-0;Parent=TE_BASE 35;name=TE 35;color=#a9a9a9
Chr01	feature	polypeptide_conserved_region	28487791	28488469	.	+	.	ID=DOMAIN 35-0-0;Parent=TE_BASE 35;annot=Class_I::LTR::Ty3/gypsy::chromovirus::chromo-outgroup GAG_v_clade;name=GAG;color=#225ea8
Chr01	feature	polypeptide_conserved_region	28489311	28490010	.	+	.	ID=DOMAIN 35-1-0;Parent=TE_BASE 35;annot=Class_I::LTR::Ty3/gypsy::chromovirus::chromo-outgroup RT_v_clade;name=RT;color=#feb24c
Chr01	feature	polypeptide_conserved_region	28490154	28490514	.	+	.	ID=DOMAIN 35-2-0;Parent=TE_BASE 35;annot=Class_I::LTR::Ty3/gypsy::chromovirus::chromo-outgroup RNaseH_pyret;name=RH;color=#fc4e2a
Chr01	feature	polypeptide_conserved_region	28490811	28491768	.	+	.	ID=DOMAIN 35-3-0;Parent=TE_BASE 35;annot=Class_I::LTR::Ty3/gypsy::chromovirus::chromo-outgroup INT_v_clade;name=INT;color=#b10026
Chr01	feature	polypeptide_conserved_region	28491891	28492035	.	+	.	ID=DOMAIN 35-4-0;Parent=TE_BASE 35;annot=Class_I::LTR::Ty3/gypsy::chromovirus::Tcn1 CHR_galadriel_Ppaten_sLTR1;name=CHD;color=#6a51a3
Chr01	feature	primer_binding_site	28487236	28487255	.	.	.	ID=PBS 35;Parent=TE_BASE 35;name=pbs;color=#c7e9c0
Chr01	feature	RR_tract	28492612	28492626	.	.	.	ID=PPT 35;Parent=TE_BASE 35;name=ppt;color=#41ab5d
Chr01	feature	long_terminal_repeat	28492628	28493081	.	.	.	ID=LTR RIGHT 35-0;Parent=TE_BASE 35;name=ltr right;color=#f032e6
Chr01	feature	long_terminal_repeat	28486739	28487192	.	.	.	ID=LTR LEFT 35-0;Parent=TE_BASE 35;name=ltr left;color=#f032e6
Chr01	feature	nested_repeat	28439827	28449198	.	.	.	ID=TE_BASE 36;name=TE_BASE 36;annot=Class_I::LTR::Ty3/gypsy::chromovirus::chromo-outgroup;color=#a9a9a9
Chr01	feature	repeat_fragment	28439827	28449198	.	.	.	ID=TE 36-0;Parent=TE_BASE 36;name=TE 36;color=#a9a9a9
Chr01	feature	polypeptide_conserved_region	28441061	28441745	.	+	.	ID=DOMAIN 36-0-0;Parent=TE_BASE 36;annot=Class_I::LTR::Ty3/gypsy::chromovirus::chromo-outgroup GAG_v_clade;name=GAG;color=#225ea8
Chr01	feature	polypeptide_conserved_region	28441987	28442686	.	+	.	ID=DOMAIN 36-1-0;Parent=TE_BASE 36;annot=Class_I::LTR::Ty3/gypsy::chromovirus::chromo-outgroup RT_v_clade;name=RT;color=#feb24c
Chr01	feature	polypeptide_conserved_region	28442833	28443193	.	+	.	ID=DOMAIN 36-2-0;Parent=TE_BASE 36;annot=Class_I::LTR::Ty3/gypsy::chromovirus::chromo-outgroup RNaseH_pyret;name=RH;color=#fc4e2a
Chr01	feature	polypeptide_conserved_region	28443490	28444447	.	+	.	ID=DOMAIN 36-3-0;Parent=TE_BASE 36;annot=Class_I::LTR::Ty3/gypsy::chromovirus::chromo-outgroup INT_v_clade;name=INT;color=#b10026
Chr01	feature	polypeptide_conserved_region	28444588	28444714	.	+	.	ID=DOMAIN 36-4-0;Parent=TE_BASE 36;annot=Class_I::LTR::Ty3/gypsy::chromovirus::Tcn1 CHR_galadriel_Ppaten_sLTR1;name=CHD;color=#6a51a3
Chr01	feature	primer_binding_site	28440183	28440205	.	.	.	ID=PBS 36;Parent=TE_BASE 36;name=pbs;color=#c7e9c0
Chr01	feature	long_terminal_repeat	28448878	28449198	.	.	.	ID=LTR RIGHT 36-0;Parent=TE_BASE 36;name=ltr right;color=#f032e6
Chr01	feature	long_terminal_repeat	28439827	28440152	.	.	.	ID=LTR LEFT 36-0;Parent=TE_BASE 36;name=ltr left;color=#f032e6
Chr01	feature	target_site_duplication	28439823	28439826	.	.	.	ID=TSR LEFT 36;Parent=TE_BASE 36;name=tsr left;color=#333333
Chr01	feature	target_site_duplication	28449199	28449202	.	.	.	ID=TSR RIGHT 36;Parent=TE_BASE 36;name=tsr right;color=#333333
Chr01	feature	nested_repeat	28402309	28412851	.	.	.	ID=TE_BASE 37;name=TE_BASE 37;annot=Class_I::LTR::Ty3/gypsy::chromovirus::Tekay;color=#a9a9a9
Chr01	feature	repeat_fragment	28402309	28412851	.	.	.	ID=TE 37-0;Parent=TE_BASE 37;name=TE 37;color=#a9a9a9
Chr01	feature	polypeptide_conserved_region	28407535	28408186	.	+	.	ID=DOMAIN 37-0-0;Parent=TE_BASE 37;annot=Class_I::LTR::Ty3/gypsy::chromovirus::Tekay RT_del;name=RT;color=#feb24c
Chr01	feature	polypeptide_conserved_region	28410981	28411965	.	+	.	ID=DOMAIN 37-1-0;Parent=TE_BASE 37;annot=Class_I::LTR::Ty3/gypsy::non-chromovirus::OTA::Ogre/Tat::Retand INT_tat;name=INT;color=#b10026
Chr01	feature	RR_tract	28412137	28412151	.	.	.	ID=PPT 37;Parent=TE_BASE 37;name=ppt;color=#41ab5d
Chr01	feature	long_terminal_repeat	28412221	28412851	.	.	.	ID=LTR RIGHT 37-0;Parent=TE_BASE 37;name=ltr right;color=#f032e6
Chr01	feature	long_terminal_repeat	28402309	28402937	.	.	.	ID=LTR LEFT 37-0;Parent=TE_BASE 37;name=ltr left;color=#f032e6
Chr01	feature	nested_repeat	28375365	28381513	.	.	.	ID=TE_BASE 38;name=TE_BASE 38;annot=Class_I::LTR::Ty3/gypsy::chromovirus::chromo-outgroup;color=#a9a9a9
Chr01	feature	repeat_fragment	28375365	28381513	.	.	.	ID=TE 38-0;Parent=TE_BASE 38;name=TE 38;color=#a9a9a9
Chr01	feature	polypeptide_conserved_region	28376302	28376806	.	+	.	ID=DOMAIN 38-0-0;Parent=TE_BASE 38;annot=Class_I::LTR::Ty3/gypsy::chromovirus::chromo-outgroup GAG_v_clade;name=GAG;color=#225ea8
Chr01	feature	polypeptide_conserved_region	28377207	28377477	.	+	.	ID=DOMAIN 38-1-0;Parent=TE_BASE 38;annot=Class_I::LTR::Ty3/gypsy::chromovirus::chromo-outgroup AP_v_clade;name=PROT;color=#ffeda0
Chr01	feature	polypeptide_conserved_region	28377819	28378290	.	+	.	ID=DOMAIN 38-2-0;Parent=TE_BASE 38;annot=Class_I::LTR::Ty3/gypsy::chromovirus::chromo-outgroup RT_v_clade;name=RT;color=#feb24c
Chr01	feature	polypeptide_conserved_region	28378652	28379012	.	+	.	ID=DOMAIN 38-3-0;Parent=TE_BASE 38;annot=Class_I::LTR::Ty3/gypsy::chromovirus::chromo-outgroup RNaseH_pyret;name=RH;color=#fc4e2a
Chr01	feature	polypeptide_conserved_region	28379291	28380251	.	+	.	ID=DOMAIN 38-4-0;Parent=TE_BASE 38;annot=Class_I::LTR::Ty3/gypsy::chromovirus::chromo-outgroup INT_v_clade;name=INT;color=#b10026
Chr01	feature	polypeptide_conserved_region	28380383	28380518	.	+	.	ID=DOMAIN 38-5-0;Parent=TE_BASE 38;annot=Class_I::LTR::Ty3/gypsy::chromovirus::Tcn1 CHR_galadriel_Ppaten_sLTR3;name=CHD;color=#6a51a3
Chr01	feature	primer_binding_site	28375803	28375819	.	.	.	ID=PBS 38;Parent=TE_BASE 38;name=pbs;color=#c7e9c0
Chr01	feature	RR_tract	28381066	28381080	.	.	.	ID=PPT 38;Parent=TE_BASE 38;name=ppt;color=#41ab5d
Chr01	feature	long_terminal_repeat	28381080	28381513	.	.	.	ID=LTR RIGHT 38-0;Parent=TE_BASE 38;name=ltr right;color=#f032e6
Chr01	feature	long_terminal_repeat	28375365	28375777	.	.	.	ID=LTR LEFT 38-0;Parent=TE_BASE 38;name=ltr left;color=#f032e6
Chr01	feature	nested_repeat	28348523	28354397	.	.	.	ID=TE_BASE 39;name=TE_BASE 39;annot=Class_I::LTR::Ty3/gypsy::chromovirus::chromo-outgroup;color=#a9a9a9
Chr01	feature	repeat_fragment	28348523	28354397	.	.	.	ID=TE 39-0;Parent=TE_BASE 39;name=TE 39;color=#a9a9a9
Chr01	feature	polypeptide_conserved_region	28349444	28349948	.	+	.	ID=DOMAIN 39-0-0;Parent=TE_BASE 39;annot=Class_I::LTR::Ty3/gypsy::chromovirus::chromo-outgroup GAG_v_clade;name=GAG;color=#225ea8
Chr01	feature	polypeptide_conserved_region	28350349	28350619	.	+	.	ID=DOMAIN 39-1-0;Parent=TE_BASE 39;annot=Class_I::LTR::Ty3/gypsy::chromovirus::chromo-outgroup AP_v_clade;name=PROT;color=#ffeda0
Chr01	feature	polypeptide_conserved_region	28350961	28351651	.	+	.	ID=DOMAIN 39-2-0;Parent=TE_BASE 39;annot=Class_I::LTR::Ty3/gypsy::chromovirus::chromo-outgroup RT_v_clade;name=RT;color=#feb24c
Chr01	feature	polypeptide_conserved_region	28351795	28352155	.	+	.	ID=DOMAIN 39-3-0;Parent=TE_BASE 39;annot=Class_I::LTR::Ty3/gypsy::chromovirus::chromo-outgroup RNaseH_maggy;name=RH;color=#fc4e2a
Chr01	feature	polypeptide_conserved_region	28352434	28353394	.	+	.	ID=DOMAIN 39-4-0;Parent=TE_BASE 39;annot=Class_I::LTR::Ty3/gypsy::chromovirus::chromo-outgroup INT_v_clade;name=INT;color=#b10026
Chr01	feature	polypeptide_conserved_region	28353526	28353661	.	+	.	ID=DOMAIN 39-5-0;Parent=TE_BASE 39;annot=Class_I::LTR::Ty3/gypsy::chromovirus::Tcn1 CHR_galadriel_Ppaten_sLTR3;name=CHD;color=#6a51a3
Chr01	feature	primer_binding_site	28348763	28348780	.	.	.	ID=PBS 39;Parent=TE_BASE 39;name=pbs;color=#c7e9c0
Chr01	feature	RR_tract	28354211	28354225	.	.	.	ID=PPT 39;Parent=TE_BASE 39;name=ppt;color=#41ab5d
Chr01	feature	long_terminal_repeat	28354239	28354397	.	.	.	ID=LTR RIGHT 39-0;Parent=TE_BASE 39;name=ltr right;color=#f032e6
Chr01	feature	long_terminal_repeat	28348523	28348681	.	.	.	ID=LTR LEFT 39-0;Parent=TE_BASE 39;name=ltr left;color=#f032e6
Chr01	feature	nested_repeat	28323899	28330765	.	.	.	ID=TE_BASE 40;name=TE_BASE 40;annot=Class_I::LTR::Ty3/gypsy::chromovirus::chromo-outgroup;color=#a9a9a9
Chr01	feature	repeat_fragment	28323899	28330765	.	.	.	ID=TE 40-0;Parent=TE_BASE 40;name=TE 40;color=#a9a9a9
Chr01	feature	polypeptide_conserved_region	28324874	28325009	.	-	.	ID=DOMAIN 40-0-0;Parent=TE_BASE 40;annot=Class_I::LTR::Ty3/gypsy::chromovirus::Tcn1 CHR_galadriel_Ppaten_sLTR3;name=CHD;color=#6a51a3
Chr01	feature	polypeptide_conserved_region	28325141	28326101	.	-	.	ID=DOMAIN 40-1-0;Parent=TE_BASE 40;annot=Class_I::LTR::Ty3/gypsy::chromovirus::chromo-outgroup INT_v_clade;name=INT;color=#b10026
Chr01	feature	polypeptide_conserved_region	28326380	28326740	.	-	.	ID=DOMAIN 40-2-0;Parent=TE_BASE 40;annot=Class_I::LTR::Ty3/gypsy::chromovirus::chromo-outgroup RNaseH_pyret;name=RH;color=#fc4e2a
Chr01	feature	polypeptide_conserved_region	28326884	28327145	.	-	.	ID=DOMAIN 40-3-0;Parent=TE_BASE 40;annot=Class_I::LTR::Ty3/gypsy::chromovirus::chromo-outgroup RT_v_clade;name=RT;color=#feb24c
Chr01	feature	polypeptide_conserved_region	28327354	28327624	.	-	.	ID=DOMAIN 40-4-0;Parent=TE_BASE 40;annot=Class_I::LTR::Ty3/gypsy::chromovirus::chromo-outgroup AP_v_clade;name=PROT;color=#ffeda0
Chr01	feature	polypeptide_conserved_region	28329360	28329864	.	-	.	ID=DOMAIN 40-5-0;Parent=TE_BASE 40;annot=Class_I::LTR::Ty3/gypsy::chromovirus::chromo-outgroup GAG_v_clade;name=GAG;color=#225ea8
Chr01	feature	long_terminal_repeat	28330388	28330765	.	.	.	ID=LTR LEFT 40-0;Parent=TE_BASE 40;name=ltr left;color=#f032e6
Chr01	feature	long_terminal_repeat	28323899	28324311	.	.	.	ID=LTR RIGHT 40-0;Parent=TE_BASE 40;name=ltr right;color=#f032e6
Chr01	feature	target_site_duplication	28323894	28323898	.	.	.	ID=TSR RIGHT 40;Parent=TE_BASE 40;name=tsr right;color=#333333
Chr01	feature	target_site_duplication	28330766	28330770	.	.	.	ID=TSR LEFT 40;Parent=TE_BASE 40;name=tsr left;color=#333333
Chr01	feature	nested_repeat	28072369	28088844	.	.	.	ID=TE_BASE 42;name=TE_BASE 42;annot=Class_I::LTR::Ty3/gypsy::chromovirus::chromo-outgroup;color=#a9a9a9
Chr01	feature	repeat_fragment	28072369	28088844	.	.	.	ID=TE 42-0;Parent=TE_BASE 42;name=TE 42;color=#a9a9a9
Chr01	feature	polypeptide_conserved_region	28080494	28080638	.	-	.	ID=DOMAIN 42-0-0;Parent=TE_BASE 42;annot=Class_I::LTR::Ty3/gypsy::chromovirus::Tcn1 CHR_galadriel_Ppaten_sLTR1;name=CHD;color=#6a51a3
Chr01	feature	polypeptide_conserved_region	28080761	28081586	.	-	.	ID=DOMAIN 42-1-0;Parent=TE_BASE 42;annot=Class_I::LTR::Ty3/gypsy::chromovirus::chromo-outgroup INT_pyret;name=INT;color=#b10026
Chr01	feature	polypeptide_conserved_region	28082053	28082374	.	-	.	ID=DOMAIN 42-2-0;Parent=TE_BASE 42;annot=Class_I::LTR::Ty3/gypsy::chromovirus::chromo-outgroup RNaseH_pyret;name=RH;color=#fc4e2a
Chr01	feature	polypeptide_conserved_region	28082519	28083218	.	-	.	ID=DOMAIN 42-3-0;Parent=TE_BASE 42;annot=Class_I::LTR::Ty3/gypsy::chromovirus::chromo-outgroup RT_v_clade;name=RT;color=#feb24c
Chr01	feature	polypeptide_conserved_region	28083566	28083836	.	-	.	ID=DOMAIN 42-4-0;Parent=TE_BASE 42;annot=Class_I::LTR::Ty3/gypsy::chromovirus::chromo-outgroup AP_v_clade;name=PROT;color=#ffeda0
Chr01	feature	polypeptide_conserved_region	28084045	28084750	.	-	.	ID=DOMAIN 42-5-0;Parent=TE_BASE 42;annot=Class_I::LTR::Ty3/gypsy::chromovirus::chromo-outgroup GAG_v_clade;name=GAG;color=#225ea8
Chr01	feature	primer_binding_site	28073698	28073712	.	.	.	ID=PBS 42;Parent=TE_BASE 42;name=ppt;color=#41ab5d
Chr01	feature	RR_tract	28087435	28087449	.	.	.	ID=PPT 42;Parent=TE_BASE 42;name=pbs;color=#c7e9c0
Chr01	feature	long_terminal_repeat	28087522	28088844	.	.	.	ID=LTR LEFT 42-0;Parent=TE_BASE 42;name=ltr left;color=#f032e6
Chr01	feature	long_terminal_repeat	28072369	28073691	.	.	.	ID=LTR RIGHT 42-0;Parent=TE_BASE 42;name=ltr right;color=#f032e6
Chr01	feature	nested_repeat	28021826	28028847	.	.	.	ID=TE_BASE 43;name=TE_BASE 43;annot=Class_I::LTR::Ty3/gypsy::chromovirus::chromo-outgroup;color=#a9a9a9
Chr01	feature	repeat_fragment	28021826	28028847	.	.	.	ID=TE 43-0;Parent=TE_BASE 43;name=TE 43;color=#a9a9a9
Chr01	feature	polypeptide_conserved_region	28022803	28023373	.	+	.	ID=DOMAIN 43-0-0;Parent=TE_BASE 43;annot=Class_I::LTR::Ty3/gypsy::chromovirus::chromo-outgroup GAG_v_clade;name=GAG;color=#225ea8
Chr01	feature	polypeptide_conserved_region	28023708	28023978	.	+	.	ID=DOMAIN 43-1-0;Parent=TE_BASE 43;annot=Class_I::LTR::Ty3/gypsy::chromovirus::chromo-outgroup AP_v_clade;name=PROT;color=#ffeda0
Chr01	feature	polypeptide_conserved_region	28024323	28025013	.	+	.	ID=DOMAIN 43-2-0;Parent=TE_BASE 43;annot=Class_I::LTR::Ty3/gypsy::chromovirus::chromo-outgroup RT_v_clade;name=RT;color=#feb24c
Chr01	feature	polypeptide_conserved_region	28025157	28025367	.	+	.	ID=DOMAIN 43-3-0;Parent=TE_BASE 43;annot=Class_I::LTR::Ty3/gypsy::chromovirus::chromo-outgroup RNaseH_pyret;name=RH;color=#fc4e2a
Chr01	feature	polypeptide_conserved_region	28026849	28027809	.	+	.	ID=DOMAIN 43-4-0;Parent=TE_BASE 43;annot=Class_I::LTR::Ty3/gypsy::chromovirus::chromo-outgroup INT_v_clade;name=INT;color=#b10026
Chr01	feature	polypeptide_conserved_region	28027929	28028076	.	+	.	ID=DOMAIN 43-5-0;Parent=TE_BASE 43;annot=Class_I::LTR::Ty3/gypsy::chromovirus::Tcn1 CHR_galadriel_Ppaten_sLTR3;name=CHD;color=#6a51a3
Chr01	feature	primer_binding_site	28021935	28021950	.	.	.	ID=PBS 43;Parent=TE_BASE 43;name=pbs;color=#c7e9c0
Chr01	feature	RR_tract	28028742	28028756	.	.	.	ID=PPT 43;Parent=TE_BASE 43;name=ppt;color=#41ab5d
Chr01	feature	long_terminal_repeat	28028765	28028847	.	.	.	ID=LTR RIGHT 43-0;Parent=TE_BASE 43;name=ltr right;color=#f032e6
Chr01	feature	long_terminal_repeat	28021826	28021908	.	.	.	ID=LTR LEFT 43-0;Parent=TE_BASE 43;name=ltr left;color=#f032e6
Chr01	feature	nested_repeat	27889545	27895199	.	.	.	ID=TE_BASE 44;name=TE_BASE 44;annot=Class_I::LTR::Ty3/gypsy::chromovirus::chromo-outgroup;color=#a9a9a9
Chr01	feature	repeat_fragment	27889545	27895199	.	.	.	ID=TE 44-0;Parent=TE_BASE 44;name=TE 44;color=#a9a9a9
Chr01	feature	polypeptide_conserved_region	27889829	27890177	.	+	.	ID=DOMAIN 44-0-0;Parent=TE_BASE 44;annot=Class_I::LTR::Ty3/gypsy::chromovirus::chromo-outgroup RT_v_clade;name=RT;color=#feb24c
Chr01	feature	polypeptide_conserved_region	27890321	27890681	.	+	.	ID=DOMAIN 44-1-0;Parent=TE_BASE 44;annot=Class_I::LTR::Ty3/gypsy::chromovirus::chromo-outgroup RNaseH_maggy;name=RH;color=#fc4e2a
Chr01	feature	polypeptide_conserved_region	27890978	27891938	.	+	.	ID=DOMAIN 44-2-0;Parent=TE_BASE 44;annot=Class_I::LTR::Ty3/gypsy::chromovirus::chromo-outgroup INT_v_clade;name=INT;color=#b10026
Chr01	feature	polypeptide_conserved_region	27892073	27892202	.	+	.	ID=DOMAIN 44-3-0;Parent=TE_BASE 44;annot=Class_I::LTR::Ty3/gypsy::chromovirus::Tcn1 CHR_galadriel_Ppaten_sLTR1;name=CHD;color=#6a51a3
Chr01	feature	long_terminal_repeat	27895058	27895199	.	.	.	ID=LTR RIGHT 44-0;Parent=TE_BASE 44;name=ltr right;color=#f032e6
Chr01	feature	long_terminal_repeat	27889545	27889686	.	.	.	ID=LTR LEFT 44-0;Parent=TE_BASE 44;name=ltr left;color=#f032e6
Chr01	feature	nested_repeat	27768552	27781042	.	.	.	ID=TE_BASE 45;name=TE_BASE 45;annot=Class_I::LTR::Ty3/gypsy::chromovirus::chromo-outgroup;color=#a9a9a9
Chr01	feature	repeat_fragment	27768552	27781042	.	.	.	ID=TE 45-0;Parent=TE_BASE 45;name=TE 45;color=#a9a9a9
Chr01	feature	polypeptide_conserved_region	27769517	27770213	.	+	.	ID=DOMAIN 45-0-0;Parent=TE_BASE 45;annot=Class_I::LTR::Ty3/gypsy::chromovirus::chromo-outgroup GAG_v_clade;name=GAG;color=#225ea8
Chr01	feature	polypeptide_conserved_region	27770428	27770698	.	+	.	ID=DOMAIN 45-1-0;Parent=TE_BASE 45;annot=Class_I::LTR::Ty3/gypsy::chromovirus::chromo-outgroup AP_v_clade;name=PROT;color=#ffeda0
Chr01	feature	polypeptide_conserved_region	27771049	27771745	.	+	.	ID=DOMAIN 45-2-0;Parent=TE_BASE 45;annot=Class_I::LTR::Ty3/gypsy::chromovirus::chromo-outgroup RT_v_clade;name=RT;color=#feb24c
Chr01	feature	polypeptide_conserved_region	27771889	27772249	.	+	.	ID=DOMAIN 45-3-0;Parent=TE_BASE 45;annot=Class_I::LTR::Ty3/gypsy::chromovirus::chromo-outgroup RNaseH_pyret;name=RH;color=#fc4e2a
Chr01	feature	polypeptide_conserved_region	27772546	27773206	.	+	.	ID=DOMAIN 45-4-0;Parent=TE_BASE 45;annot=Class_I::LTR::Ty3/gypsy::chromovirus::chromo-outgroup INT_v_clade;name=INT;color=#b10026
Chr01	feature	polypeptide_conserved_region	27774809	27774938	.	-	.	ID=DOMAIN 45-5-0;Parent=TE_BASE 45;annot=Class_I::LTR::Ty3/gypsy::chromovirus::Tcn1 CHR_galadriel_Ppaten_sLTR3;name=CHD;color=#6a51a3
Chr01	feature	long_terminal_repeat	27780500	27781042	.	.	.	ID=LTR LEFT 45-0;Parent=TE_BASE 45;name=ltr left;color=#f032e6
Chr01	feature	long_terminal_repeat	27768552	27769106	.	.	.	ID=LTR RIGHT 45-0;Parent=TE_BASE 45;name=ltr right;color=#f032e6
Chr01	feature	nested_repeat	27761980	27768004	.	.	.	ID=TE_BASE 46;name=TE_BASE 46;annot=Class_I::LTR::Ty3/gypsy::chromovirus::chromo-outgroup;color=#a9a9a9
Chr01	feature	repeat_fragment	27761980	27768004	.	.	.	ID=TE 46-0;Parent=TE_BASE 46;name=TE 46;color=#a9a9a9
Chr01	feature	polypeptide_conserved_region	27762998	27763694	.	+	.	ID=DOMAIN 46-0-0;Parent=TE_BASE 46;annot=Class_I::LTR::Ty3/gypsy::chromovirus::chromo-outgroup GAG_v_clade;name=GAG;color=#225ea8
Chr01	feature	polypeptide_conserved_region	27763903	27764173	.	+	.	ID=DOMAIN 46-1-0;Parent=TE_BASE 46;annot=Class_I::LTR::Ty3/gypsy::chromovirus::chromo-outgroup AP_v_clade;name=PROT;color=#ffeda0
Chr01	feature	polypeptide_conserved_region	27764512	27765208	.	+	.	ID=DOMAIN 46-2-0;Parent=TE_BASE 46;annot=Class_I::LTR::Ty3/gypsy::chromovirus::chromo-outgroup RT_v_clade;name=RT;color=#feb24c
Chr01	feature	polypeptide_conserved_region	27765352	27765712	.	+	.	ID=DOMAIN 46-3-0;Parent=TE_BASE 46;annot=Class_I::LTR::Ty3/gypsy::chromovirus::chromo-outgroup RNaseH_maggy;name=RH;color=#fc4e2a
Chr01	feature	polypeptide_conserved_region	27765991	27766951	.	+	.	ID=DOMAIN 46-4-0;Parent=TE_BASE 46;annot=Class_I::LTR::Ty3/gypsy::chromovirus::chromo-outgroup INT_v_clade;name=INT;color=#b10026
Chr01	feature	polypeptide_conserved_region	27767089	27767218	.	+	.	ID=DOMAIN 46-5-0;Parent=TE_BASE 46;annot=Class_I::LTR::Ty3/gypsy::chromovirus::Tcn1 CHR_galadriel_Ppaten_sLTR3;name=CHD;color=#6a51a3
Chr01	feature	RR_tract	27767758	27767772	.	.	.	ID=PPT 46;Parent=TE_BASE 46;name=ppt;color=#41ab5d
Chr01	feature	long_terminal_repeat	27767773	27768004	.	.	.	ID=LTR RIGHT 46-0;Parent=TE_BASE 46;name=ltr right;color=#f032e6
Chr01	feature	long_terminal_repeat	27761980	27762211	.	.	.	ID=LTR LEFT 46-0;Parent=TE_BASE 46;name=ltr left;color=#f032e6
Chr01	feature	nested_repeat	27749146	27755517	.	.	.	ID=TE_BASE 47;name=TE_BASE 47;annot=Class_I::LTR::Ty3/gypsy::chromovirus::chromo-outgroup;color=#a9a9a9
Chr01	feature	repeat_fragment	27749146	27755517	.	.	.	ID=TE 47-0;Parent=TE_BASE 47;name=TE 47;color=#a9a9a9
Chr01	feature	polypeptide_conserved_region	27750126	27750822	.	+	.	ID=DOMAIN 47-0-0;Parent=TE_BASE 47;annot=Class_I::LTR::Ty3/gypsy::chromovirus::chromo-outgroup GAG_v_clade;name=GAG;color=#225ea8
Chr01	feature	polypeptide_conserved_region	27751037	27751307	.	+	.	ID=DOMAIN 47-1-0;Parent=TE_BASE 47;annot=Class_I::LTR::Ty3/gypsy::chromovirus::chromo-outgroup AP_v_clade;name=PROT;color=#ffeda0
Chr01	feature	polypeptide_conserved_region	27751658	27752354	.	+	.	ID=DOMAIN 47-2-0;Parent=TE_BASE 47;annot=Class_I::LTR::Ty3/gypsy::chromovirus::chromo-outgroup RT_v_clade;name=RT;color=#feb24c
Chr01	feature	polypeptide_conserved_region	27752498	27752858	.	+	.	ID=DOMAIN 47-3-0;Parent=TE_BASE 47;annot=Class_I::LTR::Ty3/gypsy::chromovirus::chromo-outgroup RNaseH_pyret;name=RH;color=#fc4e2a
Chr01	feature	polypeptide_conserved_region	27753155	27753815	.	+	.	ID=DOMAIN 47-4-0;Parent=TE_BASE 47;annot=Class_I::LTR::Ty3/gypsy::chromovirus::chromo-outgroup INT_v_clade;name=INT;color=#b10026
Chr01	feature	polypeptide_conserved_region	27754249	27754378	.	+	.	ID=DOMAIN 47-5-0;Parent=TE_BASE 47;annot=Class_I::LTR::Ty3/gypsy::chromovirus::Tcn1 CHR_galadriel_Ppaten_sLTR1;name=CHD;color=#6a51a3
Chr01	feature	RR_tract	27754951	27754965	.	.	.	ID=PPT 47;Parent=TE_BASE 47;name=ppt;color=#41ab5d
Chr01	feature	long_terminal_repeat	27754965	27755517	.	.	.	ID=LTR RIGHT 47-0;Parent=TE_BASE 47;name=ltr right;color=#f032e6
Chr01	feature	long_terminal_repeat	27749146	27749698	.	.	.	ID=LTR LEFT 47-0;Parent=TE_BASE 47;name=ltr left;color=#f032e6
Chr01	feature	target_site_duplication	27749141	27749145	.	.	.	ID=TSR LEFT 47;Parent=TE_BASE 47;name=tsr left;color=#333333
Chr01	feature	target_site_duplication	27755518	27755522	.	.	.	ID=TSR RIGHT 47;Parent=TE_BASE 47;name=tsr right;color=#333333
Chr01	feature	nested_repeat	27684514	27690886	.	.	.	ID=TE_BASE 48;name=TE_BASE 48;annot=Class_I::LTR::Ty3/gypsy::chromovirus::chromo-outgroup;color=#a9a9a9
Chr01	feature	repeat_fragment	27684514	27690886	.	.	.	ID=TE 48-0;Parent=TE_BASE 48;name=TE 48;color=#a9a9a9
Chr01	feature	polypeptide_conserved_region	27685494	27686190	.	+	.	ID=DOMAIN 48-0-0;Parent=TE_BASE 48;annot=Class_I::LTR::Ty3/gypsy::chromovirus::chromo-outgroup GAG_v_clade;name=GAG;color=#225ea8
Chr01	feature	polypeptide_conserved_region	27686405	27686675	.	+	.	ID=DOMAIN 48-1-0;Parent=TE_BASE 48;annot=Class_I::LTR::Ty3/gypsy::chromovirus::chromo-outgroup AP_v_clade;name=PROT;color=#ffeda0
Chr01	feature	polypeptide_conserved_region	27687026	27687722	.	+	.	ID=DOMAIN 48-2-0;Parent=TE_BASE 48;annot=Class_I::LTR::Ty3/gypsy::chromovirus::chromo-outgroup RT_v_clade;name=RT;color=#feb24c
Chr01	feature	polypeptide_conserved_region	27687866	27688226	.	+	.	ID=DOMAIN 48-3-0;Parent=TE_BASE 48;annot=Class_I::LTR::Ty3/gypsy::chromovirus::chromo-outgroup RNaseH_pyret;name=RH;color=#fc4e2a
Chr01	feature	polypeptide_conserved_region	27688523	27689483	.	+	.	ID=DOMAIN 48-4-0;Parent=TE_BASE 48;annot=Class_I::LTR::Ty3/gypsy::chromovirus::chromo-outgroup INT_v_clade;name=INT;color=#b10026
Chr01	feature	polypeptide_conserved_region	27689618	27689747	.	+	.	ID=DOMAIN 48-5-0;Parent=TE_BASE 48;annot=Class_I::LTR::Ty3/gypsy::chromovirus::Tcn1 CHR_galadriel_Ppaten_sLTR1;name=CHD;color=#6a51a3
Chr01	feature	RR_tract	27690320	27690334	.	.	.	ID=PPT 48;Parent=TE_BASE 48;name=ppt;color=#41ab5d
Chr01	feature	long_terminal_repeat	27690334	27690886	.	.	.	ID=LTR RIGHT 48-0;Parent=TE_BASE 48;name=ltr right;color=#f032e6
Chr01	feature	long_terminal_repeat	27684514	27685066	.	.	.	ID=LTR LEFT 48-0;Parent=TE_BASE 48;name=ltr left;color=#f032e6
Chr01	feature	target_site_duplication	27684509	27684513	.	.	.	ID=TSR LEFT 48;Parent=TE_BASE 48;name=tsr left;color=#333333
Chr01	feature	target_site_duplication	27690887	27690891	.	.	.	ID=TSR RIGHT 48;Parent=TE_BASE 48;name=tsr right;color=#333333
Chr01	feature	nested_repeat	27679370	27684030	.	.	.	ID=TE_BASE 49;name=TE_BASE 49;annot=Class_I::LTR::Ty3/gypsy::chromovirus::chromo-outgroup;color=#a9a9a9
Chr01	feature	repeat_fragment	27679370	27684030	.	.	.	ID=TE 49-0;Parent=TE_BASE 49;name=TE 49;color=#a9a9a9
Chr01	feature	polypeptide_conserved_region	27680277	27680967	.	+	.	ID=DOMAIN 49-0-0;Parent=TE_BASE 49;annot=Class_I::LTR::Ty3/gypsy::chromovirus::chromo-outgroup RT_v_clade;name=RT;color=#feb24c
Chr01	feature	polypeptide_conserved_region	27681111	27681471	.	+	.	ID=DOMAIN 49-1-0;Parent=TE_BASE 49;annot=Class_I::LTR::Ty3/gypsy::chromovirus::chromo-outgroup RNaseH_pyret;name=RH;color=#fc4e2a
Chr01	feature	polypeptide_conserved_region	27681750	27682710	.	+	.	ID=DOMAIN 49-2-0;Parent=TE_BASE 49;annot=Class_I::LTR::Ty3/gypsy::chromovirus::chromo-outgroup INT_v_clade;name=INT;color=#b10026
Chr01	feature	polypeptide_conserved_region	27682842	27682977	.	+	.	ID=DOMAIN 49-3-0;Parent=TE_BASE 49;annot=Class_I::LTR::Ty3/gypsy::chromovirus::Tcn1 CHR_galadriel_Ppaten_sLTR3;name=CHD;color=#6a51a3
Chr01	feature	primer_binding_site	27679868	27679886	.	.	.	ID=PBS 49;Parent=TE_BASE 49;name=pbs;color=#c7e9c0
Chr01	feature	RR_tract	27683544	27683558	.	.	.	ID=PPT 49;Parent=TE_BASE 49;name=ppt;color=#41ab5d
Chr01	feature	long_terminal_repeat	27683558	27684030	.	.	.	ID=LTR RIGHT 49-0;Parent=TE_BASE 49;name=ltr right;color=#f032e6
Chr01	feature	long_terminal_repeat	27679370	27679842	.	.	.	ID=LTR LEFT 49-0;Parent=TE_BASE 49;name=ltr left;color=#f032e6
Chr01	feature	target_site_duplication	27679365	27679369	.	.	.	ID=TSR LEFT 49;Parent=TE_BASE 49;name=tsr left;color=#333333
Chr01	feature	target_site_duplication	27684031	27684035	.	.	.	ID=TSR RIGHT 49;Parent=TE_BASE 49;name=tsr right;color=#333333
Chr01	feature	nested_repeat	27650342	27664873	.	.	.	ID=TE_BASE 50;name=TE_BASE 50;annot=Class_I::LTR::Ty3/gypsy::chromovirus::chromo-outgroup;color=#a9a9a9
Chr01	feature	repeat_fragment	27650342	27664873	.	.	.	ID=TE 50-0;Parent=TE_BASE 50;name=TE 50;color=#a9a9a9
Chr01	feature	polypeptide_conserved_region	27651336	27652032	.	+	.	ID=DOMAIN 50-0-0;Parent=TE_BASE 50;annot=Class_I::LTR::Ty3/gypsy::chromovirus::chromo-outgroup GAG_v_clade;name=GAG;color=#225ea8
Chr01	feature	polypeptide_conserved_region	27652241	27652511	.	+	.	ID=DOMAIN 50-1-0;Parent=TE_BASE 50;annot=Class_I::LTR::Ty3/gypsy::chromovirus::chromo-outgroup AP_v_clade;name=PROT;color=#ffeda0
Chr01	feature	polypeptide_conserved_region	27652856	27653546	.	+	.	ID=DOMAIN 50-2-0;Parent=TE_BASE 50;annot=Class_I::LTR::Ty3/gypsy::chromovirus::chromo-outgroup RT_v_clade;name=RT;color=#feb24c
Chr01	feature	polypeptide_conserved_region	27653690	27654050	.	+	.	ID=DOMAIN 50-3-0;Parent=TE_BASE 50;annot=Class_I::LTR::Ty3/gypsy::chromovirus::chromo-outgroup RNaseH_pyret;name=RH;color=#fc4e2a
Chr01	feature	polypeptide_conserved_region	27654329	27655289	.	+	.	ID=DOMAIN 50-4-0;Parent=TE_BASE 50;annot=Class_I::LTR::Ty3/gypsy::chromovirus::chromo-outgroup INT_v_clade;name=INT;color=#b10026
Chr01	feature	polypeptide_conserved_region	27655421	27655556	.	+	.	ID=DOMAIN 50-5-0;Parent=TE_BASE 50;annot=Class_I::LTR::Ty3/gypsy::chromovirus::Tcn1 CHR_galadriel_Ppaten_sLTR3;name=CHD;color=#6a51a3
Chr01	feature	long_terminal_repeat	27664666	27664873	.	.	.	ID=LTR RIGHT 50-0;Parent=TE_BASE 50;name=ltr right;color=#f032e6
Chr01	feature	long_terminal_repeat	27650342	27650558	.	.	.	ID=LTR LEFT 50-0;Parent=TE_BASE 50;name=ltr left;color=#f032e6
Chr01	feature	nested_repeat	27533253	27541695	.	.	.	ID=TE_BASE 52;name=TE_BASE 52;annot=Class_I::LTR::Ty3/gypsy::chromovirus::Tekay;color=#a9a9a9
Chr01	feature	repeat_fragment	27533253	27541695	.	.	.	ID=TE 52-0;Parent=TE_BASE 52;name=TE 52;color=#a9a9a9
Chr01	feature	polypeptide_conserved_region	27534771	27535707	.	-	.	ID=DOMAIN 52-0-0;Parent=TE_BASE 52;annot=Class_I::LTR::Ty3/gypsy::non-chromovirus::OTA::Ogre/Tat::Retand INT_tat;name=INT;color=#b10026
Chr01	feature	polypeptide_conserved_region	27536103	27536457	.	-	.	ID=DOMAIN 52-1-0;Parent=TE_BASE 52;annot=Class_I::LTR::Ty3/gypsy::non-chromovirus::non-chromo-outgroup RNaseH_17_6;name=RH;color=#fc4e2a
Chr01	feature	polypeptide_conserved_region	27536613	27537255	.	-	.	ID=DOMAIN 52-2-0;Parent=TE_BASE 52;annot=Class_I::LTR::Ty3/gypsy::chromovirus::Tekay RT_del;name=RT;color=#feb24c
Chr01	feature	long_terminal_repeat	27540407	27541695	.	.	.	ID=LTR LEFT 52-0;Parent=TE_BASE 52;name=ltr left;color=#f032e6
Chr01	feature	long_terminal_repeat	27533253	27534539	.	.	.	ID=LTR RIGHT 52-0;Parent=TE_BASE 52;name=ltr right;color=#f032e6
Chr01	feature	nested_repeat	27516613	27527056	.	.	.	ID=TE_BASE 53;name=TE_BASE 53;annot=Class_I::LTR::Ty3/gypsy::chromovirus::Reina;color=#a9a9a9
Chr01	feature	repeat_fragment	27516613	27527056	.	.	.	ID=TE 53-0;Parent=TE_BASE 53;name=TE 53;color=#a9a9a9
Chr01	feature	polypeptide_conserved_region	27523029	27523692	.	+	.	ID=DOMAIN 53-0-0;Parent=TE_BASE 53;annot=Class_I::LTR::Ty3/gypsy::chromovirus::Reina RT_reina;name=RT;color=#feb24c
Chr01	feature	polypeptide_conserved_region	27523893	27524247	.	+	.	ID=DOMAIN 53-1-0;Parent=TE_BASE 53;annot=Class_I::LTR::Ty3/gypsy::non-chromovirus::non-chromo-outgroup RNaseH_17_6;name=RH;color=#fc4e2a
Chr01	feature	polypeptide_conserved_region	27524577	27525570	.	+	.	ID=DOMAIN 53-2-0;Parent=TE_BASE 53;annot=Class_I::LTR::Ty3/gypsy::non-chromovirus::OTA::Ogre/Tat::Retand INT_tat;name=INT;color=#b10026
Chr01	feature	primer_binding_site	27516844	27516863	.	.	.	ID=PBS 53;Parent=TE_BASE 53;name=pbs;color=#c7e9c0
Chr01	feature	RR_tract	27526788	27526802	.	.	.	ID=PPT 53;Parent=TE_BASE 53;name=ppt;color=#41ab5d
Chr01	feature	long_terminal_repeat	27526874	27527056	.	.	.	ID=LTR RIGHT 53-0;Parent=TE_BASE 53;name=ltr right;color=#f032e6
Chr01	feature	long_terminal_repeat	27516613	27516795	.	.	.	ID=LTR LEFT 53-0;Parent=TE_BASE 53;name=ltr left;color=#f032e6
Chr01	feature	nested_repeat	27417449	27423753	.	.	.	ID=TE_BASE 54;name=TE_BASE 54;annot=Class_I::LTR::Ty3/gypsy::chromovirus::chromo-outgroup;color=#a9a9a9
Chr01	feature	repeat_fragment	27417449	27423753	.	.	.	ID=TE 54-0;Parent=TE_BASE 54;name=TE 54;color=#a9a9a9
Chr01	feature	polypeptide_conserved_region	27418441	27419140	.	+	.	ID=DOMAIN 54-0-0;Parent=TE_BASE 54;annot=Class_I::LTR::Ty3/gypsy::chromovirus::chromo-outgroup GAG_v_clade;name=GAG;color=#225ea8
Chr01	feature	polypeptide_conserved_region	27419355	27419619	.	+	.	ID=DOMAIN 54-1-0;Parent=TE_BASE 54;annot=Class_I::LTR::Ty3/gypsy::chromovirus::chromo-outgroup AP_v_clade;name=PROT;color=#ffeda0
Chr01	feature	polypeptide_conserved_region	27419972	27420377	.	+	.	ID=DOMAIN 54-2-0;Parent=TE_BASE 54;annot=Class_I::LTR::Ty3/gypsy::chromovirus::chromo-outgroup RT_v_clade;name=RT;color=#feb24c
Chr01	feature	polypeptide_conserved_region	27420721	27421081	.	+	.	ID=DOMAIN 54-3-0;Parent=TE_BASE 54;annot=Class_I::LTR::Ty3/gypsy::chromovirus::chromo-outgroup RNaseH_pyret;name=RH;color=#fc4e2a
Chr01	feature	polypeptide_conserved_region	27421399	27422335	.	+	.	ID=DOMAIN 54-4-0;Parent=TE_BASE 54;annot=Class_I::LTR::Ty3/gypsy::chromovirus::chromo-outgroup INT_v_clade;name=INT;color=#b10026
Chr01	feature	polypeptide_conserved_region	27422476	27422602	.	+	.	ID=DOMAIN 54-5-0;Parent=TE_BASE 54;annot=Class_I::LTR::Ty3/gypsy::chromovirus::Tcn1 CHR_galadriel_Ppaten_sLTR1;name=CHD;color=#6a51a3
Chr01	feature	long_terminal_repeat	27423190	27423753	.	.	.	ID=LTR RIGHT 54-0;Parent=TE_BASE 54;name=ltr right;color=#f032e6
Chr01	feature	long_terminal_repeat	27417449	27418012	.	.	.	ID=LTR LEFT 54-0;Parent=TE_BASE 54;name=ltr left;color=#f032e6
Chr01	feature	target_site_duplication	27417444	27417448	.	.	.	ID=TSR LEFT 54;Parent=TE_BASE 54;name=tsr left;color=#333333
Chr01	feature	target_site_duplication	27423754	27423758	.	.	.	ID=TSR RIGHT 54;Parent=TE_BASE 54;name=tsr right;color=#333333
Chr01	feature	nested_repeat	27397549	27406514	.	.	.	ID=TE_BASE 55;name=TE_BASE 55;annot=Class_I::LTR::Ty3/gypsy::chromovirus::Tekay;color=#a9a9a9
Chr01	feature	repeat_fragment	27397549	27406514	.	.	.	ID=TE 55-0;Parent=TE_BASE 55;name=TE 55;color=#a9a9a9
Chr01	feature	polypeptide_conserved_region	27399274	27400258	.	-	.	ID=DOMAIN 55-0-0;Parent=TE_BASE 55;annot=Class_I::LTR::Ty3/gypsy::non-chromovirus::OTA::Ogre/Tat::Retand INT_tat;name=INT;color=#b10026
Chr01	feature	polypeptide_conserved_region	27400606	27400960	.	-	.	ID=DOMAIN 55-1-0;Parent=TE_BASE 55;annot=Class_I::LTR::Ty3/gypsy::non-chromovirus::non-chromo-outgroup RNaseH_17_6;name=RH;color=#fc4e2a
Chr01	feature	polypeptide_conserved_region	27401116	27401767	.	-	.	ID=DOMAIN 55-2-0;Parent=TE_BASE 55;annot=Class_I::LTR::Ty3/gypsy::chromovirus::Tekay RT_del;name=RT;color=#feb24c
Chr01	feature	long_terminal_repeat	27405022	27406514	.	.	.	ID=LTR LEFT 55-0;Parent=TE_BASE 55;name=ltr left;color=#f032e6
Chr01	feature	long_terminal_repeat	27397549	27399041	.	.	.	ID=LTR RIGHT 55-0;Parent=TE_BASE 55;name=ltr right;color=#f032e6
Chr01	feature	target_site_duplication	27397545	27397548	.	.	.	ID=TSR RIGHT 55;Parent=TE_BASE 55;name=tsr right;color=#333333
Chr01	feature	target_site_duplication	27406515	27406518	.	.	.	ID=TSR LEFT 55;Parent=TE_BASE 55;name=tsr left;color=#333333
Chr01	feature	nested_repeat	27354293	27360665	.	.	.	ID=TE_BASE 56;name=TE_BASE 56;annot=Class_I::LTR::Ty3/gypsy::chromovirus::chromo-outgroup;color=#a9a9a9
Chr01	feature	repeat_fragment	27354293	27360665	.	.	.	ID=TE 56-0;Parent=TE_BASE 56;name=TE 56;color=#a9a9a9
Chr01	feature	polypeptide_conserved_region	27355273	27355969	.	+	.	ID=DOMAIN 56-0-0;Parent=TE_BASE 56;annot=Class_I::LTR::Ty3/gypsy::chromovirus::chromo-outgroup GAG_v_clade;name=GAG;color=#225ea8
Chr01	feature	polypeptide_conserved_region	27356184	27356451	.	+	.	ID=DOMAIN 56-1-0;Parent=TE_BASE 56;annot=Class_I::LTR::Ty3/gypsy::chromovirus::chromo-outgroup AP_v_clade;name=PROT;color=#ffeda0
Chr01	feature	polypeptide_conserved_region	27356805	27357501	.	+	.	ID=DOMAIN 56-2-0;Parent=TE_BASE 56;annot=Class_I::LTR::Ty3/gypsy::chromovirus::chromo-outgroup RT_v_clade;name=RT;color=#feb24c
Chr01	feature	polypeptide_conserved_region	27357642	27358005	.	+	.	ID=DOMAIN 56-3-0;Parent=TE_BASE 56;annot=Class_I::LTR::Ty3/gypsy::chromovirus::chromo-outgroup RNaseH_maggy;name=RH;color=#fc4e2a
Chr01	feature	polypeptide_conserved_region	27358302	27359262	.	+	.	ID=DOMAIN 56-4-0;Parent=TE_BASE 56;annot=Class_I::LTR::Ty3/gypsy::chromovirus::chromo-outgroup INT_v_clade;name=INT;color=#b10026
Chr01	feature	polypeptide_conserved_region	27359397	27359526	.	+	.	ID=DOMAIN 56-5-0;Parent=TE_BASE 56;annot=Class_I::LTR::Ty3/gypsy::chromovirus::Tcn1 CHR_galadriel_Ppaten_sLTR1;name=CHD;color=#6a51a3
Chr01	feature	RR_tract	27360099	27360113	.	.	.	ID=PPT 56;Parent=TE_BASE 56;name=ppt;color=#41ab5d
Chr01	feature	long_terminal_repeat	27360113	27360665	.	.	.	ID=LTR RIGHT 56-0;Parent=TE_BASE 56;name=ltr right;color=#f032e6
Chr01	feature	long_terminal_repeat	27354293	27354845	.	.	.	ID=LTR LEFT 56-0;Parent=TE_BASE 56;name=ltr left;color=#f032e6
Chr01	feature	target_site_duplication	27354288	27354292	.	.	.	ID=TSR LEFT 56;Parent=TE_BASE 56;name=tsr left;color=#333333
Chr01	feature	target_site_duplication	27360666	27360670	.	.	.	ID=TSR RIGHT 56;Parent=TE_BASE 56;name=tsr right;color=#333333
Chr01	feature	nested_repeat	27327578	27334074	.	.	.	ID=TE_BASE 57;name=TE_BASE 57;annot=Class_I::LTR::Ty3/gypsy::chromovirus::chromo-outgroup;color=#a9a9a9
Chr01	feature	repeat_fragment	27327578	27334074	.	.	.	ID=TE 57-0;Parent=TE_BASE 57;name=TE 57;color=#a9a9a9
Chr01	feature	polypeptide_conserved_region	27328613	27328748	.	-	.	ID=DOMAIN 57-0-0;Parent=TE_BASE 57;annot=Class_I::LTR::Ty3/gypsy::chromovirus::Tcn1 CHR_galadriel_Ppaten_sLTR3;name=CHD;color=#6a51a3
Chr01	feature	polypeptide_conserved_region	27328880	27329840	.	-	.	ID=DOMAIN 57-1-0;Parent=TE_BASE 57;annot=Class_I::LTR::Ty3/gypsy::chromovirus::chromo-outgroup INT_v_clade;name=INT;color=#b10026
Chr01	feature	polypeptide_conserved_region	27330119	27330479	.	-	.	ID=DOMAIN 57-2-0;Parent=TE_BASE 57;annot=Class_I::LTR::Ty3/gypsy::chromovirus::chromo-outgroup RNaseH_pyret;name=RH;color=#fc4e2a
Chr01	feature	polypeptide_conserved_region	27330623	27331319	.	-	.	ID=DOMAIN 57-3-0;Parent=TE_BASE 57;annot=Class_I::LTR::Ty3/gypsy::chromovirus::chromo-outgroup RT_v_clade;name=RT;color=#feb24c
Chr01	feature	polypeptide_conserved_region	27331658	27331928	.	-	.	ID=DOMAIN 57-4-0;Parent=TE_BASE 57;annot=Class_I::LTR::Ty3/gypsy::chromovirus::chromo-outgroup AP_v_clade;name=PROT;color=#ffeda0
Chr01	feature	polypeptide_conserved_region	27332131	27332806	.	-	.	ID=DOMAIN 57-5-0;Parent=TE_BASE 57;annot=Class_I::LTR::Ty3/gypsy::chromovirus::chromo-outgroup GAG_v_clade;name=GAG;color=#225ea8
Chr01	feature	long_terminal_repeat	27333621	27334074	.	.	.	ID=LTR LEFT 57-0;Parent=TE_BASE 57;name=ltr left;color=#f032e6
Chr01	feature	long_terminal_repeat	27327578	27328031	.	.	.	ID=LTR RIGHT 57-0;Parent=TE_BASE 57;name=ltr right;color=#f032e6
Chr01	feature	target_site_duplication	27327573	27327577	.	.	.	ID=TSR RIGHT 57;Parent=TE_BASE 57;name=tsr right;color=#333333
Chr01	feature	target_site_duplication	27334075	27334079	.	.	.	ID=TSR LEFT 57;Parent=TE_BASE 57;name=tsr left;color=#333333
Chr01	feature	nested_repeat	27276544	27282913	.	.	.	ID=TE_BASE 58;name=TE_BASE 58;annot=Class_I::LTR::Ty3/gypsy::chromovirus::chromo-outgroup;color=#a9a9a9
Chr01	feature	repeat_fragment	27276544	27282913	.	.	.	ID=TE 58-0;Parent=TE_BASE 58;name=TE 58;color=#a9a9a9
Chr01	feature	polypeptide_conserved_region	27277522	27277933	.	+	.	ID=DOMAIN 58-0-0;Parent=TE_BASE 58;annot=Class_I::LTR::Ty3/gypsy::chromovirus::chromo-outgroup GAG_v_clade;name=GAG;color=#225ea8
Chr01	feature	polypeptide_conserved_region	27279056	27279755	.	+	.	ID=DOMAIN 58-1-0;Parent=TE_BASE 58;annot=Class_I::LTR::Ty3/gypsy::chromovirus::chromo-outgroup RT_v_clade;name=RT;color=#feb24c
Chr01	feature	polypeptide_conserved_region	27279928	27280258	.	+	.	ID=DOMAIN 58-2-0;Parent=TE_BASE 58;annot=Class_I::LTR::Ty3/gypsy::chromovirus::chromo-outgroup RNaseH_pyret;name=RH;color=#fc4e2a
Chr01	feature	polypeptide_conserved_region	27280587	27281514	.	+	.	ID=DOMAIN 58-3-0;Parent=TE_BASE 58;annot=Class_I::LTR::Ty3/gypsy::chromovirus::chromo-outgroup INT_v_clade;name=INT;color=#b10026
Chr01	feature	polypeptide_conserved_region	27281670	27281778	.	+	.	ID=DOMAIN 58-4-0;Parent=TE_BASE 58;annot=Class_I::LTR::Ty3/gypsy::chromovirus::Tcn1 CHR_galadriel_Ppaten_sLTR1;name=CHD;color=#6a51a3
Chr01	feature	long_terminal_repeat	27282365	27282913	.	.	.	ID=LTR RIGHT 58-0;Parent=TE_BASE 58;name=ltr right;color=#f032e6
Chr01	feature	long_terminal_repeat	27276544	27277110	.	.	.	ID=LTR LEFT 58-0;Parent=TE_BASE 58;name=ltr left;color=#f032e6
Chr01	feature	target_site_duplication	27276539	27276543	.	.	.	ID=TSR LEFT 58;Parent=TE_BASE 58;name=tsr left;color=#333333
Chr01	feature	target_site_duplication	27282914	27282918	.	.	.	ID=TSR RIGHT 58;Parent=TE_BASE 58;name=tsr right;color=#333333
Chr01	feature	nested_repeat	27250350	27256840	.	.	.	ID=TE_BASE 59;name=TE_BASE 59;annot=Class_I::LTR::Ty3/gypsy::chromovirus::chromo-outgroup;color=#a9a9a9
Chr01	feature	repeat_fragment	27250350	27256840	.	.	.	ID=TE 59-0;Parent=TE_BASE 59;name=TE 59;color=#a9a9a9
Chr01	feature	polypeptide_conserved_region	27251601	27252282	.	+	.	ID=DOMAIN 59-0-0;Parent=TE_BASE 59;annot=Class_I::LTR::Ty3/gypsy::chromovirus::chromo-outgroup GAG_v_clade;name=GAG;color=#225ea8
Chr01	feature	polypeptide_conserved_region	27252494	27252764	.	+	.	ID=DOMAIN 59-1-0;Parent=TE_BASE 59;annot=Class_I::LTR::Ty3/gypsy::chromovirus::chromo-outgroup AP_v_clade;name=PROT;color=#ffeda0
Chr01	feature	polypeptide_conserved_region	27253109	27253799	.	+	.	ID=DOMAIN 59-2-0;Parent=TE_BASE 59;annot=Class_I::LTR::Ty3/gypsy::chromovirus::chromo-outgroup RT_v_clade;name=RT;color=#feb24c
Chr01	feature	polypeptide_conserved_region	27253943	27254303	.	+	.	ID=DOMAIN 59-3-0;Parent=TE_BASE 59;annot=Class_I::LTR::Ty3/gypsy::chromovirus::chromo-outgroup RNaseH_pyret;name=RH;color=#fc4e2a
Chr01	feature	polypeptide_conserved_region	27254582	27255542	.	+	.	ID=DOMAIN 59-4-0;Parent=TE_BASE 59;annot=Class_I::LTR::Ty3/gypsy::chromovirus::chromo-outgroup INT_v_clade;name=INT;color=#b10026
Chr01	feature	polypeptide_conserved_region	27255674	27255809	.	+	.	ID=DOMAIN 59-5-0;Parent=TE_BASE 59;annot=Class_I::LTR::Ty3/gypsy::chromovirus::Tcn1 CHR_galadriel_Ppaten_sLTR3;name=CHD;color=#6a51a3
Chr01	feature	primer_binding_site	27250825	27250843	.	.	.	ID=PBS 59;Parent=TE_BASE 59;name=pbs;color=#c7e9c0
Chr01	feature	RR_tract	27256376	27256390	.	.	.	ID=PPT 59;Parent=TE_BASE 59;name=ppt;color=#41ab5d
Chr01	feature	long_terminal_repeat	27256390	27256840	.	.	.	ID=LTR RIGHT 59-0;Parent=TE_BASE 59;name=ltr right;color=#f032e6
Chr01	feature	long_terminal_repeat	27250350	27250799	.	.	.	ID=LTR LEFT 59-0;Parent=TE_BASE 59;name=ltr left;color=#f032e6
Chr01	feature	target_site_duplication	27250345	27250349	.	.	.	ID=TSR LEFT 59;Parent=TE_BASE 59;name=tsr left;color=#333333
Chr01	feature	target_site_duplication	27256841	27256845	.	.	.	ID=TSR RIGHT 59;Parent=TE_BASE 59;name=tsr right;color=#333333
Chr01	feature	nested_repeat	27138268	27144197	.	.	.	ID=TE_BASE 60;name=TE_BASE 60;annot=Class_I::LTR::Ty3/gypsy::chromovirus::chromo-outgroup;color=#a9a9a9
Chr01	feature	repeat_fragment	27138268	27144197	.	.	.	ID=TE 60-0;Parent=TE_BASE 60;name=TE 60;color=#a9a9a9
Chr01	feature	polypeptide_conserved_region	27139026	27139515	.	+	.	ID=DOMAIN 60-0-0;Parent=TE_BASE 60;annot=Class_I::LTR::Ty3/gypsy::chromovirus::chromo-outgroup GAG_v_clade;name=GAG;color=#225ea8
Chr01	feature	polypeptide_conserved_region	27140557	27141256	.	+	.	ID=DOMAIN 60-1-0;Parent=TE_BASE 60;annot=Class_I::LTR::Ty3/gypsy::chromovirus::chromo-outgroup RT_v_clade;name=RT;color=#feb24c
Chr01	feature	polypeptide_conserved_region	27141400	27141760	.	+	.	ID=DOMAIN 60-2-0;Parent=TE_BASE 60;annot=Class_I::LTR::Ty3/gypsy::chromovirus::chromo-outgroup RNaseH_maggy;name=RH;color=#fc4e2a
Chr01	feature	polypeptide_conserved_region	27142078	27143017	.	+	.	ID=DOMAIN 60-3-0;Parent=TE_BASE 60;annot=Class_I::LTR::Ty3/gypsy::chromovirus::chromo-outgroup INT_v_clade;name=INT;color=#b10026
Chr01	feature	polypeptide_conserved_region	27143179	27143281	.	+	.	ID=DOMAIN 60-4-0;Parent=TE_BASE 60;annot=Class_I::LTR::Ty3/gypsy::chromovirus::Tcn1 CHR_galadriel_Ppaten_sLTR1;name=CHD;color=#6a51a3
Chr01	feature	primer_binding_site	27138642	27138658	.	.	.	ID=PBS 60;Parent=TE_BASE 60;name=pbs;color=#c7e9c0
Chr01	feature	RR_tract	27143856	27143870	.	.	.	ID=PPT 60;Parent=TE_BASE 60;name=ppt;color=#41ab5d
Chr01	feature	long_terminal_repeat	27143884	27144197	.	.	.	ID=LTR RIGHT 60-0;Parent=TE_BASE 60;name=ltr right;color=#f032e6
Chr01	feature	long_terminal_repeat	27138268	27138581	.	.	.	ID=LTR LEFT 60-0;Parent=TE_BASE 60;name=ltr left;color=#f032e6
Chr01	feature	nested_repeat	27114898	27120984	.	.	.	ID=TE_BASE 61;name=TE_BASE 61;annot=Class_I::LTR::Ty3/gypsy::chromovirus::chromo-outgroup;color=#a9a9a9
Chr01	feature	repeat_fragment	27114898	27120984	.	.	.	ID=TE 61-0;Parent=TE_BASE 61;name=TE 61;color=#a9a9a9
Chr01	feature	polypeptide_conserved_region	27115697	27115832	.	-	.	ID=DOMAIN 61-0-0;Parent=TE_BASE 61;annot=Class_I::LTR::Ty3/gypsy::chromovirus::Tcn1 CHR_galadriel_Ppaten_sLTR3;name=CHD;color=#6a51a3
Chr01	feature	polypeptide_conserved_region	27115964	27116924	.	-	.	ID=DOMAIN 61-1-0;Parent=TE_BASE 61;annot=Class_I::LTR::Ty3/gypsy::chromovirus::chromo-outgroup INT_v_clade;name=INT;color=#b10026
Chr01	feature	polypeptide_conserved_region	27117203	27117563	.	-	.	ID=DOMAIN 61-2-0;Parent=TE_BASE 61;annot=Class_I::LTR::Ty3/gypsy::chromovirus::chromo-outgroup RNaseH_pyret;name=RH;color=#fc4e2a
Chr01	feature	polypeptide_conserved_region	27117707	27118397	.	-	.	ID=DOMAIN 61-3-0;Parent=TE_BASE 61;annot=Class_I::LTR::Ty3/gypsy::chromovirus::chromo-outgroup RT_v_clade;name=RT;color=#feb24c
Chr01	feature	polypeptide_conserved_region	27118742	27119012	.	-	.	ID=DOMAIN 61-4-0;Parent=TE_BASE 61;annot=Class_I::LTR::Ty3/gypsy::chromovirus::chromo-outgroup AP_v_clade;name=PROT;color=#ffeda0
Chr01	feature	polypeptide_conserved_region	27119347	27119917	.	-	.	ID=DOMAIN 61-5-0;Parent=TE_BASE 61;annot=Class_I::LTR::Ty3/gypsy::chromovirus::chromo-outgroup GAG_v_clade;name=GAG;color=#225ea8
Chr01	feature	long_terminal_repeat	27120740	27120984	.	.	.	ID=LTR LEFT 61-0;Parent=TE_BASE 61;name=ltr left;color=#f032e6
Chr01	feature	long_terminal_repeat	27114898	27115123	.	.	.	ID=LTR RIGHT 61-0;Parent=TE_BASE 61;name=ltr right;color=#f032e6
Chr01	feature	nested_repeat	27106009	27113519	.	.	.	ID=TE_BASE 62;name=TE_BASE 62;annot=Class_I::LTR::Ty3/gypsy::chromovirus::Tekay;color=#a9a9a9
Chr01	feature	repeat_fragment	27106009	27113519	.	.	.	ID=TE 62-0;Parent=TE_BASE 62;name=TE 62;color=#a9a9a9
Chr01	feature	polypeptide_conserved_region	27107031	27108015	.	-	.	ID=DOMAIN 62-0-0;Parent=TE_BASE 62;annot=Class_I::LTR::Ty3/gypsy::non-chromovirus::OTA::Ogre/Tat::Retand INT_tat;name=INT;color=#b10026
Chr01	feature	polypeptide_conserved_region	27108363	27108717	.	-	.	ID=DOMAIN 62-1-0;Parent=TE_BASE 62;annot=Class_I::LTR::Ty3/gypsy::non-chromovirus::non-chromo-outgroup RNaseH_17_6;name=RH;color=#fc4e2a
Chr01	feature	polypeptide_conserved_region	27108873	27109524	.	-	.	ID=DOMAIN 62-2-0;Parent=TE_BASE 62;annot=Class_I::LTR::Ty3/gypsy::chromovirus::Tekay RT_del;name=RT;color=#feb24c
Chr01	feature	primer_binding_site	27106193	27106213	.	.	.	ID=PBS 62;Parent=TE_BASE 62;name=ppt;color=#41ab5d
Chr01	feature	RR_tract	27113258	27113272	.	.	.	ID=PPT 62;Parent=TE_BASE 62;name=pbs;color=#c7e9c0
Chr01	feature	long_terminal_repeat	27113353	27113519	.	.	.	ID=LTR LEFT 62-0;Parent=TE_BASE 62;name=ltr left;color=#f032e6
Chr01	feature	long_terminal_repeat	27106009	27106169	.	.	.	ID=LTR RIGHT 62-0;Parent=TE_BASE 62;name=ltr right;color=#f032e6
Chr01	feature	nested_repeat	27078766	27084873	.	.	.	ID=TE_BASE 63;name=TE_BASE 63;annot=Class_I::LTR::Ty3/gypsy::chromovirus::chromo-outgroup;color=#a9a9a9
Chr01	feature	repeat_fragment	27078766	27084873	.	.	.	ID=TE 63-0;Parent=TE_BASE 63;name=TE 63;color=#a9a9a9
Chr01	feature	polypeptide_conserved_region	27079718	27080402	.	+	.	ID=DOMAIN 63-0-0;Parent=TE_BASE 63;annot=Class_I::LTR::Ty3/gypsy::chromovirus::chromo-outgroup GAG_v_clade;name=GAG;color=#225ea8
Chr01	feature	polypeptide_conserved_region	27081570	27081948	.	+	.	ID=DOMAIN 63-1-0;Parent=TE_BASE 63;annot=Class_I::LTR::Ty3/gypsy::chromovirus::chromo-outgroup RT_v_clade;name=RT;color=#feb24c
Chr01	feature	polypeptide_conserved_region	27082092	27082425	.	+	.	ID=DOMAIN 63-2-0;Parent=TE_BASE 63;annot=Class_I::LTR::Ty3/gypsy::chromovirus::chromo-outgroup RNaseH_maggy;name=RH;color=#fc4e2a
Chr01	feature	polypeptide_conserved_region	27082747	27083704	.	+	.	ID=DOMAIN 63-3-0;Parent=TE_BASE 63;annot=Class_I::LTR::Ty3/gypsy::chromovirus::chromo-outgroup INT_v_clade;name=INT;color=#b10026
Chr01	feature	polypeptide_conserved_region	27083845	27083971	.	+	.	ID=DOMAIN 63-4-0;Parent=TE_BASE 63;annot=Class_I::LTR::Ty3/gypsy::chromovirus::Tcn1 CHR_galadriel_Ppaten_sLTR1;name=CHD;color=#6a51a3
Chr01	feature	primer_binding_site	27079134	27079157	.	.	.	ID=PBS 63;Parent=TE_BASE 63;name=pbs;color=#c7e9c0
Chr01	feature	RR_tract	27084545	27084559	.	.	.	ID=PPT 63;Parent=TE_BASE 63;name=ppt;color=#41ab5d
Chr01	feature	long_terminal_repeat	27084576	27084873	.	.	.	ID=LTR RIGHT 63-0;Parent=TE_BASE 63;name=ltr right;color=#f032e6
Chr01	feature	long_terminal_repeat	27078766	27079063	.	.	.	ID=LTR LEFT 63-0;Parent=TE_BASE 63;name=ltr left;color=#f032e6
Chr01	feature	nested_repeat	26996256	27003927	.	.	.	ID=TE_BASE 64;name=TE_BASE 64;annot=Class_I::LTR::Ty3/gypsy::chromovirus::chromo-outgroup;color=#a9a9a9
Chr01	feature	repeat_fragment	26996256	27003927	.	.	.	ID=TE 64-0;Parent=TE_BASE 64;name=TE 64;color=#a9a9a9
Chr01	feature	polypeptide_conserved_region	26997217	26997628	.	+	.	ID=DOMAIN 64-0-0;Parent=TE_BASE 64;annot=Class_I::LTR::Ty3/gypsy::chromovirus::chromo-outgroup GAG_v_clade;name=GAG;color=#225ea8
Chr01	feature	polypeptide_conserved_region	26998132	26998402	.	+	.	ID=DOMAIN 64-1-0;Parent=TE_BASE 64;annot=Class_I::LTR::Ty3/gypsy::chromovirus::chromo-outgroup AP_v_clade;name=PROT;color=#ffeda0
Chr01	feature	polypeptide_conserved_region	26998749	26999448	.	+	.	ID=DOMAIN 64-2-0;Parent=TE_BASE 64;annot=Class_I::LTR::Ty3/gypsy::chromovirus::chromo-outgroup RT_v_clade;name=RT;color=#feb24c
Chr01	feature	polypeptide_conserved_region	26999592	26999952	.	+	.	ID=DOMAIN 64-3-0;Parent=TE_BASE 64;annot=Class_I::LTR::Ty3/gypsy::chromovirus::chromo-outgroup RNaseH_maggy;name=RH;color=#fc4e2a
Chr01	feature	polypeptide_conserved_region	27000249	27001209	.	+	.	ID=DOMAIN 64-4-0;Parent=TE_BASE 64;annot=Class_I::LTR::Ty3/gypsy::chromovirus::chromo-outgroup INT_v_clade;name=INT;color=#b10026
Chr01	feature	polypeptide_conserved_region	27002683	27002809	.	+	.	ID=DOMAIN 64-5-0;Parent=TE_BASE 64;annot=Class_I::LTR::Ty3/gypsy::chromovirus::Tcn1 CHR_galadriel_Ppaten_sLTR1;name=CHD;color=#6a51a3
Chr01	feature	RR_tract	27003381	27003395	.	.	.	ID=PPT 64;Parent=TE_BASE 64;name=ppt;color=#41ab5d
Chr01	feature	long_terminal_repeat	27003395	27003927	.	.	.	ID=LTR RIGHT 64-0;Parent=TE_BASE 64;name=ltr right;color=#f032e6
Chr01	feature	long_terminal_repeat	26996256	26996789	.	.	.	ID=LTR LEFT 64-0;Parent=TE_BASE 64;name=ltr left;color=#f032e6
Chr01	feature	target_site_duplication	26996251	26996255	.	.	.	ID=TSR LEFT 64;Parent=TE_BASE 64;name=tsr left;color=#333333
Chr01	feature	target_site_duplication	27003928	27003932	.	.	.	ID=TSR RIGHT 64;Parent=TE_BASE 64;name=tsr right;color=#333333
Chr01	feature	nested_repeat	26967991	26974337	.	.	.	ID=TE_BASE 65;name=TE_BASE 65;annot=Class_I::LTR::Ty3/gypsy::chromovirus::chromo-outgroup;color=#a9a9a9
Chr01	feature	repeat_fragment	26967991	26974337	.	.	.	ID=TE 65-0;Parent=TE_BASE 65;name=TE 65;color=#a9a9a9
Chr01	feature	polypeptide_conserved_region	26969163	26969241	.	-	.	ID=DOMAIN 65-0-0;Parent=TE_BASE 65;annot=Class_I::LTR::Ty3/gypsy::chromovirus::Tcn1 CHR_galadriel_Ppaten_sLTR1;name=CHD;color=#6a51a3
Chr01	feature	polypeptide_conserved_region	26969385	26970345	.	-	.	ID=DOMAIN 65-1-0;Parent=TE_BASE 65;annot=Class_I::LTR::Ty3/gypsy::chromovirus::chromo-outgroup INT_v_clade;name=INT;color=#b10026
Chr01	feature	polypeptide_conserved_region	26970642	26971005	.	-	.	ID=DOMAIN 65-2-0;Parent=TE_BASE 65;annot=Class_I::LTR::Ty3/gypsy::chromovirus::chromo-outgroup RNaseH_maggy;name=RH;color=#fc4e2a
Chr01	feature	polypeptide_conserved_region	26971146	26971842	.	-	.	ID=DOMAIN 65-3-0;Parent=TE_BASE 65;annot=Class_I::LTR::Ty3/gypsy::chromovirus::chromo-outgroup RT_v_clade;name=RT;color=#feb24c
Chr01	feature	polypeptide_conserved_region	26972193	26972463	.	-	.	ID=DOMAIN 65-4-0;Parent=TE_BASE 65;annot=Class_I::LTR::Ty3/gypsy::chromovirus::chromo-outgroup AP_v_clade;name=PROT;color=#ffeda0
Chr01	feature	polypeptide_conserved_region	26972672	26973368	.	-	.	ID=DOMAIN 65-5-0;Parent=TE_BASE 65;annot=Class_I::LTR::Ty3/gypsy::chromovirus::chromo-outgroup GAG_v_clade;name=GAG;color=#225ea8
Chr01	feature	primer_binding_site	26968555	26968571	.	.	.	ID=PBS 65;Parent=TE_BASE 65;name=ppt;color=#41ab5d
Chr01	feature	RR_tract	26973731	26973745	.	.	.	ID=PPT 65;Parent=TE_BASE 65;name=pbs;color=#c7e9c0
Chr01	feature	long_terminal_repeat	26973802	26974337	.	.	.	ID=LTR LEFT 65-0;Parent=TE_BASE 65;name=ltr left;color=#f032e6
Chr01	feature	long_terminal_repeat	26967991	26968526	.	.	.	ID=LTR RIGHT 65-0;Parent=TE_BASE 65;name=ltr right;color=#f032e6
Chr01	feature	nested_repeat	26808958	26815348	.	.	.	ID=TE_BASE 66;name=TE_BASE 66;annot=Class_I::LTR::Ty3/gypsy::chromovirus::chromo-outgroup;color=#a9a9a9
Chr01	feature	repeat_fragment	26808958	26815348	.	.	.	ID=TE 66-0;Parent=TE_BASE 66;name=TE 66;color=#a9a9a9
Chr01	feature	polypeptide_conserved_region	26809947	26810643	.	+	.	ID=DOMAIN 66-0-0;Parent=TE_BASE 66;annot=Class_I::LTR::Ty3/gypsy::chromovirus::chromo-outgroup GAG_v_clade;name=GAG;color=#225ea8
Chr01	feature	polypeptide_conserved_region	26810858	26811128	.	+	.	ID=DOMAIN 66-1-0;Parent=TE_BASE 66;annot=Class_I::LTR::Ty3/gypsy::chromovirus::chromo-outgroup AP_v_clade;name=PROT;color=#ffeda0
Chr01	feature	polypeptide_conserved_region	26811479	26812175	.	+	.	ID=DOMAIN 66-2-0;Parent=TE_BASE 66;annot=Class_I::LTR::Ty3/gypsy::chromovirus::chromo-outgroup RT_v_clade;name=RT;color=#feb24c
Chr01	feature	polypeptide_conserved_region	26812316	26812679	.	+	.	ID=DOMAIN 66-3-0;Parent=TE_BASE 66;annot=Class_I::LTR::Ty3/gypsy::chromovirus::chromo-outgroup RNaseH_maggy;name=RH;color=#fc4e2a
Chr01	feature	polypeptide_conserved_region	26812976	26813933	.	+	.	ID=DOMAIN 66-4-0;Parent=TE_BASE 66;annot=Class_I::LTR::Ty3/gypsy::chromovirus::chromo-outgroup INT_v_clade;name=INT;color=#b10026
Chr01	feature	polypeptide_conserved_region	26814071	26814200	.	+	.	ID=DOMAIN 66-5-0;Parent=TE_BASE 66;annot=Class_I::LTR::Ty3/gypsy::chromovirus::Tcn1 CHR_galadriel_Ppaten_sLTR1;name=CHD;color=#6a51a3
Chr01	feature	long_terminal_repeat	26814787	26815348	.	.	.	ID=LTR RIGHT 66-0;Parent=TE_BASE 66;name=ltr right;color=#f032e6
Chr01	feature	long_terminal_repeat	26808958	26809519	.	.	.	ID=LTR LEFT 66-0;Parent=TE_BASE 66;name=ltr left;color=#f032e6
Chr01	feature	target_site_duplication	26808953	26808957	.	.	.	ID=TSR LEFT 66;Parent=TE_BASE 66;name=tsr left;color=#333333
Chr01	feature	target_site_duplication	26815349	26815353	.	.	.	ID=TSR RIGHT 66;Parent=TE_BASE 66;name=tsr right;color=#333333
Chr01	feature	nested_repeat	26684567	26697590	.	.	.	ID=TE_BASE 67;name=TE_BASE 67;annot=Class_I::LTR::Ty3/gypsy::chromovirus::Tekay;color=#a9a9a9
Chr01	feature	repeat_fragment	26684567	26697590	.	.	.	ID=TE 67-0;Parent=TE_BASE 67;name=TE 67;color=#a9a9a9
Chr01	feature	polypeptide_conserved_region	26688107	26688242	.	-	.	ID=DOMAIN 67-0-0;Parent=TE_BASE 67;annot=Class_I::LTR::Ty3/gypsy::chromovirus::Tcn1 CHR_galadriel_Ppaten_sLTR3;name=CHD;color=#6a51a3
Chr01	feature	polypeptide_conserved_region	26688374	26689241	.	-	.	ID=DOMAIN 67-1-0;Parent=TE_BASE 67;annot=Class_I::LTR::Ty3/gypsy::chromovirus::chromo-outgroup INT_v_clade;name=INT;color=#b10026
Chr01	feature	polypeptide_conserved_region	26692611	26692965	.	-	.	ID=DOMAIN 67-2-0;Parent=TE_BASE 67;annot=Class_I::LTR::Ty3/gypsy::non-chromovirus::non-chromo-outgroup RNaseH_17_6;name=RH;color=#fc4e2a
Chr01	feature	polypeptide_conserved_region	26693121	26693772	.	-	.	ID=DOMAIN 67-3-0;Parent=TE_BASE 67;annot=Class_I::LTR::Ty3/gypsy::chromovirus::Tekay RT_del;name=RT;color=#feb24c
Chr01	feature	long_terminal_repeat	26697026	26697590	.	.	.	ID=LTR LEFT 67-0;Parent=TE_BASE 67;name=ltr left;color=#f032e6
Chr01	feature	long_terminal_repeat	26684567	26685131	.	.	.	ID=LTR RIGHT 67-0;Parent=TE_BASE 67;name=ltr right;color=#f032e6
Chr01	feature	nested_repeat	26649286	26657027	.	.	.	ID=TE_BASE 68;name=TE_BASE 68;annot=Class_I::LTR::Ty3/gypsy::chromovirus::chromo-outgroup;color=#a9a9a9
Chr01	feature	repeat_fragment	26649286	26657027	.	.	.	ID=TE 68-0;Parent=TE_BASE 68;name=TE 68;color=#a9a9a9
Chr01	feature	polypeptide_conserved_region	26650286	26650991	.	+	.	ID=DOMAIN 68-0-0;Parent=TE_BASE 68;annot=Class_I::LTR::Ty3/gypsy::chromovirus::chromo-outgroup GAG_v_clade;name=GAG;color=#225ea8
Chr01	feature	polypeptide_conserved_region	26651200	26651470	.	+	.	ID=DOMAIN 68-1-0;Parent=TE_BASE 68;annot=Class_I::LTR::Ty3/gypsy::chromovirus::chromo-outgroup AP_v_clade;name=PROT;color=#ffeda0
Chr01	feature	polypeptide_conserved_region	26652074	26652431	.	+	.	ID=DOMAIN 68-2-0;Parent=TE_BASE 68;annot=Class_I::LTR::Ty3/gypsy::chromovirus::chromo-outgroup RT_v_clade;name=RT;color=#feb24c
Chr01	feature	polypeptide_conserved_region	26652661	26653021	.	+	.	ID=DOMAIN 68-3-0;Parent=TE_BASE 68;annot=Class_I::LTR::Ty3/gypsy::chromovirus::chromo-outgroup RNaseH_pyret;name=RH;color=#fc4e2a
Chr01	feature	polypeptide_conserved_region	26654655	26655609	.	+	.	ID=DOMAIN 68-4-0;Parent=TE_BASE 68;annot=Class_I::LTR::Ty3/gypsy::chromovirus::chromo-outgroup INT_v_clade;name=INT;color=#b10026
Chr01	feature	polypeptide_conserved_region	26655735	26655879	.	+	.	ID=DOMAIN 68-5-0;Parent=TE_BASE 68;annot=Class_I::LTR::Ty3/gypsy::chromovirus::Tcn1 CHR_galadriel_Ppaten_sLTR1;name=CHD;color=#6a51a3
Chr01	feature	primer_binding_site	26649871	26649892	.	.	.	ID=PBS 68;Parent=TE_BASE 68;name=pbs;color=#c7e9c0
Chr01	feature	RR_tract	26656452	26656466	.	.	.	ID=PPT 68;Parent=TE_BASE 68;name=ppt;color=#41ab5d
Chr01	feature	long_terminal_repeat	26656466	26657027	.	.	.	ID=LTR RIGHT 68-0;Parent=TE_BASE 68;name=ltr right;color=#f032e6
Chr01	feature	long_terminal_repeat	26649286	26649857	.	.	.	ID=LTR LEFT 68-0;Parent=TE_BASE 68;name=ltr left;color=#f032e6
Chr01	feature	nested_repeat	26638135	26646677	.	.	.	ID=TE_BASE 69;name=TE_BASE 69;annot=Class_I::LTR::Ty3/gypsy::chromovirus::Tekay;color=#a9a9a9
Chr01	feature	repeat_fragment	26638135	26646677	.	.	.	ID=TE 69-0;Parent=TE_BASE 69;name=TE 69;color=#a9a9a9
Chr01	feature	polypeptide_conserved_region	26640097	26640541	.	-	.	ID=DOMAIN 69-0-0;Parent=TE_BASE 69;annot=Class_I::LTR::Ty3/gypsy::non-chromovirus::OTA::Athila INT_athila;name=INT;color=#b10026
Chr01	feature	polypeptide_conserved_region	26640930	26641275	.	-	.	ID=DOMAIN 69-1-0;Parent=TE_BASE 69;annot=Class_I::LTR::Ty3/gypsy::chromovirus::chromo-unclass RNaseH_gypsy;name=RH;color=#fc4e2a
Chr01	feature	polypeptide_conserved_region	26641442	26642105	.	-	.	ID=DOMAIN 69-2-0;Parent=TE_BASE 69;annot=Class_I::LTR::Ty3/gypsy::chromovirus::Tekay RT_del;name=RT;color=#feb24c
Chr01	feature	long_terminal_repeat	26645445	26646677	.	.	.	ID=LTR LEFT 69-0;Parent=TE_BASE 69;name=ltr left;color=#f032e6
Chr01	feature	long_terminal_repeat	26638135	26639367	.	.	.	ID=LTR RIGHT 69-0;Parent=TE_BASE 69;name=ltr right;color=#f032e6
Chr01	feature	nested_repeat	26630353	26638092	.	.	.	ID=TE_BASE 70;name=TE_BASE 70;annot=Class_I::LTR::Ty3/gypsy::chromovirus::chromo-unclass;color=#a9a9a9
Chr01	feature	repeat_fragment	26630353	26638092	.	.	.	ID=TE 70-0;Parent=TE_BASE 70;name=TE 70;color=#a9a9a9
Chr01	feature	polypeptide_conserved_region	26632124	26633108	.	-	.	ID=DOMAIN 70-0-0;Parent=TE_BASE 70;annot=Class_I::LTR::Ty3/gypsy::non-chromovirus::OTA::Ogre/Tat::Retand INT_tat;name=INT;color=#b10026
Chr01	feature	polypeptide_conserved_region	26633456	26633810	.	-	.	ID=DOMAIN 70-1-0;Parent=TE_BASE 70;annot=Class_I::LTR::Ty3/gypsy::non-chromovirus::non-chromo-outgroup RNaseH_17_6;name=RH;color=#fc4e2a
Chr01	feature	polypeptide_conserved_region	26633966	26634620	.	-	.	ID=DOMAIN 70-2-0;Parent=TE_BASE 70;annot=Class_I::LTR::Ty3/gypsy::chromovirus::chromo-unclass RT_17_6;name=RT;color=#feb24c
Chr01	feature	long_terminal_repeat	26637864	26638092	.	.	.	ID=LTR LEFT 70-0;Parent=TE_BASE 70;name=ltr left;color=#f032e6
Chr01	feature	long_terminal_repeat	26630353	26630582	.	.	.	ID=LTR RIGHT 70-0;Parent=TE_BASE 70;name=ltr right;color=#f032e6
Chr01	feature	nested_repeat	26508709	26524263	.	.	.	ID=TE_BASE 71;name=TE_BASE 71;annot=Class_I::LTR::Ty3/gypsy::chromovirus::chromo-outgroup;color=#a9a9a9
Chr01	feature	repeat_fragment	26508709	26524263	.	.	.	ID=TE 71-0;Parent=TE_BASE 71;name=TE 71;color=#a9a9a9
Chr01	feature	polypeptide_conserved_region	26509576	26509723	.	-	.	ID=DOMAIN 71-0-0;Parent=TE_BASE 71;annot=Class_I::LTR::Ty3/gypsy::chromovirus::Tcn1 CHR_galadriel_Ppaten_sLTR3;name=CHD;color=#6a51a3
Chr01	feature	polypeptide_conserved_region	26509846	26510803	.	-	.	ID=DOMAIN 71-1-0;Parent=TE_BASE 71;annot=Class_I::LTR::Ty3/gypsy::chromovirus::chromo-outgroup INT_v_clade;name=INT;color=#b10026
Chr01	feature	polypeptide_conserved_region	26511082	26511442	.	-	.	ID=DOMAIN 71-2-0;Parent=TE_BASE 71;annot=Class_I::LTR::Ty3/gypsy::chromovirus::chromo-outgroup RNaseH_pyret;name=RH;color=#fc4e2a
Chr01	feature	polypeptide_conserved_region	26511586	26512276	.	-	.	ID=DOMAIN 71-3-0;Parent=TE_BASE 71;annot=Class_I::LTR::Ty3/gypsy::chromovirus::chromo-outgroup RT_v_clade;name=RT;color=#feb24c
Chr01	feature	polypeptide_conserved_region	26512621	26512891	.	-	.	ID=DOMAIN 71-4-0;Parent=TE_BASE 71;annot=Class_I::LTR::Ty3/gypsy::chromovirus::chromo-outgroup AP_v_clade;name=PROT;color=#ffeda0
Chr01	feature	polypeptide_conserved_region	26522952	26523441	.	-	.	ID=DOMAIN 71-5-0;Parent=TE_BASE 71;annot=Class_I::LTR::Ty3/gypsy::chromovirus::chromo-outgroup GAG_v_clade;name=GAG;color=#225ea8
Chr01	feature	long_terminal_repeat	26523966	26524263	.	.	.	ID=LTR LEFT 71-0;Parent=TE_BASE 71;name=ltr left;color=#f032e6
Chr01	feature	long_terminal_repeat	26508709	26509005	.	.	.	ID=LTR RIGHT 71-0;Parent=TE_BASE 71;name=ltr right;color=#f032e6
Chr01	feature	target_site_duplication	26508704	26508708	.	.	.	ID=TSR RIGHT 71;Parent=TE_BASE 71;name=tsr right;color=#333333
Chr01	feature	target_site_duplication	26524264	26524268	.	.	.	ID=TSR LEFT 71;Parent=TE_BASE 71;name=tsr left;color=#333333
Chr01	feature	nested_repeat	26465853	26472068	.	.	.	ID=TE_BASE 72;name=TE_BASE 72;annot=Class_I::LTR::Ty3/gypsy::chromovirus::chromo-outgroup;color=#a9a9a9
Chr01	feature	repeat_fragment	26465853	26472068	.	.	.	ID=TE 72-0;Parent=TE_BASE 72;name=TE 72;color=#a9a9a9
Chr01	feature	polypeptide_conserved_region	26466811	26467315	.	+	.	ID=DOMAIN 72-0-0;Parent=TE_BASE 72;annot=Class_I::LTR::Ty3/gypsy::chromovirus::chromo-outgroup GAG_v_clade;name=GAG;color=#225ea8
Chr01	feature	polypeptide_conserved_region	26467716	26467986	.	+	.	ID=DOMAIN 72-1-0;Parent=TE_BASE 72;annot=Class_I::LTR::Ty3/gypsy::chromovirus::chromo-outgroup AP_v_clade;name=PROT;color=#ffeda0
Chr01	feature	polypeptide_conserved_region	26468328	26469018	.	+	.	ID=DOMAIN 72-2-0;Parent=TE_BASE 72;annot=Class_I::LTR::Ty3/gypsy::chromovirus::chromo-outgroup RT_v_clade;name=RT;color=#feb24c
Chr01	feature	polypeptide_conserved_region	26469162	26469522	.	+	.	ID=DOMAIN 72-3-0;Parent=TE_BASE 72;annot=Class_I::LTR::Ty3/gypsy::chromovirus::chromo-outgroup RNaseH_pyret;name=RH;color=#fc4e2a
Chr01	feature	polypeptide_conserved_region	26469801	26470761	.	+	.	ID=DOMAIN 72-4-0;Parent=TE_BASE 72;annot=Class_I::LTR::Ty3/gypsy::chromovirus::chromo-outgroup INT_v_clade;name=INT;color=#b10026
Chr01	feature	polypeptide_conserved_region	26470893	26471028	.	+	.	ID=DOMAIN 72-5-0;Parent=TE_BASE 72;annot=Class_I::LTR::Ty3/gypsy::chromovirus::Tcn1 CHR_galadriel_Ppaten_sLTR3;name=CHD;color=#6a51a3
Chr01	feature	primer_binding_site	26466312	26466328	.	.	.	ID=PBS 72;Parent=TE_BASE 72;name=pbs;color=#c7e9c0
Chr01	feature	RR_tract	26471576	26471590	.	.	.	ID=PPT 72;Parent=TE_BASE 72;name=ppt;color=#41ab5d
Chr01	feature	long_terminal_repeat	26471590	26472068	.	.	.	ID=LTR RIGHT 72-0;Parent=TE_BASE 72;name=ltr right;color=#f032e6
Chr01	feature	long_terminal_repeat	26465853	26466286	.	.	.	ID=LTR LEFT 72-0;Parent=TE_BASE 72;name=ltr left;color=#f032e6
Chr01	feature	target_site_duplication	26465848	26465852	.	.	.	ID=TSR LEFT 72;Parent=TE_BASE 72;name=tsr left;color=#333333
Chr01	feature	target_site_duplication	26472069	26472073	.	.	.	ID=TSR RIGHT 72;Parent=TE_BASE 72;name=tsr right;color=#333333
Chr01	feature	nested_repeat	26436124	26443249	.	.	.	ID=TE_BASE 73;name=TE_BASE 73;annot=Class_I::LTR::Ty3/gypsy::chromovirus::chromo-outgroup;color=#a9a9a9
Chr01	feature	repeat_fragment	26436124	26443249	.	.	.	ID=TE 73-0;Parent=TE_BASE 73;name=TE 73;color=#a9a9a9
Chr01	feature	polypeptide_conserved_region	26436824	26437508	.	+	.	ID=DOMAIN 73-0-0;Parent=TE_BASE 73;annot=Class_I::LTR::Ty3/gypsy::chromovirus::chromo-outgroup GAG_v_clade;name=GAG;color=#225ea8
Chr01	feature	polypeptide_conserved_region	26438933	26439203	.	+	.	ID=DOMAIN 73-1-0;Parent=TE_BASE 73;annot=Class_I::LTR::Ty3/gypsy::chromovirus::chromo-outgroup AP_v_clade;name=PROT;color=#ffeda0
Chr01	feature	polypeptide_conserved_region	26439548	26440238	.	+	.	ID=DOMAIN 73-2-0;Parent=TE_BASE 73;annot=Class_I::LTR::Ty3/gypsy::chromovirus::chromo-outgroup RT_v_clade;name=RT;color=#feb24c
Chr01	feature	polypeptide_conserved_region	26440382	26440739	.	+	.	ID=DOMAIN 73-3-0;Parent=TE_BASE 73;annot=Class_I::LTR::Ty3/gypsy::chromovirus::chromo-outgroup RNaseH_pyret;name=RH;color=#fc4e2a
Chr01	feature	polypeptide_conserved_region	26441021	26441978	.	+	.	ID=DOMAIN 73-4-0;Parent=TE_BASE 73;annot=Class_I::LTR::Ty3/gypsy::chromovirus::chromo-outgroup INT_v_clade;name=INT;color=#b10026
Chr01	feature	polypeptide_conserved_region	26442101	26442248	.	+	.	ID=DOMAIN 73-5-0;Parent=TE_BASE 73;annot=Class_I::LTR::Ty3/gypsy::chromovirus::Tcn1 CHR_galadriel_Ppaten_sLTR3;name=CHD;color=#6a51a3
Chr01	feature	primer_binding_site	26436334	26436350	.	.	.	ID=PBS 73;Parent=TE_BASE 73;name=pbs;color=#c7e9c0
Chr01	feature	RR_tract	26443071	26443085	.	.	.	ID=PPT 73;Parent=TE_BASE 73;name=ppt;color=#41ab5d
Chr01	feature	long_terminal_repeat	26443086	26443249	.	.	.	ID=LTR RIGHT 73-0;Parent=TE_BASE 73;name=ltr right;color=#f032e6
Chr01	feature	long_terminal_repeat	26436124	26436287	.	.	.	ID=LTR LEFT 73-0;Parent=TE_BASE 73;name=ltr left;color=#f032e6
Chr01	feature	nested_repeat	26430105	26436117	.	.	.	ID=TE_BASE 74;name=TE_BASE 74;annot=Class_I::LTR::Ty3/gypsy::chromovirus::chromo-outgroup;color=#a9a9a9
Chr01	feature	repeat_fragment	26430105	26436117	.	.	.	ID=TE 74-0;Parent=TE_BASE 74;name=TE 74;color=#a9a9a9
Chr01	feature	polypeptide_conserved_region	26430904	26431033	.	-	.	ID=DOMAIN 74-0-0;Parent=TE_BASE 74;annot=Class_I::LTR::Ty3/gypsy::chromovirus::Tcn1 CHR_galadriel_Ppaten_sLTR1;name=CHD;color=#6a51a3
Chr01	feature	polypeptide_conserved_region	26431168	26432128	.	-	.	ID=DOMAIN 74-1-0;Parent=TE_BASE 74;annot=Class_I::LTR::Ty3/gypsy::chromovirus::chromo-outgroup INT_v_clade;name=INT;color=#b10026
Chr01	feature	polypeptide_conserved_region	26432425	26432785	.	-	.	ID=DOMAIN 74-2-0;Parent=TE_BASE 74;annot=Class_I::LTR::Ty3/gypsy::chromovirus::chromo-outgroup RNaseH_pyret;name=RH;color=#fc4e2a
Chr01	feature	polypeptide_conserved_region	26432929	26433625	.	-	.	ID=DOMAIN 74-3-0;Parent=TE_BASE 74;annot=Class_I::LTR::Ty3/gypsy::chromovirus::chromo-outgroup RT_v_clade;name=RT;color=#feb24c
Chr01	feature	polypeptide_conserved_region	26433976	26434246	.	-	.	ID=DOMAIN 74-4-0;Parent=TE_BASE 74;annot=Class_I::LTR::Ty3/gypsy::chromovirus::chromo-outgroup AP_v_clade;name=PROT;color=#ffeda0
Chr01	feature	polypeptide_conserved_region	26434455	26435151	.	-	.	ID=DOMAIN 74-5-0;Parent=TE_BASE 74;annot=Class_I::LTR::Ty3/gypsy::chromovirus::chromo-outgroup GAG_v_clade;name=GAG;color=#225ea8
Chr01	feature	long_terminal_repeat	26435587	26436117	.	.	.	ID=LTR LEFT 74-0;Parent=TE_BASE 74;name=ltr left;color=#f032e6
Chr01	feature	long_terminal_repeat	26430105	26430635	.	.	.	ID=LTR RIGHT 74-0;Parent=TE_BASE 74;name=ltr right;color=#f032e6
Chr01	feature	target_site_duplication	26430100	26430104	.	.	.	ID=TSR RIGHT 74;Parent=TE_BASE 74;name=tsr right;color=#333333
Chr01	feature	target_site_duplication	26436118	26436122	.	.	.	ID=TSR LEFT 74;Parent=TE_BASE 74;name=tsr left;color=#333333
Chr01	feature	nested_repeat	26396462	26402835	.	.	.	ID=TE_BASE 75;name=TE_BASE 75;annot=Class_I::LTR::Ty3/gypsy::chromovirus::chromo-outgroup;color=#a9a9a9
Chr01	feature	repeat_fragment	26396462	26402835	.	.	.	ID=TE 75-0;Parent=TE_BASE 75;name=TE 75;color=#a9a9a9
Chr01	feature	polypeptide_conserved_region	26397605	26397734	.	-	.	ID=DOMAIN 75-0-0;Parent=TE_BASE 75;annot=Class_I::LTR::Ty3/gypsy::chromovirus::Tcn1 CHR_galadriel_Ppaten_sLTR1;name=CHD;color=#6a51a3
Chr01	feature	polypeptide_conserved_region	26397869	26398829	.	-	.	ID=DOMAIN 75-1-0;Parent=TE_BASE 75;annot=Class_I::LTR::Ty3/gypsy::chromovirus::chromo-outgroup INT_v_clade;name=INT;color=#b10026
Chr01	feature	polypeptide_conserved_region	26399126	26399489	.	-	.	ID=DOMAIN 75-2-0;Parent=TE_BASE 75;annot=Class_I::LTR::Ty3/gypsy::chromovirus::chromo-outgroup RNaseH_maggy;name=RH;color=#fc4e2a
Chr01	feature	polypeptide_conserved_region	26399630	26400326	.	-	.	ID=DOMAIN 75-3-0;Parent=TE_BASE 75;annot=Class_I::LTR::Ty3/gypsy::chromovirus::chromo-outgroup RT_v_clade;name=RT;color=#feb24c
Chr01	feature	polypeptide_conserved_region	26400677	26400947	.	-	.	ID=DOMAIN 75-4-0;Parent=TE_BASE 75;annot=Class_I::LTR::Ty3/gypsy::chromovirus::chromo-outgroup AP_v_clade;name=PROT;color=#ffeda0
Chr01	feature	polypeptide_conserved_region	26401156	26401840	.	-	.	ID=DOMAIN 75-5-0;Parent=TE_BASE 75;annot=Class_I::LTR::Ty3/gypsy::chromovirus::chromo-outgroup GAG_v_clade;name=GAG;color=#225ea8
Chr01	feature	primer_binding_site	26397036	26397054	.	.	.	ID=PBS 75;Parent=TE_BASE 75;name=ppt;color=#41ab5d
Chr01	feature	RR_tract	26402213	26402227	.	.	.	ID=PPT 75;Parent=TE_BASE 75;name=pbs;color=#c7e9c0
Chr01	feature	long_terminal_repeat	26402284	26402835	.	.	.	ID=LTR LEFT 75-0;Parent=TE_BASE 75;name=ltr left;color=#f032e6
Chr01	feature	long_terminal_repeat	26396462	26397017	.	.	.	ID=LTR RIGHT 75-0;Parent=TE_BASE 75;name=ltr right;color=#f032e6
Chr01	feature	target_site_duplication	26396457	26396461	.	.	.	ID=TSR RIGHT 75;Parent=TE_BASE 75;name=tsr right;color=#333333
Chr01	feature	target_site_duplication	26402836	26402840	.	.	.	ID=TSR LEFT 75;Parent=TE_BASE 75;name=tsr left;color=#333333
Chr01	feature	nested_repeat	26335886	26353840	.	.	.	ID=TE_BASE 76;name=TE_BASE 76;annot=Class_I::LTR::Ty3/gypsy::chromovirus::chromo-outgroup;color=#a9a9a9
Chr01	feature	repeat_fragment	26335886	26353840	.	.	.	ID=TE 76-0;Parent=TE_BASE 76;name=TE 76;color=#a9a9a9
Chr01	feature	polypeptide_conserved_region	26339878	26340124	.	-	.	ID=DOMAIN 76-0-0;Parent=TE_BASE 76;annot=Class_I::LTR::Ty3/gypsy::chromovirus::chromo-outgroup RNaseH_pyret;name=RH;color=#fc4e2a
Chr01	feature	polypeptide_conserved_region	26340268	26340964	.	-	.	ID=DOMAIN 76-1-0;Parent=TE_BASE 76;annot=Class_I::LTR::Ty3/gypsy::chromovirus::chromo-outgroup RT_v_clade;name=RT;color=#feb24c
Chr01	feature	polypeptide_conserved_region	26346679	26347165	.	+	.	ID=DOMAIN 76-2-0;Parent=TE_BASE 76;annot=Class_I::LTR::Ty3/gypsy::chromovirus::chromo-outgroup INT_v_clade;name=INT;color=#b10026
Chr01	feature	long_terminal_repeat	26353516	26353840	.	.	.	ID=LTR LEFT 76-0;Parent=TE_BASE 76;name=ltr left;color=#f032e6
Chr01	feature	long_terminal_repeat	26335886	26336210	.	.	.	ID=LTR RIGHT 76-0;Parent=TE_BASE 76;name=ltr right;color=#f032e6
Chr01	feature	nested_repeat	26235400	26245288	.	.	.	ID=TE_BASE 78;name=TE_BASE 78;annot=Class_I::LTR::Ty3/gypsy::non-chromovirus::OTA::Athila;color=#a9a9a9
Chr01	feature	repeat_fragment	26235400	26245288	.	.	.	ID=TE 78-0;Parent=TE_BASE 78;name=TE 78;color=#a9a9a9
Chr01	feature	polypeptide_conserved_region	26238165	26239188	.	-	.	ID=DOMAIN 78-0-0;Parent=TE_BASE 78;annot=Class_I::LTR::Ty3/gypsy::non-chromovirus::OTA::Athila INT_athila;name=INT;color=#b10026
Chr01	feature	polypeptide_conserved_region	26239473	26239833	.	-	.	ID=DOMAIN 78-1-0;Parent=TE_BASE 78;annot=Class_I::LTR::Ty3/gypsy::non-chromovirus::OTA::Athila RNaseH_athila;name=RH;color=#fc4e2a
Chr01	feature	polypeptide_conserved_region	26239986	26240661	.	-	.	ID=DOMAIN 78-2-0;Parent=TE_BASE 78;annot=Class_I::LTR::Ty3/gypsy::non-chromovirus::OTA::Athila RT_athila;name=RT;color=#feb24c
Chr01	feature	long_terminal_repeat	26244512	26245288	.	.	.	ID=LTR LEFT 78-0;Parent=TE_BASE 78;name=ltr left;color=#f032e6
Chr01	feature	long_terminal_repeat	26235400	26236176	.	.	.	ID=LTR RIGHT 78-0;Parent=TE_BASE 78;name=ltr right;color=#f032e6
Chr01	feature	target_site_duplication	26235395	26235399	.	.	.	ID=TSR RIGHT 78;Parent=TE_BASE 78;name=tsr right;color=#333333
Chr01	feature	target_site_duplication	26245289	26245293	.	.	.	ID=TSR LEFT 78;Parent=TE_BASE 78;name=tsr left;color=#333333
Chr01	feature	nested_repeat	26183638	26189787	.	.	.	ID=TE_BASE 79;name=TE_BASE 79;annot=Class_I::LTR::Ty3/gypsy::chromovirus::chromo-outgroup;color=#a9a9a9
Chr01	feature	repeat_fragment	26183638	26189787	.	.	.	ID=TE 79-0;Parent=TE_BASE 79;name=TE 79;color=#a9a9a9
Chr01	feature	polypeptide_conserved_region	26184596	26185100	.	+	.	ID=DOMAIN 79-0-0;Parent=TE_BASE 79;annot=Class_I::LTR::Ty3/gypsy::chromovirus::chromo-outgroup GAG_v_clade;name=GAG;color=#225ea8
Chr01	feature	polypeptide_conserved_region	26185501	26185771	.	+	.	ID=DOMAIN 79-1-0;Parent=TE_BASE 79;annot=Class_I::LTR::Ty3/gypsy::chromovirus::chromo-outgroup AP_v_clade;name=PROT;color=#ffeda0
Chr01	feature	polypeptide_conserved_region	26186113	26186803	.	+	.	ID=DOMAIN 79-2-0;Parent=TE_BASE 79;annot=Class_I::LTR::Ty3/gypsy::chromovirus::chromo-outgroup RT_v_clade;name=RT;color=#feb24c
Chr01	feature	polypeptide_conserved_region	26186947	26187307	.	+	.	ID=DOMAIN 79-3-0;Parent=TE_BASE 79;annot=Class_I::LTR::Ty3/gypsy::chromovirus::chromo-outgroup RNaseH_pyret;name=RH;color=#fc4e2a
Chr01	feature	polypeptide_conserved_region	26187586	26188546	.	+	.	ID=DOMAIN 79-4-0;Parent=TE_BASE 79;annot=Class_I::LTR::Ty3/gypsy::chromovirus::chromo-outgroup INT_v_clade;name=INT;color=#b10026
Chr01	feature	polypeptide_conserved_region	26188678	26188813	.	+	.	ID=DOMAIN 79-5-0;Parent=TE_BASE 79;annot=Class_I::LTR::Ty3/gypsy::chromovirus::Tcn1 CHR_galadriel_Ppaten_sLTR3;name=CHD;color=#6a51a3
Chr01	feature	primer_binding_site	26184097	26184113	.	.	.	ID=PBS 79;Parent=TE_BASE 79;name=pbs;color=#c7e9c0
Chr01	feature	RR_tract	26189361	26189375	.	.	.	ID=PPT 79;Parent=TE_BASE 79;name=ppt;color=#41ab5d
Chr01	feature	long_terminal_repeat	26189375	26189787	.	.	.	ID=LTR RIGHT 79-0;Parent=TE_BASE 79;name=ltr right;color=#f032e6
Chr01	feature	long_terminal_repeat	26183638	26184071	.	.	.	ID=LTR LEFT 79-0;Parent=TE_BASE 79;name=ltr left;color=#f032e6
Chr01	feature	target_site_duplication	26183633	26183637	.	.	.	ID=TSR LEFT 79;Parent=TE_BASE 79;name=tsr left;color=#333333
Chr01	feature	target_site_duplication	26189788	26189792	.	.	.	ID=TSR RIGHT 79;Parent=TE_BASE 79;name=tsr right;color=#333333
Chr01	feature	nested_repeat	26067098	26075726	.	.	.	ID=TE_BASE 80;name=TE_BASE 80;annot=Class_I::LTR::Ty3/gypsy::chromovirus::chromo-outgroup;color=#a9a9a9
Chr01	feature	repeat_fragment	26067098	26075726	.	.	.	ID=TE 80-0;Parent=TE_BASE 80;name=TE 80;color=#a9a9a9
Chr01	feature	polypeptide_conserved_region	26068654	26069638	.	-	.	ID=DOMAIN 80-0-0;Parent=TE_BASE 80;annot=Class_I::LTR::Ty3/gypsy::non-chromovirus::OTA::Ogre/Tat::Retand INT_tat;name=INT;color=#b10026
Chr01	feature	polypeptide_conserved_region	26069986	26070340	.	-	.	ID=DOMAIN 80-1-0;Parent=TE_BASE 80;annot=Class_I::LTR::Ty3/gypsy::non-chromovirus::non-chromo-outgroup RNaseH_17_6;name=RH;color=#fc4e2a
Chr01	feature	polypeptide_conserved_region	26070645	26071116	.	-	.	ID=DOMAIN 80-2-0;Parent=TE_BASE 80;annot=Class_I::LTR::Ty3/gypsy::chromovirus::chromo-outgroup RT_pyret;name=RT;color=#feb24c
Chr01	feature	long_terminal_repeat	26074402	26075726	.	.	.	ID=LTR LEFT 80-0;Parent=TE_BASE 80;name=ltr left;color=#f032e6
Chr01	feature	long_terminal_repeat	26067098	26068422	.	.	.	ID=LTR RIGHT 80-0;Parent=TE_BASE 80;name=ltr right;color=#f032e6
Chr01	feature	target_site_duplication	26067094	26067097	.	.	.	ID=TSR RIGHT 80;Parent=TE_BASE 80;name=tsr right;color=#333333
Chr01	feature	target_site_duplication	26075727	26075730	.	.	.	ID=TSR LEFT 80;Parent=TE_BASE 80;name=tsr left;color=#333333
Chr01	feature	nested_repeat	26010234	26016566	.	.	.	ID=TE_BASE 81;name=TE_BASE 81;annot=Class_I::LTR::Ty3/gypsy::chromovirus::chromo-outgroup;color=#a9a9a9
Chr01	feature	repeat_fragment	26010234	26016566	.	.	.	ID=TE 81-0;Parent=TE_BASE 81;name=TE 81;color=#a9a9a9
Chr01	feature	polypeptide_conserved_region	26011353	26011482	.	-	.	ID=DOMAIN 81-0-0;Parent=TE_BASE 81;annot=Class_I::LTR::Ty3/gypsy::chromovirus::Tcn1 CHR_galadriel_Ppaten_sLTR1;name=CHD;color=#6a51a3
Chr01	feature	polypeptide_conserved_region	26011617	26012577	.	-	.	ID=DOMAIN 81-1-0;Parent=TE_BASE 81;annot=Class_I::LTR::Ty3/gypsy::chromovirus::chromo-outgroup INT_v_clade;name=INT;color=#b10026
Chr01	feature	polypeptide_conserved_region	26012874	26013234	.	-	.	ID=DOMAIN 81-2-0;Parent=TE_BASE 81;annot=Class_I::LTR::Ty3/gypsy::chromovirus::chromo-outgroup RNaseH_pyret;name=RH;color=#fc4e2a
Chr01	feature	polypeptide_conserved_region	26013378	26014074	.	-	.	ID=DOMAIN 81-3-0;Parent=TE_BASE 81;annot=Class_I::LTR::Ty3/gypsy::chromovirus::chromo-outgroup RT_v_clade;name=RT;color=#feb24c
Chr01	feature	polypeptide_conserved_region	26014425	26014695	.	-	.	ID=DOMAIN 81-4-0;Parent=TE_BASE 81;annot=Class_I::LTR::Ty3/gypsy::chromovirus::chromo-outgroup AP_v_clade;name=PROT;color=#ffeda0
Chr01	feature	polypeptide_conserved_region	26014904	26015603	.	-	.	ID=DOMAIN 81-5-0;Parent=TE_BASE 81;annot=Class_I::LTR::Ty3/gypsy::chromovirus::chromo-outgroup GAG_v_clade;name=GAG;color=#225ea8
Chr01	feature	long_terminal_repeat	26016036	26016566	.	.	.	ID=LTR LEFT 81-0;Parent=TE_BASE 81;name=ltr left;color=#f032e6
Chr01	feature	long_terminal_repeat	26010234	26010764	.	.	.	ID=LTR RIGHT 81-0;Parent=TE_BASE 81;name=ltr right;color=#f032e6
Chr01	feature	target_site_duplication	26010229	26010233	.	.	.	ID=TSR RIGHT 81;Parent=TE_BASE 81;name=tsr right;color=#333333
Chr01	feature	target_site_duplication	26016567	26016571	.	.	.	ID=TSR LEFT 81;Parent=TE_BASE 81;name=tsr left;color=#333333
Chr01	feature	nested_repeat	25904214	25910342	.	.	.	ID=TE_BASE 82;name=TE_BASE 82;annot=Class_I::LTR::Ty3/gypsy::chromovirus::chromo-outgroup;color=#a9a9a9
Chr01	feature	repeat_fragment	25904214	25910342	.	.	.	ID=TE 82-0;Parent=TE_BASE 82;name=TE 82;color=#a9a9a9
Chr01	feature	polypeptide_conserved_region	25905189	25905324	.	-	.	ID=DOMAIN 82-0-0;Parent=TE_BASE 82;annot=Class_I::LTR::Ty3/gypsy::chromovirus::Tcn1 CHR_galadriel_Ppaten_sLTR3;name=CHD;color=#6a51a3
Chr01	feature	polypeptide_conserved_region	25905456	25906416	.	-	.	ID=DOMAIN 82-1-0;Parent=TE_BASE 82;annot=Class_I::LTR::Ty3/gypsy::chromovirus::chromo-outgroup INT_v_clade;name=INT;color=#b10026
Chr01	feature	polypeptide_conserved_region	25906695	25907055	.	-	.	ID=DOMAIN 82-2-0;Parent=TE_BASE 82;annot=Class_I::LTR::Ty3/gypsy::chromovirus::chromo-outgroup RNaseH_pyret;name=RH;color=#fc4e2a
Chr01	feature	polypeptide_conserved_region	25907199	25907889	.	-	.	ID=DOMAIN 82-3-0;Parent=TE_BASE 82;annot=Class_I::LTR::Ty3/gypsy::chromovirus::chromo-outgroup RT_v_clade;name=RT;color=#feb24c
Chr01	feature	polypeptide_conserved_region	25908231	25908501	.	-	.	ID=DOMAIN 82-4-0;Parent=TE_BASE 82;annot=Class_I::LTR::Ty3/gypsy::chromovirus::chromo-outgroup AP_v_clade;name=PROT;color=#ffeda0
Chr01	feature	polypeptide_conserved_region	25908902	25909406	.	-	.	ID=DOMAIN 82-5-0;Parent=TE_BASE 82;annot=Class_I::LTR::Ty3/gypsy::chromovirus::chromo-outgroup GAG_v_clade;name=GAG;color=#225ea8
Chr01	feature	long_terminal_repeat	25909930	25910342	.	.	.	ID=LTR LEFT 82-0;Parent=TE_BASE 82;name=ltr left;color=#f032e6
Chr01	feature	long_terminal_repeat	25904214	25904626	.	.	.	ID=LTR RIGHT 82-0;Parent=TE_BASE 82;name=ltr right;color=#f032e6
Chr01	feature	target_site_duplication	25904209	25904213	.	.	.	ID=TSR RIGHT 82;Parent=TE_BASE 82;name=tsr right;color=#333333
Chr01	feature	target_site_duplication	25910343	25910347	.	.	.	ID=TSR LEFT 82;Parent=TE_BASE 82;name=tsr left;color=#333333
Chr01	feature	nested_repeat	25896175	25902052	.	.	.	ID=TE_BASE 83;name=TE_BASE 83;annot=Class_I::LTR::Ty3/gypsy::chromovirus::chromo-outgroup;color=#a9a9a9
Chr01	feature	repeat_fragment	25896175	25902052	.	.	.	ID=TE 83-0;Parent=TE_BASE 83;name=TE 83;color=#a9a9a9
Chr01	feature	polypeptide_conserved_region	25897099	25897801	.	+	.	ID=DOMAIN 83-0-0;Parent=TE_BASE 83;annot=Class_I::LTR::Ty3/gypsy::chromovirus::chromo-outgroup GAG_v_clade;name=GAG;color=#225ea8
Chr01	feature	polypeptide_conserved_region	25898004	25898274	.	+	.	ID=DOMAIN 83-1-0;Parent=TE_BASE 83;annot=Class_I::LTR::Ty3/gypsy::chromovirus::chromo-outgroup AP_v_clade;name=PROT;color=#ffeda0
Chr01	feature	polypeptide_conserved_region	25898619	25899309	.	+	.	ID=DOMAIN 83-2-0;Parent=TE_BASE 83;annot=Class_I::LTR::Ty3/gypsy::chromovirus::chromo-outgroup RT_v_clade;name=RT;color=#feb24c
Chr01	feature	polypeptide_conserved_region	25899453	25899813	.	+	.	ID=DOMAIN 83-3-0;Parent=TE_BASE 83;annot=Class_I::LTR::Ty3/gypsy::chromovirus::chromo-outgroup RNaseH_maggy;name=RH;color=#fc4e2a
Chr01	feature	polypeptide_conserved_region	25900107	25901049	.	+	.	ID=DOMAIN 83-4-0;Parent=TE_BASE 83;annot=Class_I::LTR::Ty3/gypsy::chromovirus::chromo-outgroup INT_v_clade;name=INT;color=#b10026
Chr01	feature	polypeptide_conserved_region	25901172	25901319	.	+	.	ID=DOMAIN 83-5-0;Parent=TE_BASE 83;annot=Class_I::LTR::Ty3/gypsy::chromovirus::Tcn1 CHR_galadriel_Ppaten_sLTR3;name=CHD;color=#6a51a3
Chr01	feature	long_terminal_repeat	25901992	25902052	.	.	.	ID=LTR RIGHT 83-0;Parent=TE_BASE 83;name=ltr right;color=#f032e6
Chr01	feature	long_terminal_repeat	25896175	25896235	.	.	.	ID=LTR LEFT 83-0;Parent=TE_BASE 83;name=ltr left;color=#f032e6
Chr01	feature	nested_repeat	25810252	25818108	.	.	.	ID=TE_BASE 84;name=TE_BASE 84;annot=Class_I::LTR::Ty3/gypsy::chromovirus::Tekay;color=#a9a9a9
Chr01	feature	repeat_fragment	25810252	25818108	.	.	.	ID=TE 84-0;Parent=TE_BASE 84;name=TE 84;color=#a9a9a9
Chr01	feature	polypeptide_conserved_region	25814751	25815402	.	+	.	ID=DOMAIN 84-0-0;Parent=TE_BASE 84;annot=Class_I::LTR::Ty3/gypsy::chromovirus::Tekay RT_del;name=RT;color=#feb24c
Chr01	feature	polypeptide_conserved_region	25815603	25815957	.	+	.	ID=DOMAIN 84-1-0;Parent=TE_BASE 84;annot=Class_I::LTR::Ty3/gypsy::non-chromovirus::non-chromo-outgroup RNaseH_17_6;name=RH;color=#fc4e2a
Chr01	feature	polypeptide_conserved_region	25816303	25817263	.	+	.	ID=DOMAIN 84-2-0;Parent=TE_BASE 84;annot=Class_I::LTR::Ty3/gypsy::non-chromovirus::OTA::Ogre/Tat::Retand INT_tat;name=INT;color=#b10026
Chr01	feature	primer_binding_site	25810933	25810950	.	.	.	ID=PBS 84;Parent=TE_BASE 84;name=pbs;color=#c7e9c0
Chr01	feature	RR_tract	25817444	25817458	.	.	.	ID=PPT 84;Parent=TE_BASE 84;name=ppt;color=#41ab5d
Chr01	feature	long_terminal_repeat	25817528	25818108	.	.	.	ID=LTR RIGHT 84-0;Parent=TE_BASE 84;name=ltr right;color=#f032e6
Chr01	feature	long_terminal_repeat	25810252	25810901	.	.	.	ID=LTR LEFT 84-0;Parent=TE_BASE 84;name=ltr left;color=#f032e6
Chr01	feature	nested_repeat	25701927	25708293	.	.	.	ID=TE_BASE 85;name=TE_BASE 85;annot=Class_I::LTR::Ty3/gypsy::chromovirus::chromo-outgroup;color=#a9a9a9
Chr01	feature	repeat_fragment	25701927	25708293	.	.	.	ID=TE 85-0;Parent=TE_BASE 85;name=TE 85;color=#a9a9a9
Chr01	feature	polypeptide_conserved_region	25702894	25703593	.	+	.	ID=DOMAIN 85-0-0;Parent=TE_BASE 85;annot=Class_I::LTR::Ty3/gypsy::chromovirus::chromo-outgroup GAG_v_clade;name=GAG;color=#225ea8
Chr01	feature	polypeptide_conserved_region	25703808	25704078	.	+	.	ID=DOMAIN 85-1-0;Parent=TE_BASE 85;annot=Class_I::LTR::Ty3/gypsy::chromovirus::chromo-outgroup AP_v_clade;name=PROT;color=#ffeda0
Chr01	feature	polypeptide_conserved_region	25704426	25705125	.	+	.	ID=DOMAIN 85-2-0;Parent=TE_BASE 85;annot=Class_I::LTR::Ty3/gypsy::chromovirus::chromo-outgroup RT_v_clade;name=RT;color=#feb24c
Chr01	feature	polypeptide_conserved_region	25705269	25705629	.	+	.	ID=DOMAIN 85-3-0;Parent=TE_BASE 85;annot=Class_I::LTR::Ty3/gypsy::chromovirus::chromo-outgroup RNaseH_pyret;name=RH;color=#fc4e2a
Chr01	feature	polypeptide_conserved_region	25705926	25706886	.	+	.	ID=DOMAIN 85-4-0;Parent=TE_BASE 85;annot=Class_I::LTR::Ty3/gypsy::chromovirus::chromo-outgroup INT_v_clade;name=INT;color=#b10026
Chr01	feature	polypeptide_conserved_region	25707024	25707150	.	+	.	ID=DOMAIN 85-5-0;Parent=TE_BASE 85;annot=Class_I::LTR::Ty3/gypsy::chromovirus::Tcn1 CHR_galadriel_Ppaten_sLTR1;name=CHD;color=#6a51a3
Chr01	feature	RR_tract	25707725	25707739	.	.	.	ID=PPT 85;Parent=TE_BASE 85;name=ppt;color=#41ab5d
Chr01	feature	long_terminal_repeat	25707754	25708293	.	.	.	ID=LTR RIGHT 85-0;Parent=TE_BASE 85;name=ltr right;color=#f032e6
Chr01	feature	long_terminal_repeat	25701927	25702466	.	.	.	ID=LTR LEFT 85-0;Parent=TE_BASE 85;name=ltr left;color=#f032e6
Chr01	feature	nested_repeat	25677327	25683674	.	.	.	ID=TE_BASE 86;name=TE_BASE 86;annot=Class_I::LTR::Ty3/gypsy::chromovirus::chromo-outgroup;color=#a9a9a9
Chr01	feature	repeat_fragment	25677327	25683674	.	.	.	ID=TE 86-0;Parent=TE_BASE 86;name=TE 86;color=#a9a9a9
Chr01	feature	polypeptide_conserved_region	25678453	25678582	.	-	.	ID=DOMAIN 86-0-0;Parent=TE_BASE 86;annot=Class_I::LTR::Ty3/gypsy::chromovirus::Tcn1 CHR_galadriel_Ppaten_sLTR1;name=CHD;color=#6a51a3
Chr01	feature	polypeptide_conserved_region	25678717	25679677	.	-	.	ID=DOMAIN 86-1-0;Parent=TE_BASE 86;annot=Class_I::LTR::Ty3/gypsy::chromovirus::chromo-outgroup INT_v_clade;name=INT;color=#b10026
Chr01	feature	polypeptide_conserved_region	25679974	25680337	.	-	.	ID=DOMAIN 86-2-0;Parent=TE_BASE 86;annot=Class_I::LTR::Ty3/gypsy::chromovirus::chromo-outgroup RNaseH_maggy;name=RH;color=#fc4e2a
Chr01	feature	polypeptide_conserved_region	25680478	25681174	.	-	.	ID=DOMAIN 86-3-0;Parent=TE_BASE 86;annot=Class_I::LTR::Ty3/gypsy::chromovirus::chromo-outgroup RT_v_clade;name=RT;color=#feb24c
Chr01	feature	polypeptide_conserved_region	25681525	25681795	.	-	.	ID=DOMAIN 86-4-0;Parent=TE_BASE 86;annot=Class_I::LTR::Ty3/gypsy::chromovirus::chromo-outgroup AP_v_clade;name=PROT;color=#ffeda0
Chr01	feature	polypeptide_conserved_region	25682004	25682691	.	-	.	ID=DOMAIN 86-5-0;Parent=TE_BASE 86;annot=Class_I::LTR::Ty3/gypsy::chromovirus::chromo-outgroup GAG_v_clade;name=GAG;color=#225ea8
Chr01	feature	long_terminal_repeat	25683136	25683674	.	.	.	ID=LTR LEFT 86-0;Parent=TE_BASE 86;name=ltr left;color=#f032e6
Chr01	feature	long_terminal_repeat	25677327	25677865	.	.	.	ID=LTR RIGHT 86-0;Parent=TE_BASE 86;name=ltr right;color=#f032e6
Chr01	feature	target_site_duplication	25677322	25677326	.	.	.	ID=TSR RIGHT 86;Parent=TE_BASE 86;name=tsr right;color=#333333
Chr01	feature	target_site_duplication	25683675	25683679	.	.	.	ID=TSR LEFT 86;Parent=TE_BASE 86;name=tsr left;color=#333333
Chr01	feature	nested_repeat	25618604	25627371	.	.	.	ID=TE_BASE 87;name=TE_BASE 87;annot=Class_I::LTR::Ty3/gypsy::chromovirus::chromo-outgroup;color=#a9a9a9
Chr01	feature	repeat_fragment	25618604	25627371	.	.	.	ID=TE 87-0;Parent=TE_BASE 87;name=TE 87;color=#a9a9a9
Chr01	feature	polypeptide_conserved_region	25619728	25619860	.	-	.	ID=DOMAIN 87-0-0;Parent=TE_BASE 87;annot=Class_I::LTR::Ty3/gypsy::chromovirus::Tcn1 CHR_galadriel_Ppaten_sLTR3;name=CHD;color=#6a51a3
Chr01	feature	polypeptide_conserved_region	25619995	25620955	.	-	.	ID=DOMAIN 87-1-0;Parent=TE_BASE 87;annot=Class_I::LTR::Ty3/gypsy::chromovirus::chromo-outgroup INT_v_clade;name=INT;color=#b10026
Chr01	feature	polypeptide_conserved_region	25621252	25621615	.	-	.	ID=DOMAIN 87-2-0;Parent=TE_BASE 87;annot=Class_I::LTR::Ty3/gypsy::chromovirus::chromo-outgroup RNaseH_maggy;name=RH;color=#fc4e2a
Chr01	feature	polypeptide_conserved_region	25621756	25622452	.	-	.	ID=DOMAIN 87-3-0;Parent=TE_BASE 87;annot=Class_I::LTR::Ty3/gypsy::chromovirus::chromo-outgroup RT_v_clade;name=RT;color=#feb24c
Chr01	feature	polypeptide_conserved_region	25625222	25625492	.	-	.	ID=DOMAIN 87-4-0;Parent=TE_BASE 87;annot=Class_I::LTR::Ty3/gypsy::chromovirus::chromo-outgroup AP_v_clade;name=PROT;color=#ffeda0
Chr01	feature	polypeptide_conserved_region	25625701	25626400	.	-	.	ID=DOMAIN 87-5-0;Parent=TE_BASE 87;annot=Class_I::LTR::Ty3/gypsy::chromovirus::chromo-outgroup GAG_v_clade;name=GAG;color=#225ea8
Chr01	feature	long_terminal_repeat	25626833	25627371	.	.	.	ID=LTR LEFT 87-0;Parent=TE_BASE 87;name=ltr left;color=#f032e6
Chr01	feature	long_terminal_repeat	25618604	25619142	.	.	.	ID=LTR RIGHT 87-0;Parent=TE_BASE 87;name=ltr right;color=#f032e6
Chr01	feature	target_site_duplication	25618599	25618603	.	.	.	ID=TSR RIGHT 87;Parent=TE_BASE 87;name=tsr right;color=#333333
Chr01	feature	target_site_duplication	25627372	25627376	.	.	.	ID=TSR LEFT 87;Parent=TE_BASE 87;name=tsr left;color=#333333
Chr01	feature	nested_repeat	25597699	25603576	.	.	.	ID=TE_BASE 88;name=TE_BASE 88;annot=Class_I::LTR::Ty3/gypsy::chromovirus::chromo-outgroup;color=#a9a9a9
Chr01	feature	repeat_fragment	25597699	25603576	.	.	.	ID=TE 88-0;Parent=TE_BASE 88;name=TE 88;color=#a9a9a9
Chr01	feature	polypeptide_conserved_region	25598612	25599116	.	+	.	ID=DOMAIN 88-0-0;Parent=TE_BASE 88;annot=Class_I::LTR::Ty3/gypsy::chromovirus::chromo-outgroup GAG_v_clade;name=GAG;color=#225ea8
Chr01	feature	polypeptide_conserved_region	25599517	25599787	.	+	.	ID=DOMAIN 88-1-0;Parent=TE_BASE 88;annot=Class_I::LTR::Ty3/gypsy::chromovirus::chromo-outgroup AP_v_clade;name=PROT;color=#ffeda0
Chr01	feature	polypeptide_conserved_region	25600129	25600819	.	+	.	ID=DOMAIN 88-2-0;Parent=TE_BASE 88;annot=Class_I::LTR::Ty3/gypsy::chromovirus::chromo-outgroup RT_v_clade;name=RT;color=#feb24c
Chr01	feature	polypeptide_conserved_region	25600963	25601323	.	+	.	ID=DOMAIN 88-3-0;Parent=TE_BASE 88;annot=Class_I::LTR::Ty3/gypsy::chromovirus::chromo-outgroup RNaseH_pyret;name=RH;color=#fc4e2a
Chr01	feature	polypeptide_conserved_region	25601602	25602562	.	+	.	ID=DOMAIN 88-4-0;Parent=TE_BASE 88;annot=Class_I::LTR::Ty3/gypsy::chromovirus::chromo-outgroup INT_v_clade;name=INT;color=#b10026
Chr01	feature	polypeptide_conserved_region	25602694	25602829	.	+	.	ID=DOMAIN 88-5-0;Parent=TE_BASE 88;annot=Class_I::LTR::Ty3/gypsy::chromovirus::Tcn1 CHR_galadriel_Ppaten_sLTR3;name=CHD;color=#6a51a3
Chr01	feature	primer_binding_site	25597931	25597948	.	.	.	ID=PBS 88;Parent=TE_BASE 88;name=pbs;color=#c7e9c0
Chr01	feature	RR_tract	25603379	25603393	.	.	.	ID=PPT 88;Parent=TE_BASE 88;name=ppt;color=#41ab5d
Chr01	feature	long_terminal_repeat	25603415	25603576	.	.	.	ID=LTR RIGHT 88-0;Parent=TE_BASE 88;name=ltr right;color=#f032e6
Chr01	feature	long_terminal_repeat	25597699	25597860	.	.	.	ID=LTR LEFT 88-0;Parent=TE_BASE 88;name=ltr left;color=#f032e6
Chr01	feature	nested_repeat	25553290	25560695	.	.	.	ID=TE_BASE 89;name=TE_BASE 89;annot=Class_I::LTR::Ty3/gypsy::chromovirus::chromo-outgroup;color=#a9a9a9
Chr01	feature	repeat_fragment	25553290	25560695	.	.	.	ID=TE 89-0;Parent=TE_BASE 89;name=TE 89;color=#a9a9a9
Chr01	feature	polypeptide_conserved_region	25553912	25554875	.	-	.	ID=DOMAIN 89-0-0;Parent=TE_BASE 89;annot=Class_I::LTR::Ty3/gypsy::non-chromovirus::OTA::Ogre/Tat::Retand INT_tat;name=INT;color=#b10026
Chr01	feature	polypeptide_conserved_region	25555244	25555598	.	-	.	ID=DOMAIN 89-1-0;Parent=TE_BASE 89;annot=Class_I::LTR::Ty3/gypsy::non-chromovirus::non-chromo-outgroup RNaseH_17_6;name=RH;color=#fc4e2a
Chr01	feature	polypeptide_conserved_region	25555870	25556377	.	-	.	ID=DOMAIN 89-2-0;Parent=TE_BASE 89;annot=Class_I::LTR::Ty3/gypsy::chromovirus::chromo-outgroup RT_pyret;name=RT;color=#feb24c
Chr01	feature	long_terminal_repeat	25560624	25560695	.	.	.	ID=LTR LEFT 89-0;Parent=TE_BASE 89;name=ltr left;color=#f032e6
Chr01	feature	long_terminal_repeat	25553290	25553362	.	.	.	ID=LTR RIGHT 89-0;Parent=TE_BASE 89;name=ltr right;color=#f032e6
Chr01	feature	nested_repeat	25260725	25266436	.	.	.	ID=TE_BASE 90;name=TE_BASE 90;annot=Class_I::LTR::Ty3/gypsy::chromovirus::chromo-outgroup;color=#a9a9a9
Chr01	feature	repeat_fragment	25260725	25266436	.	.	.	ID=TE 90-0;Parent=TE_BASE 90;name=TE 90;color=#a9a9a9
Chr01	feature	polypeptide_conserved_region	25261558	25262242	.	+	.	ID=DOMAIN 90-0-0;Parent=TE_BASE 90;annot=Class_I::LTR::Ty3/gypsy::chromovirus::chromo-outgroup GAG_v_clade;name=GAG;color=#225ea8
Chr01	feature	polypeptide_conserved_region	25262451	25262721	.	+	.	ID=DOMAIN 90-1-0;Parent=TE_BASE 90;annot=Class_I::LTR::Ty3/gypsy::chromovirus::chromo-outgroup AP_v_clade;name=PROT;color=#ffeda0
Chr01	feature	polypeptide_conserved_region	25263066	25263756	.	+	.	ID=DOMAIN 90-2-0;Parent=TE_BASE 90;annot=Class_I::LTR::Ty3/gypsy::chromovirus::chromo-outgroup RT_v_clade;name=RT;color=#feb24c
Chr01	feature	polypeptide_conserved_region	25263900	25264260	.	+	.	ID=DOMAIN 90-3-0;Parent=TE_BASE 90;annot=Class_I::LTR::Ty3/gypsy::chromovirus::chromo-outgroup RNaseH_pyret;name=RH;color=#fc4e2a
Chr01	feature	polypeptide_conserved_region	25264539	25265496	.	+	.	ID=DOMAIN 90-4-0;Parent=TE_BASE 90;annot=Class_I::LTR::Ty3/gypsy::chromovirus::chromo-outgroup INT_v_clade;name=INT;color=#b10026
Chr01	feature	polypeptide_conserved_region	25265631	25265766	.	+	.	ID=DOMAIN 90-5-0;Parent=TE_BASE 90;annot=Class_I::LTR::Ty3/gypsy::chromovirus::Tcn1 CHR_galadriel_Ppaten_sLTR3;name=CHD;color=#6a51a3
Chr01	feature	primer_binding_site	25260863	25260884	.	.	.	ID=PBS 90;Parent=TE_BASE 90;name=pbs;color=#c7e9c0
Chr01	feature	RR_tract	25266318	25266332	.	.	.	ID=PPT 90;Parent=TE_BASE 90;name=ppt;color=#41ab5d
Chr01	feature	long_terminal_repeat	25266332	25266436	.	.	.	ID=LTR RIGHT 90-0;Parent=TE_BASE 90;name=ltr right;color=#f032e6
Chr01	feature	long_terminal_repeat	25260725	25260829	.	.	.	ID=LTR LEFT 90-0;Parent=TE_BASE 90;name=ltr left;color=#f032e6
Chr01	feature	nested_repeat	25076059	25082073	.	.	.	ID=TE_BASE 91;name=TE_BASE 91;annot=Class_I::LTR::Ty3/gypsy::chromovirus::chromo-outgroup;color=#a9a9a9
Chr01	feature	repeat_fragment	25076059	25082073	.	.	.	ID=TE 91-0;Parent=TE_BASE 91;name=TE 91;color=#a9a9a9
Chr01	feature	polypeptide_conserved_region	25076882	25077578	.	+	.	ID=DOMAIN 91-0-0;Parent=TE_BASE 91;annot=Class_I::LTR::Ty3/gypsy::chromovirus::chromo-outgroup GAG_v_clade;name=GAG;color=#225ea8
Chr01	feature	polypeptide_conserved_region	25077787	25078057	.	+	.	ID=DOMAIN 91-1-0;Parent=TE_BASE 91;annot=Class_I::LTR::Ty3/gypsy::chromovirus::chromo-outgroup AP_v_clade;name=PROT;color=#ffeda0
Chr01	feature	polypeptide_conserved_region	25078402	25079092	.	+	.	ID=DOMAIN 91-2-0;Parent=TE_BASE 91;annot=Class_I::LTR::Ty3/gypsy::chromovirus::chromo-outgroup RT_v_clade;name=RT;color=#feb24c
Chr01	feature	polypeptide_conserved_region	25079236	25079596	.	+	.	ID=DOMAIN 91-3-0;Parent=TE_BASE 91;annot=Class_I::LTR::Ty3/gypsy::chromovirus::chromo-outgroup RNaseH_pyret;name=RH;color=#fc4e2a
Chr01	feature	polypeptide_conserved_region	25079890	25080835	.	+	.	ID=DOMAIN 91-4-0;Parent=TE_BASE 91;annot=Class_I::LTR::Ty3/gypsy::chromovirus::chromo-outgroup INT_v_clade;name=INT;color=#b10026
Chr01	feature	polypeptide_conserved_region	25080955	25081102	.	+	.	ID=DOMAIN 91-5-0;Parent=TE_BASE 91;annot=Class_I::LTR::Ty3/gypsy::chromovirus::Tcn1 CHR_galadriel_Ppaten_sLTR3;name=CHD;color=#6a51a3
Chr01	feature	long_terminal_repeat	25081776	25082073	.	.	.	ID=LTR RIGHT 91-0;Parent=TE_BASE 91;name=ltr right;color=#f032e6
Chr01	feature	long_terminal_repeat	25076059	25076356	.	.	.	ID=LTR LEFT 91-0;Parent=TE_BASE 91;name=ltr left;color=#f032e6
Chr01	feature	target_site_duplication	25076054	25076058	.	.	.	ID=TSR LEFT 91;Parent=TE_BASE 91;name=tsr left;color=#333333
Chr01	feature	target_site_duplication	25082074	25082078	.	.	.	ID=TSR RIGHT 91;Parent=TE_BASE 91;name=tsr right;color=#333333
Chr01	feature	nested_repeat	24995683	25001760	.	.	.	ID=TE_BASE 92;name=TE_BASE 92;annot=Class_I::LTR::Ty3/gypsy::chromovirus::chromo-outgroup;color=#a9a9a9
Chr01	feature	repeat_fragment	24995683	25001760	.	.	.	ID=TE 92-0;Parent=TE_BASE 92;name=TE 92;color=#a9a9a9
Chr01	feature	polypeptide_conserved_region	24996499	24996631	.	-	.	ID=DOMAIN 92-0-0;Parent=TE_BASE 92;annot=Class_I::LTR::Ty3/gypsy::chromovirus::Tcn1 CHR_galadriel_Ppaten_sLTR3;name=CHD;color=#6a51a3
Chr01	feature	polypeptide_conserved_region	24996763	24997723	.	-	.	ID=DOMAIN 92-1-0;Parent=TE_BASE 92;annot=Class_I::LTR::Ty3/gypsy::chromovirus::chromo-outgroup INT_v_clade;name=INT;color=#b10026
Chr01	feature	polypeptide_conserved_region	24998002	24998362	.	-	.	ID=DOMAIN 92-2-0;Parent=TE_BASE 92;annot=Class_I::LTR::Ty3/gypsy::chromovirus::chromo-outgroup RNaseH_pyret;name=RH;color=#fc4e2a
Chr01	feature	polypeptide_conserved_region	24998506	24999196	.	-	.	ID=DOMAIN 92-3-0;Parent=TE_BASE 92;annot=Class_I::LTR::Ty3/gypsy::chromovirus::chromo-outgroup RT_v_clade;name=RT;color=#feb24c
Chr01	feature	polypeptide_conserved_region	24999541	24999811	.	-	.	ID=DOMAIN 92-4-0;Parent=TE_BASE 92;annot=Class_I::LTR::Ty3/gypsy::chromovirus::chromo-outgroup AP_v_clade;name=PROT;color=#ffeda0
Chr01	feature	polypeptide_conserved_region	25000014	25000710	.	-	.	ID=DOMAIN 92-5-0;Parent=TE_BASE 92;annot=Class_I::LTR::Ty3/gypsy::chromovirus::chromo-outgroup GAG_v_clade;name=GAG;color=#225ea8
Chr01	feature	primer_binding_site	24996001	24996021	.	.	.	ID=PBS 92;Parent=TE_BASE 92;name=ppt;color=#41ab5d
Chr01	feature	RR_tract	25001460	25001474	.	.	.	ID=PPT 92;Parent=TE_BASE 92;name=pbs;color=#c7e9c0
Chr01	feature	long_terminal_repeat	25001475	25001760	.	.	.	ID=LTR LEFT 92-0;Parent=TE_BASE 92;name=ltr left;color=#f032e6
Chr01	feature	long_terminal_repeat	24995683	24995933	.	.	.	ID=LTR RIGHT 92-0;Parent=TE_BASE 92;name=ltr right;color=#f032e6
Chr01	feature	nested_repeat	24985791	24992094	.	.	.	ID=TE_BASE 93;name=TE_BASE 93;annot=Class_I::LTR::Ty3/gypsy::chromovirus::Tekay;color=#a9a9a9
Chr01	feature	repeat_fragment	24985791	24992094	.	.	.	ID=TE 93-0;Parent=TE_BASE 93;name=TE 93;color=#a9a9a9
Chr01	feature	polypeptide_conserved_region	24986387	24987359	.	-	.	ID=DOMAIN 93-0-0;Parent=TE_BASE 93;annot=Class_I::LTR::Ty3/gypsy::non-chromovirus::OTA::Ogre/Tat::Retand INT_tat;name=INT;color=#b10026
Chr01	feature	polypeptide_conserved_region	24987719	24988073	.	-	.	ID=DOMAIN 93-1-0;Parent=TE_BASE 93;annot=Class_I::LTR::Ty3/gypsy::non-chromovirus::non-chromo-outgroup RNaseH_17_6;name=RH;color=#fc4e2a
Chr01	feature	polypeptide_conserved_region	24988229	24988889	.	-	.	ID=DOMAIN 93-2-0;Parent=TE_BASE 93;annot=Class_I::LTR::Ty3/gypsy::chromovirus::Tekay RT_del;name=RT;color=#feb24c
Chr01	feature	long_terminal_repeat	24991741	24992094	.	.	.	ID=LTR LEFT 93-0;Parent=TE_BASE 93;name=ltr left;color=#f032e6
Chr01	feature	long_terminal_repeat	24985791	24986146	.	.	.	ID=LTR RIGHT 93-0;Parent=TE_BASE 93;name=ltr right;color=#f032e6
Chr01	feature	nested_repeat	24609315	24621977	.	.	.	ID=TE_BASE 95;name=TE_BASE 95;annot=Class_I::LTR::Ty3/gypsy::chromovirus::chromo-outgroup;color=#a9a9a9
Chr01	feature	repeat_fragment	24609315	24621977	.	.	.	ID=TE 95-0;Parent=TE_BASE 95;name=TE 95;color=#a9a9a9
Chr01	feature	polypeptide_conserved_region	24614600	24614735	.	-	.	ID=DOMAIN 95-0-0;Parent=TE_BASE 95;annot=Class_I::LTR::Ty3/gypsy::chromovirus::Tcn1 CHR_galadriel_Ppaten_sLTR3;name=CHD;color=#6a51a3
Chr01	feature	polypeptide_conserved_region	24614867	24615827	.	-	.	ID=DOMAIN 95-1-0;Parent=TE_BASE 95;annot=Class_I::LTR::Ty3/gypsy::chromovirus::chromo-outgroup INT_v_clade;name=INT;color=#b10026
Chr01	feature	polypeptide_conserved_region	24616127	24616487	.	-	.	ID=DOMAIN 95-2-0;Parent=TE_BASE 95;annot=Class_I::LTR::Ty3/gypsy::chromovirus::chromo-outgroup RNaseH_pyret;name=RH;color=#fc4e2a
Chr01	feature	polypeptide_conserved_region	24616631	24617327	.	-	.	ID=DOMAIN 95-3-0;Parent=TE_BASE 95;annot=Class_I::LTR::Ty3/gypsy::chromovirus::chromo-outgroup RT_v_clade;name=RT;color=#feb24c
Chr01	feature	polypeptide_conserved_region	24617666	24617936	.	-	.	ID=DOMAIN 95-4-0;Parent=TE_BASE 95;annot=Class_I::LTR::Ty3/gypsy::chromovirus::chromo-outgroup AP_v_clade;name=PROT;color=#ffeda0
Chr01	feature	polypeptide_conserved_region	24618337	24618658	.	-	.	ID=DOMAIN 95-5-0;Parent=TE_BASE 95;annot=Class_I::LTR::Ty3/gypsy::chromovirus::chromo-outgroup GAG_v_clade;name=GAG;color=#225ea8
Chr01	feature	primer_binding_site	24609705	24609728	.	.	.	ID=PBS 95;Parent=TE_BASE 95;name=ppt;color=#41ab5d
Chr01	feature	RR_tract	24621633	24621647	.	.	.	ID=PPT 95;Parent=TE_BASE 95;name=pbs;color=#c7e9c0
Chr01	feature	long_terminal_repeat	24621657	24621977	.	.	.	ID=LTR LEFT 95-0;Parent=TE_BASE 95;name=ltr left;color=#f032e6
Chr01	feature	long_terminal_repeat	24609315	24609630	.	.	.	ID=LTR RIGHT 95-0;Parent=TE_BASE 95;name=ltr right;color=#f032e6
Chr01	feature	target_site_duplication	24609311	24609314	.	.	.	ID=TSR RIGHT 95;Parent=TE_BASE 95;name=tsr right;color=#333333
Chr01	feature	target_site_duplication	24621978	24621981	.	.	.	ID=TSR LEFT 95;Parent=TE_BASE 95;name=tsr left;color=#333333
Chr01	feature	nested_repeat	24586112	24593478	.	.	.	ID=TE_BASE 96;name=TE_BASE 96;annot=Class_I::LTR::Ty3/gypsy::non-chromovirus::non-chromo-outgroup;color=#a9a9a9
Chr01	feature	repeat_fragment	24586112	24593478	.	.	.	ID=TE 96-0;Parent=TE_BASE 96;name=TE 96;color=#a9a9a9
Chr01	feature	polypeptide_conserved_region	24590045	24590678	.	+	.	ID=DOMAIN 96-0-0;Parent=TE_BASE 96;annot=Class_I::LTR::Ty3/gypsy::non-chromovirus::non-chromo-outgroup RT_412-mdg1;name=RT;color=#feb24c
Chr01	feature	polypeptide_conserved_region	24590894	24591248	.	+	.	ID=DOMAIN 96-1-0;Parent=TE_BASE 96;annot=Class_I::LTR::Ty3/gypsy::non-chromovirus::non-chromo-outgroup RNaseH_17_6;name=RH;color=#fc4e2a
Chr01	feature	polypeptide_conserved_region	24591578	24592562	.	+	.	ID=DOMAIN 96-2-0;Parent=TE_BASE 96;annot=Class_I::LTR::Ty3/gypsy::non-chromovirus::OTA::Ogre/Tat::Retand INT_tat;name=INT;color=#b10026
Chr01	feature	primer_binding_site	24586276	24586293	.	.	.	ID=PBS 96;Parent=TE_BASE 96;name=pbs;color=#c7e9c0
Chr01	feature	long_terminal_repeat	24593347	24593478	.	.	.	ID=LTR RIGHT 96-0;Parent=TE_BASE 96;name=ltr right;color=#f032e6
Chr01	feature	long_terminal_repeat	24586112	24586243	.	.	.	ID=LTR LEFT 96-0;Parent=TE_BASE 96;name=ltr left;color=#f032e6
Chr01	feature	nested_repeat	24511973	24518368	.	.	.	ID=TE_BASE 97;name=TE_BASE 97;annot=Class_I::LTR::Ty3/gypsy::chromovirus::chromo-outgroup;color=#a9a9a9
Chr01	feature	repeat_fragment	24511973	24518368	.	.	.	ID=TE 97-0;Parent=TE_BASE 97;name=TE 97;color=#a9a9a9
Chr01	feature	polypeptide_conserved_region	24512962	24513661	.	+	.	ID=DOMAIN 97-0-0;Parent=TE_BASE 97;annot=Class_I::LTR::Ty3/gypsy::chromovirus::chromo-outgroup GAG_v_clade;name=GAG;color=#225ea8
Chr01	feature	polypeptide_conserved_region	24513876	24514146	.	+	.	ID=DOMAIN 97-1-0;Parent=TE_BASE 97;annot=Class_I::LTR::Ty3/gypsy::chromovirus::chromo-outgroup AP_v_clade;name=PROT;color=#ffeda0
Chr01	feature	polypeptide_conserved_region	24514505	24515195	.	+	.	ID=DOMAIN 97-2-0;Parent=TE_BASE 97;annot=Class_I::LTR::Ty3/gypsy::chromovirus::chromo-outgroup RT_v_clade;name=RT;color=#feb24c
Chr01	feature	polypeptide_conserved_region	24515339	24515699	.	+	.	ID=DOMAIN 97-3-0;Parent=TE_BASE 97;annot=Class_I::LTR::Ty3/gypsy::chromovirus::chromo-outgroup RNaseH_pyret;name=RH;color=#fc4e2a
Chr01	feature	polypeptide_conserved_region	24515996	24516953	.	+	.	ID=DOMAIN 97-4-0;Parent=TE_BASE 97;annot=Class_I::LTR::Ty3/gypsy::chromovirus::chromo-outgroup INT_v_clade;name=INT;color=#b10026
Chr01	feature	polypeptide_conserved_region	24517076	24517220	.	+	.	ID=DOMAIN 97-5-0;Parent=TE_BASE 97;annot=Class_I::LTR::Ty3/gypsy::chromovirus::Tcn1 CHR_galadriel_Ppaten_sLTR1;name=CHD;color=#6a51a3
Chr01	feature	long_terminal_repeat	24517807	24518368	.	.	.	ID=LTR RIGHT 97-0;Parent=TE_BASE 97;name=ltr right;color=#f032e6
Chr01	feature	long_terminal_repeat	24511973	24512534	.	.	.	ID=LTR LEFT 97-0;Parent=TE_BASE 97;name=ltr left;color=#f032e6
Chr01	feature	target_site_duplication	24511968	24511972	.	.	.	ID=TSR LEFT 97;Parent=TE_BASE 97;name=tsr left;color=#333333
Chr01	feature	target_site_duplication	24518369	24518373	.	.	.	ID=TSR RIGHT 97;Parent=TE_BASE 97;name=tsr right;color=#333333
Chr01	feature	nested_repeat	24366378	24372135	.	.	.	ID=TE_BASE 98;name=TE_BASE 98;annot=Class_I::LTR::Ty3/gypsy::chromovirus::chromo-outgroup;color=#a9a9a9
Chr01	feature	repeat_fragment	24366378	24372135	.	.	.	ID=TE 98-0;Parent=TE_BASE 98;name=TE 98;color=#a9a9a9
Chr01	feature	polypeptide_conserved_region	24367201	24367705	.	+	.	ID=DOMAIN 98-0-0;Parent=TE_BASE 98;annot=Class_I::LTR::Ty3/gypsy::chromovirus::chromo-outgroup GAG_v_clade;name=GAG;color=#225ea8
Chr01	feature	polypeptide_conserved_region	24368106	24368376	.	+	.	ID=DOMAIN 98-1-0;Parent=TE_BASE 98;annot=Class_I::LTR::Ty3/gypsy::chromovirus::chromo-outgroup AP_v_clade;name=PROT;color=#ffeda0
Chr01	feature	polypeptide_conserved_region	24368715	24369411	.	+	.	ID=DOMAIN 98-2-0;Parent=TE_BASE 98;annot=Class_I::LTR::Ty3/gypsy::chromovirus::chromo-outgroup RT_v_clade;name=RT;color=#feb24c
Chr01	feature	polypeptide_conserved_region	24369555	24369915	.	+	.	ID=DOMAIN 98-3-0;Parent=TE_BASE 98;annot=Class_I::LTR::Ty3/gypsy::chromovirus::chromo-outgroup RNaseH_pyret;name=RH;color=#fc4e2a
Chr01	feature	polypeptide_conserved_region	24370574	24371153	.	+	.	ID=DOMAIN 98-4-0;Parent=TE_BASE 98;annot=Class_I::LTR::Ty3/gypsy::chromovirus::chromo-outgroup INT_pyret;name=INT;color=#b10026
Chr01	feature	polypeptide_conserved_region	24371273	24371420	.	+	.	ID=DOMAIN 98-5-0;Parent=TE_BASE 98;annot=Class_I::LTR::Ty3/gypsy::chromovirus::Tcn1 CHR_galadriel_Ppaten_sLTR3;name=CHD;color=#6a51a3
Chr01	feature	primer_binding_site	24366570	24366588	.	.	.	ID=PBS 98;Parent=TE_BASE 98;name=pbs;color=#c7e9c0
Chr01	feature	RR_tract	24371979	24371993	.	.	.	ID=PPT 98;Parent=TE_BASE 98;name=ppt;color=#41ab5d
Chr01	feature	long_terminal_repeat	24371993	24372135	.	.	.	ID=LTR RIGHT 98-0;Parent=TE_BASE 98;name=ltr right;color=#f032e6
Chr01	feature	long_terminal_repeat	24366378	24366528	.	.	.	ID=LTR LEFT 98-0;Parent=TE_BASE 98;name=ltr left;color=#f032e6
Chr01	feature	nested_repeat	24356153	24363957	.	.	.	ID=TE_BASE 99;name=TE_BASE 99;annot=Class_I::LTR::Ty3/gypsy::chromovirus::Tekay;color=#a9a9a9
Chr01	feature	repeat_fragment	24356153	24363957	.	.	.	ID=TE 99-0;Parent=TE_BASE 99;name=TE 99;color=#a9a9a9
Chr01	feature	polypeptide_conserved_region	24359947	24360565	.	+	.	ID=DOMAIN 99-0-0;Parent=TE_BASE 99;annot=Class_I::LTR::Ty3/gypsy::chromovirus::Tekay RT_del;name=RT;color=#feb24c
Chr01	feature	polypeptide_conserved_region	24360766	24361120	.	+	.	ID=DOMAIN 99-1-0;Parent=TE_BASE 99;annot=Class_I::LTR::Ty3/gypsy::non-chromovirus::non-chromo-outgroup RNaseH_17_6;name=RH;color=#fc4e2a
Chr01	feature	polypeptide_conserved_region	24361450	24362434	.	+	.	ID=DOMAIN 99-2-0;Parent=TE_BASE 99;annot=Class_I::LTR::Ty3/gypsy::non-chromovirus::OTA::Ogre/Tat::Retand INT_tat;name=INT;color=#b10026
Chr01	feature	primer_binding_site	24356717	24356731	.	.	.	ID=PBS 99;Parent=TE_BASE 99;name=pbs;color=#c7e9c0
Chr01	feature	RR_tract	24363329	24363343	.	.	.	ID=PPT 99;Parent=TE_BASE 99;name=ppt;color=#41ab5d
Chr01	feature	long_terminal_repeat	24363395	24363957	.	.	.	ID=LTR RIGHT 99-0;Parent=TE_BASE 99;name=ltr right;color=#f032e6
Chr01	feature	long_terminal_repeat	24356153	24356710	.	.	.	ID=LTR LEFT 99-0;Parent=TE_BASE 99;name=ltr left;color=#f032e6
Chr01	feature	nested_repeat	24322899	24334339	.	.	.	ID=TE_BASE 100;name=TE_BASE 100;annot=Class_I::LTR::Ty3/gypsy::chromovirus::chromo-outgroup;color=#a9a9a9
Chr01	feature	repeat_fragment	24322899	24334339	.	.	.	ID=TE 100-0;Parent=TE_BASE 100;name=TE 100;color=#a9a9a9
Chr01	feature	polypeptide_conserved_region	24325996	24326143	.	-	.	ID=DOMAIN 100-0-0;Parent=TE_BASE 100;annot=Class_I::LTR::Ty3/gypsy::chromovirus::Tcn1 CHR_galadriel_Ppaten_sLTR3;name=CHD;color=#6a51a3
Chr01	feature	polypeptide_conserved_region	24326263	24327208	.	-	.	ID=DOMAIN 100-1-0;Parent=TE_BASE 100;annot=Class_I::LTR::Ty3/gypsy::chromovirus::chromo-outgroup INT_v_clade;name=INT;color=#b10026
Chr01	feature	polypeptide_conserved_region	24327292	24327652	.	-	.	ID=DOMAIN 100-2-0;Parent=TE_BASE 100;annot=Class_I::LTR::Ty3/gypsy::chromovirus::chromo-outgroup RNaseH_pyret;name=RH;color=#fc4e2a
Chr01	feature	polypeptide_conserved_region	24327796	24328486	.	-	.	ID=DOMAIN 100-3-0;Parent=TE_BASE 100;annot=Class_I::LTR::Ty3/gypsy::chromovirus::chromo-outgroup RT_v_clade;name=RT;color=#feb24c
Chr01	feature	polypeptide_conserved_region	24328831	24329092	.	-	.	ID=DOMAIN 100-4-0;Parent=TE_BASE 100;annot=Class_I::LTR::Ty3/gypsy::chromovirus::chromo-outgroup AP_v_clade;name=PROT;color=#ffeda0
Chr01	feature	polypeptide_conserved_region	24332672	24333362	.	-	.	ID=DOMAIN 100-5-0;Parent=TE_BASE 100;annot=Class_I::LTR::Ty3/gypsy::chromovirus::chromo-outgroup GAG_v_clade;name=GAG;color=#225ea8
Chr01	feature	long_terminal_repeat	24333795	24334339	.	.	.	ID=LTR LEFT 100-0;Parent=TE_BASE 100;name=ltr left;color=#f032e6
Chr01	feature	long_terminal_repeat	24322899	24323443	.	.	.	ID=LTR RIGHT 100-0;Parent=TE_BASE 100;name=ltr right;color=#f032e6
Chr01	feature	nested_repeat	24296021	24302509	.	.	.	ID=TE_BASE 101;name=TE_BASE 101;annot=Class_I::LTR::Ty3/gypsy::chromovirus::chromo-outgroup;color=#a9a9a9
Chr01	feature	repeat_fragment	24296021	24302509	.	.	.	ID=TE 101-0;Parent=TE_BASE 101;name=TE 101;color=#a9a9a9
Chr01	feature	polypeptide_conserved_region	24297279	24297963	.	+	.	ID=DOMAIN 101-0-0;Parent=TE_BASE 101;annot=Class_I::LTR::Ty3/gypsy::chromovirus::chromo-outgroup GAG_v_clade;name=GAG;color=#225ea8
Chr01	feature	polypeptide_conserved_region	24298172	24298442	.	+	.	ID=DOMAIN 101-1-0;Parent=TE_BASE 101;annot=Class_I::LTR::Ty3/gypsy::chromovirus::chromo-outgroup AP_v_clade;name=PROT;color=#ffeda0
Chr01	feature	polypeptide_conserved_region	24298787	24299477	.	+	.	ID=DOMAIN 101-2-0;Parent=TE_BASE 101;annot=Class_I::LTR::Ty3/gypsy::chromovirus::chromo-outgroup RT_v_clade;name=RT;color=#feb24c
Chr01	feature	polypeptide_conserved_region	24299621	24299969	.	+	.	ID=DOMAIN 101-3-0;Parent=TE_BASE 101;annot=Class_I::LTR::Ty3/gypsy::chromovirus::chromo-outgroup RNaseH_pyret;name=RH;color=#fc4e2a
Chr01	feature	polypeptide_conserved_region	24300248	24301205	.	+	.	ID=DOMAIN 101-4-0;Parent=TE_BASE 101;annot=Class_I::LTR::Ty3/gypsy::chromovirus::chromo-outgroup INT_v_clade;name=INT;color=#b10026
Chr01	feature	polypeptide_conserved_region	24301340	24301475	.	+	.	ID=DOMAIN 101-5-0;Parent=TE_BASE 101;annot=Class_I::LTR::Ty3/gypsy::chromovirus::Tcn1 CHR_galadriel_Ppaten_sLTR3;name=CHD;color=#6a51a3
Chr01	feature	primer_binding_site	24296506	24296524	.	.	.	ID=PBS 101;Parent=TE_BASE 101;name=pbs;color=#c7e9c0
Chr01	feature	RR_tract	24302043	24302057	.	.	.	ID=PPT 101;Parent=TE_BASE 101;name=ppt;color=#41ab5d
Chr01	feature	long_terminal_repeat	24302060	24302509	.	.	.	ID=LTR RIGHT 101-0;Parent=TE_BASE 101;name=ltr right;color=#f032e6
Chr01	feature	long_terminal_repeat	24296021	24296481	.	.	.	ID=LTR LEFT 101-0;Parent=TE_BASE 101;name=ltr left;color=#f032e6
Chr01	feature	nested_repeat	24164318	24173491	.	.	.	ID=TE_BASE 103;name=TE_BASE 103;annot=Class_I::LTR::Ty1/copia::Ivana;color=#a9a9a9
Chr01	feature	repeat_fragment	24164318	24173491	.	.	.	ID=TE 103-0;Parent=TE_BASE 103;name=TE 103;color=#a9a9a9
Chr01	feature	polypeptide_conserved_region	24164731	24165133	.	-	.	ID=DOMAIN 103-0-0;Parent=TE_BASE 103;annot=Class_I::LTR::Ty1/copia::Ivana RNaseH_oryco;name=RH;color=#fc4e2a
Chr01	feature	polypeptide_conserved_region	24165442	24166165	.	-	.	ID=DOMAIN 103-1-0;Parent=TE_BASE 103;annot=Class_I::LTR::Ty1/copia::Ivana RT_oryco;name=RT;color=#feb24c
Chr01	feature	polypeptide_conserved_region	24168756	24169629	.	+	.	ID=DOMAIN 103-2-0;Parent=TE_BASE 103;annot=Class_I::LTR::Ty3/gypsy::chromovirus::chromo-outgroup INT_v_clade;name=INT;color=#b10026
Chr01	feature	long_terminal_repeat	24173176	24173491	.	.	.	ID=LTR LEFT 103-0;Parent=TE_BASE 103;name=ltr left;color=#f032e6
Chr01	feature	long_terminal_repeat	24164318	24164653	.	.	.	ID=LTR RIGHT 103-0;Parent=TE_BASE 103;name=ltr right;color=#f032e6
Chr01	feature	target_site_duplication	24164312	24164317	.	.	.	ID=TSR RIGHT 103;Parent=TE_BASE 103;name=tsr right;color=#333333
Chr01	feature	target_site_duplication	24173492	24173497	.	.	.	ID=TSR LEFT 103;Parent=TE_BASE 103;name=tsr left;color=#333333
Chr01	feature	nested_repeat	24131730	24138062	.	.	.	ID=TE_BASE 104;name=TE_BASE 104;annot=Class_I::LTR::Ty3/gypsy::chromovirus::chromo-outgroup;color=#a9a9a9
Chr01	feature	repeat_fragment	24131730	24138062	.	.	.	ID=TE 104-0;Parent=TE_BASE 104;name=TE 104;color=#a9a9a9
Chr01	feature	polypeptide_conserved_region	24132849	24132978	.	-	.	ID=DOMAIN 104-0-0;Parent=TE_BASE 104;annot=Class_I::LTR::Ty3/gypsy::chromovirus::Tcn1 CHR_galadriel_Ppaten_sLTR1;name=CHD;color=#6a51a3
Chr01	feature	polypeptide_conserved_region	24133113	24134073	.	-	.	ID=DOMAIN 104-1-0;Parent=TE_BASE 104;annot=Class_I::LTR::Ty3/gypsy::chromovirus::chromo-outgroup INT_v_clade;name=INT;color=#b10026
Chr01	feature	polypeptide_conserved_region	24134370	24134730	.	-	.	ID=DOMAIN 104-2-0;Parent=TE_BASE 104;annot=Class_I::LTR::Ty3/gypsy::chromovirus::chromo-outgroup RNaseH_pyret;name=RH;color=#fc4e2a
Chr01	feature	polypeptide_conserved_region	24134874	24135570	.	-	.	ID=DOMAIN 104-3-0;Parent=TE_BASE 104;annot=Class_I::LTR::Ty3/gypsy::chromovirus::chromo-outgroup RT_v_clade;name=RT;color=#feb24c
Chr01	feature	polypeptide_conserved_region	24135921	24136191	.	-	.	ID=DOMAIN 104-4-0;Parent=TE_BASE 104;annot=Class_I::LTR::Ty3/gypsy::chromovirus::chromo-outgroup AP_v_clade;name=PROT;color=#ffeda0
Chr01	feature	polypeptide_conserved_region	24136400	24137102	.	-	.	ID=DOMAIN 104-5-0;Parent=TE_BASE 104;annot=Class_I::LTR::Ty3/gypsy::chromovirus::chromo-outgroup GAG_v_clade;name=GAG;color=#225ea8
Chr01	feature	long_terminal_repeat	24137532	24138062	.	.	.	ID=LTR LEFT 104-0;Parent=TE_BASE 104;name=ltr left;color=#f032e6
Chr01	feature	long_terminal_repeat	24131730	24132260	.	.	.	ID=LTR RIGHT 104-0;Parent=TE_BASE 104;name=ltr right;color=#f032e6
Chr01	feature	target_site_duplication	24131725	24131729	.	.	.	ID=TSR RIGHT 104;Parent=TE_BASE 104;name=tsr right;color=#333333
Chr01	feature	target_site_duplication	24138063	24138067	.	.	.	ID=TSR LEFT 104;Parent=TE_BASE 104;name=tsr left;color=#333333
Chr01	feature	nested_repeat	24015565	24021956	.	.	.	ID=TE_BASE 105;name=TE_BASE 105;annot=Class_I::LTR::Ty3/gypsy::chromovirus::chromo-outgroup;color=#a9a9a9
Chr01	feature	repeat_fragment	24015565	24021956	.	.	.	ID=TE 105-0;Parent=TE_BASE 105;name=TE 105;color=#a9a9a9
Chr01	feature	polypeptide_conserved_region	24016763	24017255	.	+	.	ID=DOMAIN 105-0-0;Parent=TE_BASE 105;annot=Class_I::LTR::Ty3/gypsy::chromovirus::chromo-outgroup GAG_v_clade;name=GAG;color=#225ea8
Chr01	feature	polypeptide_conserved_region	24017470	24017740	.	+	.	ID=DOMAIN 105-1-0;Parent=TE_BASE 105;annot=Class_I::LTR::Ty3/gypsy::chromovirus::chromo-outgroup AP_v_clade;name=PROT;color=#ffeda0
Chr01	feature	polypeptide_conserved_region	24018088	24018787	.	+	.	ID=DOMAIN 105-2-0;Parent=TE_BASE 105;annot=Class_I::LTR::Ty3/gypsy::chromovirus::chromo-outgroup RT_v_clade;name=RT;color=#feb24c
Chr01	feature	polypeptide_conserved_region	24018931	24019291	.	+	.	ID=DOMAIN 105-3-0;Parent=TE_BASE 105;annot=Class_I::LTR::Ty3/gypsy::chromovirus::chromo-outgroup RNaseH_pyret;name=RH;color=#fc4e2a
Chr01	feature	polypeptide_conserved_region	24019588	24020209	.	+	.	ID=DOMAIN 105-4-0;Parent=TE_BASE 105;annot=Class_I::LTR::Ty3/gypsy::chromovirus::chromo-outgroup INT_v_clade;name=INT;color=#b10026
Chr01	feature	polypeptide_conserved_region	24020664	24020808	.	+	.	ID=DOMAIN 105-5-0;Parent=TE_BASE 105;annot=Class_I::LTR::Ty3/gypsy::chromovirus::Tcn1 CHR_galadriel_Ppaten_sLTR3;name=CHD;color=#6a51a3
Chr01	feature	primer_binding_site	24016140	24016161	.	.	.	ID=PBS 105;Parent=TE_BASE 105;name=pbs;color=#c7e9c0
Chr01	feature	RR_tract	24021381	24021395	.	.	.	ID=PPT 105;Parent=TE_BASE 105;name=ppt;color=#41ab5d
Chr01	feature	long_terminal_repeat	24021395	24021956	.	.	.	ID=LTR RIGHT 105-0;Parent=TE_BASE 105;name=ltr right;color=#f032e6
Chr01	feature	long_terminal_repeat	24015565	24016126	.	.	.	ID=LTR LEFT 105-0;Parent=TE_BASE 105;name=ltr left;color=#f032e6
Chr01	feature	target_site_duplication	24015560	24015564	.	.	.	ID=TSR LEFT 105;Parent=TE_BASE 105;name=tsr left;color=#333333
Chr01	feature	target_site_duplication	24021957	24021961	.	.	.	ID=TSR RIGHT 105;Parent=TE_BASE 105;name=tsr right;color=#333333
Chr01	feature	nested_repeat	23990874	23996787	.	.	.	ID=TE_BASE 106;name=TE_BASE 106;annot=Class_I::LTR::Ty3/gypsy::chromovirus::Tekay;color=#a9a9a9
Chr01	feature	repeat_fragment	23990874	23996787	.	.	.	ID=TE 106-0;Parent=TE_BASE 106;name=TE 106;color=#a9a9a9
Chr01	feature	polypeptide_conserved_region	23992530	23993559	.	-	.	ID=DOMAIN 106-0-0;Parent=TE_BASE 106;annot=Class_I::LTR::Ty3/gypsy::chromovirus::Galadriel INT_galadriel;name=INT;color=#b10026
Chr01	feature	polypeptide_conserved_region	23993880	23994216	.	-	.	ID=DOMAIN 106-1-0;Parent=TE_BASE 106;annot=Class_I::LTR::Ty3/gypsy::chromovirus::Galadriel RNaseH_galadriel;name=RH;color=#fc4e2a
Chr01	feature	polypeptide_conserved_region	23994362	23995028	.	-	.	ID=DOMAIN 106-2-0;Parent=TE_BASE 106;annot=Class_I::LTR::Ty3/gypsy::chromovirus::Tekay RT_del;name=RT;color=#feb24c
Chr01	feature	long_terminal_repeat	23996371	23996787	.	.	.	ID=LTR LEFT 106-0;Parent=TE_BASE 106;name=ltr left;color=#f032e6
Chr01	feature	long_terminal_repeat	23990874	23991332	.	.	.	ID=LTR RIGHT 106-0;Parent=TE_BASE 106;name=ltr right;color=#f032e6
Chr01	feature	nested_repeat	23977556	23983469	.	.	.	ID=TE_BASE 107;name=TE_BASE 107;annot=Class_I::LTR::Ty3/gypsy::chromovirus::Tekay;color=#a9a9a9
Chr01	feature	repeat_fragment	23977556	23983469	.	.	.	ID=TE 107-0;Parent=TE_BASE 107;name=TE 107;color=#a9a9a9
Chr01	feature	polypeptide_conserved_region	23979256	23979922	.	+	.	ID=DOMAIN 107-0-0;Parent=TE_BASE 107;annot=Class_I::LTR::Ty3/gypsy::chromovirus::Tekay RT_del;name=RT;color=#feb24c
Chr01	feature	polypeptide_conserved_region	23980128	23980464	.	+	.	ID=DOMAIN 107-1-0;Parent=TE_BASE 107;annot=Class_I::LTR::Ty3/gypsy::chromovirus::Galadriel RNaseH_galadriel;name=RH;color=#fc4e2a
Chr01	feature	polypeptide_conserved_region	23980740	23981769	.	+	.	ID=DOMAIN 107-2-0;Parent=TE_BASE 107;annot=Class_I::LTR::Ty3/gypsy::chromovirus::Galadriel INT_galadriel;name=INT;color=#b10026
Chr01	feature	primer_binding_site	23977986	23978003	.	.	.	ID=PBS 107;Parent=TE_BASE 107;name=pbs;color=#c7e9c0
Chr01	feature	RR_tract	23982948	23982962	.	.	.	ID=PPT 107;Parent=TE_BASE 107;name=ppt;color=#41ab5d
Chr01	feature	long_terminal_repeat	23983011	23983469	.	.	.	ID=LTR RIGHT 107-0;Parent=TE_BASE 107;name=ltr right;color=#f032e6
Chr01	feature	long_terminal_repeat	23977556	23977972	.	.	.	ID=LTR LEFT 107-0;Parent=TE_BASE 107;name=ltr left;color=#f032e6
Chr01	feature	nested_repeat	23926574	23932945	.	.	.	ID=TE_BASE 108;name=TE_BASE 108;annot=Class_I::LTR::Ty3/gypsy::chromovirus::chromo-outgroup;color=#a9a9a9
Chr01	feature	repeat_fragment	23926574	23932945	.	.	.	ID=TE 108-0;Parent=TE_BASE 108;name=TE 108;color=#a9a9a9
Chr01	feature	polypeptide_conserved_region	23927564	23928242	.	+	.	ID=DOMAIN 108-0-0;Parent=TE_BASE 108;annot=Class_I::LTR::Ty3/gypsy::chromovirus::chromo-outgroup GAG_v_clade;name=GAG;color=#225ea8
Chr01	feature	polypeptide_conserved_region	23928475	23928745	.	+	.	ID=DOMAIN 108-1-0;Parent=TE_BASE 108;annot=Class_I::LTR::Ty3/gypsy::chromovirus::chromo-outgroup AP_v_clade;name=PROT;color=#ffeda0
Chr01	feature	polypeptide_conserved_region	23929096	23929792	.	+	.	ID=DOMAIN 108-2-0;Parent=TE_BASE 108;annot=Class_I::LTR::Ty3/gypsy::chromovirus::chromo-outgroup RT_v_clade;name=RT;color=#feb24c
Chr01	feature	polypeptide_conserved_region	23929936	23930296	.	+	.	ID=DOMAIN 108-3-0;Parent=TE_BASE 108;annot=Class_I::LTR::Ty3/gypsy::chromovirus::chromo-outgroup RNaseH_maggy;name=RH;color=#fc4e2a
Chr01	feature	polypeptide_conserved_region	23930614	23931550	.	+	.	ID=DOMAIN 108-4-0;Parent=TE_BASE 108;annot=Class_I::LTR::Ty3/gypsy::chromovirus::chromo-outgroup INT_v_clade;name=INT;color=#b10026
Chr01	feature	polypeptide_conserved_region	23931691	23931817	.	+	.	ID=DOMAIN 108-5-0;Parent=TE_BASE 108;annot=Class_I::LTR::Ty3/gypsy::chromovirus::Tcn1 CHR_galadriel_Ppaten_sLTR1;name=CHD;color=#6a51a3
Chr01	feature	long_terminal_repeat	23932404	23932945	.	.	.	ID=LTR RIGHT 108-0;Parent=TE_BASE 108;name=ltr right;color=#f032e6
Chr01	feature	long_terminal_repeat	23926574	23927115	.	.	.	ID=LTR LEFT 108-0;Parent=TE_BASE 108;name=ltr left;color=#f032e6
Chr01	feature	nested_repeat	23823930	23830298	.	.	.	ID=TE_BASE 109;name=TE_BASE 109;annot=Class_I::LTR::Ty3/gypsy::chromovirus::chromo-outgroup;color=#a9a9a9
Chr01	feature	repeat_fragment	23823930	23830298	.	.	.	ID=TE 109-0;Parent=TE_BASE 109;name=TE 109;color=#a9a9a9
Chr01	feature	polypeptide_conserved_region	23825070	23825199	.	-	.	ID=DOMAIN 109-0-0;Parent=TE_BASE 109;annot=Class_I::LTR::Ty3/gypsy::chromovirus::Tcn1 CHR_galadriel_Ppaten_sLTR1;name=CHD;color=#6a51a3
Chr01	feature	polypeptide_conserved_region	23825334	23826294	.	-	.	ID=DOMAIN 109-1-0;Parent=TE_BASE 109;annot=Class_I::LTR::Ty3/gypsy::chromovirus::chromo-outgroup INT_v_clade;name=INT;color=#b10026
Chr01	feature	polypeptide_conserved_region	23826591	23826954	.	-	.	ID=DOMAIN 109-2-0;Parent=TE_BASE 109;annot=Class_I::LTR::Ty3/gypsy::chromovirus::chromo-outgroup RNaseH_maggy;name=RH;color=#fc4e2a
Chr01	feature	polypeptide_conserved_region	23827166	23827790	.	-	.	ID=DOMAIN 109-3-0;Parent=TE_BASE 109;annot=Class_I::LTR::Ty3/gypsy::chromovirus::chromo-outgroup RT_v_clade;name=RT;color=#feb24c
Chr01	feature	polypeptide_conserved_region	23828142	23828412	.	-	.	ID=DOMAIN 109-4-0;Parent=TE_BASE 109;annot=Class_I::LTR::Ty3/gypsy::chromovirus::chromo-outgroup AP_v_clade;name=PROT;color=#ffeda0
Chr01	feature	polypeptide_conserved_region	23828621	23829317	.	-	.	ID=DOMAIN 109-5-0;Parent=TE_BASE 109;annot=Class_I::LTR::Ty3/gypsy::chromovirus::chromo-outgroup GAG_v_clade;name=GAG;color=#225ea8
Chr01	feature	long_terminal_repeat	23829746	23830298	.	.	.	ID=LTR LEFT 109-0;Parent=TE_BASE 109;name=ltr left;color=#f032e6
Chr01	feature	long_terminal_repeat	23823930	23824482	.	.	.	ID=LTR RIGHT 109-0;Parent=TE_BASE 109;name=ltr right;color=#f032e6
Chr01	feature	nested_repeat	23659318	23665670	.	.	.	ID=TE_BASE 110;name=TE_BASE 110;annot=Class_I::LTR::Ty3/gypsy::chromovirus::chromo-outgroup;color=#a9a9a9
Chr01	feature	repeat_fragment	23659318	23665670	.	.	.	ID=TE 110-0;Parent=TE_BASE 110;name=TE 110;color=#a9a9a9
Chr01	feature	polypeptide_conserved_region	23660444	23660576	.	-	.	ID=DOMAIN 110-0-0;Parent=TE_BASE 110;annot=Class_I::LTR::Ty3/gypsy::chromovirus::Tcn1 CHR_galadriel_Ppaten_sLTR3;name=CHD;color=#6a51a3
Chr01	feature	polypeptide_conserved_region	23660711	23661671	.	-	.	ID=DOMAIN 110-1-0;Parent=TE_BASE 110;annot=Class_I::LTR::Ty3/gypsy::chromovirus::chromo-outgroup INT_v_clade;name=INT;color=#b10026
Chr01	feature	polypeptide_conserved_region	23661968	23662331	.	-	.	ID=DOMAIN 110-2-0;Parent=TE_BASE 110;annot=Class_I::LTR::Ty3/gypsy::chromovirus::chromo-outgroup RNaseH_maggy;name=RH;color=#fc4e2a
Chr01	feature	polypeptide_conserved_region	23662472	23663168	.	-	.	ID=DOMAIN 110-3-0;Parent=TE_BASE 110;annot=Class_I::LTR::Ty3/gypsy::chromovirus::chromo-outgroup RT_v_clade;name=RT;color=#feb24c
Chr01	feature	polypeptide_conserved_region	23663519	23663789	.	-	.	ID=DOMAIN 110-4-0;Parent=TE_BASE 110;annot=Class_I::LTR::Ty3/gypsy::chromovirus::chromo-outgroup AP_v_clade;name=PROT;color=#ffeda0
Chr01	feature	polypeptide_conserved_region	23663998	23664697	.	-	.	ID=DOMAIN 110-5-0;Parent=TE_BASE 110;annot=Class_I::LTR::Ty3/gypsy::chromovirus::chromo-outgroup GAG_v_clade;name=GAG;color=#225ea8
Chr01	feature	long_terminal_repeat	23665130	23665670	.	.	.	ID=LTR LEFT 110-0;Parent=TE_BASE 110;name=ltr left;color=#f032e6
Chr01	feature	long_terminal_repeat	23659318	23659858	.	.	.	ID=LTR RIGHT 110-0;Parent=TE_BASE 110;name=ltr right;color=#f032e6
Chr01	feature	target_site_duplication	23659313	23659317	.	.	.	ID=TSR RIGHT 110;Parent=TE_BASE 110;name=tsr right;color=#333333
Chr01	feature	target_site_duplication	23665671	23665675	.	.	.	ID=TSR LEFT 110;Parent=TE_BASE 110;name=tsr left;color=#333333
Chr01	feature	nested_repeat	23405740	23417643	.	.	.	ID=TE_BASE 111;name=TE_BASE 111;annot=Class_I::LTR::Ty3/gypsy::non-chromovirus::OTA::Athila;color=#a9a9a9
Chr01	feature	repeat_fragment	23405740	23417643	.	.	.	ID=TE 111-0;Parent=TE_BASE 111;name=TE 111;color=#a9a9a9
Chr01	feature	polypeptide_conserved_region	23414247	23414922	.	+	.	ID=DOMAIN 111-0-0;Parent=TE_BASE 111;annot=Class_I::LTR::Ty3/gypsy::non-chromovirus::OTA::Athila RT_athila;name=RT;color=#feb24c
Chr01	feature	polypeptide_conserved_region	23415072	23415432	.	+	.	ID=DOMAIN 111-1-0;Parent=TE_BASE 111;annot=Class_I::LTR::Ty3/gypsy::non-chromovirus::OTA::Athila RNaseH_athila;name=RH;color=#fc4e2a
Chr01	feature	polypeptide_conserved_region	23415711	23416743	.	+	.	ID=DOMAIN 111-2-0;Parent=TE_BASE 111;annot=Class_I::LTR::Ty3/gypsy::non-chromovirus::OTA::Athila INT_athila;name=INT;color=#b10026
Chr01	feature	primer_binding_site	23406062	23406079	.	.	.	ID=PBS 111;Parent=TE_BASE 111;name=pbs;color=#c7e9c0
Chr01	feature	RR_tract	23417357	23417371	.	.	.	ID=PPT 111;Parent=TE_BASE 111;name=ppt;color=#41ab5d
Chr01	feature	long_terminal_repeat	23417373	23417643	.	.	.	ID=LTR RIGHT 111-0;Parent=TE_BASE 111;name=ltr right;color=#f032e6
Chr01	feature	long_terminal_repeat	23405740	23406011	.	.	.	ID=LTR LEFT 111-0;Parent=TE_BASE 111;name=ltr left;color=#f032e6
Chr01	feature	nested_repeat	23287666	23312670	.	.	.	ID=TE_BASE 112;name=TE_BASE 112;annot=Class_I::LTR::Ty3/gypsy::chromovirus::Tekay;color=#a9a9a9
Chr01	feature	repeat_fragment	23287666	23312670	.	.	.	ID=TE 112-0;Parent=TE_BASE 112;name=TE 112;color=#a9a9a9
Chr01	feature	polypeptide_conserved_region	23300563	23301496	.	-	.	ID=DOMAIN 112-0-0;Parent=TE_BASE 112;annot=Class_I::LTR::Ty3/gypsy::chromovirus::Tekay INT_del;name=INT;color=#b10026
Chr01	feature	polypeptide_conserved_region	23302339	23302894	.	-	.	ID=DOMAIN 112-1-0;Parent=TE_BASE 112;annot=Class_I::LTR::Ty3/gypsy::chromovirus::Tekay RT_del;name=RT;color=#feb24c
Chr01	feature	polypeptide_conserved_region	23306934	23307177	.	+	.	ID=DOMAIN 112-2-0;Parent=TE_BASE 112;annot=Class_I::LTR::Ty3/gypsy::chromovirus::chromo-outgroup RNaseH_pyret;name=RH;color=#fc4e2a
Chr01	feature	primer_binding_site	23287789	23287807	.	.	.	ID=PBS 112;Parent=TE_BASE 112;name=ppt;color=#41ab5d
Chr01	feature	long_terminal_repeat	23312576	23312670	.	.	.	ID=LTR LEFT 112-0;Parent=TE_BASE 112;name=ltr left;color=#f032e6
Chr01	feature	long_terminal_repeat	23287666	23287761	.	.	.	ID=LTR RIGHT 112-0;Parent=TE_BASE 112;name=ltr right;color=#f032e6
Chr01	feature	target_site_duplication	23287661	23287665	.	.	.	ID=TSR RIGHT 112;Parent=TE_BASE 112;name=tsr right;color=#333333
Chr01	feature	target_site_duplication	23312671	23312675	.	.	.	ID=TSR LEFT 112;Parent=TE_BASE 112;name=tsr left;color=#333333
Chr01	feature	nested_repeat	23087180	23094813	.	.	.	ID=TE_BASE 113;name=TE_BASE 113;annot=Class_I::LTR::Ty3/gypsy::chromovirus::Tekay;color=#a9a9a9
Chr01	feature	repeat_fragment	23087180	23094813	.	.	.	ID=TE 113-0;Parent=TE_BASE 113;name=TE 113;color=#a9a9a9
Chr01	feature	polypeptide_conserved_region	23087724	23088708	.	-	.	ID=DOMAIN 113-0-0;Parent=TE_BASE 113;annot=Class_I::LTR::Ty3/gypsy::non-chromovirus::OTA::Ogre/Tat::Retand INT_tat;name=INT;color=#b10026
Chr01	feature	polypeptide_conserved_region	23089056	23089410	.	-	.	ID=DOMAIN 113-1-0;Parent=TE_BASE 113;annot=Class_I::LTR::Ty3/gypsy::non-chromovirus::non-chromo-outgroup RNaseH_17_6;name=RH;color=#fc4e2a
Chr01	feature	polypeptide_conserved_region	23089566	23090217	.	-	.	ID=DOMAIN 113-2-0;Parent=TE_BASE 113;annot=Class_I::LTR::Ty3/gypsy::chromovirus::Tekay RT_del;name=RT;color=#feb24c
Chr01	feature	long_terminal_repeat	23094507	23094813	.	.	.	ID=LTR LEFT 113-0;Parent=TE_BASE 113;name=ltr left;color=#f032e6
Chr01	feature	long_terminal_repeat	23087180	23087486	.	.	.	ID=LTR RIGHT 113-0;Parent=TE_BASE 113;name=ltr right;color=#f032e6
Chr01	feature	nested_repeat	22930560	22934542	.	.	.	ID=TE_BASE 114;name=TE_BASE 114;annot=Class_I::LTR::Ty1/copia::Ivana;color=#a9a9a9
Chr01	feature	repeat_fragment	22930560	22934542	.	.	.	ID=TE 114-0;Parent=TE_BASE 114;name=TE 114;color=#a9a9a9
Chr01	feature	polypeptide_conserved_region	22931797	22932439	.	-	.	ID=DOMAIN 114-0-0;Parent=TE_BASE 114;annot=Class_I::LTR::Ty1/copia::Ivana INT_oryco;name=INT;color=#b10026
Chr01	feature	polypeptide_conserved_region	22933180	22933666	.	-	.	ID=DOMAIN 114-1-0;Parent=TE_BASE 114;annot=Class_I::LTR::Ty1/copia::Ivana GAG_oryco;name=GAG;color=#225ea8
Chr01	feature	primer_binding_site	22930922	22930942	.	.	.	ID=PBS 114;Parent=TE_BASE 114;name=ppt;color=#41ab5d
Chr01	feature	RR_tract	22934220	22934234	.	.	.	ID=PPT 114;Parent=TE_BASE 114;name=pbs;color=#c7e9c0
Chr01	feature	long_terminal_repeat	22934260	22934542	.	.	.	ID=LTR LEFT 114-0;Parent=TE_BASE 114;name=ltr left;color=#f032e6
Chr01	feature	long_terminal_repeat	22930560	22930857	.	.	.	ID=LTR RIGHT 114-0;Parent=TE_BASE 114;name=ltr right;color=#f032e6
Chr01	feature	nested_repeat	22855081	22861484	.	.	.	ID=TE_BASE 115;name=TE_BASE 115;annot=Class_I::LTR::Ty3/gypsy::chromovirus::chromo-outgroup;color=#a9a9a9
Chr01	feature	repeat_fragment	22855081	22861484	.	.	.	ID=TE 115-0;Parent=TE_BASE 115;name=TE 115;color=#a9a9a9
Chr01	feature	polypeptide_conserved_region	22856137	22856284	.	-	.	ID=DOMAIN 115-0-0;Parent=TE_BASE 115;annot=Class_I::LTR::Ty3/gypsy::chromovirus::Tcn1 CHR_galadriel_Ppaten_sLTR3;name=CHD;color=#6a51a3
Chr01	feature	polypeptide_conserved_region	22856404	22857364	.	-	.	ID=DOMAIN 115-1-0;Parent=TE_BASE 115;annot=Class_I::LTR::Ty3/gypsy::chromovirus::chromo-outgroup INT_v_clade;name=INT;color=#b10026
Chr01	feature	polypeptide_conserved_region	22857643	22858003	.	-	.	ID=DOMAIN 115-2-0;Parent=TE_BASE 115;annot=Class_I::LTR::Ty3/gypsy::chromovirus::chromo-outgroup RNaseH_pyret;name=RH;color=#fc4e2a
Chr01	feature	polypeptide_conserved_region	22858147	22858837	.	-	.	ID=DOMAIN 115-3-0;Parent=TE_BASE 115;annot=Class_I::LTR::Ty3/gypsy::chromovirus::chromo-outgroup RT_v_clade;name=RT;color=#feb24c
Chr01	feature	polypeptide_conserved_region	22859182	22859452	.	-	.	ID=DOMAIN 115-4-0;Parent=TE_BASE 115;annot=Class_I::LTR::Ty3/gypsy::chromovirus::chromo-outgroup AP_v_clade;name=PROT;color=#ffeda0
Chr01	feature	polypeptide_conserved_region	22859655	22860339	.	-	.	ID=DOMAIN 115-5-0;Parent=TE_BASE 115;annot=Class_I::LTR::Ty3/gypsy::chromovirus::chromo-outgroup GAG_v_clade;name=GAG;color=#225ea8
Chr01	feature	long_terminal_repeat	22861032	22861484	.	.	.	ID=LTR LEFT 115-0;Parent=TE_BASE 115;name=ltr left;color=#f032e6
Chr01	feature	long_terminal_repeat	22855081	22855555	.	.	.	ID=LTR RIGHT 115-0;Parent=TE_BASE 115;name=ltr right;color=#f032e6
Chr01	feature	nested_repeat	22816943	22822965	.	.	.	ID=TE_BASE 116;name=TE_BASE 116;annot=Class_I::LTR::Ty3/gypsy::chromovirus::chromo-outgroup;color=#a9a9a9
Chr01	feature	repeat_fragment	22816943	22822965	.	.	.	ID=TE 116-0;Parent=TE_BASE 116;name=TE 116;color=#a9a9a9
Chr01	feature	polypeptide_conserved_region	22818004	22818682	.	+	.	ID=DOMAIN 116-0-0;Parent=TE_BASE 116;annot=Class_I::LTR::Ty3/gypsy::chromovirus::chromo-outgroup GAG_v_clade;name=GAG;color=#225ea8
Chr01	feature	polypeptide_conserved_region	22818891	22819161	.	+	.	ID=DOMAIN 116-1-0;Parent=TE_BASE 116;annot=Class_I::LTR::Ty3/gypsy::chromovirus::chromo-outgroup AP_v_clade;name=PROT;color=#ffeda0
Chr01	feature	polypeptide_conserved_region	22819506	22820196	.	+	.	ID=DOMAIN 116-2-0;Parent=TE_BASE 116;annot=Class_I::LTR::Ty3/gypsy::chromovirus::chromo-outgroup RT_v_clade;name=RT;color=#feb24c
Chr01	feature	polypeptide_conserved_region	22820340	22820700	.	+	.	ID=DOMAIN 116-3-0;Parent=TE_BASE 116;annot=Class_I::LTR::Ty3/gypsy::chromovirus::chromo-outgroup RNaseH_maggy;name=RH;color=#fc4e2a
Chr01	feature	polypeptide_conserved_region	22820979	22821585	.	+	.	ID=DOMAIN 116-4-0;Parent=TE_BASE 116;annot=Class_I::LTR::Ty3/gypsy::chromovirus::chromo-outgroup INT_maggy;name=INT;color=#b10026
Chr01	feature	polypeptide_conserved_region	22822061	22822208	.	+	.	ID=DOMAIN 116-5-0;Parent=TE_BASE 116;annot=Class_I::LTR::Ty3/gypsy::chromovirus::Tcn1 CHR_galadriel_Ppaten_sLTR3;name=CHD;color=#6a51a3
Chr01	feature	primer_binding_site	22817093	22817108	.	.	.	ID=PBS 116;Parent=TE_BASE 116;name=pbs;color=#c7e9c0
Chr01	feature	long_terminal_repeat	22822882	22822965	.	.	.	ID=LTR RIGHT 116-0;Parent=TE_BASE 116;name=ltr right;color=#f032e6
Chr01	feature	long_terminal_repeat	22816943	22817027	.	.	.	ID=LTR LEFT 116-0;Parent=TE_BASE 116;name=ltr left;color=#f032e6
Chr01	feature	nested_repeat	22532662	22538376	.	.	.	ID=TE_BASE 118;name=TE_BASE 118;annot=Class_I::LTR::Ty3/gypsy::chromovirus::chromo-outgroup;color=#a9a9a9
Chr01	feature	repeat_fragment	22532662	22538376	.	.	.	ID=TE 118-0;Parent=TE_BASE 118;name=TE 118;color=#a9a9a9
Chr01	feature	polypeptide_conserved_region	22533343	22533481	.	-	.	ID=DOMAIN 118-0-0;Parent=TE_BASE 118;annot=Class_I::LTR::Ty3/gypsy::chromovirus::Tcn1 CHR_galadriel_Ppaten_sLTR3;name=CHD;color=#6a51a3
Chr01	feature	polypeptide_conserved_region	22533612	22534569	.	-	.	ID=DOMAIN 118-1-0;Parent=TE_BASE 118;annot=Class_I::LTR::Ty3/gypsy::chromovirus::chromo-outgroup INT_v_clade;name=INT;color=#b10026
Chr01	feature	polypeptide_conserved_region	22534845	22535205	.	-	.	ID=DOMAIN 118-2-0;Parent=TE_BASE 118;annot=Class_I::LTR::Ty3/gypsy::chromovirus::chromo-outgroup RNaseH_pyret;name=RH;color=#fc4e2a
Chr01	feature	polypeptide_conserved_region	22535352	22536039	.	-	.	ID=DOMAIN 118-3-0;Parent=TE_BASE 118;annot=Class_I::LTR::Ty3/gypsy::chromovirus::chromo-outgroup RT_v_clade;name=RT;color=#feb24c
Chr01	feature	polypeptide_conserved_region	22536383	22536653	.	-	.	ID=DOMAIN 118-4-0;Parent=TE_BASE 118;annot=Class_I::LTR::Ty3/gypsy::chromovirus::chromo-outgroup AP_v_clade;name=PROT;color=#ffeda0
Chr01	feature	polypeptide_conserved_region	22537069	22537558	.	-	.	ID=DOMAIN 118-5-0;Parent=TE_BASE 118;annot=Class_I::LTR::Ty3/gypsy::chromovirus::chromo-outgroup GAG_v_clade;name=GAG;color=#225ea8
Chr01	feature	long_terminal_repeat	22538264	22538376	.	.	.	ID=LTR LEFT 118-0;Parent=TE_BASE 118;name=ltr left;color=#f032e6
Chr01	feature	long_terminal_repeat	22532662	22532774	.	.	.	ID=LTR RIGHT 118-0;Parent=TE_BASE 118;name=ltr right;color=#f032e6
Chr01	feature	nested_repeat	22442093	22450660	.	.	.	ID=TE_BASE 119;name=TE_BASE 119;annot=Class_I::LTR::Ty3/gypsy::chromovirus::Tekay;color=#a9a9a9
Chr01	feature	repeat_fragment	22442093	22450660	.	.	.	ID=TE 119-0;Parent=TE_BASE 119;name=TE 119;color=#a9a9a9
Chr01	feature	polypeptide_conserved_region	22446606	22447257	.	+	.	ID=DOMAIN 119-0-0;Parent=TE_BASE 119;annot=Class_I::LTR::Ty3/gypsy::chromovirus::Tekay RT_del;name=RT;color=#feb24c
Chr01	feature	polypeptide_conserved_region	22447458	22447812	.	+	.	ID=DOMAIN 119-1-0;Parent=TE_BASE 119;annot=Class_I::LTR::Ty3/gypsy::non-chromovirus::non-chromo-outgroup RNaseH_17_6;name=RH;color=#fc4e2a
Chr01	feature	polypeptide_conserved_region	22448142	22449126	.	+	.	ID=DOMAIN 119-2-0;Parent=TE_BASE 119;annot=Class_I::LTR::Ty3/gypsy::non-chromovirus::OTA::Ogre/Tat::Retand INT_tat;name=INT;color=#b10026
Chr01	feature	primer_binding_site	22443407	22443421	.	.	.	ID=PBS 119;Parent=TE_BASE 119;name=pbs;color=#c7e9c0
Chr01	feature	RR_tract	22449298	22449312	.	.	.	ID=PPT 119;Parent=TE_BASE 119;name=ppt;color=#41ab5d
Chr01	feature	long_terminal_repeat	22449382	22450660	.	.	.	ID=LTR RIGHT 119-0;Parent=TE_BASE 119;name=ltr right;color=#f032e6
Chr01	feature	long_terminal_repeat	22442093	22443400	.	.	.	ID=LTR LEFT 119-0;Parent=TE_BASE 119;name=ltr left;color=#f032e6
Chr01	feature	target_site_duplication	22442089	22442092	.	.	.	ID=TSR LEFT 119;Parent=TE_BASE 119;name=tsr left;color=#333333
Chr01	feature	target_site_duplication	22450661	22450664	.	.	.	ID=TSR RIGHT 119;Parent=TE_BASE 119;name=tsr right;color=#333333
Chr01	feature	nested_repeat	22330854	22346781	.	.	.	ID=TE_BASE 120;name=TE_BASE 120;annot=Class_I::LTR::Ty3/gypsy::chromovirus::Tekay;color=#a9a9a9
Chr01	feature	repeat_fragment	22330854	22346781	.	.	.	ID=TE 120-0;Parent=TE_BASE 120;name=TE 120;color=#a9a9a9
Chr01	feature	polypeptide_conserved_region	22339718	22340702	.	-	.	ID=DOMAIN 120-0-0;Parent=TE_BASE 120;annot=Class_I::LTR::Ty3/gypsy::non-chromovirus::OTA::Ogre/Tat::Retand INT_tat;name=INT;color=#b10026
Chr01	feature	polypeptide_conserved_region	22341050	22341404	.	-	.	ID=DOMAIN 120-1-0;Parent=TE_BASE 120;annot=Class_I::LTR::Ty3/gypsy::non-chromovirus::non-chromo-outgroup RNaseH_17_6;name=RH;color=#fc4e2a
Chr01	feature	polypeptide_conserved_region	22341560	22342211	.	-	.	ID=DOMAIN 120-2-0;Parent=TE_BASE 120;annot=Class_I::LTR::Ty3/gypsy::chromovirus::Tekay RT_del;name=RT;color=#feb24c
Chr01	feature	long_terminal_repeat	22345496	22346781	.	.	.	ID=LTR LEFT 120-0;Parent=TE_BASE 120;name=ltr left;color=#f032e6
Chr01	feature	long_terminal_repeat	22330854	22332164	.	.	.	ID=LTR RIGHT 120-0;Parent=TE_BASE 120;name=ltr right;color=#f032e6
Chr01	feature	nested_repeat	22210020	22216326	.	.	.	ID=TE_BASE 121;name=TE_BASE 121;annot=Class_I::LTR::Ty3/gypsy::chromovirus::chromo-outgroup;color=#a9a9a9
Chr01	feature	repeat_fragment	22210020	22216326	.	.	.	ID=TE 121-0;Parent=TE_BASE 121;name=TE 121;color=#a9a9a9
Chr01	feature	polypeptide_conserved_region	22211066	22211762	.	+	.	ID=DOMAIN 121-0-0;Parent=TE_BASE 121;annot=Class_I::LTR::Ty3/gypsy::chromovirus::chromo-outgroup GAG_v_clade;name=GAG;color=#225ea8
Chr01	feature	polypeptide_conserved_region	22211971	22212241	.	+	.	ID=DOMAIN 121-1-0;Parent=TE_BASE 121;annot=Class_I::LTR::Ty3/gypsy::chromovirus::chromo-outgroup AP_v_clade;name=PROT;color=#ffeda0
Chr01	feature	polypeptide_conserved_region	22212586	22213276	.	+	.	ID=DOMAIN 121-2-0;Parent=TE_BASE 121;annot=Class_I::LTR::Ty3/gypsy::chromovirus::chromo-outgroup RT_v_clade;name=RT;color=#feb24c
Chr01	feature	polypeptide_conserved_region	22213485	22213779	.	+	.	ID=DOMAIN 121-3-0;Parent=TE_BASE 121;annot=Class_I::LTR::Ty3/gypsy::chromovirus::chromo-outgroup RNaseH_maggy;name=RH;color=#fc4e2a
Chr01	feature	polypeptide_conserved_region	22214058	22215018	.	+	.	ID=DOMAIN 121-4-0;Parent=TE_BASE 121;annot=Class_I::LTR::Ty3/gypsy::chromovirus::chromo-outgroup INT_v_clade;name=INT;color=#b10026
Chr01	feature	polypeptide_conserved_region	22215138	22215285	.	+	.	ID=DOMAIN 121-5-0;Parent=TE_BASE 121;annot=Class_I::LTR::Ty3/gypsy::chromovirus::Tcn1 CHR_galadriel_Ppaten_sLTR3;name=CHD;color=#6a51a3
Chr01	feature	primer_binding_site	22210567	22210583	.	.	.	ID=PBS 121;Parent=TE_BASE 121;name=pbs;color=#c7e9c0
Chr01	feature	RR_tract	22215823	22215837	.	.	.	ID=PPT 121;Parent=TE_BASE 121;name=ppt;color=#41ab5d
Chr01	feature	long_terminal_repeat	22215837	22216326	.	.	.	ID=LTR RIGHT 121-0;Parent=TE_BASE 121;name=ltr right;color=#f032e6
Chr01	feature	long_terminal_repeat	22210020	22210534	.	.	.	ID=LTR LEFT 121-0;Parent=TE_BASE 121;name=ltr left;color=#f032e6
Chr01	feature	nested_repeat	22168322	22173780	.	.	.	ID=TE_BASE 122;name=TE_BASE 122;annot=Class_I::LTR::Ty3/gypsy::chromovirus::chromo-outgroup;color=#a9a9a9
Chr01	feature	repeat_fragment	22168322	22173780	.	.	.	ID=TE 122-0;Parent=TE_BASE 122;name=TE 122;color=#a9a9a9
Chr01	feature	polypeptide_conserved_region	22169139	22169490	.	+	.	ID=DOMAIN 122-0-0;Parent=TE_BASE 122;annot=Class_I::LTR::Ty3/gypsy::chromovirus::chromo-outgroup GAG_v_clade;name=GAG;color=#225ea8
Chr01	feature	polypeptide_conserved_region	22170043	22170313	.	+	.	ID=DOMAIN 122-1-0;Parent=TE_BASE 122;annot=Class_I::LTR::Ty3/gypsy::chromovirus::chromo-outgroup AP_v_clade;name=PROT;color=#ffeda0
Chr01	feature	polypeptide_conserved_region	22170661	22171348	.	+	.	ID=DOMAIN 122-2-0;Parent=TE_BASE 122;annot=Class_I::LTR::Ty3/gypsy::chromovirus::chromo-outgroup RT_v_clade;name=RT;color=#feb24c
Chr01	feature	polypeptide_conserved_region	22171492	22171852	.	+	.	ID=DOMAIN 122-3-0;Parent=TE_BASE 122;annot=Class_I::LTR::Ty3/gypsy::chromovirus::chromo-outgroup RNaseH_pyret;name=RH;color=#fc4e2a
Chr01	feature	polypeptide_conserved_region	22171912	22172827	.	+	.	ID=DOMAIN 122-4-0;Parent=TE_BASE 122;annot=Class_I::LTR::Ty3/gypsy::chromovirus::chromo-outgroup INT_v_clade;name=INT;color=#b10026
Chr01	feature	polypeptide_conserved_region	22172949	22173096	.	+	.	ID=DOMAIN 122-5-0;Parent=TE_BASE 122;annot=Class_I::LTR::Ty3/gypsy::chromovirus::Tcn1 CHR_galadriel_Ppaten_sLTR3;name=CHD;color=#6a51a3
Chr01	feature	long_terminal_repeat	22173668	22173780	.	.	.	ID=LTR RIGHT 122-0;Parent=TE_BASE 122;name=ltr right;color=#f032e6
Chr01	feature	long_terminal_repeat	22168322	22168432	.	.	.	ID=LTR LEFT 122-0;Parent=TE_BASE 122;name=ltr left;color=#f032e6
Chr01	feature	nested_repeat	22129587	22135956	.	.	.	ID=TE_BASE 123;name=TE_BASE 123;annot=Class_I::LTR::Ty3/gypsy::chromovirus::chromo-outgroup;color=#a9a9a9
Chr01	feature	repeat_fragment	22129587	22135956	.	.	.	ID=TE 123-0;Parent=TE_BASE 123;name=TE 123;color=#a9a9a9
Chr01	feature	polypeptide_conserved_region	22130566	22131262	.	+	.	ID=DOMAIN 123-0-0;Parent=TE_BASE 123;annot=Class_I::LTR::Ty3/gypsy::chromovirus::chromo-outgroup GAG_v_clade;name=GAG;color=#225ea8
Chr01	feature	polypeptide_conserved_region	22131477	22131747	.	+	.	ID=DOMAIN 123-1-0;Parent=TE_BASE 123;annot=Class_I::LTR::Ty3/gypsy::chromovirus::chromo-outgroup AP_v_clade;name=PROT;color=#ffeda0
Chr01	feature	polypeptide_conserved_region	22132098	22132794	.	+	.	ID=DOMAIN 123-2-0;Parent=TE_BASE 123;annot=Class_I::LTR::Ty3/gypsy::chromovirus::chromo-outgroup RT_v_clade;name=RT;color=#feb24c
Chr01	feature	polypeptide_conserved_region	22132935	22133298	.	+	.	ID=DOMAIN 123-3-0;Parent=TE_BASE 123;annot=Class_I::LTR::Ty3/gypsy::chromovirus::chromo-outgroup RNaseH_maggy;name=RH;color=#fc4e2a
Chr01	feature	polypeptide_conserved_region	22133593	22134553	.	+	.	ID=DOMAIN 123-4-0;Parent=TE_BASE 123;annot=Class_I::LTR::Ty3/gypsy::chromovirus::chromo-outgroup INT_v_clade;name=INT;color=#b10026
Chr01	feature	polypeptide_conserved_region	22134688	22134817	.	+	.	ID=DOMAIN 123-5-0;Parent=TE_BASE 123;annot=Class_I::LTR::Ty3/gypsy::chromovirus::Tcn1 CHR_galadriel_Ppaten_sLTR1;name=CHD;color=#6a51a3
Chr01	feature	RR_tract	22135390	22135404	.	.	.	ID=PPT 123;Parent=TE_BASE 123;name=ppt;color=#41ab5d
Chr01	feature	long_terminal_repeat	22135404	22135956	.	.	.	ID=LTR RIGHT 123-0;Parent=TE_BASE 123;name=ltr right;color=#f032e6
Chr01	feature	long_terminal_repeat	22129587	22130138	.	.	.	ID=LTR LEFT 123-0;Parent=TE_BASE 123;name=ltr left;color=#f032e6
Chr01	feature	target_site_duplication	22129582	22129586	.	.	.	ID=TSR LEFT 123;Parent=TE_BASE 123;name=tsr left;color=#333333
Chr01	feature	target_site_duplication	22135957	22135961	.	.	.	ID=TSR RIGHT 123;Parent=TE_BASE 123;name=tsr right;color=#333333
Chr01	feature	nested_repeat	22093282	22105983	.	.	.	ID=TE_BASE 124;name=TE_BASE 124;annot=Class_I::LTR::Ty3/gypsy::chromovirus::chromo-outgroup;color=#a9a9a9
Chr01	feature	repeat_fragment	22093282	22105983	.	.	.	ID=TE 124-0;Parent=TE_BASE 124;name=TE 124;color=#a9a9a9
Chr01	feature	polypeptide_conserved_region	22094519	22095215	.	+	.	ID=DOMAIN 124-0-0;Parent=TE_BASE 124;annot=Class_I::LTR::Ty3/gypsy::chromovirus::chromo-outgroup GAG_v_clade;name=GAG;color=#225ea8
Chr01	feature	polypeptide_conserved_region	22095430	22095700	.	+	.	ID=DOMAIN 124-1-0;Parent=TE_BASE 124;annot=Class_I::LTR::Ty3/gypsy::chromovirus::chromo-outgroup AP_v_clade;name=PROT;color=#ffeda0
Chr01	feature	polypeptide_conserved_region	22096051	22096747	.	+	.	ID=DOMAIN 124-2-0;Parent=TE_BASE 124;annot=Class_I::LTR::Ty3/gypsy::chromovirus::chromo-outgroup RT_v_clade;name=RT;color=#feb24c
Chr01	feature	polypeptide_conserved_region	22096888	22097251	.	+	.	ID=DOMAIN 124-3-0;Parent=TE_BASE 124;annot=Class_I::LTR::Ty3/gypsy::chromovirus::chromo-outgroup RNaseH_maggy;name=RH;color=#fc4e2a
Chr01	feature	polypeptide_conserved_region	22097546	22098506	.	+	.	ID=DOMAIN 124-4-0;Parent=TE_BASE 124;annot=Class_I::LTR::Ty3/gypsy::chromovirus::chromo-outgroup INT_v_clade;name=INT;color=#b10026
Chr01	feature	polypeptide_conserved_region	22098641	22098770	.	+	.	ID=DOMAIN 124-5-0;Parent=TE_BASE 124;annot=Class_I::LTR::Ty3/gypsy::chromovirus::Tcn1 CHR_galadriel_Ppaten_sLTR1;name=CHD;color=#6a51a3
Chr01	feature	primer_binding_site	22093545	22093564	.	.	.	ID=PBS 124;Parent=TE_BASE 124;name=pbs;color=#c7e9c0
Chr01	feature	RR_tract	22105646	22105660	.	.	.	ID=PPT 124;Parent=TE_BASE 124;name=ppt;color=#41ab5d
Chr01	feature	long_terminal_repeat	22105719	22105983	.	.	.	ID=LTR RIGHT 124-0;Parent=TE_BASE 124;name=ltr right;color=#f032e6
Chr01	feature	long_terminal_repeat	22093282	22093545	.	.	.	ID=LTR LEFT 124-0;Parent=TE_BASE 124;name=ltr left;color=#f032e6
Chr01	feature	nested_repeat	22077437	22093280	.	.	.	ID=TE_BASE 125;name=TE_BASE 125;annot=Class_I::LTR::Ty3/gypsy::chromovirus::chromo-outgroup;color=#a9a9a9
Chr01	feature	repeat_fragment	22077437	22093280	.	.	.	ID=TE 125-0;Parent=TE_BASE 125;name=TE 125;color=#a9a9a9
Chr01	feature	polypeptide_conserved_region	22085015	22085927	.	-	.	ID=DOMAIN 125-0-0;Parent=TE_BASE 125;annot=Class_I::LTR::Ty3/gypsy::chromovirus::chromo-outgroup INT_v_clade;name=INT;color=#b10026
Chr01	feature	polypeptide_conserved_region	22086224	22086581	.	-	.	ID=DOMAIN 125-1-0;Parent=TE_BASE 125;annot=Class_I::LTR::Ty3/gypsy::chromovirus::chromo-outgroup RNaseH_pyret;name=RH;color=#fc4e2a
Chr01	feature	polypeptide_conserved_region	22086725	22087424	.	-	.	ID=DOMAIN 125-2-0;Parent=TE_BASE 125;annot=Class_I::LTR::Ty3/gypsy::chromovirus::chromo-outgroup RT_v_clade;name=RT;color=#feb24c
Chr01	feature	polypeptide_conserved_region	22087772	22088042	.	-	.	ID=DOMAIN 125-3-0;Parent=TE_BASE 125;annot=Class_I::LTR::Ty3/gypsy::chromovirus::chromo-outgroup AP_v_clade;name=PROT;color=#ffeda0
Chr01	feature	primer_binding_site	22080847	22080864	.	.	.	ID=PBS 125;Parent=TE_BASE 125;name=ppt;color=#41ab5d
Chr01	feature	long_terminal_repeat	22089878	22093280	.	.	.	ID=LTR LEFT 125-0;Parent=TE_BASE 125;name=ltr left;color=#f032e6
Chr01	feature	long_terminal_repeat	22077437	22080838	.	.	.	ID=LTR RIGHT 125-0;Parent=TE_BASE 125;name=ltr right;color=#f032e6
Chr01	feature	nested_repeat	22056287	22062708	.	.	.	ID=TE_BASE 126;name=TE_BASE 126;annot=Class_I::LTR::Ty3/gypsy::chromovirus::chromo-outgroup;color=#a9a9a9
Chr01	feature	repeat_fragment	22056287	22062708	.	.	.	ID=TE 126-0;Parent=TE_BASE 126;name=TE 126;color=#a9a9a9
Chr01	feature	polypeptide_conserved_region	22057330	22057669	.	+	.	ID=DOMAIN 126-0-0;Parent=TE_BASE 126;annot=Class_I::LTR::Ty3/gypsy::chromovirus::chromo-outgroup GAG_v_clade;name=GAG;color=#225ea8
Chr01	feature	polypeptide_conserved_region	22059152	22059551	.	+	.	ID=DOMAIN 126-1-0;Parent=TE_BASE 126;annot=Class_I::LTR::Ty3/gypsy::chromovirus::chromo-outgroup RT_v_clade;name=RT;color=#feb24c
Chr01	feature	polypeptide_conserved_region	22059733	22060054	.	+	.	ID=DOMAIN 126-2-0;Parent=TE_BASE 126;annot=Class_I::LTR::Ty3/gypsy::chromovirus::chromo-outgroup RNaseH_maggy;name=RH;color=#fc4e2a
Chr01	feature	polypeptide_conserved_region	22060372	22061308	.	+	.	ID=DOMAIN 126-3-0;Parent=TE_BASE 126;annot=Class_I::LTR::Ty3/gypsy::chromovirus::chromo-outgroup INT_v_clade;name=INT;color=#b10026
Chr01	feature	polypeptide_conserved_region	22061449	22061575	.	+	.	ID=DOMAIN 126-4-0;Parent=TE_BASE 126;annot=Class_I::LTR::Ty3/gypsy::chromovirus::Tcn1 CHR_galadriel_Ppaten_sLTR1;name=CHD;color=#6a51a3
Chr01	feature	primer_binding_site	22056870	22056890	.	.	.	ID=PBS 126;Parent=TE_BASE 126;name=pbs;color=#c7e9c0
Chr01	feature	RR_tract	22062150	22062164	.	.	.	ID=PPT 126;Parent=TE_BASE 126;name=ppt;color=#41ab5d
Chr01	feature	long_terminal_repeat	22062164	22062708	.	.	.	ID=LTR RIGHT 126-0;Parent=TE_BASE 126;name=ltr right;color=#f032e6
Chr01	feature	long_terminal_repeat	22056287	22056832	.	.	.	ID=LTR LEFT 126-0;Parent=TE_BASE 126;name=ltr left;color=#f032e6
Chr01	feature	nested_repeat	21976345	21982771	.	.	.	ID=TE_BASE 127;name=TE_BASE 127;annot=Class_I::LTR::Ty3/gypsy::chromovirus::chromo-outgroup;color=#a9a9a9
Chr01	feature	repeat_fragment	21976345	21982771	.	.	.	ID=TE 127-0;Parent=TE_BASE 127;name=TE 127;color=#a9a9a9
Chr01	feature	polypeptide_conserved_region	21977498	21977642	.	-	.	ID=DOMAIN 127-0-0;Parent=TE_BASE 127;annot=Class_I::LTR::Ty3/gypsy::chromovirus::Tcn1 CHR_galadriel_Ppaten_sLTR1;name=CHD;color=#6a51a3
Chr01	feature	polypeptide_conserved_region	21977765	21978383	.	-	.	ID=DOMAIN 127-1-0;Parent=TE_BASE 127;annot=Class_I::LTR::Ty3/gypsy::chromovirus::chromo-outgroup INT_v_clade;name=INT;color=#b10026
Chr01	feature	polypeptide_conserved_region	21979014	21979374	.	-	.	ID=DOMAIN 127-2-0;Parent=TE_BASE 127;annot=Class_I::LTR::Ty3/gypsy::chromovirus::chromo-outgroup RNaseH_pyret;name=RH;color=#fc4e2a
Chr01	feature	polypeptide_conserved_region	21979518	21980217	.	-	.	ID=DOMAIN 127-3-0;Parent=TE_BASE 127;annot=Class_I::LTR::Ty3/gypsy::chromovirus::chromo-outgroup RT_v_clade;name=RT;color=#feb24c
Chr01	feature	polypeptide_conserved_region	21981022	21981721	.	-	.	ID=DOMAIN 127-4-0;Parent=TE_BASE 127;annot=Class_I::LTR::Ty3/gypsy::chromovirus::chromo-outgroup GAG_v_clade;name=GAG;color=#225ea8
Chr01	feature	primer_binding_site	21976930	21976946	.	.	.	ID=PBS 127;Parent=TE_BASE 127;name=ppt;color=#41ab5d
Chr01	feature	RR_tract	21982190	21982204	.	.	.	ID=PPT 127;Parent=TE_BASE 127;name=pbs;color=#c7e9c0
Chr01	feature	long_terminal_repeat	21982229	21982771	.	.	.	ID=LTR LEFT 127-0;Parent=TE_BASE 127;name=ltr left;color=#f032e6
Chr01	feature	long_terminal_repeat	21976345	21976888	.	.	.	ID=LTR RIGHT 127-0;Parent=TE_BASE 127;name=ltr right;color=#f032e6
Chr01	feature	nested_repeat	21884297	21890666	.	.	.	ID=TE_BASE 128;name=TE_BASE 128;annot=Class_I::LTR::Ty3/gypsy::chromovirus::chromo-outgroup;color=#a9a9a9
Chr01	feature	repeat_fragment	21884297	21890666	.	.	.	ID=TE 128-0;Parent=TE_BASE 128;name=TE 128;color=#a9a9a9
Chr01	feature	polypeptide_conserved_region	21885276	21885978	.	+	.	ID=DOMAIN 128-0-0;Parent=TE_BASE 128;annot=Class_I::LTR::Ty3/gypsy::chromovirus::chromo-outgroup GAG_v_clade;name=GAG;color=#225ea8
Chr01	feature	polypeptide_conserved_region	21886187	21886457	.	+	.	ID=DOMAIN 128-1-0;Parent=TE_BASE 128;annot=Class_I::LTR::Ty3/gypsy::chromovirus::chromo-outgroup AP_v_clade;name=PROT;color=#ffeda0
Chr01	feature	polypeptide_conserved_region	21886808	21887504	.	+	.	ID=DOMAIN 128-2-0;Parent=TE_BASE 128;annot=Class_I::LTR::Ty3/gypsy::chromovirus::chromo-outgroup RT_v_clade;name=RT;color=#feb24c
Chr01	feature	polypeptide_conserved_region	21887683	21888007	.	+	.	ID=DOMAIN 128-3-0;Parent=TE_BASE 128;annot=Class_I::LTR::Ty3/gypsy::chromovirus::chromo-outgroup RNaseH_maggy;name=RH;color=#fc4e2a
Chr01	feature	polypeptide_conserved_region	21888304	21889264	.	+	.	ID=DOMAIN 128-4-0;Parent=TE_BASE 128;annot=Class_I::LTR::Ty3/gypsy::chromovirus::chromo-outgroup INT_v_clade;name=INT;color=#b10026
Chr01	feature	polypeptide_conserved_region	21889399	21889528	.	+	.	ID=DOMAIN 128-5-0;Parent=TE_BASE 128;annot=Class_I::LTR::Ty3/gypsy::chromovirus::Tcn1 CHR_galadriel_Ppaten_sLTR1;name=CHD;color=#6a51a3
Chr01	feature	RR_tract	21890101	21890115	.	.	.	ID=PPT 128;Parent=TE_BASE 128;name=ppt;color=#41ab5d
Chr01	feature	long_terminal_repeat	21890115	21890666	.	.	.	ID=LTR RIGHT 128-0;Parent=TE_BASE 128;name=ltr right;color=#f032e6
Chr01	feature	long_terminal_repeat	21884297	21884849	.	.	.	ID=LTR LEFT 128-0;Parent=TE_BASE 128;name=ltr left;color=#f032e6
Chr01	feature	target_site_duplication	21884292	21884296	.	.	.	ID=TSR LEFT 128;Parent=TE_BASE 128;name=tsr left;color=#333333
Chr01	feature	target_site_duplication	21890667	21890671	.	.	.	ID=TSR RIGHT 128;Parent=TE_BASE 128;name=tsr right;color=#333333
Chr01	feature	nested_repeat	21863493	21869505	.	.	.	ID=TE_BASE 129;name=TE_BASE 129;annot=Class_I::LTR::Ty3/gypsy::chromovirus::chromo-outgroup;color=#a9a9a9
Chr01	feature	repeat_fragment	21863493	21869505	.	.	.	ID=TE 129-0;Parent=TE_BASE 129;name=TE 129;color=#a9a9a9
Chr01	feature	polypeptide_conserved_region	21864451	21865150	.	+	.	ID=DOMAIN 129-0-0;Parent=TE_BASE 129;annot=Class_I::LTR::Ty3/gypsy::chromovirus::chromo-outgroup GAG_v_clade;name=GAG;color=#225ea8
Chr01	feature	polypeptide_conserved_region	21865365	21865635	.	+	.	ID=DOMAIN 129-1-0;Parent=TE_BASE 129;annot=Class_I::LTR::Ty3/gypsy::chromovirus::chromo-outgroup AP_v_clade;name=PROT;color=#ffeda0
Chr01	feature	polypeptide_conserved_region	21865986	21866682	.	+	.	ID=DOMAIN 129-2-0;Parent=TE_BASE 129;annot=Class_I::LTR::Ty3/gypsy::chromovirus::chromo-outgroup RT_v_clade;name=RT;color=#feb24c
Chr01	feature	polypeptide_conserved_region	21866826	21867186	.	+	.	ID=DOMAIN 129-3-0;Parent=TE_BASE 129;annot=Class_I::LTR::Ty3/gypsy::chromovirus::chromo-outgroup RNaseH_pyret;name=RH;color=#fc4e2a
Chr01	feature	polypeptide_conserved_region	21867483	21868440	.	+	.	ID=DOMAIN 129-4-0;Parent=TE_BASE 129;annot=Class_I::LTR::Ty3/gypsy::chromovirus::chromo-outgroup INT_v_clade;name=INT;color=#b10026
Chr01	feature	polypeptide_conserved_region	21868578	21868707	.	+	.	ID=DOMAIN 129-5-0;Parent=TE_BASE 129;annot=Class_I::LTR::Ty3/gypsy::chromovirus::Tcn1 CHR_galadriel_Ppaten_sLTR1;name=CHD;color=#6a51a3
Chr01	feature	primer_binding_site	21864067	21864083	.	.	.	ID=PBS 129;Parent=TE_BASE 129;name=pbs;color=#c7e9c0
Chr01	feature	RR_tract	21868961	21868975	.	.	.	ID=PPT 129;Parent=TE_BASE 129;name=ppt;color=#41ab5d
Chr01	feature	long_terminal_repeat	21868975	21869505	.	.	.	ID=LTR RIGHT 129-0;Parent=TE_BASE 129;name=ltr right;color=#f032e6
Chr01	feature	long_terminal_repeat	21863493	21864023	.	.	.	ID=LTR LEFT 129-0;Parent=TE_BASE 129;name=ltr left;color=#f032e6
Chr01	feature	target_site_duplication	21863488	21863492	.	.	.	ID=TSR LEFT 129;Parent=TE_BASE 129;name=tsr left;color=#333333
Chr01	feature	target_site_duplication	21869506	21869510	.	.	.	ID=TSR RIGHT 129;Parent=TE_BASE 129;name=tsr right;color=#333333
Chr01	feature	nested_repeat	21809985	21816315	.	.	.	ID=TE_BASE 130;name=TE_BASE 130;annot=Class_I::LTR::Ty3/gypsy::chromovirus::chromo-outgroup;color=#a9a9a9
Chr01	feature	repeat_fragment	21809985	21816315	.	.	.	ID=TE 130-0;Parent=TE_BASE 130;name=TE 130;color=#a9a9a9
Chr01	feature	polypeptide_conserved_region	21810942	21811641	.	+	.	ID=DOMAIN 130-0-0;Parent=TE_BASE 130;annot=Class_I::LTR::Ty3/gypsy::chromovirus::chromo-outgroup GAG_v_clade;name=GAG;color=#225ea8
Chr01	feature	polypeptide_conserved_region	21811856	21812126	.	+	.	ID=DOMAIN 130-1-0;Parent=TE_BASE 130;annot=Class_I::LTR::Ty3/gypsy::chromovirus::chromo-outgroup AP_v_clade;name=PROT;color=#ffeda0
Chr01	feature	polypeptide_conserved_region	21812477	21813173	.	+	.	ID=DOMAIN 130-2-0;Parent=TE_BASE 130;annot=Class_I::LTR::Ty3/gypsy::chromovirus::chromo-outgroup RT_v_clade;name=RT;color=#feb24c
Chr01	feature	polypeptide_conserved_region	21813314	21813677	.	+	.	ID=DOMAIN 130-3-0;Parent=TE_BASE 130;annot=Class_I::LTR::Ty3/gypsy::chromovirus::chromo-outgroup RNaseH_maggy;name=RH;color=#fc4e2a
Chr01	feature	polypeptide_conserved_region	21813974	21814934	.	+	.	ID=DOMAIN 130-4-0;Parent=TE_BASE 130;annot=Class_I::LTR::Ty3/gypsy::chromovirus::chromo-outgroup INT_v_clade;name=INT;color=#b10026
Chr01	feature	polypeptide_conserved_region	21815069	21815198	.	+	.	ID=DOMAIN 130-5-0;Parent=TE_BASE 130;annot=Class_I::LTR::Ty3/gypsy::chromovirus::Tcn1 CHR_galadriel_Ppaten_sLTR1;name=CHD;color=#6a51a3
Chr01	feature	primer_binding_site	21810558	21810574	.	.	.	ID=PBS 130;Parent=TE_BASE 130;name=pbs;color=#c7e9c0
Chr01	feature	RR_tract	21815772	21815786	.	.	.	ID=PPT 130;Parent=TE_BASE 130;name=ppt;color=#41ab5d
Chr01	feature	long_terminal_repeat	21815786	21816315	.	.	.	ID=LTR RIGHT 130-0;Parent=TE_BASE 130;name=ltr right;color=#f032e6
Chr01	feature	long_terminal_repeat	21809985	21810514	.	.	.	ID=LTR LEFT 130-0;Parent=TE_BASE 130;name=ltr left;color=#f032e6
Chr01	feature	target_site_duplication	21809980	21809984	.	.	.	ID=TSR LEFT 130;Parent=TE_BASE 130;name=tsr left;color=#333333
Chr01	feature	target_site_duplication	21816316	21816320	.	.	.	ID=TSR RIGHT 130;Parent=TE_BASE 130;name=tsr right;color=#333333
Chr01	feature	nested_repeat	21723843	21739799	.	.	.	ID=TE_BASE 131;name=TE_BASE 131;annot=Class_I::LTR::Ty3/gypsy::chromovirus::chromo-outgroup;color=#a9a9a9
Chr01	feature	repeat_fragment	21723843	21739799	.	.	.	ID=TE 131-0;Parent=TE_BASE 131;name=TE 131;color=#a9a9a9
Chr01	feature	polypeptide_conserved_region	21725076	21725220	.	-	.	ID=DOMAIN 131-0-0;Parent=TE_BASE 131;annot=Class_I::LTR::Ty3/gypsy::chromovirus::Tcn1 CHR_galadriel_Ppaten_sLTR1;name=CHD;color=#6a51a3
Chr01	feature	polypeptide_conserved_region	21725340	21726105	.	-	.	ID=DOMAIN 131-1-0;Parent=TE_BASE 131;annot=Class_I::LTR::Ty3/gypsy::chromovirus::chromo-outgroup INT_v_clade;name=INT;color=#b10026
Chr01	feature	polypeptide_conserved_region	21726577	21726937	.	-	.	ID=DOMAIN 131-2-0;Parent=TE_BASE 131;annot=Class_I::LTR::Ty3/gypsy::chromovirus::chromo-outgroup RNaseH_pyret;name=RH;color=#fc4e2a
Chr01	feature	polypeptide_conserved_region	21727081	21727777	.	-	.	ID=DOMAIN 131-3-0;Parent=TE_BASE 131;annot=Class_I::LTR::Ty3/gypsy::chromovirus::chromo-outgroup RT_v_clade;name=RT;color=#feb24c
Chr01	feature	polypeptide_conserved_region	21728127	21728397	.	-	.	ID=DOMAIN 131-4-0;Parent=TE_BASE 131;annot=Class_I::LTR::Ty3/gypsy::chromovirus::chromo-outgroup AP_v_clade;name=PROT;color=#ffeda0
Chr01	feature	polypeptide_conserved_region	21728606	21729305	.	-	.	ID=DOMAIN 131-5-0;Parent=TE_BASE 131;annot=Class_I::LTR::Ty3/gypsy::chromovirus::chromo-outgroup GAG_v_clade;name=GAG;color=#225ea8
Chr01	feature	long_terminal_repeat	21739713	21739799	.	.	.	ID=LTR LEFT 131-0;Parent=TE_BASE 131;name=ltr left;color=#f032e6
Chr01	feature	long_terminal_repeat	21723843	21723930	.	.	.	ID=LTR RIGHT 131-0;Parent=TE_BASE 131;name=ltr right;color=#f032e6
Chr01	feature	target_site_duplication	21723838	21723842	.	.	.	ID=TSR RIGHT 131;Parent=TE_BASE 131;name=tsr right;color=#333333
Chr01	feature	target_site_duplication	21739800	21739804	.	.	.	ID=TSR LEFT 131;Parent=TE_BASE 131;name=tsr left;color=#333333
Chr01	feature	nested_repeat	21648908	21655117	.	.	.	ID=TE_BASE 132;name=TE_BASE 132;annot=Class_I::LTR::Ty3/gypsy::chromovirus::chromo-outgroup;color=#a9a9a9
Chr01	feature	repeat_fragment	21648908	21655117	.	.	.	ID=TE 132-0;Parent=TE_BASE 132;name=TE 132;color=#a9a9a9
Chr01	feature	polypeptide_conserved_region	21649903	21650038	.	-	.	ID=DOMAIN 132-0-0;Parent=TE_BASE 132;annot=Class_I::LTR::Ty3/gypsy::chromovirus::Tcn1 CHR_galadriel_Ppaten_sLTR3;name=CHD;color=#6a51a3
Chr01	feature	polypeptide_conserved_region	21650170	21651130	.	-	.	ID=DOMAIN 132-1-0;Parent=TE_BASE 132;annot=Class_I::LTR::Ty3/gypsy::chromovirus::chromo-outgroup INT_v_clade;name=INT;color=#b10026
Chr01	feature	polypeptide_conserved_region	21651409	21651769	.	-	.	ID=DOMAIN 132-2-0;Parent=TE_BASE 132;annot=Class_I::LTR::Ty3/gypsy::chromovirus::chromo-outgroup RNaseH_pyret;name=RH;color=#fc4e2a
Chr01	feature	polypeptide_conserved_region	21651913	21652603	.	-	.	ID=DOMAIN 132-3-0;Parent=TE_BASE 132;annot=Class_I::LTR::Ty3/gypsy::chromovirus::chromo-outgroup RT_v_clade;name=RT;color=#feb24c
Chr01	feature	polypeptide_conserved_region	21652948	21653218	.	-	.	ID=DOMAIN 132-4-0;Parent=TE_BASE 132;annot=Class_I::LTR::Ty3/gypsy::chromovirus::chromo-outgroup AP_v_clade;name=PROT;color=#ffeda0
Chr01	feature	polypeptide_conserved_region	21653421	21654117	.	-	.	ID=DOMAIN 132-5-0;Parent=TE_BASE 132;annot=Class_I::LTR::Ty3/gypsy::chromovirus::chromo-outgroup GAG_v_clade;name=GAG;color=#225ea8
Chr01	feature	long_terminal_repeat	21654648	21655117	.	.	.	ID=LTR LEFT 132-0;Parent=TE_BASE 132;name=ltr left;color=#f032e6
Chr01	feature	long_terminal_repeat	21648908	21649329	.	.	.	ID=LTR RIGHT 132-0;Parent=TE_BASE 132;name=ltr right;color=#f032e6
Chr01	feature	target_site_duplication	21648903	21648907	.	.	.	ID=TSR RIGHT 132;Parent=TE_BASE 132;name=tsr right;color=#333333
Chr01	feature	target_site_duplication	21655118	21655122	.	.	.	ID=TSR LEFT 132;Parent=TE_BASE 132;name=tsr left;color=#333333
Chr01	feature	nested_repeat	21627043	21635523	.	.	.	ID=TE_BASE 133;name=TE_BASE 133;annot=Class_I::LTR::Ty3/gypsy::chromovirus::chromo-unclass;color=#a9a9a9
Chr01	feature	repeat_fragment	21627043	21635523	.	.	.	ID=TE 133-0;Parent=TE_BASE 133;name=TE 133;color=#a9a9a9
Chr01	feature	polypeptide_conserved_region	21631493	21632147	.	+	.	ID=DOMAIN 133-0-0;Parent=TE_BASE 133;annot=Class_I::LTR::Ty3/gypsy::chromovirus::chromo-unclass RT_17_6;name=RT;color=#feb24c
Chr01	feature	polypeptide_conserved_region	21632343	21632697	.	+	.	ID=DOMAIN 133-1-0;Parent=TE_BASE 133;annot=Class_I::LTR::Ty3/gypsy::non-chromovirus::non-chromo-outgroup RNaseH_17_6;name=RH;color=#fc4e2a
Chr01	feature	polypeptide_conserved_region	21633027	21634011	.	+	.	ID=DOMAIN 133-2-0;Parent=TE_BASE 133;annot=Class_I::LTR::Ty3/gypsy::non-chromovirus::OTA::Ogre/Tat::Retand INT_tat;name=INT;color=#b10026
Chr01	feature	RR_tract	21634256	21634270	.	.	.	ID=PPT 133;Parent=TE_BASE 133;name=ppt;color=#41ab5d
Chr01	feature	long_terminal_repeat	21634275	21635523	.	.	.	ID=LTR RIGHT 133-0;Parent=TE_BASE 133;name=ltr right;color=#f032e6
Chr01	feature	long_terminal_repeat	21627043	21628289	.	.	.	ID=LTR LEFT 133-0;Parent=TE_BASE 133;name=ltr left;color=#f032e6
Chr01	feature	nested_repeat	21509404	21516896	.	.	.	ID=TE_BASE 134;name=TE_BASE 134;annot=Class_I::LTR::Ty3/gypsy::chromovirus::Tekay;color=#a9a9a9
Chr01	feature	repeat_fragment	21509404	21516896	.	.	.	ID=TE 134-0;Parent=TE_BASE 134;name=TE 134;color=#a9a9a9
Chr01	feature	polypeptide_conserved_region	21510459	21511443	.	-	.	ID=DOMAIN 134-0-0;Parent=TE_BASE 134;annot=Class_I::LTR::Ty3/gypsy::non-chromovirus::OTA::Ogre/Tat::Retand INT_tat;name=INT;color=#b10026
Chr01	feature	polypeptide_conserved_region	21511791	21512145	.	-	.	ID=DOMAIN 134-1-0;Parent=TE_BASE 134;annot=Class_I::LTR::Ty3/gypsy::non-chromovirus::non-chromo-outgroup RNaseH_17_6;name=RH;color=#fc4e2a
Chr01	feature	polypeptide_conserved_region	21512301	21512955	.	-	.	ID=DOMAIN 134-2-0;Parent=TE_BASE 134;annot=Class_I::LTR::Ty3/gypsy::chromovirus::Tekay RT_del;name=RT;color=#feb24c
Chr01	feature	long_terminal_repeat	21516738	21516896	.	.	.	ID=LTR LEFT 134-0;Parent=TE_BASE 134;name=ltr left;color=#f032e6
Chr01	feature	long_terminal_repeat	21509404	21509564	.	.	.	ID=LTR RIGHT 134-0;Parent=TE_BASE 134;name=ltr right;color=#f032e6
Chr01	feature	nested_repeat	21468825	21473930	.	.	.	ID=TE_BASE 135;name=TE_BASE 135;annot=Class_I::LTR::Ty1/copia::Ivana;color=#a9a9a9
Chr01	feature	repeat_fragment	21468825	21473930	.	.	.	ID=TE 135-0;Parent=TE_BASE 135;name=TE 135;color=#a9a9a9
Chr01	feature	polypeptide_conserved_region	21469240	21469579	.	-	.	ID=DOMAIN 135-0-0;Parent=TE_BASE 135;annot=Class_I::LTR::Ty1/copia::SIRE RNaseH_sire;name=RH;color=#fc4e2a
Chr01	feature	polypeptide_conserved_region	21471129	21471771	.	-	.	ID=DOMAIN 135-1-0;Parent=TE_BASE 135;annot=Class_I::LTR::Ty1/copia::Ivana INT_oryco;name=INT;color=#b10026
Chr01	feature	polypeptide_conserved_region	21472513	21472999	.	-	.	ID=DOMAIN 135-2-0;Parent=TE_BASE 135;annot=Class_I::LTR::Ty1/copia::Ivana GAG_oryco;name=GAG;color=#225ea8
Chr01	feature	long_terminal_repeat	21473596	21473930	.	.	.	ID=LTR LEFT 135-0;Parent=TE_BASE 135;name=ltr left;color=#f032e6
Chr01	feature	long_terminal_repeat	21468825	21469159	.	.	.	ID=LTR RIGHT 135-0;Parent=TE_BASE 135;name=ltr right;color=#f032e6
Chr01	feature	nested_repeat	21359886	21365991	.	.	.	ID=TE_BASE 136;name=TE_BASE 136;annot=Class_I::LTR::Ty3/gypsy::chromovirus::chromo-outgroup;color=#a9a9a9
Chr01	feature	repeat_fragment	21359886	21365991	.	.	.	ID=TE 136-0;Parent=TE_BASE 136;name=TE 136;color=#a9a9a9
Chr01	feature	polypeptide_conserved_region	21360903	21361593	.	+	.	ID=DOMAIN 136-0-0;Parent=TE_BASE 136;annot=Class_I::LTR::Ty3/gypsy::chromovirus::chromo-outgroup GAG_v_clade;name=GAG;color=#225ea8
Chr01	feature	polypeptide_conserved_region	21361808	21362078	.	+	.	ID=DOMAIN 136-1-0;Parent=TE_BASE 136;annot=Class_I::LTR::Ty3/gypsy::chromovirus::chromo-outgroup AP_v_clade;name=PROT;color=#ffeda0
Chr01	feature	polypeptide_conserved_region	21362417	21363113	.	+	.	ID=DOMAIN 136-2-0;Parent=TE_BASE 136;annot=Class_I::LTR::Ty3/gypsy::chromovirus::chromo-outgroup RT_v_clade;name=RT;color=#feb24c
Chr01	feature	polypeptide_conserved_region	21363257	21363617	.	+	.	ID=DOMAIN 136-3-0;Parent=TE_BASE 136;annot=Class_I::LTR::Ty3/gypsy::chromovirus::chromo-outgroup RNaseH_pyret;name=RH;color=#fc4e2a
Chr01	feature	polypeptide_conserved_region	21363896	21364856	.	+	.	ID=DOMAIN 136-4-0;Parent=TE_BASE 136;annot=Class_I::LTR::Ty3/gypsy::chromovirus::chromo-outgroup INT_v_clade;name=INT;color=#b10026
Chr01	feature	polypeptide_conserved_region	21364988	21365123	.	+	.	ID=DOMAIN 136-5-0;Parent=TE_BASE 136;annot=Class_I::LTR::Ty3/gypsy::chromovirus::Tcn1 CHR_galadriel_Ppaten_sLTR3;name=CHD;color=#6a51a3
Chr01	feature	RR_tract	21365663	21365677	.	.	.	ID=PPT 136;Parent=TE_BASE 136;name=ppt;color=#41ab5d
Chr01	feature	long_terminal_repeat	21365679	21365991	.	.	.	ID=LTR RIGHT 136-0;Parent=TE_BASE 136;name=ltr right;color=#f032e6
Chr01	feature	long_terminal_repeat	21359886	21360123	.	.	.	ID=LTR LEFT 136-0;Parent=TE_BASE 136;name=ltr left;color=#f032e6
Chr01	feature	nested_repeat	21255630	21261961	.	.	.	ID=TE_BASE 137;name=TE_BASE 137;annot=Class_I::LTR::Ty3/gypsy::chromovirus::chromo-outgroup;color=#a9a9a9
Chr01	feature	repeat_fragment	21255630	21261961	.	.	.	ID=TE 137-0;Parent=TE_BASE 137;name=TE 137;color=#a9a9a9
Chr01	feature	polypeptide_conserved_region	21256588	21257287	.	+	.	ID=DOMAIN 137-0-0;Parent=TE_BASE 137;annot=Class_I::LTR::Ty3/gypsy::chromovirus::chromo-outgroup GAG_v_clade;name=GAG;color=#225ea8
Chr01	feature	polypeptide_conserved_region	21257502	21257772	.	+	.	ID=DOMAIN 137-1-0;Parent=TE_BASE 137;annot=Class_I::LTR::Ty3/gypsy::chromovirus::chromo-outgroup AP_v_clade;name=PROT;color=#ffeda0
Chr01	feature	polypeptide_conserved_region	21258123	21258819	.	+	.	ID=DOMAIN 137-2-0;Parent=TE_BASE 137;annot=Class_I::LTR::Ty3/gypsy::chromovirus::chromo-outgroup RT_v_clade;name=RT;color=#feb24c
Chr01	feature	polypeptide_conserved_region	21258963	21259323	.	+	.	ID=DOMAIN 137-3-0;Parent=TE_BASE 137;annot=Class_I::LTR::Ty3/gypsy::chromovirus::chromo-outgroup RNaseH_pyret;name=RH;color=#fc4e2a
Chr01	feature	polypeptide_conserved_region	21259620	21260580	.	+	.	ID=DOMAIN 137-4-0;Parent=TE_BASE 137;annot=Class_I::LTR::Ty3/gypsy::chromovirus::chromo-outgroup INT_v_clade;name=INT;color=#b10026
Chr01	feature	polypeptide_conserved_region	21260715	21260844	.	+	.	ID=DOMAIN 137-5-0;Parent=TE_BASE 137;annot=Class_I::LTR::Ty3/gypsy::chromovirus::Tcn1 CHR_galadriel_Ppaten_sLTR1;name=CHD;color=#6a51a3
Chr01	feature	primer_binding_site	21256204	21256220	.	.	.	ID=PBS 137;Parent=TE_BASE 137;name=pbs;color=#c7e9c0
Chr01	feature	RR_tract	21261417	21261431	.	.	.	ID=PPT 137;Parent=TE_BASE 137;name=ppt;color=#41ab5d
Chr01	feature	long_terminal_repeat	21261431	21261961	.	.	.	ID=LTR RIGHT 137-0;Parent=TE_BASE 137;name=ltr right;color=#f032e6
Chr01	feature	long_terminal_repeat	21255630	21256160	.	.	.	ID=LTR LEFT 137-0;Parent=TE_BASE 137;name=ltr left;color=#f032e6
Chr01	feature	target_site_duplication	21255625	21255629	.	.	.	ID=TSR LEFT 137;Parent=TE_BASE 137;name=tsr left;color=#333333
Chr01	feature	target_site_duplication	21261962	21261966	.	.	.	ID=TSR RIGHT 137;Parent=TE_BASE 137;name=tsr right;color=#333333
Chr01	feature	nested_repeat	21183520	21203306	.	.	.	ID=TE_BASE 138;name=TE_BASE 138;annot=Class_I::LTR::Ty3/gypsy::chromovirus::chromo-outgroup;color=#a9a9a9
Chr01	feature	repeat_fragment	21183520	21203306	.	.	.	ID=TE 138-0;Parent=TE_BASE 138;name=TE 138;color=#a9a9a9
Chr01	feature	polypeptide_conserved_region	21189243	21189840	.	+	.	ID=DOMAIN 138-0-0;Parent=TE_BASE 138;annot=Class_I::LTR::Ty3/gypsy::chromovirus::chromo-outgroup RT_v_clade;name=RT;color=#feb24c
Chr01	feature	polypeptide_conserved_region	21190147	21190402	.	+	.	ID=DOMAIN 138-1-0;Parent=TE_BASE 138;annot=Class_I::LTR::Ty3/gypsy::chromovirus::chromo-outgroup RNaseH_maggy;name=RH;color=#fc4e2a
Chr01	feature	primer_binding_site	21186200	21186220	.	.	.	ID=PBS 138;Parent=TE_BASE 138;name=pbs;color=#c7e9c0
Chr01	feature	RR_tract	21200621	21200635	.	.	.	ID=PPT 138;Parent=TE_BASE 138;name=ppt;color=#41ab5d
Chr01	feature	long_terminal_repeat	21200642	21203306	.	.	.	ID=LTR RIGHT 138-0;Parent=TE_BASE 138;name=ltr right;color=#f032e6
Chr01	feature	long_terminal_repeat	21183520	21186184	.	.	.	ID=LTR LEFT 138-0;Parent=TE_BASE 138;name=ltr left;color=#f032e6
Chr01	feature	nested_repeat	21142632	21148526	.	.	.	ID=TE_BASE 139;name=TE_BASE 139;annot=Class_I::LTR::Ty3/gypsy::chromovirus::chromo-outgroup;color=#a9a9a9
Chr01	feature	repeat_fragment	21142632	21148526	.	.	.	ID=TE 139-0;Parent=TE_BASE 139;name=TE 139;color=#a9a9a9
Chr01	feature	polypeptide_conserved_region	21143449	21143953	.	+	.	ID=DOMAIN 139-0-0;Parent=TE_BASE 139;annot=Class_I::LTR::Ty3/gypsy::chromovirus::chromo-outgroup GAG_v_clade;name=GAG;color=#225ea8
Chr01	feature	polypeptide_conserved_region	21144358	21144628	.	+	.	ID=DOMAIN 139-1-0;Parent=TE_BASE 139;annot=Class_I::LTR::Ty3/gypsy::chromovirus::chromo-outgroup AP_v_clade;name=PROT;color=#ffeda0
Chr01	feature	polypeptide_conserved_region	21144973	21145663	.	+	.	ID=DOMAIN 139-2-0;Parent=TE_BASE 139;annot=Class_I::LTR::Ty3/gypsy::chromovirus::chromo-outgroup RT_v_clade;name=RT;color=#feb24c
Chr01	feature	polypeptide_conserved_region	21145807	21146167	.	+	.	ID=DOMAIN 139-3-0;Parent=TE_BASE 139;annot=Class_I::LTR::Ty3/gypsy::chromovirus::chromo-outgroup RNaseH_pyret;name=RH;color=#fc4e2a
Chr01	feature	polypeptide_conserved_region	21146446	21147403	.	+	.	ID=DOMAIN 139-4-0;Parent=TE_BASE 139;annot=Class_I::LTR::Ty3/gypsy::chromovirus::chromo-outgroup INT_v_clade;name=INT;color=#b10026
Chr01	feature	polypeptide_conserved_region	21147538	21147673	.	+	.	ID=DOMAIN 139-5-0;Parent=TE_BASE 139;annot=Class_I::LTR::Ty3/gypsy::chromovirus::Tcn1 CHR_galadriel_Ppaten_sLTR3;name=CHD;color=#6a51a3
Chr01	feature	primer_binding_site	21142950	21142966	.	.	.	ID=PBS 139;Parent=TE_BASE 139;name=pbs;color=#c7e9c0
Chr01	feature	RR_tract	21148232	21148246	.	.	.	ID=PPT 139;Parent=TE_BASE 139;name=ppt;color=#41ab5d
Chr01	feature	long_terminal_repeat	21148246	21148526	.	.	.	ID=LTR RIGHT 139-0;Parent=TE_BASE 139;name=ltr right;color=#f032e6
Chr01	feature	long_terminal_repeat	21142632	21142912	.	.	.	ID=LTR LEFT 139-0;Parent=TE_BASE 139;name=ltr left;color=#f032e6
Chr01	feature	nested_repeat	20914639	20921012	.	.	.	ID=TE_BASE 140;name=TE_BASE 140;annot=Class_I::LTR::Ty3/gypsy::chromovirus::chromo-outgroup;color=#a9a9a9
Chr01	feature	repeat_fragment	20914639	20921012	.	.	.	ID=TE 140-0;Parent=TE_BASE 140;name=TE 140;color=#a9a9a9
Chr01	feature	polypeptide_conserved_region	20915619	20916315	.	+	.	ID=DOMAIN 140-0-0;Parent=TE_BASE 140;annot=Class_I::LTR::Ty3/gypsy::chromovirus::chromo-outgroup GAG_v_clade;name=GAG;color=#225ea8
Chr01	feature	polypeptide_conserved_region	20916530	20916800	.	+	.	ID=DOMAIN 140-1-0;Parent=TE_BASE 140;annot=Class_I::LTR::Ty3/gypsy::chromovirus::chromo-outgroup AP_v_clade;name=PROT;color=#ffeda0
Chr01	feature	polypeptide_conserved_region	20917150	20917747	.	+	.	ID=DOMAIN 140-2-0;Parent=TE_BASE 140;annot=Class_I::LTR::Ty3/gypsy::chromovirus::chromo-outgroup RT_v_clade;name=RT;color=#feb24c
Chr01	feature	polypeptide_conserved_region	20917992	20918352	.	+	.	ID=DOMAIN 140-3-0;Parent=TE_BASE 140;annot=Class_I::LTR::Ty3/gypsy::chromovirus::chromo-outgroup RNaseH_pyret;name=RH;color=#fc4e2a
Chr01	feature	polypeptide_conserved_region	20918649	20919609	.	+	.	ID=DOMAIN 140-4-0;Parent=TE_BASE 140;annot=Class_I::LTR::Ty3/gypsy::chromovirus::chromo-outgroup INT_v_clade;name=INT;color=#b10026
Chr01	feature	polypeptide_conserved_region	20919744	20919873	.	+	.	ID=DOMAIN 140-5-0;Parent=TE_BASE 140;annot=Class_I::LTR::Ty3/gypsy::chromovirus::Tcn1 CHR_galadriel_Ppaten_sLTR1;name=CHD;color=#6a51a3
Chr01	feature	RR_tract	20920446	20920460	.	.	.	ID=PPT 140;Parent=TE_BASE 140;name=ppt;color=#41ab5d
Chr01	feature	long_terminal_repeat	20920460	20921012	.	.	.	ID=LTR RIGHT 140-0;Parent=TE_BASE 140;name=ltr right;color=#f032e6
Chr01	feature	long_terminal_repeat	20914639	20915191	.	.	.	ID=LTR LEFT 140-0;Parent=TE_BASE 140;name=ltr left;color=#f032e6
Chr01	feature	target_site_duplication	20914634	20914638	.	.	.	ID=TSR LEFT 140;Parent=TE_BASE 140;name=tsr left;color=#333333
Chr01	feature	target_site_duplication	20921013	20921017	.	.	.	ID=TSR RIGHT 140;Parent=TE_BASE 140;name=tsr right;color=#333333
Chr01	feature	nested_repeat	20805740	20837802	.	.	.	ID=TE_BASE 141;name=TE_BASE 141;annot=Class_I::LTR::Ty3/gypsy::chromovirus::chromo-outgroup;color=#a9a9a9
Chr01	feature	repeat_fragment	20805740	20837802	.	.	.	ID=TE 141-0;Parent=TE_BASE 141;name=TE 141;color=#a9a9a9
Chr01	feature	polypeptide_conserved_region	20815109	20815805	.	-	.	ID=DOMAIN 141-0-0;Parent=TE_BASE 141;annot=Class_I::LTR::Ty3/gypsy::chromovirus::chromo-outgroup GAG_v_clade;name=GAG;color=#225ea8
Chr01	feature	polypeptide_conserved_region	20828653	20828923	.	+	.	ID=DOMAIN 141-1-0;Parent=TE_BASE 141;annot=Class_I::LTR::Ty3/gypsy::chromovirus::chromo-outgroup AP_v_clade;name=PROT;color=#ffeda0
Chr01	feature	polypeptide_conserved_region	20829274	20829970	.	+	.	ID=DOMAIN 141-2-0;Parent=TE_BASE 141;annot=Class_I::LTR::Ty3/gypsy::chromovirus::chromo-outgroup RT_v_clade;name=RT;color=#feb24c
Chr01	feature	polypeptide_conserved_region	20830114	20830474	.	+	.	ID=DOMAIN 141-3-0;Parent=TE_BASE 141;annot=Class_I::LTR::Ty3/gypsy::chromovirus::chromo-outgroup RNaseH_pyret;name=RH;color=#fc4e2a
Chr01	feature	polypeptide_conserved_region	20830771	20831731	.	+	.	ID=DOMAIN 141-4-0;Parent=TE_BASE 141;annot=Class_I::LTR::Ty3/gypsy::chromovirus::chromo-outgroup INT_v_clade;name=INT;color=#b10026
Chr01	feature	polypeptide_conserved_region	20831887	20831995	.	+	.	ID=DOMAIN 141-5-0;Parent=TE_BASE 141;annot=Class_I::LTR::Ty3/gypsy::chromovirus::Tcn1 CHR_galadriel_Ppaten_sLTR1;name=CHD;color=#6a51a3
Chr01	feature	primer_binding_site	20805839	20805856	.	.	.	ID=PBS 141;Parent=TE_BASE 141;name=ppt;color=#41ab5d
Chr01	feature	RR_tract	20837636	20837650	.	.	.	ID=PPT 141;Parent=TE_BASE 141;name=pbs;color=#c7e9c0
Chr01	feature	long_terminal_repeat	20837735	20837802	.	.	.	ID=LTR LEFT 141-0;Parent=TE_BASE 141;name=ltr left;color=#f032e6
Chr01	feature	long_terminal_repeat	20805740	20805808	.	.	.	ID=LTR RIGHT 141-0;Parent=TE_BASE 141;name=ltr right;color=#f032e6
Chr01	feature	nested_repeat	20703484	20709384	.	.	.	ID=TE_BASE 142;name=TE_BASE 142;annot=Class_I::LTR::Ty3/gypsy::chromovirus::chromo-outgroup;color=#a9a9a9
Chr01	feature	repeat_fragment	20703484	20709384	.	.	.	ID=TE 142-0;Parent=TE_BASE 142;name=TE 142;color=#a9a9a9
Chr01	feature	polypeptide_conserved_region	20704431	20705001	.	+	.	ID=DOMAIN 142-0-0;Parent=TE_BASE 142;annot=Class_I::LTR::Ty3/gypsy::chromovirus::chromo-outgroup GAG_v_clade;name=GAG;color=#225ea8
Chr01	feature	polypeptide_conserved_region	20705336	20705606	.	+	.	ID=DOMAIN 142-1-0;Parent=TE_BASE 142;annot=Class_I::LTR::Ty3/gypsy::chromovirus::chromo-outgroup AP_v_clade;name=PROT;color=#ffeda0
Chr01	feature	polypeptide_conserved_region	20705951	20706641	.	+	.	ID=DOMAIN 142-2-0;Parent=TE_BASE 142;annot=Class_I::LTR::Ty3/gypsy::chromovirus::chromo-outgroup RT_v_clade;name=RT;color=#feb24c
Chr01	feature	polypeptide_conserved_region	20706785	20707145	.	+	.	ID=DOMAIN 142-3-0;Parent=TE_BASE 142;annot=Class_I::LTR::Ty3/gypsy::chromovirus::chromo-outgroup RNaseH_pyret;name=RH;color=#fc4e2a
Chr01	feature	polypeptide_conserved_region	20707424	20708384	.	+	.	ID=DOMAIN 142-4-0;Parent=TE_BASE 142;annot=Class_I::LTR::Ty3/gypsy::chromovirus::chromo-outgroup INT_v_clade;name=INT;color=#b10026
Chr01	feature	polypeptide_conserved_region	20708504	20708651	.	+	.	ID=DOMAIN 142-5-0;Parent=TE_BASE 142;annot=Class_I::LTR::Ty3/gypsy::chromovirus::Tcn1 CHR_galadriel_Ppaten_sLTR3;name=CHD;color=#6a51a3
Chr01	feature	primer_binding_site	20703690	20703711	.	.	.	ID=PBS 142;Parent=TE_BASE 142;name=pbs;color=#c7e9c0
Chr01	feature	RR_tract	20709210	20709224	.	.	.	ID=PPT 142;Parent=TE_BASE 142;name=ppt;color=#41ab5d
Chr01	feature	long_terminal_repeat	20709224	20709384	.	.	.	ID=LTR RIGHT 142-0;Parent=TE_BASE 142;name=ltr right;color=#f032e6
Chr01	feature	long_terminal_repeat	20703484	20703620	.	.	.	ID=LTR LEFT 142-0;Parent=TE_BASE 142;name=ltr left;color=#f032e6
Chr01	feature	nested_repeat	20620281	20626817	.	.	.	ID=TE_BASE 143;name=TE_BASE 143;annot=Class_I::LTR::Ty3/gypsy::chromovirus::chromo-outgroup;color=#a9a9a9
Chr01	feature	repeat_fragment	20620281	20626817	.	.	.	ID=TE 143-0;Parent=TE_BASE 143;name=TE 143;color=#a9a9a9
Chr01	feature	polypeptide_conserved_region	20621337	20621484	.	-	.	ID=DOMAIN 143-0-0;Parent=TE_BASE 143;annot=Class_I::LTR::Ty3/gypsy::chromovirus::Tcn1 CHR_galadriel_Ppaten_sLTR3;name=CHD;color=#6a51a3
Chr01	feature	polypeptide_conserved_region	20621604	20622564	.	-	.	ID=DOMAIN 143-1-0;Parent=TE_BASE 143;annot=Class_I::LTR::Ty3/gypsy::chromovirus::chromo-outgroup INT_v_clade;name=INT;color=#b10026
Chr01	feature	polypeptide_conserved_region	20622843	20623203	.	-	.	ID=DOMAIN 143-2-0;Parent=TE_BASE 143;annot=Class_I::LTR::Ty3/gypsy::chromovirus::chromo-outgroup RNaseH_pyret;name=RH;color=#fc4e2a
Chr01	feature	polypeptide_conserved_region	20623347	20624037	.	-	.	ID=DOMAIN 143-3-0;Parent=TE_BASE 143;annot=Class_I::LTR::Ty3/gypsy::chromovirus::chromo-outgroup RT_v_clade;name=RT;color=#feb24c
Chr01	feature	polypeptide_conserved_region	20624382	20624652	.	-	.	ID=DOMAIN 143-4-0;Parent=TE_BASE 143;annot=Class_I::LTR::Ty3/gypsy::chromovirus::chromo-outgroup AP_v_clade;name=PROT;color=#ffeda0
Chr01	feature	polypeptide_conserved_region	20624855	20625434	.	-	.	ID=DOMAIN 143-5-0;Parent=TE_BASE 143;annot=Class_I::LTR::Ty3/gypsy::chromovirus::chromo-outgroup GAG_v_clade;name=GAG;color=#225ea8
Chr01	feature	long_terminal_repeat	20626343	20626817	.	.	.	ID=LTR LEFT 143-0;Parent=TE_BASE 143;name=ltr left;color=#f032e6
Chr01	feature	long_terminal_repeat	20620281	20620755	.	.	.	ID=LTR RIGHT 143-0;Parent=TE_BASE 143;name=ltr right;color=#f032e6
Chr01	feature	nested_repeat	20438680	20445052	.	.	.	ID=TE_BASE 144;name=TE_BASE 144;annot=Class_I::LTR::Ty3/gypsy::chromovirus::chromo-outgroup;color=#a9a9a9
Chr01	feature	repeat_fragment	20438680	20445052	.	.	.	ID=TE 144-0;Parent=TE_BASE 144;name=TE 144;color=#a9a9a9
Chr01	feature	polypeptide_conserved_region	20439854	20440355	.	+	.	ID=DOMAIN 144-0-0;Parent=TE_BASE 144;annot=Class_I::LTR::Ty3/gypsy::chromovirus::chromo-outgroup GAG_v_clade;name=GAG;color=#225ea8
Chr01	feature	polypeptide_conserved_region	20440570	20440840	.	+	.	ID=DOMAIN 144-1-0;Parent=TE_BASE 144;annot=Class_I::LTR::Ty3/gypsy::chromovirus::chromo-outgroup AP_v_clade;name=PROT;color=#ffeda0
Chr01	feature	polypeptide_conserved_region	20441191	20441887	.	+	.	ID=DOMAIN 144-2-0;Parent=TE_BASE 144;annot=Class_I::LTR::Ty3/gypsy::chromovirus::chromo-outgroup RT_v_clade;name=RT;color=#feb24c
Chr01	feature	polypeptide_conserved_region	20442031	20442391	.	+	.	ID=DOMAIN 144-3-0;Parent=TE_BASE 144;annot=Class_I::LTR::Ty3/gypsy::chromovirus::chromo-outgroup RNaseH_pyret;name=RH;color=#fc4e2a
Chr01	feature	polypeptide_conserved_region	20442688	20443648	.	+	.	ID=DOMAIN 144-4-0;Parent=TE_BASE 144;annot=Class_I::LTR::Ty3/gypsy::chromovirus::chromo-outgroup INT_v_clade;name=INT;color=#b10026
Chr01	feature	polypeptide_conserved_region	20443783	20443912	.	+	.	ID=DOMAIN 144-5-0;Parent=TE_BASE 144;annot=Class_I::LTR::Ty3/gypsy::chromovirus::Tcn1 CHR_galadriel_Ppaten_sLTR1;name=CHD;color=#6a51a3
Chr01	feature	RR_tract	20444486	20444500	.	.	.	ID=PPT 144;Parent=TE_BASE 144;name=ppt;color=#41ab5d
Chr01	feature	long_terminal_repeat	20444500	20445052	.	.	.	ID=LTR RIGHT 144-0;Parent=TE_BASE 144;name=ltr right;color=#f032e6
Chr01	feature	long_terminal_repeat	20438680	20439232	.	.	.	ID=LTR LEFT 144-0;Parent=TE_BASE 144;name=ltr left;color=#f032e6
Chr01	feature	nested_repeat	20422723	20437022	.	.	.	ID=TE_BASE 145;name=TE_BASE 145;annot=Class_I::LTR::Ty3/gypsy::chromovirus::chromo-outgroup;color=#a9a9a9
Chr01	feature	repeat_fragment	20422723	20437022	.	.	.	ID=TE 145-0;Parent=TE_BASE 145;name=TE 145;color=#a9a9a9
Chr01	feature	polypeptide_conserved_region	20423495	20423642	.	-	.	ID=DOMAIN 145-0-0;Parent=TE_BASE 145;annot=Class_I::LTR::Ty3/gypsy::chromovirus::Tcn1 CHR_galadriel_Ppaten_sLTR3;name=CHD;color=#6a51a3
Chr01	feature	polypeptide_conserved_region	20423762	20424722	.	-	.	ID=DOMAIN 145-1-0;Parent=TE_BASE 145;annot=Class_I::LTR::Ty3/gypsy::chromovirus::chromo-outgroup INT_v_clade;name=INT;color=#b10026
Chr01	feature	polypeptide_conserved_region	20425001	20425361	.	-	.	ID=DOMAIN 145-2-0;Parent=TE_BASE 145;annot=Class_I::LTR::Ty3/gypsy::chromovirus::chromo-outgroup RNaseH_maggy;name=RH;color=#fc4e2a
Chr01	feature	polypeptide_conserved_region	20434029	20434587	.	-	.	ID=DOMAIN 145-3-0;Parent=TE_BASE 145;annot=Class_I::LTR::Ty3/gypsy::chromovirus::chromo-outgroup RT_v_clade;name=RT;color=#feb24c
Chr01	feature	polypeptide_conserved_region	20434932	20435193	.	-	.	ID=DOMAIN 145-4-0;Parent=TE_BASE 145;annot=Class_I::LTR::Ty3/gypsy::chromovirus::chromo-outgroup AP_v_clade;name=PROT;color=#ffeda0
Chr01	feature	polypeptide_conserved_region	20435560	20436097	.	-	.	ID=DOMAIN 145-5-0;Parent=TE_BASE 145;annot=Class_I::LTR::Ty3/gypsy::chromovirus::chromo-outgroup GAG_v_clade;name=GAG;color=#225ea8
Chr01	feature	primer_binding_site	20422850	20422867	.	.	.	ID=PBS 145;Parent=TE_BASE 145;name=ppt;color=#41ab5d
Chr01	feature	RR_tract	20436895	20436909	.	.	.	ID=PPT 145;Parent=TE_BASE 145;name=pbs;color=#c7e9c0
Chr01	feature	long_terminal_repeat	20436924	20437022	.	.	.	ID=LTR LEFT 145-0;Parent=TE_BASE 145;name=ltr left;color=#f032e6
Chr01	feature	long_terminal_repeat	20422723	20422821	.	.	.	ID=LTR RIGHT 145-0;Parent=TE_BASE 145;name=ltr right;color=#f032e6
Chr01	feature	nested_repeat	20331673	20340059	.	.	.	ID=TE_BASE 146;name=TE_BASE 146;annot=Class_I::LTR::Ty3/gypsy::chromovirus::Tekay;color=#a9a9a9
Chr01	feature	repeat_fragment	20331673	20340059	.	.	.	ID=TE 146-0;Parent=TE_BASE 146;name=TE 146;color=#a9a9a9
Chr01	feature	polypeptide_conserved_region	20333108	20334092	.	-	.	ID=DOMAIN 146-0-0;Parent=TE_BASE 146;annot=Class_I::LTR::Ty3/gypsy::non-chromovirus::OTA::Ogre/Tat::Retand INT_tat;name=INT;color=#b10026
Chr01	feature	polypeptide_conserved_region	20334441	20334795	.	-	.	ID=DOMAIN 146-1-0;Parent=TE_BASE 146;annot=Class_I::LTR::Ty3/gypsy::non-chromovirus::non-chromo-outgroup RNaseH_17_6;name=RH;color=#fc4e2a
Chr01	feature	polypeptide_conserved_region	20334951	20335602	.	-	.	ID=DOMAIN 146-2-0;Parent=TE_BASE 146;annot=Class_I::LTR::Ty3/gypsy::chromovirus::Tekay RT_del;name=RT;color=#feb24c
Chr01	feature	long_terminal_repeat	20338857	20340059	.	.	.	ID=LTR LEFT 146-0;Parent=TE_BASE 146;name=ltr left;color=#f032e6
Chr01	feature	long_terminal_repeat	20331673	20332875	.	.	.	ID=LTR RIGHT 146-0;Parent=TE_BASE 146;name=ltr right;color=#f032e6
Chr01	feature	target_site_duplication	20331669	20331672	.	.	.	ID=TSR RIGHT 146;Parent=TE_BASE 146;name=tsr right;color=#333333
Chr01	feature	target_site_duplication	20340060	20340063	.	.	.	ID=TSR LEFT 146;Parent=TE_BASE 146;name=tsr left;color=#333333
Chr01	feature	nested_repeat	20166186	20171854	.	.	.	ID=TE_BASE 147;name=TE_BASE 147;annot=Class_I::LTR::Ty3/gypsy::chromovirus::chromo-outgroup;color=#a9a9a9
Chr01	feature	repeat_fragment	20166186	20171854	.	.	.	ID=TE 147-0;Parent=TE_BASE 147;name=TE 147;color=#a9a9a9
Chr01	feature	polypeptide_conserved_region	20166961	20167465	.	+	.	ID=DOMAIN 147-0-0;Parent=TE_BASE 147;annot=Class_I::LTR::Ty3/gypsy::chromovirus::chromo-outgroup GAG_v_clade;name=GAG;color=#225ea8
Chr01	feature	polypeptide_conserved_region	20167866	20168136	.	+	.	ID=DOMAIN 147-1-0;Parent=TE_BASE 147;annot=Class_I::LTR::Ty3/gypsy::chromovirus::chromo-outgroup AP_v_clade;name=PROT;color=#ffeda0
Chr01	feature	polypeptide_conserved_region	20168481	20169171	.	+	.	ID=DOMAIN 147-2-0;Parent=TE_BASE 147;annot=Class_I::LTR::Ty3/gypsy::chromovirus::chromo-outgroup RT_v_clade;name=RT;color=#feb24c
Chr01	feature	polypeptide_conserved_region	20169315	20169675	.	+	.	ID=DOMAIN 147-3-0;Parent=TE_BASE 147;annot=Class_I::LTR::Ty3/gypsy::chromovirus::chromo-outgroup RNaseH_pyret;name=RH;color=#fc4e2a
Chr01	feature	polypeptide_conserved_region	20169954	20170914	.	+	.	ID=DOMAIN 147-4-0;Parent=TE_BASE 147;annot=Class_I::LTR::Ty3/gypsy::chromovirus::chromo-outgroup INT_v_clade;name=INT;color=#b10026
Chr01	feature	polypeptide_conserved_region	20171052	20171181	.	+	.	ID=DOMAIN 147-5-0;Parent=TE_BASE 147;annot=Class_I::LTR::Ty3/gypsy::chromovirus::Tcn1 CHR_galadriel_Ppaten_sLTR3;name=CHD;color=#6a51a3
Chr01	feature	RR_tract	20171742	20171756	.	.	.	ID=PPT 147;Parent=TE_BASE 147;name=ppt;color=#41ab5d
Chr01	feature	long_terminal_repeat	20171796	20171854	.	.	.	ID=LTR RIGHT 147-0;Parent=TE_BASE 147;name=ltr right;color=#f032e6
Chr01	feature	long_terminal_repeat	20166186	20166244	.	.	.	ID=LTR LEFT 147-0;Parent=TE_BASE 147;name=ltr left;color=#f032e6
Chr01	feature	nested_repeat	20132941	20141498	.	.	.	ID=TE_BASE 148;name=TE_BASE 148;annot=Class_I::LTR::Ty3/gypsy::non-chromovirus::non-chromo-outgroup;color=#a9a9a9
Chr01	feature	repeat_fragment	20132941	20141498	.	.	.	ID=TE 148-0;Parent=TE_BASE 148;name=TE 148;color=#a9a9a9
Chr01	feature	polypeptide_conserved_region	20134363	20135383	.	-	.	ID=DOMAIN 148-0-0;Parent=TE_BASE 148;annot=Class_I::LTR::Ty3/gypsy::non-chromovirus::OTA::Athila INT_athila;name=INT;color=#b10026
Chr01	feature	polypeptide_conserved_region	20135755	20136100	.	-	.	ID=DOMAIN 148-1-0;Parent=TE_BASE 148;annot=Class_I::LTR::Ty3/gypsy::chromovirus::chromo-unclass RNaseH_gypsy;name=RH;color=#fc4e2a
Chr01	feature	polypeptide_conserved_region	20136265	20136934	.	-	.	ID=DOMAIN 148-2-0;Parent=TE_BASE 148;annot=Class_I::LTR::Ty3/gypsy::non-chromovirus::non-chromo-outgroup RT_osvaldo;name=RT;color=#feb24c
Chr01	feature	long_terminal_repeat	20140249	20141498	.	.	.	ID=LTR LEFT 148-0;Parent=TE_BASE 148;name=ltr left;color=#f032e6
Chr01	feature	long_terminal_repeat	20132941	20134190	.	.	.	ID=LTR RIGHT 148-0;Parent=TE_BASE 148;name=ltr right;color=#f032e6
Chr01	feature	target_site_duplication	20132937	20132940	.	.	.	ID=TSR RIGHT 148;Parent=TE_BASE 148;name=tsr right;color=#333333
Chr01	feature	target_site_duplication	20141499	20141502	.	.	.	ID=TSR LEFT 148;Parent=TE_BASE 148;name=tsr left;color=#333333
Chr01	feature	nested_repeat	20054085	20067491	.	.	.	ID=TE_BASE 149;name=TE_BASE 149;annot=Class_I::LTR::Ty3/gypsy::non-chromovirus::OTA::Athila;color=#a9a9a9
Chr01	feature	repeat_fragment	20054085	20067491	.	.	.	ID=TE 149-0;Parent=TE_BASE 149;name=TE 149;color=#a9a9a9
Chr01	feature	polypeptide_conserved_region	20061158	20061422	.	+	.	ID=DOMAIN 149-0-0;Parent=TE_BASE 149;annot=Class_I::LTR::Ty3/gypsy::non-chromovirus::OTA::Athila AP_athila;name=PROT;color=#ffeda0
Chr01	feature	polypeptide_conserved_region	20062298	20062973	.	+	.	ID=DOMAIN 149-1-0;Parent=TE_BASE 149;annot=Class_I::LTR::Ty3/gypsy::non-chromovirus::OTA::Athila RT_athila;name=RT;color=#feb24c
Chr01	feature	polypeptide_conserved_region	20063108	20063471	.	+	.	ID=DOMAIN 149-2-0;Parent=TE_BASE 149;annot=Class_I::LTR::Ty3/gypsy::non-chromovirus::OTA::Athila RNaseH_athila;name=RH;color=#fc4e2a
Chr01	feature	polypeptide_conserved_region	20063753	20064797	.	+	.	ID=DOMAIN 149-3-0;Parent=TE_BASE 149;annot=Class_I::LTR::Ty3/gypsy::non-chromovirus::OTA::Athila INT_athila;name=INT;color=#b10026
Chr01	feature	primer_binding_site	20056576	20056593	.	.	.	ID=PBS 149;Parent=TE_BASE 149;name=pbs;color=#c7e9c0
Chr01	feature	RR_tract	20064966	20064980	.	.	.	ID=PPT 149;Parent=TE_BASE 149;name=ppt;color=#41ab5d
Chr01	feature	long_terminal_repeat	20065059	20067491	.	.	.	ID=LTR RIGHT 149-0;Parent=TE_BASE 149;name=ltr right;color=#f032e6
Chr01	feature	long_terminal_repeat	20054085	20056570	.	.	.	ID=LTR LEFT 149-0;Parent=TE_BASE 149;name=ltr left;color=#f032e6
Chr01	feature	target_site_duplication	20054080	20054084	.	.	.	ID=TSR LEFT 149;Parent=TE_BASE 149;name=tsr left;color=#333333
Chr01	feature	target_site_duplication	20067492	20067496	.	.	.	ID=TSR RIGHT 149;Parent=TE_BASE 149;name=tsr right;color=#333333
Chr01	feature	nested_repeat	20010524	20016893	.	.	.	ID=TE_BASE 150;name=TE_BASE 150;annot=Class_I::LTR::Ty3/gypsy::chromovirus::chromo-outgroup;color=#a9a9a9
Chr01	feature	repeat_fragment	20010524	20016893	.	.	.	ID=TE 150-0;Parent=TE_BASE 150;name=TE 150;color=#a9a9a9
Chr01	feature	polypeptide_conserved_region	20011652	20011778	.	-	.	ID=DOMAIN 150-0-0;Parent=TE_BASE 150;annot=Class_I::LTR::Ty3/gypsy::chromovirus::Tcn1 CHR_galadriel_Ppaten_sLTR1;name=CHD;color=#6a51a3
Chr01	feature	polypeptide_conserved_region	20011916	20012876	.	-	.	ID=DOMAIN 150-1-0;Parent=TE_BASE 150;annot=Class_I::LTR::Ty3/gypsy::chromovirus::chromo-outgroup INT_v_clade;name=INT;color=#b10026
Chr01	feature	polypeptide_conserved_region	20013173	20013536	.	-	.	ID=DOMAIN 150-2-0;Parent=TE_BASE 150;annot=Class_I::LTR::Ty3/gypsy::chromovirus::chromo-outgroup RNaseH_maggy;name=RH;color=#fc4e2a
Chr01	feature	polypeptide_conserved_region	20013680	20014373	.	-	.	ID=DOMAIN 150-3-0;Parent=TE_BASE 150;annot=Class_I::LTR::Ty3/gypsy::chromovirus::chromo-outgroup RT_v_clade;name=RT;color=#feb24c
Chr01	feature	polypeptide_conserved_region	20014724	20014994	.	-	.	ID=DOMAIN 150-4-0;Parent=TE_BASE 150;annot=Class_I::LTR::Ty3/gypsy::chromovirus::chromo-outgroup AP_v_clade;name=PROT;color=#ffeda0
Chr01	feature	polypeptide_conserved_region	20015203	20015899	.	-	.	ID=DOMAIN 150-5-0;Parent=TE_BASE 150;annot=Class_I::LTR::Ty3/gypsy::chromovirus::chromo-outgroup GAG_v_clade;name=GAG;color=#225ea8
Chr01	feature	long_terminal_repeat	20016353	20016893	.	.	.	ID=LTR LEFT 150-0;Parent=TE_BASE 150;name=ltr left;color=#f032e6
Chr01	feature	long_terminal_repeat	20010524	20011064	.	.	.	ID=LTR RIGHT 150-0;Parent=TE_BASE 150;name=ltr right;color=#f032e6
Chr01	feature	nested_repeat	19942121	19948440	.	.	.	ID=TE_BASE 151;name=TE_BASE 151;annot=Class_I::LTR::Ty3/gypsy::chromovirus::chromo-outgroup;color=#a9a9a9
Chr01	feature	repeat_fragment	19942121	19948440	.	.	.	ID=TE 151-0;Parent=TE_BASE 151;name=TE 151;color=#a9a9a9
Chr01	feature	polypeptide_conserved_region	19943060	19943756	.	+	.	ID=DOMAIN 151-0-0;Parent=TE_BASE 151;annot=Class_I::LTR::Ty3/gypsy::chromovirus::chromo-outgroup GAG_v_clade;name=GAG;color=#225ea8
Chr01	feature	polypeptide_conserved_region	19943971	19944241	.	+	.	ID=DOMAIN 151-1-0;Parent=TE_BASE 151;annot=Class_I::LTR::Ty3/gypsy::chromovirus::chromo-outgroup AP_v_clade;name=PROT;color=#ffeda0
Chr01	feature	polypeptide_conserved_region	19944592	19945288	.	+	.	ID=DOMAIN 151-2-0;Parent=TE_BASE 151;annot=Class_I::LTR::Ty3/gypsy::chromovirus::chromo-outgroup RT_v_clade;name=RT;color=#feb24c
Chr01	feature	polypeptide_conserved_region	19945432	19945792	.	+	.	ID=DOMAIN 151-3-0;Parent=TE_BASE 151;annot=Class_I::LTR::Ty3/gypsy::chromovirus::chromo-outgroup RNaseH_pyret;name=RH;color=#fc4e2a
Chr01	feature	polypeptide_conserved_region	19946089	19947049	.	+	.	ID=DOMAIN 151-4-0;Parent=TE_BASE 151;annot=Class_I::LTR::Ty3/gypsy::chromovirus::chromo-outgroup INT_v_clade;name=INT;color=#b10026
Chr01	feature	polypeptide_conserved_region	19947184	19947313	.	+	.	ID=DOMAIN 151-5-0;Parent=TE_BASE 151;annot=Class_I::LTR::Ty3/gypsy::chromovirus::Tcn1 CHR_galadriel_Ppaten_sLTR1;name=CHD;color=#6a51a3
Chr01	feature	RR_tract	19947888	19947902	.	.	.	ID=PPT 151;Parent=TE_BASE 151;name=ppt;color=#41ab5d
Chr01	feature	long_terminal_repeat	19947929	19948440	.	.	.	ID=LTR RIGHT 151-0;Parent=TE_BASE 151;name=ltr right;color=#f032e6
Chr01	feature	long_terminal_repeat	19942121	19942632	.	.	.	ID=LTR LEFT 151-0;Parent=TE_BASE 151;name=ltr left;color=#f032e6
Chr01	feature	target_site_duplication	19942117	19942120	.	.	.	ID=TSR LEFT 151;Parent=TE_BASE 151;name=tsr left;color=#333333
Chr01	feature	target_site_duplication	19948441	19948444	.	.	.	ID=TSR RIGHT 151;Parent=TE_BASE 151;name=tsr right;color=#333333
Chr01	feature	nested_repeat	19727243	19755153	.	.	.	ID=TE_BASE 152;name=TE_BASE 152;annot=Class_I::LTR::Ty3/gypsy::chromovirus::chromo-outgroup;color=#a9a9a9
Chr01	feature	repeat_fragment	19727243	19755153	.	.	.	ID=TE 152-0;Parent=TE_BASE 152;name=TE 152;color=#a9a9a9
Chr01	feature	polypeptide_conserved_region	19744180	19744807	.	+	.	ID=DOMAIN 152-0-0;Parent=TE_BASE 152;annot=Class_I::LTR::Ty3/gypsy::chromovirus::chromo-outgroup GAG_v_clade;name=GAG;color=#225ea8
Chr01	feature	polypeptide_conserved_region	19745086	19745356	.	+	.	ID=DOMAIN 152-1-0;Parent=TE_BASE 152;annot=Class_I::LTR::Ty3/gypsy::chromovirus::chromo-outgroup AP_v_clade;name=PROT;color=#ffeda0
Chr01	feature	polypeptide_conserved_region	19745701	19746391	.	+	.	ID=DOMAIN 152-2-0;Parent=TE_BASE 152;annot=Class_I::LTR::Ty3/gypsy::chromovirus::chromo-outgroup RT_v_clade;name=RT;color=#feb24c
Chr01	feature	polypeptide_conserved_region	19746535	19746895	.	+	.	ID=DOMAIN 152-3-0;Parent=TE_BASE 152;annot=Class_I::LTR::Ty3/gypsy::chromovirus::chromo-outgroup RNaseH_maggy;name=RH;color=#fc4e2a
Chr01	feature	polypeptide_conserved_region	19747174	19748131	.	+	.	ID=DOMAIN 152-4-0;Parent=TE_BASE 152;annot=Class_I::LTR::Ty3/gypsy::chromovirus::chromo-outgroup INT_v_clade;name=INT;color=#b10026
Chr01	feature	polypeptide_conserved_region	19748254	19748401	.	+	.	ID=DOMAIN 152-5-0;Parent=TE_BASE 152;annot=Class_I::LTR::Ty3/gypsy::chromovirus::Tcn1 CHR_galadriel_Ppaten_sLTR3;name=CHD;color=#6a51a3
Chr01	feature	long_terminal_repeat	19753949	19755153	.	.	.	ID=LTR RIGHT 152-0;Parent=TE_BASE 152;name=ltr right;color=#f032e6
Chr01	feature	long_terminal_repeat	19727243	19728441	.	.	.	ID=LTR LEFT 152-0;Parent=TE_BASE 152;name=ltr left;color=#f032e6
Chr01	feature	nested_repeat	19562118	19568303	.	.	.	ID=TE_BASE 153;name=TE_BASE 153;annot=Class_I::LTR::Ty3/gypsy::chromovirus::chromo-outgroup;color=#a9a9a9
Chr01	feature	repeat_fragment	19562118	19568303	.	.	.	ID=TE 153-0;Parent=TE_BASE 153;name=TE 153;color=#a9a9a9
Chr01	feature	polypeptide_conserved_region	19563137	19563272	.	-	.	ID=DOMAIN 153-0-0;Parent=TE_BASE 153;annot=Class_I::LTR::Ty3/gypsy::chromovirus::Tcn1 CHR_galadriel_Ppaten_sLTR3;name=CHD;color=#6a51a3
Chr01	feature	polypeptide_conserved_region	19563404	19564364	.	-	.	ID=DOMAIN 153-1-0;Parent=TE_BASE 153;annot=Class_I::LTR::Ty3/gypsy::chromovirus::chromo-outgroup INT_v_clade;name=INT;color=#b10026
Chr01	feature	polypeptide_conserved_region	19564643	19565003	.	-	.	ID=DOMAIN 153-2-0;Parent=TE_BASE 153;annot=Class_I::LTR::Ty3/gypsy::chromovirus::chromo-outgroup RNaseH_pyret;name=RH;color=#fc4e2a
Chr01	feature	polypeptide_conserved_region	19565147	19565837	.	-	.	ID=DOMAIN 153-3-0;Parent=TE_BASE 153;annot=Class_I::LTR::Ty3/gypsy::chromovirus::chromo-outgroup RT_v_clade;name=RT;color=#feb24c
Chr01	feature	polypeptide_conserved_region	19566182	19566452	.	-	.	ID=DOMAIN 153-4-0;Parent=TE_BASE 153;annot=Class_I::LTR::Ty3/gypsy::chromovirus::chromo-outgroup AP_v_clade;name=PROT;color=#ffeda0
Chr01	feature	polypeptide_conserved_region	19566787	19567357	.	-	.	ID=DOMAIN 153-5-0;Parent=TE_BASE 153;annot=Class_I::LTR::Ty3/gypsy::chromovirus::chromo-outgroup GAG_v_clade;name=GAG;color=#225ea8
Chr01	feature	long_terminal_repeat	19567882	19568303	.	.	.	ID=LTR LEFT 153-0;Parent=TE_BASE 153;name=ltr left;color=#f032e6
Chr01	feature	long_terminal_repeat	19562118	19562563	.	.	.	ID=LTR RIGHT 153-0;Parent=TE_BASE 153;name=ltr right;color=#f032e6
Chr01	feature	target_site_duplication	19562113	19562117	.	.	.	ID=TSR RIGHT 153;Parent=TE_BASE 153;name=tsr right;color=#333333
Chr01	feature	target_site_duplication	19568304	19568308	.	.	.	ID=TSR LEFT 153;Parent=TE_BASE 153;name=tsr left;color=#333333
Chr01	feature	nested_repeat	19430518	19436918	.	.	.	ID=TE_BASE 154;name=TE_BASE 154;annot=Class_I::LTR::Ty3/gypsy::chromovirus::chromo-outgroup;color=#a9a9a9
Chr01	feature	repeat_fragment	19430518	19436918	.	.	.	ID=TE 154-0;Parent=TE_BASE 154;name=TE 154;color=#a9a9a9
Chr01	feature	polypeptide_conserved_region	19431508	19432180	.	+	.	ID=DOMAIN 154-0-0;Parent=TE_BASE 154;annot=Class_I::LTR::Ty3/gypsy::chromovirus::chromo-outgroup GAG_v_clade;name=GAG;color=#225ea8
Chr01	feature	polypeptide_conserved_region	19432421	19432691	.	+	.	ID=DOMAIN 154-1-0;Parent=TE_BASE 154;annot=Class_I::LTR::Ty3/gypsy::chromovirus::chromo-outgroup AP_v_clade;name=PROT;color=#ffeda0
Chr01	feature	polypeptide_conserved_region	19433048	19433738	.	+	.	ID=DOMAIN 154-2-0;Parent=TE_BASE 154;annot=Class_I::LTR::Ty3/gypsy::chromovirus::chromo-outgroup RT_v_clade;name=RT;color=#feb24c
Chr01	feature	polypeptide_conserved_region	19433882	19434242	.	+	.	ID=DOMAIN 154-3-0;Parent=TE_BASE 154;annot=Class_I::LTR::Ty3/gypsy::chromovirus::chromo-outgroup RNaseH_pyret;name=RH;color=#fc4e2a
Chr01	feature	polypeptide_conserved_region	19434539	19435499	.	+	.	ID=DOMAIN 154-4-0;Parent=TE_BASE 154;annot=Class_I::LTR::Ty3/gypsy::chromovirus::chromo-outgroup INT_v_clade;name=INT;color=#b10026
Chr01	feature	polypeptide_conserved_region	19435637	19435766	.	+	.	ID=DOMAIN 154-5-0;Parent=TE_BASE 154;annot=Class_I::LTR::Ty3/gypsy::chromovirus::Tcn1 CHR_galadriel_Ppaten_sLTR3;name=CHD;color=#6a51a3
Chr01	feature	long_terminal_repeat	19436349	19436918	.	.	.	ID=LTR RIGHT 154-0;Parent=TE_BASE 154;name=ltr right;color=#f032e6
Chr01	feature	long_terminal_repeat	19430518	19431088	.	.	.	ID=LTR LEFT 154-0;Parent=TE_BASE 154;name=ltr left;color=#f032e6
Chr01	feature	nested_repeat	19370179	19375437	.	.	.	ID=TE_BASE 155;name=TE_BASE 155;annot=Class_I::LTR::Ty1/copia::Tork;color=#a9a9a9
Chr01	feature	repeat_fragment	19370179	19375437	.	.	.	ID=TE 155-0;Parent=TE_BASE 155;name=TE 155;color=#a9a9a9
Chr01	feature	polypeptide_conserved_region	19370615	19370906	.	-	.	ID=DOMAIN 155-0-0;Parent=TE_BASE 155;annot=Class_I::LTR::Ty1/copia::Ivana RNaseH_oryco;name=RH;color=#fc4e2a
Chr01	feature	polypeptide_conserved_region	19371322	19372015	.	-	.	ID=DOMAIN 155-1-0;Parent=TE_BASE 155;annot=Class_I::LTR::Ty1/copia::Tork RT_tork;name=RT;color=#feb24c
Chr01	feature	polypeptide_conserved_region	19372757	19373384	.	-	.	ID=DOMAIN 155-2-0;Parent=TE_BASE 155;annot=Class_I::LTR::Ty1/copia::Ivana INT_oryco;name=INT;color=#b10026
Chr01	feature	primer_binding_site	19370339	19370358	.	.	.	ID=PBS 155;Parent=TE_BASE 155;name=ppt;color=#41ab5d
Chr01	feature	RR_tract	19375237	19375251	.	.	.	ID=PPT 155;Parent=TE_BASE 155;name=pbs;color=#c7e9c0
Chr01	feature	long_terminal_repeat	19375292	19375437	.	.	.	ID=LTR LEFT 155-0;Parent=TE_BASE 155;name=ltr left;color=#f032e6
Chr01	feature	long_terminal_repeat	19370179	19370324	.	.	.	ID=LTR RIGHT 155-0;Parent=TE_BASE 155;name=ltr right;color=#f032e6
Chr01	feature	nested_repeat	19323429	19329780	.	.	.	ID=TE_BASE 156;name=TE_BASE 156;annot=Class_I::LTR::Ty3/gypsy::chromovirus::chromo-outgroup;color=#a9a9a9
Chr01	feature	repeat_fragment	19323429	19329780	.	.	.	ID=TE 156-0;Parent=TE_BASE 156;name=TE 156;color=#a9a9a9
Chr01	feature	polypeptide_conserved_region	19324557	19324686	.	-	.	ID=DOMAIN 156-0-0;Parent=TE_BASE 156;annot=Class_I::LTR::Ty3/gypsy::chromovirus::Tcn1 CHR_galadriel_Ppaten_sLTR1;name=CHD;color=#6a51a3
Chr01	feature	polypeptide_conserved_region	19324821	19325781	.	-	.	ID=DOMAIN 156-1-0;Parent=TE_BASE 156;annot=Class_I::LTR::Ty3/gypsy::chromovirus::chromo-outgroup INT_v_clade;name=INT;color=#b10026
Chr01	feature	polypeptide_conserved_region	19326078	19326441	.	-	.	ID=DOMAIN 156-2-0;Parent=TE_BASE 156;annot=Class_I::LTR::Ty3/gypsy::chromovirus::chromo-outgroup RNaseH_maggy;name=RH;color=#fc4e2a
Chr01	feature	polypeptide_conserved_region	19326582	19327278	.	-	.	ID=DOMAIN 156-3-0;Parent=TE_BASE 156;annot=Class_I::LTR::Ty3/gypsy::chromovirus::chromo-outgroup RT_v_clade;name=RT;color=#feb24c
Chr01	feature	polypeptide_conserved_region	19327629	19327899	.	-	.	ID=DOMAIN 156-4-0;Parent=TE_BASE 156;annot=Class_I::LTR::Ty3/gypsy::chromovirus::chromo-outgroup AP_v_clade;name=PROT;color=#ffeda0
Chr01	feature	polypeptide_conserved_region	19328108	19328807	.	-	.	ID=DOMAIN 156-5-0;Parent=TE_BASE 156;annot=Class_I::LTR::Ty3/gypsy::chromovirus::chromo-outgroup GAG_v_clade;name=GAG;color=#225ea8
Chr01	feature	long_terminal_repeat	19329240	19329780	.	.	.	ID=LTR LEFT 156-0;Parent=TE_BASE 156;name=ltr left;color=#f032e6
Chr01	feature	long_terminal_repeat	19323429	19323969	.	.	.	ID=LTR RIGHT 156-0;Parent=TE_BASE 156;name=ltr right;color=#f032e6
Chr01	feature	target_site_duplication	19323424	19323428	.	.	.	ID=TSR RIGHT 156;Parent=TE_BASE 156;name=tsr right;color=#333333
Chr01	feature	target_site_duplication	19329781	19329785	.	.	.	ID=TSR LEFT 156;Parent=TE_BASE 156;name=tsr left;color=#333333
Chr01	feature	nested_repeat	19254380	19261872	.	.	.	ID=TE_BASE 157;name=TE_BASE 157;annot=Class_I::LTR::Ty3/gypsy::non-chromovirus::non-chromo-outgroup;color=#a9a9a9
Chr01	feature	repeat_fragment	19254380	19261872	.	.	.	ID=TE 157-0;Parent=TE_BASE 157;name=TE 157;color=#a9a9a9
Chr01	feature	polypeptide_conserved_region	19255879	19256866	.	-	.	ID=DOMAIN 157-0-0;Parent=TE_BASE 157;annot=Class_I::LTR::Ty3/gypsy::non-chromovirus::OTA::Ogre/Tat::Retand INT_tat;name=INT;color=#b10026
Chr01	feature	polypeptide_conserved_region	19257211	19257565	.	-	.	ID=DOMAIN 157-1-0;Parent=TE_BASE 157;annot=Class_I::LTR::Ty3/gypsy::non-chromovirus::non-chromo-outgroup RNaseH_17_6;name=RH;color=#fc4e2a
Chr01	feature	primer_binding_site	19255646	19255666	.	.	.	ID=PBS 157;Parent=TE_BASE 157;name=ppt;color=#41ab5d
Chr01	feature	RR_tract	19260536	19260550	.	.	.	ID=PPT 157;Parent=TE_BASE 157;name=pbs;color=#c7e9c0
Chr01	feature	long_terminal_repeat	19260606	19261872	.	.	.	ID=LTR LEFT 157-0;Parent=TE_BASE 157;name=ltr left;color=#f032e6
Chr01	feature	long_terminal_repeat	19254380	19255646	.	.	.	ID=LTR RIGHT 157-0;Parent=TE_BASE 157;name=ltr right;color=#f032e6
Chr01	feature	target_site_duplication	19254376	19254379	.	.	.	ID=TSR RIGHT 157;Parent=TE_BASE 157;name=tsr right;color=#333333
Chr01	feature	target_site_duplication	19261873	19261876	.	.	.	ID=TSR LEFT 157;Parent=TE_BASE 157;name=tsr left;color=#333333
Chr01	feature	nested_repeat	19247118	19253043	.	.	.	ID=TE_BASE 158;name=TE_BASE 158;annot=Class_I::LTR::Ty3/gypsy::chromovirus::chromo-outgroup;color=#a9a9a9
Chr01	feature	repeat_fragment	19247118	19253043	.	.	.	ID=TE 158-0;Parent=TE_BASE 158;name=TE 158;color=#a9a9a9
Chr01	feature	polypeptide_conserved_region	19248092	19248791	.	+	.	ID=DOMAIN 158-0-0;Parent=TE_BASE 158;annot=Class_I::LTR::Ty3/gypsy::chromovirus::chromo-outgroup GAG_v_clade;name=GAG;color=#225ea8
Chr01	feature	polypeptide_conserved_region	19249006	19249276	.	+	.	ID=DOMAIN 158-1-0;Parent=TE_BASE 158;annot=Class_I::LTR::Ty3/gypsy::chromovirus::chromo-outgroup AP_v_clade;name=PROT;color=#ffeda0
Chr01	feature	polypeptide_conserved_region	19249624	19250320	.	+	.	ID=DOMAIN 158-2-0;Parent=TE_BASE 158;annot=Class_I::LTR::Ty3/gypsy::chromovirus::chromo-outgroup RT_v_clade;name=RT;color=#feb24c
Chr01	feature	polypeptide_conserved_region	19250467	19250827	.	+	.	ID=DOMAIN 158-3-0;Parent=TE_BASE 158;annot=Class_I::LTR::Ty3/gypsy::chromovirus::chromo-outgroup RNaseH_pyret;name=RH;color=#fc4e2a
Chr01	feature	polypeptide_conserved_region	19251371	19252079	.	+	.	ID=DOMAIN 158-4-0;Parent=TE_BASE 158;annot=Class_I::LTR::Ty3/gypsy::chromovirus::chromo-outgroup INT_v_clade;name=INT;color=#b10026
Chr01	feature	polypeptide_conserved_region	19252202	19252346	.	+	.	ID=DOMAIN 158-5-0;Parent=TE_BASE 158;annot=Class_I::LTR::Ty3/gypsy::chromovirus::Tcn1 CHR_galadriel_Ppaten_sLTR1;name=CHD;color=#6a51a3
Chr01	feature	primer_binding_site	19247280	19247299	.	.	.	ID=PBS 158;Parent=TE_BASE 158;name=pbs;color=#c7e9c0
Chr01	feature	RR_tract	19252921	19252935	.	.	.	ID=PPT 158;Parent=TE_BASE 158;name=ppt;color=#41ab5d
Chr01	feature	long_terminal_repeat	19252938	19253043	.	.	.	ID=LTR RIGHT 158-0;Parent=TE_BASE 158;name=ltr right;color=#f032e6
Chr01	feature	long_terminal_repeat	19247118	19247223	.	.	.	ID=LTR LEFT 158-0;Parent=TE_BASE 158;name=ltr left;color=#f032e6
Chr01	feature	nested_repeat	19232488	19240198	.	.	.	ID=TE_BASE 159;name=TE_BASE 159;annot=Class_I::LTR::Ty3/gypsy::chromovirus::Tekay;color=#a9a9a9
Chr01	feature	repeat_fragment	19232488	19240198	.	.	.	ID=TE 159-0;Parent=TE_BASE 159;name=TE 159;color=#a9a9a9
Chr01	feature	polypeptide_conserved_region	19236145	19236796	.	+	.	ID=DOMAIN 159-0-0;Parent=TE_BASE 159;annot=Class_I::LTR::Ty3/gypsy::chromovirus::Tekay RT_del;name=RT;color=#feb24c
Chr01	feature	polypeptide_conserved_region	19236997	19237351	.	+	.	ID=DOMAIN 159-1-0;Parent=TE_BASE 159;annot=Class_I::LTR::Ty3/gypsy::non-chromovirus::non-chromo-outgroup RNaseH_17_6;name=RH;color=#fc4e2a
Chr01	feature	polypeptide_conserved_region	19237681	19238668	.	+	.	ID=DOMAIN 159-2-0;Parent=TE_BASE 159;annot=Class_I::LTR::Ty3/gypsy::non-chromovirus::OTA::Ogre/Tat::Retand INT_tat;name=INT;color=#b10026
Chr01	feature	primer_binding_site	19233772	19233786	.	.	.	ID=PBS 159;Parent=TE_BASE 159;name=pbs;color=#c7e9c0
Chr01	feature	RR_tract	19238837	19238851	.	.	.	ID=PPT 159;Parent=TE_BASE 159;name=ppt;color=#41ab5d
Chr01	feature	long_terminal_repeat	19238921	19240198	.	.	.	ID=LTR RIGHT 159-0;Parent=TE_BASE 159;name=ltr right;color=#f032e6
Chr01	feature	long_terminal_repeat	19232488	19233765	.	.	.	ID=LTR LEFT 159-0;Parent=TE_BASE 159;name=ltr left;color=#f032e6
Chr01	feature	target_site_duplication	19232484	19232487	.	.	.	ID=TSR LEFT 159;Parent=TE_BASE 159;name=tsr left;color=#333333
Chr01	feature	target_site_duplication	19240199	19240202	.	.	.	ID=TSR RIGHT 159;Parent=TE_BASE 159;name=tsr right;color=#333333
Chr01	feature	nested_repeat	19198065	19206574	.	.	.	ID=TE_BASE 160;name=TE_BASE 160;annot=Class_I::LTR::Ty3/gypsy::chromovirus::Tekay;color=#a9a9a9
Chr01	feature	repeat_fragment	19198065	19206574	.	.	.	ID=TE 160-0;Parent=TE_BASE 160;name=TE 160;color=#a9a9a9
Chr01	feature	polypeptide_conserved_region	19199609	19200524	.	-	.	ID=DOMAIN 160-0-0;Parent=TE_BASE 160;annot=Class_I::LTR::Ty3/gypsy::non-chromovirus::OTA::Ogre/Tat::Retand INT_tat;name=INT;color=#b10026
Chr01	feature	polypeptide_conserved_region	19200893	19201247	.	-	.	ID=DOMAIN 160-1-0;Parent=TE_BASE 160;annot=Class_I::LTR::Ty3/gypsy::non-chromovirus::non-chromo-outgroup RNaseH_17_6;name=RH;color=#fc4e2a
Chr01	feature	polypeptide_conserved_region	19201403	19202048	.	-	.	ID=DOMAIN 160-2-0;Parent=TE_BASE 160;annot=Class_I::LTR::Ty3/gypsy::chromovirus::Tekay RT_del;name=RT;color=#feb24c
Chr01	feature	long_terminal_repeat	19205308	19206574	.	.	.	ID=LTR LEFT 160-0;Parent=TE_BASE 160;name=ltr left;color=#f032e6
Chr01	feature	long_terminal_repeat	19198065	19199330	.	.	.	ID=LTR RIGHT 160-0;Parent=TE_BASE 160;name=ltr right;color=#f032e6
Chr01	feature	target_site_duplication	19198061	19198064	.	.	.	ID=TSR RIGHT 160;Parent=TE_BASE 160;name=tsr right;color=#333333
Chr01	feature	target_site_duplication	19206575	19206578	.	.	.	ID=TSR LEFT 160;Parent=TE_BASE 160;name=tsr left;color=#333333
Chr01	feature	nested_repeat	19157726	19166386	.	.	.	ID=TE_BASE 161;name=TE_BASE 161;annot=Class_I::LTR::Ty3/gypsy::chromovirus::Tekay;color=#a9a9a9
Chr01	feature	repeat_fragment	19157726	19166386	.	.	.	ID=TE 161-0;Parent=TE_BASE 161;name=TE 161;color=#a9a9a9
Chr01	feature	polypeptide_conserved_region	19159298	19160273	.	-	.	ID=DOMAIN 161-0-0;Parent=TE_BASE 161;annot=Class_I::LTR::Ty3/gypsy::non-chromovirus::OTA::Ogre/Tat::Retand INT_tat;name=INT;color=#b10026
Chr01	feature	polypeptide_conserved_region	19160633	19160984	.	-	.	ID=DOMAIN 161-1-0;Parent=TE_BASE 161;annot=Class_I::LTR::Ty3/gypsy::non-chromovirus::non-chromo-outgroup RNaseH_17_6;name=RH;color=#fc4e2a
Chr01	feature	polypeptide_conserved_region	19161140	19161791	.	-	.	ID=DOMAIN 161-2-0;Parent=TE_BASE 161;annot=Class_I::LTR::Ty3/gypsy::chromovirus::Tekay RT_del;name=RT;color=#feb24c
Chr01	feature	primer_binding_site	19159108	19159127	.	.	.	ID=PBS 161;Parent=TE_BASE 161;name=ppt;color=#41ab5d
Chr01	feature	RR_tract	19164976	19164990	.	.	.	ID=PPT 161;Parent=TE_BASE 161;name=pbs;color=#c7e9c0
Chr01	feature	long_terminal_repeat	19165045	19166386	.	.	.	ID=LTR LEFT 161-0;Parent=TE_BASE 161;name=ltr left;color=#f032e6
Chr01	feature	long_terminal_repeat	19157726	19159065	.	.	.	ID=LTR RIGHT 161-0;Parent=TE_BASE 161;name=ltr right;color=#f032e6
Chr01	feature	target_site_duplication	19157722	19157725	.	.	.	ID=TSR RIGHT 161;Parent=TE_BASE 161;name=tsr right;color=#333333
Chr01	feature	target_site_duplication	19166387	19166390	.	.	.	ID=TSR LEFT 161;Parent=TE_BASE 161;name=tsr left;color=#333333
Chr01	feature	nested_repeat	19138551	19148472	.	.	.	ID=TE_BASE 162;name=TE_BASE 162;annot=Class_I::LTR::Ty3/gypsy::non-chromovirus::OTA::Athila;color=#a9a9a9
Chr01	feature	repeat_fragment	19138551	19148472	.	.	.	ID=TE 162-0;Parent=TE_BASE 162;name=TE 162;color=#a9a9a9
Chr01	feature	polypeptide_conserved_region	19141385	19142417	.	-	.	ID=DOMAIN 162-0-0;Parent=TE_BASE 162;annot=Class_I::LTR::Ty3/gypsy::non-chromovirus::OTA::Athila INT_athila;name=INT;color=#b10026
Chr01	feature	polypeptide_conserved_region	19142714	19143074	.	-	.	ID=DOMAIN 162-1-0;Parent=TE_BASE 162;annot=Class_I::LTR::Ty3/gypsy::non-chromovirus::OTA::Athila RNaseH_athila;name=RH;color=#fc4e2a
Chr01	feature	polypeptide_conserved_region	19143227	19143902	.	-	.	ID=DOMAIN 162-2-0;Parent=TE_BASE 162;annot=Class_I::LTR::Ty3/gypsy::non-chromovirus::OTA::Athila RT_athila;name=RT;color=#feb24c
Chr01	feature	polypeptide_conserved_region	19144556	19144838	.	-	.	ID=DOMAIN 162-3-0;Parent=TE_BASE 162;annot=Class_I::LTR::Ty3/gypsy::non-chromovirus::OTA::Athila AP_athila;name=PROT;color=#ffeda0
Chr01	feature	long_terminal_repeat	19147763	19148472	.	.	.	ID=LTR LEFT 162-0;Parent=TE_BASE 162;name=ltr left;color=#f032e6
Chr01	feature	long_terminal_repeat	19138551	19139260	.	.	.	ID=LTR RIGHT 162-0;Parent=TE_BASE 162;name=ltr right;color=#f032e6
Chr01	feature	target_site_duplication	19138546	19138550	.	.	.	ID=TSR RIGHT 162;Parent=TE_BASE 162;name=tsr right;color=#333333
Chr01	feature	target_site_duplication	19148473	19148477	.	.	.	ID=TSR LEFT 162;Parent=TE_BASE 162;name=tsr left;color=#333333
Chr01	feature	nested_repeat	19110319	19134956	.	.	.	ID=TE_BASE 163;name=TE_BASE 163;annot=Class_I::LTR::Ty3/gypsy::chromovirus::Tekay;color=#a9a9a9
Chr01	feature	repeat_fragment	19110319	19134956	.	.	.	ID=TE 163-0;Parent=TE_BASE 163;name=TE 163;color=#a9a9a9
Chr01	feature	polypeptide_conserved_region	19121759	19122410	.	+	.	ID=DOMAIN 163-0-0;Parent=TE_BASE 163;annot=Class_I::LTR::Ty3/gypsy::chromovirus::Tekay RT_del;name=RT;color=#feb24c
Chr01	feature	polypeptide_conserved_region	19126326	19126683	.	+	.	ID=DOMAIN 163-1-0;Parent=TE_BASE 163;annot=Class_I::LTR::Ty3/gypsy::non-chromovirus::OTA::Athila RNaseH_athila;name=RH;color=#fc4e2a
Chr01	feature	polypeptide_conserved_region	19126977	19127640	.	+	.	ID=DOMAIN 163-2-0;Parent=TE_BASE 163;annot=Class_I::LTR::Ty3/gypsy::non-chromovirus::OTA::Athila INT_athila;name=INT;color=#b10026
Chr01	feature	RR_tract	19134182	19134196	.	.	.	ID=PPT 163;Parent=TE_BASE 163;name=ppt;color=#41ab5d
Chr01	feature	long_terminal_repeat	19134198	19134956	.	.	.	ID=LTR RIGHT 163-0;Parent=TE_BASE 163;name=ltr right;color=#f032e6
Chr01	feature	long_terminal_repeat	19110319	19111080	.	.	.	ID=LTR LEFT 163-0;Parent=TE_BASE 163;name=ltr left;color=#f032e6
Chr01	feature	target_site_duplication	19110314	19110318	.	.	.	ID=TSR LEFT 163;Parent=TE_BASE 163;name=tsr left;color=#333333
Chr01	feature	target_site_duplication	19134957	19134961	.	.	.	ID=TSR RIGHT 163;Parent=TE_BASE 163;name=tsr right;color=#333333
Chr01	feature	nested_repeat	19102896	19109265	.	.	.	ID=TE_BASE 164;name=TE_BASE 164;annot=Class_I::LTR::Ty3/gypsy::chromovirus::chromo-outgroup;color=#a9a9a9
Chr01	feature	repeat_fragment	19102896	19109265	.	.	.	ID=TE 164-0;Parent=TE_BASE 164;name=TE 164;color=#a9a9a9
Chr01	feature	polypeptide_conserved_region	19104036	19104165	.	-	.	ID=DOMAIN 164-0-0;Parent=TE_BASE 164;annot=Class_I::LTR::Ty3/gypsy::chromovirus::Tcn1 CHR_galadriel_Ppaten_sLTR1;name=CHD;color=#6a51a3
Chr01	feature	polypeptide_conserved_region	19104300	19105260	.	-	.	ID=DOMAIN 164-1-0;Parent=TE_BASE 164;annot=Class_I::LTR::Ty3/gypsy::chromovirus::chromo-outgroup INT_v_clade;name=INT;color=#b10026
Chr01	feature	polypeptide_conserved_region	19105555	19105915	.	-	.	ID=DOMAIN 164-2-0;Parent=TE_BASE 164;annot=Class_I::LTR::Ty3/gypsy::chromovirus::chromo-outgroup RNaseH_maggy;name=RH;color=#fc4e2a
Chr01	feature	polypeptide_conserved_region	19106058	19106754	.	-	.	ID=DOMAIN 164-3-0;Parent=TE_BASE 164;annot=Class_I::LTR::Ty3/gypsy::chromovirus::chromo-outgroup RT_v_clade;name=RT;color=#feb24c
Chr01	feature	polypeptide_conserved_region	19107105	19107375	.	-	.	ID=DOMAIN 164-4-0;Parent=TE_BASE 164;annot=Class_I::LTR::Ty3/gypsy::chromovirus::chromo-outgroup AP_v_clade;name=PROT;color=#ffeda0
Chr01	feature	polypeptide_conserved_region	19107584	19108280	.	-	.	ID=DOMAIN 164-5-0;Parent=TE_BASE 164;annot=Class_I::LTR::Ty3/gypsy::chromovirus::chromo-outgroup GAG_v_clade;name=GAG;color=#225ea8
Chr01	feature	long_terminal_repeat	19108713	19109265	.	.	.	ID=LTR LEFT 164-0;Parent=TE_BASE 164;name=ltr left;color=#f032e6
Chr01	feature	long_terminal_repeat	19102896	19103448	.	.	.	ID=LTR RIGHT 164-0;Parent=TE_BASE 164;name=ltr right;color=#f032e6
Chr01	feature	nested_repeat	19054541	19060912	.	.	.	ID=TE_BASE 165;name=TE_BASE 165;annot=Class_I::LTR::Ty3/gypsy::chromovirus::chromo-outgroup;color=#a9a9a9
Chr01	feature	repeat_fragment	19054541	19060912	.	.	.	ID=TE 165-0;Parent=TE_BASE 165;name=TE 165;color=#a9a9a9
Chr01	feature	polypeptide_conserved_region	19055681	19055810	.	-	.	ID=DOMAIN 165-0-0;Parent=TE_BASE 165;annot=Class_I::LTR::Ty3/gypsy::chromovirus::Tcn1 CHR_galadriel_Ppaten_sLTR1;name=CHD;color=#6a51a3
Chr01	feature	polypeptide_conserved_region	19055945	19056905	.	-	.	ID=DOMAIN 165-1-0;Parent=TE_BASE 165;annot=Class_I::LTR::Ty3/gypsy::chromovirus::chromo-outgroup INT_v_clade;name=INT;color=#b10026
Chr01	feature	polypeptide_conserved_region	19057202	19057562	.	-	.	ID=DOMAIN 165-2-0;Parent=TE_BASE 165;annot=Class_I::LTR::Ty3/gypsy::chromovirus::chromo-outgroup RNaseH_pyret;name=RH;color=#fc4e2a
Chr01	feature	polypeptide_conserved_region	19057706	19058402	.	-	.	ID=DOMAIN 165-3-0;Parent=TE_BASE 165;annot=Class_I::LTR::Ty3/gypsy::chromovirus::chromo-outgroup RT_v_clade;name=RT;color=#feb24c
Chr01	feature	polypeptide_conserved_region	19058752	19059022	.	-	.	ID=DOMAIN 165-4-0;Parent=TE_BASE 165;annot=Class_I::LTR::Ty3/gypsy::chromovirus::chromo-outgroup AP_v_clade;name=PROT;color=#ffeda0
Chr01	feature	polypeptide_conserved_region	19059231	19059927	.	-	.	ID=DOMAIN 165-5-0;Parent=TE_BASE 165;annot=Class_I::LTR::Ty3/gypsy::chromovirus::chromo-outgroup GAG_v_clade;name=GAG;color=#225ea8
Chr01	feature	long_terminal_repeat	19060360	19060912	.	.	.	ID=LTR LEFT 165-0;Parent=TE_BASE 165;name=ltr left;color=#f032e6
Chr01	feature	long_terminal_repeat	19054541	19055093	.	.	.	ID=LTR RIGHT 165-0;Parent=TE_BASE 165;name=ltr right;color=#f032e6
Chr01	feature	target_site_duplication	19054536	19054540	.	.	.	ID=TSR RIGHT 165;Parent=TE_BASE 165;name=tsr right;color=#333333
Chr01	feature	target_site_duplication	19060913	19060917	.	.	.	ID=TSR LEFT 165;Parent=TE_BASE 165;name=tsr left;color=#333333
Chr01	feature	nested_repeat	18927532	18933884	.	.	.	ID=TE_BASE 167;name=TE_BASE 167;annot=Class_I::LTR::Ty3/gypsy::chromovirus::chromo-outgroup;color=#a9a9a9
Chr01	feature	repeat_fragment	18927532	18933884	.	.	.	ID=TE 167-0;Parent=TE_BASE 167;name=TE 167;color=#a9a9a9
Chr01	feature	polypeptide_conserved_region	18928661	18928790	.	-	.	ID=DOMAIN 167-0-0;Parent=TE_BASE 167;annot=Class_I::LTR::Ty3/gypsy::chromovirus::Tcn1 CHR_galadriel_Ppaten_sLTR1;name=CHD;color=#6a51a3
Chr01	feature	polypeptide_conserved_region	18928925	18929885	.	-	.	ID=DOMAIN 167-1-0;Parent=TE_BASE 167;annot=Class_I::LTR::Ty3/gypsy::chromovirus::chromo-outgroup INT_v_clade;name=INT;color=#b10026
Chr01	feature	polypeptide_conserved_region	18930182	18930545	.	-	.	ID=DOMAIN 167-2-0;Parent=TE_BASE 167;annot=Class_I::LTR::Ty3/gypsy::chromovirus::chromo-outgroup RNaseH_maggy;name=RH;color=#fc4e2a
Chr01	feature	polypeptide_conserved_region	18930686	18931382	.	-	.	ID=DOMAIN 167-3-0;Parent=TE_BASE 167;annot=Class_I::LTR::Ty3/gypsy::chromovirus::chromo-outgroup RT_v_clade;name=RT;color=#feb24c
Chr01	feature	polypeptide_conserved_region	18931733	18932003	.	-	.	ID=DOMAIN 167-4-0;Parent=TE_BASE 167;annot=Class_I::LTR::Ty3/gypsy::chromovirus::chromo-outgroup AP_v_clade;name=PROT;color=#ffeda0
Chr01	feature	polypeptide_conserved_region	18932212	18932911	.	-	.	ID=DOMAIN 167-5-0;Parent=TE_BASE 167;annot=Class_I::LTR::Ty3/gypsy::chromovirus::chromo-outgroup GAG_v_clade;name=GAG;color=#225ea8
Chr01	feature	long_terminal_repeat	18933344	18933884	.	.	.	ID=LTR LEFT 167-0;Parent=TE_BASE 167;name=ltr left;color=#f032e6
Chr01	feature	long_terminal_repeat	18927532	18928072	.	.	.	ID=LTR RIGHT 167-0;Parent=TE_BASE 167;name=ltr right;color=#f032e6
Chr01	feature	target_site_duplication	18927527	18927531	.	.	.	ID=TSR RIGHT 167;Parent=TE_BASE 167;name=tsr right;color=#333333
Chr01	feature	target_site_duplication	18933885	18933889	.	.	.	ID=TSR LEFT 167;Parent=TE_BASE 167;name=tsr left;color=#333333
Chr01	feature	nested_repeat	18893430	18899329	.	.	.	ID=TE_BASE 169;name=TE_BASE 169;annot=Class_I::LTR::Ty3/gypsy::chromovirus::chromo-outgroup;color=#a9a9a9
Chr01	feature	repeat_fragment	18893430	18899329	.	.	.	ID=TE 169-0;Parent=TE_BASE 169;name=TE 169;color=#a9a9a9
Chr01	feature	polypeptide_conserved_region	18894178	18894310	.	-	.	ID=DOMAIN 169-0-0;Parent=TE_BASE 169;annot=Class_I::LTR::Ty3/gypsy::chromovirus::Tcn1 CHR_galadriel_Ppaten_sLTR3;name=CHD;color=#6a51a3
Chr01	feature	polypeptide_conserved_region	18894445	18895405	.	-	.	ID=DOMAIN 169-1-0;Parent=TE_BASE 169;annot=Class_I::LTR::Ty3/gypsy::chromovirus::chromo-outgroup INT_v_clade;name=INT;color=#b10026
Chr01	feature	polypeptide_conserved_region	18895684	18896044	.	-	.	ID=DOMAIN 169-2-0;Parent=TE_BASE 169;annot=Class_I::LTR::Ty3/gypsy::chromovirus::chromo-outgroup RNaseH_pyret;name=RH;color=#fc4e2a
Chr01	feature	polypeptide_conserved_region	18896188	18896878	.	-	.	ID=DOMAIN 169-3-0;Parent=TE_BASE 169;annot=Class_I::LTR::Ty3/gypsy::chromovirus::chromo-outgroup RT_v_clade;name=RT;color=#feb24c
Chr01	feature	polypeptide_conserved_region	18897220	18897490	.	-	.	ID=DOMAIN 169-4-0;Parent=TE_BASE 169;annot=Class_I::LTR::Ty3/gypsy::chromovirus::chromo-outgroup AP_v_clade;name=PROT;color=#ffeda0
Chr01	feature	polypeptide_conserved_region	18897907	18898396	.	-	.	ID=DOMAIN 169-5-0;Parent=TE_BASE 169;annot=Class_I::LTR::Ty3/gypsy::chromovirus::chromo-outgroup GAG_v_clade;name=GAG;color=#225ea8
Chr01	feature	long_terminal_repeat	18899168	18899329	.	.	.	ID=LTR LEFT 169-0;Parent=TE_BASE 169;name=ltr left;color=#f032e6
Chr01	feature	long_terminal_repeat	18893430	18893591	.	.	.	ID=LTR RIGHT 169-0;Parent=TE_BASE 169;name=ltr right;color=#f032e6
Chr01	feature	nested_repeat	18844316	18864058	.	.	.	ID=TE_BASE 170;name=TE_BASE 170;annot=Class_I::LTR::Ty3/gypsy::non-chromovirus::OTA::Athila;color=#a9a9a9
Chr01	feature	repeat_fragment	18844316	18864058	.	.	.	ID=TE 170-0;Parent=TE_BASE 170;name=TE 170;color=#a9a9a9
Chr01	feature	polypeptide_conserved_region	18852578	18852725	.	+	.	ID=DOMAIN 170-0-0;Parent=TE_BASE 170;annot=Class_I::LTR::Ty3/gypsy::chromovirus::Tcn1 CHR_galadriel_Ppaten_sLTR3;name=CHD;color=#6a51a3
Chr01	feature	polypeptide_conserved_region	18860481	18861513	.	-	.	ID=DOMAIN 170-1-0;Parent=TE_BASE 170;annot=Class_I::LTR::Ty3/gypsy::non-chromovirus::OTA::Athila INT_athila;name=INT;color=#b10026
Chr01	feature	polypeptide_conserved_region	18861810	18862170	.	-	.	ID=DOMAIN 170-2-0;Parent=TE_BASE 170;annot=Class_I::LTR::Ty3/gypsy::non-chromovirus::OTA::Athila RNaseH_athila;name=RH;color=#fc4e2a
Chr01	feature	polypeptide_conserved_region	18862323	18862998	.	-	.	ID=DOMAIN 170-3-0;Parent=TE_BASE 170;annot=Class_I::LTR::Ty3/gypsy::non-chromovirus::OTA::Athila RT_athila;name=RT;color=#feb24c
Chr01	feature	primer_binding_site	18844865	18844888	.	.	.	ID=PBS 170;Parent=TE_BASE 170;name=ppt;color=#41ab5d
Chr01	feature	long_terminal_repeat	18863515	18864058	.	.	.	ID=LTR LEFT 170-0;Parent=TE_BASE 170;name=ltr left;color=#f032e6
Chr01	feature	long_terminal_repeat	18844316	18844793	.	.	.	ID=LTR RIGHT 170-0;Parent=TE_BASE 170;name=ltr right;color=#f032e6
Chr01	feature	nested_repeat	18795410	18809824	.	.	.	ID=TE_BASE 171;name=TE_BASE 171;annot=Class_I::LTR::Ty3/gypsy::chromovirus::chromo-outgroup;color=#a9a9a9
Chr01	feature	repeat_fragment	18795410	18809824	.	.	.	ID=TE 171-0;Parent=TE_BASE 171;name=TE 171;color=#a9a9a9
Chr01	feature	polypeptide_conserved_region	18802275	18802959	.	+	.	ID=DOMAIN 171-0-0;Parent=TE_BASE 171;annot=Class_I::LTR::Ty3/gypsy::chromovirus::chromo-outgroup GAG_v_clade;name=GAG;color=#225ea8
Chr01	feature	polypeptide_conserved_region	18803189	18803459	.	+	.	ID=DOMAIN 171-1-0;Parent=TE_BASE 171;annot=Class_I::LTR::Ty3/gypsy::chromovirus::chromo-outgroup AP_v_clade;name=PROT;color=#ffeda0
Chr01	feature	polypeptide_conserved_region	18803850	18804501	.	+	.	ID=DOMAIN 171-2-0;Parent=TE_BASE 171;annot=Class_I::LTR::Ty3/gypsy::chromovirus::chromo-outgroup RT_v_clade;name=RT;color=#feb24c
Chr01	feature	polypeptide_conserved_region	18805299	18805743	.	+	.	ID=DOMAIN 171-3-0;Parent=TE_BASE 171;annot=Class_I::LTR::Ty3/gypsy::chromovirus::chromo-outgroup INT_v_clade;name=INT;color=#b10026
Chr01	feature	polypeptide_conserved_region	18806379	18806523	.	+	.	ID=DOMAIN 171-4-0;Parent=TE_BASE 171;annot=Class_I::LTR::Ty3/gypsy::chromovirus::Tcn1 CHR_galadriel_Ppaten_sLTR1;name=CHD;color=#6a51a3
Chr01	feature	primer_binding_site	18796178	18796200	.	.	.	ID=PBS 171;Parent=TE_BASE 171;name=pbs;color=#c7e9c0
Chr01	feature	RR_tract	18809038	18809052	.	.	.	ID=PPT 171;Parent=TE_BASE 171;name=ppt;color=#41ab5d
Chr01	feature	long_terminal_repeat	18809103	18809824	.	.	.	ID=LTR RIGHT 171-0;Parent=TE_BASE 171;name=ltr right;color=#f032e6
Chr01	feature	long_terminal_repeat	18795410	18796130	.	.	.	ID=LTR LEFT 171-0;Parent=TE_BASE 171;name=ltr left;color=#f032e6
Chr01	feature	nested_repeat	18723253	18729601	.	.	.	ID=TE_BASE 172;name=TE_BASE 172;annot=Class_I::LTR::Ty3/gypsy::chromovirus::chromo-outgroup;color=#a9a9a9
Chr01	feature	repeat_fragment	18723253	18729601	.	.	.	ID=TE 172-0;Parent=TE_BASE 172;name=TE 172;color=#a9a9a9
Chr01	feature	polypeptide_conserved_region	18724380	18724509	.	-	.	ID=DOMAIN 172-0-0;Parent=TE_BASE 172;annot=Class_I::LTR::Ty3/gypsy::chromovirus::Tcn1 CHR_galadriel_Ppaten_sLTR1;name=CHD;color=#6a51a3
Chr01	feature	polypeptide_conserved_region	18724644	18725604	.	-	.	ID=DOMAIN 172-1-0;Parent=TE_BASE 172;annot=Class_I::LTR::Ty3/gypsy::chromovirus::chromo-outgroup INT_v_clade;name=INT;color=#b10026
Chr01	feature	polypeptide_conserved_region	18725901	18726261	.	-	.	ID=DOMAIN 172-2-0;Parent=TE_BASE 172;annot=Class_I::LTR::Ty3/gypsy::chromovirus::chromo-outgroup RNaseH_pyret;name=RH;color=#fc4e2a
Chr01	feature	polypeptide_conserved_region	18726405	18727101	.	-	.	ID=DOMAIN 172-3-0;Parent=TE_BASE 172;annot=Class_I::LTR::Ty3/gypsy::chromovirus::chromo-outgroup RT_v_clade;name=RT;color=#feb24c
Chr01	feature	polypeptide_conserved_region	18727452	18727722	.	-	.	ID=DOMAIN 172-4-0;Parent=TE_BASE 172;annot=Class_I::LTR::Ty3/gypsy::chromovirus::chromo-outgroup AP_v_clade;name=PROT;color=#ffeda0
Chr01	feature	polypeptide_conserved_region	18727931	18728630	.	-	.	ID=DOMAIN 172-5-0;Parent=TE_BASE 172;annot=Class_I::LTR::Ty3/gypsy::chromovirus::chromo-outgroup GAG_v_clade;name=GAG;color=#225ea8
Chr01	feature	long_terminal_repeat	18729063	18729601	.	.	.	ID=LTR LEFT 172-0;Parent=TE_BASE 172;name=ltr left;color=#f032e6
Chr01	feature	long_terminal_repeat	18723253	18723791	.	.	.	ID=LTR RIGHT 172-0;Parent=TE_BASE 172;name=ltr right;color=#f032e6
Chr01	feature	target_site_duplication	18723248	18723252	.	.	.	ID=TSR RIGHT 172;Parent=TE_BASE 172;name=tsr right;color=#333333
Chr01	feature	target_site_duplication	18729602	18729606	.	.	.	ID=TSR LEFT 172;Parent=TE_BASE 172;name=tsr left;color=#333333
Chr01	feature	nested_repeat	18625370	18633132	.	.	.	ID=TE_BASE 173;name=TE_BASE 173;annot=Class_I::LTR::Ty3/gypsy::chromovirus::chromo-outgroup;color=#a9a9a9
Chr01	feature	repeat_fragment	18625370	18633132	.	.	.	ID=TE 173-0;Parent=TE_BASE 173;name=TE 173;color=#a9a9a9
Chr01	feature	polypeptide_conserved_region	18626360	18627038	.	+	.	ID=DOMAIN 173-0-0;Parent=TE_BASE 173;annot=Class_I::LTR::Ty3/gypsy::chromovirus::chromo-outgroup GAG_v_clade;name=GAG;color=#225ea8
Chr01	feature	polypeptide_conserved_region	18628644	18628899	.	+	.	ID=DOMAIN 173-1-0;Parent=TE_BASE 173;annot=Class_I::LTR::Ty3/gypsy::chromovirus::chromo-outgroup AP_v_clade;name=PROT;color=#ffeda0
Chr01	feature	polypeptide_conserved_region	18629257	18629959	.	+	.	ID=DOMAIN 173-2-0;Parent=TE_BASE 173;annot=Class_I::LTR::Ty3/gypsy::chromovirus::chromo-outgroup RT_v_clade;name=RT;color=#feb24c
Chr01	feature	polypeptide_conserved_region	18630100	18630463	.	+	.	ID=DOMAIN 173-3-0;Parent=TE_BASE 173;annot=Class_I::LTR::Ty3/gypsy::chromovirus::chromo-outgroup RNaseH_maggy;name=RH;color=#fc4e2a
Chr01	feature	polypeptide_conserved_region	18630760	18631717	.	+	.	ID=DOMAIN 173-4-0;Parent=TE_BASE 173;annot=Class_I::LTR::Ty3/gypsy::chromovirus::chromo-outgroup INT_v_clade;name=INT;color=#b10026
Chr01	feature	polypeptide_conserved_region	18631858	18631984	.	+	.	ID=DOMAIN 173-5-0;Parent=TE_BASE 173;annot=Class_I::LTR::Ty3/gypsy::chromovirus::Tcn1 CHR_galadriel_Ppaten_sLTR1;name=CHD;color=#6a51a3
Chr01	feature	primer_binding_site	18626008	18626030	.	.	.	ID=PBS 173;Parent=TE_BASE 173;name=pbs;color=#c7e9c0
Chr01	feature	RR_tract	18632557	18632571	.	.	.	ID=PPT 173;Parent=TE_BASE 173;name=ppt;color=#41ab5d
Chr01	feature	long_terminal_repeat	18632571	18633132	.	.	.	ID=LTR RIGHT 173-0;Parent=TE_BASE 173;name=ltr right;color=#f032e6
Chr01	feature	long_terminal_repeat	18625370	18625931	.	.	.	ID=LTR LEFT 173-0;Parent=TE_BASE 173;name=ltr left;color=#f032e6
Chr01	feature	target_site_duplication	18625365	18625369	.	.	.	ID=TSR LEFT 173;Parent=TE_BASE 173;name=tsr left;color=#333333
Chr01	feature	target_site_duplication	18633133	18633137	.	.	.	ID=TSR RIGHT 173;Parent=TE_BASE 173;name=tsr right;color=#333333
Chr01	feature	nested_repeat	18556155	18561880	.	.	.	ID=TE_BASE 174;name=TE_BASE 174;annot=Class_I::LTR::Ty3/gypsy::chromovirus::chromo-outgroup;color=#a9a9a9
Chr01	feature	repeat_fragment	18556155	18561880	.	.	.	ID=TE 174-0;Parent=TE_BASE 174;name=TE 174;color=#a9a9a9
Chr01	feature	polypeptide_conserved_region	18556977	18557673	.	+	.	ID=DOMAIN 174-0-0;Parent=TE_BASE 174;annot=Class_I::LTR::Ty3/gypsy::chromovirus::chromo-outgroup GAG_v_clade;name=GAG;color=#225ea8
Chr01	feature	polypeptide_conserved_region	18557882	18558152	.	+	.	ID=DOMAIN 174-1-0;Parent=TE_BASE 174;annot=Class_I::LTR::Ty3/gypsy::chromovirus::chromo-outgroup AP_v_clade;name=PROT;color=#ffeda0
Chr01	feature	polypeptide_conserved_region	18558497	18559187	.	+	.	ID=DOMAIN 174-2-0;Parent=TE_BASE 174;annot=Class_I::LTR::Ty3/gypsy::chromovirus::chromo-outgroup RT_v_clade;name=RT;color=#feb24c
Chr01	feature	polypeptide_conserved_region	18559331	18559691	.	+	.	ID=DOMAIN 174-3-0;Parent=TE_BASE 174;annot=Class_I::LTR::Ty3/gypsy::chromovirus::chromo-outgroup RNaseH_pyret;name=RH;color=#fc4e2a
Chr01	feature	polypeptide_conserved_region	18559970	18560930	.	+	.	ID=DOMAIN 174-4-0;Parent=TE_BASE 174;annot=Class_I::LTR::Ty3/gypsy::chromovirus::chromo-outgroup INT_v_clade;name=INT;color=#b10026
Chr01	feature	polypeptide_conserved_region	18561050	18561197	.	+	.	ID=DOMAIN 174-5-0;Parent=TE_BASE 174;annot=Class_I::LTR::Ty3/gypsy::chromovirus::Tcn1 CHR_galadriel_Ppaten_sLTR3;name=CHD;color=#6a51a3
Chr01	feature	RR_tract	18561757	18561771	.	.	.	ID=PPT 174;Parent=TE_BASE 174;name=ppt;color=#41ab5d
Chr01	feature	long_terminal_repeat	18561771	18561880	.	.	.	ID=LTR RIGHT 174-0;Parent=TE_BASE 174;name=ltr right;color=#f032e6
Chr01	feature	long_terminal_repeat	18556155	18556264	.	.	.	ID=LTR LEFT 174-0;Parent=TE_BASE 174;name=ltr left;color=#f032e6
Chr01	feature	nested_repeat	18485178	18491190	.	.	.	ID=TE_BASE 175;name=TE_BASE 175;annot=Class_I::LTR::Ty3/gypsy::chromovirus::chromo-outgroup;color=#a9a9a9
Chr01	feature	repeat_fragment	18485178	18491190	.	.	.	ID=TE 175-0;Parent=TE_BASE 175;name=TE 175;color=#a9a9a9
Chr01	feature	polypeptide_conserved_region	18485977	18486106	.	-	.	ID=DOMAIN 175-0-0;Parent=TE_BASE 175;annot=Class_I::LTR::Ty3/gypsy::chromovirus::Tcn1 CHR_galadriel_Ppaten_sLTR1;name=CHD;color=#6a51a3
Chr01	feature	polypeptide_conserved_region	18486241	18487201	.	-	.	ID=DOMAIN 175-1-0;Parent=TE_BASE 175;annot=Class_I::LTR::Ty3/gypsy::chromovirus::chromo-outgroup INT_v_clade;name=INT;color=#b10026
Chr01	feature	polypeptide_conserved_region	18487498	18487858	.	-	.	ID=DOMAIN 175-2-0;Parent=TE_BASE 175;annot=Class_I::LTR::Ty3/gypsy::chromovirus::chromo-outgroup RNaseH_pyret;name=RH;color=#fc4e2a
Chr01	feature	polypeptide_conserved_region	18488002	18488698	.	-	.	ID=DOMAIN 175-3-0;Parent=TE_BASE 175;annot=Class_I::LTR::Ty3/gypsy::chromovirus::chromo-outgroup RT_v_clade;name=RT;color=#feb24c
Chr01	feature	polypeptide_conserved_region	18489049	18489319	.	-	.	ID=DOMAIN 175-4-0;Parent=TE_BASE 175;annot=Class_I::LTR::Ty3/gypsy::chromovirus::chromo-outgroup AP_v_clade;name=PROT;color=#ffeda0
Chr01	feature	polypeptide_conserved_region	18489528	18490227	.	-	.	ID=DOMAIN 175-5-0;Parent=TE_BASE 175;annot=Class_I::LTR::Ty3/gypsy::chromovirus::chromo-outgroup GAG_v_clade;name=GAG;color=#225ea8
Chr01	feature	long_terminal_repeat	18490660	18491190	.	.	.	ID=LTR LEFT 175-0;Parent=TE_BASE 175;name=ltr left;color=#f032e6
Chr01	feature	long_terminal_repeat	18485178	18485708	.	.	.	ID=LTR RIGHT 175-0;Parent=TE_BASE 175;name=ltr right;color=#f032e6
Chr01	feature	target_site_duplication	18485173	18485177	.	.	.	ID=TSR RIGHT 175;Parent=TE_BASE 175;name=tsr right;color=#333333
Chr01	feature	target_site_duplication	18491191	18491195	.	.	.	ID=TSR LEFT 175;Parent=TE_BASE 175;name=tsr left;color=#333333
Chr01	feature	nested_repeat	18479001	18485102	.	.	.	ID=TE_BASE 176;name=TE_BASE 176;annot=Class_I::LTR::Ty3/gypsy::chromovirus::chromo-outgroup;color=#a9a9a9
Chr01	feature	repeat_fragment	18479001	18485102	.	.	.	ID=TE 176-0;Parent=TE_BASE 176;name=TE 176;color=#a9a9a9
Chr01	feature	polypeptide_conserved_region	18480014	18480710	.	+	.	ID=DOMAIN 176-0-0;Parent=TE_BASE 176;annot=Class_I::LTR::Ty3/gypsy::chromovirus::chromo-outgroup GAG_v_clade;name=GAG;color=#225ea8
Chr01	feature	polypeptide_conserved_region	18480919	18481189	.	+	.	ID=DOMAIN 176-1-0;Parent=TE_BASE 176;annot=Class_I::LTR::Ty3/gypsy::chromovirus::chromo-outgroup AP_v_clade;name=PROT;color=#ffeda0
Chr01	feature	polypeptide_conserved_region	18481534	18482224	.	+	.	ID=DOMAIN 176-2-0;Parent=TE_BASE 176;annot=Class_I::LTR::Ty3/gypsy::chromovirus::chromo-outgroup RT_v_clade;name=RT;color=#feb24c
Chr01	feature	polypeptide_conserved_region	18482368	18482728	.	+	.	ID=DOMAIN 176-3-0;Parent=TE_BASE 176;annot=Class_I::LTR::Ty3/gypsy::chromovirus::chromo-outgroup RNaseH_pyret;name=RH;color=#fc4e2a
Chr01	feature	polypeptide_conserved_region	18483007	18483964	.	+	.	ID=DOMAIN 176-4-0;Parent=TE_BASE 176;annot=Class_I::LTR::Ty3/gypsy::chromovirus::chromo-outgroup INT_v_clade;name=INT;color=#b10026
Chr01	feature	polypeptide_conserved_region	18484099	18484234	.	+	.	ID=DOMAIN 176-5-0;Parent=TE_BASE 176;annot=Class_I::LTR::Ty3/gypsy::chromovirus::Tcn1 CHR_galadriel_Ppaten_sLTR3;name=CHD;color=#6a51a3
Chr01	feature	RR_tract	18484774	18484788	.	.	.	ID=PPT 176;Parent=TE_BASE 176;name=ppt;color=#41ab5d
Chr01	feature	long_terminal_repeat	18484794	18485102	.	.	.	ID=LTR RIGHT 176-0;Parent=TE_BASE 176;name=ltr right;color=#f032e6
Chr01	feature	long_terminal_repeat	18479001	18479234	.	.	.	ID=LTR LEFT 176-0;Parent=TE_BASE 176;name=ltr left;color=#f032e6
Chr01	feature	nested_repeat	18376699	18384098	.	.	.	ID=TE_BASE 177;name=TE_BASE 177;annot=Class_I::LTR::Ty3/gypsy::chromovirus::chromo-outgroup;color=#a9a9a9
Chr01	feature	repeat_fragment	18376699	18384098	.	.	.	ID=TE 177-0;Parent=TE_BASE 177;name=TE 177;color=#a9a9a9
Chr01	feature	polypeptide_conserved_region	18377701	18377848	.	-	.	ID=DOMAIN 177-0-0;Parent=TE_BASE 177;annot=Class_I::LTR::Ty3/gypsy::chromovirus::Tcn1 CHR_galadriel_Ppaten_sLTR3;name=CHD;color=#6a51a3
Chr01	feature	polypeptide_conserved_region	18377971	18378928	.	-	.	ID=DOMAIN 177-1-0;Parent=TE_BASE 177;annot=Class_I::LTR::Ty3/gypsy::chromovirus::chromo-outgroup INT_v_clade;name=INT;color=#b10026
Chr01	feature	polypeptide_conserved_region	18379207	18379567	.	-	.	ID=DOMAIN 177-2-0;Parent=TE_BASE 177;annot=Class_I::LTR::Ty3/gypsy::chromovirus::chromo-outgroup RNaseH_pyret;name=RH;color=#fc4e2a
Chr01	feature	polypeptide_conserved_region	18379717	18380407	.	-	.	ID=DOMAIN 177-3-0;Parent=TE_BASE 177;annot=Class_I::LTR::Ty3/gypsy::chromovirus::chromo-outgroup RT_v_clade;name=RT;color=#feb24c
Chr01	feature	polypeptide_conserved_region	18381973	18382219	.	-	.	ID=DOMAIN 177-4-0;Parent=TE_BASE 177;annot=Class_I::LTR::Ty3/gypsy::chromovirus::chromo-outgroup AP_v_clade;name=PROT;color=#ffeda0
Chr01	feature	polypeptide_conserved_region	18382468	18383119	.	-	.	ID=DOMAIN 177-5-0;Parent=TE_BASE 177;annot=Class_I::LTR::Ty3/gypsy::chromovirus::chromo-outgroup GAG_v_clade;name=GAG;color=#225ea8
Chr01	feature	long_terminal_repeat	18383646	18384098	.	.	.	ID=LTR LEFT 177-0;Parent=TE_BASE 177;name=ltr left;color=#f032e6
Chr01	feature	long_terminal_repeat	18376699	18377127	.	.	.	ID=LTR RIGHT 177-0;Parent=TE_BASE 177;name=ltr right;color=#f032e6
Chr01	feature	target_site_duplication	18376694	18376698	.	.	.	ID=TSR RIGHT 177;Parent=TE_BASE 177;name=tsr right;color=#333333
Chr01	feature	target_site_duplication	18384099	18384103	.	.	.	ID=TSR LEFT 177;Parent=TE_BASE 177;name=tsr left;color=#333333
Chr01	feature	nested_repeat	18060197	18068813	.	.	.	ID=TE_BASE 178;name=TE_BASE 178;annot=Class_I::LTR::Ty3/gypsy::non-chromovirus::OTA::Athila;color=#a9a9a9
Chr01	feature	repeat_fragment	18060197	18068813	.	.	.	ID=TE 178-0;Parent=TE_BASE 178;name=TE 178;color=#a9a9a9
Chr01	feature	polypeptide_conserved_region	18062998	18063310	.	-	.	ID=DOMAIN 178-0-0;Parent=TE_BASE 178;annot=Class_I::LTR::Ty3/gypsy::non-chromovirus::OTA::Ogre/Tat::Retand INT_tat;name=INT;color=#b10026
Chr01	feature	polypeptide_conserved_region	18063287	18063461	.	-	.	ID=DOMAIN 178-1-0;Parent=TE_BASE 178;annot=Class_I::LTR::Ty3/gypsy::non-chromovirus::OTA::Athila RNaseH_athila;name=RH;color=#fc4e2a
Chr01	feature	polypeptide_conserved_region	18063614	18064289	.	-	.	ID=DOMAIN 178-2-0;Parent=TE_BASE 178;annot=Class_I::LTR::Ty3/gypsy::non-chromovirus::OTA::Athila RT_athila;name=RT;color=#feb24c
Chr01	feature	long_terminal_repeat	18068114	18068813	.	.	.	ID=LTR LEFT 178-0;Parent=TE_BASE 178;name=ltr left;color=#f032e6
Chr01	feature	long_terminal_repeat	18060197	18060896	.	.	.	ID=LTR RIGHT 178-0;Parent=TE_BASE 178;name=ltr right;color=#f032e6
Chr01	feature	nested_repeat	17987238	17992949	.	.	.	ID=TE_BASE 179;name=TE_BASE 179;annot=Class_I::LTR::Ty3/gypsy::chromovirus::chromo-outgroup;color=#a9a9a9
Chr01	feature	repeat_fragment	17987238	17992949	.	.	.	ID=TE 179-0;Parent=TE_BASE 179;name=TE 179;color=#a9a9a9
Chr01	feature	polypeptide_conserved_region	17987915	17988050	.	-	.	ID=DOMAIN 179-0-0;Parent=TE_BASE 179;annot=Class_I::LTR::Ty3/gypsy::chromovirus::Tcn1 CHR_galadriel_Ppaten_sLTR3;name=CHD;color=#6a51a3
Chr01	feature	polypeptide_conserved_region	17988182	17989142	.	-	.	ID=DOMAIN 179-1-0;Parent=TE_BASE 179;annot=Class_I::LTR::Ty3/gypsy::chromovirus::chromo-outgroup INT_v_clade;name=INT;color=#b10026
Chr01	feature	polypeptide_conserved_region	17989421	17989781	.	-	.	ID=DOMAIN 179-2-0;Parent=TE_BASE 179;annot=Class_I::LTR::Ty3/gypsy::chromovirus::chromo-outgroup RNaseH_pyret;name=RH;color=#fc4e2a
Chr01	feature	polypeptide_conserved_region	17989925	17990615	.	-	.	ID=DOMAIN 179-3-0;Parent=TE_BASE 179;annot=Class_I::LTR::Ty3/gypsy::chromovirus::chromo-outgroup RT_v_clade;name=RT;color=#feb24c
Chr01	feature	polypeptide_conserved_region	17990960	17991230	.	-	.	ID=DOMAIN 179-4-0;Parent=TE_BASE 179;annot=Class_I::LTR::Ty3/gypsy::chromovirus::chromo-outgroup AP_v_clade;name=PROT;color=#ffeda0
Chr01	feature	polypeptide_conserved_region	17991631	17992135	.	-	.	ID=DOMAIN 179-5-0;Parent=TE_BASE 179;annot=Class_I::LTR::Ty3/gypsy::chromovirus::chromo-outgroup GAG_v_clade;name=GAG;color=#225ea8
Chr01	feature	long_terminal_repeat	17992844	17992949	.	.	.	ID=LTR LEFT 179-0;Parent=TE_BASE 179;name=ltr left;color=#f032e6
Chr01	feature	long_terminal_repeat	17987238	17987343	.	.	.	ID=LTR RIGHT 179-0;Parent=TE_BASE 179;name=ltr right;color=#f032e6
Chr01	feature	nested_repeat	17899324	17905086	.	.	.	ID=TE_BASE 180;name=TE_BASE 180;annot=Class_I::LTR::Ty3/gypsy::chromovirus::chromo-outgroup;color=#a9a9a9
Chr01	feature	repeat_fragment	17899324	17905086	.	.	.	ID=TE 180-0;Parent=TE_BASE 180;name=TE 180;color=#a9a9a9
Chr01	feature	polypeptide_conserved_region	17900009	17900141	.	-	.	ID=DOMAIN 180-0-0;Parent=TE_BASE 180;annot=Class_I::LTR::Ty3/gypsy::chromovirus::Tcn1 CHR_galadriel_Ppaten_sLTR3;name=CHD;color=#6a51a3
Chr01	feature	polypeptide_conserved_region	17900273	17901233	.	-	.	ID=DOMAIN 180-1-0;Parent=TE_BASE 180;annot=Class_I::LTR::Ty3/gypsy::chromovirus::chromo-outgroup INT_v_clade;name=INT;color=#b10026
Chr01	feature	polypeptide_conserved_region	17901512	17901872	.	-	.	ID=DOMAIN 180-2-0;Parent=TE_BASE 180;annot=Class_I::LTR::Ty3/gypsy::chromovirus::chromo-outgroup RNaseH_pyret;name=RH;color=#fc4e2a
Chr01	feature	polypeptide_conserved_region	17902016	17902712	.	-	.	ID=DOMAIN 180-3-0;Parent=TE_BASE 180;annot=Class_I::LTR::Ty3/gypsy::chromovirus::chromo-outgroup RT_v_clade;name=RT;color=#feb24c
Chr01	feature	polypeptide_conserved_region	17903051	17903321	.	-	.	ID=DOMAIN 180-4-0;Parent=TE_BASE 180;annot=Class_I::LTR::Ty3/gypsy::chromovirus::chromo-outgroup AP_v_clade;name=PROT;color=#ffeda0
Chr01	feature	polypeptide_conserved_region	17903843	17904227	.	-	.	ID=DOMAIN 180-5-0;Parent=TE_BASE 180;annot=Class_I::LTR::Ty3/gypsy::chromovirus::chromo-outgroup GAG_v_clade;name=GAG;color=#225ea8
Chr01	feature	long_terminal_repeat	17904978	17905086	.	.	.	ID=LTR LEFT 180-0;Parent=TE_BASE 180;name=ltr left;color=#f032e6
Chr01	feature	long_terminal_repeat	17899324	17899432	.	.	.	ID=LTR RIGHT 180-0;Parent=TE_BASE 180;name=ltr right;color=#f032e6
Chr01	feature	nested_repeat	17852660	17859035	.	.	.	ID=TE_BASE 181;name=TE_BASE 181;annot=Class_I::LTR::Ty3/gypsy::chromovirus::chromo-outgroup;color=#a9a9a9
Chr01	feature	repeat_fragment	17852660	17859035	.	.	.	ID=TE 181-0;Parent=TE_BASE 181;name=TE 181;color=#a9a9a9
Chr01	feature	polypeptide_conserved_region	17853807	17853939	.	-	.	ID=DOMAIN 181-0-0;Parent=TE_BASE 181;annot=Class_I::LTR::Ty3/gypsy::chromovirus::Tcn1 CHR_galadriel_Ppaten_sLTR3;name=CHD;color=#6a51a3
Chr01	feature	polypeptide_conserved_region	17854074	17855034	.	-	.	ID=DOMAIN 181-1-0;Parent=TE_BASE 181;annot=Class_I::LTR::Ty3/gypsy::chromovirus::chromo-outgroup INT_v_clade;name=INT;color=#b10026
Chr01	feature	polypeptide_conserved_region	17855331	17855694	.	-	.	ID=DOMAIN 181-2-0;Parent=TE_BASE 181;annot=Class_I::LTR::Ty3/gypsy::chromovirus::chromo-outgroup RNaseH_maggy;name=RH;color=#fc4e2a
Chr01	feature	polypeptide_conserved_region	17855835	17856531	.	-	.	ID=DOMAIN 181-3-0;Parent=TE_BASE 181;annot=Class_I::LTR::Ty3/gypsy::chromovirus::chromo-outgroup RT_v_clade;name=RT;color=#feb24c
Chr01	feature	polypeptide_conserved_region	17856882	17857152	.	-	.	ID=DOMAIN 181-4-0;Parent=TE_BASE 181;annot=Class_I::LTR::Ty3/gypsy::chromovirus::chromo-outgroup AP_v_clade;name=PROT;color=#ffeda0
Chr01	feature	polypeptide_conserved_region	17857361	17858060	.	-	.	ID=DOMAIN 181-5-0;Parent=TE_BASE 181;annot=Class_I::LTR::Ty3/gypsy::chromovirus::chromo-outgroup GAG_v_clade;name=GAG;color=#225ea8
Chr01	feature	long_terminal_repeat	17858494	17859035	.	.	.	ID=LTR LEFT 181-0;Parent=TE_BASE 181;name=ltr left;color=#f032e6
Chr01	feature	long_terminal_repeat	17852660	17853221	.	.	.	ID=LTR RIGHT 181-0;Parent=TE_BASE 181;name=ltr right;color=#f032e6
Chr01	feature	target_site_duplication	17852655	17852659	.	.	.	ID=TSR RIGHT 181;Parent=TE_BASE 181;name=tsr right;color=#333333
Chr01	feature	target_site_duplication	17859036	17859040	.	.	.	ID=TSR LEFT 181;Parent=TE_BASE 181;name=tsr left;color=#333333
Chr01	feature	nested_repeat	17817373	17833131	.	.	.	ID=TE_BASE 182;name=TE_BASE 182;annot=Class_I::LTR::Ty3/gypsy::chromovirus::chromo-outgroup;color=#a9a9a9
Chr01	feature	repeat_fragment	17817373	17833131	.	.	.	ID=TE 182-0;Parent=TE_BASE 182;name=TE 182;color=#a9a9a9
Chr01	feature	polypeptide_conserved_region	17819859	17820150	.	+	.	ID=DOMAIN 182-0-0;Parent=TE_BASE 182;annot=Class_I::LTR::Ty3/gypsy::chromovirus::chromo-outgroup GAG_v_clade;name=GAG;color=#225ea8
Chr01	feature	polypeptide_conserved_region	17829173	17829443	.	+	.	ID=DOMAIN 182-1-0;Parent=TE_BASE 182;annot=Class_I::LTR::Ty3/gypsy::chromovirus::chromo-outgroup AP_v_clade;name=PROT;color=#ffeda0
Chr01	feature	polypeptide_conserved_region	17829782	17830478	.	+	.	ID=DOMAIN 182-2-0;Parent=TE_BASE 182;annot=Class_I::LTR::Ty3/gypsy::chromovirus::chromo-outgroup RT_v_clade;name=RT;color=#feb24c
Chr01	feature	polypeptide_conserved_region	17830622	17830982	.	+	.	ID=DOMAIN 182-3-0;Parent=TE_BASE 182;annot=Class_I::LTR::Ty3/gypsy::chromovirus::chromo-outgroup RNaseH_pyret;name=RH;color=#fc4e2a
Chr01	feature	polypeptide_conserved_region	17831261	17832218	.	+	.	ID=DOMAIN 182-4-0;Parent=TE_BASE 182;annot=Class_I::LTR::Ty3/gypsy::chromovirus::chromo-outgroup INT_v_clade;name=INT;color=#b10026
Chr01	feature	polypeptide_conserved_region	17832353	17832434	.	+	.	ID=DOMAIN 182-5-0;Parent=TE_BASE 182;annot=Class_I::LTR::Ty3/gypsy::chromovirus::Tcn1 CHR_galadriel_Ppaten_sLTR3;name=CHD;color=#6a51a3
Chr01	feature	primer_binding_site	17817454	17817475	.	.	.	ID=PBS 182;Parent=TE_BASE 182;name=pbs;color=#c7e9c0
Chr01	feature	RR_tract	17833057	17833071	.	.	.	ID=PPT 182;Parent=TE_BASE 182;name=ppt;color=#41ab5d
Chr01	feature	long_terminal_repeat	17833071	17833131	.	.	.	ID=LTR RIGHT 182-0;Parent=TE_BASE 182;name=ltr right;color=#f032e6
Chr01	feature	long_terminal_repeat	17817373	17817433	.	.	.	ID=LTR LEFT 182-0;Parent=TE_BASE 182;name=ltr left;color=#f032e6
Chr01	feature	nested_repeat	17795196	17805006	.	.	.	ID=TE_BASE 183;name=TE_BASE 183;annot=Class_I::LTR::Ty3/gypsy::non-chromovirus::OTA::Athila;color=#a9a9a9
Chr01	feature	repeat_fragment	17795196	17805006	.	.	.	ID=TE 183-0;Parent=TE_BASE 183;name=TE 183;color=#a9a9a9
Chr01	feature	polypeptide_conserved_region	17800870	17801461	.	+	.	ID=DOMAIN 183-0-0;Parent=TE_BASE 183;annot=Class_I::LTR::Ty3/gypsy::non-chromovirus::OTA::Athila RT_athila;name=RT;color=#feb24c
Chr01	feature	polypeptide_conserved_region	17801614	17801911	.	+	.	ID=DOMAIN 183-1-0;Parent=TE_BASE 183;annot=Class_I::LTR::Ty3/gypsy::non-chromovirus::OTA::Athila RNaseH_athila;name=RH;color=#fc4e2a
Chr01	feature	polypeptide_conserved_region	17802278	17803067	.	+	.	ID=DOMAIN 183-2-0;Parent=TE_BASE 183;annot=Class_I::LTR::Ty3/gypsy::non-chromovirus::OTA::Athila INT_athila;name=INT;color=#b10026
Chr01	feature	primer_binding_site	17795384	17795401	.	.	.	ID=PBS 183;Parent=TE_BASE 183;name=pbs;color=#c7e9c0
Chr01	feature	RR_tract	17804748	17804762	.	.	.	ID=PPT 183;Parent=TE_BASE 183;name=ppt;color=#41ab5d
Chr01	feature	long_terminal_repeat	17804833	17805006	.	.	.	ID=LTR RIGHT 183-0;Parent=TE_BASE 183;name=ltr right;color=#f032e6
Chr01	feature	long_terminal_repeat	17795196	17795369	.	.	.	ID=LTR LEFT 183-0;Parent=TE_BASE 183;name=ltr left;color=#f032e6
Chr01	feature	nested_repeat	17661569	17668001	.	.	.	ID=TE_BASE 184;name=TE_BASE 184;annot=Class_I::LTR::Ty3/gypsy::chromovirus::chromo-outgroup;color=#a9a9a9
Chr01	feature	repeat_fragment	17661569	17668001	.	.	.	ID=TE 184-0;Parent=TE_BASE 184;name=TE 184;color=#a9a9a9
Chr01	feature	polypeptide_conserved_region	17662616	17663315	.	+	.	ID=DOMAIN 184-0-0;Parent=TE_BASE 184;annot=Class_I::LTR::Ty3/gypsy::chromovirus::chromo-outgroup GAG_v_clade;name=GAG;color=#225ea8
Chr01	feature	polypeptide_conserved_region	17663530	17663800	.	+	.	ID=DOMAIN 184-1-0;Parent=TE_BASE 184;annot=Class_I::LTR::Ty3/gypsy::chromovirus::chromo-outgroup AP_v_clade;name=PROT;color=#ffeda0
Chr01	feature	polypeptide_conserved_region	17664148	17664847	.	+	.	ID=DOMAIN 184-2-0;Parent=TE_BASE 184;annot=Class_I::LTR::Ty3/gypsy::chromovirus::chromo-outgroup RT_v_clade;name=RT;color=#feb24c
Chr01	feature	polypeptide_conserved_region	17664991	17665351	.	+	.	ID=DOMAIN 184-3-0;Parent=TE_BASE 184;annot=Class_I::LTR::Ty3/gypsy::chromovirus::chromo-outgroup RNaseH_pyret;name=RH;color=#fc4e2a
Chr01	feature	polypeptide_conserved_region	17665648	17666605	.	+	.	ID=DOMAIN 184-4-0;Parent=TE_BASE 184;annot=Class_I::LTR::Ty3/gypsy::chromovirus::chromo-outgroup INT_v_clade;name=INT;color=#b10026
Chr01	feature	polypeptide_conserved_region	17666747	17666873	.	+	.	ID=DOMAIN 184-5-0;Parent=TE_BASE 184;annot=Class_I::LTR::Ty3/gypsy::chromovirus::Tcn1 CHR_galadriel_Ppaten_sLTR1;name=CHD;color=#6a51a3
Chr01	feature	RR_tract	17667446	17667460	.	.	.	ID=PPT 184;Parent=TE_BASE 184;name=ppt;color=#41ab5d
Chr01	feature	long_terminal_repeat	17667460	17668001	.	.	.	ID=LTR RIGHT 184-0;Parent=TE_BASE 184;name=ltr right;color=#f032e6
Chr01	feature	long_terminal_repeat	17661569	17662110	.	.	.	ID=LTR LEFT 184-0;Parent=TE_BASE 184;name=ltr left;color=#f032e6
Chr01	feature	nested_repeat	17600043	17606055	.	.	.	ID=TE_BASE 185;name=TE_BASE 185;annot=Class_I::LTR::Ty3/gypsy::chromovirus::chromo-outgroup;color=#a9a9a9
Chr01	feature	repeat_fragment	17600043	17606055	.	.	.	ID=TE 185-0;Parent=TE_BASE 185;name=TE 185;color=#a9a9a9
Chr01	feature	polypeptide_conserved_region	17601001	17601700	.	+	.	ID=DOMAIN 185-0-0;Parent=TE_BASE 185;annot=Class_I::LTR::Ty3/gypsy::chromovirus::chromo-outgroup GAG_v_clade;name=GAG;color=#225ea8
Chr01	feature	polypeptide_conserved_region	17601915	17602185	.	+	.	ID=DOMAIN 185-1-0;Parent=TE_BASE 185;annot=Class_I::LTR::Ty3/gypsy::chromovirus::chromo-outgroup AP_v_clade;name=PROT;color=#ffeda0
Chr01	feature	polypeptide_conserved_region	17602536	17603232	.	+	.	ID=DOMAIN 185-2-0;Parent=TE_BASE 185;annot=Class_I::LTR::Ty3/gypsy::chromovirus::chromo-outgroup RT_v_clade;name=RT;color=#feb24c
Chr01	feature	polypeptide_conserved_region	17603373	17603736	.	+	.	ID=DOMAIN 185-3-0;Parent=TE_BASE 185;annot=Class_I::LTR::Ty3/gypsy::chromovirus::chromo-outgroup RNaseH_maggy;name=RH;color=#fc4e2a
Chr01	feature	polypeptide_conserved_region	17604033	17604993	.	+	.	ID=DOMAIN 185-4-0;Parent=TE_BASE 185;annot=Class_I::LTR::Ty3/gypsy::chromovirus::chromo-outgroup INT_v_clade;name=INT;color=#b10026
Chr01	feature	polypeptide_conserved_region	17605128	17605257	.	+	.	ID=DOMAIN 185-5-0;Parent=TE_BASE 185;annot=Class_I::LTR::Ty3/gypsy::chromovirus::Tcn1 CHR_galadriel_Ppaten_sLTR1;name=CHD;color=#6a51a3
Chr01	feature	primer_binding_site	17600617	17600633	.	.	.	ID=PBS 185;Parent=TE_BASE 185;name=pbs;color=#c7e9c0
Chr01	feature	RR_tract	17605511	17605525	.	.	.	ID=PPT 185;Parent=TE_BASE 185;name=ppt;color=#41ab5d
Chr01	feature	long_terminal_repeat	17605525	17606055	.	.	.	ID=LTR RIGHT 185-0;Parent=TE_BASE 185;name=ltr right;color=#f032e6
Chr01	feature	long_terminal_repeat	17600043	17600573	.	.	.	ID=LTR LEFT 185-0;Parent=TE_BASE 185;name=ltr left;color=#f032e6
Chr01	feature	target_site_duplication	17600038	17600042	.	.	.	ID=TSR LEFT 185;Parent=TE_BASE 185;name=tsr left;color=#333333
Chr01	feature	target_site_duplication	17606056	17606060	.	.	.	ID=TSR RIGHT 185;Parent=TE_BASE 185;name=tsr right;color=#333333
Chr01	feature	nested_repeat	17401499	17407877	.	.	.	ID=TE_BASE 186;name=TE_BASE 186;annot=Class_I::LTR::Ty3/gypsy::chromovirus::chromo-outgroup;color=#a9a9a9
Chr01	feature	repeat_fragment	17401499	17407877	.	.	.	ID=TE 186-0;Parent=TE_BASE 186;name=TE 186;color=#a9a9a9
Chr01	feature	polypeptide_conserved_region	17402640	17402769	.	-	.	ID=DOMAIN 186-0-0;Parent=TE_BASE 186;annot=Class_I::LTR::Ty3/gypsy::chromovirus::Tcn1 CHR_galadriel_Ppaten_sLTR1;name=CHD;color=#6a51a3
Chr01	feature	polypeptide_conserved_region	17402904	17403864	.	-	.	ID=DOMAIN 186-1-0;Parent=TE_BASE 186;annot=Class_I::LTR::Ty3/gypsy::chromovirus::chromo-outgroup INT_v_clade;name=INT;color=#b10026
Chr01	feature	polypeptide_conserved_region	17404161	17404524	.	-	.	ID=DOMAIN 186-2-0;Parent=TE_BASE 186;annot=Class_I::LTR::Ty3/gypsy::chromovirus::chromo-outgroup RNaseH_maggy;name=RH;color=#fc4e2a
Chr01	feature	polypeptide_conserved_region	17404665	17405361	.	-	.	ID=DOMAIN 186-3-0;Parent=TE_BASE 186;annot=Class_I::LTR::Ty3/gypsy::chromovirus::chromo-outgroup RT_v_clade;name=RT;color=#feb24c
Chr01	feature	polypeptide_conserved_region	17405712	17405982	.	-	.	ID=DOMAIN 186-4-0;Parent=TE_BASE 186;annot=Class_I::LTR::Ty3/gypsy::chromovirus::chromo-outgroup AP_v_clade;name=PROT;color=#ffeda0
Chr01	feature	polypeptide_conserved_region	17406191	17406890	.	-	.	ID=DOMAIN 186-5-0;Parent=TE_BASE 186;annot=Class_I::LTR::Ty3/gypsy::chromovirus::chromo-outgroup GAG_v_clade;name=GAG;color=#225ea8
Chr01	feature	long_terminal_repeat	17407324	17407877	.	.	.	ID=LTR LEFT 186-0;Parent=TE_BASE 186;name=ltr left;color=#f032e6
Chr01	feature	long_terminal_repeat	17401499	17402052	.	.	.	ID=LTR RIGHT 186-0;Parent=TE_BASE 186;name=ltr right;color=#f032e6
Chr01	feature	target_site_duplication	17401494	17401498	.	.	.	ID=TSR RIGHT 186;Parent=TE_BASE 186;name=tsr right;color=#333333
Chr01	feature	target_site_duplication	17407878	17407882	.	.	.	ID=TSR LEFT 186;Parent=TE_BASE 186;name=tsr left;color=#333333
Chr01	feature	nested_repeat	17150659	17156820	.	.	.	ID=TE_BASE 188;name=TE_BASE 188;annot=Class_I::LTR::Ty3/gypsy::chromovirus::chromo-outgroup;color=#a9a9a9
Chr01	feature	repeat_fragment	17150659	17156820	.	.	.	ID=TE 188-0;Parent=TE_BASE 188;name=TE 188;color=#a9a9a9
Chr01	feature	polypeptide_conserved_region	17151606	17152110	.	+	.	ID=DOMAIN 188-0-0;Parent=TE_BASE 188;annot=Class_I::LTR::Ty3/gypsy::chromovirus::chromo-outgroup GAG_v_clade;name=GAG;color=#225ea8
Chr01	feature	polypeptide_conserved_region	17152511	17152778	.	+	.	ID=DOMAIN 188-1-0;Parent=TE_BASE 188;annot=Class_I::LTR::Ty3/gypsy::chromovirus::chromo-outgroup AP_v_clade;name=PROT;color=#ffeda0
Chr01	feature	polypeptide_conserved_region	17153123	17153813	.	+	.	ID=DOMAIN 188-2-0;Parent=TE_BASE 188;annot=Class_I::LTR::Ty3/gypsy::chromovirus::chromo-outgroup RT_v_clade;name=RT;color=#feb24c
Chr01	feature	polypeptide_conserved_region	17153960	17154317	.	+	.	ID=DOMAIN 188-3-0;Parent=TE_BASE 188;annot=Class_I::LTR::Ty3/gypsy::chromovirus::chromo-outgroup RNaseH_pyret;name=RH;color=#fc4e2a
Chr01	feature	polypeptide_conserved_region	17154596	17155556	.	+	.	ID=DOMAIN 188-4-0;Parent=TE_BASE 188;annot=Class_I::LTR::Ty3/gypsy::chromovirus::chromo-outgroup INT_v_clade;name=INT;color=#b10026
Chr01	feature	polypeptide_conserved_region	17155688	17155823	.	+	.	ID=DOMAIN 188-5-0;Parent=TE_BASE 188;annot=Class_I::LTR::Ty3/gypsy::chromovirus::Tcn1 CHR_galadriel_Ppaten_sLTR3;name=CHD;color=#6a51a3
Chr01	feature	primer_binding_site	17151107	17151123	.	.	.	ID=PBS 188;Parent=TE_BASE 188;name=pbs;color=#c7e9c0
Chr01	feature	RR_tract	17156382	17156396	.	.	.	ID=PPT 188;Parent=TE_BASE 188;name=ppt;color=#41ab5d
Chr01	feature	long_terminal_repeat	17156396	17156820	.	.	.	ID=LTR RIGHT 188-0;Parent=TE_BASE 188;name=ltr right;color=#f032e6
Chr01	feature	long_terminal_repeat	17150659	17151080	.	.	.	ID=LTR LEFT 188-0;Parent=TE_BASE 188;name=ltr left;color=#f032e6
Chr01	feature	nested_repeat	17130474	17145422	.	.	.	ID=TE_BASE 189;name=TE_BASE 189;annot=Class_I::LTR::Ty3/gypsy::chromovirus::chromo-outgroup;color=#a9a9a9
Chr01	feature	repeat_fragment	17130474	17145422	.	.	.	ID=TE 189-0;Parent=TE_BASE 189;name=TE 189;color=#a9a9a9
Chr01	feature	polypeptide_conserved_region	17142913	17143054	.	+	.	ID=DOMAIN 189-0-0;Parent=TE_BASE 189;annot=Class_I::LTR::Ty3/gypsy::chromovirus::chromo-outgroup RT_v_clade;name=RT;color=#feb24c
Chr01	feature	RR_tract	17143343	17143357	.	.	.	ID=PPT 189;Parent=TE_BASE 189;name=ppt;color=#41ab5d
Chr01	feature	long_terminal_repeat	17143362	17145422	.	.	.	ID=LTR RIGHT 189-0;Parent=TE_BASE 189;name=ltr right;color=#f032e6
Chr01	feature	long_terminal_repeat	17130474	17132530	.	.	.	ID=LTR LEFT 189-0;Parent=TE_BASE 189;name=ltr left;color=#f032e6
Chr01	feature	nested_repeat	16787721	16798006	.	.	.	ID=TE_BASE 191;name=TE_BASE 191;annot=Class_I::LTR::Ty3/gypsy::non-chromovirus::OTA::Athila;color=#a9a9a9
Chr01	feature	repeat_fragment	16787721	16798006	.	.	.	ID=TE 191-0;Parent=TE_BASE 191;name=TE 191;color=#a9a9a9
Chr01	feature	polypeptide_conserved_region	16791203	16791650	.	-	.	ID=DOMAIN 191-0-0;Parent=TE_BASE 191;annot=Class_I::LTR::Ty3/gypsy::non-chromovirus::OTA::Athila INT_athila;name=INT;color=#b10026
Chr01	feature	polypeptide_conserved_region	16792527	16792887	.	-	.	ID=DOMAIN 191-1-0;Parent=TE_BASE 191;annot=Class_I::LTR::Ty3/gypsy::non-chromovirus::OTA::Athila RNaseH_athila;name=RH;color=#fc4e2a
Chr01	feature	polypeptide_conserved_region	16793039	16793714	.	-	.	ID=DOMAIN 191-2-0;Parent=TE_BASE 191;annot=Class_I::LTR::Ty3/gypsy::non-chromovirus::OTA::Athila RT_athila;name=RT;color=#feb24c
Chr01	feature	long_terminal_repeat	16797231	16798006	.	.	.	ID=LTR LEFT 191-0;Parent=TE_BASE 191;name=ltr left;color=#f032e6
Chr01	feature	long_terminal_repeat	16787721	16788493	.	.	.	ID=LTR RIGHT 191-0;Parent=TE_BASE 191;name=ltr right;color=#f032e6
Chr01	feature	target_site_duplication	16787716	16787720	.	.	.	ID=TSR RIGHT 191;Parent=TE_BASE 191;name=tsr right;color=#333333
Chr01	feature	target_site_duplication	16798007	16798011	.	.	.	ID=TSR LEFT 191;Parent=TE_BASE 191;name=tsr left;color=#333333
Chr01	feature	nested_repeat	16623698	16630030	.	.	.	ID=TE_BASE 192;name=TE_BASE 192;annot=Class_I::LTR::Ty3/gypsy::chromovirus::chromo-outgroup;color=#a9a9a9
Chr01	feature	repeat_fragment	16623698	16630030	.	.	.	ID=TE 192-0;Parent=TE_BASE 192;name=TE 192;color=#a9a9a9
Chr01	feature	polypeptide_conserved_region	16624656	16625355	.	+	.	ID=DOMAIN 192-0-0;Parent=TE_BASE 192;annot=Class_I::LTR::Ty3/gypsy::chromovirus::chromo-outgroup GAG_v_clade;name=GAG;color=#225ea8
Chr01	feature	polypeptide_conserved_region	16625570	16625840	.	+	.	ID=DOMAIN 192-1-0;Parent=TE_BASE 192;annot=Class_I::LTR::Ty3/gypsy::chromovirus::chromo-outgroup AP_v_clade;name=PROT;color=#ffeda0
Chr01	feature	polypeptide_conserved_region	16626191	16626887	.	+	.	ID=DOMAIN 192-2-0;Parent=TE_BASE 192;annot=Class_I::LTR::Ty3/gypsy::chromovirus::chromo-outgroup RT_v_clade;name=RT;color=#feb24c
Chr01	feature	polypeptide_conserved_region	16627028	16627391	.	+	.	ID=DOMAIN 192-3-0;Parent=TE_BASE 192;annot=Class_I::LTR::Ty3/gypsy::chromovirus::chromo-outgroup RNaseH_maggy;name=RH;color=#fc4e2a
Chr01	feature	polypeptide_conserved_region	16627688	16628648	.	+	.	ID=DOMAIN 192-4-0;Parent=TE_BASE 192;annot=Class_I::LTR::Ty3/gypsy::chromovirus::chromo-outgroup INT_v_clade;name=INT;color=#b10026
Chr01	feature	polypeptide_conserved_region	16628783	16628912	.	+	.	ID=DOMAIN 192-5-0;Parent=TE_BASE 192;annot=Class_I::LTR::Ty3/gypsy::chromovirus::Tcn1 CHR_galadriel_Ppaten_sLTR1;name=CHD;color=#6a51a3
Chr01	feature	primer_binding_site	16624272	16624288	.	.	.	ID=PBS 192;Parent=TE_BASE 192;name=pbs;color=#c7e9c0
Chr01	feature	RR_tract	16629486	16629500	.	.	.	ID=PPT 192;Parent=TE_BASE 192;name=ppt;color=#41ab5d
Chr01	feature	long_terminal_repeat	16629500	16630030	.	.	.	ID=LTR RIGHT 192-0;Parent=TE_BASE 192;name=ltr right;color=#f032e6
Chr01	feature	long_terminal_repeat	16623698	16624228	.	.	.	ID=LTR LEFT 192-0;Parent=TE_BASE 192;name=ltr left;color=#f032e6
Chr01	feature	target_site_duplication	16623693	16623697	.	.	.	ID=TSR LEFT 192;Parent=TE_BASE 192;name=tsr left;color=#333333
Chr01	feature	target_site_duplication	16630031	16630035	.	.	.	ID=TSR RIGHT 192;Parent=TE_BASE 192;name=tsr right;color=#333333
Chr01	feature	nested_repeat	16597067	16603596	.	.	.	ID=TE_BASE 193;name=TE_BASE 193;annot=Class_I::LTR::Ty3/gypsy::chromovirus::chromo-outgroup;color=#a9a9a9
Chr01	feature	repeat_fragment	16597067	16603596	.	.	.	ID=TE 193-0;Parent=TE_BASE 193;name=TE 193;color=#a9a9a9
Chr01	feature	polypeptide_conserved_region	16598355	16599030	.	+	.	ID=DOMAIN 193-0-0;Parent=TE_BASE 193;annot=Class_I::LTR::Ty3/gypsy::chromovirus::chromo-outgroup GAG_v_clade;name=GAG;color=#225ea8
Chr01	feature	polypeptide_conserved_region	16599248	16599518	.	+	.	ID=DOMAIN 193-1-0;Parent=TE_BASE 193;annot=Class_I::LTR::Ty3/gypsy::chromovirus::chromo-outgroup AP_v_clade;name=PROT;color=#ffeda0
Chr01	feature	polypeptide_conserved_region	16599863	16600553	.	+	.	ID=DOMAIN 193-2-0;Parent=TE_BASE 193;annot=Class_I::LTR::Ty3/gypsy::chromovirus::chromo-outgroup RT_v_clade;name=RT;color=#feb24c
Chr01	feature	polypeptide_conserved_region	16600700	16601057	.	+	.	ID=DOMAIN 193-3-0;Parent=TE_BASE 193;annot=Class_I::LTR::Ty3/gypsy::chromovirus::chromo-outgroup RNaseH_pyret;name=RH;color=#fc4e2a
Chr01	feature	polypeptide_conserved_region	16601336	16602296	.	+	.	ID=DOMAIN 193-4-0;Parent=TE_BASE 193;annot=Class_I::LTR::Ty3/gypsy::chromovirus::chromo-outgroup INT_v_clade;name=INT;color=#b10026
Chr01	feature	polypeptide_conserved_region	16602428	16602560	.	+	.	ID=DOMAIN 193-5-0;Parent=TE_BASE 193;annot=Class_I::LTR::Ty3/gypsy::chromovirus::Tcn1 CHR_galadriel_Ppaten_sLTR3;name=CHD;color=#6a51a3
Chr01	feature	primer_binding_site	16597567	16597585	.	.	.	ID=PBS 193;Parent=TE_BASE 193;name=pbs;color=#c7e9c0
Chr01	feature	RR_tract	16603130	16603144	.	.	.	ID=PPT 193;Parent=TE_BASE 193;name=ppt;color=#41ab5d
Chr01	feature	long_terminal_repeat	16603144	16603596	.	.	.	ID=LTR RIGHT 193-0;Parent=TE_BASE 193;name=ltr right;color=#f032e6
Chr01	feature	long_terminal_repeat	16597067	16597541	.	.	.	ID=LTR LEFT 193-0;Parent=TE_BASE 193;name=ltr left;color=#f032e6
Chr01	feature	target_site_duplication	16597062	16597066	.	.	.	ID=TSR LEFT 193;Parent=TE_BASE 193;name=tsr left;color=#333333
Chr01	feature	target_site_duplication	16603597	16603601	.	.	.	ID=TSR RIGHT 193;Parent=TE_BASE 193;name=tsr right;color=#333333
Chr01	feature	nested_repeat	16468020	16471340	.	.	.	ID=TE_BASE 194;name=TE_BASE 194;annot=Class_I::LTR::Ty1/copia::Ivana;color=#a9a9a9
Chr01	feature	repeat_fragment	16468020	16471340	.	.	.	ID=TE 194-0;Parent=TE_BASE 194;name=TE 194;color=#a9a9a9
Chr01	feature	polypeptide_conserved_region	16468764	16469241	.	+	.	ID=DOMAIN 194-0-0;Parent=TE_BASE 194;annot=Class_I::LTR::Ty1/copia::Ivana GAG_oryco;name=GAG;color=#225ea8
Chr01	feature	polypeptide_conserved_region	16469985	16470213	.	+	.	ID=DOMAIN 194-1-0;Parent=TE_BASE 194;annot=Class_I::LTR::Ty1/copia::Ivana INT_oryco;name=INT;color=#b10026
Chr01	feature	polypeptide_conserved_region	16470605	16470980	.	+	.	ID=DOMAIN 194-2-0;Parent=TE_BASE 194;annot=Class_I::LTR::Ty1/copia::Ivana RNaseH_oryco;name=RH;color=#fc4e2a
Chr01	feature	primer_binding_site	16468323	16468342	.	.	.	ID=PBS 194;Parent=TE_BASE 194;name=pbs;color=#c7e9c0
Chr01	feature	RR_tract	16470992	16471006	.	.	.	ID=PPT 194;Parent=TE_BASE 194;name=ppt;color=#41ab5d
Chr01	feature	long_terminal_repeat	16471057	16471340	.	.	.	ID=LTR RIGHT 194-0;Parent=TE_BASE 194;name=ltr right;color=#f032e6
Chr01	feature	long_terminal_repeat	16468020	16468303	.	.	.	ID=LTR LEFT 194-0;Parent=TE_BASE 194;name=ltr left;color=#f032e6
Chr01	feature	nested_repeat	16435064	16441595	.	.	.	ID=TE_BASE 195;name=TE_BASE 195;annot=Class_I::LTR::Ty3/gypsy::chromovirus::chromo-outgroup;color=#a9a9a9
Chr01	feature	repeat_fragment	16435064	16441595	.	.	.	ID=TE 195-0;Parent=TE_BASE 195;name=TE 195;color=#a9a9a9
Chr01	feature	polypeptide_conserved_region	16436337	16437012	.	+	.	ID=DOMAIN 195-0-0;Parent=TE_BASE 195;annot=Class_I::LTR::Ty3/gypsy::chromovirus::chromo-outgroup GAG_v_clade;name=GAG;color=#225ea8
Chr01	feature	polypeptide_conserved_region	16437230	16437500	.	+	.	ID=DOMAIN 195-1-0;Parent=TE_BASE 195;annot=Class_I::LTR::Ty3/gypsy::chromovirus::chromo-outgroup AP_v_clade;name=PROT;color=#ffeda0
Chr01	feature	polypeptide_conserved_region	16437845	16438535	.	+	.	ID=DOMAIN 195-2-0;Parent=TE_BASE 195;annot=Class_I::LTR::Ty3/gypsy::chromovirus::chromo-outgroup RT_v_clade;name=RT;color=#feb24c
Chr01	feature	polypeptide_conserved_region	16438679	16439039	.	+	.	ID=DOMAIN 195-3-0;Parent=TE_BASE 195;annot=Class_I::LTR::Ty3/gypsy::chromovirus::chromo-outgroup RNaseH_pyret;name=RH;color=#fc4e2a
Chr01	feature	polypeptide_conserved_region	16439318	16440278	.	+	.	ID=DOMAIN 195-4-0;Parent=TE_BASE 195;annot=Class_I::LTR::Ty3/gypsy::chromovirus::chromo-outgroup INT_v_clade;name=INT;color=#b10026
Chr01	feature	polypeptide_conserved_region	16440398	16440545	.	+	.	ID=DOMAIN 195-5-0;Parent=TE_BASE 195;annot=Class_I::LTR::Ty3/gypsy::chromovirus::Tcn1 CHR_galadriel_Ppaten_sLTR3;name=CHD;color=#6a51a3
Chr01	feature	RR_tract	16441112	16441126	.	.	.	ID=PPT 195;Parent=TE_BASE 195;name=ppt;color=#41ab5d
Chr01	feature	long_terminal_repeat	16441126	16441595	.	.	.	ID=LTR RIGHT 195-0;Parent=TE_BASE 195;name=ltr right;color=#f032e6
Chr01	feature	long_terminal_repeat	16435064	16435533	.	.	.	ID=LTR LEFT 195-0;Parent=TE_BASE 195;name=ltr left;color=#f032e6
Chr01	feature	nested_repeat	16412684	16418875	.	.	.	ID=TE_BASE 196;name=TE_BASE 196;annot=Class_I::LTR::Ty3/gypsy::chromovirus::chromo-outgroup;color=#a9a9a9
Chr01	feature	repeat_fragment	16412684	16418875	.	.	.	ID=TE 196-0;Parent=TE_BASE 196;name=TE 196;color=#a9a9a9
Chr01	feature	polypeptide_conserved_region	16413642	16414146	.	+	.	ID=DOMAIN 196-0-0;Parent=TE_BASE 196;annot=Class_I::LTR::Ty3/gypsy::chromovirus::chromo-outgroup GAG_v_clade;name=GAG;color=#225ea8
Chr01	feature	polypeptide_conserved_region	16414547	16414811	.	+	.	ID=DOMAIN 196-1-0;Parent=TE_BASE 196;annot=Class_I::LTR::Ty3/gypsy::chromovirus::chromo-outgroup AP_v_clade;name=PROT;color=#ffeda0
Chr01	feature	polypeptide_conserved_region	16415159	16415849	.	+	.	ID=DOMAIN 196-2-0;Parent=TE_BASE 196;annot=Class_I::LTR::Ty3/gypsy::chromovirus::chromo-outgroup RT_v_clade;name=RT;color=#feb24c
Chr01	feature	polypeptide_conserved_region	16415993	16416353	.	+	.	ID=DOMAIN 196-3-0;Parent=TE_BASE 196;annot=Class_I::LTR::Ty3/gypsy::chromovirus::chromo-outgroup RNaseH_pyret;name=RH;color=#fc4e2a
Chr01	feature	polypeptide_conserved_region	16416632	16417592	.	+	.	ID=DOMAIN 196-4-0;Parent=TE_BASE 196;annot=Class_I::LTR::Ty3/gypsy::chromovirus::chromo-outgroup INT_v_clade;name=INT;color=#b10026
Chr01	feature	polypeptide_conserved_region	16417724	16417859	.	+	.	ID=DOMAIN 196-5-0;Parent=TE_BASE 196;annot=Class_I::LTR::Ty3/gypsy::chromovirus::Tcn1 CHR_galadriel_Ppaten_sLTR3;name=CHD;color=#6a51a3
Chr01	feature	primer_binding_site	16413143	16413159	.	.	.	ID=PBS 196;Parent=TE_BASE 196;name=pbs;color=#c7e9c0
Chr01	feature	RR_tract	16418407	16418421	.	.	.	ID=PPT 196;Parent=TE_BASE 196;name=ppt;color=#41ab5d
Chr01	feature	long_terminal_repeat	16418421	16418875	.	.	.	ID=LTR RIGHT 196-0;Parent=TE_BASE 196;name=ltr right;color=#f032e6
Chr01	feature	long_terminal_repeat	16412684	16413117	.	.	.	ID=LTR LEFT 196-0;Parent=TE_BASE 196;name=ltr left;color=#f032e6
Chr01	feature	target_site_duplication	16412679	16412683	.	.	.	ID=TSR LEFT 196;Parent=TE_BASE 196;name=tsr left;color=#333333
Chr01	feature	target_site_duplication	16418876	16418880	.	.	.	ID=TSR RIGHT 196;Parent=TE_BASE 196;name=tsr right;color=#333333
Chr01	feature	nested_repeat	16031251	16037178	.	.	.	ID=TE_BASE 198;name=TE_BASE 198;annot=Class_I::LTR::Ty3/gypsy::chromovirus::chromo-outgroup;color=#a9a9a9
Chr01	feature	repeat_fragment	16031251	16037178	.	.	.	ID=TE 198-0;Parent=TE_BASE 198;name=TE 198;color=#a9a9a9
Chr01	feature	polypeptide_conserved_region	16032215	16032911	.	+	.	ID=DOMAIN 198-0-0;Parent=TE_BASE 198;annot=Class_I::LTR::Ty3/gypsy::chromovirus::chromo-outgroup GAG_v_clade;name=GAG;color=#225ea8
Chr01	feature	polypeptide_conserved_region	16033120	16033390	.	+	.	ID=DOMAIN 198-1-0;Parent=TE_BASE 198;annot=Class_I::LTR::Ty3/gypsy::chromovirus::chromo-outgroup AP_v_clade;name=PROT;color=#ffeda0
Chr01	feature	polypeptide_conserved_region	16033735	16034425	.	+	.	ID=DOMAIN 198-2-0;Parent=TE_BASE 198;annot=Class_I::LTR::Ty3/gypsy::chromovirus::chromo-outgroup RT_v_clade;name=RT;color=#feb24c
Chr01	feature	polypeptide_conserved_region	16034569	16034821	.	+	.	ID=DOMAIN 198-3-0;Parent=TE_BASE 198;annot=Class_I::LTR::Ty3/gypsy::chromovirus::chromo-outgroup RNaseH_pyret;name=RH;color=#fc4e2a
[truncated: 87,717 more rows]
