# Supplementary material for: What Can Long Terminal Repeats Tell Us About the Age of LTR Retrotransposons, Gene Conversion and Ectopic Recombination?
Source: Front Plant Sci. 2020 May 20;11:644. doi: 10.3389/fpls.2020.00644 (PMC7251063; doi:10.3389/fpls.2020.00644)
Supplement: Supplementary file 1 [file Data_Sheet_1.ZIP › allGFFs/Osat_all_protDom.gff]

##gff-version 3
##sequence-region 10 1 23207287
10	feature	nested_repeat	23168965	23183271	.	.	.	ID=TE_BASE 0;name=TE_BASE 0;annot=Class_I::LTR::Ty3/gypsy::non-chromovirus::OTA::Ogre/Tat::Retand;color=#a9a9a9
10	feature	repeat_fragment	23168965	23183271	.	.	.	ID=TE 0-0;Parent=TE_BASE 0;name=TE 0;color=#a9a9a9
10	feature	polypeptide_conserved_region	23170775	23171105	.	+	.	ID=DOMAIN 0-0-0;Parent=TE_BASE 0;annot=Class_I::LTR::Ty3/gypsy::non-chromovirus::OTA::Ogre/Tat::Retand GAG_tat;name=GAG;color=#225ea8
10	feature	polypeptide_conserved_region	23171937	23172615	.	+	.	ID=DOMAIN 0-1-0;Parent=TE_BASE 0;annot=Class_I::LTR::Ty3/gypsy::non-chromovirus::OTA::Ogre/Tat::Retand RT_tat;name=RT;color=#feb24c
10	feature	polypeptide_conserved_region	23172750	23173116	.	+	.	ID=DOMAIN 0-2-0;Parent=TE_BASE 0;annot=Class_I::LTR::Ty3/gypsy::non-chromovirus::OTA::Ogre/Tat::Retand RNaseH_tat;name=RH;color=#fc4e2a
10	feature	polypeptide_conserved_region	23173176	23173539	.	+	.	ID=DOMAIN 0-3-0;Parent=TE_BASE 0;annot=Class_I::LTR::Ty3/gypsy::non-chromovirus::OTA::Ogre/Tat::Retand;name=aRH;color=#fc4e2a
10	feature	polypeptide_conserved_region	23173857	23174424	.	+	.	ID=DOMAIN 0-4-0;Parent=TE_BASE 0;annot=Class_I::LTR::Ty3/gypsy::non-chromovirus::OTA::Ogre/Tat::Retand INT_tat;name=INT;color=#b10026
10	feature	primer_binding_site	23169409	23169428	.	.	.	ID=PBS 0;Parent=TE_BASE 0;name=pbs;color=#c7e9c0
10	feature	RR_tract	23182782	23182796	.	.	.	ID=PPT 0;Parent=TE_BASE 0;name=ppt;color=#41ab5d
10	feature	long_terminal_repeat	23182867	23183271	.	.	.	ID=LTR RIGHT 0-0;Parent=TE_BASE 0;name=ltr right;color=#f032e6
10	feature	long_terminal_repeat	23168965	23169369	.	.	.	ID=LTR LEFT 0-0;Parent=TE_BASE 0;name=ltr left;color=#f032e6
10	feature	nested_repeat	22948385	22955868	.	.	.	ID=TE_BASE 3;name=TE_BASE 3;annot=Class_I::LTR::Ty1/copia::SIRE;color=#a9a9a9
10	feature	repeat_fragment	22948385	22955868	.	.	.	ID=TE 3-0;Parent=TE_BASE 3;name=TE 3;color=#a9a9a9
10	feature	polypeptide_conserved_region	22949006	22949414	.	-	.	ID=DOMAIN 3-0-0;Parent=TE_BASE 3;annot=Class_I::LTR::Ty1/copia::Ty1-outgroup RNaseH_1731;name=RH;color=#fc4e2a
10	feature	polypeptide_conserved_region	22949741	22950149	.	-	.	ID=DOMAIN 3-1-0;Parent=TE_BASE 3;annot=Class_I::LTR::Ty1/copia::SIRE RT_sire;name=RT;color=#feb24c
10	feature	polypeptide_conserved_region	22951392	22951827	.	-	.	ID=DOMAIN 3-2-0;Parent=TE_BASE 3;annot=Class_I::LTR::Ty1/copia::Ivana INT_oryco;name=INT;color=#b10026
10	feature	long_terminal_repeat	22955679	22955868	.	.	.	ID=LTR LEFT 3-0;Parent=TE_BASE 3;name=ltr left;color=#f032e6
10	feature	long_terminal_repeat	22948385	22948575	.	.	.	ID=LTR RIGHT 3-0;Parent=TE_BASE 3;name=ltr right;color=#f032e6
10	feature	nested_repeat	22890256	22908734	.	.	.	ID=TE_BASE 4;name=TE_BASE 4;annot=Class_I::LTR::Ty3/gypsy::non-chromovirus::OTA::Ogre/Tat::Retand;color=#a9a9a9
10	feature	repeat_fragment	22890256	22908734	.	.	.	ID=TE 4-0;Parent=TE_BASE 4;name=TE 4;color=#a9a9a9
10	feature	polypeptide_conserved_region	22892050	22892752	.	+	.	ID=DOMAIN 4-0-0;Parent=TE_BASE 4;annot=Class_I::LTR::Ty3/gypsy::non-chromovirus::OTA::Ogre/Tat::Retand GAG_tat;name=GAG;color=#225ea8
10	feature	polypeptide_conserved_region	22893118	22893373	.	+	.	ID=DOMAIN 4-1-0;Parent=TE_BASE 4;annot=Class_I::LTR::Ty3/gypsy::non-chromovirus::OTA::Ogre/Tat::Retand AP_tat;name=PROT;color=#ffeda0
10	feature	polypeptide_conserved_region	22897073	22897751	.	+	.	ID=DOMAIN 4-2-0;Parent=TE_BASE 4;annot=Class_I::LTR::Ty3/gypsy::non-chromovirus::OTA::Ogre/Tat::Retand RT_tat;name=RT;color=#feb24c
10	feature	polypeptide_conserved_region	22897886	22898252	.	+	.	ID=DOMAIN 4-3-0;Parent=TE_BASE 4;annot=Class_I::LTR::Ty3/gypsy::non-chromovirus::OTA::Ogre/Tat::Retand RNaseH_tat;name=RH;color=#fc4e2a
10	feature	polypeptide_conserved_region	22898312	22898675	.	+	.	ID=DOMAIN 4-4-0;Parent=TE_BASE 4;annot=Class_I::LTR::Ty3/gypsy::non-chromovirus::OTA::Ogre/Tat::Retand;name=aRH;color=#fc4e2a
10	feature	polypeptide_conserved_region	22898993	22900025	.	+	.	ID=DOMAIN 4-5-0;Parent=TE_BASE 4;annot=Class_I::LTR::Ty3/gypsy::non-chromovirus::OTA::Ogre/Tat::Retand INT_tat;name=INT;color=#b10026
10	feature	primer_binding_site	22890701	22890715	.	.	.	ID=PBS 4;Parent=TE_BASE 4;name=pbs;color=#c7e9c0
10	feature	RR_tract	22908203	22908217	.	.	.	ID=PPT 4;Parent=TE_BASE 4;name=ppt;color=#41ab5d
10	feature	long_terminal_repeat	22908294	22908734	.	.	.	ID=LTR RIGHT 4-0;Parent=TE_BASE 4;name=ltr right;color=#f032e6
10	feature	long_terminal_repeat	22890256	22890696	.	.	.	ID=LTR LEFT 4-0;Parent=TE_BASE 4;name=ltr left;color=#f032e6
10	feature	target_site_duplication	22890251	22890255	.	.	.	ID=TSR LEFT 4;Parent=TE_BASE 4;name=tsr left;color=#333333
10	feature	target_site_duplication	22908735	22908739	.	.	.	ID=TSR RIGHT 4;Parent=TE_BASE 4;name=tsr right;color=#333333
10	feature	nested_repeat	22802217	22811356	.	.	.	ID=TE_BASE 5;name=TE_BASE 5;annot=Class_I::LTR::Ty3/gypsy::chromovirus::Tekay;color=#a9a9a9
10	feature	repeat_fragment	22802217	22811356	.	.	.	ID=TE 5-0;Parent=TE_BASE 5;name=TE 5;color=#a9a9a9
10	feature	polypeptide_conserved_region	22804435	22804585	.	-	.	ID=DOMAIN 5-0-0;Parent=TE_BASE 5;annot=Class_I::LTR::Ty3/gypsy::chromovirus::Tekay CHR_tekay_Oryza;name=CHD;color=#6a51a3
10	feature	polypeptide_conserved_region	22804648	22805677	.	-	.	ID=DOMAIN 5-1-0;Parent=TE_BASE 5;annot=Class_I::LTR::Ty3/gypsy::chromovirus::Tekay INT_del;name=INT;color=#b10026
10	feature	polypeptide_conserved_region	22805980	22806331	.	-	.	ID=DOMAIN 5-2-0;Parent=TE_BASE 5;annot=Class_I::LTR::Ty3/gypsy::chromovirus::Tekay RNaseH_del;name=RH;color=#fc4e2a
10	feature	polypeptide_conserved_region	22806466	22807135	.	-	.	ID=DOMAIN 5-3-0;Parent=TE_BASE 5;annot=Class_I::LTR::Ty3/gypsy::chromovirus::Tekay RT_del;name=RT;color=#feb24c
10	feature	polypeptide_conserved_region	22807435	22807693	.	-	.	ID=DOMAIN 5-4-0;Parent=TE_BASE 5;annot=Class_I::LTR::Ty3/gypsy::chromovirus::Tekay AP_del;name=PROT;color=#ffeda0
10	feature	polypeptide_conserved_region	22807927	22808710	.	-	.	ID=DOMAIN 5-5-0;Parent=TE_BASE 5;annot=Class_I::LTR::Ty3/gypsy::chromovirus::Tekay GAG_del;name=GAG;color=#225ea8
10	feature	long_terminal_repeat	22810564	22811356	.	.	.	ID=LTR LEFT 5-0;Parent=TE_BASE 5;name=ltr left;color=#f032e6
10	feature	long_terminal_repeat	22802217	22803037	.	.	.	ID=LTR RIGHT 5-0;Parent=TE_BASE 5;name=ltr right;color=#f032e6
10	feature	nested_repeat	22612146	22621298	.	.	.	ID=TE_BASE 9;name=TE_BASE 9;annot=Class_I::LTR::Ty3/gypsy::chromovirus::Tekay;color=#a9a9a9
10	feature	repeat_fragment	22612146	22621298	.	.	.	ID=TE 9-0;Parent=TE_BASE 9;name=TE 9;color=#a9a9a9
10	feature	polypeptide_conserved_region	22616423	22617197	.	+	.	ID=DOMAIN 9-0-0;Parent=TE_BASE 9;annot=Class_I::LTR::Ty3/gypsy::chromovirus::Tekay GAG_del;name=GAG;color=#225ea8
10	feature	polypeptide_conserved_region	22617377	22617635	.	+	.	ID=DOMAIN 9-1-0;Parent=TE_BASE 9;annot=Class_I::LTR::Ty3/gypsy::chromovirus::Tekay AP_del;name=PROT;color=#ffeda0
10	feature	polypeptide_conserved_region	22617962	22618637	.	+	.	ID=DOMAIN 9-2-0;Parent=TE_BASE 9;annot=Class_I::LTR::Ty3/gypsy::chromovirus::Tekay RT_del;name=RT;color=#feb24c
10	feature	polypeptide_conserved_region	22618772	22619123	.	+	.	ID=DOMAIN 9-3-0;Parent=TE_BASE 9;annot=Class_I::LTR::Ty3/gypsy::chromovirus::Tekay RNaseH_del;name=RH;color=#fc4e2a
10	feature	polypeptide_conserved_region	22619426	22620455	.	+	.	ID=DOMAIN 9-4-0;Parent=TE_BASE 9;annot=Class_I::LTR::Ty3/gypsy::chromovirus::Tekay INT_del;name=INT;color=#b10026
10	feature	polypeptide_conserved_region	22620518	22620668	.	+	.	ID=DOMAIN 9-5-0;Parent=TE_BASE 9;annot=Class_I::LTR::Ty3/gypsy::chromovirus::Tekay CHR_tekay_Retrosor2a;name=CHD;color=#6a51a3
10	feature	primer_binding_site	22612778	22612797	.	.	.	ID=PBS 9;Parent=TE_BASE 9;name=pbs;color=#c7e9c0
10	feature	long_terminal_repeat	22620718	22621298	.	.	.	ID=LTR RIGHT 9-0;Parent=TE_BASE 9;name=ltr right;color=#f032e6
10	feature	long_terminal_repeat	22612146	22612726	.	.	.	ID=LTR LEFT 9-0;Parent=TE_BASE 9;name=ltr left;color=#f032e6
10	feature	nested_repeat	22402726	22408473	.	.	.	ID=TE_BASE 15;name=TE_BASE 15;annot=Class_I::LTR::Ty1/copia::Ivana;color=#a9a9a9
10	feature	repeat_fragment	22402726	22408473	.	.	.	ID=TE 15-0;Parent=TE_BASE 15;name=TE 15;color=#a9a9a9
10	feature	polypeptide_conserved_region	22403210	22403615	.	-	.	ID=DOMAIN 15-0-0;Parent=TE_BASE 15;annot=Class_I::LTR::Ty1/copia::Ivana RNaseH_oryco;name=RH;color=#fc4e2a
10	feature	polypeptide_conserved_region	22403912	22404626	.	-	.	ID=DOMAIN 15-1-0;Parent=TE_BASE 15;annot=Class_I::LTR::Ty1/copia::Ivana RT_oryco;name=RT;color=#feb24c
10	feature	polypeptide_conserved_region	22405346	22406000	.	-	.	ID=DOMAIN 15-2-0;Parent=TE_BASE 15;annot=Class_I::LTR::Ty1/copia::Ivana INT_oryco;name=INT;color=#b10026
10	feature	polypeptide_conserved_region	22406150	22406396	.	-	.	ID=DOMAIN 15-3-0;Parent=TE_BASE 15;annot=Class_I::LTR::Ty1/copia::Ivana AP_oryco;name=PROT;color=#ffeda0
10	feature	polypeptide_conserved_region	22406585	22407380	.	-	.	ID=DOMAIN 15-4-0;Parent=TE_BASE 15;annot=Class_I::LTR::Ty1/copia::Ivana GAG_oryco;name=GAG;color=#225ea8
10	feature	long_terminal_repeat	22408081	22408473	.	.	.	ID=LTR LEFT 15-0;Parent=TE_BASE 15;name=ltr left;color=#f032e6
10	feature	long_terminal_repeat	22402726	22403118	.	.	.	ID=LTR RIGHT 15-0;Parent=TE_BASE 15;name=ltr right;color=#f032e6
10	feature	target_site_duplication	22402721	22402725	.	.	.	ID=TSR RIGHT 15;Parent=TE_BASE 15;name=tsr right;color=#333333
10	feature	target_site_duplication	22408474	22408478	.	.	.	ID=TSR LEFT 15;Parent=TE_BASE 15;name=tsr left;color=#333333
10	feature	nested_repeat	22300616	22306128	.	.	.	ID=TE_BASE 16;name=TE_BASE 16;annot=Class_I::LTR::Ty1/copia::Ivana;color=#a9a9a9
10	feature	repeat_fragment	22300616	22306128	.	.	.	ID=TE 16-0;Parent=TE_BASE 16;name=TE 16;color=#a9a9a9
10	feature	polypeptide_conserved_region	22300936	22301341	.	-	.	ID=DOMAIN 16-0-0;Parent=TE_BASE 16;annot=Class_I::LTR::Ty1/copia::Ivana RNaseH_oryco;name=RH;color=#fc4e2a
10	feature	polypeptide_conserved_region	22301638	22302355	.	-	.	ID=DOMAIN 16-1-0;Parent=TE_BASE 16;annot=Class_I::LTR::Ty1/copia::Ivana RT_oryco;name=RT;color=#feb24c
10	feature	polypeptide_conserved_region	22303075	22303729	.	-	.	ID=DOMAIN 16-2-0;Parent=TE_BASE 16;annot=Class_I::LTR::Ty1/copia::Ivana INT_oryco;name=INT;color=#b10026
10	feature	polypeptide_conserved_region	22303879	22304125	.	-	.	ID=DOMAIN 16-3-0;Parent=TE_BASE 16;annot=Class_I::LTR::Ty1/copia::Ivana AP_oryco;name=PROT;color=#ffeda0
10	feature	polypeptide_conserved_region	22304317	22305121	.	-	.	ID=DOMAIN 16-4-0;Parent=TE_BASE 16;annot=Class_I::LTR::Ty1/copia::Ivana GAG_oryco;name=GAG;color=#225ea8
10	feature	primer_binding_site	22300864	22300884	.	.	.	ID=PBS 16;Parent=TE_BASE 16;name=ppt;color=#41ab5d
10	feature	RR_tract	22305922	22305936	.	.	.	ID=PPT 16;Parent=TE_BASE 16;name=pbs;color=#c7e9c0
10	feature	long_terminal_repeat	22305952	22306128	.	.	.	ID=LTR LEFT 16-0;Parent=TE_BASE 16;name=ltr left;color=#f032e6
10	feature	long_terminal_repeat	22300616	22300792	.	.	.	ID=LTR RIGHT 16-0;Parent=TE_BASE 16;name=ltr right;color=#f032e6
10	feature	nested_repeat	21971873	21977799	.	.	.	ID=TE_BASE 19;name=TE_BASE 19;annot=Class_I::LTR::Ty3/gypsy::chromovirus::Reina;color=#a9a9a9
10	feature	repeat_fragment	21971873	21977799	.	.	.	ID=TE 19-0;Parent=TE_BASE 19;name=TE 19;color=#a9a9a9
10	feature	polypeptide_conserved_region	21974678	21975353	.	+	.	ID=DOMAIN 19-0-0;Parent=TE_BASE 19;annot=Class_I::LTR::Ty3/gypsy::chromovirus::Reina RT_reina;name=RT;color=#feb24c
10	feature	polypeptide_conserved_region	21975485	21975836	.	+	.	ID=DOMAIN 19-1-0;Parent=TE_BASE 19;annot=Class_I::LTR::Ty3/gypsy::chromovirus::Reina RNaseH_reina;name=RH;color=#fc4e2a
10	feature	polypeptide_conserved_region	21976080	21977112	.	+	.	ID=DOMAIN 19-2-0;Parent=TE_BASE 19;annot=Class_I::LTR::Ty3/gypsy::chromovirus::Reina INT_reina;name=INT;color=#b10026
10	feature	primer_binding_site	21972326	21972346	.	.	.	ID=PBS 19;Parent=TE_BASE 19;name=pbs;color=#c7e9c0
10	feature	RR_tract	21977336	21977350	.	.	.	ID=PPT 19;Parent=TE_BASE 19;name=ppt;color=#41ab5d
10	feature	long_terminal_repeat	21977350	21977799	.	.	.	ID=LTR RIGHT 19-0;Parent=TE_BASE 19;name=ltr right;color=#f032e6
10	feature	long_terminal_repeat	21971873	21972322	.	.	.	ID=LTR LEFT 19-0;Parent=TE_BASE 19;name=ltr left;color=#f032e6
10	feature	target_site_duplication	21971868	21971872	.	.	.	ID=TSR LEFT 19;Parent=TE_BASE 19;name=tsr left;color=#333333
10	feature	target_site_duplication	21977800	21977804	.	.	.	ID=TSR RIGHT 19;Parent=TE_BASE 19;name=tsr right;color=#333333
10	feature	nested_repeat	21917177	21921895	.	.	.	ID=TE_BASE 20;name=TE_BASE 20;annot=Class_I::LTR::Ty1/copia::Ale;color=#a9a9a9
10	feature	repeat_fragment	21917177	21921895	.	.	.	ID=TE 20-0;Parent=TE_BASE 20;name=TE 20;color=#a9a9a9
10	feature	polypeptide_conserved_region	21917452	21917854	.	-	.	ID=DOMAIN 20-0-0;Parent=TE_BASE 20;annot=Class_I::LTR::Ty1/copia::Ale RNaseH_retrofit;name=RH;color=#fc4e2a
10	feature	polypeptide_conserved_region	21918151	21918868	.	-	.	ID=DOMAIN 20-1-0;Parent=TE_BASE 20;annot=Class_I::LTR::Ty1/copia::Ale RT_retrofit;name=RT;color=#feb24c
10	feature	polypeptide_conserved_region	21919714	21920050	.	-	.	ID=DOMAIN 20-2-0;Parent=TE_BASE 20;annot=Class_I::LTR::Ty1/copia::Ale INT_retrofit;name=INT;color=#b10026
10	feature	polypeptide_conserved_region	21920439	21920682	.	-	.	ID=DOMAIN 20-3-0;Parent=TE_BASE 20;annot=Class_I::LTR::Ty1/copia::Alesia AP_retrofit;name=PROT;color=#ffeda0
10	feature	polypeptide_conserved_region	21920991	21921618	.	-	.	ID=DOMAIN 20-4-0;Parent=TE_BASE 20;annot=Class_I::LTR::Ty1/copia::Alesia GAG_retrofit;name=GAG;color=#225ea8
10	feature	primer_binding_site	21917436	21917453	.	.	.	ID=PBS 20;Parent=TE_BASE 20;name=ppt;color=#41ab5d
10	feature	RR_tract	21921657	21921671	.	.	.	ID=PPT 20;Parent=TE_BASE 20;name=pbs;color=#c7e9c0
10	feature	long_terminal_repeat	21921711	21921895	.	.	.	ID=LTR LEFT 20-0;Parent=TE_BASE 20;name=ltr left;color=#f032e6
10	feature	long_terminal_repeat	21917177	21917362	.	.	.	ID=LTR RIGHT 20-0;Parent=TE_BASE 20;name=ltr right;color=#f032e6
10	feature	target_site_duplication	21917172	21917176	.	.	.	ID=TSR RIGHT 20;Parent=TE_BASE 20;name=tsr right;color=#333333
10	feature	target_site_duplication	21921896	21921900	.	.	.	ID=TSR LEFT 20;Parent=TE_BASE 20;name=tsr left;color=#333333
10	feature	nested_repeat	21644471	21649786	.	.	.	ID=TE_BASE 23;name=TE_BASE 23;annot=Class_I::LTR::Ty3/gypsy::chromovirus::Reina;color=#a9a9a9
10	feature	repeat_fragment	21644471	21649786	.	.	.	ID=TE 23-0;Parent=TE_BASE 23;name=TE 23;color=#a9a9a9
10	feature	polypeptide_conserved_region	21645021	21646047	.	-	.	ID=DOMAIN 23-0-0;Parent=TE_BASE 23;annot=Class_I::LTR::Ty3/gypsy::chromovirus::Reina INT_reina;name=INT;color=#b10026
10	feature	polypeptide_conserved_region	21646284	21646632	.	-	.	ID=DOMAIN 23-1-0;Parent=TE_BASE 23;annot=Class_I::LTR::Ty3/gypsy::chromovirus::Reina RNaseH_reina;name=RH;color=#fc4e2a
10	feature	polypeptide_conserved_region	21646769	21647444	.	-	.	ID=DOMAIN 23-2-0;Parent=TE_BASE 23;annot=Class_I::LTR::Ty3/gypsy::chromovirus::Reina RT_reina;name=RT;color=#feb24c
10	feature	polypeptide_conserved_region	21647810	21648071	.	-	.	ID=DOMAIN 23-3-0;Parent=TE_BASE 23;annot=Class_I::LTR::Ty3/gypsy::chromovirus::Reina AP_reina;name=PROT;color=#ffeda0
10	feature	polypeptide_conserved_region	21648275	21648977	.	-	.	ID=DOMAIN 23-4-0;Parent=TE_BASE 23;annot=Class_I::LTR::Ty3/gypsy::chromovirus::Reina GAG_reina;name=GAG;color=#225ea8
10	feature	long_terminal_repeat	21649603	21649786	.	.	.	ID=LTR LEFT 23-0;Parent=TE_BASE 23;name=ltr left;color=#f032e6
10	feature	long_terminal_repeat	21644471	21644695	.	.	.	ID=LTR RIGHT 23-0;Parent=TE_BASE 23;name=ltr right;color=#f032e6
10	feature	nested_repeat	21506416	21517836	.	.	.	ID=TE_BASE 26;name=TE_BASE 26;annot=Class_I::LTR::Ty3/gypsy::non-chromovirus::OTA::Ogre/Tat::Retand;color=#a9a9a9
10	feature	repeat_fragment	21506416	21517836	.	.	.	ID=TE 26-0;Parent=TE_BASE 26;name=TE 26;color=#a9a9a9
10	feature	polypeptide_conserved_region	21508491	21508863	.	+	.	ID=DOMAIN 26-0-0;Parent=TE_BASE 26;annot=Class_I::LTR::Ty3/gypsy::non-chromovirus::OTA::Ogre/Tat::Retand GAG_tat;name=GAG;color=#225ea8
10	feature	polypeptide_conserved_region	21509559	21509892	.	+	.	ID=DOMAIN 26-1-0;Parent=TE_BASE 26;annot=Class_I::LTR::Ty3/gypsy::non-chromovirus::OTA::Ogre/Tat::Retand AP_tat;name=PROT;color=#ffeda0
10	feature	polypeptide_conserved_region	21510294	21510972	.	+	.	ID=DOMAIN 26-2-0;Parent=TE_BASE 26;annot=Class_I::LTR::Ty3/gypsy::non-chromovirus::OTA::Ogre/Tat::Retand RT_tat;name=RT;color=#feb24c
10	feature	polypeptide_conserved_region	21511103	21511463	.	+	.	ID=DOMAIN 26-3-0;Parent=TE_BASE 26;annot=Class_I::LTR::Ty3/gypsy::non-chromovirus::OTA::Ogre/Tat::Retand RNaseH_tat;name=RH;color=#fc4e2a
10	feature	polypeptide_conserved_region	21511514	21511871	.	+	.	ID=DOMAIN 26-4-0;Parent=TE_BASE 26;annot=Class_I::LTR::Ty3/gypsy::non-chromovirus::OTA::Ogre/Tat::Retand;name=aRH;color=#fc4e2a
10	feature	polypeptide_conserved_region	21512209	21513241	.	+	.	ID=DOMAIN 26-5-0;Parent=TE_BASE 26;annot=Class_I::LTR::Ty3/gypsy::non-chromovirus::OTA::Ogre/Tat::Retand INT_tat;name=INT;color=#b10026
10	feature	primer_binding_site	21506984	21506998	.	.	.	ID=PBS 26;Parent=TE_BASE 26;name=pbs;color=#c7e9c0
10	feature	RR_tract	21517254	21517268	.	.	.	ID=PPT 26;Parent=TE_BASE 26;name=ppt;color=#41ab5d
10	feature	long_terminal_repeat	21517272	21517836	.	.	.	ID=LTR RIGHT 26-0;Parent=TE_BASE 26;name=ltr right;color=#f032e6
10	feature	long_terminal_repeat	21506416	21506980	.	.	.	ID=LTR LEFT 26-0;Parent=TE_BASE 26;name=ltr left;color=#f032e6
10	feature	target_site_duplication	21506411	21506415	.	.	.	ID=TSR LEFT 26;Parent=TE_BASE 26;name=tsr left;color=#333333
10	feature	target_site_duplication	21517837	21517841	.	.	.	ID=TSR RIGHT 26;Parent=TE_BASE 26;name=tsr right;color=#333333
10	feature	nested_repeat	21493393	21504694	.	.	.	ID=TE_BASE 27;name=TE_BASE 27;annot=Class_I::LTR::Ty3/gypsy::non-chromovirus::OTA::Ogre/Tat::Retand;color=#a9a9a9
10	feature	repeat_fragment	21493393	21504694	.	.	.	ID=TE 27-0;Parent=TE_BASE 27;name=TE 27;color=#a9a9a9
10	feature	polypeptide_conserved_region	21495197	21495905	.	+	.	ID=DOMAIN 27-0-0;Parent=TE_BASE 27;annot=Class_I::LTR::Ty3/gypsy::non-chromovirus::OTA::Ogre/Tat::Retand GAG_tat;name=GAG;color=#225ea8
10	feature	polypeptide_conserved_region	21496262	21496592	.	+	.	ID=DOMAIN 27-1-0;Parent=TE_BASE 27;annot=Class_I::LTR::Ty3/gypsy::non-chromovirus::OTA::Ogre/Tat::Retand AP_tat;name=PROT;color=#ffeda0
10	feature	polypeptide_conserved_region	21497027	21497705	.	+	.	ID=DOMAIN 27-2-0;Parent=TE_BASE 27;annot=Class_I::LTR::Ty3/gypsy::non-chromovirus::OTA::Ogre/Tat::Retand RT_tat;name=RT;color=#feb24c
10	feature	polypeptide_conserved_region	21497840	21498206	.	+	.	ID=DOMAIN 27-3-0;Parent=TE_BASE 27;annot=Class_I::LTR::Ty3/gypsy::non-chromovirus::OTA::Ogre/Tat::Retand RNaseH_tat;name=RH;color=#fc4e2a
10	feature	polypeptide_conserved_region	21498266	21498629	.	+	.	ID=DOMAIN 27-4-0;Parent=TE_BASE 27;annot=Class_I::LTR::Ty3/gypsy::non-chromovirus::OTA::Ogre/Tat::Retand;name=aRH;color=#fc4e2a
10	feature	polypeptide_conserved_region	21498947	21499979	.	+	.	ID=DOMAIN 27-5-0;Parent=TE_BASE 27;annot=Class_I::LTR::Ty3/gypsy::non-chromovirus::OTA::Ogre/Tat::Retand INT_tat;name=INT;color=#b10026
10	feature	primer_binding_site	21493839	21493858	.	.	.	ID=PBS 27;Parent=TE_BASE 27;name=pbs;color=#c7e9c0
10	feature	RR_tract	21504236	21504250	.	.	.	ID=PPT 27;Parent=TE_BASE 27;name=ppt;color=#41ab5d
10	feature	long_terminal_repeat	21504253	21504694	.	.	.	ID=LTR RIGHT 27-0;Parent=TE_BASE 27;name=ltr right;color=#f032e6
10	feature	long_terminal_repeat	21493393	21493834	.	.	.	ID=LTR LEFT 27-0;Parent=TE_BASE 27;name=ltr left;color=#f032e6
10	feature	target_site_duplication	21493388	21493392	.	.	.	ID=TSR LEFT 27;Parent=TE_BASE 27;name=tsr left;color=#333333
10	feature	target_site_duplication	21504695	21504699	.	.	.	ID=TSR RIGHT 27;Parent=TE_BASE 27;name=tsr right;color=#333333
10	feature	nested_repeat	21118174	21122909	.	.	.	ID=TE_BASE 32;name=TE_BASE 32;annot=Class_I::LTR::Ty1/copia::Ivana;color=#a9a9a9
10	feature	repeat_fragment	21118174	21122909	.	.	.	ID=TE 32-0;Parent=TE_BASE 32;name=TE 32;color=#a9a9a9
10	feature	polypeptide_conserved_region	21118473	21118872	.	-	.	ID=DOMAIN 32-0-0;Parent=TE_BASE 32;annot=Class_I::LTR::Ty1/copia::Ale RNaseH_retrofit;name=RH;color=#fc4e2a
10	feature	polypeptide_conserved_region	21119168	21119888	.	-	.	ID=DOMAIN 32-1-0;Parent=TE_BASE 32;annot=Class_I::LTR::Ty1/copia::Ivana RT_oryco;name=RT;color=#feb24c
10	feature	polypeptide_conserved_region	21120479	21121115	.	-	.	ID=DOMAIN 32-2-0;Parent=TE_BASE 32;annot=Class_I::LTR::Ty1/copia::Ale INT_retrofit;name=INT;color=#b10026
10	feature	long_terminal_repeat	21122670	21122909	.	.	.	ID=LTR LEFT 32-0;Parent=TE_BASE 32;name=ltr left;color=#f032e6
10	feature	long_terminal_repeat	21118174	21118395	.	.	.	ID=LTR RIGHT 32-0;Parent=TE_BASE 32;name=ltr right;color=#f032e6
10	feature	target_site_duplication	21118169	21118173	.	.	.	ID=TSR RIGHT 32;Parent=TE_BASE 32;name=tsr right;color=#333333
10	feature	target_site_duplication	21122910	21122914	.	.	.	ID=TSR LEFT 32;Parent=TE_BASE 32;name=tsr left;color=#333333
10	feature	nested_repeat	20770225	20775386	.	.	.	ID=TE_BASE 35;name=TE_BASE 35;annot=Class_I::LTR::Ty1/copia::SIRE;color=#a9a9a9
10	feature	repeat_fragment	20770225	20775386	.	.	.	ID=TE 35-0;Parent=TE_BASE 35;name=TE 35;color=#a9a9a9
10	feature	polypeptide_conserved_region	20770448	20770850	.	-	.	ID=DOMAIN 35-0-0;Parent=TE_BASE 35;annot=Class_I::LTR::Ty1/copia::Ale RNaseH_retrofit;name=RH;color=#fc4e2a
10	feature	polypeptide_conserved_region	20771138	20771552	.	-	.	ID=DOMAIN 35-1-0;Parent=TE_BASE 35;annot=Class_I::LTR::Ty1/copia::SIRE RT_sire;name=RT;color=#feb24c
10	feature	polypeptide_conserved_region	20772693	20773323	.	-	.	ID=DOMAIN 35-2-0;Parent=TE_BASE 35;annot=Class_I::LTR::Ty1/copia::Ivana INT_oryco;name=INT;color=#b10026
10	feature	long_terminal_repeat	20775240	20775386	.	.	.	ID=LTR LEFT 35-0;Parent=TE_BASE 35;name=ltr left;color=#f032e6
10	feature	long_terminal_repeat	20770225	20770371	.	.	.	ID=LTR RIGHT 35-0;Parent=TE_BASE 35;name=ltr right;color=#f032e6
10	feature	nested_repeat	20513875	20525007	.	.	.	ID=TE_BASE 40;name=TE_BASE 40;annot=Class_I::LTR::Ty3/gypsy::chromovirus::Tekay;color=#a9a9a9
10	feature	repeat_fragment	20513875	20525007	.	.	.	ID=TE 40-0;Parent=TE_BASE 40;name=TE 40;color=#a9a9a9
10	feature	polypeptide_conserved_region	20517745	20518216	.	+	.	ID=DOMAIN 40-0-0;Parent=TE_BASE 40;annot=Class_I::LTR::Ty3/gypsy::chromovirus::Tekay GAG_del;name=GAG;color=#225ea8
10	feature	polypeptide_conserved_region	20518657	20518915	.	+	.	ID=DOMAIN 40-1-0;Parent=TE_BASE 40;annot=Class_I::LTR::Ty3/gypsy::chromovirus::Tekay AP_del;name=PROT;color=#ffeda0
10	feature	polypeptide_conserved_region	20519209	20519875	.	+	.	ID=DOMAIN 40-2-0;Parent=TE_BASE 40;annot=Class_I::LTR::Ty3/gypsy::chromovirus::Tekay RT_del;name=RT;color=#feb24c
10	feature	polypeptide_conserved_region	20520010	20520361	.	+	.	ID=DOMAIN 40-3-0;Parent=TE_BASE 40;annot=Class_I::LTR::Ty3/gypsy::chromovirus::Tekay RNaseH_del;name=RH;color=#fc4e2a
10	feature	polypeptide_conserved_region	20520804	20521689	.	+	.	ID=DOMAIN 40-4-0;Parent=TE_BASE 40;annot=Class_I::LTR::Ty3/gypsy::chromovirus::Tekay INT_del;name=INT;color=#b10026
10	feature	polypeptide_conserved_region	20521752	20521902	.	+	.	ID=DOMAIN 40-5-0;Parent=TE_BASE 40;annot=Class_I::LTR::Ty3/gypsy::chromovirus::Tekay CHR_tekay_Oryza;name=CHD;color=#6a51a3
10	feature	primer_binding_site	20516247	20516261	.	.	.	ID=PBS 40;Parent=TE_BASE 40;name=pbs;color=#c7e9c0
10	feature	RR_tract	20522554	20522568	.	.	.	ID=PPT 40;Parent=TE_BASE 40;name=ppt;color=#41ab5d
10	feature	long_terminal_repeat	20522652	20525007	.	.	.	ID=LTR RIGHT 40-0;Parent=TE_BASE 40;name=ltr right;color=#f032e6
10	feature	long_terminal_repeat	20513875	20516241	.	.	.	ID=LTR LEFT 40-0;Parent=TE_BASE 40;name=ltr left;color=#f032e6
10	feature	nested_repeat	20049571	20055553	.	.	.	ID=TE_BASE 47;name=TE_BASE 47;annot=Class_I::LTR::Ty1/copia::Tork;color=#a9a9a9
10	feature	repeat_fragment	20049571	20055553	.	.	.	ID=TE 47-0;Parent=TE_BASE 47;name=TE 47;color=#a9a9a9
10	feature	polypeptide_conserved_region	20051135	20051546	.	-	.	ID=DOMAIN 47-0-0;Parent=TE_BASE 47;annot=Class_I::LTR::Ty1/copia::Tork RNaseH_tork;name=RH;color=#fc4e2a
10	feature	polypeptide_conserved_region	20051834	20052560	.	-	.	ID=DOMAIN 47-1-0;Parent=TE_BASE 47;annot=Class_I::LTR::Ty1/copia::Tork RT_tork;name=RT;color=#feb24c
10	feature	polypeptide_conserved_region	20053049	20053667	.	-	.	ID=DOMAIN 47-2-0;Parent=TE_BASE 47;annot=Class_I::LTR::Ty1/copia::Ivana INT_oryco;name=INT;color=#b10026
10	feature	polypeptide_conserved_region	20053847	20054084	.	-	.	ID=DOMAIN 47-3-0;Parent=TE_BASE 47;annot=Class_I::LTR::Ty1/copia::Tork AP_tork;name=PROT;color=#ffeda0
10	feature	polypeptide_conserved_region	20054201	20054933	.	-	.	ID=DOMAIN 47-4-0;Parent=TE_BASE 47;annot=Class_I::LTR::Ty1/copia::Tork GAG_tork;name=GAG;color=#225ea8
10	feature	long_terminal_repeat	20055001	20055553	.	.	.	ID=LTR LEFT 47-0;Parent=TE_BASE 47;name=ltr left;color=#f032e6
10	feature	long_terminal_repeat	20049571	20050102	.	.	.	ID=LTR RIGHT 47-0;Parent=TE_BASE 47;name=ltr right;color=#f032e6
10	feature	nested_repeat	19794923	19800610	.	.	.	ID=TE_BASE 49;name=TE_BASE 49;annot=Class_I::LTR::Ty3/gypsy::chromovirus::Reina;color=#a9a9a9
10	feature	repeat_fragment	19794923	19800610	.	.	.	ID=TE 49-0;Parent=TE_BASE 49;name=TE 49;color=#a9a9a9
10	feature	polypeptide_conserved_region	19796028	19796673	.	+	.	ID=DOMAIN 49-0-0;Parent=TE_BASE 49;annot=Class_I::LTR::Ty3/gypsy::chromovirus::Reina GAG_reina;name=GAG;color=#225ea8
10	feature	polypeptide_conserved_region	19796907	19797168	.	+	.	ID=DOMAIN 49-1-0;Parent=TE_BASE 49;annot=Class_I::LTR::Ty3/gypsy::chromovirus::Reina AP_reina;name=PROT;color=#ffeda0
10	feature	polypeptide_conserved_region	19797534	19798209	.	+	.	ID=DOMAIN 49-2-0;Parent=TE_BASE 49;annot=Class_I::LTR::Ty3/gypsy::chromovirus::Reina RT_reina;name=RT;color=#feb24c
10	feature	polypeptide_conserved_region	19798344	19798695	.	+	.	ID=DOMAIN 49-3-0;Parent=TE_BASE 49;annot=Class_I::LTR::Ty3/gypsy::chromovirus::Reina RNaseH_reina;name=RH;color=#fc4e2a
10	feature	polypeptide_conserved_region	19798929	19799955	.	+	.	ID=DOMAIN 49-4-0;Parent=TE_BASE 49;annot=Class_I::LTR::Ty3/gypsy::chromovirus::Reina INT_reina;name=INT;color=#b10026
10	feature	primer_binding_site	19795353	19795372	.	.	.	ID=PBS 49;Parent=TE_BASE 49;name=pbs;color=#c7e9c0
10	feature	RR_tract	19800110	19800124	.	.	.	ID=PPT 49;Parent=TE_BASE 49;name=ppt;color=#41ab5d
10	feature	long_terminal_repeat	19800187	19800610	.	.	.	ID=LTR RIGHT 49-0;Parent=TE_BASE 49;name=ltr right;color=#f032e6
10	feature	long_terminal_repeat	19794923	19795346	.	.	.	ID=LTR LEFT 49-0;Parent=TE_BASE 49;name=ltr left;color=#f032e6
10	feature	target_site_duplication	19794918	19794922	.	.	.	ID=TSR LEFT 49;Parent=TE_BASE 49;name=tsr left;color=#333333
10	feature	target_site_duplication	19800611	19800615	.	.	.	ID=TSR RIGHT 49;Parent=TE_BASE 49;name=tsr right;color=#333333
10	feature	nested_repeat	19655030	19661451	.	.	.	ID=TE_BASE 50;name=TE_BASE 50;annot=Class_I::LTR::Ty1/copia::Tork;color=#a9a9a9
10	feature	repeat_fragment	19655030	19661451	.	.	.	ID=TE 50-0;Parent=TE_BASE 50;name=TE 50;color=#a9a9a9
10	feature	polypeptide_conserved_region	19656614	19657016	.	-	.	ID=DOMAIN 50-0-0;Parent=TE_BASE 50;annot=Class_I::LTR::Ty1/copia::Ivana RNaseH_oryco;name=RH;color=#fc4e2a
10	feature	polypeptide_conserved_region	19657313	19658036	.	-	.	ID=DOMAIN 50-1-0;Parent=TE_BASE 50;annot=Class_I::LTR::Ty1/copia::Tork RT_tork;name=RT;color=#feb24c
10	feature	polypeptide_conserved_region	19658519	19659161	.	-	.	ID=DOMAIN 50-2-0;Parent=TE_BASE 50;annot=Class_I::LTR::Ty1/copia::Tork INT_tork;name=INT;color=#b10026
10	feature	polypeptide_conserved_region	19659323	19659560	.	-	.	ID=DOMAIN 50-3-0;Parent=TE_BASE 50;annot=Class_I::LTR::Ty1/copia::Tork AP_tork;name=PROT;color=#ffeda0
10	feature	polypeptide_conserved_region	19659698	19660277	.	-	.	ID=DOMAIN 50-4-0;Parent=TE_BASE 50;annot=Class_I::LTR::Ty1/copia::Tork GAG_tork;name=GAG;color=#225ea8
10	feature	long_terminal_repeat	19660498	19661451	.	.	.	ID=LTR LEFT 50-0;Parent=TE_BASE 50;name=ltr left;color=#f032e6
10	feature	long_terminal_repeat	19655030	19655998	.	.	.	ID=LTR RIGHT 50-0;Parent=TE_BASE 50;name=ltr right;color=#f032e6
10	feature	target_site_duplication	19655025	19655029	.	.	.	ID=TSR RIGHT 50;Parent=TE_BASE 50;name=tsr right;color=#333333
10	feature	target_site_duplication	19661452	19661456	.	.	.	ID=TSR LEFT 50;Parent=TE_BASE 50;name=tsr left;color=#333333
10	feature	nested_repeat	19504520	19510917	.	.	.	ID=TE_BASE 52;name=TE_BASE 52;annot=Class_I::LTR::Ty1/copia::Tork;color=#a9a9a9
10	feature	repeat_fragment	19504520	19510917	.	.	.	ID=TE 52-0;Parent=TE_BASE 52;name=TE 52;color=#a9a9a9
10	feature	polypeptide_conserved_region	19505548	19506280	.	+	.	ID=DOMAIN 52-0-0;Parent=TE_BASE 52;annot=Class_I::LTR::Ty1/copia::Tork GAG_tork;name=GAG;color=#225ea8
10	feature	polypeptide_conserved_region	19506403	19506640	.	+	.	ID=DOMAIN 52-1-0;Parent=TE_BASE 52;annot=Class_I::LTR::Ty1/copia::Tork AP_tork;name=PROT;color=#ffeda0
10	feature	polypeptide_conserved_region	19506802	19507438	.	+	.	ID=DOMAIN 52-2-0;Parent=TE_BASE 52;annot=Class_I::LTR::Ty1/copia::Ivana INT_oryco;name=INT;color=#b10026
10	feature	polypeptide_conserved_region	19507927	19508653	.	+	.	ID=DOMAIN 52-3-0;Parent=TE_BASE 52;annot=Class_I::LTR::Ty1/copia::Tork RT_tork;name=RT;color=#feb24c
10	feature	polypeptide_conserved_region	19508941	19509352	.	+	.	ID=DOMAIN 52-4-0;Parent=TE_BASE 52;annot=Class_I::LTR::Ty1/copia::Tork RNaseH_tork;name=RH;color=#fc4e2a
10	feature	RR_tract	19509908	19509922	.	.	.	ID=PPT 52;Parent=TE_BASE 52;name=ppt;color=#41ab5d
10	feature	long_terminal_repeat	19509952	19510917	.	.	.	ID=LTR RIGHT 52-0;Parent=TE_BASE 52;name=ltr right;color=#f032e6
10	feature	long_terminal_repeat	19504520	19505485	.	.	.	ID=LTR LEFT 52-0;Parent=TE_BASE 52;name=ltr left;color=#f032e6
10	feature	target_site_duplication	19504515	19504519	.	.	.	ID=TSR LEFT 52;Parent=TE_BASE 52;name=tsr left;color=#333333
10	feature	target_site_duplication	19510918	19510922	.	.	.	ID=TSR RIGHT 52;Parent=TE_BASE 52;name=tsr right;color=#333333
10	feature	nested_repeat	19486301	19500867	.	.	.	ID=TE_BASE 53;name=TE_BASE 53;annot=Class_I::LTR::Ty3/gypsy::non-chromovirus::OTA::Ogre/Tat::Retand;color=#a9a9a9
10	feature	repeat_fragment	19486301	19500867	.	.	.	ID=TE 53-0;Parent=TE_BASE 53;name=TE 53;color=#a9a9a9
10	feature	polypeptide_conserved_region	19486755	19486974	.	+	.	ID=DOMAIN 53-0-0;Parent=TE_BASE 53;annot=Class_I::LTR::Ty3/gypsy::non-chromovirus::OTA::Ogre/Tat::Retand GAG_tat;name=GAG;color=#225ea8
10	feature	polypeptide_conserved_region	19491783	19492110	.	+	.	ID=DOMAIN 53-1-0;Parent=TE_BASE 53;annot=Class_I::LTR::Ty3/gypsy::non-chromovirus::OTA::Ogre/Tat::Retand AP_tat;name=PROT;color=#ffeda0
10	feature	polypeptide_conserved_region	19492521	19493199	.	+	.	ID=DOMAIN 53-2-0;Parent=TE_BASE 53;annot=Class_I::LTR::Ty3/gypsy::non-chromovirus::OTA::Ogre/Tat::Retand RT_tat;name=RT;color=#feb24c
10	feature	polypeptide_conserved_region	19493916	19494249	.	+	.	ID=DOMAIN 53-3-0;Parent=TE_BASE 53;annot=Class_I::LTR::Ty3/gypsy::non-chromovirus::OTA::Ogre/Tat::Retand RNaseH_tat;name=RH;color=#fc4e2a
10	feature	polypeptide_conserved_region	19494324	19494687	.	+	.	ID=DOMAIN 53-4-0;Parent=TE_BASE 53;annot=Class_I::LTR::Ty3/gypsy::non-chromovirus::OTA::Ogre/Tat::Retand;name=aRH;color=#fc4e2a
10	feature	polypeptide_conserved_region	19495259	19496090	.	+	.	ID=DOMAIN 53-5-0;Parent=TE_BASE 53;annot=Class_I::LTR::Ty3/gypsy::non-chromovirus::OTA::Ogre/Tat::Retand INT_tat;name=INT;color=#b10026
10	feature	RR_tract	19500488	19500502	.	.	.	ID=PPT 53;Parent=TE_BASE 53;name=ppt;color=#41ab5d
10	feature	long_terminal_repeat	19500525	19500867	.	.	.	ID=LTR RIGHT 53-0;Parent=TE_BASE 53;name=ltr right;color=#f032e6
10	feature	long_terminal_repeat	19486301	19486650	.	.	.	ID=LTR LEFT 53-0;Parent=TE_BASE 53;name=ltr left;color=#f032e6
10	feature	nested_repeat	19314417	19325250	.	.	.	ID=TE_BASE 55;name=TE_BASE 55;annot=Class_I::LTR::Ty3/gypsy::non-chromovirus::OTA::Ogre/Tat::Retand;color=#a9a9a9
10	feature	repeat_fragment	19314417	19325250	.	.	.	ID=TE 55-0;Parent=TE_BASE 55;name=TE 55;color=#a9a9a9
10	feature	polypeptide_conserved_region	19321264	19322299	.	-	.	ID=DOMAIN 55-0-0;Parent=TE_BASE 55;annot=Class_I::LTR::Ty3/gypsy::non-chromovirus::OTA::Ogre/Tat::Retand INT_tat;name=INT;color=#b10026
10	feature	polypeptide_conserved_region	19322677	19323040	.	-	.	ID=DOMAIN 55-1-0;Parent=TE_BASE 55;annot=Class_I::LTR::Ty3/gypsy::non-chromovirus::OTA::Ogre/Tat::Retand;name=aRH;color=#fc4e2a
10	feature	long_terminal_repeat	19322921	19325250	.	.	.	ID=LTR LEFT 55-0;Parent=TE_BASE 55;name=ltr left;color=#f032e6
10	feature	long_terminal_repeat	19314417	19316754	.	.	.	ID=LTR RIGHT 55-0;Parent=TE_BASE 55;name=ltr right;color=#f032e6
10	feature	nested_repeat	18921504	18932533	.	.	.	ID=TE_BASE 60;name=TE_BASE 60;annot=Class_I::LTR::Ty3/gypsy::non-chromovirus::OTA::Ogre/Tat::Retand;color=#a9a9a9
10	feature	repeat_fragment	18921504	18932533	.	.	.	ID=TE 60-0;Parent=TE_BASE 60;name=TE 60;color=#a9a9a9
10	feature	polypeptide_conserved_region	18927104	18928139	.	-	.	ID=DOMAIN 60-0-0;Parent=TE_BASE 60;annot=Class_I::LTR::Ty3/gypsy::non-chromovirus::OTA::Ogre/Tat::Retand INT_tat;name=INT;color=#b10026
10	feature	polypeptide_conserved_region	18928517	18928880	.	-	.	ID=DOMAIN 60-1-0;Parent=TE_BASE 60;annot=Class_I::LTR::Ty3/gypsy::non-chromovirus::OTA::Ogre/Tat::Retand;name=aRH;color=#fc4e2a
10	feature	polypeptide_conserved_region	18928955	18929264	.	-	.	ID=DOMAIN 60-2-0;Parent=TE_BASE 60;annot=Class_I::LTR::Ty3/gypsy::non-chromovirus::OTA::Ogre/Tat::Retand RNaseH_tat;name=RH;color=#fc4e2a
10	feature	polypeptide_conserved_region	18929957	18930599	.	-	.	ID=DOMAIN 60-3-0;Parent=TE_BASE 60;annot=Class_I::LTR::Ty3/gypsy::non-chromovirus::OTA::Ogre/Tat::Retand RT_tat;name=RT;color=#feb24c
10	feature	long_terminal_repeat	18931441	18932533	.	.	.	ID=LTR LEFT 60-0;Parent=TE_BASE 60;name=ltr left;color=#f032e6
10	feature	long_terminal_repeat	18921504	18922596	.	.	.	ID=LTR RIGHT 60-0;Parent=TE_BASE 60;name=ltr right;color=#f032e6
10	feature	target_site_duplication	18921499	18921503	.	.	.	ID=TSR RIGHT 60;Parent=TE_BASE 60;name=tsr right;color=#333333
10	feature	target_site_duplication	18932534	18932538	.	.	.	ID=TSR LEFT 60;Parent=TE_BASE 60;name=tsr left;color=#333333
10	feature	nested_repeat	18621501	18627899	.	.	.	ID=TE_BASE 65;name=TE_BASE 65;annot=Class_I::LTR::Ty1/copia::Tork;color=#a9a9a9
10	feature	repeat_fragment	18621501	18627899	.	.	.	ID=TE 65-0;Parent=TE_BASE 65;name=TE 65;color=#a9a9a9
10	feature	polypeptide_conserved_region	18623068	18623479	.	-	.	ID=DOMAIN 65-0-0;Parent=TE_BASE 65;annot=Class_I::LTR::Ty1/copia::Tork RNaseH_tork;name=RH;color=#fc4e2a
10	feature	polypeptide_conserved_region	18623767	18624484	.	-	.	ID=DOMAIN 65-1-0;Parent=TE_BASE 65;annot=Class_I::LTR::Ty1/copia::Tork RT_tork;name=RT;color=#feb24c
10	feature	polypeptide_conserved_region	18624982	18625618	.	-	.	ID=DOMAIN 65-2-0;Parent=TE_BASE 65;annot=Class_I::LTR::Ty1/copia::Ivana INT_oryco;name=INT;color=#b10026
10	feature	polypeptide_conserved_region	18625795	18626017	.	-	.	ID=DOMAIN 65-3-0;Parent=TE_BASE 65;annot=Class_I::LTR::Ty1/copia::Tork AP_tork;name=PROT;color=#ffeda0
10	feature	polypeptide_conserved_region	18626134	18626869	.	-	.	ID=DOMAIN 65-4-0;Parent=TE_BASE 65;annot=Class_I::LTR::Ty1/copia::Tork GAG_tork;name=GAG;color=#225ea8
10	feature	long_terminal_repeat	18626934	18627899	.	.	.	ID=LTR LEFT 65-0;Parent=TE_BASE 65;name=ltr left;color=#f032e6
10	feature	long_terminal_repeat	18621501	18622466	.	.	.	ID=LTR RIGHT 65-0;Parent=TE_BASE 65;name=ltr right;color=#f032e6
10	feature	target_site_duplication	18621496	18621500	.	.	.	ID=TSR RIGHT 65;Parent=TE_BASE 65;name=tsr right;color=#333333
10	feature	target_site_duplication	18627900	18627904	.	.	.	ID=TSR LEFT 65;Parent=TE_BASE 65;name=tsr left;color=#333333
10	feature	nested_repeat	18476617	18482492	.	.	.	ID=TE_BASE 67;name=TE_BASE 67;annot=Class_I::LTR::Ty1/copia::Ivana;color=#a9a9a9
10	feature	repeat_fragment	18476617	18482492	.	.	.	ID=TE 67-0;Parent=TE_BASE 67;name=TE 67;color=#a9a9a9
10	feature	polypeptide_conserved_region	18477765	18478560	.	+	.	ID=DOMAIN 67-0-0;Parent=TE_BASE 67;annot=Class_I::LTR::Ty1/copia::Ivana GAG_oryco;name=GAG;color=#225ea8
10	feature	polypeptide_conserved_region	18478764	18479010	.	+	.	ID=DOMAIN 67-1-0;Parent=TE_BASE 67;annot=Class_I::LTR::Ty1/copia::Ivana AP_oryco;name=PROT;color=#ffeda0
10	feature	polypeptide_conserved_region	18479160	18479811	.	+	.	ID=DOMAIN 67-2-0;Parent=TE_BASE 67;annot=Class_I::LTR::Ty1/copia::Ivana INT_oryco;name=INT;color=#b10026
10	feature	polypeptide_conserved_region	18480531	18481245	.	+	.	ID=DOMAIN 67-3-0;Parent=TE_BASE 67;annot=Class_I::LTR::Ty1/copia::Ivana RT_oryco;name=RT;color=#feb24c
10	feature	polypeptide_conserved_region	18481542	18481947	.	+	.	ID=DOMAIN 67-4-0;Parent=TE_BASE 67;annot=Class_I::LTR::Ty1/copia::Ivana RNaseH_oryco;name=RH;color=#fc4e2a
10	feature	primer_binding_site	18477076	18477093	.	.	.	ID=PBS 67;Parent=TE_BASE 67;name=pbs;color=#c7e9c0
10	feature	RR_tract	18482024	18482038	.	.	.	ID=PPT 67;Parent=TE_BASE 67;name=ppt;color=#41ab5d
10	feature	long_terminal_repeat	18482038	18482492	.	.	.	ID=LTR RIGHT 67-0;Parent=TE_BASE 67;name=ltr right;color=#f032e6
10	feature	long_terminal_repeat	18476617	18477071	.	.	.	ID=LTR LEFT 67-0;Parent=TE_BASE 67;name=ltr left;color=#f032e6
10	feature	target_site_duplication	18476612	18476616	.	.	.	ID=TSR LEFT 67;Parent=TE_BASE 67;name=tsr left;color=#333333
10	feature	target_site_duplication	18482493	18482497	.	.	.	ID=TSR RIGHT 67;Parent=TE_BASE 67;name=tsr right;color=#333333
10	feature	nested_repeat	18289874	18294301	.	.	.	ID=TE_BASE 68;name=TE_BASE 68;annot=Class_I::LTR::Ty1/copia::Ivana;color=#a9a9a9
10	feature	repeat_fragment	18289874	18294301	.	.	.	ID=TE 68-0;Parent=TE_BASE 68;name=TE 68;color=#a9a9a9
10	feature	polypeptide_conserved_region	18291209	18291842	.	+	.	ID=DOMAIN 68-0-0;Parent=TE_BASE 68;annot=Class_I::LTR::Ty1/copia::Ivana INT_oryco;name=INT;color=#b10026
10	feature	polypeptide_conserved_region	18292692	18293406	.	+	.	ID=DOMAIN 68-1-0;Parent=TE_BASE 68;annot=Class_I::LTR::Ty1/copia::Ivana RT_oryco;name=RT;color=#feb24c
10	feature	polypeptide_conserved_region	18293700	18294105	.	+	.	ID=DOMAIN 68-2-0;Parent=TE_BASE 68;annot=Class_I::LTR::Ty1/copia::Ale RNaseH_retrofit;name=RH;color=#fc4e2a
10	feature	primer_binding_site	18290063	18290081	.	.	.	ID=PBS 68;Parent=TE_BASE 68;name=pbs;color=#c7e9c0
10	feature	RR_tract	18294170	18294184	.	.	.	ID=PPT 68;Parent=TE_BASE 68;name=ppt;color=#41ab5d
10	feature	long_terminal_repeat	18294184	18294301	.	.	.	ID=LTR RIGHT 68-0;Parent=TE_BASE 68;name=ltr right;color=#f032e6
10	feature	long_terminal_repeat	18289874	18289991	.	.	.	ID=LTR LEFT 68-0;Parent=TE_BASE 68;name=ltr left;color=#f032e6
10	feature	target_site_duplication	18289869	18289873	.	.	.	ID=TSR LEFT 68;Parent=TE_BASE 68;name=tsr left;color=#333333
10	feature	target_site_duplication	18294302	18294306	.	.	.	ID=TSR RIGHT 68;Parent=TE_BASE 68;name=tsr right;color=#333333
10	feature	nested_repeat	18208408	18213514	.	.	.	ID=TE_BASE 69;name=TE_BASE 69;annot=Class_I::LTR::Ty1/copia::Tork;color=#a9a9a9
10	feature	repeat_fragment	18208408	18213514	.	.	.	ID=TE 69-0;Parent=TE_BASE 69;name=TE 69;color=#a9a9a9
10	feature	polypeptide_conserved_region	18210044	18210281	.	+	.	ID=DOMAIN 69-0-0;Parent=TE_BASE 69;annot=Class_I::LTR::Ty1/copia::Tork AP_tork;name=PROT;color=#ffeda0
10	feature	polypeptide_conserved_region	18210449	18211094	.	+	.	ID=DOMAIN 69-1-0;Parent=TE_BASE 69;annot=Class_I::LTR::Ty1/copia::Tork INT_tork;name=INT;color=#b10026
10	feature	polypeptide_conserved_region	18211643	18212375	.	+	.	ID=DOMAIN 69-2-0;Parent=TE_BASE 69;annot=Class_I::LTR::Ty1/copia::Tork RT_tork;name=RT;color=#feb24c
10	feature	polypeptide_conserved_region	18212691	18213093	.	+	.	ID=DOMAIN 69-3-0;Parent=TE_BASE 69;annot=Class_I::LTR::Ty1/copia::Tork RNaseH_tork;name=RH;color=#fc4e2a
10	feature	primer_binding_site	18208676	18208696	.	.	.	ID=PBS 69;Parent=TE_BASE 69;name=pbs;color=#c7e9c0
10	feature	RR_tract	18213221	18213235	.	.	.	ID=PPT 69;Parent=TE_BASE 69;name=ppt;color=#41ab5d
10	feature	long_terminal_repeat	18213250	18213514	.	.	.	ID=LTR RIGHT 69-0;Parent=TE_BASE 69;name=ltr right;color=#f032e6
10	feature	long_terminal_repeat	18208408	18208671	.	.	.	ID=LTR LEFT 69-0;Parent=TE_BASE 69;name=ltr left;color=#f032e6
10	feature	target_site_duplication	18208403	18208407	.	.	.	ID=TSR LEFT 69;Parent=TE_BASE 69;name=tsr left;color=#333333
10	feature	target_site_duplication	18213515	18213519	.	.	.	ID=TSR RIGHT 69;Parent=TE_BASE 69;name=tsr right;color=#333333
10	feature	nested_repeat	17701340	17706921	.	.	.	ID=TE_BASE 75;name=TE_BASE 75;annot=Class_I::LTR::Ty1/copia::Tork;color=#a9a9a9
10	feature	repeat_fragment	17701340	17706921	.	.	.	ID=TE 75-0;Parent=TE_BASE 75;name=TE 75;color=#a9a9a9
10	feature	polypeptide_conserved_region	17701645	17702380	.	+	.	ID=DOMAIN 75-0-0;Parent=TE_BASE 75;annot=Class_I::LTR::Ty1/copia::Tork GAG_tork;name=GAG;color=#225ea8
10	feature	polypeptide_conserved_region	17702500	17702737	.	+	.	ID=DOMAIN 75-1-0;Parent=TE_BASE 75;annot=Class_I::LTR::Ty1/copia::Tork AP_tork;name=PROT;color=#ffeda0
10	feature	polypeptide_conserved_region	17702899	17703535	.	+	.	ID=DOMAIN 75-2-0;Parent=TE_BASE 75;annot=Class_I::LTR::Ty1/copia::Tork INT_tork;name=INT;color=#b10026
10	feature	polypeptide_conserved_region	17704140	17704749	.	+	.	ID=DOMAIN 75-3-0;Parent=TE_BASE 75;annot=Class_I::LTR::Ty1/copia::Tork RT_tork;name=RT;color=#feb24c
10	feature	polypeptide_conserved_region	17705037	17705376	.	+	.	ID=DOMAIN 75-4-0;Parent=TE_BASE 75;annot=Class_I::LTR::Ty1/copia::Tork RNaseH_tork;name=RH;color=#fc4e2a
10	feature	long_terminal_repeat	17706750	17706921	.	.	.	ID=LTR RIGHT 75-0;Parent=TE_BASE 75;name=ltr right;color=#f032e6
10	feature	long_terminal_repeat	17701340	17701511	.	.	.	ID=LTR LEFT 75-0;Parent=TE_BASE 75;name=ltr left;color=#f032e6
10	feature	nested_repeat	17694234	17699609	.	.	.	ID=TE_BASE 76;name=TE_BASE 76;annot=Class_I::LTR::Ty1/copia::Tork;color=#a9a9a9
10	feature	repeat_fragment	17694234	17699609	.	.	.	ID=TE 76-0;Parent=TE_BASE 76;name=TE 76;color=#a9a9a9
10	feature	polypeptide_conserved_region	17695274	17695478	.	-	.	ID=DOMAIN 76-0-0;Parent=TE_BASE 76;annot=Class_I::LTR::Ty1/copia::Ivana RNaseH_oryco;name=RH;color=#fc4e2a
10	feature	polypeptide_conserved_region	17695766	17696489	.	-	.	ID=DOMAIN 76-1-0;Parent=TE_BASE 76;annot=Class_I::LTR::Ty1/copia::Tork RT_tork;name=RT;color=#feb24c
10	feature	polypeptide_conserved_region	17697055	17697397	.	-	.	ID=DOMAIN 76-2-0;Parent=TE_BASE 76;annot=Class_I::LTR::Ty1/copia::Tork INT_tork;name=INT;color=#b10026
10	feature	polypeptide_conserved_region	17697758	17698007	.	-	.	ID=DOMAIN 76-3-0;Parent=TE_BASE 76;annot=Class_I::LTR::Ty1/copia::Tork AP_tork;name=PROT;color=#ffeda0
10	feature	primer_binding_site	17694469	17694489	.	.	.	ID=PBS 76;Parent=TE_BASE 76;name=ppt;color=#41ab5d
10	feature	RR_tract	17699334	17699348	.	.	.	ID=PPT 76;Parent=TE_BASE 76;name=pbs;color=#c7e9c0
10	feature	long_terminal_repeat	17699391	17699609	.	.	.	ID=LTR LEFT 76-0;Parent=TE_BASE 76;name=ltr left;color=#f032e6
10	feature	long_terminal_repeat	17694234	17694451	.	.	.	ID=LTR RIGHT 76-0;Parent=TE_BASE 76;name=ltr right;color=#f032e6
10	feature	nested_repeat	17275496	17286815	.	.	.	ID=TE_BASE 82;name=TE_BASE 82;annot=Class_I::LTR::Ty3/gypsy::non-chromovirus::OTA::Ogre/Tat::Retand;color=#a9a9a9
10	feature	repeat_fragment	17275496	17286815	.	.	.	ID=TE 82-0;Parent=TE_BASE 82;name=TE 82;color=#a9a9a9
10	feature	polypeptide_conserved_region	17280212	17281244	.	-	.	ID=DOMAIN 82-0-0;Parent=TE_BASE 82;annot=Class_I::LTR::Ty3/gypsy::non-chromovirus::OTA::Ogre/Tat::Retand INT_tat;name=INT;color=#b10026
10	feature	polypeptide_conserved_region	17281571	17281922	.	-	.	ID=DOMAIN 82-1-0;Parent=TE_BASE 82;annot=Class_I::LTR::Ty3/gypsy::non-chromovirus::OTA::Ogre/Tat::Retand;name=aRH;color=#fc4e2a
10	feature	polypeptide_conserved_region	17281980	17282346	.	-	.	ID=DOMAIN 82-2-0;Parent=TE_BASE 82;annot=Class_I::LTR::Ty3/gypsy::non-chromovirus::OTA::Ogre/Tat::Retand RNaseH_tat;name=RH;color=#fc4e2a
10	feature	polypeptide_conserved_region	17282496	17283174	.	-	.	ID=DOMAIN 82-3-0;Parent=TE_BASE 82;annot=Class_I::LTR::Ty3/gypsy::non-chromovirus::OTA::Ogre/Tat::Retand RT_tat;name=RT;color=#feb24c
10	feature	polypeptide_conserved_region	17283606	17283939	.	-	.	ID=DOMAIN 82-4-0;Parent=TE_BASE 82;annot=Class_I::LTR::Ty3/gypsy::non-chromovirus::OTA::Ogre/Tat::Retand AP_tat;name=PROT;color=#ffeda0
10	feature	polypeptide_conserved_region	17284297	17284999	.	-	.	ID=DOMAIN 82-5-0;Parent=TE_BASE 82;annot=Class_I::LTR::Ty3/gypsy::non-chromovirus::OTA::Ogre/Tat::Retand GAG_tat;name=GAG;color=#225ea8
10	feature	long_terminal_repeat	17286376	17286815	.	.	.	ID=LTR LEFT 82-0;Parent=TE_BASE 82;name=ltr left;color=#f032e6
10	feature	long_terminal_repeat	17275496	17275935	.	.	.	ID=LTR RIGHT 82-0;Parent=TE_BASE 82;name=ltr right;color=#f032e6
10	feature	nested_repeat	17097809	17107184	.	.	.	ID=TE_BASE 83;name=TE_BASE 83;annot=Class_I::LTR::Ty3/gypsy::chromovirus::Tekay;color=#a9a9a9
10	feature	repeat_fragment	17097809	17107184	.	.	.	ID=TE 83-0;Parent=TE_BASE 83;name=TE 83;color=#a9a9a9
10	feature	polypeptide_conserved_region	17100857	17101007	.	-	.	ID=DOMAIN 83-0-0;Parent=TE_BASE 83;annot=Class_I::LTR::Ty3/gypsy::chromovirus::Tekay CHR_tekay_Retrosor2a;name=CHD;color=#6a51a3
10	feature	polypeptide_conserved_region	17101070	17101721	.	-	.	ID=DOMAIN 83-1-0;Parent=TE_BASE 83;annot=Class_I::LTR::Ty3/gypsy::chromovirus::Tekay INT_del;name=INT;color=#b10026
10	feature	polypeptide_conserved_region	17102404	17102755	.	-	.	ID=DOMAIN 83-2-0;Parent=TE_BASE 83;annot=Class_I::LTR::Ty3/gypsy::chromovirus::Tekay RNaseH_del;name=RH;color=#fc4e2a
10	feature	polypeptide_conserved_region	17102890	17103565	.	-	.	ID=DOMAIN 83-3-0;Parent=TE_BASE 83;annot=Class_I::LTR::Ty3/gypsy::chromovirus::Tekay RT_del;name=RT;color=#feb24c
10	feature	polypeptide_conserved_region	17103895	17104150	.	-	.	ID=DOMAIN 83-4-0;Parent=TE_BASE 83;annot=Class_I::LTR::Ty3/gypsy::chromovirus::Tekay AP_del;name=PROT;color=#ffeda0
10	feature	polypeptide_conserved_region	17104282	17105062	.	-	.	ID=DOMAIN 83-5-0;Parent=TE_BASE 83;annot=Class_I::LTR::Ty3/gypsy::chromovirus::Tekay GAG_del;name=GAG;color=#225ea8
10	feature	long_terminal_repeat	17107061	17107184	.	.	.	ID=LTR LEFT 83-0;Parent=TE_BASE 83;name=ltr left;color=#f032e6
10	feature	long_terminal_repeat	17097809	17097932	.	.	.	ID=LTR RIGHT 83-0;Parent=TE_BASE 83;name=ltr right;color=#f032e6
10	feature	nested_repeat	16918501	16936780	.	.	.	ID=TE_BASE 85;name=TE_BASE 85;annot=Class_I::LTR::Ty3/gypsy::non-chromovirus::OTA::Ogre/Tat::Retand;color=#a9a9a9
10	feature	repeat_fragment	16918501	16936780	.	.	.	ID=TE 85-0;Parent=TE_BASE 85;name=TE 85;color=#a9a9a9
10	feature	polypeptide_conserved_region	16927396	16927768	.	+	.	ID=DOMAIN 85-0-0;Parent=TE_BASE 85;annot=Class_I::LTR::Ty3/gypsy::non-chromovirus::OTA::Ogre/Tat::Retand GAG_tat;name=GAG;color=#225ea8
10	feature	polypeptide_conserved_region	16928464	16928797	.	+	.	ID=DOMAIN 85-1-0;Parent=TE_BASE 85;annot=Class_I::LTR::Ty3/gypsy::non-chromovirus::OTA::Ogre/Tat::Retand AP_tat;name=PROT;color=#ffeda0
10	feature	polypeptide_conserved_region	16929199	16929877	.	+	.	ID=DOMAIN 85-2-0;Parent=TE_BASE 85;annot=Class_I::LTR::Ty3/gypsy::non-chromovirus::OTA::Ogre/Tat::Retand RT_tat;name=RT;color=#feb24c
10	feature	polypeptide_conserved_region	16930012	16930372	.	+	.	ID=DOMAIN 85-3-0;Parent=TE_BASE 85;annot=Class_I::LTR::Ty3/gypsy::non-chromovirus::OTA::Ogre/Tat::Retand RNaseH_tat;name=RH;color=#fc4e2a
10	feature	polypeptide_conserved_region	16930423	16930786	.	+	.	ID=DOMAIN 85-4-0;Parent=TE_BASE 85;annot=Class_I::LTR::Ty3/gypsy::non-chromovirus::OTA::Ogre/Tat::Retand;name=aRH;color=#fc4e2a
10	feature	polypeptide_conserved_region	16931143	16932175	.	+	.	ID=DOMAIN 85-5-0;Parent=TE_BASE 85;annot=Class_I::LTR::Ty3/gypsy::non-chromovirus::OTA::Ogre/Tat::Retand INT_tat;name=INT;color=#b10026
10	feature	primer_binding_site	16919067	16919081	.	.	.	ID=PBS 85;Parent=TE_BASE 85;name=pbs;color=#c7e9c0
10	feature	RR_tract	16936199	16936213	.	.	.	ID=PPT 85;Parent=TE_BASE 85;name=ppt;color=#41ab5d
10	feature	long_terminal_repeat	16936217	16936780	.	.	.	ID=LTR RIGHT 85-0;Parent=TE_BASE 85;name=ltr right;color=#f032e6
10	feature	long_terminal_repeat	16918501	16919063	.	.	.	ID=LTR LEFT 85-0;Parent=TE_BASE 85;name=ltr left;color=#f032e6
10	feature	target_site_duplication	16918496	16918500	.	.	.	ID=TSR LEFT 85;Parent=TE_BASE 85;name=tsr left;color=#333333
10	feature	target_site_duplication	16936781	16936785	.	.	.	ID=TSR RIGHT 85;Parent=TE_BASE 85;name=tsr right;color=#333333
10	feature	nested_repeat	16872143	16884052	.	.	.	ID=TE_BASE 87;name=TE_BASE 87;annot=Class_I::LTR::Ty1/copia::SIRE;color=#a9a9a9
10	feature	repeat_fragment	16872143	16884052	.	.	.	ID=TE 87-0;Parent=TE_BASE 87;name=TE 87;color=#a9a9a9
10	feature	polypeptide_conserved_region	16877320	16877722	.	-	.	ID=DOMAIN 87-0-0;Parent=TE_BASE 87;annot=Class_I::LTR::Ty1/copia::SIRE RNaseH_sire;name=RH;color=#fc4e2a
10	feature	polypeptide_conserved_region	16878007	16878733	.	-	.	ID=DOMAIN 87-1-0;Parent=TE_BASE 87;annot=Class_I::LTR::Ty1/copia::SIRE RT_sire;name=RT;color=#feb24c
10	feature	polypeptide_conserved_region	16879383	16879986	.	-	.	ID=DOMAIN 87-2-0;Parent=TE_BASE 87;annot=Class_I::LTR::Ty1/copia::SIRE INT_sire;name=INT;color=#b10026
10	feature	polypeptide_conserved_region	16880139	16880382	.	-	.	ID=DOMAIN 87-3-0;Parent=TE_BASE 87;annot=Class_I::LTR::Ty1/copia::SIRE AP_sire;name=PROT;color=#ffeda0
10	feature	polypeptide_conserved_region	16881748	16882399	.	-	.	ID=DOMAIN 87-4-0;Parent=TE_BASE 87;annot=Class_I::LTR::Ty1/copia::SIRE GAG_sire;name=GAG;color=#225ea8
10	feature	long_terminal_repeat	16882481	16884052	.	.	.	ID=LTR LEFT 87-0;Parent=TE_BASE 87;name=ltr left;color=#f032e6
10	feature	long_terminal_repeat	16872143	16873670	.	.	.	ID=LTR RIGHT 87-0;Parent=TE_BASE 87;name=ltr right;color=#f032e6
10	feature	target_site_duplication	16872138	16872142	.	.	.	ID=TSR RIGHT 87;Parent=TE_BASE 87;name=tsr right;color=#333333
10	feature	target_site_duplication	16884053	16884057	.	.	.	ID=TSR LEFT 87;Parent=TE_BASE 87;name=tsr left;color=#333333
10	feature	nested_repeat	16744139	16749883	.	.	.	ID=TE_BASE 88;name=TE_BASE 88;annot=Class_I::LTR::Ty3/gypsy::non-chromovirus::OTA::Ogre/Tat::Retand;color=#a9a9a9
10	feature	repeat_fragment	16744139	16749883	.	.	.	ID=TE 88-0;Parent=TE_BASE 88;name=TE 88;color=#a9a9a9
10	feature	polypeptide_conserved_region	16746151	16746568	.	+	.	ID=DOMAIN 88-0-0;Parent=TE_BASE 88;annot=Class_I::LTR::Ty3/gypsy::non-chromovirus::OTA::Ogre/Tat::Retand GAG_tat;name=GAG;color=#225ea8
10	feature	polypeptide_conserved_region	16746800	16747130	.	+	.	ID=DOMAIN 88-1-0;Parent=TE_BASE 88;annot=Class_I::LTR::Ty3/gypsy::non-chromovirus::OTA::Ogre/Tat::Retand INT_tat;name=INT;color=#b10026
10	feature	polypeptide_conserved_region	16748160	16748469	.	+	.	ID=DOMAIN 88-2-0;Parent=TE_BASE 88;annot=Class_I::LTR::Ty3/gypsy::non-chromovirus::OTA::Ogre/Tat::Retand RNaseH_tat;name=RH;color=#fc4e2a
10	feature	primer_binding_site	16745359	16745376	.	.	.	ID=PBS 88;Parent=TE_BASE 88;name=pbs;color=#c7e9c0
10	feature	RR_tract	16748632	16748646	.	.	.	ID=PPT 88;Parent=TE_BASE 88;name=ppt;color=#41ab5d
10	feature	long_terminal_repeat	16748669	16749883	.	.	.	ID=LTR RIGHT 88-0;Parent=TE_BASE 88;name=ltr right;color=#f032e6
10	feature	long_terminal_repeat	16744139	16745353	.	.	.	ID=LTR LEFT 88-0;Parent=TE_BASE 88;name=ltr left;color=#f032e6
10	feature	target_site_duplication	16744134	16744138	.	.	.	ID=TSR LEFT 88;Parent=TE_BASE 88;name=tsr left;color=#333333
10	feature	target_site_duplication	16749884	16749888	.	.	.	ID=TSR RIGHT 88;Parent=TE_BASE 88;name=tsr right;color=#333333
10	feature	nested_repeat	16551351	16562273	.	.	.	ID=TE_BASE 89;name=TE_BASE 89;annot=Class_I::LTR::Ty3/gypsy::non-chromovirus::OTA::Ogre/Tat::Retand;color=#a9a9a9
10	feature	repeat_fragment	16551351	16562273	.	.	.	ID=TE 89-0;Parent=TE_BASE 89;name=TE 89;color=#a9a9a9
10	feature	polypeptide_conserved_region	16552779	16553481	.	+	.	ID=DOMAIN 89-0-0;Parent=TE_BASE 89;annot=Class_I::LTR::Ty3/gypsy::non-chromovirus::OTA::Ogre/Tat::Retand GAG_tat;name=GAG;color=#225ea8
10	feature	polypeptide_conserved_region	16553844	16554174	.	+	.	ID=DOMAIN 89-1-0;Parent=TE_BASE 89;annot=Class_I::LTR::Ty3/gypsy::non-chromovirus::OTA::Ogre/Tat::Retand AP_tat;name=PROT;color=#ffeda0
10	feature	polypeptide_conserved_region	16554609	16555287	.	+	.	ID=DOMAIN 89-2-0;Parent=TE_BASE 89;annot=Class_I::LTR::Ty3/gypsy::non-chromovirus::OTA::Ogre/Tat::Retand RT_tat;name=RT;color=#feb24c
10	feature	polypeptide_conserved_region	16555422	16555788	.	+	.	ID=DOMAIN 89-3-0;Parent=TE_BASE 89;annot=Class_I::LTR::Ty3/gypsy::non-chromovirus::OTA::Ogre/Tat::Retand RNaseH_tat;name=RH;color=#fc4e2a
10	feature	polypeptide_conserved_region	16555848	16556208	.	+	.	ID=DOMAIN 89-4-0;Parent=TE_BASE 89;annot=Class_I::LTR::Ty3/gypsy::non-chromovirus::OTA::Ogre/Tat::Retand;name=aRH;color=#fc4e2a
10	feature	polypeptide_conserved_region	16556529	16557561	.	+	.	ID=DOMAIN 89-5-0;Parent=TE_BASE 89;annot=Class_I::LTR::Ty3/gypsy::non-chromovirus::OTA::Ogre/Tat::Retand INT_tat;name=INT;color=#b10026
10	feature	primer_binding_site	16551421	16551440	.	.	.	ID=PBS 89;Parent=TE_BASE 89;name=pbs;color=#c7e9c0
10	feature	RR_tract	16562145	16562159	.	.	.	ID=PPT 89;Parent=TE_BASE 89;name=ppt;color=#41ab5d
10	feature	long_terminal_repeat	16562200	16562273	.	.	.	ID=LTR RIGHT 89-0;Parent=TE_BASE 89;name=ltr right;color=#f032e6
10	feature	long_terminal_repeat	16551351	16551416	.	.	.	ID=LTR LEFT 89-0;Parent=TE_BASE 89;name=ltr left;color=#f032e6
10	feature	nested_repeat	16370996	16377070	.	.	.	ID=TE_BASE 93;name=TE_BASE 93;annot=Class_I::LTR::Ty1/copia::Tork;color=#a9a9a9
10	feature	repeat_fragment	16370996	16377070	.	.	.	ID=TE 93-0;Parent=TE_BASE 93;name=TE 93;color=#a9a9a9
10	feature	polypeptide_conserved_region	16371989	16372721	.	+	.	ID=DOMAIN 93-0-0;Parent=TE_BASE 93;annot=Class_I::LTR::Ty1/copia::Tork GAG_tork;name=GAG;color=#225ea8
10	feature	polypeptide_conserved_region	16372844	16373081	.	+	.	ID=DOMAIN 93-1-0;Parent=TE_BASE 93;annot=Class_I::LTR::Ty1/copia::Tork AP_tork;name=PROT;color=#ffeda0
10	feature	polypeptide_conserved_region	16373243	16373879	.	+	.	ID=DOMAIN 93-2-0;Parent=TE_BASE 93;annot=Class_I::LTR::Ty1/copia::Ivana INT_oryco;name=INT;color=#b10026
10	feature	polypeptide_conserved_region	16374368	16375085	.	+	.	ID=DOMAIN 93-3-0;Parent=TE_BASE 93;annot=Class_I::LTR::Ty1/copia::Tork RT_tork;name=RT;color=#feb24c
10	feature	polypeptide_conserved_region	16375374	16375785	.	+	.	ID=DOMAIN 93-4-0;Parent=TE_BASE 93;annot=Class_I::LTR::Ty1/copia::Tork RNaseH_tork;name=RH;color=#fc4e2a
10	feature	RR_tract	16376370	16376384	.	.	.	ID=PPT 93;Parent=TE_BASE 93;name=ppt;color=#41ab5d
10	feature	long_terminal_repeat	16376385	16377070	.	.	.	ID=LTR RIGHT 93-0;Parent=TE_BASE 93;name=ltr right;color=#f032e6
10	feature	long_terminal_repeat	16370996	16371648	.	.	.	ID=LTR LEFT 93-0;Parent=TE_BASE 93;name=ltr left;color=#f032e6
10	feature	nested_repeat	16352422	16360333	.	.	.	ID=TE_BASE 94;name=TE_BASE 94;annot=Class_I::LTR::Ty1/copia::Tork;color=#a9a9a9
10	feature	repeat_fragment	16352422	16360333	.	.	.	ID=TE 94-0;Parent=TE_BASE 94;name=TE 94;color=#a9a9a9
10	feature	polypeptide_conserved_region	16355273	16355510	.	+	.	ID=DOMAIN 94-0-0;Parent=TE_BASE 94;annot=Class_I::LTR::Ty1/copia::Tork AP_tork;name=PROT;color=#ffeda0
10	feature	polypeptide_conserved_region	16355666	16356056	.	+	.	ID=DOMAIN 94-1-0;Parent=TE_BASE 94;annot=Class_I::LTR::Ty1/copia::Tork INT_tork;name=INT;color=#b10026
10	feature	polypeptide_conserved_region	16356921	16357374	.	+	.	ID=DOMAIN 94-2-0;Parent=TE_BASE 94;annot=Class_I::LTR::Ty1/copia::Tork RT_tork;name=RT;color=#feb24c
10	feature	polypeptide_conserved_region	16359203	16359605	.	+	.	ID=DOMAIN 94-3-0;Parent=TE_BASE 94;annot=Class_I::LTR::Ty1/copia::Ivana RNaseH_oryco;name=RH;color=#fc4e2a
10	feature	long_terminal_repeat	16360199	16360333	.	.	.	ID=LTR RIGHT 94-0;Parent=TE_BASE 94;name=ltr right;color=#f032e6
10	feature	long_terminal_repeat	16352422	16352556	.	.	.	ID=LTR LEFT 94-0;Parent=TE_BASE 94;name=ltr left;color=#f032e6
10	feature	target_site_duplication	16352418	16352421	.	.	.	ID=TSR LEFT 94;Parent=TE_BASE 94;name=tsr left;color=#333333
10	feature	target_site_duplication	16360334	16360337	.	.	.	ID=TSR RIGHT 94;Parent=TE_BASE 94;name=tsr right;color=#333333
10	feature	nested_repeat	16187163	16196150	.	.	.	ID=TE_BASE 96;name=TE_BASE 96;annot=Class_I::LTR::Ty1/copia::Tork;color=#a9a9a9
10	feature	repeat_fragment	16187163	16196150	.	.	.	ID=TE 96-0;Parent=TE_BASE 96;name=TE 96;color=#a9a9a9
10	feature	polypeptide_conserved_region	16188434	16188845	.	-	.	ID=DOMAIN 96-0-0;Parent=TE_BASE 96;annot=Class_I::LTR::Ty1/copia::Tork RNaseH_tork;name=RH;color=#fc4e2a
10	feature	polypeptide_conserved_region	16192293	16193016	.	-	.	ID=DOMAIN 96-1-0;Parent=TE_BASE 96;annot=Class_I::LTR::Ty1/copia::Tork RT_tork;name=RT;color=#feb24c
10	feature	polypeptide_conserved_region	16193505	16194141	.	-	.	ID=DOMAIN 96-2-0;Parent=TE_BASE 96;annot=Class_I::LTR::Ty1/copia::Tork INT_tork;name=INT;color=#b10026
10	feature	polypeptide_conserved_region	16194303	16194540	.	-	.	ID=DOMAIN 96-3-0;Parent=TE_BASE 96;annot=Class_I::LTR::Ty1/copia::Tork AP_tork;name=PROT;color=#ffeda0
10	feature	polypeptide_conserved_region	16194678	16195257	.	-	.	ID=DOMAIN 96-4-0;Parent=TE_BASE 96;annot=Class_I::LTR::Ty1/copia::Tork GAG_tork;name=GAG;color=#225ea8
10	feature	primer_binding_site	16187418	16187440	.	.	.	ID=PBS 96;Parent=TE_BASE 96;name=ppt;color=#41ab5d
10	feature	RR_tract	16195856	16195870	.	.	.	ID=PPT 96;Parent=TE_BASE 96;name=pbs;color=#c7e9c0
10	feature	long_terminal_repeat	16195901	16196150	.	.	.	ID=LTR LEFT 96-0;Parent=TE_BASE 96;name=ltr left;color=#f032e6
10	feature	long_terminal_repeat	16187163	16187418	.	.	.	ID=LTR RIGHT 96-0;Parent=TE_BASE 96;name=ltr right;color=#f032e6
10	feature	nested_repeat	16054047	16059749	.	.	.	ID=TE_BASE 98;name=TE_BASE 98;annot=Class_I::LTR::Ty1/copia::Tork;color=#a9a9a9
10	feature	repeat_fragment	16054047	16059749	.	.	.	ID=TE 98-0;Parent=TE_BASE 98;name=TE 98;color=#a9a9a9
10	feature	polypeptide_conserved_region	16055353	16055764	.	-	.	ID=DOMAIN 98-0-0;Parent=TE_BASE 98;annot=Class_I::LTR::Ty1/copia::Tork RNaseH_tork;name=RH;color=#fc4e2a
10	feature	polypeptide_conserved_region	16056052	16056775	.	-	.	ID=DOMAIN 98-1-0;Parent=TE_BASE 98;annot=Class_I::LTR::Ty1/copia::Tork RT_tork;name=RT;color=#feb24c
10	feature	polypeptide_conserved_region	16057258	16057897	.	-	.	ID=DOMAIN 98-2-0;Parent=TE_BASE 98;annot=Class_I::LTR::Ty1/copia::Tork INT_tork;name=INT;color=#b10026
10	feature	polypeptide_conserved_region	16058050	16058299	.	-	.	ID=DOMAIN 98-3-0;Parent=TE_BASE 98;annot=Class_I::LTR::Ty1/copia::Tork AP_tork;name=PROT;color=#ffeda0
10	feature	polypeptide_conserved_region	16058437	16059169	.	-	.	ID=DOMAIN 98-4-0;Parent=TE_BASE 98;annot=Class_I::LTR::Ty1/copia::Tork GAG_tork;name=GAG;color=#225ea8
10	feature	primer_binding_site	16054431	16054449	.	.	.	ID=PBS 98;Parent=TE_BASE 98;name=ppt;color=#41ab5d
10	feature	RR_tract	16059396	16059410	.	.	.	ID=PPT 98;Parent=TE_BASE 98;name=pbs;color=#c7e9c0
10	feature	long_terminal_repeat	16059439	16059749	.	.	.	ID=LTR LEFT 98-0;Parent=TE_BASE 98;name=ltr left;color=#f032e6
10	feature	long_terminal_repeat	16054047	16054359	.	.	.	ID=LTR RIGHT 98-0;Parent=TE_BASE 98;name=ltr right;color=#f032e6
10	feature	nested_repeat	15953020	15965923	.	.	.	ID=TE_BASE 100;name=TE_BASE 100;annot=Class_I::LTR::Ty3/gypsy::non-chromovirus::OTA::Ogre/Tat::Retand;color=#a9a9a9
10	feature	repeat_fragment	15953020	15965923	.	.	.	ID=TE 100-0;Parent=TE_BASE 100;name=TE 100;color=#a9a9a9
10	feature	polypeptide_conserved_region	15958600	15959635	.	-	.	ID=DOMAIN 100-0-0;Parent=TE_BASE 100;annot=Class_I::LTR::Ty3/gypsy::non-chromovirus::OTA::Ogre/Tat::Retand INT_tat;name=INT;color=#b10026
10	feature	polypeptide_conserved_region	15960013	15960376	.	-	.	ID=DOMAIN 100-1-0;Parent=TE_BASE 100;annot=Class_I::LTR::Ty3/gypsy::non-chromovirus::OTA::Ogre/Tat::Retand;name=aRH;color=#fc4e2a
10	feature	polypeptide_conserved_region	15960451	15960760	.	-	.	ID=DOMAIN 100-2-0;Parent=TE_BASE 100;annot=Class_I::LTR::Ty3/gypsy::non-chromovirus::OTA::Ogre/Tat::Retand RNaseH_tat;name=RH;color=#fc4e2a
10	feature	polypeptide_conserved_region	15961524	15962130	.	-	.	ID=DOMAIN 100-3-0;Parent=TE_BASE 100;annot=Class_I::LTR::Ty3/gypsy::non-chromovirus::OTA::Ogre/Tat::Retand RT_tat;name=RT;color=#feb24c
10	feature	polypeptide_conserved_region	15962541	15962868	.	-	.	ID=DOMAIN 100-4-0;Parent=TE_BASE 100;annot=Class_I::LTR::Ty3/gypsy::non-chromovirus::OTA::Ogre/Tat::Retand AP_tat;name=PROT;color=#ffeda0
10	feature	polypeptide_conserved_region	15963624	15964041	.	-	.	ID=DOMAIN 100-5-0;Parent=TE_BASE 100;annot=Class_I::LTR::Ty3/gypsy::non-chromovirus::OTA::Ogre/Tat::Retand GAG_tat;name=GAG;color=#225ea8
10	feature	long_terminal_repeat	15964837	15965923	.	.	.	ID=LTR LEFT 100-0;Parent=TE_BASE 100;name=ltr left;color=#f032e6
10	feature	long_terminal_repeat	15953020	15954102	.	.	.	ID=LTR RIGHT 100-0;Parent=TE_BASE 100;name=ltr right;color=#f032e6
10	feature	target_site_duplication	15953015	15953019	.	.	.	ID=TSR RIGHT 100;Parent=TE_BASE 100;name=tsr right;color=#333333
10	feature	target_site_duplication	15965924	15965928	.	.	.	ID=TSR LEFT 100;Parent=TE_BASE 100;name=tsr left;color=#333333
10	feature	nested_repeat	15863748	15868534	.	.	.	ID=TE_BASE 101;name=TE_BASE 101;annot=Class_I::LTR::Ty1/copia::Ale;color=#a9a9a9
10	feature	repeat_fragment	15863748	15868534	.	.	.	ID=TE 101-0;Parent=TE_BASE 101;name=TE 101;color=#a9a9a9
10	feature	polypeptide_conserved_region	15864219	15864609	.	+	.	ID=DOMAIN 101-0-0;Parent=TE_BASE 101;annot=Class_I::LTR::Ty1/copia::Alesia GAG_retrofit;name=GAG;color=#225ea8
10	feature	polypeptide_conserved_region	15864915	15865158	.	+	.	ID=DOMAIN 101-1-0;Parent=TE_BASE 101;annot=Class_I::LTR::Ty1/copia::Alesia AP_retrofit;name=PROT;color=#ffeda0
10	feature	polypeptide_conserved_region	15865322	15865961	.	+	.	ID=DOMAIN 101-2-0;Parent=TE_BASE 101;annot=Class_I::LTR::Ty1/copia::Ale INT_retrofit;name=INT;color=#b10026
10	feature	polypeptide_conserved_region	15866857	15867583	.	+	.	ID=DOMAIN 101-3-0;Parent=TE_BASE 101;annot=Class_I::LTR::Ty1/copia::Ale RT_retrofit;name=RT;color=#feb24c
10	feature	polypeptide_conserved_region	15867880	15868279	.	+	.	ID=DOMAIN 101-4-0;Parent=TE_BASE 101;annot=Class_I::LTR::Ty1/copia::Ale RNaseH_retrofit;name=RH;color=#fc4e2a
10	feature	primer_binding_site	15864012	15864029	.	.	.	ID=PBS 101;Parent=TE_BASE 101;name=pbs;color=#c7e9c0
10	feature	RR_tract	15868336	15868350	.	.	.	ID=PPT 101;Parent=TE_BASE 101;name=ppt;color=#41ab5d
10	feature	long_terminal_repeat	15868350	15868534	.	.	.	ID=LTR RIGHT 101-0;Parent=TE_BASE 101;name=ltr right;color=#f032e6
10	feature	long_terminal_repeat	15863748	15863930	.	.	.	ID=LTR LEFT 101-0;Parent=TE_BASE 101;name=ltr left;color=#f032e6
10	feature	nested_repeat	15711566	15724449	.	.	.	ID=TE_BASE 102;name=TE_BASE 102;annot=Class_I::LTR::Ty3/gypsy::non-chromovirus::OTA::Ogre/Tat::Retand;color=#a9a9a9
10	feature	repeat_fragment	15711566	15724449	.	.	.	ID=TE 102-0;Parent=TE_BASE 102;name=TE 102;color=#a9a9a9
10	feature	polypeptide_conserved_region	15717131	15718166	.	-	.	ID=DOMAIN 102-0-0;Parent=TE_BASE 102;annot=Class_I::LTR::Ty3/gypsy::non-chromovirus::OTA::Ogre/Tat::Retand INT_tat;name=INT;color=#b10026
10	feature	polypeptide_conserved_region	15718544	15718907	.	-	.	ID=DOMAIN 102-1-0;Parent=TE_BASE 102;annot=Class_I::LTR::Ty3/gypsy::non-chromovirus::OTA::Ogre/Tat::Retand;name=aRH;color=#fc4e2a
10	feature	polypeptide_conserved_region	15718982	15719291	.	-	.	ID=DOMAIN 102-2-0;Parent=TE_BASE 102;annot=Class_I::LTR::Ty3/gypsy::non-chromovirus::OTA::Ogre/Tat::Retand RNaseH_tat;name=RH;color=#fc4e2a
10	feature	polypeptide_conserved_region	15719984	15720662	.	-	.	ID=DOMAIN 102-3-0;Parent=TE_BASE 102;annot=Class_I::LTR::Ty3/gypsy::non-chromovirus::OTA::Ogre/Tat::Retand RT_tat;name=RT;color=#feb24c
10	feature	polypeptide_conserved_region	15721073	15721400	.	-	.	ID=DOMAIN 102-4-0;Parent=TE_BASE 102;annot=Class_I::LTR::Ty3/gypsy::non-chromovirus::OTA::Ogre/Tat::Retand AP_tat;name=PROT;color=#ffeda0
10	feature	polypeptide_conserved_region	15722156	15722573	.	-	.	ID=DOMAIN 102-5-0;Parent=TE_BASE 102;annot=Class_I::LTR::Ty3/gypsy::non-chromovirus::OTA::Ogre/Tat::Retand GAG_tat;name=GAG;color=#225ea8
10	feature	long_terminal_repeat	15723366	15724449	.	.	.	ID=LTR LEFT 102-0;Parent=TE_BASE 102;name=ltr left;color=#f032e6
10	feature	long_terminal_repeat	15711566	15712649	.	.	.	ID=LTR RIGHT 102-0;Parent=TE_BASE 102;name=ltr right;color=#f032e6
10	feature	target_site_duplication	15711561	15711565	.	.	.	ID=TSR RIGHT 102;Parent=TE_BASE 102;name=tsr right;color=#333333
10	feature	target_site_duplication	15724450	15724454	.	.	.	ID=TSR LEFT 102;Parent=TE_BASE 102;name=tsr left;color=#333333
10	feature	nested_repeat	15558153	15570390	.	.	.	ID=TE_BASE 103;name=TE_BASE 103;annot=Class_I::LTR::Ty3/gypsy::chromovirus::Tekay;color=#a9a9a9
10	feature	repeat_fragment	15558153	15570390	.	.	.	ID=TE 103-0;Parent=TE_BASE 103;name=TE 103;color=#a9a9a9
10	feature	polypeptide_conserved_region	15561185	15561335	.	-	.	ID=DOMAIN 103-0-0;Parent=TE_BASE 103;annot=Class_I::LTR::Ty3/gypsy::chromovirus::Tekay CHR_tekay_Retrosor2a;name=CHD;color=#6a51a3
10	feature	polypeptide_conserved_region	15561398	15562427	.	-	.	ID=DOMAIN 103-1-0;Parent=TE_BASE 103;annot=Class_I::LTR::Ty3/gypsy::chromovirus::Tekay INT_del;name=INT;color=#b10026
10	feature	polypeptide_conserved_region	15562730	15563081	.	-	.	ID=DOMAIN 103-2-0;Parent=TE_BASE 103;annot=Class_I::LTR::Ty3/gypsy::chromovirus::Tekay RNaseH_del;name=RH;color=#fc4e2a
10	feature	polypeptide_conserved_region	15563216	15563891	.	-	.	ID=DOMAIN 103-3-0;Parent=TE_BASE 103;annot=Class_I::LTR::Ty3/gypsy::chromovirus::Tekay RT_del;name=RT;color=#feb24c
10	feature	polypeptide_conserved_region	15564218	15564476	.	-	.	ID=DOMAIN 103-4-0;Parent=TE_BASE 103;annot=Class_I::LTR::Ty3/gypsy::chromovirus::Tekay AP_del;name=PROT;color=#ffeda0
10	feature	polypeptide_conserved_region	15564608	15565382	.	-	.	ID=DOMAIN 103-5-0;Parent=TE_BASE 103;annot=Class_I::LTR::Ty3/gypsy::chromovirus::Tekay GAG_del;name=GAG;color=#225ea8
10	feature	long_terminal_repeat	15567414	15570390	.	.	.	ID=LTR LEFT 103-0;Parent=TE_BASE 103;name=ltr left;color=#f032e6
10	feature	long_terminal_repeat	15558153	15561134	.	.	.	ID=LTR RIGHT 103-0;Parent=TE_BASE 103;name=ltr right;color=#f032e6
10	feature	target_site_duplication	15558148	15558152	.	.	.	ID=TSR RIGHT 103;Parent=TE_BASE 103;name=tsr right;color=#333333
10	feature	target_site_duplication	15570391	15570395	.	.	.	ID=TSR LEFT 103;Parent=TE_BASE 103;name=tsr left;color=#333333
10	feature	nested_repeat	15551059	15557480	.	.	.	ID=TE_BASE 104;name=TE_BASE 104;annot=Class_I::LTR::Ty1/copia::Tork;color=#a9a9a9
10	feature	repeat_fragment	15551059	15557480	.	.	.	ID=TE 104-0;Parent=TE_BASE 104;name=TE 104;color=#a9a9a9
10	feature	polypeptide_conserved_region	15552655	15553066	.	-	.	ID=DOMAIN 104-0-0;Parent=TE_BASE 104;annot=Class_I::LTR::Ty1/copia::Tork RNaseH_tork;name=RH;color=#fc4e2a
10	feature	polypeptide_conserved_region	15553354	15554077	.	-	.	ID=DOMAIN 104-1-0;Parent=TE_BASE 104;annot=Class_I::LTR::Ty1/copia::Tork RT_tork;name=RT;color=#feb24c
10	feature	polypeptide_conserved_region	15554560	15555202	.	-	.	ID=DOMAIN 104-2-0;Parent=TE_BASE 104;annot=Class_I::LTR::Ty1/copia::Tork INT_tork;name=INT;color=#b10026
10	feature	polypeptide_conserved_region	15555364	15555601	.	-	.	ID=DOMAIN 104-3-0;Parent=TE_BASE 104;annot=Class_I::LTR::Ty1/copia::Tork AP_tork;name=PROT;color=#ffeda0
10	feature	polypeptide_conserved_region	15555739	15556318	.	-	.	ID=DOMAIN 104-4-0;Parent=TE_BASE 104;annot=Class_I::LTR::Ty1/copia::Tork GAG_tork;name=GAG;color=#225ea8
10	feature	long_terminal_repeat	15556539	15557480	.	.	.	ID=LTR LEFT 104-0;Parent=TE_BASE 104;name=ltr left;color=#f032e6
10	feature	long_terminal_repeat	15551059	15552039	.	.	.	ID=LTR RIGHT 104-0;Parent=TE_BASE 104;name=ltr right;color=#f032e6
10	feature	target_site_duplication	15551054	15551058	.	.	.	ID=TSR RIGHT 104;Parent=TE_BASE 104;name=tsr right;color=#333333
10	feature	target_site_duplication	15557481	15557485	.	.	.	ID=TSR LEFT 104;Parent=TE_BASE 104;name=tsr left;color=#333333
10	feature	nested_repeat	15415374	15419565	.	.	.	ID=TE_BASE 108;name=TE_BASE 108;annot=Class_I::LTR::Ty1/copia::Ivana;color=#a9a9a9
10	feature	repeat_fragment	15415374	15419565	.	.	.	ID=TE 108-0;Parent=TE_BASE 108;name=TE 108;color=#a9a9a9
10	feature	polypeptide_conserved_region	15416607	15417249	.	+	.	ID=DOMAIN 108-0-0;Parent=TE_BASE 108;annot=Class_I::LTR::Ty1/copia::Ale INT_retrofit;name=INT;color=#b10026
10	feature	polypeptide_conserved_region	15417954	15418668	.	+	.	ID=DOMAIN 108-1-0;Parent=TE_BASE 108;annot=Class_I::LTR::Ty1/copia::Ivana RT_oryco;name=RT;color=#feb24c
10	feature	polypeptide_conserved_region	15418962	15419364	.	+	.	ID=DOMAIN 108-2-0;Parent=TE_BASE 108;annot=Class_I::LTR::Ty1/copia::SIRE RNaseH_sire;name=RH;color=#fc4e2a
10	feature	primer_binding_site	15415515	15415531	.	.	.	ID=PBS 108;Parent=TE_BASE 108;name=pbs;color=#c7e9c0
10	feature	RR_tract	15419425	15419439	.	.	.	ID=PPT 108;Parent=TE_BASE 108;name=ppt;color=#41ab5d
10	feature	long_terminal_repeat	15419439	15419565	.	.	.	ID=LTR RIGHT 108-0;Parent=TE_BASE 108;name=ltr right;color=#f032e6
10	feature	long_terminal_repeat	15415374	15415500	.	.	.	ID=LTR LEFT 108-0;Parent=TE_BASE 108;name=ltr left;color=#f032e6
10	feature	nested_repeat	15310050	15320514	.	.	.	ID=TE_BASE 111;name=TE_BASE 111;annot=Class_I::LTR::Ty3/gypsy::chromovirus::Tekay;color=#a9a9a9
10	feature	repeat_fragment	15310050	15320514	.	.	.	ID=TE 111-0;Parent=TE_BASE 111;name=TE 111;color=#a9a9a9
10	feature	polypeptide_conserved_region	15313080	15313230	.	-	.	ID=DOMAIN 111-0-0;Parent=TE_BASE 111;annot=Class_I::LTR::Ty3/gypsy::chromovirus::Tekay CHR_tekay_Oryza;name=CHD;color=#6a51a3
10	feature	polypeptide_conserved_region	15313293	15314322	.	-	.	ID=DOMAIN 111-1-0;Parent=TE_BASE 111;annot=Class_I::LTR::Ty3/gypsy::chromovirus::Tekay INT_del;name=INT;color=#b10026
10	feature	polypeptide_conserved_region	15314625	15314976	.	-	.	ID=DOMAIN 111-2-0;Parent=TE_BASE 111;annot=Class_I::LTR::Ty3/gypsy::chromovirus::Tekay RNaseH_del;name=RH;color=#fc4e2a
10	feature	polypeptide_conserved_region	15315111	15315780	.	-	.	ID=DOMAIN 111-3-0;Parent=TE_BASE 111;annot=Class_I::LTR::Ty3/gypsy::chromovirus::Tekay RT_del;name=RT;color=#feb24c
10	feature	polypeptide_conserved_region	15316080	15316338	.	-	.	ID=DOMAIN 111-4-0;Parent=TE_BASE 111;annot=Class_I::LTR::Ty3/gypsy::chromovirus::Tekay AP_del;name=PROT;color=#ffeda0
10	feature	polypeptide_conserved_region	15316572	15317358	.	-	.	ID=DOMAIN 111-5-0;Parent=TE_BASE 111;annot=Class_I::LTR::Ty3/gypsy::chromovirus::Tekay GAG_del;name=GAG;color=#225ea8
10	feature	long_terminal_repeat	15319210	15320514	.	.	.	ID=LTR LEFT 111-0;Parent=TE_BASE 111;name=ltr left;color=#f032e6
10	feature	long_terminal_repeat	15310050	15311360	.	.	.	ID=LTR RIGHT 111-0;Parent=TE_BASE 111;name=ltr right;color=#f032e6
10	feature	nested_repeat	15282168	15287386	.	.	.	ID=TE_BASE 112;name=TE_BASE 112;annot=Class_I::LTR::Ty1/copia::Ivana;color=#a9a9a9
10	feature	repeat_fragment	15282168	15287386	.	.	.	ID=TE 112-0;Parent=TE_BASE 112;name=TE 112;color=#a9a9a9
10	feature	polypeptide_conserved_region	15282787	15283555	.	+	.	ID=DOMAIN 112-0-0;Parent=TE_BASE 112;annot=Class_I::LTR::Ty1/copia::Ivana GAG_oryco;name=GAG;color=#225ea8
10	feature	polypeptide_conserved_region	15283789	15284035	.	+	.	ID=DOMAIN 112-1-0;Parent=TE_BASE 112;annot=Class_I::LTR::Ty1/copia::Ivana AP_oryco;name=PROT;color=#ffeda0
10	feature	polypeptide_conserved_region	15284185	15284839	.	+	.	ID=DOMAIN 112-2-0;Parent=TE_BASE 112;annot=Class_I::LTR::Ty1/copia::Ivana INT_oryco;name=INT;color=#b10026
10	feature	polypeptide_conserved_region	15285463	15286183	.	+	.	ID=DOMAIN 112-3-0;Parent=TE_BASE 112;annot=Class_I::LTR::Ty1/copia::Ivana RT_oryco;name=RT;color=#feb24c
10	feature	polypeptide_conserved_region	15286477	15286879	.	+	.	ID=DOMAIN 112-4-0;Parent=TE_BASE 112;annot=Class_I::LTR::Ty1/copia::Ivana RNaseH_oryco;name=RH;color=#fc4e2a
10	feature	long_terminal_repeat	15286965	15287386	.	.	.	ID=LTR RIGHT 112-0;Parent=TE_BASE 112;name=ltr right;color=#f032e6
10	feature	long_terminal_repeat	15282168	15282589	.	.	.	ID=LTR LEFT 112-0;Parent=TE_BASE 112;name=ltr left;color=#f032e6
10	feature	target_site_duplication	15282163	15282167	.	.	.	ID=TSR LEFT 112;Parent=TE_BASE 112;name=tsr left;color=#333333
10	feature	target_site_duplication	15287387	15287391	.	.	.	ID=TSR RIGHT 112;Parent=TE_BASE 112;name=tsr right;color=#333333
10	feature	nested_repeat	15207089	15211014	.	.	.	ID=TE_BASE 115;name=TE_BASE 115;annot=Class_I::LTR::Ty1/copia::Tork;color=#a9a9a9
10	feature	repeat_fragment	15207089	15211014	.	.	.	ID=TE 115-0;Parent=TE_BASE 115;name=TE 115;color=#a9a9a9
10	feature	polypeptide_conserved_region	15209290	15209959	.	+	.	ID=DOMAIN 115-0-0;Parent=TE_BASE 115;annot=Class_I::LTR::Ty1/copia::Tork GAG_tork;name=GAG;color=#225ea8
10	feature	polypeptide_conserved_region	15210091	15210298	.	+	.	ID=DOMAIN 115-1-0;Parent=TE_BASE 115;annot=Class_I::LTR::Ty1/copia::Tork AP_tork;name=PROT;color=#ffeda0
10	feature	primer_binding_site	15207552	15207568	.	.	.	ID=PBS 115;Parent=TE_BASE 115;name=pbs;color=#c7e9c0
10	feature	RR_tract	15210578	15210592	.	.	.	ID=PPT 115;Parent=TE_BASE 115;name=ppt;color=#41ab5d
10	feature	long_terminal_repeat	15210627	15211014	.	.	.	ID=LTR RIGHT 115-0;Parent=TE_BASE 115;name=ltr right;color=#f032e6
10	feature	long_terminal_repeat	15207089	15207477	.	.	.	ID=LTR LEFT 115-0;Parent=TE_BASE 115;name=ltr left;color=#f032e6
10	feature	target_site_duplication	15207084	15207088	.	.	.	ID=TSR LEFT 115;Parent=TE_BASE 115;name=tsr left;color=#333333
10	feature	target_site_duplication	15211015	15211019	.	.	.	ID=TSR RIGHT 115;Parent=TE_BASE 115;name=tsr right;color=#333333
10	feature	nested_repeat	15088351	15098159	.	.	.	ID=TE_BASE 117;name=TE_BASE 117;annot=Class_I::LTR::Ty3/gypsy::chromovirus::Tekay;color=#a9a9a9
10	feature	repeat_fragment	15088351	15098159	.	.	.	ID=TE 117-0;Parent=TE_BASE 117;name=TE 117;color=#a9a9a9
10	feature	polypeptide_conserved_region	15092916	15093432	.	+	.	ID=DOMAIN 117-0-0;Parent=TE_BASE 117;annot=Class_I::LTR::Ty3/gypsy::chromovirus::Tekay GAG_del;name=GAG;color=#225ea8
10	feature	polypeptide_conserved_region	15093874	15094903	.	+	.	ID=DOMAIN 117-1-0;Parent=TE_BASE 117;annot=Class_I::LTR::Ty3/gypsy::chromovirus::Tekay INT_del;name=INT;color=#b10026
10	feature	polypeptide_conserved_region	15094966	15095116	.	+	.	ID=DOMAIN 117-2-0;Parent=TE_BASE 117;annot=Class_I::LTR::Ty3/gypsy::chromovirus::Tekay CHR_tekay_Retrosor2a;name=CHD;color=#6a51a3
10	feature	RR_tract	15095242	15095256	.	.	.	ID=PPT 117;Parent=TE_BASE 117;name=ppt;color=#41ab5d
10	feature	long_terminal_repeat	15095341	15098159	.	.	.	ID=LTR RIGHT 117-0;Parent=TE_BASE 117;name=ltr right;color=#f032e6
10	feature	long_terminal_repeat	15088351	15091165	.	.	.	ID=LTR LEFT 117-0;Parent=TE_BASE 117;name=ltr left;color=#f032e6
10	feature	nested_repeat	15060168	15086479	.	.	.	ID=TE_BASE 118;name=TE_BASE 118;annot=Class_I::LTR::Ty3/gypsy::chromovirus::Tekay;color=#a9a9a9
10	feature	repeat_fragment	15060168	15086479	.	.	.	ID=TE 118-0;Parent=TE_BASE 118;name=TE 118;color=#a9a9a9
10	feature	polypeptide_conserved_region	15074386	15075142	.	+	.	ID=DOMAIN 118-0-0;Parent=TE_BASE 118;annot=Class_I::LTR::Ty3/gypsy::chromovirus::Tekay GAG_del;name=GAG;color=#225ea8
10	feature	polypeptide_conserved_region	15075370	15075628	.	+	.	ID=DOMAIN 118-1-0;Parent=TE_BASE 118;annot=Class_I::LTR::Ty3/gypsy::chromovirus::Tekay AP_del;name=PROT;color=#ffeda0
10	feature	polypeptide_conserved_region	15075928	15076600	.	+	.	ID=DOMAIN 118-2-0;Parent=TE_BASE 118;annot=Class_I::LTR::Ty3/gypsy::chromovirus::Tekay RT_del;name=RT;color=#feb24c
10	feature	polypeptide_conserved_region	15076735	15077086	.	+	.	ID=DOMAIN 118-3-0;Parent=TE_BASE 118;annot=Class_I::LTR::Ty3/gypsy::chromovirus::Tekay RNaseH_del;name=RH;color=#fc4e2a
10	feature	polypeptide_conserved_region	15077389	15078418	.	+	.	ID=DOMAIN 118-4-0;Parent=TE_BASE 118;annot=Class_I::LTR::Ty3/gypsy::chromovirus::Tekay INT_del;name=INT;color=#b10026
10	feature	polypeptide_conserved_region	15078481	15078637	.	+	.	ID=DOMAIN 118-5-0;Parent=TE_BASE 118;annot=Class_I::LTR::Ty3/gypsy::chromovirus::Tekay CHR_tekay_Tekay;name=CHD;color=#6a51a3
10	feature	RR_tract	15084941	15084955	.	.	.	ID=PPT 118;Parent=TE_BASE 118;name=ppt;color=#41ab5d
10	feature	long_terminal_repeat	15085036	15086479	.	.	.	ID=LTR RIGHT 118-0;Parent=TE_BASE 118;name=ltr right;color=#f032e6
10	feature	long_terminal_repeat	15060168	15061608	.	.	.	ID=LTR LEFT 118-0;Parent=TE_BASE 118;name=ltr left;color=#f032e6
10	feature	nested_repeat	14992197	15002911	.	.	.	ID=TE_BASE 120;name=TE_BASE 120;annot=Class_I::LTR::Ty3/gypsy::chromovirus::Tekay;color=#a9a9a9
10	feature	repeat_fragment	14992197	15002911	.	.	.	ID=TE 120-0;Parent=TE_BASE 120;name=TE 120;color=#a9a9a9
10	feature	polypeptide_conserved_region	14992972	14993122	.	-	.	ID=DOMAIN 120-0-0;Parent=TE_BASE 120;annot=Class_I::LTR::Ty3/gypsy::chromovirus::Tekay CHR_tekay_Oryza;name=CHD;color=#6a51a3
10	feature	polypeptide_conserved_region	14993185	14994214	.	-	.	ID=DOMAIN 120-1-0;Parent=TE_BASE 120;annot=Class_I::LTR::Ty3/gypsy::chromovirus::Tekay INT_del;name=INT;color=#b10026
10	feature	polypeptide_conserved_region	14994517	14994868	.	-	.	ID=DOMAIN 120-2-0;Parent=TE_BASE 120;annot=Class_I::LTR::Ty3/gypsy::chromovirus::Tekay RNaseH_del;name=RH;color=#fc4e2a
10	feature	polypeptide_conserved_region	14995003	14995672	.	-	.	ID=DOMAIN 120-3-0;Parent=TE_BASE 120;annot=Class_I::LTR::Ty3/gypsy::chromovirus::Tekay RT_del;name=RT;color=#feb24c
10	feature	polypeptide_conserved_region	14995972	14996230	.	-	.	ID=DOMAIN 120-4-0;Parent=TE_BASE 120;annot=Class_I::LTR::Ty3/gypsy::chromovirus::Tekay AP_del;name=PROT;color=#ffeda0
10	feature	polypeptide_conserved_region	14996464	14997247	.	-	.	ID=DOMAIN 120-5-0;Parent=TE_BASE 120;annot=Class_I::LTR::Ty3/gypsy::chromovirus::Tekay GAG_del;name=GAG;color=#225ea8
10	feature	primer_binding_site	14992970	14992990	.	.	.	ID=PBS 120;Parent=TE_BASE 120;name=ppt;color=#41ab5d
10	feature	RR_tract	15002133	15002147	.	.	.	ID=PPT 120;Parent=TE_BASE 120;name=pbs;color=#c7e9c0
10	feature	long_terminal_repeat	15002183	15002911	.	.	.	ID=LTR LEFT 120-0;Parent=TE_BASE 120;name=ltr left;color=#f032e6
10	feature	long_terminal_repeat	14992197	14992923	.	.	.	ID=LTR RIGHT 120-0;Parent=TE_BASE 120;name=ltr right;color=#f032e6
10	feature	nested_repeat	14807523	14819200	.	.	.	ID=TE_BASE 122;name=TE_BASE 122;annot=Class_I::LTR::Ty3/gypsy::non-chromovirus::OTA::Ogre/Tat::Retand;color=#a9a9a9
10	feature	repeat_fragment	14807523	14819200	.	.	.	ID=TE 122-0;Parent=TE_BASE 122;name=TE 122;color=#a9a9a9
10	feature	polypeptide_conserved_region	14812198	14813233	.	-	.	ID=DOMAIN 122-0-0;Parent=TE_BASE 122;annot=Class_I::LTR::Ty3/gypsy::non-chromovirus::OTA::Ogre/Tat::Retand INT_tat;name=INT;color=#b10026
10	feature	polypeptide_conserved_region	14813611	14813974	.	-	.	ID=DOMAIN 122-1-0;Parent=TE_BASE 122;annot=Class_I::LTR::Ty3/gypsy::non-chromovirus::OTA::Ogre/Tat::Retand;name=aRH;color=#fc4e2a
10	feature	polypeptide_conserved_region	14814049	14814358	.	-	.	ID=DOMAIN 122-2-0;Parent=TE_BASE 122;annot=Class_I::LTR::Ty3/gypsy::non-chromovirus::OTA::Ogre/Tat::Retand RNaseH_tat;name=RH;color=#fc4e2a
10	feature	polypeptide_conserved_region	14814924	14815536	.	-	.	ID=DOMAIN 122-3-0;Parent=TE_BASE 122;annot=Class_I::LTR::Ty3/gypsy::non-chromovirus::OTA::Ogre/Tat::Retand RT_tat;name=RT;color=#feb24c
10	feature	polypeptide_conserved_region	14815947	14816274	.	-	.	ID=DOMAIN 122-4-0;Parent=TE_BASE 122;annot=Class_I::LTR::Ty3/gypsy::non-chromovirus::OTA::Ogre/Tat::Retand AP_tat;name=PROT;color=#ffeda0
10	feature	polypeptide_conserved_region	14817042	14817447	.	-	.	ID=DOMAIN 122-5-0;Parent=TE_BASE 122;annot=Class_I::LTR::Ty3/gypsy::non-chromovirus::OTA::Ogre/Tat::Retand GAG_tat;name=GAG;color=#225ea8
10	feature	long_terminal_repeat	14819050	14819200	.	.	.	ID=LTR LEFT 122-0;Parent=TE_BASE 122;name=ltr left;color=#f032e6
10	feature	long_terminal_repeat	14807523	14807654	.	.	.	ID=LTR RIGHT 122-0;Parent=TE_BASE 122;name=ltr right;color=#f032e6
10	feature	nested_repeat	14725126	14731127	.	.	.	ID=TE_BASE 123;name=TE_BASE 123;annot=Class_I::LTR::Ty3/gypsy::chromovirus::Reina;color=#a9a9a9
10	feature	repeat_fragment	14725126	14731127	.	.	.	ID=TE 123-0;Parent=TE_BASE 123;name=TE 123;color=#a9a9a9
10	feature	polypeptide_conserved_region	14728039	14728699	.	+	.	ID=DOMAIN 123-0-0;Parent=TE_BASE 123;annot=Class_I::LTR::Ty3/gypsy::chromovirus::Reina RT_reina;name=RT;color=#feb24c
10	feature	polypeptide_conserved_region	14728831	14729182	.	+	.	ID=DOMAIN 123-1-0;Parent=TE_BASE 123;annot=Class_I::LTR::Ty3/gypsy::chromovirus::Reina RNaseH_reina;name=RH;color=#fc4e2a
10	feature	polypeptide_conserved_region	14729419	14730448	.	+	.	ID=DOMAIN 123-2-0;Parent=TE_BASE 123;annot=Class_I::LTR::Ty3/gypsy::chromovirus::Reina INT_reina;name=INT;color=#b10026
10	feature	RR_tract	14730674	14730688	.	.	.	ID=PPT 123;Parent=TE_BASE 123;name=ppt;color=#41ab5d
10	feature	long_terminal_repeat	14730688	14731127	.	.	.	ID=LTR RIGHT 123-0;Parent=TE_BASE 123;name=ltr right;color=#f032e6
10	feature	long_terminal_repeat	14725126	14725553	.	.	.	ID=LTR LEFT 123-0;Parent=TE_BASE 123;name=ltr left;color=#f032e6
10	feature	target_site_duplication	14725121	14725125	.	.	.	ID=TSR LEFT 123;Parent=TE_BASE 123;name=tsr left;color=#333333
10	feature	target_site_duplication	14731128	14731132	.	.	.	ID=TSR RIGHT 123;Parent=TE_BASE 123;name=tsr right;color=#333333
10	feature	nested_repeat	14240909	14252898	.	.	.	ID=TE_BASE 126;name=TE_BASE 126;annot=Class_I::LTR::Ty3/gypsy::non-chromovirus::OTA::Ogre/Tat::Retand;color=#a9a9a9
10	feature	repeat_fragment	14240909	14252898	.	.	.	ID=TE 126-0;Parent=TE_BASE 126;name=TE 126;color=#a9a9a9
10	feature	polypeptide_conserved_region	14246236	14247262	.	-	.	ID=DOMAIN 126-0-0;Parent=TE_BASE 126;annot=Class_I::LTR::Ty3/gypsy::non-chromovirus::OTA::Ogre/Tat::Retand INT_tat;name=INT;color=#b10026
10	feature	polypeptide_conserved_region	14247583	14247946	.	-	.	ID=DOMAIN 126-1-0;Parent=TE_BASE 126;annot=Class_I::LTR::Ty3/gypsy::non-chromovirus::OTA::Ogre/Tat::Retand;name=aRH;color=#fc4e2a
10	feature	polypeptide_conserved_region	14247991	14248297	.	-	.	ID=DOMAIN 126-2-0;Parent=TE_BASE 126;annot=Class_I::LTR::Ty3/gypsy::non-chromovirus::OTA::Ogre/Tat::Retand RNaseH_tat;name=RH;color=#fc4e2a
10	feature	polypeptide_conserved_region	14248495	14249152	.	-	.	ID=DOMAIN 126-3-0;Parent=TE_BASE 126;annot=Class_I::LTR::Ty3/gypsy::non-chromovirus::OTA::Ogre/Tat::Retand RT_tat;name=RT;color=#feb24c
10	feature	polypeptide_conserved_region	14249557	14249887	.	-	.	ID=DOMAIN 126-4-0;Parent=TE_BASE 126;annot=Class_I::LTR::Ty3/gypsy::non-chromovirus::OTA::Ogre/Tat::Retand AP_tat;name=PROT;color=#ffeda0
10	feature	polypeptide_conserved_region	14250247	14250979	.	-	.	ID=DOMAIN 126-5-0;Parent=TE_BASE 126;annot=Class_I::LTR::Ty3/gypsy::non-chromovirus::OTA::Ogre/Tat::Retand GAG_tat;name=GAG;color=#225ea8
10	feature	long_terminal_repeat	14252322	14252898	.	.	.	ID=LTR LEFT 126-0;Parent=TE_BASE 126;name=ltr left;color=#f032e6
10	feature	long_terminal_repeat	14240909	14241474	.	.	.	ID=LTR RIGHT 126-0;Parent=TE_BASE 126;name=ltr right;color=#f032e6
10	feature	target_site_duplication	14240904	14240908	.	.	.	ID=TSR RIGHT 126;Parent=TE_BASE 126;name=tsr right;color=#333333
10	feature	target_site_duplication	14252899	14252903	.	.	.	ID=TSR LEFT 126;Parent=TE_BASE 126;name=tsr left;color=#333333
10	feature	nested_repeat	14185005	14191461	.	.	.	ID=TE_BASE 128;name=TE_BASE 128;annot=Class_I::LTR::Ty1/copia::SIRE;color=#a9a9a9
10	feature	repeat_fragment	14185005	14191461	.	.	.	ID=TE 128-0;Parent=TE_BASE 128;name=TE 128;color=#a9a9a9
10	feature	polypeptide_conserved_region	14185286	14185688	.	-	.	ID=DOMAIN 128-0-0;Parent=TE_BASE 128;annot=Class_I::LTR::Ty1/copia::Ale RNaseH_retrofit;name=RH;color=#fc4e2a
10	feature	polypeptide_conserved_region	14187389	14188115	.	-	.	ID=DOMAIN 128-1-0;Parent=TE_BASE 128;annot=Class_I::LTR::Ty1/copia::SIRE RT_sire;name=RT;color=#feb24c
10	feature	polypeptide_conserved_region	14189004	14189433	.	-	.	ID=DOMAIN 128-2-0;Parent=TE_BASE 128;annot=Class_I::LTR::Ty1/copia::Ale INT_retrofit;name=INT;color=#b10026
10	feature	primer_binding_site	14185279	14185302	.	.	.	ID=PBS 128;Parent=TE_BASE 128;name=ppt;color=#41ab5d
10	feature	RR_tract	14191223	14191237	.	.	.	ID=PPT 128;Parent=TE_BASE 128;name=pbs;color=#c7e9c0
10	feature	long_terminal_repeat	14191249	14191461	.	.	.	ID=LTR LEFT 128-0;Parent=TE_BASE 128;name=ltr left;color=#f032e6
10	feature	long_terminal_repeat	14185005	14185222	.	.	.	ID=LTR RIGHT 128-0;Parent=TE_BASE 128;name=ltr right;color=#f032e6
10	feature	nested_repeat	14158304	14169561	.	.	.	ID=TE_BASE 130;name=TE_BASE 130;annot=Class_I::LTR::Ty3/gypsy::non-chromovirus::OTA::Ogre/Tat::Retand;color=#a9a9a9
10	feature	repeat_fragment	14158304	14169561	.	.	.	ID=TE 130-0;Parent=TE_BASE 130;name=TE 130;color=#a9a9a9
10	feature	polypeptide_conserved_region	14160099	14160807	.	+	.	ID=DOMAIN 130-0-0;Parent=TE_BASE 130;annot=Class_I::LTR::Ty3/gypsy::non-chromovirus::OTA::Ogre/Tat::Retand GAG_tat;name=GAG;color=#225ea8
10	feature	polypeptide_conserved_region	14161167	14161497	.	+	.	ID=DOMAIN 130-1-0;Parent=TE_BASE 130;annot=Class_I::LTR::Ty3/gypsy::non-chromovirus::OTA::Ogre/Tat::Retand AP_tat;name=PROT;color=#ffeda0
10	feature	polypeptide_conserved_region	14161932	14162610	.	+	.	ID=DOMAIN 130-2-0;Parent=TE_BASE 130;annot=Class_I::LTR::Ty3/gypsy::non-chromovirus::OTA::Ogre/Tat::Retand RT_tat;name=RT;color=#feb24c
10	feature	polypeptide_conserved_region	14162745	14163111	.	+	.	ID=DOMAIN 130-3-0;Parent=TE_BASE 130;annot=Class_I::LTR::Ty3/gypsy::non-chromovirus::OTA::Ogre/Tat::Retand RNaseH_tat;name=RH;color=#fc4e2a
10	feature	polypeptide_conserved_region	14163171	14163534	.	+	.	ID=DOMAIN 130-4-0;Parent=TE_BASE 130;annot=Class_I::LTR::Ty3/gypsy::non-chromovirus::OTA::Ogre/Tat::Retand;name=aRH;color=#fc4e2a
10	feature	polypeptide_conserved_region	14163852	14164869	.	+	.	ID=DOMAIN 130-5-0;Parent=TE_BASE 130;annot=Class_I::LTR::Ty3/gypsy::non-chromovirus::OTA::Ogre/Tat::Retand INT_tat;name=INT;color=#b10026
10	feature	primer_binding_site	14158747	14158766	.	.	.	ID=PBS 130;Parent=TE_BASE 130;name=pbs;color=#c7e9c0
10	feature	RR_tract	14169053	14169067	.	.	.	ID=PPT 130;Parent=TE_BASE 130;name=ppt;color=#41ab5d
10	feature	long_terminal_repeat	14169123	14169561	.	.	.	ID=LTR RIGHT 130-0;Parent=TE_BASE 130;name=ltr right;color=#f032e6
10	feature	long_terminal_repeat	14158304	14158742	.	.	.	ID=LTR LEFT 130-0;Parent=TE_BASE 130;name=ltr left;color=#f032e6
10	feature	target_site_duplication	14158299	14158303	.	.	.	ID=TSR LEFT 130;Parent=TE_BASE 130;name=tsr left;color=#333333
10	feature	target_site_duplication	14169562	14169566	.	.	.	ID=TSR RIGHT 130;Parent=TE_BASE 130;name=tsr right;color=#333333
10	feature	nested_repeat	14076555	14085828	.	.	.	ID=TE_BASE 131;name=TE_BASE 131;annot=Class_I::LTR::Ty1/copia::SIRE;color=#a9a9a9
10	feature	repeat_fragment	14076555	14085828	.	.	.	ID=TE 131-0;Parent=TE_BASE 131;name=TE 131;color=#a9a9a9
10	feature	polypeptide_conserved_region	14078940	14079339	.	-	.	ID=DOMAIN 131-0-0;Parent=TE_BASE 131;annot=Class_I::LTR::Ty1/copia::SIRE RNaseH_sire;name=RH;color=#fc4e2a
10	feature	polypeptide_conserved_region	14079630	14080353	.	-	.	ID=DOMAIN 131-1-0;Parent=TE_BASE 131;annot=Class_I::LTR::Ty1/copia::SIRE RT_sire;name=RT;color=#feb24c
10	feature	polypeptide_conserved_region	14081028	14081685	.	-	.	ID=DOMAIN 131-2-0;Parent=TE_BASE 131;annot=Class_I::LTR::Ty1/copia::SIRE INT_sire;name=INT;color=#b10026
10	feature	polypeptide_conserved_region	14081838	14082078	.	-	.	ID=DOMAIN 131-3-0;Parent=TE_BASE 131;annot=Class_I::LTR::Ty1/copia::SIRE AP_sire;name=PROT;color=#ffeda0
10	feature	polypeptide_conserved_region	14083966	14084521	.	-	.	ID=DOMAIN 131-4-0;Parent=TE_BASE 131;annot=Class_I::LTR::Ty1/copia::SIRE GAG_sire;name=GAG;color=#225ea8
10	feature	long_terminal_repeat	14084619	14085828	.	.	.	ID=LTR LEFT 131-0;Parent=TE_BASE 131;name=ltr left;color=#f032e6
10	feature	long_terminal_repeat	14076555	14077780	.	.	.	ID=LTR RIGHT 131-0;Parent=TE_BASE 131;name=ltr right;color=#f032e6
10	feature	nested_repeat	13565121	13590886	.	.	.	ID=TE_BASE 137;name=TE_BASE 137;annot=Class_I::LTR::Ty3/gypsy::non-chromovirus::OTA::Ogre/Tat::Retand;color=#a9a9a9
10	feature	repeat_fragment	13565121	13590886	.	.	.	ID=TE 137-0;Parent=TE_BASE 137;name=TE 137;color=#a9a9a9
10	feature	polypeptide_conserved_region	13577021	13577267	.	+	.	ID=DOMAIN 137-0-0;Parent=TE_BASE 137;annot=Class_I::LTR::Ty3/gypsy::non-chromovirus::OTA::Ogre/Tat::Retand GAG_tat;name=GAG;color=#225ea8
10	feature	polypeptide_conserved_region	13579368	13580040	.	+	.	ID=DOMAIN 137-1-0;Parent=TE_BASE 137;annot=Class_I::LTR::Ty3/gypsy::non-chromovirus::OTA::Ogre/Tat::Retand RT_tat;name=RT;color=#feb24c
10	feature	polypeptide_conserved_region	13580193	13580535	.	+	.	ID=DOMAIN 137-2-0;Parent=TE_BASE 137;annot=Class_I::LTR::Ty3/gypsy::non-chromovirus::OTA::Ogre/Tat::Retand RNaseH_tat;name=RH;color=#fc4e2a
10	feature	polypeptide_conserved_region	13580595	13580796	.	+	.	ID=DOMAIN 137-3-0;Parent=TE_BASE 137;annot=Class_I::LTR::Ty3/gypsy::non-chromovirus::OTA::Ogre/Tat::Ogre;name=aRH;color=#fc4e2a
10	feature	polypeptide_conserved_region	13581207	13582248	.	+	.	ID=DOMAIN 137-4-0;Parent=TE_BASE 137;annot=Class_I::LTR::Ty3/gypsy::non-chromovirus::OTA::Ogre/Tat::Retand INT_tat;name=INT;color=#b10026
10	feature	long_terminal_repeat	13589379	13590886	.	.	.	ID=LTR RIGHT 137-0;Parent=TE_BASE 137;name=ltr right;color=#f032e6
10	feature	long_terminal_repeat	13565121	13566626	.	.	.	ID=LTR LEFT 137-0;Parent=TE_BASE 137;name=ltr left;color=#f032e6
10	feature	nested_repeat	13472432	13478523	.	.	.	ID=TE_BASE 138;name=TE_BASE 138;annot=Class_I::LTR::Ty1/copia::Ivana;color=#a9a9a9
10	feature	repeat_fragment	13472432	13478523	.	.	.	ID=TE 138-0;Parent=TE_BASE 138;name=TE 138;color=#a9a9a9
10	feature	polypeptide_conserved_region	13473014	13473398	.	+	.	ID=DOMAIN 138-0-0;Parent=TE_BASE 138;annot=Class_I::LTR::Ty1/copia::Ivana GAG_oryco;name=GAG;color=#225ea8
10	feature	polypeptide_conserved_region	13474834	13475080	.	+	.	ID=DOMAIN 138-1-0;Parent=TE_BASE 138;annot=Class_I::LTR::Ty1/copia::Ivana AP_oryco;name=PROT;color=#ffeda0
10	feature	polypeptide_conserved_region	13475233	13475887	.	+	.	ID=DOMAIN 138-2-0;Parent=TE_BASE 138;annot=Class_I::LTR::Ty1/copia::Ivana INT_oryco;name=INT;color=#b10026
10	feature	polypeptide_conserved_region	13476544	13477267	.	+	.	ID=DOMAIN 138-3-0;Parent=TE_BASE 138;annot=Class_I::LTR::Ty1/copia::Ivana RT_oryco;name=RT;color=#feb24c
10	feature	polypeptide_conserved_region	13477561	13477963	.	+	.	ID=DOMAIN 138-4-0;Parent=TE_BASE 138;annot=Class_I::LTR::Ty1/copia::Ivana RNaseH_oryco;name=RH;color=#fc4e2a
10	feature	primer_binding_site	13472914	13472932	.	.	.	ID=PBS 138;Parent=TE_BASE 138;name=pbs;color=#c7e9c0
10	feature	RR_tract	13478030	13478044	.	.	.	ID=PPT 138;Parent=TE_BASE 138;name=ppt;color=#41ab5d
10	feature	long_terminal_repeat	13478046	13478523	.	.	.	ID=LTR RIGHT 138-0;Parent=TE_BASE 138;name=ltr right;color=#f032e6
10	feature	long_terminal_repeat	13472432	13472909	.	.	.	ID=LTR LEFT 138-0;Parent=TE_BASE 138;name=ltr left;color=#f032e6
10	feature	target_site_duplication	13472427	13472431	.	.	.	ID=TSR LEFT 138;Parent=TE_BASE 138;name=tsr left;color=#333333
10	feature	target_site_duplication	13478524	13478528	.	.	.	ID=TSR RIGHT 138;Parent=TE_BASE 138;name=tsr right;color=#333333
10	feature	nested_repeat	13462200	13464275	.	.	.	ID=TE_BASE 139;name=TE_BASE 139;annot=Class_I::LTR::Ty1/copia::Ivana;color=#a9a9a9
10	feature	repeat_fragment	13462200	13464275	.	.	.	ID=TE 139-0;Parent=TE_BASE 139;name=TE 139;color=#a9a9a9
10	feature	polypeptide_conserved_region	13463256	13463637	.	-	.	ID=DOMAIN 139-0-0;Parent=TE_BASE 139;annot=Class_I::LTR::Ty1/copia::Ivana GAG_oryco;name=GAG;color=#225ea8
10	feature	primer_binding_site	13462751	13462768	.	.	.	ID=PBS 139;Parent=TE_BASE 139;name=ppt;color=#41ab5d
10	feature	long_terminal_repeat	13463749	13464275	.	.	.	ID=LTR LEFT 139-0;Parent=TE_BASE 139;name=ltr left;color=#f032e6
10	feature	long_terminal_repeat	13462200	13462726	.	.	.	ID=LTR RIGHT 139-0;Parent=TE_BASE 139;name=ltr right;color=#f032e6
10	feature	target_site_duplication	13462195	13462199	.	.	.	ID=TSR RIGHT 139;Parent=TE_BASE 139;name=tsr right;color=#333333
10	feature	target_site_duplication	13464276	13464280	.	.	.	ID=TSR LEFT 139;Parent=TE_BASE 139;name=tsr left;color=#333333
10	feature	nested_repeat	13407851	13422825	.	.	.	ID=TE_BASE 140;name=TE_BASE 140;annot=Class_I::LTR::Ty3/gypsy::non-chromovirus::OTA::Ogre/Tat::Retand;color=#a9a9a9
10	feature	repeat_fragment	13407851	13422825	.	.	.	ID=TE 140-0;Parent=TE_BASE 140;name=TE 140;color=#a9a9a9
10	feature	polypeptide_conserved_region	13416655	13417285	.	-	.	ID=DOMAIN 140-0-0;Parent=TE_BASE 140;annot=Class_I::LTR::Ty3/gypsy::non-chromovirus::OTA::Ogre/Tat::Retand INT_tat;name=INT;color=#b10026
10	feature	polypeptide_conserved_region	13417586	13417943	.	-	.	ID=DOMAIN 140-1-0;Parent=TE_BASE 140;annot=Class_I::LTR::Ty3/gypsy::non-chromovirus::OTA::Ogre/Tat::Retand;name=aRH;color=#fc4e2a
10	feature	polypeptide_conserved_region	13417991	13418297	.	-	.	ID=DOMAIN 140-2-0;Parent=TE_BASE 140;annot=Class_I::LTR::Ty3/gypsy::non-chromovirus::OTA::Ogre/Tat::Retand RNaseH_tat;name=RH;color=#fc4e2a
10	feature	polypeptide_conserved_region	13418496	13419168	.	-	.	ID=DOMAIN 140-3-0;Parent=TE_BASE 140;annot=Class_I::LTR::Ty3/gypsy::non-chromovirus::OTA::Ogre/Tat::Retand RT_tat;name=RT;color=#feb24c
10	feature	polypeptide_conserved_region	13419558	13419888	.	-	.	ID=DOMAIN 140-4-0;Parent=TE_BASE 140;annot=Class_I::LTR::Ty3/gypsy::non-chromovirus::OTA::Ogre/Tat::Retand AP_tat;name=PROT;color=#ffeda0
10	feature	polypeptide_conserved_region	13420248	13420989	.	-	.	ID=DOMAIN 140-5-0;Parent=TE_BASE 140;annot=Class_I::LTR::Ty3/gypsy::non-chromovirus::OTA::Ogre/Tat::Retand GAG_tat;name=GAG;color=#225ea8
10	feature	long_terminal_repeat	13422285	13422825	.	.	.	ID=LTR LEFT 140-0;Parent=TE_BASE 140;name=ltr left;color=#f032e6
10	feature	long_terminal_repeat	13407851	13408379	.	.	.	ID=LTR RIGHT 140-0;Parent=TE_BASE 140;name=ltr right;color=#f032e6
10	feature	target_site_duplication	13407847	13407850	.	.	.	ID=TSR RIGHT 140;Parent=TE_BASE 140;name=tsr right;color=#333333
10	feature	target_site_duplication	13422826	13422829	.	.	.	ID=TSR LEFT 140;Parent=TE_BASE 140;name=tsr left;color=#333333
10	feature	nested_repeat	13314823	13323303	.	.	.	ID=TE_BASE 141;name=TE_BASE 141;annot=Class_I::LTR::Ty3/gypsy::chromovirus::Tekay;color=#a9a9a9
10	feature	repeat_fragment	13314823	13323303	.	.	.	ID=TE 141-0;Parent=TE_BASE 141;name=TE 141;color=#a9a9a9
10	feature	polypeptide_conserved_region	13318251	13319031	.	+	.	ID=DOMAIN 141-0-0;Parent=TE_BASE 141;annot=Class_I::LTR::Ty3/gypsy::chromovirus::Tekay GAG_del;name=GAG;color=#225ea8
10	feature	polypeptide_conserved_region	13319199	13319457	.	+	.	ID=DOMAIN 141-1-0;Parent=TE_BASE 141;annot=Class_I::LTR::Ty3/gypsy::chromovirus::Tekay AP_del;name=PROT;color=#ffeda0
10	feature	polypeptide_conserved_region	13319784	13320459	.	+	.	ID=DOMAIN 141-2-0;Parent=TE_BASE 141;annot=Class_I::LTR::Ty3/gypsy::chromovirus::Tekay RT_del;name=RT;color=#feb24c
10	feature	polypeptide_conserved_region	13320594	13320945	.	+	.	ID=DOMAIN 141-3-0;Parent=TE_BASE 141;annot=Class_I::LTR::Ty3/gypsy::chromovirus::Tekay RNaseH_del;name=RH;color=#fc4e2a
10	feature	polypeptide_conserved_region	13321248	13322277	.	+	.	ID=DOMAIN 141-4-0;Parent=TE_BASE 141;annot=Class_I::LTR::Ty3/gypsy::chromovirus::Tekay INT_del;name=INT;color=#b10026
10	feature	polypeptide_conserved_region	13322340	13322490	.	+	.	ID=DOMAIN 141-5-0;Parent=TE_BASE 141;annot=Class_I::LTR::Ty3/gypsy::chromovirus::Tekay CHR_tekay_Retrosor2a;name=CHD;color=#6a51a3
10	feature	primer_binding_site	13315004	13315023	.	.	.	ID=PBS 141;Parent=TE_BASE 141;name=pbs;color=#c7e9c0
10	feature	RR_tract	13323119	13323133	.	.	.	ID=PPT 141;Parent=TE_BASE 141;name=ppt;color=#41ab5d
10	feature	long_terminal_repeat	13323191	13323303	.	.	.	ID=LTR RIGHT 141-0;Parent=TE_BASE 141;name=ltr right;color=#f032e6
10	feature	long_terminal_repeat	13314823	13314935	.	.	.	ID=LTR LEFT 141-0;Parent=TE_BASE 141;name=ltr left;color=#f032e6
10	feature	target_site_duplication	13314819	13314822	.	.	.	ID=TSR LEFT 141;Parent=TE_BASE 141;name=tsr left;color=#333333
10	feature	target_site_duplication	13323304	13323307	.	.	.	ID=TSR RIGHT 141;Parent=TE_BASE 141;name=tsr right;color=#333333
10	feature	nested_repeat	13197649	13209735	.	.	.	ID=TE_BASE 142;name=TE_BASE 142;annot=Class_I::LTR::Ty3/gypsy::chromovirus::Tekay;color=#a9a9a9
10	feature	repeat_fragment	13197649	13209735	.	.	.	ID=TE 142-0;Parent=TE_BASE 142;name=TE 142;color=#a9a9a9
10	feature	polypeptide_conserved_region	13202305	13202776	.	+	.	ID=DOMAIN 142-0-0;Parent=TE_BASE 142;annot=Class_I::LTR::Ty3/gypsy::chromovirus::Tekay GAG_del;name=GAG;color=#225ea8
10	feature	polypeptide_conserved_region	13203283	13203541	.	+	.	ID=DOMAIN 142-1-0;Parent=TE_BASE 142;annot=Class_I::LTR::Ty3/gypsy::chromovirus::Tekay AP_del;name=PROT;color=#ffeda0
10	feature	polypeptide_conserved_region	13203835	13204459	.	+	.	ID=DOMAIN 142-2-0;Parent=TE_BASE 142;annot=Class_I::LTR::Ty3/gypsy::chromovirus::Tekay RT_del;name=RT;color=#feb24c
10	feature	polypeptide_conserved_region	13204637	13204988	.	+	.	ID=DOMAIN 142-3-0;Parent=TE_BASE 142;annot=Class_I::LTR::Ty3/gypsy::chromovirus::Tekay RNaseH_del;name=RH;color=#fc4e2a
10	feature	polypeptide_conserved_region	13205291	13206320	.	+	.	ID=DOMAIN 142-4-0;Parent=TE_BASE 142;annot=Class_I::LTR::Ty3/gypsy::chromovirus::Tekay INT_del;name=INT;color=#b10026
10	feature	polypeptide_conserved_region	13206383	13206533	.	+	.	ID=DOMAIN 142-5-0;Parent=TE_BASE 142;annot=Class_I::LTR::Ty3/gypsy::chromovirus::Tekay CHR_tekay_Oryza;name=CHD;color=#6a51a3
10	feature	primer_binding_site	13200852	13200872	.	.	.	ID=PBS 142;Parent=TE_BASE 142;name=pbs;color=#c7e9c0
10	feature	RR_tract	13206570	13206584	.	.	.	ID=PPT 142;Parent=TE_BASE 142;name=ppt;color=#41ab5d
10	feature	long_terminal_repeat	13206584	13209735	.	.	.	ID=LTR RIGHT 142-0;Parent=TE_BASE 142;name=ltr right;color=#f032e6
10	feature	long_terminal_repeat	13197649	13200807	.	.	.	ID=LTR LEFT 142-0;Parent=TE_BASE 142;name=ltr left;color=#f032e6
10	feature	target_site_duplication	13197644	13197648	.	.	.	ID=TSR LEFT 142;Parent=TE_BASE 142;name=tsr left;color=#333333
10	feature	target_site_duplication	13209736	13209740	.	.	.	ID=TSR RIGHT 142;Parent=TE_BASE 142;name=tsr right;color=#333333
10	feature	nested_repeat	13174262	13179657	.	.	.	ID=TE_BASE 143;name=TE_BASE 143;annot=Class_I::LTR::Ty1/copia::Ivana;color=#a9a9a9
10	feature	repeat_fragment	13174262	13179657	.	.	.	ID=TE 143-0;Parent=TE_BASE 143;name=TE 143;color=#a9a9a9
10	feature	polypeptide_conserved_region	13175237	13175696	.	+	.	ID=DOMAIN 143-0-0;Parent=TE_BASE 143;annot=Class_I::LTR::Ty1/copia::Ivana GAG_oryco;name=GAG;color=#225ea8
10	feature	polypeptide_conserved_region	13176236	13176482	.	+	.	ID=DOMAIN 143-1-0;Parent=TE_BASE 143;annot=Class_I::LTR::Ty1/copia::Ivana AP_oryco;name=PROT;color=#ffeda0
10	feature	polypeptide_conserved_region	13176631	13177285	.	+	.	ID=DOMAIN 143-2-0;Parent=TE_BASE 143;annot=Class_I::LTR::Ty1/copia::Ivana INT_oryco;name=INT;color=#b10026
10	feature	polypeptide_conserved_region	13178001	13178709	.	+	.	ID=DOMAIN 143-3-0;Parent=TE_BASE 143;annot=Class_I::LTR::Ty1/copia::Ivana RT_oryco;name=RT;color=#feb24c
10	feature	polypeptide_conserved_region	13179003	13179402	.	+	.	ID=DOMAIN 143-4-0;Parent=TE_BASE 143;annot=Class_I::LTR::Ty1/copia::Ivana RNaseH_oryco;name=RH;color=#fc4e2a
10	feature	long_terminal_repeat	13179533	13179657	.	.	.	ID=LTR RIGHT 143-0;Parent=TE_BASE 143;name=ltr right;color=#f032e6
10	feature	long_terminal_repeat	13174262	13174386	.	.	.	ID=LTR LEFT 143-0;Parent=TE_BASE 143;name=ltr left;color=#f032e6
10	feature	nested_repeat	12902629	12914028	.	.	.	ID=TE_BASE 145;name=TE_BASE 145;annot=Class_I::LTR::Ty3/gypsy::non-chromovirus::OTA::Ogre/Tat::Retand;color=#a9a9a9
10	feature	repeat_fragment	12902629	12914028	.	.	.	ID=TE 145-0;Parent=TE_BASE 145;name=TE 145;color=#a9a9a9
10	feature	polypeptide_conserved_region	12907191	12907965	.	-	.	ID=DOMAIN 145-0-0;Parent=TE_BASE 145;annot=Class_I::LTR::Ty3/gypsy::non-chromovirus::OTA::Ogre/Tat::Retand INT_tat;name=INT;color=#b10026
10	feature	polypeptide_conserved_region	12908588	12908951	.	-	.	ID=DOMAIN 145-1-0;Parent=TE_BASE 145;annot=Class_I::LTR::Ty3/gypsy::non-chromovirus::OTA::Ogre/Tat::Retand;name=aRH;color=#fc4e2a
10	feature	polypeptide_conserved_region	12908999	12909359	.	-	.	ID=DOMAIN 145-2-0;Parent=TE_BASE 145;annot=Class_I::LTR::Ty3/gypsy::non-chromovirus::OTA::Ogre/Tat::Retand RNaseH_tat;name=RH;color=#fc4e2a
10	feature	polypeptide_conserved_region	12909497	12910175	.	-	.	ID=DOMAIN 145-3-0;Parent=TE_BASE 145;annot=Class_I::LTR::Ty3/gypsy::non-chromovirus::OTA::Ogre/Tat::Retand RT_tat;name=RT;color=#feb24c
10	feature	polypeptide_conserved_region	12910577	12910910	.	-	.	ID=DOMAIN 145-4-0;Parent=TE_BASE 145;annot=Class_I::LTR::Ty3/gypsy::non-chromovirus::OTA::Ogre/Tat::Retand AP_tat;name=PROT;color=#ffeda0
10	feature	polypeptide_conserved_region	12911482	12911959	.	-	.	ID=DOMAIN 145-5-0;Parent=TE_BASE 145;annot=Class_I::LTR::Ty3/gypsy::non-chromovirus::OTA::Ogre/Tat::Retand GAG_tat;name=GAG;color=#225ea8
10	feature	long_terminal_repeat	12913464	12914028	.	.	.	ID=LTR LEFT 145-0;Parent=TE_BASE 145;name=ltr left;color=#f032e6
10	feature	long_terminal_repeat	12902629	12903193	.	.	.	ID=LTR RIGHT 145-0;Parent=TE_BASE 145;name=ltr right;color=#f032e6
10	feature	target_site_duplication	12902624	12902628	.	.	.	ID=TSR RIGHT 145;Parent=TE_BASE 145;name=tsr right;color=#333333
10	feature	target_site_duplication	12914029	12914033	.	.	.	ID=TSR LEFT 145;Parent=TE_BASE 145;name=tsr left;color=#333333
10	feature	nested_repeat	12856703	12862878	.	.	.	ID=TE_BASE 146;name=TE_BASE 146;annot=Class_I::LTR::Ty3/gypsy::chromovirus::CRM;color=#a9a9a9
10	feature	repeat_fragment	12856703	12862878	.	.	.	ID=TE 146-0;Parent=TE_BASE 146;name=TE 146;color=#a9a9a9
10	feature	polypeptide_conserved_region	12858490	12858949	.	+	.	ID=DOMAIN 146-0-0;Parent=TE_BASE 146;annot=Class_I::LTR::Ty3/gypsy::chromovirus::CRM GAG_crm;name=GAG;color=#225ea8
10	feature	primer_binding_site	12857154	12857174	.	.	.	ID=PBS 146;Parent=TE_BASE 146;name=pbs;color=#c7e9c0
10	feature	RR_tract	12862452	12862466	.	.	.	ID=PPT 146;Parent=TE_BASE 146;name=ppt;color=#41ab5d
10	feature	long_terminal_repeat	12862496	12862878	.	.	.	ID=LTR RIGHT 146-0;Parent=TE_BASE 146;name=ltr right;color=#f032e6
10	feature	long_terminal_repeat	12856703	12857087	.	.	.	ID=LTR LEFT 146-0;Parent=TE_BASE 146;name=ltr left;color=#f032e6
10	feature	nested_repeat	12819856	12827971	.	.	.	ID=TE_BASE 147;name=TE_BASE 147;annot=Class_I::LTR::Ty1/copia::SIRE;color=#a9a9a9
10	feature	repeat_fragment	12819856	12827971	.	.	.	ID=TE 147-0;Parent=TE_BASE 147;name=TE 147;color=#a9a9a9
10	feature	polypeptide_conserved_region	12820972	12821344	.	+	.	ID=DOMAIN 147-0-0;Parent=TE_BASE 147;annot=Class_I::LTR::Ty1/copia::SIRE GAG_sire;name=GAG;color=#225ea8
10	feature	polypeptide_conserved_region	12823405	12823645	.	+	.	ID=DOMAIN 147-1-0;Parent=TE_BASE 147;annot=Class_I::LTR::Ty1/copia::SIRE AP_sire;name=PROT;color=#ffeda0
10	feature	polypeptide_conserved_region	12823798	12824455	.	+	.	ID=DOMAIN 147-2-0;Parent=TE_BASE 147;annot=Class_I::LTR::Ty1/copia::SIRE INT_sire;name=INT;color=#b10026
10	feature	polypeptide_conserved_region	12825128	12825587	.	+	.	ID=DOMAIN 147-3-0;Parent=TE_BASE 147;annot=Class_I::LTR::Ty1/copia::SIRE RT_sire;name=RT;color=#feb24c
10	feature	polypeptide_conserved_region	12826127	12826523	.	+	.	ID=DOMAIN 147-4-0;Parent=TE_BASE 147;annot=Class_I::LTR::Ty1/copia::SIRE RNaseH_sire;name=RH;color=#fc4e2a
10	feature	primer_binding_site	12820009	12820032	.	.	.	ID=PBS 147;Parent=TE_BASE 147;name=pbs;color=#c7e9c0
10	feature	RR_tract	12827762	12827776	.	.	.	ID=PPT 147;Parent=TE_BASE 147;name=ppt;color=#41ab5d
10	feature	long_terminal_repeat	12827855	12827971	.	.	.	ID=LTR RIGHT 147-0;Parent=TE_BASE 147;name=ltr right;color=#f032e6
10	feature	long_terminal_repeat	12819856	12819976	.	.	.	ID=LTR LEFT 147-0;Parent=TE_BASE 147;name=ltr left;color=#f032e6
10	feature	nested_repeat	12729927	12741135	.	.	.	ID=TE_BASE 150;name=TE_BASE 150;annot=Class_I::LTR::Ty3/gypsy::non-chromovirus::OTA::Ogre/Tat::Retand;color=#a9a9a9
10	feature	repeat_fragment	12729927	12741135	.	.	.	ID=TE 150-0;Parent=TE_BASE 150;name=TE 150;color=#a9a9a9
10	feature	polypeptide_conserved_region	12731640	12732333	.	+	.	ID=DOMAIN 150-0-0;Parent=TE_BASE 150;annot=Class_I::LTR::Ty3/gypsy::non-chromovirus::OTA::Ogre/Tat::Retand GAG_tat;name=GAG;color=#225ea8
10	feature	polypeptide_conserved_region	12732707	12733034	.	+	.	ID=DOMAIN 150-1-0;Parent=TE_BASE 150;annot=Class_I::LTR::Ty3/gypsy::non-chromovirus::OTA::Ogre/Tat::Retand AP_tat;name=PROT;color=#ffeda0
10	feature	polypeptide_conserved_region	12733460	12734066	.	+	.	ID=DOMAIN 150-2-0;Parent=TE_BASE 150;annot=Class_I::LTR::Ty3/gypsy::non-chromovirus::OTA::Ogre/Tat::Retand RT_tat;name=RT;color=#feb24c
10	feature	polypeptide_conserved_region	12734201	12734567	.	+	.	ID=DOMAIN 150-3-0;Parent=TE_BASE 150;annot=Class_I::LTR::Ty3/gypsy::non-chromovirus::OTA::Ogre/Tat::Retand RNaseH_tat;name=RH;color=#fc4e2a
10	feature	polypeptide_conserved_region	12734627	12734990	.	+	.	ID=DOMAIN 150-4-0;Parent=TE_BASE 150;annot=Class_I::LTR::Ty3/gypsy::non-chromovirus::OTA::Ogre/Tat::Retand;name=aRH;color=#fc4e2a
10	feature	polypeptide_conserved_region	12735308	12736340	.	+	.	ID=DOMAIN 150-5-0;Parent=TE_BASE 150;annot=Class_I::LTR::Ty3/gypsy::non-chromovirus::OTA::Ogre/Tat::Retand INT_tat;name=INT;color=#b10026
10	feature	primer_binding_site	12730369	12730384	.	.	.	ID=PBS 150;Parent=TE_BASE 150;name=pbs;color=#c7e9c0
10	feature	RR_tract	12740648	12740662	.	.	.	ID=PPT 150;Parent=TE_BASE 150;name=ppt;color=#41ab5d
10	feature	long_terminal_repeat	12740698	12741135	.	.	.	ID=LTR RIGHT 150-0;Parent=TE_BASE 150;name=ltr right;color=#f032e6
10	feature	long_terminal_repeat	12729927	12730369	.	.	.	ID=LTR LEFT 150-0;Parent=TE_BASE 150;name=ltr left;color=#f032e6
10	feature	target_site_duplication	12729923	12729926	.	.	.	ID=TSR LEFT 150;Parent=TE_BASE 150;name=tsr left;color=#333333
10	feature	target_site_duplication	12741136	12741139	.	.	.	ID=TSR RIGHT 150;Parent=TE_BASE 150;name=tsr right;color=#333333
10	feature	nested_repeat	12714519	12726059	.	.	.	ID=TE_BASE 151;name=TE_BASE 151;annot=Class_I::LTR::Ty3/gypsy::chromovirus::Tekay;color=#a9a9a9
10	feature	repeat_fragment	12714519	12726059	.	.	.	ID=TE 151-0;Parent=TE_BASE 151;name=TE 151;color=#a9a9a9
10	feature	polypeptide_conserved_region	12718714	12719500	.	+	.	ID=DOMAIN 151-0-0;Parent=TE_BASE 151;annot=Class_I::LTR::Ty3/gypsy::chromovirus::Tekay GAG_del;name=GAG;color=#225ea8
10	feature	polypeptide_conserved_region	12719632	12719890	.	+	.	ID=DOMAIN 151-1-0;Parent=TE_BASE 151;annot=Class_I::LTR::Ty3/gypsy::chromovirus::Tekay AP_del;name=PROT;color=#ffeda0
10	feature	polypeptide_conserved_region	12720217	12720892	.	+	.	ID=DOMAIN 151-2-0;Parent=TE_BASE 151;annot=Class_I::LTR::Ty3/gypsy::chromovirus::Tekay RT_del;name=RT;color=#feb24c
10	feature	polypeptide_conserved_region	12721027	12721378	.	+	.	ID=DOMAIN 151-3-0;Parent=TE_BASE 151;annot=Class_I::LTR::Ty3/gypsy::chromovirus::Tekay RNaseH_del;name=RH;color=#fc4e2a
10	feature	polypeptide_conserved_region	12721681	12722710	.	+	.	ID=DOMAIN 151-4-0;Parent=TE_BASE 151;annot=Class_I::LTR::Ty3/gypsy::chromovirus::Tekay INT_del;name=INT;color=#b10026
10	feature	polypeptide_conserved_region	12722773	12722923	.	+	.	ID=DOMAIN 151-5-0;Parent=TE_BASE 151;annot=Class_I::LTR::Ty3/gypsy::chromovirus::Tekay CHR_tekay_Retrosor2a;name=CHD;color=#6a51a3
10	feature	long_terminal_repeat	12722972	12726059	.	.	.	ID=LTR RIGHT 151-0;Parent=TE_BASE 151;name=ltr right;color=#f032e6
10	feature	long_terminal_repeat	12714519	12717620	.	.	.	ID=LTR LEFT 151-0;Parent=TE_BASE 151;name=ltr left;color=#f032e6
10	feature	target_site_duplication	12714514	12714518	.	.	.	ID=TSR LEFT 151;Parent=TE_BASE 151;name=tsr left;color=#333333
10	feature	target_site_duplication	12726060	12726064	.	.	.	ID=TSR RIGHT 151;Parent=TE_BASE 151;name=tsr right;color=#333333
10	feature	nested_repeat	12651864	12662024	.	.	.	ID=TE_BASE 152;name=TE_BASE 152;annot=Class_I::LTR::Ty1/copia::Ivana;color=#a9a9a9
10	feature	repeat_fragment	12651864	12662024	.	.	.	ID=TE 152-0;Parent=TE_BASE 152;name=TE 152;color=#a9a9a9
10	feature	polypeptide_conserved_region	12652362	12652764	.	-	.	ID=DOMAIN 152-0-0;Parent=TE_BASE 152;annot=Class_I::LTR::Ty1/copia::Ivana RNaseH_oryco;name=RH;color=#fc4e2a
10	feature	polypeptide_conserved_region	12658128	12658848	.	-	.	ID=DOMAIN 152-1-0;Parent=TE_BASE 152;annot=Class_I::LTR::Ty1/copia::Ivana RT_oryco;name=RT;color=#feb24c
10	feature	polypeptide_conserved_region	12659437	12659758	.	-	.	ID=DOMAIN 152-2-0;Parent=TE_BASE 152;annot=Class_I::LTR::Ty1/copia::Ivana INT_oryco;name=INT;color=#b10026
10	feature	polypeptide_conserved_region	12660240	12660477	.	-	.	ID=DOMAIN 152-3-0;Parent=TE_BASE 152;annot=Class_I::LTR::Ty1/copia::Ivana AP_oryco;name=PROT;color=#ffeda0
10	feature	polypeptide_conserved_region	12660696	12661467	.	-	.	ID=DOMAIN 152-4-0;Parent=TE_BASE 152;annot=Class_I::LTR::Ty1/copia::Ivana GAG_oryco;name=GAG;color=#225ea8
10	feature	long_terminal_repeat	12661612	12662024	.	.	.	ID=LTR LEFT 152-0;Parent=TE_BASE 152;name=ltr left;color=#f032e6
10	feature	long_terminal_repeat	12651864	12652276	.	.	.	ID=LTR RIGHT 152-0;Parent=TE_BASE 152;name=ltr right;color=#f032e6
10	feature	nested_repeat	12630269	12642963	.	.	.	ID=TE_BASE 153;name=TE_BASE 153;annot=Class_I::LTR::Ty3/gypsy::chromovirus::Tekay;color=#a9a9a9
10	feature	repeat_fragment	12630269	12642963	.	.	.	ID=TE 153-0;Parent=TE_BASE 153;name=TE 153;color=#a9a9a9
10	feature	polypeptide_conserved_region	12635427	12636201	.	+	.	ID=DOMAIN 153-0-0;Parent=TE_BASE 153;annot=Class_I::LTR::Ty3/gypsy::chromovirus::Tekay GAG_del;name=GAG;color=#225ea8
10	feature	polypeptide_conserved_region	12636375	12636633	.	+	.	ID=DOMAIN 153-1-0;Parent=TE_BASE 153;annot=Class_I::LTR::Ty3/gypsy::chromovirus::Tekay AP_del;name=PROT;color=#ffeda0
10	feature	polypeptide_conserved_region	12636960	12637635	.	+	.	ID=DOMAIN 153-2-0;Parent=TE_BASE 153;annot=Class_I::LTR::Ty3/gypsy::chromovirus::Tekay RT_del;name=RT;color=#feb24c
10	feature	polypeptide_conserved_region	12637770	12638121	.	+	.	ID=DOMAIN 153-3-0;Parent=TE_BASE 153;annot=Class_I::LTR::Ty3/gypsy::chromovirus::Tekay RNaseH_del;name=RH;color=#fc4e2a
10	feature	polypeptide_conserved_region	12638744	12639452	.	+	.	ID=DOMAIN 153-4-0;Parent=TE_BASE 153;annot=Class_I::LTR::Ty3/gypsy::chromovirus::Tekay INT_del;name=INT;color=#b10026
10	feature	polypeptide_conserved_region	12639524	12639674	.	+	.	ID=DOMAIN 153-5-0;Parent=TE_BASE 153;annot=Class_I::LTR::Ty3/gypsy::chromovirus::Tekay CHR_tekay_Retrosor2a;name=CHD;color=#6a51a3
10	feature	long_terminal_repeat	12639724	12642963	.	.	.	ID=LTR RIGHT 153-0;Parent=TE_BASE 153;name=ltr right;color=#f032e6
10	feature	long_terminal_repeat	12630269	12633501	.	.	.	ID=LTR LEFT 153-0;Parent=TE_BASE 153;name=ltr left;color=#f032e6
10	feature	target_site_duplication	12630264	12630268	.	.	.	ID=TSR LEFT 153;Parent=TE_BASE 153;name=tsr left;color=#333333
10	feature	target_site_duplication	12642964	12642968	.	.	.	ID=TSR RIGHT 153;Parent=TE_BASE 153;name=tsr right;color=#333333
10	feature	nested_repeat	12609506	12627441	.	.	.	ID=TE_BASE 154;name=TE_BASE 154;annot=Class_I::LTR::Ty3/gypsy::chromovirus::Tekay;color=#a9a9a9
10	feature	repeat_fragment	12609506	12627441	.	.	.	ID=TE 154-0;Parent=TE_BASE 154;name=TE 154;color=#a9a9a9
10	feature	polypeptide_conserved_region	12617852	12618002	.	-	.	ID=DOMAIN 154-0-0;Parent=TE_BASE 154;annot=Class_I::LTR::Ty3/gypsy::chromovirus::Tekay CHR_tekay_Oryza;name=CHD;color=#6a51a3
10	feature	polypeptide_conserved_region	12618065	12619094	.	-	.	ID=DOMAIN 154-1-0;Parent=TE_BASE 154;annot=Class_I::LTR::Ty3/gypsy::chromovirus::Tekay INT_del;name=INT;color=#b10026
10	feature	polypeptide_conserved_region	12619397	12619748	.	-	.	ID=DOMAIN 154-2-0;Parent=TE_BASE 154;annot=Class_I::LTR::Ty3/gypsy::chromovirus::Tekay RNaseH_del;name=RH;color=#fc4e2a
10	feature	polypeptide_conserved_region	12619883	12620549	.	-	.	ID=DOMAIN 154-3-0;Parent=TE_BASE 154;annot=Class_I::LTR::Ty3/gypsy::chromovirus::Tekay RT_del;name=RT;color=#feb24c
10	feature	polypeptide_conserved_region	12620843	12621101	.	-	.	ID=DOMAIN 154-4-0;Parent=TE_BASE 154;annot=Class_I::LTR::Ty3/gypsy::chromovirus::Tekay AP_del;name=PROT;color=#ffeda0
10	feature	polypeptide_conserved_region	12621608	12622079	.	-	.	ID=DOMAIN 154-5-0;Parent=TE_BASE 154;annot=Class_I::LTR::Ty3/gypsy::chromovirus::Tekay GAG_del;name=GAG;color=#225ea8
10	feature	long_terminal_repeat	12626703	12627441	.	.	.	ID=LTR LEFT 154-0;Parent=TE_BASE 154;name=ltr left;color=#f032e6
10	feature	long_terminal_repeat	12609506	12610241	.	.	.	ID=LTR RIGHT 154-0;Parent=TE_BASE 154;name=ltr right;color=#f032e6
10	feature	nested_repeat	12600447	12609171	.	.	.	ID=TE_BASE 155;name=TE_BASE 155;annot=Class_I::LTR::Ty3/gypsy::chromovirus::Tekay;color=#a9a9a9
10	feature	repeat_fragment	12600447	12609171	.	.	.	ID=TE 155-0;Parent=TE_BASE 155;name=TE 155;color=#a9a9a9
10	feature	polypeptide_conserved_region	12605586	12606057	.	+	.	ID=DOMAIN 155-0-0;Parent=TE_BASE 155;annot=Class_I::LTR::Ty3/gypsy::chromovirus::Tekay GAG_del;name=GAG;color=#225ea8
10	feature	polypeptide_conserved_region	12606564	12606822	.	+	.	ID=DOMAIN 155-1-0;Parent=TE_BASE 155;annot=Class_I::LTR::Ty3/gypsy::chromovirus::Tekay AP_del;name=PROT;color=#ffeda0
10	feature	polypeptide_conserved_region	12607116	12607782	.	+	.	ID=DOMAIN 155-2-0;Parent=TE_BASE 155;annot=Class_I::LTR::Ty3/gypsy::chromovirus::Tekay RT_del;name=RT;color=#feb24c
10	feature	polypeptide_conserved_region	12607917	12608268	.	+	.	ID=DOMAIN 155-3-0;Parent=TE_BASE 155;annot=Class_I::LTR::Ty3/gypsy::chromovirus::Tekay RNaseH_del;name=RH;color=#fc4e2a
10	feature	RR_tract	12608647	12608661	.	.	.	ID=PPT 155;Parent=TE_BASE 155;name=ppt;color=#41ab5d
10	feature	long_terminal_repeat	12608683	12609171	.	.	.	ID=LTR RIGHT 155-0;Parent=TE_BASE 155;name=ltr right;color=#f032e6
10	feature	long_terminal_repeat	12600447	12600935	.	.	.	ID=LTR LEFT 155-0;Parent=TE_BASE 155;name=ltr left;color=#f032e6
10	feature	nested_repeat	12589527	12599663	.	.	.	ID=TE_BASE 156;name=TE_BASE 156;annot=Class_I::LTR::Ty3/gypsy::chromovirus::Tekay;color=#a9a9a9
10	feature	repeat_fragment	12589527	12599663	.	.	.	ID=TE 156-0;Parent=TE_BASE 156;name=TE 156;color=#a9a9a9
10	feature	polypeptide_conserved_region	12592435	12593194	.	+	.	ID=DOMAIN 156-0-0;Parent=TE_BASE 156;annot=Class_I::LTR::Ty3/gypsy::chromovirus::Tekay GAG_del;name=GAG;color=#225ea8
10	feature	polypeptide_conserved_region	12593377	12593635	.	+	.	ID=DOMAIN 156-1-0;Parent=TE_BASE 156;annot=Class_I::LTR::Ty3/gypsy::chromovirus::Tekay AP_del;name=PROT;color=#ffeda0
10	feature	polypeptide_conserved_region	12593920	12594595	.	+	.	ID=DOMAIN 156-2-0;Parent=TE_BASE 156;annot=Class_I::LTR::Ty3/gypsy::chromovirus::Tekay RT_del;name=RT;color=#feb24c
10	feature	polypeptide_conserved_region	12594730	12595081	.	+	.	ID=DOMAIN 156-3-0;Parent=TE_BASE 156;annot=Class_I::LTR::Ty3/gypsy::chromovirus::Tekay RNaseH_del;name=RH;color=#fc4e2a
10	feature	polypeptide_conserved_region	12595384	12596413	.	+	.	ID=DOMAIN 156-4-0;Parent=TE_BASE 156;annot=Class_I::LTR::Ty3/gypsy::chromovirus::Tekay INT_del;name=INT;color=#b10026
10	feature	polypeptide_conserved_region	12596476	12596626	.	+	.	ID=DOMAIN 156-5-0;Parent=TE_BASE 156;annot=Class_I::LTR::Ty3/gypsy::chromovirus::Tekay CHR_tekay_Retrosor2a;name=CHD;color=#6a51a3
10	feature	long_terminal_repeat	12598505	12599663	.	.	.	ID=LTR RIGHT 156-0;Parent=TE_BASE 156;name=ltr right;color=#f032e6
10	feature	long_terminal_repeat	12589527	12590685	.	.	.	ID=LTR LEFT 156-0;Parent=TE_BASE 156;name=ltr left;color=#f032e6
10	feature	target_site_duplication	12589523	12589526	.	.	.	ID=TSR LEFT 156;Parent=TE_BASE 156;name=tsr left;color=#333333
10	feature	target_site_duplication	12599664	12599667	.	.	.	ID=TSR RIGHT 156;Parent=TE_BASE 156;name=tsr right;color=#333333
10	feature	nested_repeat	12577438	12589500	.	.	.	ID=TE_BASE 157;name=TE_BASE 157;annot=Class_I::LTR::Ty3/gypsy::chromovirus::Tekay;color=#a9a9a9
10	feature	repeat_fragment	12577438	12589500	.	.	.	ID=TE 157-0;Parent=TE_BASE 157;name=TE 157;color=#a9a9a9
10	feature	polypeptide_conserved_region	12580623	12580773	.	-	.	ID=DOMAIN 157-0-0;Parent=TE_BASE 157;annot=Class_I::LTR::Ty3/gypsy::chromovirus::Tekay CHR_tekay_Oryza;name=CHD;color=#6a51a3
10	feature	polypeptide_conserved_region	12580836	12581865	.	-	.	ID=DOMAIN 157-1-0;Parent=TE_BASE 157;annot=Class_I::LTR::Ty3/gypsy::chromovirus::Tekay INT_del;name=INT;color=#b10026
10	feature	polypeptide_conserved_region	12582168	12582519	.	-	.	ID=DOMAIN 157-2-0;Parent=TE_BASE 157;annot=Class_I::LTR::Ty3/gypsy::chromovirus::Tekay RNaseH_del;name=RH;color=#fc4e2a
10	feature	polypeptide_conserved_region	12582654	12583320	.	-	.	ID=DOMAIN 157-3-0;Parent=TE_BASE 157;annot=Class_I::LTR::Ty3/gypsy::chromovirus::Tekay RT_del;name=RT;color=#feb24c
10	feature	polypeptide_conserved_region	12583614	12583872	.	-	.	ID=DOMAIN 157-4-0;Parent=TE_BASE 157;annot=Class_I::LTR::Ty3/gypsy::chromovirus::Tekay AP_del;name=PROT;color=#ffeda0
10	feature	polypeptide_conserved_region	12584037	12584823	.	-	.	ID=DOMAIN 157-5-0;Parent=TE_BASE 157;annot=Class_I::LTR::Ty3/gypsy::chromovirus::Tekay GAG_del;name=GAG;color=#225ea8
10	feature	long_terminal_repeat	12586360	12589500	.	.	.	ID=LTR LEFT 157-0;Parent=TE_BASE 157;name=ltr left;color=#f032e6
10	feature	long_terminal_repeat	12577438	12580572	.	.	.	ID=LTR RIGHT 157-0;Parent=TE_BASE 157;name=ltr right;color=#f032e6
10	feature	nested_repeat	12557200	12574033	.	.	.	ID=TE_BASE 158;name=TE_BASE 158;annot=Class_I::LTR::Ty3/gypsy::non-chromovirus::OTA::Athila;color=#a9a9a9
10	feature	repeat_fragment	12557200	12574033	.	.	.	ID=TE 158-0;Parent=TE_BASE 158;name=TE 158;color=#a9a9a9
10	feature	polypeptide_conserved_region	12561520	12562549	.	-	.	ID=DOMAIN 158-0-0;Parent=TE_BASE 158;annot=Class_I::LTR::Ty3/gypsy::non-chromovirus::OTA::Athila INT_athila;name=INT;color=#b10026
10	feature	polypeptide_conserved_region	12562874	12563048	.	-	.	ID=DOMAIN 158-1-0;Parent=TE_BASE 158;annot=Class_I::LTR::Ty3/gypsy::non-chromovirus::OTA::Athila RNaseH_athila;name=RH;color=#fc4e2a
10	feature	polypeptide_conserved_region	12570129	12570435	.	+	.	ID=DOMAIN 158-2-0;Parent=TE_BASE 158;annot=Class_I::LTR::Ty3/gypsy::non-chromovirus::OTA::Athila RT_athila;name=RT;color=#feb24c
10	feature	long_terminal_repeat	12573583	12574033	.	.	.	ID=LTR LEFT 158-0;Parent=TE_BASE 158;name=ltr left;color=#f032e6
10	feature	long_terminal_repeat	12557200	12557685	.	.	.	ID=LTR RIGHT 158-0;Parent=TE_BASE 158;name=ltr right;color=#f032e6
10	feature	nested_repeat	12544573	12557194	.	.	.	ID=TE_BASE 159;name=TE_BASE 159;annot=Class_I::LTR::Ty3/gypsy::chromovirus::Tekay;color=#a9a9a9
10	feature	repeat_fragment	12544573	12557194	.	.	.	ID=TE 159-0;Parent=TE_BASE 159;name=TE 159;color=#a9a9a9
10	feature	polypeptide_conserved_region	12549737	12550250	.	+	.	ID=DOMAIN 159-0-0;Parent=TE_BASE 159;annot=Class_I::LTR::Ty3/gypsy::chromovirus::Tekay GAG_del;name=GAG;color=#225ea8
10	feature	polypeptide_conserved_region	12550656	12550914	.	+	.	ID=DOMAIN 159-1-0;Parent=TE_BASE 159;annot=Class_I::LTR::Ty3/gypsy::chromovirus::Tekay AP_del;name=PROT;color=#ffeda0
10	feature	polypeptide_conserved_region	12551241	12551916	.	+	.	ID=DOMAIN 159-2-0;Parent=TE_BASE 159;annot=Class_I::LTR::Ty3/gypsy::chromovirus::Tekay RT_del;name=RT;color=#feb24c
10	feature	polypeptide_conserved_region	12552051	12552402	.	+	.	ID=DOMAIN 159-3-0;Parent=TE_BASE 159;annot=Class_I::LTR::Ty3/gypsy::chromovirus::Tekay RNaseH_del;name=RH;color=#fc4e2a
10	feature	polypeptide_conserved_region	12552705	12553734	.	+	.	ID=DOMAIN 159-4-0;Parent=TE_BASE 159;annot=Class_I::LTR::Ty3/gypsy::chromovirus::Tekay INT_del;name=INT;color=#b10026
10	feature	polypeptide_conserved_region	12553797	12553947	.	+	.	ID=DOMAIN 159-5-0;Parent=TE_BASE 159;annot=Class_I::LTR::Ty3/gypsy::chromovirus::Tekay CHR_tekay_Retrosor2a;name=CHD;color=#6a51a3
10	feature	long_terminal_repeat	12553997	12557194	.	.	.	ID=LTR RIGHT 159-0;Parent=TE_BASE 159;name=ltr right;color=#f032e6
10	feature	long_terminal_repeat	12544573	12547771	.	.	.	ID=LTR LEFT 159-0;Parent=TE_BASE 159;name=ltr left;color=#f032e6
10	feature	nested_repeat	12530677	12544000	.	.	.	ID=TE_BASE 160;name=TE_BASE 160;annot=Class_I::LTR::Ty3/gypsy::non-chromovirus::OTA::Ogre/Tat::Retand;color=#a9a9a9
10	feature	repeat_fragment	12530677	12544000	.	.	.	ID=TE 160-0;Parent=TE_BASE 160;name=TE 160;color=#a9a9a9
10	feature	polypeptide_conserved_region	12538564	12539611	.	-	.	ID=DOMAIN 160-0-0;Parent=TE_BASE 160;annot=Class_I::LTR::Ty3/gypsy::non-chromovirus::OTA::Ogre/Tat::Retand INT_tat;name=INT;color=#b10026
10	feature	polypeptide_conserved_region	12539873	12540236	.	-	.	ID=DOMAIN 160-1-0;Parent=TE_BASE 160;annot=Class_I::LTR::Ty3/gypsy::non-chromovirus::OTA::Ogre/Tat::Ogre;name=aRH;color=#fc4e2a
10	feature	polypeptide_conserved_region	12540275	12540632	.	-	.	ID=DOMAIN 160-2-0;Parent=TE_BASE 160;annot=Class_I::LTR::Ty3/gypsy::non-chromovirus::OTA::Ogre/Tat::Retand RNaseH_tat;name=RH;color=#fc4e2a
10	feature	polypeptide_conserved_region	12540782	12541457	.	-	.	ID=DOMAIN 160-3-0;Parent=TE_BASE 160;annot=Class_I::LTR::Ty3/gypsy::non-chromovirus::OTA::Ogre/Tat::Retand RT_tat;name=RT;color=#feb24c
10	feature	long_terminal_repeat	12543686	12544000	.	.	.	ID=LTR LEFT 160-0;Parent=TE_BASE 160;name=ltr left;color=#f032e6
10	feature	long_terminal_repeat	12530677	12530991	.	.	.	ID=LTR RIGHT 160-0;Parent=TE_BASE 160;name=ltr right;color=#f032e6
10	feature	nested_repeat	12518666	12530670	.	.	.	ID=TE_BASE 161;name=TE_BASE 161;annot=Class_I::LTR::Ty3/gypsy::chromovirus::Tekay;color=#a9a9a9
10	feature	repeat_fragment	12518666	12530670	.	.	.	ID=TE 161-0;Parent=TE_BASE 161;name=TE 161;color=#a9a9a9
10	feature	polypeptide_conserved_region	12523313	12523784	.	+	.	ID=DOMAIN 161-0-0;Parent=TE_BASE 161;annot=Class_I::LTR::Ty3/gypsy::chromovirus::Tekay GAG_del;name=GAG;color=#225ea8
10	feature	polypeptide_conserved_region	12524291	12524549	.	+	.	ID=DOMAIN 161-1-0;Parent=TE_BASE 161;annot=Class_I::LTR::Ty3/gypsy::chromovirus::Tekay AP_del;name=PROT;color=#ffeda0
10	feature	polypeptide_conserved_region	12524843	12525509	.	+	.	ID=DOMAIN 161-2-0;Parent=TE_BASE 161;annot=Class_I::LTR::Ty3/gypsy::chromovirus::Tekay RT_del;name=RT;color=#feb24c
10	feature	polypeptide_conserved_region	12525644	12525995	.	+	.	ID=DOMAIN 161-3-0;Parent=TE_BASE 161;annot=Class_I::LTR::Ty3/gypsy::chromovirus::Tekay RNaseH_del;name=RH;color=#fc4e2a
10	feature	polypeptide_conserved_region	12526298	12527327	.	+	.	ID=DOMAIN 161-4-0;Parent=TE_BASE 161;annot=Class_I::LTR::Ty3/gypsy::chromovirus::Tekay INT_del;name=INT;color=#b10026
10	feature	polypeptide_conserved_region	12527390	12527540	.	+	.	ID=DOMAIN 161-5-0;Parent=TE_BASE 161;annot=Class_I::LTR::Ty3/gypsy::chromovirus::Tekay CHR_tekay_Oryza;name=CHD;color=#6a51a3
10	feature	long_terminal_repeat	12527590	12530670	.	.	.	ID=LTR RIGHT 161-0;Parent=TE_BASE 161;name=ltr right;color=#f032e6
10	feature	long_terminal_repeat	12518666	12521813	.	.	.	ID=LTR LEFT 161-0;Parent=TE_BASE 161;name=ltr left;color=#f032e6
10	feature	target_site_duplication	12518661	12518665	.	.	.	ID=TSR LEFT 161;Parent=TE_BASE 161;name=tsr left;color=#333333
10	feature	target_site_duplication	12530671	12530675	.	.	.	ID=TSR RIGHT 161;Parent=TE_BASE 161;name=tsr right;color=#333333
10	feature	nested_repeat	12506522	12511867	.	.	.	ID=TE_BASE 162;name=TE_BASE 162;annot=Class_I::LTR::Ty3/gypsy::chromovirus::Reina;color=#a9a9a9
10	feature	repeat_fragment	12506522	12511867	.	.	.	ID=TE 162-0;Parent=TE_BASE 162;name=TE 162;color=#a9a9a9
10	feature	polypeptide_conserved_region	12507424	12508045	.	+	.	ID=DOMAIN 162-0-0;Parent=TE_BASE 162;annot=Class_I::LTR::Ty3/gypsy::chromovirus::Reina GAG_reina;name=GAG;color=#225ea8
10	feature	polypeptide_conserved_region	12508857	12509532	.	+	.	ID=DOMAIN 162-1-0;Parent=TE_BASE 162;annot=Class_I::LTR::Ty3/gypsy::chromovirus::Reina RT_reina;name=RT;color=#feb24c
10	feature	polypeptide_conserved_region	12509667	12510018	.	+	.	ID=DOMAIN 162-2-0;Parent=TE_BASE 162;annot=Class_I::LTR::Ty3/gypsy::chromovirus::Reina RNaseH_reina;name=RH;color=#fc4e2a
10	feature	polypeptide_conserved_region	12510246	12511272	.	+	.	ID=DOMAIN 162-3-0;Parent=TE_BASE 162;annot=Class_I::LTR::Ty3/gypsy::chromovirus::Reina INT_reina;name=INT;color=#b10026
10	feature	primer_binding_site	12506872	12506889	.	.	.	ID=PBS 162;Parent=TE_BASE 162;name=pbs;color=#c7e9c0
10	feature	RR_tract	12511506	12511520	.	.	.	ID=PPT 162;Parent=TE_BASE 162;name=ppt;color=#41ab5d
10	feature	long_terminal_repeat	12511521	12511867	.	.	.	ID=LTR RIGHT 162-0;Parent=TE_BASE 162;name=ltr right;color=#f032e6
10	feature	long_terminal_repeat	12506522	12506866	.	.	.	ID=LTR LEFT 162-0;Parent=TE_BASE 162;name=ltr left;color=#f032e6
10	feature	target_site_duplication	12506517	12506521	.	.	.	ID=TSR LEFT 162;Parent=TE_BASE 162;name=tsr left;color=#333333
10	feature	target_site_duplication	12511868	12511872	.	.	.	ID=TSR RIGHT 162;Parent=TE_BASE 162;name=tsr right;color=#333333
10	feature	nested_repeat	12456435	12477182	.	.	.	ID=TE_BASE 163;name=TE_BASE 163;annot=Class_I::LTR::Ty3/gypsy::non-chromovirus::OTA::Ogre/Tat::Retand;color=#a9a9a9
10	feature	repeat_fragment	12456435	12477182	.	.	.	ID=TE 163-0;Parent=TE_BASE 163;name=TE 163;color=#a9a9a9
10	feature	polypeptide_conserved_region	12458548	12458911	.	+	.	ID=DOMAIN 163-0-0;Parent=TE_BASE 163;annot=Class_I::LTR::Ty3/gypsy::non-chromovirus::OTA::Ogre/Tat::Ogre;name=aRH;color=#fc4e2a
10	feature	polypeptide_conserved_region	12459405	12460209	.	+	.	ID=DOMAIN 163-1-0;Parent=TE_BASE 163;annot=Class_I::LTR::Ty3/gypsy::non-chromovirus::OTA::Ogre/Tat::Retand INT_tat;name=INT;color=#b10026
10	feature	primer_binding_site	12458212	12458226	.	.	.	ID=PBS 163;Parent=TE_BASE 163;name=pbs;color=#c7e9c0
10	feature	RR_tract	12475475	12475489	.	.	.	ID=PPT 163;Parent=TE_BASE 163;name=ppt;color=#41ab5d
10	feature	long_terminal_repeat	12475497	12477182	.	.	.	ID=LTR RIGHT 163-0;Parent=TE_BASE 163;name=ltr right;color=#f032e6
10	feature	long_terminal_repeat	12456435	12458177	.	.	.	ID=LTR LEFT 163-0;Parent=TE_BASE 163;name=ltr left;color=#f032e6
10	feature	nested_repeat	12433250	12448554	.	.	.	ID=TE_BASE 164;name=TE_BASE 164;annot=Class_I::LTR::Ty3/gypsy::chromovirus::Tekay;color=#a9a9a9
10	feature	repeat_fragment	12433250	12448554	.	.	.	ID=TE 164-0;Parent=TE_BASE 164;name=TE 164;color=#a9a9a9
10	feature	polypeptide_conserved_region	12443101	12443875	.	-	.	ID=DOMAIN 164-0-0;Parent=TE_BASE 164;annot=Class_I::LTR::Ty3/gypsy::chromovirus::Tekay GAG_del;name=GAG;color=#225ea8
10	feature	primer_binding_site	12434266	12434282	.	.	.	ID=PBS 164;Parent=TE_BASE 164;name=ppt;color=#41ab5d
10	feature	RR_tract	12447521	12447535	.	.	.	ID=PPT 164;Parent=TE_BASE 164;name=pbs;color=#c7e9c0
10	feature	long_terminal_repeat	12447543	12448554	.	.	.	ID=LTR LEFT 164-0;Parent=TE_BASE 164;name=ltr left;color=#f032e6
10	feature	long_terminal_repeat	12433250	12434260	.	.	.	ID=LTR RIGHT 164-0;Parent=TE_BASE 164;name=ltr right;color=#f032e6
10	feature	nested_repeat	12405675	12425810	.	.	.	ID=TE_BASE 165;name=TE_BASE 165;annot=Class_I::LTR::Ty3/gypsy::non-chromovirus::OTA::Ogre/Tat::Retand;color=#a9a9a9
10	feature	repeat_fragment	12405675	12425810	.	.	.	ID=TE 165-0;Parent=TE_BASE 165;name=TE 165;color=#a9a9a9
10	feature	polypeptide_conserved_region	12411328	12412009	.	-	.	ID=DOMAIN 165-0-0;Parent=TE_BASE 165;annot=Class_I::LTR::Ty3/gypsy::non-chromovirus::OTA::Ogre/Tat::Retand INT_tat;name=INT;color=#b10026
10	feature	polypeptide_conserved_region	12412350	12412713	.	-	.	ID=DOMAIN 165-1-0;Parent=TE_BASE 165;annot=Class_I::LTR::Ty3/gypsy::non-chromovirus::OTA::Ogre/Tat::Ogre;name=aRH;color=#fc4e2a
10	feature	polypeptide_conserved_region	12412749	12413103	.	-	.	ID=DOMAIN 165-2-0;Parent=TE_BASE 165;annot=Class_I::LTR::Ty3/gypsy::non-chromovirus::OTA::Athila RNaseH_athila;name=RH;color=#fc4e2a
10	feature	polypeptide_conserved_region	12413262	12413661	.	-	.	ID=DOMAIN 165-3-0;Parent=TE_BASE 165;annot=Class_I::LTR::Ty3/gypsy::non-chromovirus::OTA::Ogre/Tat::Retand RT_tat;name=RT;color=#feb24c
10	feature	primer_binding_site	12406994	12407015	.	.	.	ID=PBS 165;Parent=TE_BASE 165;name=ppt;color=#41ab5d
10	feature	RR_tract	12424507	12424521	.	.	.	ID=PPT 165;Parent=TE_BASE 165;name=pbs;color=#c7e9c0
10	feature	long_terminal_repeat	12424562	12425810	.	.	.	ID=LTR LEFT 165-0;Parent=TE_BASE 165;name=ltr left;color=#f032e6
10	feature	long_terminal_repeat	12405675	12406922	.	.	.	ID=LTR RIGHT 165-0;Parent=TE_BASE 165;name=ltr right;color=#f032e6
10	feature	target_site_duplication	12405670	12405674	.	.	.	ID=TSR RIGHT 165;Parent=TE_BASE 165;name=tsr right;color=#333333
10	feature	target_site_duplication	12425811	12425815	.	.	.	ID=TSR LEFT 165;Parent=TE_BASE 165;name=tsr left;color=#333333
10	feature	nested_repeat	12354674	12363088	.	.	.	ID=TE_BASE 168;name=TE_BASE 168;annot=Class_I::LTR::Ty3/gypsy::non-chromovirus::OTA::Ogre/Tat::Retand;color=#a9a9a9
10	feature	repeat_fragment	12354674	12363088	.	.	.	ID=TE 168-0;Parent=TE_BASE 168;name=TE 168;color=#a9a9a9
10	feature	polypeptide_conserved_region	12356148	12356412	.	+	.	ID=DOMAIN 168-0-0;Parent=TE_BASE 168;annot=Class_I::LTR::Ty3/gypsy::non-chromovirus::OTA::Ogre/Tat::Retand GAG_tat;name=GAG;color=#225ea8
10	feature	polypeptide_conserved_region	12357319	12357649	.	+	.	ID=DOMAIN 168-1-0;Parent=TE_BASE 168;annot=Class_I::LTR::Ty3/gypsy::non-chromovirus::OTA::Ogre/Tat::Retand AP_tat;name=PROT;color=#ffeda0
10	feature	polypeptide_conserved_region	12357754	12358105	.	+	.	ID=DOMAIN 168-2-0;Parent=TE_BASE 168;annot=Class_I::LTR::Ty3/gypsy::non-chromovirus::OTA::Ogre/Tat::Retand INT_tat;name=INT;color=#b10026
10	feature	primer_binding_site	12355193	12355211	.	.	.	ID=PBS 168;Parent=TE_BASE 168;name=pbs;color=#c7e9c0
10	feature	RR_tract	12362489	12362503	.	.	.	ID=PPT 168;Parent=TE_BASE 168;name=ppt;color=#41ab5d
10	feature	long_terminal_repeat	12362574	12363088	.	.	.	ID=LTR RIGHT 168-0;Parent=TE_BASE 168;name=ltr right;color=#f032e6
10	feature	long_terminal_repeat	12354674	12355188	.	.	.	ID=LTR LEFT 168-0;Parent=TE_BASE 168;name=ltr left;color=#f032e6
10	feature	target_site_duplication	12354669	12354673	.	.	.	ID=TSR LEFT 168;Parent=TE_BASE 168;name=tsr left;color=#333333
10	feature	target_site_duplication	12363089	12363093	.	.	.	ID=TSR RIGHT 168;Parent=TE_BASE 168;name=tsr right;color=#333333
10	feature	nested_repeat	11763823	11776669	.	.	.	ID=TE_BASE 174;name=TE_BASE 174;annot=Class_I::LTR::Ty3/gypsy::non-chromovirus::OTA::Ogre/Tat::Retand;color=#a9a9a9
10	feature	repeat_fragment	11763823	11776669	.	.	.	ID=TE 174-0;Parent=TE_BASE 174;name=TE 174;color=#a9a9a9
10	feature	polypeptide_conserved_region	11765715	11766132	.	+	.	ID=DOMAIN 174-0-0;Parent=TE_BASE 174;annot=Class_I::LTR::Ty3/gypsy::non-chromovirus::OTA::Ogre/Tat::Retand GAG_tat;name=GAG;color=#225ea8
10	feature	polypeptide_conserved_region	11766888	11767215	.	+	.	ID=DOMAIN 174-1-0;Parent=TE_BASE 174;annot=Class_I::LTR::Ty3/gypsy::non-chromovirus::OTA::Ogre/Tat::Retand AP_tat;name=PROT;color=#ffeda0
10	feature	polypeptide_conserved_region	11767626	11768304	.	+	.	ID=DOMAIN 174-2-0;Parent=TE_BASE 174;annot=Class_I::LTR::Ty3/gypsy::non-chromovirus::OTA::Ogre/Tat::Retand RT_tat;name=RT;color=#feb24c
10	feature	polypeptide_conserved_region	11768997	11769306	.	+	.	ID=DOMAIN 174-3-0;Parent=TE_BASE 174;annot=Class_I::LTR::Ty3/gypsy::non-chromovirus::OTA::Ogre/Tat::Retand RNaseH_tat;name=RH;color=#fc4e2a
10	feature	polypeptide_conserved_region	11769381	11769744	.	+	.	ID=DOMAIN 174-4-0;Parent=TE_BASE 174;annot=Class_I::LTR::Ty3/gypsy::non-chromovirus::OTA::Ogre/Tat::Retand;name=aRH;color=#fc4e2a
10	feature	polypeptide_conserved_region	11770113	11771148	.	+	.	ID=DOMAIN 174-5-0;Parent=TE_BASE 174;annot=Class_I::LTR::Ty3/gypsy::non-chromovirus::OTA::Ogre/Tat::Retand INT_tat;name=INT;color=#b10026
10	feature	primer_binding_site	11764923	11764941	.	.	.	ID=PBS 174;Parent=TE_BASE 174;name=pbs;color=#c7e9c0
10	feature	RR_tract	11775537	11775551	.	.	.	ID=PPT 174;Parent=TE_BASE 174;name=ppt;color=#41ab5d
10	feature	long_terminal_repeat	11775574	11776669	.	.	.	ID=LTR RIGHT 174-0;Parent=TE_BASE 174;name=ltr right;color=#f032e6
10	feature	long_terminal_repeat	11763823	11764918	.	.	.	ID=LTR LEFT 174-0;Parent=TE_BASE 174;name=ltr left;color=#f032e6
10	feature	target_site_duplication	11763818	11763822	.	.	.	ID=TSR LEFT 174;Parent=TE_BASE 174;name=tsr left;color=#333333
10	feature	target_site_duplication	11776670	11776674	.	.	.	ID=TSR RIGHT 174;Parent=TE_BASE 174;name=tsr right;color=#333333
10	feature	nested_repeat	11676802	11689469	.	.	.	ID=TE_BASE 175;name=TE_BASE 175;annot=Class_I::LTR::Ty3/gypsy::non-chromovirus::OTA::Ogre/Tat::Retand;color=#a9a9a9
10	feature	repeat_fragment	11676802	11689469	.	.	.	ID=TE 175-0;Parent=TE_BASE 175;name=TE 175;color=#a9a9a9
10	feature	polypeptide_conserved_region	11682972	11683473	.	-	.	ID=DOMAIN 175-0-0;Parent=TE_BASE 175;annot=Class_I::LTR::Ty3/gypsy::non-chromovirus::OTA::Ogre/Tat::Retand INT_tat;name=INT;color=#b10026
10	feature	polypeptide_conserved_region	11683842	11684205	.	-	.	ID=DOMAIN 175-1-0;Parent=TE_BASE 175;annot=Class_I::LTR::Ty3/gypsy::non-chromovirus::OTA::Ogre/Tat::Retand;name=aRH;color=#fc4e2a
10	feature	polypeptide_conserved_region	11684280	11684571	.	-	.	ID=DOMAIN 175-2-0;Parent=TE_BASE 175;annot=Class_I::LTR::Ty3/gypsy::non-chromovirus::OTA::Ogre/Tat::Retand RNaseH_tat;name=RH;color=#fc4e2a
10	feature	polypeptide_conserved_region	11685090	11685447	.	-	.	ID=DOMAIN 175-3-0;Parent=TE_BASE 175;annot=Class_I::LTR::Ty3/gypsy::non-chromovirus::OTA::Ogre/Tat::Retand RT_tat;name=RT;color=#feb24c
10	feature	polypeptide_conserved_region	11685974	11686298	.	-	.	ID=DOMAIN 175-4-0;Parent=TE_BASE 175;annot=Class_I::LTR::Ty3/gypsy::non-chromovirus::OTA::Ogre/Tat::Retand AP_tat;name=PROT;color=#ffeda0
10	feature	polypeptide_conserved_region	11687055	11687472	.	-	.	ID=DOMAIN 175-5-0;Parent=TE_BASE 175;annot=Class_I::LTR::Ty3/gypsy::non-chromovirus::OTA::Ogre/Tat::Retand GAG_tat;name=GAG;color=#225ea8
10	feature	long_terminal_repeat	11688267	11689469	.	.	.	ID=LTR LEFT 175-0;Parent=TE_BASE 175;name=ltr left;color=#f032e6
10	feature	long_terminal_repeat	11676802	11678006	.	.	.	ID=LTR RIGHT 175-0;Parent=TE_BASE 175;name=ltr right;color=#f032e6
10	feature	target_site_duplication	11676797	11676801	.	.	.	ID=TSR RIGHT 175;Parent=TE_BASE 175;name=tsr right;color=#333333
10	feature	target_site_duplication	11689470	11689474	.	.	.	ID=TSR LEFT 175;Parent=TE_BASE 175;name=tsr left;color=#333333
10	feature	nested_repeat	11509417	11521807	.	.	.	ID=TE_BASE 176;name=TE_BASE 176;annot=Class_I::LTR::Ty3/gypsy::non-chromovirus::OTA::Ogre/Tat::Retand;color=#a9a9a9
10	feature	repeat_fragment	11509417	11521807	.	.	.	ID=TE 176-0;Parent=TE_BASE 176;name=TE 176;color=#a9a9a9
10	feature	polypeptide_conserved_region	11511221	11511926	.	+	.	ID=DOMAIN 176-0-0;Parent=TE_BASE 176;annot=Class_I::LTR::Ty3/gypsy::non-chromovirus::OTA::Ogre/Tat::Retand GAG_tat;name=GAG;color=#225ea8
10	feature	polypeptide_conserved_region	11512315	11512615	.	+	.	ID=DOMAIN 176-1-0;Parent=TE_BASE 176;annot=Class_I::LTR::Ty3/gypsy::non-chromovirus::OTA::Ogre/Tat::Retand AP_tat;name=PROT;color=#ffeda0
10	feature	polypeptide_conserved_region	11513050	11513728	.	+	.	ID=DOMAIN 176-2-0;Parent=TE_BASE 176;annot=Class_I::LTR::Ty3/gypsy::non-chromovirus::OTA::Ogre/Tat::Retand RT_tat;name=RT;color=#feb24c
10	feature	polypeptide_conserved_region	11513863	11514229	.	+	.	ID=DOMAIN 176-3-0;Parent=TE_BASE 176;annot=Class_I::LTR::Ty3/gypsy::non-chromovirus::OTA::Ogre/Tat::Retand RNaseH_tat;name=RH;color=#fc4e2a
10	feature	polypeptide_conserved_region	11514289	11514652	.	+	.	ID=DOMAIN 176-4-0;Parent=TE_BASE 176;annot=Class_I::LTR::Ty3/gypsy::non-chromovirus::OTA::Ogre/Tat::Retand;name=aRH;color=#fc4e2a
10	feature	polypeptide_conserved_region	11514970	11515813	.	+	.	ID=DOMAIN 176-5-0;Parent=TE_BASE 176;annot=Class_I::LTR::Ty3/gypsy::non-chromovirus::OTA::Ogre/Tat::Retand INT_tat;name=INT;color=#b10026
10	feature	primer_binding_site	11509857	11509872	.	.	.	ID=PBS 176;Parent=TE_BASE 176;name=pbs;color=#c7e9c0
10	feature	RR_tract	11521277	11521291	.	.	.	ID=PPT 176;Parent=TE_BASE 176;name=ppt;color=#41ab5d
10	feature	long_terminal_repeat	11521372	11521807	.	.	.	ID=LTR RIGHT 176-0;Parent=TE_BASE 176;name=ltr right;color=#f032e6
10	feature	long_terminal_repeat	11509417	11509852	.	.	.	ID=LTR LEFT 176-0;Parent=TE_BASE 176;name=ltr left;color=#f032e6
10	feature	nested_repeat	11447364	11492972	.	.	.	ID=TE_BASE 178;name=TE_BASE 178;annot=Class_I::LTR::Ty1/copia::SIRE;color=#a9a9a9
10	feature	repeat_fragment	11447364	11492972	.	.	.	ID=TE 178-0;Parent=TE_BASE 178;name=TE 178;color=#a9a9a9
10	feature	polypeptide_conserved_region	11488196	11488598	.	-	.	ID=DOMAIN 178-0-0;Parent=TE_BASE 178;annot=Class_I::LTR::Ty1/copia::SIRE RNaseH_sire;name=RH;color=#fc4e2a
10	feature	polypeptide_conserved_region	11488883	11489486	.	-	.	ID=DOMAIN 178-1-0;Parent=TE_BASE 178;annot=Class_I::LTR::Ty1/copia::SIRE RT_sire;name=RT;color=#feb24c
10	feature	polypeptide_conserved_region	11490212	11490713	.	-	.	ID=DOMAIN 178-2-0;Parent=TE_BASE 178;annot=Class_I::LTR::Ty1/copia::SIRE INT_sire;name=INT;color=#b10026
10	feature	polypeptide_conserved_region	11490978	11491110	.	-	.	ID=DOMAIN 178-3-0;Parent=TE_BASE 178;annot=Class_I::LTR::Ty1/copia::SIRE AP_sire;name=PROT;color=#ffeda0
10	feature	long_terminal_repeat	11491481	11492972	.	.	.	ID=LTR LEFT 178-0;Parent=TE_BASE 178;name=ltr left;color=#f032e6
10	feature	long_terminal_repeat	11447364	11448852	.	.	.	ID=LTR RIGHT 178-0;Parent=TE_BASE 178;name=ltr right;color=#f032e6
10	feature	nested_repeat	11376355	11380974	.	.	.	ID=TE_BASE 179;name=TE_BASE 179;annot=Class_I::LTR::Ty1/copia::SIRE;color=#a9a9a9
10	feature	repeat_fragment	11376355	11380974	.	.	.	ID=TE 179-0;Parent=TE_BASE 179;name=TE 179;color=#a9a9a9
10	feature	polypeptide_conserved_region	11380664	11380868	.	-	.	ID=DOMAIN 179-0-0;Parent=TE_BASE 179;annot=Class_I::LTR::Ty1/copia::SIRE RT_sire;name=RT;color=#feb24c
10	feature	primer_binding_site	11380763	11380780	.	.	.	ID=PBS 179;Parent=TE_BASE 179;name=ppt;color=#41ab5d
10	feature	long_terminal_repeat	11380832	11380974	.	.	.	ID=LTR LEFT 179-0;Parent=TE_BASE 179;name=ltr left;color=#f032e6
10	feature	long_terminal_repeat	11376355	11376497	.	.	.	ID=LTR RIGHT 179-0;Parent=TE_BASE 179;name=ltr right;color=#f032e6
10	feature	nested_repeat	11356510	11372077	.	.	.	ID=TE_BASE 181;name=TE_BASE 181;annot=Class_I::LTR::Ty3/gypsy::non-chromovirus::OTA::Ogre/Tat::Retand;color=#a9a9a9
10	feature	repeat_fragment	11356510	11372077	.	.	.	ID=TE 181-0;Parent=TE_BASE 181;name=TE 181;color=#a9a9a9
10	feature	polypeptide_conserved_region	11363777	11364605	.	-	.	ID=DOMAIN 181-0-0;Parent=TE_BASE 181;annot=Class_I::LTR::Ty3/gypsy::non-chromovirus::OTA::Ogre/Tat::Retand INT_tat;name=INT;color=#b10026
10	feature	polypeptide_conserved_region	11364926	11365289	.	-	.	ID=DOMAIN 181-1-0;Parent=TE_BASE 181;annot=Class_I::LTR::Ty3/gypsy::non-chromovirus::OTA::Ogre/Tat::Retand;name=aRH;color=#fc4e2a
10	feature	polypeptide_conserved_region	11365334	11365622	.	-	.	ID=DOMAIN 181-2-0;Parent=TE_BASE 181;annot=Class_I::LTR::Ty3/gypsy::non-chromovirus::OTA::Ogre/Tat::Retand RNaseH_tat;name=RH;color=#fc4e2a
10	feature	polypeptide_conserved_region	11365838	11366510	.	-	.	ID=DOMAIN 181-3-0;Parent=TE_BASE 181;annot=Class_I::LTR::Ty3/gypsy::non-chromovirus::OTA::Ogre/Tat::Retand RT_tat;name=RT;color=#feb24c
10	feature	polypeptide_conserved_region	11366900	11367230	.	-	.	ID=DOMAIN 181-4-0;Parent=TE_BASE 181;annot=Class_I::LTR::Ty3/gypsy::non-chromovirus::OTA::Ogre/Tat::Retand AP_tat;name=PROT;color=#ffeda0
10	feature	polypeptide_conserved_region	11367589	11368330	.	-	.	ID=DOMAIN 181-5-0;Parent=TE_BASE 181;annot=Class_I::LTR::Ty3/gypsy::non-chromovirus::OTA::Ogre/Tat::Retand GAG_tat;name=GAG;color=#225ea8
10	feature	long_terminal_repeat	11371595	11372077	.	.	.	ID=LTR LEFT 181-0;Parent=TE_BASE 181;name=ltr left;color=#f032e6
10	feature	long_terminal_repeat	11356510	11357007	.	.	.	ID=LTR RIGHT 181-0;Parent=TE_BASE 181;name=ltr right;color=#f032e6
10	feature	nested_repeat	11221143	11226381	.	.	.	ID=TE_BASE 182;name=TE_BASE 182;annot=Class_I::LTR::Ty3/gypsy::non-chromovirus::OTA::Ogre/Tat::Retand;color=#a9a9a9
10	feature	repeat_fragment	11221143	11226381	.	.	.	ID=TE 182-0;Parent=TE_BASE 182;name=TE 182;color=#a9a9a9
10	feature	polypeptide_conserved_region	11221388	11221748	.	-	.	ID=DOMAIN 182-0-0;Parent=TE_BASE 182;annot=Class_I::LTR::Ty3/gypsy::non-chromovirus::OTA::Ogre/Tat::Retand;name=aRH;color=#fc4e2a
10	feature	polypeptide_conserved_region	11221796	11222156	.	-	.	ID=DOMAIN 182-1-0;Parent=TE_BASE 182;annot=Class_I::LTR::Ty3/gypsy::non-chromovirus::OTA::Ogre/Tat::Retand RNaseH_tat;name=RH;color=#fc4e2a
10	feature	polypeptide_conserved_region	11222582	11222960	.	-	.	ID=DOMAIN 182-2-0;Parent=TE_BASE 182;annot=Class_I::LTR::Ty3/gypsy::non-chromovirus::OTA::Ogre/Tat::Retand RT_tat;name=RT;color=#feb24c
10	feature	polypeptide_conserved_region	11223349	11223682	.	-	.	ID=DOMAIN 182-3-0;Parent=TE_BASE 182;annot=Class_I::LTR::Ty3/gypsy::non-chromovirus::OTA::Ogre/Tat::Retand AP_tat;name=PROT;color=#ffeda0
10	feature	polypeptide_conserved_region	11224255	11224726	.	-	.	ID=DOMAIN 182-4-0;Parent=TE_BASE 182;annot=Class_I::LTR::Ty3/gypsy::non-chromovirus::OTA::Ogre/Tat::Retand GAG_tat;name=GAG;color=#225ea8
10	feature	long_terminal_repeat	11226309	11226381	.	.	.	ID=LTR LEFT 182-0;Parent=TE_BASE 182;name=ltr left;color=#f032e6
10	feature	long_terminal_repeat	11221143	11221215	.	.	.	ID=LTR RIGHT 182-0;Parent=TE_BASE 182;name=ltr right;color=#f032e6
10	feature	nested_repeat	11165963	11170482	.	.	.	ID=TE_BASE 183;name=TE_BASE 183;annot=Class_I::LTR::Ty3/gypsy::non-chromovirus::OTA::Ogre/Tat::Retand;color=#a9a9a9
10	feature	repeat_fragment	11165963	11170482	.	.	.	ID=TE 183-0;Parent=TE_BASE 183;name=TE 183;color=#a9a9a9
10	feature	polypeptide_conserved_region	11167422	11167614	.	+	.	ID=DOMAIN 183-0-0;Parent=TE_BASE 183;annot=Class_I::LTR::Ty3/gypsy::non-chromovirus::OTA::Ogre/Tat::Retand GAG_tat;name=GAG;color=#225ea8
10	feature	primer_binding_site	11167208	11167222	.	.	.	ID=PBS 183;Parent=TE_BASE 183;name=pbs;color=#c7e9c0
10	feature	RR_tract	11169150	11169164	.	.	.	ID=PPT 183;Parent=TE_BASE 183;name=ppt;color=#41ab5d
10	feature	long_terminal_repeat	11169247	11170482	.	.	.	ID=LTR RIGHT 183-0;Parent=TE_BASE 183;name=ltr right;color=#f032e6
10	feature	long_terminal_repeat	11165963	11167203	.	.	.	ID=LTR LEFT 183-0;Parent=TE_BASE 183;name=ltr left;color=#f032e6
10	feature	target_site_duplication	11165958	11165962	.	.	.	ID=TSR LEFT 183;Parent=TE_BASE 183;name=tsr left;color=#333333
10	feature	target_site_duplication	11170483	11170487	.	.	.	ID=TSR RIGHT 183;Parent=TE_BASE 183;name=tsr right;color=#333333
10	feature	nested_repeat	11152165	11158054	.	.	.	ID=TE_BASE 184;name=TE_BASE 184;annot=Class_I::LTR::Ty1/copia::Tork;color=#a9a9a9
10	feature	repeat_fragment	11152165	11158054	.	.	.	ID=TE 184-0;Parent=TE_BASE 184;name=TE 184;color=#a9a9a9
10	feature	polypeptide_conserved_region	11153523	11154102	.	+	.	ID=DOMAIN 184-0-0;Parent=TE_BASE 184;annot=Class_I::LTR::Ty1/copia::Tork GAG_tork;name=GAG;color=#225ea8
10	feature	polypeptide_conserved_region	11154234	11154471	.	+	.	ID=DOMAIN 184-1-0;Parent=TE_BASE 184;annot=Class_I::LTR::Ty1/copia::Tork AP_tork;name=PROT;color=#ffeda0
10	feature	polypeptide_conserved_region	11154630	11155263	.	+	.	ID=DOMAIN 184-2-0;Parent=TE_BASE 184;annot=Class_I::LTR::Ty1/copia::Tork INT_tork;name=INT;color=#b10026
10	feature	polypeptide_conserved_region	11155755	11156484	.	+	.	ID=DOMAIN 184-3-0;Parent=TE_BASE 184;annot=Class_I::LTR::Ty1/copia::Tork RT_tork;name=RT;color=#feb24c
10	feature	polypeptide_conserved_region	11156769	11157180	.	+	.	ID=DOMAIN 184-4-0;Parent=TE_BASE 184;annot=Class_I::LTR::Ty1/copia::Tork RNaseH_tork;name=RH;color=#fc4e2a
10	feature	primer_binding_site	11152461	11152484	.	.	.	ID=PBS 184;Parent=TE_BASE 184;name=pbs;color=#c7e9c0
10	feature	RR_tract	11157768	11157782	.	.	.	ID=PPT 184;Parent=TE_BASE 184;name=ppt;color=#41ab5d
10	feature	long_terminal_repeat	11157783	11158054	.	.	.	ID=LTR RIGHT 184-0;Parent=TE_BASE 184;name=ltr right;color=#f032e6
10	feature	long_terminal_repeat	11152165	11152430	.	.	.	ID=LTR LEFT 184-0;Parent=TE_BASE 184;name=ltr left;color=#f032e6
10	feature	nested_repeat	10687692	10692749	.	.	.	ID=TE_BASE 189;name=TE_BASE 189;annot=Class_I::LTR::Ty1/copia::Tork;color=#a9a9a9
10	feature	repeat_fragment	10687692	10692749	.	.	.	ID=TE 189-0;Parent=TE_BASE 189;name=TE 189;color=#a9a9a9
10	feature	polypeptide_conserved_region	10689261	10689468	.	+	.	ID=DOMAIN 189-0-0;Parent=TE_BASE 189;annot=Class_I::LTR::Ty1/copia::Ivana AP_oryco;name=PROT;color=#ffeda0
10	feature	polypeptide_conserved_region	10689664	10690309	.	+	.	ID=DOMAIN 189-1-0;Parent=TE_BASE 189;annot=Class_I::LTR::Ty1/copia::Tork INT_tork;name=INT;color=#b10026
10	feature	polypeptide_conserved_region	10690858	10691590	.	+	.	ID=DOMAIN 189-2-0;Parent=TE_BASE 189;annot=Class_I::LTR::Ty1/copia::Tork RT_tork;name=RT;color=#feb24c
10	feature	polypeptide_conserved_region	10691896	10692298	.	+	.	ID=DOMAIN 189-3-0;Parent=TE_BASE 189;annot=Class_I::LTR::Ty1/copia::Tork RNaseH_tork;name=RH;color=#fc4e2a
10	feature	primer_binding_site	10688023	10688047	.	.	.	ID=PBS 189;Parent=TE_BASE 189;name=pbs;color=#c7e9c0
10	feature	RR_tract	10692427	10692441	.	.	.	ID=PPT 189;Parent=TE_BASE 189;name=ppt;color=#41ab5d
10	feature	long_terminal_repeat	10692456	10692749	.	.	.	ID=LTR RIGHT 189-0;Parent=TE_BASE 189;name=ltr right;color=#f032e6
10	feature	long_terminal_repeat	10687692	10687984	.	.	.	ID=LTR LEFT 189-0;Parent=TE_BASE 189;name=ltr left;color=#f032e6
10	feature	nested_repeat	10606126	10613734	.	.	.	ID=TE_BASE 191;name=TE_BASE 191;annot=Class_I::LTR::Ty3/gypsy::chromovirus::CRM;color=#a9a9a9
10	feature	repeat_fragment	10606126	10613734	.	.	.	ID=TE 191-0;Parent=TE_BASE 191;name=TE 191;color=#a9a9a9
10	feature	polypeptide_conserved_region	10608566	10609040	.	+	.	ID=DOMAIN 191-0-0;Parent=TE_BASE 191;annot=Class_I::LTR::Ty3/gypsy::chromovirus::CRM GAG_crm;name=GAG;color=#225ea8
10	feature	polypeptide_conserved_region	10609638	10609905	.	+	.	ID=DOMAIN 191-1-0;Parent=TE_BASE 191;annot=Class_I::LTR::Ty3/gypsy::chromovirus::CRM AP_crm;name=PROT;color=#ffeda0
10	feature	polypeptide_conserved_region	10610429	10611104	.	+	.	ID=DOMAIN 191-2-0;Parent=TE_BASE 191;annot=Class_I::LTR::Ty3/gypsy::chromovirus::CRM RT_crm;name=RT;color=#feb24c
10	feature	polypeptide_conserved_region	10611239	10611590	.	+	.	ID=DOMAIN 191-3-0;Parent=TE_BASE 191;annot=Class_I::LTR::Ty3/gypsy::chromovirus::CRM RNaseH_crm;name=RH;color=#fc4e2a
10	feature	polypeptide_conserved_region	10611836	10612370	.	+	.	ID=DOMAIN 191-4-0;Parent=TE_BASE 191;annot=Class_I::LTR::Ty3/gypsy::chromovirus::CRM INT_crm;name=INT;color=#b10026
10	feature	primer_binding_site	10606983	10606998	.	.	.	ID=PBS 191;Parent=TE_BASE 191;name=pbs;color=#c7e9c0
10	feature	RR_tract	10612871	10612885	.	.	.	ID=PPT 191;Parent=TE_BASE 191;name=ppt;color=#41ab5d
10	feature	long_terminal_repeat	10612885	10613734	.	.	.	ID=LTR RIGHT 191-0;Parent=TE_BASE 191;name=ltr right;color=#f032e6
10	feature	long_terminal_repeat	10606126	10606978	.	.	.	ID=LTR LEFT 191-0;Parent=TE_BASE 191;name=ltr left;color=#f032e6
10	feature	nested_repeat	10591597	10604393	.	.	.	ID=TE_BASE 192;name=TE_BASE 192;annot=Class_I::LTR::Ty3/gypsy::non-chromovirus::OTA::Ogre/Tat::Retand;color=#a9a9a9
10	feature	repeat_fragment	10591597	10604393	.	.	.	ID=TE 192-0;Parent=TE_BASE 192;name=TE 192;color=#a9a9a9
10	feature	polypeptide_conserved_region	10595938	10596967	.	-	.	ID=DOMAIN 192-0-0;Parent=TE_BASE 192;annot=Class_I::LTR::Ty3/gypsy::non-chromovirus::OTA::Ogre/Tat::Retand INT_tat;name=INT;color=#b10026
10	feature	polypeptide_conserved_region	10597288	10597651	.	-	.	ID=DOMAIN 192-1-0;Parent=TE_BASE 192;annot=Class_I::LTR::Ty3/gypsy::non-chromovirus::OTA::Ogre/Tat::Retand;name=aRH;color=#fc4e2a
10	feature	polypeptide_conserved_region	10597696	10598062	.	-	.	ID=DOMAIN 192-2-0;Parent=TE_BASE 192;annot=Class_I::LTR::Ty3/gypsy::non-chromovirus::OTA::Ogre/Tat::Retand RNaseH_tat;name=RH;color=#fc4e2a
10	feature	polypeptide_conserved_region	10598212	10598890	.	-	.	ID=DOMAIN 192-3-0;Parent=TE_BASE 192;annot=Class_I::LTR::Ty3/gypsy::non-chromovirus::OTA::Ogre/Tat::Retand RT_tat;name=RT;color=#feb24c
10	feature	polypeptide_conserved_region	10602304	10602637	.	-	.	ID=DOMAIN 192-4-0;Parent=TE_BASE 192;annot=Class_I::LTR::Ty3/gypsy::non-chromovirus::OTA::Ogre/Tat::Retand AP_tat;name=PROT;color=#ffeda0
10	feature	polypeptide_conserved_region	10603030	10603723	.	-	.	ID=DOMAIN 192-5-0;Parent=TE_BASE 192;annot=Class_I::LTR::Ty3/gypsy::non-chromovirus::OTA::Ogre/Tat::Retand GAG_tat;name=GAG;color=#225ea8
10	feature	long_terminal_repeat	10603992	10604393	.	.	.	ID=LTR LEFT 192-0;Parent=TE_BASE 192;name=ltr left;color=#f032e6
10	feature	long_terminal_repeat	10591597	10591998	.	.	.	ID=LTR RIGHT 192-0;Parent=TE_BASE 192;name=ltr right;color=#f032e6
10	feature	nested_repeat	10438892	10457052	.	.	.	ID=TE_BASE 195;name=TE_BASE 195;annot=Class_I::LTR::Ty1/copia::SIRE;color=#a9a9a9
10	feature	repeat_fragment	10438892	10457052	.	.	.	ID=TE 195-0;Parent=TE_BASE 195;name=TE 195;color=#a9a9a9
10	feature	polypeptide_conserved_region	10439585	10440428	.	+	.	ID=DOMAIN 195-0-0;Parent=TE_BASE 195;annot=Class_I::LTR::Ty1/copia::SIRE GAG_sire;name=GAG;color=#225ea8
10	feature	polypeptide_conserved_region	10441595	10441838	.	+	.	ID=DOMAIN 195-1-0;Parent=TE_BASE 195;annot=Class_I::LTR::Ty1/copia::SIRE AP_sire;name=PROT;color=#ffeda0
10	feature	polypeptide_conserved_region	10442176	10442650	.	+	.	ID=DOMAIN 195-2-0;Parent=TE_BASE 195;annot=Class_I::LTR::Ty1/copia::SIRE INT_sire;name=INT;color=#b10026
10	feature	polypeptide_conserved_region	10443247	10443973	.	+	.	ID=DOMAIN 195-3-0;Parent=TE_BASE 195;annot=Class_I::LTR::Ty1/copia::SIRE RT_sire;name=RT;color=#feb24c
10	feature	polypeptide_conserved_region	10444258	10444660	.	+	.	ID=DOMAIN 195-4-0;Parent=TE_BASE 195;annot=Class_I::LTR::Ty1/copia::SIRE RNaseH_sire;name=RH;color=#fc4e2a
10	feature	primer_binding_site	10439074	10439089	.	.	.	ID=PBS 195;Parent=TE_BASE 195;name=pbs;color=#c7e9c0
10	feature	RR_tract	10456870	10456884	.	.	.	ID=PPT 195;Parent=TE_BASE 195;name=ppt;color=#41ab5d
10	feature	long_terminal_repeat	10456911	10457052	.	.	.	ID=LTR RIGHT 195-0;Parent=TE_BASE 195;name=ltr right;color=#f032e6
10	feature	long_terminal_repeat	10438892	10439033	.	.	.	ID=LTR LEFT 195-0;Parent=TE_BASE 195;name=ltr left;color=#f032e6
10	feature	nested_repeat	10366038	10375601	.	.	.	ID=TE_BASE 196;name=TE_BASE 196;annot=Class_I::LTR::Ty3/gypsy::chromovirus::Tekay;color=#a9a9a9
10	feature	repeat_fragment	10366038	10375601	.	.	.	ID=TE 196-0;Parent=TE_BASE 196;name=TE 196;color=#a9a9a9
10	feature	polypeptide_conserved_region	10366528	10366678	.	-	.	ID=DOMAIN 196-0-0;Parent=TE_BASE 196;annot=Class_I::LTR::Ty3/gypsy::chromovirus::Tekay CHR_tekay_Retrosor2a;name=CHD;color=#6a51a3
10	feature	polypeptide_conserved_region	10367010	10367769	.	-	.	ID=DOMAIN 196-1-0;Parent=TE_BASE 196;annot=Class_I::LTR::Ty3/gypsy::chromovirus::Tekay INT_del;name=INT;color=#b10026
10	feature	polypeptide_conserved_region	10368072	10368423	.	-	.	ID=DOMAIN 196-2-0;Parent=TE_BASE 196;annot=Class_I::LTR::Ty3/gypsy::chromovirus::Tekay RNaseH_del;name=RH;color=#fc4e2a
10	feature	polypeptide_conserved_region	10368558	10369233	.	-	.	ID=DOMAIN 196-3-0;Parent=TE_BASE 196;annot=Class_I::LTR::Ty3/gypsy::chromovirus::Tekay RT_del;name=RT;color=#feb24c
10	feature	polypeptide_conserved_region	10369560	10369818	.	-	.	ID=DOMAIN 196-4-0;Parent=TE_BASE 196;annot=Class_I::LTR::Ty3/gypsy::chromovirus::Tekay AP_del;name=PROT;color=#ffeda0
10	feature	polypeptide_conserved_region	10369950	10370727	.	-	.	ID=DOMAIN 196-5-0;Parent=TE_BASE 196;annot=Class_I::LTR::Ty3/gypsy::chromovirus::Tekay GAG_del;name=GAG;color=#225ea8
10	feature	long_terminal_repeat	10375455	10375601	.	.	.	ID=LTR LEFT 196-0;Parent=TE_BASE 196;name=ltr left;color=#f032e6
10	feature	long_terminal_repeat	10366038	10366184	.	.	.	ID=LTR RIGHT 196-0;Parent=TE_BASE 196;name=ltr right;color=#f032e6
10	feature	nested_repeat	10281429	10314192	.	.	.	ID=TE_BASE 197;name=TE_BASE 197;annot=Class_I::LTR::Ty3/gypsy::chromovirus::CRM;color=#a9a9a9
10	feature	repeat_fragment	10281429	10314192	.	.	.	ID=TE 197-0;Parent=TE_BASE 197;name=TE 197;color=#a9a9a9
10	feature	polypeptide_conserved_region	10286862	10287633	.	+	.	ID=DOMAIN 197-0-0;Parent=TE_BASE 197;annot=Class_I::LTR::Ty3/gypsy::chromovirus::CRM GAG_crm;name=GAG;color=#225ea8
10	feature	polypeptide_conserved_region	10287915	10288182	.	+	.	ID=DOMAIN 197-1-0;Parent=TE_BASE 197;annot=Class_I::LTR::Ty3/gypsy::chromovirus::CRM AP_crm;name=PROT;color=#ffeda0
10	feature	polypeptide_conserved_region	10288707	10289382	.	+	.	ID=DOMAIN 197-2-0;Parent=TE_BASE 197;annot=Class_I::LTR::Ty3/gypsy::chromovirus::CRM RT_crm;name=RT;color=#feb24c
10	feature	polypeptide_conserved_region	10289517	10289868	.	+	.	ID=DOMAIN 197-3-0;Parent=TE_BASE 197;annot=Class_I::LTR::Ty3/gypsy::chromovirus::CRM RNaseH_crm;name=RH;color=#fc4e2a
10	feature	polypeptide_conserved_region	10291095	10291245	.	+	.	ID=DOMAIN 197-4-0;Parent=TE_BASE 197;annot=Class_I::LTR::Ty3/gypsy::chromovirus::CRM;name=CHDCR;color=#6a51a3
10	feature	RR_tract	10314028	10314042	.	.	.	ID=PPT 197;Parent=TE_BASE 197;name=ppt;color=#41ab5d
10	feature	long_terminal_repeat	10314095	10314192	.	.	.	ID=LTR RIGHT 197-0;Parent=TE_BASE 197;name=ltr right;color=#f032e6
10	feature	long_terminal_repeat	10281429	10281550	.	.	.	ID=LTR LEFT 197-0;Parent=TE_BASE 197;name=ltr left;color=#f032e6
10	feature	nested_repeat	10133938	10145940	.	.	.	ID=TE_BASE 199;name=TE_BASE 199;annot=Class_I::LTR::Ty3/gypsy::chromovirus::Tekay;color=#a9a9a9
10	feature	repeat_fragment	10133938	10145940	.	.	.	ID=TE 199-0;Parent=TE_BASE 199;name=TE 199;color=#a9a9a9
10	feature	polypeptide_conserved_region	10136994	10137144	.	-	.	ID=DOMAIN 199-0-0;Parent=TE_BASE 199;annot=Class_I::LTR::Ty3/gypsy::chromovirus::Tekay CHR_tekay_Retrosor2a;name=CHD;color=#6a51a3
10	feature	polypeptide_conserved_region	10137207	10138236	.	-	.	ID=DOMAIN 199-1-0;Parent=TE_BASE 199;annot=Class_I::LTR::Ty3/gypsy::chromovirus::Tekay INT_del;name=INT;color=#b10026
10	feature	polypeptide_conserved_region	10138539	10138884	.	-	.	ID=DOMAIN 199-2-0;Parent=TE_BASE 199;annot=Class_I::LTR::Ty3/gypsy::chromovirus::Tekay RNaseH_del;name=RH;color=#fc4e2a
10	feature	polypeptide_conserved_region	10139025	10139700	.	-	.	ID=DOMAIN 199-3-0;Parent=TE_BASE 199;annot=Class_I::LTR::Ty3/gypsy::chromovirus::Tekay RT_del;name=RT;color=#feb24c
10	feature	polypeptide_conserved_region	10139985	10140243	.	-	.	ID=DOMAIN 199-4-0;Parent=TE_BASE 199;annot=Class_I::LTR::Ty3/gypsy::chromovirus::Tekay AP_del;name=PROT;color=#ffeda0
10	feature	polypeptide_conserved_region	10140402	10141161	.	-	.	ID=DOMAIN 199-5-0;Parent=TE_BASE 199;annot=Class_I::LTR::Ty3/gypsy::chromovirus::Tekay GAG_del;name=GAG;color=#225ea8
10	feature	long_terminal_repeat	10142935	10145940	.	.	.	ID=LTR LEFT 199-0;Parent=TE_BASE 199;name=ltr left;color=#f032e6
10	feature	long_terminal_repeat	10133938	10136943	.	.	.	ID=LTR RIGHT 199-0;Parent=TE_BASE 199;name=ltr right;color=#f032e6
10	feature	target_site_duplication	10133933	10133937	.	.	.	ID=TSR RIGHT 199;Parent=TE_BASE 199;name=tsr right;color=#333333
10	feature	target_site_duplication	10145941	10145945	.	.	.	ID=TSR LEFT 199;Parent=TE_BASE 199;name=tsr left;color=#333333
10	feature	nested_repeat	10038057	10048415	.	.	.	ID=TE_BASE 201;name=TE_BASE 201;annot=Class_I::LTR::Ty3/gypsy::chromovirus::Tekay;color=#a9a9a9
10	feature	repeat_fragment	10038057	10048415	.	.	.	ID=TE 201-0;Parent=TE_BASE 201;name=TE 201;color=#a9a9a9
10	feature	polypeptide_conserved_region	10040980	10041451	.	+	.	ID=DOMAIN 201-0-0;Parent=TE_BASE 201;annot=Class_I::LTR::Ty3/gypsy::chromovirus::Tekay GAG_del;name=GAG;color=#225ea8
10	feature	polypeptide_conserved_region	10041955	10042213	.	+	.	ID=DOMAIN 201-1-0;Parent=TE_BASE 201;annot=Class_I::LTR::Ty3/gypsy::chromovirus::Tekay AP_del;name=PROT;color=#ffeda0
10	feature	polypeptide_conserved_region	10042507	10043173	.	+	.	ID=DOMAIN 201-2-0;Parent=TE_BASE 201;annot=Class_I::LTR::Ty3/gypsy::chromovirus::Tekay RT_del;name=RT;color=#feb24c
10	feature	polypeptide_conserved_region	10043308	10043659	.	+	.	ID=DOMAIN 201-3-0;Parent=TE_BASE 201;annot=Class_I::LTR::Ty3/gypsy::chromovirus::Tekay RNaseH_del;name=RH;color=#fc4e2a
10	feature	polypeptide_conserved_region	10043962	10044991	.	+	.	ID=DOMAIN 201-4-0;Parent=TE_BASE 201;annot=Class_I::LTR::Ty3/gypsy::chromovirus::Tekay INT_del;name=INT;color=#b10026
10	feature	polypeptide_conserved_region	10045054	10045204	.	+	.	ID=DOMAIN 201-5-0;Parent=TE_BASE 201;annot=Class_I::LTR::Ty3/gypsy::chromovirus::Tekay CHR_tekay_Oryza;name=CHD;color=#6a51a3
10	feature	long_terminal_repeat	10046972	10048415	.	.	.	ID=LTR RIGHT 201-0;Parent=TE_BASE 201;name=ltr right;color=#f032e6
10	feature	long_terminal_repeat	10038057	10039497	.	.	.	ID=LTR LEFT 201-0;Parent=TE_BASE 201;name=ltr left;color=#f032e6
10	feature	nested_repeat	9998659	10007865	.	.	.	ID=TE_BASE 203;name=TE_BASE 203;annot=Class_I::LTR::Ty1/copia::SIRE;color=#a9a9a9
10	feature	repeat_fragment	9998659	10007865	.	.	.	ID=TE 203-0;Parent=TE_BASE 203;name=TE 203;color=#a9a9a9
10	feature	polypeptide_conserved_region	10001147	10001447	.	-	.	ID=DOMAIN 203-0-0;Parent=TE_BASE 203;annot=Class_I::LTR::Ty1/copia::SIRE RNaseH_sire;name=RH;color=#fc4e2a
10	feature	polypeptide_conserved_region	10002010	10002463	.	-	.	ID=DOMAIN 203-1-0;Parent=TE_BASE 203;annot=Class_I::LTR::Ty1/copia::SIRE RT_sire;name=RT;color=#feb24c
10	feature	polypeptide_conserved_region	10003093	10003750	.	-	.	ID=DOMAIN 203-2-0;Parent=TE_BASE 203;annot=Class_I::LTR::Ty1/copia::SIRE INT_sire;name=INT;color=#b10026
10	feature	polypeptide_conserved_region	10003903	10004143	.	-	.	ID=DOMAIN 203-3-0;Parent=TE_BASE 203;annot=Class_I::LTR::Ty1/copia::SIRE AP_sire;name=PROT;color=#ffeda0
10	feature	polypeptide_conserved_region	10005987	10006542	.	-	.	ID=DOMAIN 203-4-0;Parent=TE_BASE 203;annot=Class_I::LTR::Ty1/copia::SIRE GAG_sire;name=GAG;color=#225ea8
10	feature	long_terminal_repeat	10006649	10007865	.	.	.	ID=LTR LEFT 203-0;Parent=TE_BASE 203;name=ltr left;color=#f032e6
10	feature	long_terminal_repeat	9998659	9999875	.	.	.	ID=LTR RIGHT 203-0;Parent=TE_BASE 203;name=ltr right;color=#f032e6
10	feature	target_site_duplication	9998654	9998658	.	.	.	ID=TSR RIGHT 203;Parent=TE_BASE 203;name=tsr right;color=#333333
10	feature	target_site_duplication	10007866	10007870	.	.	.	ID=TSR LEFT 203;Parent=TE_BASE 203;name=tsr left;color=#333333
10	feature	nested_repeat	9869117	9874873	.	.	.	ID=TE_BASE 206;name=TE_BASE 206;annot=Class_I::LTR::Ty1/copia::Tork;color=#a9a9a9
10	feature	repeat_fragment	9869117	9874873	.	.	.	ID=TE 206-0;Parent=TE_BASE 206;name=TE 206;color=#a9a9a9
10	feature	polypeptide_conserved_region	9870324	9871059	.	+	.	ID=DOMAIN 206-0-0;Parent=TE_BASE 206;annot=Class_I::LTR::Ty1/copia::Tork GAG_tork;name=GAG;color=#225ea8
10	feature	polypeptide_conserved_region	9871179	9871416	.	+	.	ID=DOMAIN 206-1-0;Parent=TE_BASE 206;annot=Class_I::LTR::Ty1/copia::Tork AP_tork;name=PROT;color=#ffeda0
10	feature	polypeptide_conserved_region	9871795	9872215	.	+	.	ID=DOMAIN 206-2-0;Parent=TE_BASE 206;annot=Class_I::LTR::Ty1/copia::Ivana INT_oryco;name=INT;color=#b10026
10	feature	polypeptide_conserved_region	9872976	9873432	.	+	.	ID=DOMAIN 206-3-0;Parent=TE_BASE 206;annot=Class_I::LTR::Ty1/copia::Tork RT_tork;name=RT;color=#feb24c
10	feature	polypeptide_conserved_region	9873720	9874131	.	+	.	ID=DOMAIN 206-4-0;Parent=TE_BASE 206;annot=Class_I::LTR::Ty1/copia::Tork RNaseH_tork;name=RH;color=#fc4e2a
10	feature	primer_binding_site	9869278	9869296	.	.	.	ID=PBS 206;Parent=TE_BASE 206;name=pbs;color=#c7e9c0
10	feature	RR_tract	9874714	9874728	.	.	.	ID=PPT 206;Parent=TE_BASE 206;name=ppt;color=#41ab5d
10	feature	long_terminal_repeat	9874741	9874873	.	.	.	ID=LTR RIGHT 206-0;Parent=TE_BASE 206;name=ltr right;color=#f032e6
10	feature	long_terminal_repeat	9869117	9869249	.	.	.	ID=LTR LEFT 206-0;Parent=TE_BASE 206;name=ltr left;color=#f032e6
10	feature	nested_repeat	9820362	9825994	.	.	.	ID=TE_BASE 209;name=TE_BASE 209;annot=Class_I::LTR::Ty1/copia::Tork;color=#a9a9a9
10	feature	repeat_fragment	9820362	9825994	.	.	.	ID=TE 209-0;Parent=TE_BASE 209;name=TE 209;color=#a9a9a9
10	feature	polypeptide_conserved_region	9821864	9822275	.	-	.	ID=DOMAIN 209-0-0;Parent=TE_BASE 209;annot=Class_I::LTR::Ty1/copia::Tork RNaseH_tork;name=RH;color=#fc4e2a
10	feature	polypeptide_conserved_region	9822685	9823285	.	-	.	ID=DOMAIN 209-1-0;Parent=TE_BASE 209;annot=Class_I::LTR::Ty1/copia::Tork RT_tork;name=RT;color=#feb24c
10	feature	polypeptide_conserved_region	9823777	9824413	.	-	.	ID=DOMAIN 209-2-0;Parent=TE_BASE 209;annot=Class_I::LTR::Ty1/copia::Tork INT_tork;name=INT;color=#b10026
10	feature	polypeptide_conserved_region	9824578	9824815	.	-	.	ID=DOMAIN 209-3-0;Parent=TE_BASE 209;annot=Class_I::LTR::Ty1/copia::Tork AP_tork;name=PROT;color=#ffeda0
10	feature	polypeptide_conserved_region	9824932	9825667	.	-	.	ID=DOMAIN 209-4-0;Parent=TE_BASE 209;annot=Class_I::LTR::Ty1/copia::Tork GAG_tork;name=GAG;color=#225ea8
10	feature	long_terminal_repeat	9825826	9825994	.	.	.	ID=LTR LEFT 209-0;Parent=TE_BASE 209;name=ltr left;color=#f032e6
10	feature	long_terminal_repeat	9820362	9820530	.	.	.	ID=LTR RIGHT 209-0;Parent=TE_BASE 209;name=ltr right;color=#f032e6
10	feature	nested_repeat	9732089	9743362	.	.	.	ID=TE_BASE 211;name=TE_BASE 211;annot=Class_I::LTR::Ty3/gypsy::non-chromovirus::OTA::Ogre/Tat::Retand;color=#a9a9a9
10	feature	repeat_fragment	9732089	9743362	.	.	.	ID=TE 211-0;Parent=TE_BASE 211;name=TE 211;color=#a9a9a9
10	feature	polypeptide_conserved_region	9736780	9737812	.	-	.	ID=DOMAIN 211-0-0;Parent=TE_BASE 211;annot=Class_I::LTR::Ty3/gypsy::non-chromovirus::OTA::Ogre/Tat::Retand INT_tat;name=INT;color=#b10026
10	feature	polypeptide_conserved_region	9738139	9738502	.	-	.	ID=DOMAIN 211-1-0;Parent=TE_BASE 211;annot=Class_I::LTR::Ty3/gypsy::non-chromovirus::OTA::Ogre/Tat::Retand;name=aRH;color=#fc4e2a
10	feature	polypeptide_conserved_region	9738547	9738913	.	-	.	ID=DOMAIN 211-2-0;Parent=TE_BASE 211;annot=Class_I::LTR::Ty3/gypsy::non-chromovirus::OTA::Ogre/Tat::Retand RNaseH_tat;name=RH;color=#fc4e2a
10	feature	polypeptide_conserved_region	9739063	9739741	.	-	.	ID=DOMAIN 211-3-0;Parent=TE_BASE 211;annot=Class_I::LTR::Ty3/gypsy::non-chromovirus::OTA::Ogre/Tat::Retand RT_tat;name=RT;color=#feb24c
10	feature	polypeptide_conserved_region	9740176	9740506	.	-	.	ID=DOMAIN 211-4-0;Parent=TE_BASE 211;annot=Class_I::LTR::Ty3/gypsy::non-chromovirus::OTA::Ogre/Tat::Retand AP_tat;name=PROT;color=#ffeda0
10	feature	polypeptide_conserved_region	9740863	9741565	.	-	.	ID=DOMAIN 211-5-0;Parent=TE_BASE 211;annot=Class_I::LTR::Ty3/gypsy::non-chromovirus::OTA::Ogre/Tat::Retand GAG_tat;name=GAG;color=#225ea8
10	feature	long_terminal_repeat	9742933	9743362	.	.	.	ID=LTR LEFT 211-0;Parent=TE_BASE 211;name=ltr left;color=#f032e6
10	feature	long_terminal_repeat	9732089	9732519	.	.	.	ID=LTR RIGHT 211-0;Parent=TE_BASE 211;name=ltr right;color=#f032e6
10	feature	nested_repeat	9713591	9719651	.	.	.	ID=TE_BASE 212;name=TE_BASE 212;annot=Class_I::LTR::Ty1/copia::Tork;color=#a9a9a9
10	feature	repeat_fragment	9713591	9719651	.	.	.	ID=TE 212-0;Parent=TE_BASE 212;name=TE 212;color=#a9a9a9
10	feature	polypeptide_conserved_region	9714537	9714732	.	-	.	ID=DOMAIN 212-0-0;Parent=TE_BASE 212;annot=Class_I::LTR::Ty1/copia::Tork RNaseH_tork;name=RH;color=#fc4e2a
10	feature	polypeptide_conserved_region	9715364	9715775	.	-	.	ID=DOMAIN 212-1-0;Parent=TE_BASE 212;annot=Class_I::LTR::Ty1/copia::Tork RT_tork;name=RT;color=#feb24c
10	feature	long_terminal_repeat	9719148	9719651	.	.	.	ID=LTR LEFT 212-0;Parent=TE_BASE 212;name=ltr left;color=#f032e6
10	feature	long_terminal_repeat	9713591	9714094	.	.	.	ID=LTR RIGHT 212-0;Parent=TE_BASE 212;name=ltr right;color=#f032e6
10	feature	target_site_duplication	9713586	9713590	.	.	.	ID=TSR RIGHT 212;Parent=TE_BASE 212;name=tsr right;color=#333333
10	feature	target_site_duplication	9719652	9719656	.	.	.	ID=TSR LEFT 212;Parent=TE_BASE 212;name=tsr left;color=#333333
10	feature	nested_repeat	9638753	9649114	.	.	.	ID=TE_BASE 213;name=TE_BASE 213;annot=Class_I::LTR::Ty3/gypsy::non-chromovirus::OTA::Athila;color=#a9a9a9
10	feature	repeat_fragment	9638753	9649114	.	.	.	ID=TE 213-0;Parent=TE_BASE 213;name=TE 213;color=#a9a9a9
10	feature	polypeptide_conserved_region	9647126	9647594	.	-	.	ID=DOMAIN 213-0-0;Parent=TE_BASE 213;annot=Class_I::LTR::Ty3/gypsy::non-chromovirus::OTA::Athila GAG_athila;name=GAG;color=#225ea8
10	feature	primer_binding_site	9640075	9640092	.	.	.	ID=PBS 213;Parent=TE_BASE 213;name=ppt;color=#41ab5d
10	feature	RR_tract	9647768	9647782	.	.	.	ID=PPT 213;Parent=TE_BASE 213;name=pbs;color=#c7e9c0
10	feature	long_terminal_repeat	9647852	9649114	.	.	.	ID=LTR LEFT 213-0;Parent=TE_BASE 213;name=ltr left;color=#f032e6
10	feature	long_terminal_repeat	9638753	9640046	.	.	.	ID=LTR RIGHT 213-0;Parent=TE_BASE 213;name=ltr right;color=#f032e6
10	feature	target_site_duplication	9638749	9638752	.	.	.	ID=TSR RIGHT 213;Parent=TE_BASE 213;name=tsr right;color=#333333
10	feature	target_site_duplication	9649115	9649118	.	.	.	ID=TSR LEFT 213;Parent=TE_BASE 213;name=tsr left;color=#333333
10	feature	nested_repeat	9478276	9490467	.	.	.	ID=TE_BASE 215;name=TE_BASE 215;annot=Class_I::LTR::Ty3/gypsy::chromovirus::chromo-outgroup;color=#a9a9a9
10	feature	repeat_fragment	9478276	9490467	.	.	.	ID=TE 215-0;Parent=TE_BASE 215;name=TE 215;color=#a9a9a9
10	feature	polypeptide_conserved_region	9482610	9482985	.	-	.	ID=DOMAIN 215-0-0;Parent=TE_BASE 215;annot=Class_I::LTR::Ty3/gypsy::chromovirus::Tekay RNaseH_badnavirus;name=RH;color=#fc4e2a
10	feature	polypeptide_conserved_region	9483096	9483879	.	-	.	ID=DOMAIN 215-1-0;Parent=TE_BASE 215;annot=Class_I::LTR::Ty3/gypsy::chromovirus::chromo-outgroup RT_caulimovirus;name=RT;color=#feb24c
10	feature	long_terminal_repeat	9490341	9490467	.	.	.	ID=LTR LEFT 215-0;Parent=TE_BASE 215;name=ltr left;color=#f032e6
10	feature	long_terminal_repeat	9478276	9478402	.	.	.	ID=LTR RIGHT 215-0;Parent=TE_BASE 215;name=ltr right;color=#f032e6
10	feature	nested_repeat	9452363	9464337	.	.	.	ID=TE_BASE 216;name=TE_BASE 216;annot=Class_I::LTR::Ty3/gypsy::chromovirus::Tekay;color=#a9a9a9
10	feature	repeat_fragment	9452363	9464337	.	.	.	ID=TE 216-0;Parent=TE_BASE 216;name=TE 216;color=#a9a9a9
10	feature	polypeptide_conserved_region	9455403	9455553	.	-	.	ID=DOMAIN 216-0-0;Parent=TE_BASE 216;annot=Class_I::LTR::Ty3/gypsy::chromovirus::Tekay CHR_tekay_Retrosor2a;name=CHD;color=#6a51a3
10	feature	polypeptide_conserved_region	9455616	9456645	.	-	.	ID=DOMAIN 216-1-0;Parent=TE_BASE 216;annot=Class_I::LTR::Ty3/gypsy::chromovirus::Tekay INT_del;name=INT;color=#b10026
10	feature	polypeptide_conserved_region	9456948	9457293	.	-	.	ID=DOMAIN 216-2-0;Parent=TE_BASE 216;annot=Class_I::LTR::Ty3/gypsy::chromovirus::Tekay RNaseH_del;name=RH;color=#fc4e2a
10	feature	polypeptide_conserved_region	9457434	9458109	.	-	.	ID=DOMAIN 216-3-0;Parent=TE_BASE 216;annot=Class_I::LTR::Ty3/gypsy::chromovirus::Tekay RT_del;name=RT;color=#feb24c
10	feature	polypeptide_conserved_region	9458394	9458652	.	-	.	ID=DOMAIN 216-4-0;Parent=TE_BASE 216;annot=Class_I::LTR::Ty3/gypsy::chromovirus::Tekay AP_del;name=PROT;color=#ffeda0
10	feature	polypeptide_conserved_region	9458811	9459570	.	-	.	ID=DOMAIN 216-5-0;Parent=TE_BASE 216;annot=Class_I::LTR::Ty3/gypsy::chromovirus::Tekay GAG_del;name=GAG;color=#225ea8
10	feature	long_terminal_repeat	9461348	9464337	.	.	.	ID=LTR LEFT 216-0;Parent=TE_BASE 216;name=ltr left;color=#f032e6
10	feature	long_terminal_repeat	9452363	9455352	.	.	.	ID=LTR RIGHT 216-0;Parent=TE_BASE 216;name=ltr right;color=#f032e6
10	feature	nested_repeat	9369465	9373834	.	.	.	ID=TE_BASE 218;name=TE_BASE 218;annot=Class_I::LTR::Ty1/copia::Ale;color=#a9a9a9
10	feature	repeat_fragment	9369465	9373834	.	.	.	ID=TE 218-0;Parent=TE_BASE 218;name=TE 218;color=#a9a9a9
10	feature	polypeptide_conserved_region	9370133	9370850	.	-	.	ID=DOMAIN 218-0-0;Parent=TE_BASE 218;annot=Class_I::LTR::Ty1/copia::Ale RT_retrofit;name=RT;color=#feb24c
10	feature	polypeptide_conserved_region	9371741	9372380	.	-	.	ID=DOMAIN 218-1-0;Parent=TE_BASE 218;annot=Class_I::LTR::Ty1/copia::Ale INT_retrofit;name=INT;color=#b10026
10	feature	polypeptide_conserved_region	9372530	9372773	.	-	.	ID=DOMAIN 218-2-0;Parent=TE_BASE 218;annot=Class_I::LTR::Ty1/copia::Alesia AP_retrofit;name=PROT;color=#ffeda0
10	feature	polypeptide_conserved_region	9373041	9373548	.	-	.	ID=DOMAIN 218-3-0;Parent=TE_BASE 218;annot=Class_I::LTR::Ty1/copia::Alesia GAG_retrofit;name=GAG;color=#225ea8
10	feature	long_terminal_repeat	9373609	9373834	.	.	.	ID=LTR LEFT 218-0;Parent=TE_BASE 218;name=ltr left;color=#f032e6
10	feature	long_terminal_repeat	9369465	9369690	.	.	.	ID=LTR RIGHT 218-0;Parent=TE_BASE 218;name=ltr right;color=#f032e6
10	feature	target_site_duplication	9369460	9369464	.	.	.	ID=TSR RIGHT 218;Parent=TE_BASE 218;name=tsr right;color=#333333
10	feature	target_site_duplication	9373835	9373839	.	.	.	ID=TSR LEFT 218;Parent=TE_BASE 218;name=tsr left;color=#333333
10	feature	nested_repeat	9362589	9367237	.	.	.	ID=TE_BASE 219;name=TE_BASE 219;annot=Class_I::LTR::Ty1/copia::Tork;color=#a9a9a9
10	feature	repeat_fragment	9362589	9367237	.	.	.	ID=TE 219-0;Parent=TE_BASE 219;name=TE 219;color=#a9a9a9
10	feature	polypeptide_conserved_region	9363043	9363445	.	-	.	ID=DOMAIN 219-0-0;Parent=TE_BASE 219;annot=Class_I::LTR::Ty1/copia::Tork RNaseH_tork;name=RH;color=#fc4e2a
10	feature	polypeptide_conserved_region	9363748	9364480	.	-	.	ID=DOMAIN 219-1-0;Parent=TE_BASE 219;annot=Class_I::LTR::Ty1/copia::Tork RT_tork;name=RT;color=#feb24c
10	feature	polypeptide_conserved_region	9364983	9365628	.	-	.	ID=DOMAIN 219-2-0;Parent=TE_BASE 219;annot=Class_I::LTR::Ty1/copia::Tork INT_tork;name=INT;color=#b10026
10	feature	polypeptide_conserved_region	9365808	9366036	.	-	.	ID=DOMAIN 219-3-0;Parent=TE_BASE 219;annot=Class_I::LTR::Ty1/copia::Tork AP_tork;name=PROT;color=#ffeda0
10	feature	polypeptide_conserved_region	9366486	9366747	.	-	.	ID=DOMAIN 219-4-0;Parent=TE_BASE 219;annot=Class_I::LTR::Ty1/copia::Tork GAG_tork;name=GAG;color=#225ea8
10	feature	long_terminal_repeat	9366943	9367237	.	.	.	ID=LTR LEFT 219-0;Parent=TE_BASE 219;name=ltr left;color=#f032e6
10	feature	long_terminal_repeat	9362589	9362883	.	.	.	ID=LTR RIGHT 219-0;Parent=TE_BASE 219;name=ltr right;color=#f032e6
10	feature	target_site_duplication	9362584	9362588	.	.	.	ID=TSR RIGHT 219;Parent=TE_BASE 219;name=tsr right;color=#333333
10	feature	target_site_duplication	9367238	9367242	.	.	.	ID=TSR LEFT 219;Parent=TE_BASE 219;name=tsr left;color=#333333
10	feature	nested_repeat	9317659	9328561	.	.	.	ID=TE_BASE 222;name=TE_BASE 222;annot=Class_I::LTR::Ty3/gypsy::non-chromovirus::OTA::Ogre/Tat::Retand;color=#a9a9a9
10	feature	repeat_fragment	9317659	9328561	.	.	.	ID=TE 222-0;Parent=TE_BASE 222;name=TE 222;color=#a9a9a9
10	feature	polypeptide_conserved_region	9323198	9324224	.	-	.	ID=DOMAIN 222-0-0;Parent=TE_BASE 222;annot=Class_I::LTR::Ty3/gypsy::non-chromovirus::OTA::Ogre/Tat::Retand INT_tat;name=INT;color=#b10026
10	feature	polypeptide_conserved_region	9324545	9324908	.	-	.	ID=DOMAIN 222-1-0;Parent=TE_BASE 222;annot=Class_I::LTR::Ty3/gypsy::non-chromovirus::OTA::Ogre/Tat::Retand;name=aRH;color=#fc4e2a
10	feature	polypeptide_conserved_region	9324953	9325241	.	-	.	ID=DOMAIN 222-2-0;Parent=TE_BASE 222;annot=Class_I::LTR::Ty3/gypsy::non-chromovirus::OTA::Ogre/Tat::Retand RNaseH_tat;name=RH;color=#fc4e2a
10	feature	polypeptide_conserved_region	9326017	9326728	.	-	.	ID=DOMAIN 222-3-0;Parent=TE_BASE 222;annot=Class_I::LTR::Ty3/gypsy::non-chromovirus::OTA::Ogre/Tat::Retand GAG_tat;name=GAG;color=#225ea8
10	feature	long_terminal_repeat	9328048	9328561	.	.	.	ID=LTR LEFT 222-0;Parent=TE_BASE 222;name=ltr left;color=#f032e6
10	feature	long_terminal_repeat	9317659	9318172	.	.	.	ID=LTR RIGHT 222-0;Parent=TE_BASE 222;name=ltr right;color=#f032e6
10	feature	target_site_duplication	9317654	9317658	.	.	.	ID=TSR RIGHT 222;Parent=TE_BASE 222;name=tsr right;color=#333333
10	feature	target_site_duplication	9328562	9328566	.	.	.	ID=TSR LEFT 222;Parent=TE_BASE 222;name=tsr left;color=#333333
10	feature	nested_repeat	9291464	9302957	.	.	.	ID=TE_BASE 223;name=TE_BASE 223;annot=Class_I::LTR::Ty3/gypsy::chromovirus::Tekay;color=#a9a9a9
10	feature	repeat_fragment	9291464	9302957	.	.	.	ID=TE 223-0;Parent=TE_BASE 223;name=TE 223;color=#a9a9a9
10	feature	polypeptide_conserved_region	9295796	9295946	.	-	.	ID=DOMAIN 223-0-0;Parent=TE_BASE 223;annot=Class_I::LTR::Ty3/gypsy::chromovirus::Tekay CHR_tekay_Retrosor2a;name=CHD;color=#6a51a3
10	feature	polypeptide_conserved_region	9296009	9297038	.	-	.	ID=DOMAIN 223-1-0;Parent=TE_BASE 223;annot=Class_I::LTR::Ty3/gypsy::chromovirus::Tekay INT_del;name=INT;color=#b10026
10	feature	polypeptide_conserved_region	9297341	9297686	.	-	.	ID=DOMAIN 223-2-0;Parent=TE_BASE 223;annot=Class_I::LTR::Ty3/gypsy::chromovirus::Tekay RNaseH_del;name=RH;color=#fc4e2a
10	feature	polypeptide_conserved_region	9297776	9298430	.	-	.	ID=DOMAIN 223-3-0;Parent=TE_BASE 223;annot=Class_I::LTR::Ty3/gypsy::chromovirus::Tekay RT_del;name=RT;color=#feb24c
10	feature	polypeptide_conserved_region	9298712	9298970	.	-	.	ID=DOMAIN 223-4-0;Parent=TE_BASE 223;annot=Class_I::LTR::Ty3/gypsy::chromovirus::Tekay AP_del;name=PROT;color=#ffeda0
10	feature	polypeptide_conserved_region	9299536	9299911	.	-	.	ID=DOMAIN 223-5-0;Parent=TE_BASE 223;annot=Class_I::LTR::Ty3/gypsy::chromovirus::Tekay GAG_del;name=GAG;color=#225ea8
10	feature	long_terminal_repeat	9301671	9302957	.	.	.	ID=LTR LEFT 223-0;Parent=TE_BASE 223;name=ltr left;color=#f032e6
10	feature	long_terminal_repeat	9291464	9292753	.	.	.	ID=LTR RIGHT 223-0;Parent=TE_BASE 223;name=ltr right;color=#f032e6
10	feature	nested_repeat	9239460	9251081	.	.	.	ID=TE_BASE 224;name=TE_BASE 224;annot=Class_I::LTR::Ty3/gypsy::chromovirus::Tekay;color=#a9a9a9
10	feature	repeat_fragment	9239460	9251081	.	.	.	ID=TE 224-0;Parent=TE_BASE 224;name=TE 224;color=#a9a9a9
10	feature	polypeptide_conserved_region	9243665	9244445	.	+	.	ID=DOMAIN 224-0-0;Parent=TE_BASE 224;annot=Class_I::LTR::Ty3/gypsy::chromovirus::Tekay GAG_del;name=GAG;color=#225ea8
10	feature	polypeptide_conserved_region	9244619	9244877	.	+	.	ID=DOMAIN 224-1-0;Parent=TE_BASE 224;annot=Class_I::LTR::Ty3/gypsy::chromovirus::Tekay AP_del;name=PROT;color=#ffeda0
10	feature	polypeptide_conserved_region	9245204	9245879	.	+	.	ID=DOMAIN 224-2-0;Parent=TE_BASE 224;annot=Class_I::LTR::Ty3/gypsy::chromovirus::Tekay RT_del;name=RT;color=#feb24c
10	feature	polypeptide_conserved_region	9246014	9246365	.	+	.	ID=DOMAIN 224-3-0;Parent=TE_BASE 224;annot=Class_I::LTR::Ty3/gypsy::chromovirus::Tekay RNaseH_del;name=RH;color=#fc4e2a
10	feature	polypeptide_conserved_region	9246668	9247697	.	+	.	ID=DOMAIN 224-4-0;Parent=TE_BASE 224;annot=Class_I::LTR::Ty3/gypsy::chromovirus::Tekay INT_del;name=INT;color=#b10026
10	feature	polypeptide_conserved_region	9247760	9247910	.	+	.	ID=DOMAIN 224-5-0;Parent=TE_BASE 224;annot=Class_I::LTR::Ty3/gypsy::chromovirus::Tekay CHR_tekay_Retrosor2a;name=CHD;color=#6a51a3
10	feature	long_terminal_repeat	9247960	9251081	.	.	.	ID=LTR RIGHT 224-0;Parent=TE_BASE 224;name=ltr right;color=#f032e6
10	feature	long_terminal_repeat	9239460	9242581	.	.	.	ID=LTR LEFT 224-0;Parent=TE_BASE 224;name=ltr left;color=#f032e6
10	feature	target_site_duplication	9239455	9239459	.	.	.	ID=TSR LEFT 224;Parent=TE_BASE 224;name=tsr left;color=#333333
10	feature	target_site_duplication	9251082	9251086	.	.	.	ID=TSR RIGHT 224;Parent=TE_BASE 224;name=tsr right;color=#333333
10	feature	nested_repeat	9127011	9135751	.	.	.	ID=TE_BASE 226;name=TE_BASE 226;annot=Class_I::LTR::Ty3/gypsy::non-chromovirus::OTA::Ogre/Tat::Retand;color=#a9a9a9
10	feature	repeat_fragment	9127011	9135751	.	.	.	ID=TE 226-0;Parent=TE_BASE 226;name=TE 226;color=#a9a9a9
10	feature	polypeptide_conserved_region	9127827	9128823	.	-	.	ID=DOMAIN 226-0-0;Parent=TE_BASE 226;annot=Class_I::LTR::Ty3/gypsy::non-chromovirus::OTA::Ogre/Tat::Retand INT_tat;name=INT;color=#b10026
10	feature	polypeptide_conserved_region	9129342	9129705	.	-	.	ID=DOMAIN 226-1-0;Parent=TE_BASE 226;annot=Class_I::LTR::Ty3/gypsy::non-chromovirus::OTA::Ogre/Tat::Ogre;name=aRH;color=#fc4e2a
10	feature	polypeptide_conserved_region	9129759	9130122	.	-	.	ID=DOMAIN 226-2-0;Parent=TE_BASE 226;annot=Class_I::LTR::Ty3/gypsy::non-chromovirus::OTA::Ogre/Tat::Retand RNaseH_tat;name=RH;color=#fc4e2a
10	feature	polypeptide_conserved_region	9130266	9130944	.	-	.	ID=DOMAIN 226-3-0;Parent=TE_BASE 226;annot=Class_I::LTR::Ty3/gypsy::non-chromovirus::OTA::Ogre/Tat::Retand RT_tat;name=RT;color=#feb24c
10	feature	polypeptide_conserved_region	9131581	9131860	.	-	.	ID=DOMAIN 226-4-0;Parent=TE_BASE 226;annot=Class_I::LTR::Ty3/gypsy::non-chromovirus::OTA::Ogre/Tat::Retand AP_tat;name=PROT;color=#ffeda0
10	feature	long_terminal_repeat	9135120	9135751	.	.	.	ID=LTR LEFT 226-0;Parent=TE_BASE 226;name=ltr left;color=#f032e6
10	feature	long_terminal_repeat	9127011	9127660	.	.	.	ID=LTR RIGHT 226-0;Parent=TE_BASE 226;name=ltr right;color=#f032e6
10	feature	target_site_duplication	9127006	9127010	.	.	.	ID=TSR RIGHT 226;Parent=TE_BASE 226;name=tsr right;color=#333333
10	feature	target_site_duplication	9135752	9135756	.	.	.	ID=TSR LEFT 226;Parent=TE_BASE 226;name=tsr left;color=#333333
10	feature	nested_repeat	9043128	9053047	.	.	.	ID=TE_BASE 227;name=TE_BASE 227;annot=Class_I::LTR::Ty3/gypsy::chromovirus::Tekay;color=#a9a9a9
10	feature	repeat_fragment	9043128	9053047	.	.	.	ID=TE 227-0;Parent=TE_BASE 227;name=TE 227;color=#a9a9a9
10	feature	polypeptide_conserved_region	9045329	9046157	.	-	.	ID=DOMAIN 227-0-0;Parent=TE_BASE 227;annot=Class_I::LTR::Ty3/gypsy::chromovirus::Tekay INT_del;name=INT;color=#b10026
10	feature	polypeptide_conserved_region	9046460	9046805	.	-	.	ID=DOMAIN 227-1-0;Parent=TE_BASE 227;annot=Class_I::LTR::Ty3/gypsy::chromovirus::Tekay RNaseH_del;name=RH;color=#fc4e2a
10	feature	polypeptide_conserved_region	9046946	9047621	.	-	.	ID=DOMAIN 227-2-0;Parent=TE_BASE 227;annot=Class_I::LTR::Ty3/gypsy::chromovirus::Tekay RT_del;name=RT;color=#feb24c
10	feature	polypeptide_conserved_region	9047906	9048164	.	-	.	ID=DOMAIN 227-3-0;Parent=TE_BASE 227;annot=Class_I::LTR::Ty3/gypsy::chromovirus::Tekay AP_del;name=PROT;color=#ffeda0
10	feature	polypeptide_conserved_region	9048323	9049106	.	-	.	ID=DOMAIN 227-4-0;Parent=TE_BASE 227;annot=Class_I::LTR::Ty3/gypsy::chromovirus::Tekay GAG_del;name=GAG;color=#225ea8
10	feature	long_terminal_repeat	9050858	9053047	.	.	.	ID=LTR LEFT 227-0;Parent=TE_BASE 227;name=ltr left;color=#f032e6
10	feature	long_terminal_repeat	9043128	9045316	.	.	.	ID=LTR RIGHT 227-0;Parent=TE_BASE 227;name=ltr right;color=#f032e6
10	feature	nested_repeat	9010421	9022304	.	.	.	ID=TE_BASE 228;name=TE_BASE 228;annot=Class_I::LTR::Ty3/gypsy::chromovirus::Tekay;color=#a9a9a9
10	feature	repeat_fragment	9010421	9022304	.	.	.	ID=TE 228-0;Parent=TE_BASE 228;name=TE 228;color=#a9a9a9
10	feature	polypeptide_conserved_region	9015545	9016322	.	+	.	ID=DOMAIN 228-0-0;Parent=TE_BASE 228;annot=Class_I::LTR::Ty3/gypsy::chromovirus::Tekay GAG_del;name=GAG;color=#225ea8
10	feature	polypeptide_conserved_region	9016493	9016751	.	+	.	ID=DOMAIN 228-1-0;Parent=TE_BASE 228;annot=Class_I::LTR::Ty3/gypsy::chromovirus::Tekay AP_del;name=PROT;color=#ffeda0
10	feature	polypeptide_conserved_region	9017078	9017753	.	+	.	ID=DOMAIN 228-2-0;Parent=TE_BASE 228;annot=Class_I::LTR::Ty3/gypsy::chromovirus::Tekay RT_del;name=RT;color=#feb24c
10	feature	polypeptide_conserved_region	9017888	9018239	.	+	.	ID=DOMAIN 228-3-0;Parent=TE_BASE 228;annot=Class_I::LTR::Ty3/gypsy::chromovirus::Tekay RNaseH_del;name=RH;color=#fc4e2a
10	feature	polypeptide_conserved_region	9018542	9019571	.	+	.	ID=DOMAIN 228-4-0;Parent=TE_BASE 228;annot=Class_I::LTR::Ty3/gypsy::chromovirus::Tekay INT_del;name=INT;color=#b10026
10	feature	polypeptide_conserved_region	9019634	9019784	.	+	.	ID=DOMAIN 228-5-0;Parent=TE_BASE 228;annot=Class_I::LTR::Ty3/gypsy::chromovirus::Tekay CHR_tekay_Retrosor2a;name=CHD;color=#6a51a3
10	feature	primer_binding_site	9012970	9012988	.	.	.	ID=PBS 228;Parent=TE_BASE 228;name=pbs;color=#c7e9c0
10	feature	long_terminal_repeat	9019834	9022304	.	.	.	ID=LTR RIGHT 228-0;Parent=TE_BASE 228;name=ltr right;color=#f032e6
10	feature	long_terminal_repeat	9010421	9012891	.	.	.	ID=LTR LEFT 228-0;Parent=TE_BASE 228;name=ltr left;color=#f032e6
10	feature	nested_repeat	8894806	8906519	.	.	.	ID=TE_BASE 230;name=TE_BASE 230;annot=Class_I::LTR::Ty3/gypsy::non-chromovirus::OTA::Ogre/Tat::Retand;color=#a9a9a9
10	feature	repeat_fragment	8894806	8906519	.	.	.	ID=TE 230-0;Parent=TE_BASE 230;name=TE 230;color=#a9a9a9
10	feature	polypeptide_conserved_region	8896881	8897196	.	+	.	ID=DOMAIN 230-0-0;Parent=TE_BASE 230;annot=Class_I::LTR::Ty3/gypsy::non-chromovirus::OTA::Ogre/Tat::Retand GAG_tat;name=GAG;color=#225ea8
10	feature	polypeptide_conserved_region	8898051	8898381	.	+	.	ID=DOMAIN 230-1-0;Parent=TE_BASE 230;annot=Class_I::LTR::Ty3/gypsy::non-chromovirus::OTA::Ogre/Tat::Retand AP_tat;name=PROT;color=#ffeda0
10	feature	polypeptide_conserved_region	8898842	8899301	.	+	.	ID=DOMAIN 230-2-0;Parent=TE_BASE 230;annot=Class_I::LTR::Ty3/gypsy::non-chromovirus::OTA::Ogre/Tat::Retand RT_tat;name=RT;color=#feb24c
10	feature	polypeptide_conserved_region	8899590	8899941	.	+	.	ID=DOMAIN 230-3-0;Parent=TE_BASE 230;annot=Class_I::LTR::Ty3/gypsy::non-chromovirus::OTA::Ogre/Tat::Retand RNaseH_tat;name=RH;color=#fc4e2a
10	feature	polypeptide_conserved_region	8899971	8900211	.	+	.	ID=DOMAIN 230-4-0;Parent=TE_BASE 230;annot=Class_I::LTR::Ty3/gypsy::non-chromovirus::OTA::Ogre/Tat::Retand;name=aRH;color=#fc4e2a
10	feature	polypeptide_conserved_region	8900712	8901678	.	+	.	ID=DOMAIN 230-5-0;Parent=TE_BASE 230;annot=Class_I::LTR::Ty3/gypsy::non-chromovirus::OTA::Ogre/Tat::Retand INT_tat;name=INT;color=#b10026
10	feature	RR_tract	8906112	8906126	.	.	.	ID=PPT 230;Parent=TE_BASE 230;name=ppt;color=#41ab5d
10	feature	long_terminal_repeat	8906197	8906519	.	.	.	ID=LTR RIGHT 230-0;Parent=TE_BASE 230;name=ltr right;color=#f032e6
10	feature	long_terminal_repeat	8894806	8895128	.	.	.	ID=LTR LEFT 230-0;Parent=TE_BASE 230;name=ltr left;color=#f032e6
10	feature	nested_repeat	8851445	8863996	.	.	.	ID=TE_BASE 232;name=TE_BASE 232;annot=Class_I::LTR::Ty3/gypsy::chromovirus::Tekay;color=#a9a9a9
10	feature	repeat_fragment	8851445	8863996	.	.	.	ID=TE 232-0;Parent=TE_BASE 232;name=TE 232;color=#a9a9a9
10	feature	polypeptide_conserved_region	8854665	8854815	.	-	.	ID=DOMAIN 232-0-0;Parent=TE_BASE 232;annot=Class_I::LTR::Ty3/gypsy::chromovirus::Tekay CHR_tekay_Retrosor2a;name=CHD;color=#6a51a3
10	feature	polypeptide_conserved_region	8854878	8855907	.	-	.	ID=DOMAIN 232-1-0;Parent=TE_BASE 232;annot=Class_I::LTR::Ty3/gypsy::chromovirus::Tekay INT_del;name=INT;color=#b10026
10	feature	polypeptide_conserved_region	8856210	8856561	.	-	.	ID=DOMAIN 232-2-0;Parent=TE_BASE 232;annot=Class_I::LTR::Ty3/gypsy::chromovirus::Tekay RNaseH_del;name=RH;color=#fc4e2a
10	feature	polypeptide_conserved_region	8856696	8857371	.	-	.	ID=DOMAIN 232-3-0;Parent=TE_BASE 232;annot=Class_I::LTR::Ty3/gypsy::chromovirus::Tekay RT_del;name=RT;color=#feb24c
10	feature	polypeptide_conserved_region	8857698	8857956	.	-	.	ID=DOMAIN 232-4-0;Parent=TE_BASE 232;annot=Class_I::LTR::Ty3/gypsy::chromovirus::Tekay AP_del;name=PROT;color=#ffeda0
10	feature	polypeptide_conserved_region	8858088	8858865	.	-	.	ID=DOMAIN 232-5-0;Parent=TE_BASE 232;annot=Class_I::LTR::Ty3/gypsy::chromovirus::Tekay GAG_del;name=GAG;color=#225ea8
10	feature	long_terminal_repeat	8860827	8863996	.	.	.	ID=LTR LEFT 232-0;Parent=TE_BASE 232;name=ltr left;color=#f032e6
10	feature	long_terminal_repeat	8851445	8854614	.	.	.	ID=LTR RIGHT 232-0;Parent=TE_BASE 232;name=ltr right;color=#f032e6
10	feature	target_site_duplication	8851440	8851444	.	.	.	ID=TSR RIGHT 232;Parent=TE_BASE 232;name=tsr right;color=#333333
10	feature	target_site_duplication	8863997	8864001	.	.	.	ID=TSR LEFT 232;Parent=TE_BASE 232;name=tsr left;color=#333333
10	feature	nested_repeat	8818492	8825049	.	.	.	ID=TE_BASE 233;name=TE_BASE 233;annot=Class_I::LTR::Ty3/gypsy::chromovirus::Tekay;color=#a9a9a9
10	feature	repeat_fragment	8818492	8825049	.	.	.	ID=TE 233-0;Parent=TE_BASE 233;name=TE 233;color=#a9a9a9
10	feature	polypeptide_conserved_region	8820591	8821338	.	+	.	ID=DOMAIN 233-0-0;Parent=TE_BASE 233;annot=Class_I::LTR::Ty3/gypsy::chromovirus::Tekay GAG_del;name=GAG;color=#225ea8
10	feature	polypeptide_conserved_region	8821565	8821952	.	+	.	ID=DOMAIN 233-1-0;Parent=TE_BASE 233;annot=Class_I::LTR::Ty3/gypsy::chromovirus::Tekay RT_del;name=RT;color=#feb24c
10	feature	polypeptide_conserved_region	8822087	8822438	.	+	.	ID=DOMAIN 233-2-0;Parent=TE_BASE 233;annot=Class_I::LTR::Ty3/gypsy::chromovirus::Tekay RNaseH_del;name=RH;color=#fc4e2a
10	feature	polypeptide_conserved_region	8822741	8823770	.	+	.	ID=DOMAIN 233-3-0;Parent=TE_BASE 233;annot=Class_I::LTR::Ty3/gypsy::chromovirus::Tekay INT_del;name=INT;color=#b10026
10	feature	polypeptide_conserved_region	8823833	8823983	.	+	.	ID=DOMAIN 233-4-0;Parent=TE_BASE 233;annot=Class_I::LTR::Ty3/gypsy::chromovirus::Tekay CHR_tekay_Retrosor2a;name=CHD;color=#6a51a3
10	feature	long_terminal_repeat	8824033	8825049	.	.	.	ID=LTR RIGHT 233-0;Parent=TE_BASE 233;name=ltr right;color=#f032e6
10	feature	long_terminal_repeat	8818492	8819502	.	.	.	ID=LTR LEFT 233-0;Parent=TE_BASE 233;name=ltr left;color=#f032e6
10	feature	target_site_duplication	8818487	8818491	.	.	.	ID=TSR LEFT 233;Parent=TE_BASE 233;name=tsr left;color=#333333
10	feature	target_site_duplication	8825050	8825054	.	.	.	ID=TSR RIGHT 233;Parent=TE_BASE 233;name=tsr right;color=#333333
10	feature	nested_repeat	8782464	8783928	.	.	.	ID=TE_BASE 234;name=TE_BASE 234;annot=Class_I::LTR::Ty1/copia::Ivana;color=#a9a9a9
10	feature	repeat_fragment	8782464	8783928	.	.	.	ID=TE 234-0;Parent=TE_BASE 234;name=TE 234;color=#a9a9a9
10	feature	polypeptide_conserved_region	8783053	8783635	.	+	.	ID=DOMAIN 234-0-0;Parent=TE_BASE 234;annot=Class_I::LTR::Ty1/copia::Ivana GAG_oryco;name=GAG;color=#225ea8
10	feature	primer_binding_site	8782580	8782604	.	.	.	ID=PBS 234;Parent=TE_BASE 234;name=pbs;color=#c7e9c0
10	feature	RR_tract	8783807	8783821	.	.	.	ID=PPT 234;Parent=TE_BASE 234;name=ppt;color=#41ab5d
10	feature	long_terminal_repeat	8783872	8783928	.	.	.	ID=LTR RIGHT 234-0;Parent=TE_BASE 234;name=ltr right;color=#f032e6
10	feature	long_terminal_repeat	8782464	8782520	.	.	.	ID=LTR LEFT 234-0;Parent=TE_BASE 234;name=ltr left;color=#f032e6
10	feature	nested_repeat	8765613	8775218	.	.	.	ID=TE_BASE 235;name=TE_BASE 235;annot=Class_I::LTR::Ty3/gypsy::non-chromovirus::OTA::Athila;color=#a9a9a9
10	feature	repeat_fragment	8765613	8775218	.	.	.	ID=TE 235-0;Parent=TE_BASE 235;name=TE 235;color=#a9a9a9
10	feature	polypeptide_conserved_region	8769661	8770210	.	-	.	ID=DOMAIN 235-0-0;Parent=TE_BASE 235;annot=Class_I::LTR::Ty3/gypsy::non-chromovirus::OTA::Athila INT_athila;name=INT;color=#b10026
10	feature	polypeptide_conserved_region	8770904	8771267	.	-	.	ID=DOMAIN 235-1-0;Parent=TE_BASE 235;annot=Class_I::LTR::Ty3/gypsy::non-chromovirus::OTA::Athila RNaseH_athila;name=RH;color=#fc4e2a
10	feature	polypeptide_conserved_region	8771403	8772135	.	-	.	ID=DOMAIN 235-2-0;Parent=TE_BASE 235;annot=Class_I::LTR::Ty3/gypsy::non-chromovirus::OTA::Athila RT_athila;name=RT;color=#feb24c
10	feature	polypeptide_conserved_region	8773260	8773752	.	-	.	ID=DOMAIN 235-3-0;Parent=TE_BASE 235;annot=Class_I::LTR::Ty3/gypsy::non-chromovirus::OTA::Athila GAG_athila;name=GAG;color=#225ea8
10	feature	primer_binding_site	8766802	8766824	.	.	.	ID=PBS 235;Parent=TE_BASE 235;name=ppt;color=#41ab5d
10	feature	RR_tract	8773935	8773949	.	.	.	ID=PPT 235;Parent=TE_BASE 235;name=pbs;color=#c7e9c0
10	feature	long_terminal_repeat	8774014	8775218	.	.	.	ID=LTR LEFT 235-0;Parent=TE_BASE 235;name=ltr left;color=#f032e6
10	feature	long_terminal_repeat	8765613	8766790	.	.	.	ID=LTR RIGHT 235-0;Parent=TE_BASE 235;name=ltr right;color=#f032e6
10	feature	target_site_duplication	8765608	8765612	.	.	.	ID=TSR RIGHT 235;Parent=TE_BASE 235;name=tsr right;color=#333333
10	feature	target_site_duplication	8775219	8775223	.	.	.	ID=TSR LEFT 235;Parent=TE_BASE 235;name=tsr left;color=#333333
10	feature	nested_repeat	8744202	8753294	.	.	.	ID=TE_BASE 236;name=TE_BASE 236;annot=Class_I::LTR::Ty3/gypsy::chromovirus::Tekay;color=#a9a9a9
10	feature	repeat_fragment	8744202	8753294	.	.	.	ID=TE 236-0;Parent=TE_BASE 236;name=TE 236;color=#a9a9a9
10	feature	polypeptide_conserved_region	8745285	8745435	.	-	.	ID=DOMAIN 236-0-0;Parent=TE_BASE 236;annot=Class_I::LTR::Ty3/gypsy::chromovirus::Tekay CHR_tekay_Oryza;name=CHD;color=#6a51a3
10	feature	polypeptide_conserved_region	8745498	8746527	.	-	.	ID=DOMAIN 236-1-0;Parent=TE_BASE 236;annot=Class_I::LTR::Ty3/gypsy::chromovirus::Tekay INT_del;name=INT;color=#b10026
10	feature	polypeptide_conserved_region	8746830	8747181	.	-	.	ID=DOMAIN 236-2-0;Parent=TE_BASE 236;annot=Class_I::LTR::Ty3/gypsy::chromovirus::Tekay RNaseH_del;name=RH;color=#fc4e2a
10	feature	polypeptide_conserved_region	8747316	8747982	.	-	.	ID=DOMAIN 236-3-0;Parent=TE_BASE 236;annot=Class_I::LTR::Ty3/gypsy::chromovirus::Tekay RT_del;name=RT;color=#feb24c
10	feature	polypeptide_conserved_region	8748276	8748534	.	-	.	ID=DOMAIN 236-4-0;Parent=TE_BASE 236;annot=Class_I::LTR::Ty3/gypsy::chromovirus::Tekay AP_del;name=PROT;color=#ffeda0
10	feature	polypeptide_conserved_region	8749041	8749512	.	-	.	ID=DOMAIN 236-5-0;Parent=TE_BASE 236;annot=Class_I::LTR::Ty3/gypsy::chromovirus::Tekay GAG_del;name=GAG;color=#225ea8
10	feature	long_terminal_repeat	8753121	8753294	.	.	.	ID=LTR LEFT 236-0;Parent=TE_BASE 236;name=ltr left;color=#f032e6
10	feature	long_terminal_repeat	8744202	8744375	.	.	.	ID=LTR RIGHT 236-0;Parent=TE_BASE 236;name=ltr right;color=#f032e6
10	feature	nested_repeat	8726165	8738258	.	.	.	ID=TE_BASE 237;name=TE_BASE 237;annot=Class_I::LTR::Ty3/gypsy::chromovirus::Tekay;color=#a9a9a9
10	feature	repeat_fragment	8726165	8738258	.	.	.	ID=TE 237-0;Parent=TE_BASE 237;name=TE 237;color=#a9a9a9
10	feature	polypeptide_conserved_region	8730816	8731287	.	+	.	ID=DOMAIN 237-0-0;Parent=TE_BASE 237;annot=Class_I::LTR::Ty3/gypsy::chromovirus::Tekay GAG_del;name=GAG;color=#225ea8
10	feature	polypeptide_conserved_region	8731794	8732052	.	+	.	ID=DOMAIN 237-1-0;Parent=TE_BASE 237;annot=Class_I::LTR::Ty3/gypsy::chromovirus::Tekay AP_del;name=PROT;color=#ffeda0
10	feature	polypeptide_conserved_region	8732346	8733012	.	+	.	ID=DOMAIN 237-2-0;Parent=TE_BASE 237;annot=Class_I::LTR::Ty3/gypsy::chromovirus::Tekay RT_del;name=RT;color=#feb24c
10	feature	polypeptide_conserved_region	8733147	8733498	.	+	.	ID=DOMAIN 237-3-0;Parent=TE_BASE 237;annot=Class_I::LTR::Ty3/gypsy::chromovirus::Tekay RNaseH_del;name=RH;color=#fc4e2a
10	feature	polypeptide_conserved_region	8733801	8734830	.	+	.	ID=DOMAIN 237-4-0;Parent=TE_BASE 237;annot=Class_I::LTR::Ty3/gypsy::chromovirus::Tekay INT_del;name=INT;color=#b10026
10	feature	polypeptide_conserved_region	8734893	8735043	.	+	.	ID=DOMAIN 237-5-0;Parent=TE_BASE 237;annot=Class_I::LTR::Ty3/gypsy::chromovirus::Tekay CHR_tekay_Oryza;name=CHD;color=#6a51a3
10	feature	long_terminal_repeat	8735093	8738258	.	.	.	ID=LTR RIGHT 237-0;Parent=TE_BASE 237;name=ltr right;color=#f032e6
10	feature	long_terminal_repeat	8726165	8729334	.	.	.	ID=LTR LEFT 237-0;Parent=TE_BASE 237;name=ltr left;color=#f032e6
10	feature	target_site_duplication	8726161	8726164	.	.	.	ID=TSR LEFT 237;Parent=TE_BASE 237;name=tsr left;color=#333333
10	feature	target_site_duplication	8738259	8738262	.	.	.	ID=TSR RIGHT 237;Parent=TE_BASE 237;name=tsr right;color=#333333
10	feature	nested_repeat	8664080	8678572	.	.	.	ID=TE_BASE 239;name=TE_BASE 239;annot=Class_I::LTR::Ty3/gypsy::non-chromovirus::OTA::Ogre/Tat::Retand;color=#a9a9a9
10	feature	repeat_fragment	8664080	8678572	.	.	.	ID=TE 239-0;Parent=TE_BASE 239;name=TE 239;color=#a9a9a9
10	feature	polypeptide_conserved_region	8671987	8673019	.	-	.	ID=DOMAIN 239-0-0;Parent=TE_BASE 239;annot=Class_I::LTR::Ty3/gypsy::non-chromovirus::OTA::Ogre/Tat::Retand INT_tat;name=INT;color=#b10026
10	feature	polypeptide_conserved_region	8673346	8673709	.	-	.	ID=DOMAIN 239-1-0;Parent=TE_BASE 239;annot=Class_I::LTR::Ty3/gypsy::non-chromovirus::OTA::Ogre/Tat::Retand;name=aRH;color=#fc4e2a
10	feature	polypeptide_conserved_region	8673754	8674120	.	-	.	ID=DOMAIN 239-2-0;Parent=TE_BASE 239;annot=Class_I::LTR::Ty3/gypsy::non-chromovirus::OTA::Ogre/Tat::Retand RNaseH_tat;name=RH;color=#fc4e2a
10	feature	polypeptide_conserved_region	8674270	8674948	.	-	.	ID=DOMAIN 239-3-0;Parent=TE_BASE 239;annot=Class_I::LTR::Ty3/gypsy::non-chromovirus::OTA::Ogre/Tat::Retand RT_tat;name=RT;color=#feb24c
10	feature	polypeptide_conserved_region	8675383	8675713	.	-	.	ID=DOMAIN 239-4-0;Parent=TE_BASE 239;annot=Class_I::LTR::Ty3/gypsy::non-chromovirus::OTA::Ogre/Tat::Retand AP_tat;name=PROT;color=#ffeda0
10	feature	polypeptide_conserved_region	8676070	8676769	.	-	.	ID=DOMAIN 239-5-0;Parent=TE_BASE 239;annot=Class_I::LTR::Ty3/gypsy::non-chromovirus::OTA::Ogre/Tat::Retand GAG_tat;name=GAG;color=#225ea8
10	feature	long_terminal_repeat	8678128	8678572	.	.	.	ID=LTR LEFT 239-0;Parent=TE_BASE 239;name=ltr left;color=#f032e6
10	feature	long_terminal_repeat	8664080	8664524	.	.	.	ID=LTR RIGHT 239-0;Parent=TE_BASE 239;name=ltr right;color=#f032e6
10	feature	target_site_duplication	8664075	8664079	.	.	.	ID=TSR RIGHT 239;Parent=TE_BASE 239;name=tsr right;color=#333333
10	feature	target_site_duplication	8678573	8678577	.	.	.	ID=TSR LEFT 239;Parent=TE_BASE 239;name=tsr left;color=#333333
10	feature	nested_repeat	8618775	8627992	.	.	.	ID=TE_BASE 241;name=TE_BASE 241;annot=Class_I::LTR::Ty3/gypsy::chromovirus::Tekay;color=#a9a9a9
10	feature	repeat_fragment	8618775	8627992	.	.	.	ID=TE 241-0;Parent=TE_BASE 241;name=TE 241;color=#a9a9a9
10	feature	polypeptide_conserved_region	8621829	8621979	.	-	.	ID=DOMAIN 241-0-0;Parent=TE_BASE 241;annot=Class_I::LTR::Ty3/gypsy::chromovirus::Tekay CHR_tekay_Retrosor2a;name=CHD;color=#6a51a3
10	feature	polypeptide_conserved_region	8622042	8623071	.	-	.	ID=DOMAIN 241-1-0;Parent=TE_BASE 241;annot=Class_I::LTR::Ty3/gypsy::chromovirus::Tekay INT_del;name=INT;color=#b10026
10	feature	polypeptide_conserved_region	8623374	8623725	.	-	.	ID=DOMAIN 241-2-0;Parent=TE_BASE 241;annot=Class_I::LTR::Ty3/gypsy::chromovirus::Tekay RNaseH_del;name=RH;color=#fc4e2a
10	feature	polypeptide_conserved_region	8623860	8624535	.	-	.	ID=DOMAIN 241-3-0;Parent=TE_BASE 241;annot=Class_I::LTR::Ty3/gypsy::chromovirus::Tekay RT_del;name=RT;color=#feb24c
10	feature	polypeptide_conserved_region	8624820	8625078	.	-	.	ID=DOMAIN 241-4-0;Parent=TE_BASE 241;annot=Class_I::LTR::Ty3/gypsy::chromovirus::Tekay AP_del;name=PROT;color=#ffeda0
10	feature	polypeptide_conserved_region	8625237	8626002	.	-	.	ID=DOMAIN 241-5-0;Parent=TE_BASE 241;annot=Class_I::LTR::Ty3/gypsy::chromovirus::Tekay GAG_del;name=GAG;color=#225ea8
10	feature	long_terminal_repeat	8627781	8627992	.	.	.	ID=LTR LEFT 241-0;Parent=TE_BASE 241;name=ltr left;color=#f032e6
10	feature	long_terminal_repeat	8618775	8618986	.	.	.	ID=LTR RIGHT 241-0;Parent=TE_BASE 241;name=ltr right;color=#f032e6
10	feature	nested_repeat	8538970	8548579	.	.	.	ID=TE_BASE 244;name=TE_BASE 244;annot=Class_I::LTR::Ty3/gypsy::chromovirus::Tekay;color=#a9a9a9
10	feature	repeat_fragment	8538970	8548579	.	.	.	ID=TE 244-0;Parent=TE_BASE 244;name=TE 244;color=#a9a9a9
10	feature	polypeptide_conserved_region	8540552	8540702	.	-	.	ID=DOMAIN 244-0-0;Parent=TE_BASE 244;annot=Class_I::LTR::Ty3/gypsy::chromovirus::Tekay CHR_tekay_Retrosor2a;name=CHD;color=#6a51a3
10	feature	polypeptide_conserved_region	8540765	8541794	.	-	.	ID=DOMAIN 244-1-0;Parent=TE_BASE 244;annot=Class_I::LTR::Ty3/gypsy::chromovirus::Tekay INT_del;name=INT;color=#b10026
10	feature	polypeptide_conserved_region	8542097	8542448	.	-	.	ID=DOMAIN 244-2-0;Parent=TE_BASE 244;annot=Class_I::LTR::Ty3/gypsy::chromovirus::Tekay RNaseH_del;name=RH;color=#fc4e2a
10	feature	polypeptide_conserved_region	8542583	8543258	.	-	.	ID=DOMAIN 244-3-0;Parent=TE_BASE 244;annot=Class_I::LTR::Ty3/gypsy::chromovirus::Tekay RT_del;name=RT;color=#feb24c
10	feature	polypeptide_conserved_region	8543585	8543843	.	-	.	ID=DOMAIN 244-4-0;Parent=TE_BASE 244;annot=Class_I::LTR::Ty3/gypsy::chromovirus::Tekay AP_del;name=PROT;color=#ffeda0
10	feature	polypeptide_conserved_region	8543975	8544749	.	-	.	ID=DOMAIN 244-5-0;Parent=TE_BASE 244;annot=Class_I::LTR::Ty3/gypsy::chromovirus::Tekay GAG_del;name=GAG;color=#225ea8
10	feature	long_terminal_repeat	8548405	8548579	.	.	.	ID=LTR LEFT 244-0;Parent=TE_BASE 244;name=ltr left;color=#f032e6
10	feature	long_terminal_repeat	8538970	8539144	.	.	.	ID=LTR RIGHT 244-0;Parent=TE_BASE 244;name=ltr right;color=#f032e6
10	feature	nested_repeat	8482445	8490258	.	.	.	ID=TE_BASE 245;name=TE_BASE 245;annot=Class_I::LTR::Ty3/gypsy::chromovirus::Tekay;color=#a9a9a9
10	feature	repeat_fragment	8482445	8490258	.	.	.	ID=TE 245-0;Parent=TE_BASE 245;name=TE 245;color=#a9a9a9
10	feature	polypeptide_conserved_region	8482684	8482834	.	-	.	ID=DOMAIN 245-0-0;Parent=TE_BASE 245;annot=Class_I::LTR::Ty3/gypsy::chromovirus::Tekay CHR_tekay_Retrosor2a;name=CHD;color=#6a51a3
10	feature	polypeptide_conserved_region	8482897	8483926	.	-	.	ID=DOMAIN 245-1-0;Parent=TE_BASE 245;annot=Class_I::LTR::Ty3/gypsy::chromovirus::Tekay INT_del;name=INT;color=#b10026
10	feature	polypeptide_conserved_region	8484229	8484580	.	-	.	ID=DOMAIN 245-2-0;Parent=TE_BASE 245;annot=Class_I::LTR::Ty3/gypsy::chromovirus::Tekay RNaseH_del;name=RH;color=#fc4e2a
10	feature	polypeptide_conserved_region	8484715	8485225	.	-	.	ID=DOMAIN 245-3-0;Parent=TE_BASE 245;annot=Class_I::LTR::Ty3/gypsy::chromovirus::Tekay RT_del;name=RT;color=#feb24c
10	feature	polypeptide_conserved_region	8486711	8486969	.	-	.	ID=DOMAIN 245-4-0;Parent=TE_BASE 245;annot=Class_I::LTR::Ty3/gypsy::chromovirus::Tekay AP_del;name=PROT;color=#ffeda0
10	feature	polypeptide_conserved_region	8487101	8487869	.	-	.	ID=DOMAIN 245-5-0;Parent=TE_BASE 245;annot=Class_I::LTR::Ty3/gypsy::chromovirus::Tekay GAG_del;name=GAG;color=#225ea8
10	feature	long_terminal_repeat	8490070	8490258	.	.	.	ID=LTR LEFT 245-0;Parent=TE_BASE 245;name=ltr left;color=#f032e6
10	feature	long_terminal_repeat	8482445	8482633	.	.	.	ID=LTR RIGHT 245-0;Parent=TE_BASE 245;name=ltr right;color=#f032e6
10	feature	nested_repeat	8472705	8477816	.	.	.	ID=TE_BASE 246;name=TE_BASE 246;annot=Class_I::LTR::Ty3/gypsy::chromovirus::CRM;color=#a9a9a9
10	feature	repeat_fragment	8472705	8477816	.	.	.	ID=TE 246-0;Parent=TE_BASE 246;name=TE 246;color=#a9a9a9
10	feature	polypeptide_conserved_region	8475791	8476154	.	+	.	ID=DOMAIN 246-0-0;Parent=TE_BASE 246;annot=Class_I::LTR::Ty3/gypsy::chromovirus::CRM GAG_crm;name=GAG;color=#225ea8
10	feature	RR_tract	8477226	8477240	.	.	.	ID=PPT 246;Parent=TE_BASE 246;name=ppt;color=#41ab5d
10	feature	long_terminal_repeat	8477270	8477816	.	.	.	ID=LTR RIGHT 246-0;Parent=TE_BASE 246;name=ltr right;color=#f032e6
10	feature	long_terminal_repeat	8472705	8473222	.	.	.	ID=LTR LEFT 246-0;Parent=TE_BASE 246;name=ltr left;color=#f032e6
10	feature	nested_repeat	8448715	8460791	.	.	.	ID=TE_BASE 247;name=TE_BASE 247;annot=Class_I::LTR::Ty3/gypsy::chromovirus::Tekay;color=#a9a9a9
10	feature	repeat_fragment	8448715	8460791	.	.	.	ID=TE 247-0;Parent=TE_BASE 247;name=TE 247;color=#a9a9a9
10	feature	polypeptide_conserved_region	8453363	8453834	.	+	.	ID=DOMAIN 247-0-0;Parent=TE_BASE 247;annot=Class_I::LTR::Ty3/gypsy::chromovirus::Tekay GAG_del;name=GAG;color=#225ea8
10	feature	polypeptide_conserved_region	8454341	8454599	.	+	.	ID=DOMAIN 247-1-0;Parent=TE_BASE 247;annot=Class_I::LTR::Ty3/gypsy::chromovirus::Tekay AP_del;name=PROT;color=#ffeda0
10	feature	polypeptide_conserved_region	8454893	8455559	.	+	.	ID=DOMAIN 247-2-0;Parent=TE_BASE 247;annot=Class_I::LTR::Ty3/gypsy::chromovirus::Tekay RT_del;name=RT;color=#feb24c
10	feature	polypeptide_conserved_region	8455694	8456045	.	+	.	ID=DOMAIN 247-3-0;Parent=TE_BASE 247;annot=Class_I::LTR::Ty3/gypsy::chromovirus::Tekay RNaseH_del;name=RH;color=#fc4e2a
10	feature	polypeptide_conserved_region	8456348	8457377	.	+	.	ID=DOMAIN 247-4-0;Parent=TE_BASE 247;annot=Class_I::LTR::Ty3/gypsy::chromovirus::Tekay INT_del;name=INT;color=#b10026
10	feature	polypeptide_conserved_region	8457440	8457590	.	+	.	ID=DOMAIN 247-5-0;Parent=TE_BASE 247;annot=Class_I::LTR::Ty3/gypsy::chromovirus::Tekay CHR_tekay_Oryza;name=CHD;color=#6a51a3
10	feature	primer_binding_site	8451874	8451889	.	.	.	ID=PBS 247;Parent=TE_BASE 247;name=pbs;color=#c7e9c0
10	feature	long_terminal_repeat	8457640	8460791	.	.	.	ID=LTR RIGHT 247-0;Parent=TE_BASE 247;name=ltr right;color=#f032e6
10	feature	long_terminal_repeat	8448715	8451868	.	.	.	ID=LTR LEFT 247-0;Parent=TE_BASE 247;name=ltr left;color=#f032e6
10	feature	target_site_duplication	8448710	8448714	.	.	.	ID=TSR LEFT 247;Parent=TE_BASE 247;name=tsr left;color=#333333
10	feature	target_site_duplication	8460792	8460796	.	.	.	ID=TSR RIGHT 247;Parent=TE_BASE 247;name=tsr right;color=#333333
10	feature	nested_repeat	8431683	8444124	.	.	.	ID=TE_BASE 248;name=TE_BASE 248;annot=Class_I::LTR::Ty3/gypsy::chromovirus::Tekay;color=#a9a9a9
10	feature	repeat_fragment	8431683	8444124	.	.	.	ID=TE 248-0;Parent=TE_BASE 248;name=TE 248;color=#a9a9a9
10	feature	polypeptide_conserved_region	8434848	8434998	.	-	.	ID=DOMAIN 248-0-0;Parent=TE_BASE 248;annot=Class_I::LTR::Ty3/gypsy::chromovirus::Tekay CHR_tekay_Retrosor2a;name=CHD;color=#6a51a3
10	feature	polypeptide_conserved_region	8435061	8436090	.	-	.	ID=DOMAIN 248-1-0;Parent=TE_BASE 248;annot=Class_I::LTR::Ty3/gypsy::chromovirus::Tekay INT_del;name=INT;color=#b10026
10	feature	polypeptide_conserved_region	8436393	8436744	.	-	.	ID=DOMAIN 248-2-0;Parent=TE_BASE 248;annot=Class_I::LTR::Ty3/gypsy::chromovirus::Tekay RNaseH_del;name=RH;color=#fc4e2a
10	feature	polypeptide_conserved_region	8436879	8437554	.	-	.	ID=DOMAIN 248-3-0;Parent=TE_BASE 248;annot=Class_I::LTR::Ty3/gypsy::chromovirus::Tekay RT_del;name=RT;color=#feb24c
10	feature	polypeptide_conserved_region	8437881	8438139	.	-	.	ID=DOMAIN 248-4-0;Parent=TE_BASE 248;annot=Class_I::LTR::Ty3/gypsy::chromovirus::Tekay AP_del;name=PROT;color=#ffeda0
10	feature	polypeptide_conserved_region	8438271	8439048	.	-	.	ID=DOMAIN 248-5-0;Parent=TE_BASE 248;annot=Class_I::LTR::Ty3/gypsy::chromovirus::Tekay GAG_del;name=GAG;color=#225ea8
10	feature	long_terminal_repeat	8441010	8444124	.	.	.	ID=LTR LEFT 248-0;Parent=TE_BASE 248;name=ltr left;color=#f032e6
10	feature	long_terminal_repeat	8431683	8434797	.	.	.	ID=LTR RIGHT 248-0;Parent=TE_BASE 248;name=ltr right;color=#f032e6
10	feature	target_site_duplication	8431678	8431682	.	.	.	ID=TSR RIGHT 248;Parent=TE_BASE 248;name=tsr right;color=#333333
10	feature	target_site_duplication	8444125	8444129	.	.	.	ID=TSR LEFT 248;Parent=TE_BASE 248;name=tsr left;color=#333333
10	feature	nested_repeat	8411518	8416766	.	.	.	ID=TE_BASE 249;name=TE_BASE 249;annot=Class_I::LTR::Ty3/gypsy::chromovirus::Reina;color=#a9a9a9
10	feature	repeat_fragment	8411518	8416766	.	.	.	ID=TE 249-0;Parent=TE_BASE 249;name=TE 249;color=#a9a9a9
10	feature	polypeptide_conserved_region	8413724	8414399	.	+	.	ID=DOMAIN 249-0-0;Parent=TE_BASE 249;annot=Class_I::LTR::Ty3/gypsy::chromovirus::Reina RT_reina;name=RT;color=#feb24c
10	feature	polypeptide_conserved_region	8414531	8414882	.	+	.	ID=DOMAIN 249-1-0;Parent=TE_BASE 249;annot=Class_I::LTR::Ty3/gypsy::chromovirus::Reina RNaseH_reina;name=RH;color=#fc4e2a
10	feature	polypeptide_conserved_region	8415122	8416133	.	+	.	ID=DOMAIN 249-2-0;Parent=TE_BASE 249;annot=Class_I::LTR::Ty3/gypsy::chromovirus::Reina INT_reina;name=INT;color=#b10026
10	feature	long_terminal_repeat	8416359	8416766	.	.	.	ID=LTR RIGHT 249-0;Parent=TE_BASE 249;name=ltr right;color=#f032e6
10	feature	long_terminal_repeat	8411518	8411925	.	.	.	ID=LTR LEFT 249-0;Parent=TE_BASE 249;name=ltr left;color=#f032e6
10	feature	target_site_duplication	8411513	8411517	.	.	.	ID=TSR LEFT 249;Parent=TE_BASE 249;name=tsr left;color=#333333
10	feature	target_site_duplication	8416767	8416771	.	.	.	ID=TSR RIGHT 249;Parent=TE_BASE 249;name=tsr right;color=#333333
10	feature	nested_repeat	8389936	8402766	.	.	.	ID=TE_BASE 250;name=TE_BASE 250;annot=Class_I::LTR::Ty3/gypsy::non-chromovirus::OTA::Ogre/Tat::Retand;color=#a9a9a9
10	feature	repeat_fragment	8389936	8402766	.	.	.	ID=TE 250-0;Parent=TE_BASE 250;name=TE 250;color=#a9a9a9
10	feature	polypeptide_conserved_region	8395500	8396535	.	-	.	ID=DOMAIN 250-0-0;Parent=TE_BASE 250;annot=Class_I::LTR::Ty3/gypsy::non-chromovirus::OTA::Ogre/Tat::Retand INT_tat;name=INT;color=#b10026
10	feature	polypeptide_conserved_region	8396913	8397276	.	-	.	ID=DOMAIN 250-1-0;Parent=TE_BASE 250;annot=Class_I::LTR::Ty3/gypsy::non-chromovirus::OTA::Ogre/Tat::Retand;name=aRH;color=#fc4e2a
10	feature	polypeptide_conserved_region	8397351	8397660	.	-	.	ID=DOMAIN 250-2-0;Parent=TE_BASE 250;annot=Class_I::LTR::Ty3/gypsy::non-chromovirus::OTA::Ogre/Tat::Retand RNaseH_tat;name=RH;color=#fc4e2a
10	feature	polypeptide_conserved_region	8398161	8398839	.	-	.	ID=DOMAIN 250-3-0;Parent=TE_BASE 250;annot=Class_I::LTR::Ty3/gypsy::non-chromovirus::OTA::Ogre/Tat::Retand RT_tat;name=RT;color=#feb24c
10	feature	polypeptide_conserved_region	8399250	8399577	.	-	.	ID=DOMAIN 250-4-0;Parent=TE_BASE 250;annot=Class_I::LTR::Ty3/gypsy::non-chromovirus::OTA::Ogre/Tat::Retand AP_tat;name=PROT;color=#ffeda0
10	feature	polypeptide_conserved_region	8400333	8400750	.	-	.	ID=DOMAIN 250-5-0;Parent=TE_BASE 250;annot=Class_I::LTR::Ty3/gypsy::non-chromovirus::OTA::Ogre/Tat::Retand GAG_tat;name=GAG;color=#225ea8
10	feature	long_terminal_repeat	8401544	8402766	.	.	.	ID=LTR LEFT 250-0;Parent=TE_BASE 250;name=ltr left;color=#f032e6
10	feature	long_terminal_repeat	8389936	8391158	.	.	.	ID=LTR RIGHT 250-0;Parent=TE_BASE 250;name=ltr right;color=#f032e6
10	feature	target_site_duplication	8389931	8389935	.	.	.	ID=TSR RIGHT 250;Parent=TE_BASE 250;name=tsr right;color=#333333
10	feature	target_site_duplication	8402767	8402771	.	.	.	ID=TSR LEFT 250;Parent=TE_BASE 250;name=tsr left;color=#333333
10	feature	nested_repeat	8326545	8339107	.	.	.	ID=TE_BASE 251;name=TE_BASE 251;annot=Class_I::LTR::Ty3/gypsy::chromovirus::Tekay;color=#a9a9a9
10	feature	repeat_fragment	8326545	8339107	.	.	.	ID=TE 251-0;Parent=TE_BASE 251;name=TE 251;color=#a9a9a9
10	feature	polypeptide_conserved_region	8329776	8329926	.	-	.	ID=DOMAIN 251-0-0;Parent=TE_BASE 251;annot=Class_I::LTR::Ty3/gypsy::chromovirus::Tekay CHR_tekay_Retrosor2a;name=CHD;color=#6a51a3
10	feature	polypeptide_conserved_region	8329989	8331018	.	-	.	ID=DOMAIN 251-1-0;Parent=TE_BASE 251;annot=Class_I::LTR::Ty3/gypsy::chromovirus::Tekay INT_del;name=INT;color=#b10026
10	feature	polypeptide_conserved_region	8331321	8331672	.	-	.	ID=DOMAIN 251-2-0;Parent=TE_BASE 251;annot=Class_I::LTR::Ty3/gypsy::chromovirus::Tekay RNaseH_del;name=RH;color=#fc4e2a
10	feature	polypeptide_conserved_region	8331807	8332482	.	-	.	ID=DOMAIN 251-3-0;Parent=TE_BASE 251;annot=Class_I::LTR::Ty3/gypsy::chromovirus::Tekay RT_del;name=RT;color=#feb24c
10	feature	polypeptide_conserved_region	8332809	8333067	.	-	.	ID=DOMAIN 251-4-0;Parent=TE_BASE 251;annot=Class_I::LTR::Ty3/gypsy::chromovirus::Tekay AP_del;name=PROT;color=#ffeda0
10	feature	polypeptide_conserved_region	8333199	8333976	.	-	.	ID=DOMAIN 251-5-0;Parent=TE_BASE 251;annot=Class_I::LTR::Ty3/gypsy::chromovirus::Tekay GAG_del;name=GAG;color=#225ea8
10	feature	long_terminal_repeat	8335932	8339107	.	.	.	ID=LTR LEFT 251-0;Parent=TE_BASE 251;name=ltr left;color=#f032e6
10	feature	long_terminal_repeat	8326545	8329725	.	.	.	ID=LTR RIGHT 251-0;Parent=TE_BASE 251;name=ltr right;color=#f032e6
10	feature	target_site_duplication	8326540	8326544	.	.	.	ID=TSR RIGHT 251;Parent=TE_BASE 251;name=tsr right;color=#333333
10	feature	target_site_duplication	8339108	8339112	.	.	.	ID=TSR LEFT 251;Parent=TE_BASE 251;name=tsr left;color=#333333
10	feature	nested_repeat	8271563	8283660	.	.	.	ID=TE_BASE 253;name=TE_BASE 253;annot=Class_I::LTR::Ty3/gypsy::chromovirus::Tekay;color=#a9a9a9
10	feature	repeat_fragment	8271563	8283660	.	.	.	ID=TE 253-0;Parent=TE_BASE 253;name=TE 253;color=#a9a9a9
10	feature	polypeptide_conserved_region	8274782	8274932	.	-	.	ID=DOMAIN 253-0-0;Parent=TE_BASE 253;annot=Class_I::LTR::Ty3/gypsy::chromovirus::Tekay CHR_tekay_Oryza;name=CHD;color=#6a51a3
10	feature	polypeptide_conserved_region	8274995	8276024	.	-	.	ID=DOMAIN 253-1-0;Parent=TE_BASE 253;annot=Class_I::LTR::Ty3/gypsy::chromovirus::Tekay INT_del;name=INT;color=#b10026
10	feature	polypeptide_conserved_region	8276327	8276678	.	-	.	ID=DOMAIN 253-2-0;Parent=TE_BASE 253;annot=Class_I::LTR::Ty3/gypsy::chromovirus::Tekay RNaseH_del;name=RH;color=#fc4e2a
10	feature	polypeptide_conserved_region	8276813	8277479	.	-	.	ID=DOMAIN 253-3-0;Parent=TE_BASE 253;annot=Class_I::LTR::Ty3/gypsy::chromovirus::Tekay RT_del;name=RT;color=#feb24c
10	feature	polypeptide_conserved_region	8277773	8278031	.	-	.	ID=DOMAIN 253-4-0;Parent=TE_BASE 253;annot=Class_I::LTR::Ty3/gypsy::chromovirus::Tekay AP_del;name=PROT;color=#ffeda0
10	feature	polypeptide_conserved_region	8278538	8279009	.	-	.	ID=DOMAIN 253-5-0;Parent=TE_BASE 253;annot=Class_I::LTR::Ty3/gypsy::chromovirus::Tekay GAG_del;name=GAG;color=#225ea8
10	feature	long_terminal_repeat	8280486	8283660	.	.	.	ID=LTR LEFT 253-0;Parent=TE_BASE 253;name=ltr left;color=#f032e6
10	feature	long_terminal_repeat	8271563	8274731	.	.	.	ID=LTR RIGHT 253-0;Parent=TE_BASE 253;name=ltr right;color=#f032e6
10	feature	nested_repeat	8251877	8259643	.	.	.	ID=TE_BASE 254;name=TE_BASE 254;annot=Class_I::LTR::Ty3/gypsy::chromovirus::CRM;color=#a9a9a9
10	feature	repeat_fragment	8251877	8259643	.	.	.	ID=TE 254-0;Parent=TE_BASE 254;name=TE 254;color=#a9a9a9
10	feature	polypeptide_conserved_region	8254513	8255269	.	+	.	ID=DOMAIN 254-0-0;Parent=TE_BASE 254;annot=Class_I::LTR::Ty3/gypsy::chromovirus::CRM GAG_crm;name=GAG;color=#225ea8
10	feature	polypeptide_conserved_region	8255539	8255806	.	+	.	ID=DOMAIN 254-1-0;Parent=TE_BASE 254;annot=Class_I::LTR::Ty3/gypsy::chromovirus::CRM AP_crm;name=PROT;color=#ffeda0
10	feature	polypeptide_conserved_region	8256280	8256955	.	+	.	ID=DOMAIN 254-2-0;Parent=TE_BASE 254;annot=Class_I::LTR::Ty3/gypsy::chromovirus::CRM RT_crm;name=RT;color=#feb24c
10	feature	polypeptide_conserved_region	8257090	8257441	.	+	.	ID=DOMAIN 254-3-0;Parent=TE_BASE 254;annot=Class_I::LTR::Ty3/gypsy::chromovirus::CRM RNaseH_crm;name=RH;color=#fc4e2a
10	feature	polypeptide_conserved_region	8257687	8258689	.	+	.	ID=DOMAIN 254-4-0;Parent=TE_BASE 254;annot=Class_I::LTR::Ty3/gypsy::chromovirus::CRM INT_crm;name=INT;color=#b10026
10	feature	primer_binding_site	8252790	8252809	.	.	.	ID=PBS 254;Parent=TE_BASE 254;name=pbs;color=#c7e9c0
10	feature	RR_tract	8258721	8258735	.	.	.	ID=PPT 254;Parent=TE_BASE 254;name=ppt;color=#41ab5d
10	feature	long_terminal_repeat	8258735	8259643	.	.	.	ID=LTR RIGHT 254-0;Parent=TE_BASE 254;name=ltr right;color=#f032e6
10	feature	long_terminal_repeat	8251877	8252785	.	.	.	ID=LTR LEFT 254-0;Parent=TE_BASE 254;name=ltr left;color=#f032e6
10	feature	target_site_duplication	8251872	8251876	.	.	.	ID=TSR LEFT 254;Parent=TE_BASE 254;name=tsr left;color=#333333
10	feature	target_site_duplication	8259644	8259648	.	.	.	ID=TSR RIGHT 254;Parent=TE_BASE 254;name=tsr right;color=#333333
10	feature	nested_repeat	8242425	8251866	.	.	.	ID=TE_BASE 255;name=TE_BASE 255;annot=Class_I::LTR::Ty3/gypsy::chromovirus::Tekay;color=#a9a9a9
10	feature	repeat_fragment	8242425	8251866	.	.	.	ID=TE 255-0;Parent=TE_BASE 255;name=TE 255;color=#a9a9a9
10	feature	polypeptide_conserved_region	8243528	8243879	.	+	.	ID=DOMAIN 255-0-0;Parent=TE_BASE 255;annot=Class_I::LTR::Ty3/gypsy::chromovirus::Tekay RNaseH_del;name=RH;color=#fc4e2a
10	feature	polypeptide_conserved_region	8244182	8245211	.	+	.	ID=DOMAIN 255-1-0;Parent=TE_BASE 255;annot=Class_I::LTR::Ty3/gypsy::chromovirus::Tekay INT_del;name=INT;color=#b10026
10	feature	polypeptide_conserved_region	8250081	8250552	.	+	.	ID=DOMAIN 255-2-0;Parent=TE_BASE 255;annot=Class_I::LTR::Ty3/gypsy::chromovirus::Tekay GAG_del;name=GAG;color=#225ea8
10	feature	primer_binding_site	8243004	8243022	.	.	.	ID=PBS 255;Parent=TE_BASE 255;name=pbs;color=#c7e9c0
10	feature	long_terminal_repeat	8251308	8251866	.	.	.	ID=LTR RIGHT 255-0;Parent=TE_BASE 255;name=ltr right;color=#f032e6
10	feature	long_terminal_repeat	8242425	8242983	.	.	.	ID=LTR LEFT 255-0;Parent=TE_BASE 255;name=ltr left;color=#f032e6
10	feature	nested_repeat	8213645	8225732	.	.	.	ID=TE_BASE 257;name=TE_BASE 257;annot=Class_I::LTR::Ty3/gypsy::chromovirus::Tekay;color=#a9a9a9
10	feature	repeat_fragment	8213645	8225732	.	.	.	ID=TE 257-0;Parent=TE_BASE 257;name=TE 257;color=#a9a9a9
10	feature	polypeptide_conserved_region	8216850	8217000	.	-	.	ID=DOMAIN 257-0-0;Parent=TE_BASE 257;annot=Class_I::LTR::Ty3/gypsy::chromovirus::Tekay CHR_tekay_Oryza;name=CHD;color=#6a51a3
10	feature	polypeptide_conserved_region	8217063	8218092	.	-	.	ID=DOMAIN 257-1-0;Parent=TE_BASE 257;annot=Class_I::LTR::Ty3/gypsy::chromovirus::Tekay INT_del;name=INT;color=#b10026
10	feature	polypeptide_conserved_region	8218395	8218746	.	-	.	ID=DOMAIN 257-2-0;Parent=TE_BASE 257;annot=Class_I::LTR::Ty3/gypsy::chromovirus::Tekay RNaseH_del;name=RH;color=#fc4e2a
10	feature	polypeptide_conserved_region	8218881	8219547	.	-	.	ID=DOMAIN 257-3-0;Parent=TE_BASE 257;annot=Class_I::LTR::Ty3/gypsy::chromovirus::Tekay RT_del;name=RT;color=#feb24c
10	feature	polypeptide_conserved_region	8219841	8220099	.	-	.	ID=DOMAIN 257-4-0;Parent=TE_BASE 257;annot=Class_I::LTR::Ty3/gypsy::chromovirus::Tekay AP_del;name=PROT;color=#ffeda0
10	feature	polypeptide_conserved_region	8220606	8221077	.	-	.	ID=DOMAIN 257-5-0;Parent=TE_BASE 257;annot=Class_I::LTR::Ty3/gypsy::chromovirus::Tekay GAG_del;name=GAG;color=#225ea8
10	feature	long_terminal_repeat	8222577	8225732	.	.	.	ID=LTR LEFT 257-0;Parent=TE_BASE 257;name=ltr left;color=#f032e6
10	feature	long_terminal_repeat	8213645	8216799	.	.	.	ID=LTR RIGHT 257-0;Parent=TE_BASE 257;name=ltr right;color=#f032e6
10	feature	target_site_duplication	8213640	8213644	.	.	.	ID=TSR RIGHT 257;Parent=TE_BASE 257;name=tsr right;color=#333333
10	feature	target_site_duplication	8225733	8225737	.	.	.	ID=TSR LEFT 257;Parent=TE_BASE 257;name=tsr left;color=#333333
10	feature	nested_repeat	8161071	8169463	.	.	.	ID=TE_BASE 258;name=TE_BASE 258;annot=Class_I::LTR::Ty3/gypsy::chromovirus::CRM;color=#a9a9a9
10	feature	repeat_fragment	8161071	8169463	.	.	.	ID=TE 258-0;Parent=TE_BASE 258;name=TE 258;color=#a9a9a9
10	feature	polypeptide_conserved_region	8163703	8164459	.	+	.	ID=DOMAIN 258-0-0;Parent=TE_BASE 258;annot=Class_I::LTR::Ty3/gypsy::chromovirus::CRM GAG_crm;name=GAG;color=#225ea8
10	feature	polypeptide_conserved_region	8164732	8164996	.	+	.	ID=DOMAIN 258-1-0;Parent=TE_BASE 258;annot=Class_I::LTR::Ty3/gypsy::chromovirus::CRM AP_crm;name=PROT;color=#ffeda0
10	feature	polypeptide_conserved_region	8165470	8166145	.	+	.	ID=DOMAIN 258-2-0;Parent=TE_BASE 258;annot=Class_I::LTR::Ty3/gypsy::chromovirus::CRM RT_crm;name=RT;color=#feb24c
10	feature	polypeptide_conserved_region	8166280	8166631	.	+	.	ID=DOMAIN 258-3-0;Parent=TE_BASE 258;annot=Class_I::LTR::Ty3/gypsy::chromovirus::CRM RNaseH_crm;name=RH;color=#fc4e2a
10	feature	polypeptide_conserved_region	8166877	8167879	.	+	.	ID=DOMAIN 258-4-0;Parent=TE_BASE 258;annot=Class_I::LTR::Ty3/gypsy::chromovirus::CRM INT_crm;name=INT;color=#b10026
10	feature	RR_tract	8167914	8167928	.	.	.	ID=PPT 258;Parent=TE_BASE 258;name=ppt;color=#41ab5d
10	feature	long_terminal_repeat	8167928	8169463	.	.	.	ID=LTR RIGHT 258-0;Parent=TE_BASE 258;name=ltr right;color=#f032e6
10	feature	long_terminal_repeat	8161071	8162606	.	.	.	ID=LTR LEFT 258-0;Parent=TE_BASE 258;name=ltr left;color=#f032e6
10	feature	nested_repeat	8140491	8150853	.	.	.	ID=TE_BASE 261;name=TE_BASE 261;annot=Class_I::LTR::Ty3/gypsy::non-chromovirus::OTA::Ogre/Tat::Retand;color=#a9a9a9
10	feature	repeat_fragment	8140491	8150853	.	.	.	ID=TE 261-0;Parent=TE_BASE 261;name=TE 261;color=#a9a9a9
10	feature	polypeptide_conserved_region	8143375	8144410	.	-	.	ID=DOMAIN 261-0-0;Parent=TE_BASE 261;annot=Class_I::LTR::Ty3/gypsy::non-chromovirus::OTA::Ogre/Tat::Retand INT_tat;name=INT;color=#b10026
10	feature	polypeptide_conserved_region	8144788	8145151	.	-	.	ID=DOMAIN 261-1-0;Parent=TE_BASE 261;annot=Class_I::LTR::Ty3/gypsy::non-chromovirus::OTA::Ogre/Tat::Retand;name=aRH;color=#fc4e2a
10	feature	polypeptide_conserved_region	8145226	8145517	.	-	.	ID=DOMAIN 261-2-0;Parent=TE_BASE 261;annot=Class_I::LTR::Ty3/gypsy::non-chromovirus::OTA::Ogre/Tat::Retand RNaseH_tat;name=RH;color=#fc4e2a
10	feature	polypeptide_conserved_region	8146228	8146906	.	-	.	ID=DOMAIN 261-3-0;Parent=TE_BASE 261;annot=Class_I::LTR::Ty3/gypsy::non-chromovirus::OTA::Ogre/Tat::Retand RT_tat;name=RT;color=#feb24c
10	feature	polypeptide_conserved_region	8147317	8147644	.	-	.	ID=DOMAIN 261-4-0;Parent=TE_BASE 261;annot=Class_I::LTR::Ty3/gypsy::non-chromovirus::OTA::Ogre/Tat::Retand AP_tat;name=PROT;color=#ffeda0
10	feature	polypeptide_conserved_region	8148397	8148814	.	-	.	ID=DOMAIN 261-5-0;Parent=TE_BASE 261;annot=Class_I::LTR::Ty3/gypsy::non-chromovirus::OTA::Ogre/Tat::Retand GAG_tat;name=GAG;color=#225ea8
10	feature	long_terminal_repeat	8149621	8150853	.	.	.	ID=LTR LEFT 261-0;Parent=TE_BASE 261;name=ltr left;color=#f032e6
10	feature	long_terminal_repeat	8140491	8141719	.	.	.	ID=LTR RIGHT 261-0;Parent=TE_BASE 261;name=ltr right;color=#f032e6
10	feature	nested_repeat	8129663	8131362	.	.	.	ID=TE_BASE 264;name=TE_BASE 264;annot=Class_I::LTR::Ty3/gypsy::chromovirus::CRM;color=#a9a9a9
10	feature	repeat_fragment	8129663	8131362	.	.	.	ID=TE 264-0;Parent=TE_BASE 264;name=TE 264;color=#a9a9a9
10	feature	polypeptide_conserved_region	8130983	8131076	.	-	.	ID=DOMAIN 264-0-0;Parent=TE_BASE 264;annot=Class_I::LTR::Ty3/gypsy::chromovirus::CRM;name=CHDCR;color=#6a51a3
10	feature	RR_tract	8131036	8131050	.	.	.	ID=PPT 264;Parent=TE_BASE 264;name=pbs;color=#c7e9c0
10	feature	long_terminal_repeat	8131070	8131362	.	.	.	ID=LTR LEFT 264-0;Parent=TE_BASE 264;name=ltr left;color=#f032e6
10	feature	long_terminal_repeat	8129663	8129955	.	.	.	ID=LTR RIGHT 264-0;Parent=TE_BASE 264;name=ltr right;color=#f032e6
10	feature	nested_repeat	8079535	8089180	.	.	.	ID=TE_BASE 274;name=TE_BASE 274;annot=Class_I::LTR::Ty1/copia::SIRE;color=#a9a9a9
10	feature	repeat_fragment	8079535	8089180	.	.	.	ID=TE 274-0;Parent=TE_BASE 274;name=TE 274;color=#a9a9a9
10	feature	polypeptide_conserved_region	8086476	8086761	.	-	.	ID=DOMAIN 274-0-0;Parent=TE_BASE 274;annot=Class_I::LTR::Ty1/copia::SIRE GAG_sire;name=GAG;color=#225ea8
10	feature	primer_binding_site	8081862	8081879	.	.	.	ID=PBS 274;Parent=TE_BASE 274;name=ppt;color=#41ab5d
10	feature	RR_tract	8086832	8086846	.	.	.	ID=PPT 274;Parent=TE_BASE 274;name=pbs;color=#c7e9c0
10	feature	long_terminal_repeat	8086859	8089180	.	.	.	ID=LTR LEFT 274-0;Parent=TE_BASE 274;name=ltr left;color=#f032e6
10	feature	long_terminal_repeat	8079535	8081819	.	.	.	ID=LTR RIGHT 274-0;Parent=TE_BASE 274;name=ltr right;color=#f032e6
10	feature	nested_repeat	8054510	8057017	.	.	.	ID=TE_BASE 275;name=TE_BASE 275;annot=Class_I::LTR::Ty3/gypsy::chromovirus::CRM;color=#a9a9a9
10	feature	repeat_fragment	8054510	8057017	.	.	.	ID=TE 275-0;Parent=TE_BASE 275;name=TE 275;color=#a9a9a9
10	feature	polypeptide_conserved_region	8055027	8055204	.	+	.	ID=DOMAIN 275-0-0;Parent=TE_BASE 275;annot=Class_I::LTR::Ty3/gypsy::non-chromovirus::OTA::Athila RNaseH_osvaldo;name=RH;color=#fc4e2a
10	feature	polypeptide_conserved_region	8055450	8056452	.	+	.	ID=DOMAIN 275-1-0;Parent=TE_BASE 275;annot=Class_I::LTR::Ty3/gypsy::chromovirus::CRM INT_crm;name=INT;color=#b10026
10	feature	RR_tract	8056487	8056501	.	.	.	ID=PPT 275;Parent=TE_BASE 275;name=ppt;color=#41ab5d
10	feature	long_terminal_repeat	8056501	8057017	.	.	.	ID=LTR RIGHT 275-0;Parent=TE_BASE 275;name=ltr right;color=#f032e6
10	feature	long_terminal_repeat	8054510	8055026	.	.	.	ID=LTR LEFT 275-0;Parent=TE_BASE 275;name=ltr left;color=#f032e6
10	feature	nested_repeat	7928402	7936569	.	.	.	ID=TE_BASE 277;name=TE_BASE 277;annot=Class_I::LTR::Ty3/gypsy::chromovirus::Tekay;color=#a9a9a9
10	feature	repeat_fragment	7928402	7936569	.	.	.	ID=TE 277-0;Parent=TE_BASE 277;name=TE 277;color=#a9a9a9
10	feature	polypeptide_conserved_region	7930772	7930922	.	-	.	ID=DOMAIN 277-0-0;Parent=TE_BASE 277;annot=Class_I::LTR::Ty3/gypsy::chromovirus::Tekay CHR_tekay_Retrosor2a;name=CHD;color=#6a51a3
10	feature	polypeptide_conserved_region	7930985	7932014	.	-	.	ID=DOMAIN 277-1-0;Parent=TE_BASE 277;annot=Class_I::LTR::Ty3/gypsy::chromovirus::Tekay INT_del;name=INT;color=#b10026
10	feature	polypeptide_conserved_region	7932317	7932668	.	-	.	ID=DOMAIN 277-2-0;Parent=TE_BASE 277;annot=Class_I::LTR::Ty3/gypsy::chromovirus::Tekay RNaseH_del;name=RH;color=#fc4e2a
10	feature	polypeptide_conserved_region	7932803	7933475	.	-	.	ID=DOMAIN 277-3-0;Parent=TE_BASE 277;annot=Class_I::LTR::Ty3/gypsy::chromovirus::Tekay RT_del;name=RT;color=#feb24c
10	feature	long_terminal_repeat	7935309	7936569	.	.	.	ID=LTR LEFT 277-0;Parent=TE_BASE 277;name=ltr left;color=#f032e6
10	feature	long_terminal_repeat	7928402	7929843	.	.	.	ID=LTR RIGHT 277-0;Parent=TE_BASE 277;name=ltr right;color=#f032e6
10	feature	nested_repeat	7890777	7898180	.	.	.	ID=TE_BASE 279;name=TE_BASE 279;annot=Class_I::LTR::Ty3/gypsy::non-chromovirus::OTA::Ogre/Tat::Retand;color=#a9a9a9
10	feature	repeat_fragment	7890777	7898180	.	.	.	ID=TE 279-0;Parent=TE_BASE 279;name=TE 279;color=#a9a9a9
10	feature	polypeptide_conserved_region	7891522	7892569	.	-	.	ID=DOMAIN 279-0-0;Parent=TE_BASE 279;annot=Class_I::LTR::Ty3/gypsy::non-chromovirus::OTA::Ogre/Tat::Retand INT_tat;name=INT;color=#b10026
10	feature	polypeptide_conserved_region	7893037	7893715	.	-	.	ID=DOMAIN 279-1-0;Parent=TE_BASE 279;annot=Class_I::LTR::Ty3/gypsy::non-chromovirus::OTA::Ogre/Tat::Retand RT_tat;name=RT;color=#feb24c
10	feature	long_terminal_repeat	7897966	7898180	.	.	.	ID=LTR LEFT 279-0;Parent=TE_BASE 279;name=ltr left;color=#f032e6
10	feature	long_terminal_repeat	7890777	7890991	.	.	.	ID=LTR RIGHT 279-0;Parent=TE_BASE 279;name=ltr right;color=#f032e6
10	feature	nested_repeat	7873758	7880505	.	.	.	ID=TE_BASE 280;name=TE_BASE 280;annot=Class_I::LTR::Ty3/gypsy::chromovirus::Tekay;color=#a9a9a9
10	feature	repeat_fragment	7873758	7880505	.	.	.	ID=TE 280-0;Parent=TE_BASE 280;name=TE 280;color=#a9a9a9
10	feature	polypeptide_conserved_region	7876059	7876173	.	-	.	ID=DOMAIN 280-0-0;Parent=TE_BASE 280;annot=Class_I::LTR::Ty3/gypsy::chromovirus::Tekay CHR_tekay_Oryza;name=CHD;color=#6a51a3
10	feature	polypeptide_conserved_region	7876271	7877300	.	-	.	ID=DOMAIN 280-1-0;Parent=TE_BASE 280;annot=Class_I::LTR::Ty3/gypsy::chromovirus::Tekay INT_del;name=INT;color=#b10026
10	feature	polypeptide_conserved_region	7877603	7877954	.	-	.	ID=DOMAIN 280-2-0;Parent=TE_BASE 280;annot=Class_I::LTR::Ty3/gypsy::chromovirus::Tekay RNaseH_del;name=RH;color=#fc4e2a
10	feature	polypeptide_conserved_region	7878089	7878755	.	-	.	ID=DOMAIN 280-3-0;Parent=TE_BASE 280;annot=Class_I::LTR::Ty3/gypsy::chromovirus::Tekay RT_del;name=RT;color=#feb24c
10	feature	long_terminal_repeat	7879875	7880505	.	.	.	ID=LTR LEFT 280-0;Parent=TE_BASE 280;name=ltr left;color=#f032e6
10	feature	long_terminal_repeat	7873758	7874378	.	.	.	ID=LTR RIGHT 280-0;Parent=TE_BASE 280;name=ltr right;color=#f032e6
10	feature	nested_repeat	7856021	7865538	.	.	.	ID=TE_BASE 282;name=TE_BASE 282;annot=Class_I::LTR::Ty3/gypsy::chromovirus::Tekay;color=#a9a9a9
10	feature	repeat_fragment	7856021	7865538	.	.	.	ID=TE 282-0;Parent=TE_BASE 282;name=TE 282;color=#a9a9a9
10	feature	polypeptide_conserved_region	7858028	7858178	.	-	.	ID=DOMAIN 282-0-0;Parent=TE_BASE 282;annot=Class_I::LTR::Ty3/gypsy::chromovirus::Tekay CHR_tekay_Oryza;name=CHD;color=#6a51a3
10	feature	polypeptide_conserved_region	7858241	7859270	.	-	.	ID=DOMAIN 282-1-0;Parent=TE_BASE 282;annot=Class_I::LTR::Ty3/gypsy::chromovirus::Tekay INT_del;name=INT;color=#b10026
10	feature	polypeptide_conserved_region	7859539	7859851	.	-	.	ID=DOMAIN 282-2-0;Parent=TE_BASE 282;annot=Class_I::LTR::Ty3/gypsy::chromovirus::Tekay RNaseH_del;name=RH;color=#fc4e2a
10	feature	polypeptide_conserved_region	7860024	7860225	.	-	.	ID=DOMAIN 282-3-0;Parent=TE_BASE 282;annot=Class_I::LTR::Ty3/gypsy::chromovirus::Tekay RT_del;name=RT;color=#feb24c
10	feature	long_terminal_repeat	7865176	7865538	.	.	.	ID=LTR LEFT 282-0;Parent=TE_BASE 282;name=ltr left;color=#f032e6
10	feature	long_terminal_repeat	7856021	7856382	.	.	.	ID=LTR RIGHT 282-0;Parent=TE_BASE 282;name=ltr right;color=#f032e6
10	feature	nested_repeat	7832797	7844729	.	.	.	ID=TE_BASE 283;name=TE_BASE 283;annot=Class_I::LTR::Ty3/gypsy::non-chromovirus::OTA::Ogre/Tat::Retand;color=#a9a9a9
10	feature	repeat_fragment	7832797	7844729	.	.	.	ID=TE 283-0;Parent=TE_BASE 283;name=TE 283;color=#a9a9a9
10	feature	polypeptide_conserved_region	7834589	7834994	.	+	.	ID=DOMAIN 283-0-0;Parent=TE_BASE 283;annot=Class_I::LTR::Ty3/gypsy::non-chromovirus::OTA::Ogre/Tat::Retand GAG_tat;name=GAG;color=#225ea8
10	feature	polypeptide_conserved_region	7835488	7835710	.	+	.	ID=DOMAIN 283-1-0;Parent=TE_BASE 283;annot=Class_I::LTR::Ty3/gypsy::non-chromovirus::OTA::Ogre/Tat::Retand AP_tat;name=PROT;color=#ffeda0
10	feature	polypeptide_conserved_region	7837844	7838522	.	+	.	ID=DOMAIN 283-2-0;Parent=TE_BASE 283;annot=Class_I::LTR::Ty3/gypsy::non-chromovirus::OTA::Ogre/Tat::Retand RT_tat;name=RT;color=#feb24c
10	feature	polypeptide_conserved_region	7838657	7839023	.	+	.	ID=DOMAIN 283-3-0;Parent=TE_BASE 283;annot=Class_I::LTR::Ty3/gypsy::non-chromovirus::OTA::Ogre/Tat::Retand RNaseH_tat;name=RH;color=#fc4e2a
10	feature	polypeptide_conserved_region	7839083	7839446	.	+	.	ID=DOMAIN 283-4-0;Parent=TE_BASE 283;annot=Class_I::LTR::Ty3/gypsy::non-chromovirus::OTA::Ogre/Tat::Retand;name=aRH;color=#fc4e2a
10	feature	polypeptide_conserved_region	7839764	7840580	.	+	.	ID=DOMAIN 283-5-0;Parent=TE_BASE 283;annot=Class_I::LTR::Ty3/gypsy::non-chromovirus::OTA::Ogre/Tat::Retand INT_tat;name=INT;color=#b10026
10	feature	primer_binding_site	7833239	7833256	.	.	.	ID=PBS 283;Parent=TE_BASE 283;name=pbs;color=#c7e9c0
10	feature	RR_tract	7844243	7844257	.	.	.	ID=PPT 283;Parent=TE_BASE 283;name=ppt;color=#41ab5d
10	feature	long_terminal_repeat	7844291	7844729	.	.	.	ID=LTR RIGHT 283-0;Parent=TE_BASE 283;name=ltr right;color=#f032e6
10	feature	long_terminal_repeat	7832797	7833234	.	.	.	ID=LTR LEFT 283-0;Parent=TE_BASE 283;name=ltr left;color=#f032e6
10	feature	target_site_duplication	7832792	7832796	.	.	.	ID=TSR LEFT 283;Parent=TE_BASE 283;name=tsr left;color=#333333
10	feature	target_site_duplication	7844730	7844734	.	.	.	ID=TSR RIGHT 283;Parent=TE_BASE 283;name=tsr right;color=#333333
10	feature	nested_repeat	7796370	7827793	.	.	.	ID=TE_BASE 284;name=TE_BASE 284;annot=Class_I::LTR::Ty3/gypsy::chromovirus::Tekay;color=#a9a9a9
10	feature	repeat_fragment	7796370	7827793	.	.	.	ID=TE 284-0;Parent=TE_BASE 284;name=TE 284;color=#a9a9a9
10	feature	polypeptide_conserved_region	7797680	7798214	.	+	.	ID=DOMAIN 284-0-0;Parent=TE_BASE 284;annot=Class_I::LTR::Ty3/gypsy::chromovirus::Tekay INT_del;name=INT;color=#b10026
10	feature	polypeptide_conserved_region	7799075	7799225	.	+	.	ID=DOMAIN 284-1-0;Parent=TE_BASE 284;annot=Class_I::LTR::Ty3/gypsy::chromovirus::Tekay CHR_tekay_Oryza;name=CHD;color=#6a51a3
10	feature	long_terminal_repeat	7827030	7827793	.	.	.	ID=LTR RIGHT 284-0;Parent=TE_BASE 284;name=ltr right;color=#f032e6
10	feature	long_terminal_repeat	7796370	7797134	.	.	.	ID=LTR LEFT 284-0;Parent=TE_BASE 284;name=ltr left;color=#f032e6
10	feature	nested_repeat	7600467	7611762	.	.	.	ID=TE_BASE 289;name=TE_BASE 289;annot=Class_I::LTR::Ty3/gypsy::non-chromovirus::OTA::Ogre/Tat::Retand;color=#a9a9a9
10	feature	repeat_fragment	7600467	7611762	.	.	.	ID=TE 289-0;Parent=TE_BASE 289;name=TE 289;color=#a9a9a9
10	feature	polypeptide_conserved_region	7602260	7602959	.	+	.	ID=DOMAIN 289-0-0;Parent=TE_BASE 289;annot=Class_I::LTR::Ty3/gypsy::non-chromovirus::OTA::Ogre/Tat::Retand GAG_tat;name=GAG;color=#225ea8
10	feature	polypeptide_conserved_region	7603322	7603652	.	+	.	ID=DOMAIN 289-1-0;Parent=TE_BASE 289;annot=Class_I::LTR::Ty3/gypsy::non-chromovirus::OTA::Ogre/Tat::Retand AP_tat;name=PROT;color=#ffeda0
10	feature	polypeptide_conserved_region	7604087	7604765	.	+	.	ID=DOMAIN 289-2-0;Parent=TE_BASE 289;annot=Class_I::LTR::Ty3/gypsy::non-chromovirus::OTA::Ogre/Tat::Retand RT_tat;name=RT;color=#feb24c
10	feature	polypeptide_conserved_region	7604900	7605266	.	+	.	ID=DOMAIN 289-3-0;Parent=TE_BASE 289;annot=Class_I::LTR::Ty3/gypsy::non-chromovirus::OTA::Ogre/Tat::Retand RNaseH_tat;name=RH;color=#fc4e2a
10	feature	polypeptide_conserved_region	7605326	7605689	.	+	.	ID=DOMAIN 289-4-0;Parent=TE_BASE 289;annot=Class_I::LTR::Ty3/gypsy::non-chromovirus::OTA::Ogre/Tat::Retand;name=aRH;color=#fc4e2a
10	feature	polypeptide_conserved_region	7606007	7607039	.	+	.	ID=DOMAIN 289-5-0;Parent=TE_BASE 289;annot=Class_I::LTR::Ty3/gypsy::non-chromovirus::OTA::Ogre/Tat::Retand INT_tat;name=INT;color=#b10026
10	feature	primer_binding_site	7600914	7600928	.	.	.	ID=PBS 289;Parent=TE_BASE 289;name=pbs;color=#c7e9c0
10	feature	RR_tract	7611303	7611317	.	.	.	ID=PPT 289;Parent=TE_BASE 289;name=ppt;color=#41ab5d
10	feature	long_terminal_repeat	7611320	7611762	.	.	.	ID=LTR RIGHT 289-0;Parent=TE_BASE 289;name=ltr right;color=#f032e6
10	feature	long_terminal_repeat	7600467	7600909	.	.	.	ID=LTR LEFT 289-0;Parent=TE_BASE 289;name=ltr left;color=#f032e6
10	feature	target_site_duplication	7600462	7600466	.	.	.	ID=TSR LEFT 289;Parent=TE_BASE 289;name=tsr left;color=#333333
10	feature	target_site_duplication	7611763	7611767	.	.	.	ID=TSR RIGHT 289;Parent=TE_BASE 289;name=tsr right;color=#333333
10	feature	nested_repeat	7584333	7589456	.	.	.	ID=TE_BASE 290;name=TE_BASE 290;annot=Class_I::LTR::Ty3/gypsy::chromovirus::Reina;color=#a9a9a9
10	feature	repeat_fragment	7584333	7589456	.	.	.	ID=TE 290-0;Parent=TE_BASE 290;name=TE 290;color=#a9a9a9
10	feature	polypeptide_conserved_region	7584913	7585924	.	-	.	ID=DOMAIN 290-0-0;Parent=TE_BASE 290;annot=Class_I::LTR::Ty3/gypsy::chromovirus::Reina INT_reina;name=INT;color=#b10026
10	feature	polypeptide_conserved_region	7586167	7586515	.	-	.	ID=DOMAIN 290-1-0;Parent=TE_BASE 290;annot=Class_I::LTR::Ty3/gypsy::chromovirus::Reina RNaseH_reina;name=RH;color=#fc4e2a
10	feature	polypeptide_conserved_region	7586647	7587319	.	-	.	ID=DOMAIN 290-2-0;Parent=TE_BASE 290;annot=Class_I::LTR::Ty3/gypsy::chromovirus::Reina RT_reina;name=RT;color=#feb24c
10	feature	long_terminal_repeat	7589103	7589456	.	.	.	ID=LTR LEFT 290-0;Parent=TE_BASE 290;name=ltr left;color=#f032e6
10	feature	long_terminal_repeat	7584333	7584686	.	.	.	ID=LTR RIGHT 290-0;Parent=TE_BASE 290;name=ltr right;color=#f032e6
10	feature	target_site_duplication	7584329	7584332	.	.	.	ID=TSR RIGHT 290;Parent=TE_BASE 290;name=tsr right;color=#333333
10	feature	target_site_duplication	7589457	7589460	.	.	.	ID=TSR LEFT 290;Parent=TE_BASE 290;name=tsr left;color=#333333
10	feature	nested_repeat	7427535	7433816	.	.	.	ID=TE_BASE 292;name=TE_BASE 292;annot=Class_I::LTR::Ty1/copia::Ale;color=#a9a9a9
10	feature	repeat_fragment	7427535	7433816	.	.	.	ID=TE 292-0;Parent=TE_BASE 292;name=TE 292;color=#a9a9a9
10	feature	polypeptide_conserved_region	7427779	7428199	.	+	.	ID=DOMAIN 292-0-0;Parent=TE_BASE 292;annot=Class_I::LTR::Ty1/copia::Alesia GAG_retrofit;name=GAG;color=#225ea8
10	feature	polypeptide_conserved_region	7428821	7429004	.	+	.	ID=DOMAIN 292-1-0;Parent=TE_BASE 292;annot=Class_I::LTR::Ty1/copia::Alesia AP_retrofit;name=PROT;color=#ffeda0
10	feature	polypeptide_conserved_region	7429154	7429793	.	+	.	ID=DOMAIN 292-2-0;Parent=TE_BASE 292;annot=Class_I::LTR::Ty1/copia::Ale INT_retrofit;name=INT;color=#b10026
10	feature	polypeptide_conserved_region	7432273	7432870	.	+	.	ID=DOMAIN 292-3-0;Parent=TE_BASE 292;annot=Class_I::LTR::Ty1/copia::Ale RT_retrofit;name=RT;color=#feb24c
10	feature	polypeptide_conserved_region	7433164	7433569	.	+	.	ID=DOMAIN 292-4-0;Parent=TE_BASE 292;annot=Class_I::LTR::Ty1/copia::Ale RNaseH_retrofit;name=RH;color=#fc4e2a
10	feature	primer_binding_site	7427715	7427732	.	.	.	ID=PBS 292;Parent=TE_BASE 292;name=pbs;color=#c7e9c0
10	feature	RR_tract	7433625	7433639	.	.	.	ID=PPT 292;Parent=TE_BASE 292;name=ppt;color=#41ab5d
10	feature	long_terminal_repeat	7433639	7433816	.	.	.	ID=LTR RIGHT 292-0;Parent=TE_BASE 292;name=ltr right;color=#f032e6
10	feature	long_terminal_repeat	7427535	7427712	.	.	.	ID=LTR LEFT 292-0;Parent=TE_BASE 292;name=ltr left;color=#f032e6
10	feature	nested_repeat	7376387	7384027	.	.	.	ID=TE_BASE 293;name=TE_BASE 293;annot=Class_I::LTR::Ty3/gypsy::non-chromovirus::OTA::Ogre/Tat::Retand;color=#a9a9a9
10	feature	repeat_fragment	7376387	7384027	.	.	.	ID=TE 293-0;Parent=TE_BASE 293;name=TE 293;color=#a9a9a9
10	feature	polypeptide_conserved_region	7379223	7379553	.	+	.	ID=DOMAIN 293-0-0;Parent=TE_BASE 293;annot=Class_I::LTR::Ty3/gypsy::non-chromovirus::OTA::Ogre/Tat::Retand AP_tat;name=PROT;color=#ffeda0
10	feature	polypeptide_conserved_region	7379943	7380615	.	+	.	ID=DOMAIN 293-1-0;Parent=TE_BASE 293;annot=Class_I::LTR::Ty3/gypsy::non-chromovirus::OTA::Ogre/Tat::Retand RT_tat;name=RT;color=#feb24c
10	feature	polypeptide_conserved_region	7380831	7381119	.	+	.	ID=DOMAIN 293-2-0;Parent=TE_BASE 293;annot=Class_I::LTR::Ty3/gypsy::non-chromovirus::OTA::Ogre/Tat::Retand RNaseH_tat;name=RH;color=#fc4e2a
10	feature	polypeptide_conserved_region	7381167	7381527	.	+	.	ID=DOMAIN 293-3-0;Parent=TE_BASE 293;annot=Class_I::LTR::Ty3/gypsy::non-chromovirus::OTA::Ogre/Tat::Retand;name=aRH;color=#fc4e2a
10	feature	polypeptide_conserved_region	7381848	7382874	.	+	.	ID=DOMAIN 293-4-0;Parent=TE_BASE 293;annot=Class_I::LTR::Ty3/gypsy::non-chromovirus::OTA::Ogre/Tat::Retand INT_tat;name=INT;color=#b10026
10	feature	primer_binding_site	7376906	7376924	.	.	.	ID=PBS 293;Parent=TE_BASE 293;name=pbs;color=#c7e9c0
10	feature	RR_tract	7383431	7383445	.	.	.	ID=PPT 293;Parent=TE_BASE 293;name=ppt;color=#41ab5d
10	feature	long_terminal_repeat	7383516	7384027	.	.	.	ID=LTR RIGHT 293-0;Parent=TE_BASE 293;name=ltr right;color=#f032e6
10	feature	long_terminal_repeat	7376387	7376898	.	.	.	ID=LTR LEFT 293-0;Parent=TE_BASE 293;name=ltr left;color=#f032e6
10	feature	nested_repeat	7316908	7328856	.	.	.	ID=TE_BASE 296;name=TE_BASE 296;annot=Class_I::LTR::Ty3/gypsy::chromovirus::Tekay;color=#a9a9a9
10	feature	repeat_fragment	7316908	7328856	.	.	.	ID=TE 296-0;Parent=TE_BASE 296;name=TE 296;color=#a9a9a9
10	feature	polypeptide_conserved_region	7319942	7320092	.	-	.	ID=DOMAIN 296-0-0;Parent=TE_BASE 296;annot=Class_I::LTR::Ty3/gypsy::chromovirus::Tekay CHR_tekay_Retrosor2a;name=CHD;color=#6a51a3
10	feature	polypeptide_conserved_region	7320155	7321184	.	-	.	ID=DOMAIN 296-1-0;Parent=TE_BASE 296;annot=Class_I::LTR::Ty3/gypsy::chromovirus::Tekay INT_del;name=INT;color=#b10026
10	feature	polypeptide_conserved_region	7321487	7321832	.	-	.	ID=DOMAIN 296-2-0;Parent=TE_BASE 296;annot=Class_I::LTR::Ty3/gypsy::chromovirus::Tekay RNaseH_del;name=RH;color=#fc4e2a
10	feature	polypeptide_conserved_region	7321973	7322648	.	-	.	ID=DOMAIN 296-3-0;Parent=TE_BASE 296;annot=Class_I::LTR::Ty3/gypsy::chromovirus::Tekay RT_del;name=RT;color=#feb24c
10	feature	polypeptide_conserved_region	7322933	7323191	.	-	.	ID=DOMAIN 296-4-0;Parent=TE_BASE 296;annot=Class_I::LTR::Ty3/gypsy::chromovirus::Tekay AP_del;name=PROT;color=#ffeda0
10	feature	polypeptide_conserved_region	7323350	7324127	.	-	.	ID=DOMAIN 296-5-0;Parent=TE_BASE 296;annot=Class_I::LTR::Ty3/gypsy::chromovirus::Tekay GAG_del;name=GAG;color=#225ea8
10	feature	long_terminal_repeat	7325883	7328856	.	.	.	ID=LTR LEFT 296-0;Parent=TE_BASE 296;name=ltr left;color=#f032e6
10	feature	long_terminal_repeat	7316908	7319891	.	.	.	ID=LTR RIGHT 296-0;Parent=TE_BASE 296;name=ltr right;color=#f032e6
10	feature	target_site_duplication	7316903	7316907	.	.	.	ID=TSR RIGHT 296;Parent=TE_BASE 296;name=tsr right;color=#333333
10	feature	target_site_duplication	7328857	7328861	.	.	.	ID=TSR LEFT 296;Parent=TE_BASE 296;name=tsr left;color=#333333
10	feature	nested_repeat	7228446	7239746	.	.	.	ID=TE_BASE 300;name=TE_BASE 300;annot=Class_I::LTR::Ty3/gypsy::non-chromovirus::OTA::Ogre/Tat::Retand;color=#a9a9a9
10	feature	repeat_fragment	7228446	7239746	.	.	.	ID=TE 300-0;Parent=TE_BASE 300;name=TE 300;color=#a9a9a9
10	feature	polypeptide_conserved_region	7233152	7234184	.	-	.	ID=DOMAIN 300-0-0;Parent=TE_BASE 300;annot=Class_I::LTR::Ty3/gypsy::non-chromovirus::OTA::Ogre/Tat::Retand INT_tat;name=INT;color=#b10026
10	feature	polypeptide_conserved_region	7234511	7234874	.	-	.	ID=DOMAIN 300-1-0;Parent=TE_BASE 300;annot=Class_I::LTR::Ty3/gypsy::non-chromovirus::OTA::Ogre/Tat::Retand;name=aRH;color=#fc4e2a
10	feature	polypeptide_conserved_region	7234919	7235285	.	-	.	ID=DOMAIN 300-2-0;Parent=TE_BASE 300;annot=Class_I::LTR::Ty3/gypsy::non-chromovirus::OTA::Ogre/Tat::Retand RNaseH_tat;name=RH;color=#fc4e2a
10	feature	polypeptide_conserved_region	7235435	7236113	.	-	.	ID=DOMAIN 300-3-0;Parent=TE_BASE 300;annot=Class_I::LTR::Ty3/gypsy::non-chromovirus::OTA::Ogre/Tat::Retand RT_tat;name=RT;color=#feb24c
10	feature	polypeptide_conserved_region	7236548	7236878	.	-	.	ID=DOMAIN 300-4-0;Parent=TE_BASE 300;annot=Class_I::LTR::Ty3/gypsy::non-chromovirus::OTA::Ogre/Tat::Retand AP_tat;name=PROT;color=#ffeda0
10	feature	polypeptide_conserved_region	7237235	7237937	.	-	.	ID=DOMAIN 300-5-0;Parent=TE_BASE 300;annot=Class_I::LTR::Ty3/gypsy::non-chromovirus::OTA::Ogre/Tat::Retand GAG_tat;name=GAG;color=#225ea8
10	feature	long_terminal_repeat	7239305	7239746	.	.	.	ID=LTR LEFT 300-0;Parent=TE_BASE 300;name=ltr left;color=#f032e6
10	feature	long_terminal_repeat	7228446	7228887	.	.	.	ID=LTR RIGHT 300-0;Parent=TE_BASE 300;name=ltr right;color=#f032e6
10	feature	target_site_duplication	7228441	7228445	.	.	.	ID=TSR RIGHT 300;Parent=TE_BASE 300;name=tsr right;color=#333333
10	feature	target_site_duplication	7239747	7239751	.	.	.	ID=TSR LEFT 300;Parent=TE_BASE 300;name=tsr left;color=#333333
10	feature	nested_repeat	7157505	7167406	.	.	.	ID=TE_BASE 304;name=TE_BASE 304;annot=Class_I::LTR::Ty3/gypsy::chromovirus::Tekay;color=#a9a9a9
10	feature	repeat_fragment	7157505	7167406	.	.	.	ID=TE 304-0;Parent=TE_BASE 304;name=TE 304;color=#a9a9a9
10	feature	polypeptide_conserved_region	7162156	7162942	.	+	.	ID=DOMAIN 304-0-0;Parent=TE_BASE 304;annot=Class_I::LTR::Ty3/gypsy::chromovirus::Tekay GAG_del;name=GAG;color=#225ea8
10	feature	polypeptide_conserved_region	7163134	7163392	.	+	.	ID=DOMAIN 304-1-0;Parent=TE_BASE 304;annot=Class_I::LTR::Ty3/gypsy::chromovirus::Tekay AP_del;name=PROT;color=#ffeda0
10	feature	polypeptide_conserved_region	7163686	7164352	.	+	.	ID=DOMAIN 304-2-0;Parent=TE_BASE 304;annot=Class_I::LTR::Ty3/gypsy::chromovirus::Tekay RT_del;name=RT;color=#feb24c
10	feature	polypeptide_conserved_region	7164487	7164838	.	+	.	ID=DOMAIN 304-3-0;Parent=TE_BASE 304;annot=Class_I::LTR::Ty3/gypsy::chromovirus::Tekay RNaseH_del;name=RH;color=#fc4e2a
10	feature	polypeptide_conserved_region	7165141	7166170	.	+	.	ID=DOMAIN 304-4-0;Parent=TE_BASE 304;annot=Class_I::LTR::Ty3/gypsy::chromovirus::Tekay INT_del;name=INT;color=#b10026
10	feature	polypeptide_conserved_region	7166233	7166383	.	+	.	ID=DOMAIN 304-5-0;Parent=TE_BASE 304;annot=Class_I::LTR::Ty3/gypsy::chromovirus::Tekay CHR_tekay_Oryza;name=CHD;color=#6a51a3
10	feature	primer_binding_site	7158561	7158577	.	.	.	ID=PBS 304;Parent=TE_BASE 304;name=pbs;color=#c7e9c0
10	feature	long_terminal_repeat	7166433	7167406	.	.	.	ID=LTR RIGHT 304-0;Parent=TE_BASE 304;name=ltr right;color=#f032e6
10	feature	long_terminal_repeat	7157505	7158479	.	.	.	ID=LTR LEFT 304-0;Parent=TE_BASE 304;name=ltr left;color=#f032e6
10	feature	nested_repeat	7126749	7138831	.	.	.	ID=TE_BASE 305;name=TE_BASE 305;annot=Class_I::LTR::Ty3/gypsy::chromovirus::Tekay;color=#a9a9a9
10	feature	repeat_fragment	7126749	7138831	.	.	.	ID=TE 305-0;Parent=TE_BASE 305;name=TE 305;color=#a9a9a9
10	feature	polypeptide_conserved_region	7129954	7130104	.	-	.	ID=DOMAIN 305-0-0;Parent=TE_BASE 305;annot=Class_I::LTR::Ty3/gypsy::chromovirus::Tekay CHR_tekay_Oryza;name=CHD;color=#6a51a3
10	feature	polypeptide_conserved_region	7130167	7131196	.	-	.	ID=DOMAIN 305-1-0;Parent=TE_BASE 305;annot=Class_I::LTR::Ty3/gypsy::chromovirus::Tekay INT_del;name=INT;color=#b10026
10	feature	polypeptide_conserved_region	7131499	7131850	.	-	.	ID=DOMAIN 305-2-0;Parent=TE_BASE 305;annot=Class_I::LTR::Ty3/gypsy::chromovirus::Tekay RNaseH_del;name=RH;color=#fc4e2a
10	feature	polypeptide_conserved_region	7131985	7132651	.	-	.	ID=DOMAIN 305-3-0;Parent=TE_BASE 305;annot=Class_I::LTR::Ty3/gypsy::chromovirus::Tekay RT_del;name=RT;color=#feb24c
10	feature	polypeptide_conserved_region	7132945	7133203	.	-	.	ID=DOMAIN 305-4-0;Parent=TE_BASE 305;annot=Class_I::LTR::Ty3/gypsy::chromovirus::Tekay AP_del;name=PROT;color=#ffeda0
10	feature	polypeptide_conserved_region	7133710	7134181	.	-	.	ID=DOMAIN 305-5-0;Parent=TE_BASE 305;annot=Class_I::LTR::Ty3/gypsy::chromovirus::Tekay GAG_del;name=GAG;color=#225ea8
10	feature	primer_binding_site	7129925	7129944	.	.	.	ID=PBS 305;Parent=TE_BASE 305;name=ppt;color=#41ab5d
10	feature	RR_tract	7135587	7135601	.	.	.	ID=PPT 305;Parent=TE_BASE 305;name=pbs;color=#c7e9c0
10	feature	long_terminal_repeat	7135677	7138831	.	.	.	ID=LTR LEFT 305-0;Parent=TE_BASE 305;name=ltr left;color=#f032e6
10	feature	long_terminal_repeat	7126749	7129903	.	.	.	ID=LTR RIGHT 305-0;Parent=TE_BASE 305;name=ltr right;color=#f032e6
10	feature	target_site_duplication	7126744	7126748	.	.	.	ID=TSR RIGHT 305;Parent=TE_BASE 305;name=tsr right;color=#333333
10	feature	target_site_duplication	7138832	7138836	.	.	.	ID=TSR LEFT 305;Parent=TE_BASE 305;name=tsr left;color=#333333
10	feature	nested_repeat	7082821	7094915	.	.	.	ID=TE_BASE 306;name=TE_BASE 306;annot=Class_I::LTR::Ty3/gypsy::chromovirus::Tekay;color=#a9a9a9
10	feature	repeat_fragment	7082821	7094915	.	.	.	ID=TE 306-0;Parent=TE_BASE 306;name=TE 306;color=#a9a9a9
10	feature	polypeptide_conserved_region	7087477	7087948	.	+	.	ID=DOMAIN 306-0-0;Parent=TE_BASE 306;annot=Class_I::LTR::Ty3/gypsy::chromovirus::Tekay GAG_del;name=GAG;color=#225ea8
10	feature	polypeptide_conserved_region	7088455	7088713	.	+	.	ID=DOMAIN 306-1-0;Parent=TE_BASE 306;annot=Class_I::LTR::Ty3/gypsy::chromovirus::Tekay AP_del;name=PROT;color=#ffeda0
10	feature	polypeptide_conserved_region	7089007	7089673	.	+	.	ID=DOMAIN 306-2-0;Parent=TE_BASE 306;annot=Class_I::LTR::Ty3/gypsy::chromovirus::Tekay RT_del;name=RT;color=#feb24c
10	feature	polypeptide_conserved_region	7089808	7090159	.	+	.	ID=DOMAIN 306-3-0;Parent=TE_BASE 306;annot=Class_I::LTR::Ty3/gypsy::chromovirus::Tekay RNaseH_del;name=RH;color=#fc4e2a
10	feature	polypeptide_conserved_region	7090462	7091491	.	+	.	ID=DOMAIN 306-4-0;Parent=TE_BASE 306;annot=Class_I::LTR::Ty3/gypsy::chromovirus::Tekay INT_del;name=INT;color=#b10026
10	feature	polypeptide_conserved_region	7091554	7091704	.	+	.	ID=DOMAIN 306-5-0;Parent=TE_BASE 306;annot=Class_I::LTR::Ty3/gypsy::chromovirus::Tekay CHR_tekay_Oryza;name=CHD;color=#6a51a3
10	feature	long_terminal_repeat	7091754	7094915	.	.	.	ID=LTR RIGHT 306-0;Parent=TE_BASE 306;name=ltr right;color=#f032e6
10	feature	long_terminal_repeat	7082821	7085982	.	.	.	ID=LTR LEFT 306-0;Parent=TE_BASE 306;name=ltr left;color=#f032e6
10	feature	target_site_duplication	7082816	7082820	.	.	.	ID=TSR LEFT 306;Parent=TE_BASE 306;name=tsr left;color=#333333
10	feature	target_site_duplication	7094916	7094920	.	.	.	ID=TSR RIGHT 306;Parent=TE_BASE 306;name=tsr right;color=#333333
10	feature	nested_repeat	7069666	7081745	.	.	.	ID=TE_BASE 307;name=TE_BASE 307;annot=Class_I::LTR::Ty3/gypsy::chromovirus::Tekay;color=#a9a9a9
10	feature	repeat_fragment	7069666	7081745	.	.	.	ID=TE 307-0;Parent=TE_BASE 307;name=TE 307;color=#a9a9a9
10	feature	polypeptide_conserved_region	7074307	7075081	.	+	.	ID=DOMAIN 307-0-0;Parent=TE_BASE 307;annot=Class_I::LTR::Ty3/gypsy::chromovirus::Tekay GAG_del;name=GAG;color=#225ea8
10	feature	polypeptide_conserved_region	7075285	7075543	.	+	.	ID=DOMAIN 307-1-0;Parent=TE_BASE 307;annot=Class_I::LTR::Ty3/gypsy::chromovirus::Tekay AP_del;name=PROT;color=#ffeda0
10	feature	polypeptide_conserved_region	7075837	7076503	.	+	.	ID=DOMAIN 307-2-0;Parent=TE_BASE 307;annot=Class_I::LTR::Ty3/gypsy::chromovirus::Tekay RT_del;name=RT;color=#feb24c
10	feature	polypeptide_conserved_region	7076638	7076989	.	+	.	ID=DOMAIN 307-3-0;Parent=TE_BASE 307;annot=Class_I::LTR::Ty3/gypsy::chromovirus::Tekay RNaseH_del;name=RH;color=#fc4e2a
10	feature	polypeptide_conserved_region	7077292	7078321	.	+	.	ID=DOMAIN 307-4-0;Parent=TE_BASE 307;annot=Class_I::LTR::Ty3/gypsy::chromovirus::Tekay INT_del;name=INT;color=#b10026
10	feature	polypeptide_conserved_region	7078384	7078534	.	+	.	ID=DOMAIN 307-5-0;Parent=TE_BASE 307;annot=Class_I::LTR::Ty3/gypsy::chromovirus::Tekay CHR_tekay_Oryza;name=CHD;color=#6a51a3
10	feature	long_terminal_repeat	7078584	7081745	.	.	.	ID=LTR RIGHT 307-0;Parent=TE_BASE 307;name=ltr right;color=#f032e6
10	feature	long_terminal_repeat	7069666	7072828	.	.	.	ID=LTR LEFT 307-0;Parent=TE_BASE 307;name=ltr left;color=#f032e6
10	feature	target_site_duplication	7069661	7069665	.	.	.	ID=TSR LEFT 307;Parent=TE_BASE 307;name=tsr left;color=#333333
10	feature	target_site_duplication	7081746	7081750	.	.	.	ID=TSR RIGHT 307;Parent=TE_BASE 307;name=tsr right;color=#333333
10	feature	nested_repeat	7057758	7069636	.	.	.	ID=TE_BASE 308;name=TE_BASE 308;annot=Class_I::LTR::Ty3/gypsy::chromovirus::Tekay;color=#a9a9a9
10	feature	repeat_fragment	7057758	7069636	.	.	.	ID=TE 308-0;Parent=TE_BASE 308;name=TE 308;color=#a9a9a9
10	feature	polypeptide_conserved_region	7062409	7062880	.	+	.	ID=DOMAIN 308-0-0;Parent=TE_BASE 308;annot=Class_I::LTR::Ty3/gypsy::chromovirus::Tekay GAG_del;name=GAG;color=#225ea8
10	feature	polypeptide_conserved_region	7063387	7063645	.	+	.	ID=DOMAIN 308-1-0;Parent=TE_BASE 308;annot=Class_I::LTR::Ty3/gypsy::chromovirus::Tekay AP_del;name=PROT;color=#ffeda0
10	feature	polypeptide_conserved_region	7063939	7064605	.	+	.	ID=DOMAIN 308-2-0;Parent=TE_BASE 308;annot=Class_I::LTR::Ty3/gypsy::chromovirus::Tekay RT_del;name=RT;color=#feb24c
10	feature	polypeptide_conserved_region	7064740	7065091	.	+	.	ID=DOMAIN 308-3-0;Parent=TE_BASE 308;annot=Class_I::LTR::Ty3/gypsy::chromovirus::Tekay RNaseH_del;name=RH;color=#fc4e2a
10	feature	polypeptide_conserved_region	7065394	7066423	.	+	.	ID=DOMAIN 308-4-0;Parent=TE_BASE 308;annot=Class_I::LTR::Ty3/gypsy::chromovirus::Tekay INT_del;name=INT;color=#b10026
10	feature	polypeptide_conserved_region	7066486	7066636	.	+	.	ID=DOMAIN 308-5-0;Parent=TE_BASE 308;annot=Class_I::LTR::Ty3/gypsy::chromovirus::Tekay CHR_tekay_Oryza;name=CHD;color=#6a51a3
10	feature	primer_binding_site	7060750	7060769	.	.	.	ID=PBS 308;Parent=TE_BASE 308;name=pbs;color=#c7e9c0
10	feature	long_terminal_repeat	7066686	7069636	.	.	.	ID=LTR RIGHT 308-0;Parent=TE_BASE 308;name=ltr right;color=#f032e6
10	feature	long_terminal_repeat	7057758	7060702	.	.	.	ID=LTR LEFT 308-0;Parent=TE_BASE 308;name=ltr left;color=#f032e6
10	feature	nested_repeat	7034726	7047236	.	.	.	ID=TE_BASE 309;name=TE_BASE 309;annot=Class_I::LTR::Ty3/gypsy::chromovirus::Tekay;color=#a9a9a9
10	feature	repeat_fragment	7034726	7047236	.	.	.	ID=TE 309-0;Parent=TE_BASE 309;name=TE 309;color=#a9a9a9
10	feature	polypeptide_conserved_region	7040192	7040969	.	+	.	ID=DOMAIN 309-0-0;Parent=TE_BASE 309;annot=Class_I::LTR::Ty3/gypsy::chromovirus::Tekay GAG_del;name=GAG;color=#225ea8
10	feature	polypeptide_conserved_region	7041140	7041398	.	+	.	ID=DOMAIN 309-1-0;Parent=TE_BASE 309;annot=Class_I::LTR::Ty3/gypsy::chromovirus::Tekay AP_del;name=PROT;color=#ffeda0
10	feature	polypeptide_conserved_region	7041725	7042400	.	+	.	ID=DOMAIN 309-2-0;Parent=TE_BASE 309;annot=Class_I::LTR::Ty3/gypsy::chromovirus::Tekay RT_del;name=RT;color=#feb24c
10	feature	polypeptide_conserved_region	7042535	7042886	.	+	.	ID=DOMAIN 309-3-0;Parent=TE_BASE 309;annot=Class_I::LTR::Ty3/gypsy::chromovirus::Tekay RNaseH_del;name=RH;color=#fc4e2a
10	feature	polypeptide_conserved_region	7043189	7044218	.	+	.	ID=DOMAIN 309-4-0;Parent=TE_BASE 309;annot=Class_I::LTR::Ty3/gypsy::chromovirus::Tekay INT_del;name=INT;color=#b10026
10	feature	polypeptide_conserved_region	7044281	7044431	.	+	.	ID=DOMAIN 309-5-0;Parent=TE_BASE 309;annot=Class_I::LTR::Ty3/gypsy::chromovirus::Tekay CHR_tekay_Retrosor2a;name=CHD;color=#6a51a3
10	feature	primer_binding_site	7037517	7037536	.	.	.	ID=PBS 309;Parent=TE_BASE 309;name=pbs;color=#c7e9c0
10	feature	long_terminal_repeat	7044481	7047236	.	.	.	ID=LTR RIGHT 309-0;Parent=TE_BASE 309;name=ltr right;color=#f032e6
10	feature	long_terminal_repeat	7034726	7037481	.	.	.	ID=LTR LEFT 309-0;Parent=TE_BASE 309;name=ltr left;color=#f032e6
10	feature	nested_repeat	6963322	6972658	.	.	.	ID=TE_BASE 310;name=TE_BASE 310;annot=Class_I::LTR::Ty3/gypsy::chromovirus::Tekay;color=#a9a9a9
10	feature	repeat_fragment	6963322	6972658	.	.	.	ID=TE 310-0;Parent=TE_BASE 310;name=TE 310;color=#a9a9a9
10	feature	polypeptide_conserved_region	6966324	6966612	.	-	.	ID=DOMAIN 310-0-0;Parent=TE_BASE 310;annot=Class_I::LTR::Ty3/gypsy::chromovirus::Tekay INT_del;name=INT;color=#b10026
10	feature	polypeptide_conserved_region	6967054	6967405	.	-	.	ID=DOMAIN 310-1-0;Parent=TE_BASE 310;annot=Class_I::LTR::Ty3/gypsy::chromovirus::Tekay RNaseH_del;name=RH;color=#fc4e2a
10	feature	polypeptide_conserved_region	6967540	6968215	.	-	.	ID=DOMAIN 310-2-0;Parent=TE_BASE 310;annot=Class_I::LTR::Ty3/gypsy::chromovirus::Tekay RT_del;name=RT;color=#feb24c
10	feature	polypeptide_conserved_region	6968500	6968758	.	-	.	ID=DOMAIN 310-3-0;Parent=TE_BASE 310;annot=Class_I::LTR::Ty3/gypsy::chromovirus::Tekay AP_del;name=PROT;color=#ffeda0
10	feature	polypeptide_conserved_region	6968917	6969682	.	-	.	ID=DOMAIN 310-4-0;Parent=TE_BASE 310;annot=Class_I::LTR::Ty3/gypsy::chromovirus::Tekay GAG_del;name=GAG;color=#225ea8
10	feature	long_terminal_repeat	6971463	6972658	.	.	.	ID=LTR LEFT 310-0;Parent=TE_BASE 310;name=ltr left;color=#f032e6
10	feature	long_terminal_repeat	6963322	6964513	.	.	.	ID=LTR RIGHT 310-0;Parent=TE_BASE 310;name=ltr right;color=#f032e6
10	feature	nested_repeat	6827785	6856992	.	.	.	ID=TE_BASE 312;name=TE_BASE 312;annot=Class_I::LTR::Ty3/gypsy::non-chromovirus::OTA::Ogre/Tat::Retand;color=#a9a9a9
10	feature	repeat_fragment	6827785	6856992	.	.	.	ID=TE 312-0;Parent=TE_BASE 312;name=TE 312;color=#a9a9a9
10	feature	polypeptide_conserved_region	6828721	6829399	.	+	.	ID=DOMAIN 312-0-0;Parent=TE_BASE 312;annot=Class_I::LTR::Ty3/gypsy::non-chromovirus::OTA::Ogre/Tat::Retand RT_tat;name=RT;color=#feb24c
10	feature	polypeptide_conserved_region	6829534	6829900	.	+	.	ID=DOMAIN 312-1-0;Parent=TE_BASE 312;annot=Class_I::LTR::Ty3/gypsy::non-chromovirus::OTA::Ogre/Tat::Retand RNaseH_tat;name=RH;color=#fc4e2a
10	feature	polypeptide_conserved_region	6829960	6830323	.	+	.	ID=DOMAIN 312-2-0;Parent=TE_BASE 312;annot=Class_I::LTR::Ty3/gypsy::non-chromovirus::OTA::Ogre/Tat::Retand;name=aRH;color=#fc4e2a
10	feature	polypeptide_conserved_region	6830641	6831673	.	+	.	ID=DOMAIN 312-3-0;Parent=TE_BASE 312;annot=Class_I::LTR::Ty3/gypsy::non-chromovirus::OTA::Ogre/Tat::Retand INT_tat;name=INT;color=#b10026
10	feature	primer_binding_site	6828275	6828295	.	.	.	ID=PBS 312;Parent=TE_BASE 312;name=pbs;color=#c7e9c0
10	feature	RR_tract	6856558	6856572	.	.	.	ID=PPT 312;Parent=TE_BASE 312;name=ppt;color=#41ab5d
10	feature	long_terminal_repeat	6856572	6856992	.	.	.	ID=LTR RIGHT 312-0;Parent=TE_BASE 312;name=ltr right;color=#f032e6
10	feature	long_terminal_repeat	6827785	6828205	.	.	.	ID=LTR LEFT 312-0;Parent=TE_BASE 312;name=ltr left;color=#f032e6
10	feature	nested_repeat	6801608	6812928	.	.	.	ID=TE_BASE 314;name=TE_BASE 314;annot=Class_I::LTR::Ty3/gypsy::non-chromovirus::OTA::Ogre/Tat::Retand;color=#a9a9a9
10	feature	repeat_fragment	6801608	6812928	.	.	.	ID=TE 314-0;Parent=TE_BASE 314;name=TE 314;color=#a9a9a9
10	feature	polypeptide_conserved_region	6806355	6807387	.	-	.	ID=DOMAIN 314-0-0;Parent=TE_BASE 314;annot=Class_I::LTR::Ty3/gypsy::non-chromovirus::OTA::Ogre/Tat::Retand INT_tat;name=INT;color=#b10026
10	feature	polypeptide_conserved_region	6807714	6808077	.	-	.	ID=DOMAIN 314-1-0;Parent=TE_BASE 314;annot=Class_I::LTR::Ty3/gypsy::non-chromovirus::OTA::Ogre/Tat::Retand;name=aRH;color=#fc4e2a
10	feature	polypeptide_conserved_region	6808122	6808488	.	-	.	ID=DOMAIN 314-2-0;Parent=TE_BASE 314;annot=Class_I::LTR::Ty3/gypsy::non-chromovirus::OTA::Ogre/Tat::Retand RNaseH_tat;name=RH;color=#fc4e2a
10	feature	polypeptide_conserved_region	6808859	6809315	.	-	.	ID=DOMAIN 314-3-0;Parent=TE_BASE 314;annot=Class_I::LTR::Ty3/gypsy::non-chromovirus::OTA::Ogre/Tat::Retand RT_tat;name=RT;color=#feb24c
10	feature	polypeptide_conserved_region	6809750	6810080	.	-	.	ID=DOMAIN 314-4-0;Parent=TE_BASE 314;annot=Class_I::LTR::Ty3/gypsy::non-chromovirus::OTA::Ogre/Tat::Retand AP_tat;name=PROT;color=#ffeda0
10	feature	polypeptide_conserved_region	6810437	6811136	.	-	.	ID=DOMAIN 314-5-0;Parent=TE_BASE 314;annot=Class_I::LTR::Ty3/gypsy::non-chromovirus::OTA::Ogre/Tat::Retand GAG_tat;name=GAG;color=#225ea8
10	feature	long_terminal_repeat	6812486	6812928	.	.	.	ID=LTR LEFT 314-0;Parent=TE_BASE 314;name=ltr left;color=#f032e6
10	feature	long_terminal_repeat	6801608	6802050	.	.	.	ID=LTR RIGHT 314-0;Parent=TE_BASE 314;name=ltr right;color=#f032e6
10	feature	target_site_duplication	6801603	6801607	.	.	.	ID=TSR RIGHT 314;Parent=TE_BASE 314;name=tsr right;color=#333333
10	feature	target_site_duplication	6812929	6812933	.	.	.	ID=TSR LEFT 314;Parent=TE_BASE 314;name=tsr left;color=#333333
10	feature	nested_repeat	6762025	6774002	.	.	.	ID=TE_BASE 315;name=TE_BASE 315;annot=Class_I::LTR::Ty3/gypsy::chromovirus::Tekay;color=#a9a9a9
10	feature	repeat_fragment	6762025	6774002	.	.	.	ID=TE 315-0;Parent=TE_BASE 315;name=TE 315;color=#a9a9a9
10	feature	polypeptide_conserved_region	6766771	6767530	.	+	.	ID=DOMAIN 315-0-0;Parent=TE_BASE 315;annot=Class_I::LTR::Ty3/gypsy::chromovirus::Tekay GAG_del;name=GAG;color=#225ea8
10	feature	polypeptide_conserved_region	6767713	6767971	.	+	.	ID=DOMAIN 315-1-0;Parent=TE_BASE 315;annot=Class_I::LTR::Ty3/gypsy::chromovirus::Tekay AP_del;name=PROT;color=#ffeda0
10	feature	polypeptide_conserved_region	6768294	6768930	.	+	.	ID=DOMAIN 315-2-0;Parent=TE_BASE 315;annot=Class_I::LTR::Ty3/gypsy::chromovirus::Tekay RT_del;name=RT;color=#feb24c
10	feature	polypeptide_conserved_region	6769071	6769416	.	+	.	ID=DOMAIN 315-3-0;Parent=TE_BASE 315;annot=Class_I::LTR::Ty3/gypsy::chromovirus::Tekay RNaseH_del;name=RH;color=#fc4e2a
10	feature	polypeptide_conserved_region	6769719	6770748	.	+	.	ID=DOMAIN 315-4-0;Parent=TE_BASE 315;annot=Class_I::LTR::Ty3/gypsy::chromovirus::Tekay INT_del;name=INT;color=#b10026
10	feature	polypeptide_conserved_region	6770811	6770961	.	+	.	ID=DOMAIN 315-5-0;Parent=TE_BASE 315;annot=Class_I::LTR::Ty3/gypsy::chromovirus::Tekay CHR_tekay_Retrosor2a;name=CHD;color=#6a51a3
10	feature	primer_binding_site	6765025	6765043	.	.	.	ID=PBS 315;Parent=TE_BASE 315;name=pbs;color=#c7e9c0
10	feature	long_terminal_repeat	6771010	6774002	.	.	.	ID=LTR RIGHT 315-0;Parent=TE_BASE 315;name=ltr right;color=#f032e6
10	feature	long_terminal_repeat	6762025	6765019	.	.	.	ID=LTR LEFT 315-0;Parent=TE_BASE 315;name=ltr left;color=#f032e6
10	feature	target_site_duplication	6762020	6762024	.	.	.	ID=TSR LEFT 315;Parent=TE_BASE 315;name=tsr left;color=#333333
10	feature	target_site_duplication	6774003	6774007	.	.	.	ID=TSR RIGHT 315;Parent=TE_BASE 315;name=tsr right;color=#333333
10	feature	nested_repeat	6674748	6687634	.	.	.	ID=TE_BASE 317;name=TE_BASE 317;annot=Class_I::LTR::Ty3/gypsy::non-chromovirus::OTA::Ogre/Tat::Retand;color=#a9a9a9
10	feature	repeat_fragment	6674748	6687634	.	.	.	ID=TE 317-0;Parent=TE_BASE 317;name=TE 317;color=#a9a9a9
10	feature	polypeptide_conserved_region	6680347	6681382	.	-	.	ID=DOMAIN 317-0-0;Parent=TE_BASE 317;annot=Class_I::LTR::Ty3/gypsy::non-chromovirus::OTA::Ogre/Tat::Retand INT_tat;name=INT;color=#b10026
10	feature	polypeptide_conserved_region	6681760	6682123	.	-	.	ID=DOMAIN 317-1-0;Parent=TE_BASE 317;annot=Class_I::LTR::Ty3/gypsy::non-chromovirus::OTA::Ogre/Tat::Retand;name=aRH;color=#fc4e2a
10	feature	polypeptide_conserved_region	6682198	6682507	.	-	.	ID=DOMAIN 317-2-0;Parent=TE_BASE 317;annot=Class_I::LTR::Ty3/gypsy::non-chromovirus::OTA::Ogre/Tat::Retand RNaseH_tat;name=RH;color=#fc4e2a
10	feature	polypeptide_conserved_region	6683200	6683878	.	-	.	ID=DOMAIN 317-3-0;Parent=TE_BASE 317;annot=Class_I::LTR::Ty3/gypsy::non-chromovirus::OTA::Ogre/Tat::Retand RT_tat;name=RT;color=#feb24c
10	feature	polypeptide_conserved_region	6684289	6684616	.	-	.	ID=DOMAIN 317-4-0;Parent=TE_BASE 317;annot=Class_I::LTR::Ty3/gypsy::non-chromovirus::OTA::Ogre/Tat::Retand AP_tat;name=PROT;color=#ffeda0
10	feature	polypeptide_conserved_region	6685372	6685789	.	-	.	ID=DOMAIN 317-5-0;Parent=TE_BASE 317;annot=Class_I::LTR::Ty3/gypsy::non-chromovirus::OTA::Ogre/Tat::Retand GAG_tat;name=GAG;color=#225ea8
10	feature	long_terminal_repeat	6686579	6687634	.	.	.	ID=LTR LEFT 317-0;Parent=TE_BASE 317;name=ltr left;color=#f032e6
10	feature	long_terminal_repeat	6674748	6675813	.	.	.	ID=LTR RIGHT 317-0;Parent=TE_BASE 317;name=ltr right;color=#f032e6
10	feature	target_site_duplication	6674743	6674747	.	.	.	ID=TSR RIGHT 317;Parent=TE_BASE 317;name=tsr right;color=#333333
10	feature	target_site_duplication	6687635	6687639	.	.	.	ID=TSR LEFT 317;Parent=TE_BASE 317;name=tsr left;color=#333333
10	feature	nested_repeat	6655952	6671328	.	.	.	ID=TE_BASE 318;name=TE_BASE 318;annot=Class_I::LTR::Ty3/gypsy::chromovirus::Tekay;color=#a9a9a9
10	feature	repeat_fragment	6655952	6671328	.	.	.	ID=TE 318-0;Parent=TE_BASE 318;name=TE 318;color=#a9a9a9
10	feature	polypeptide_conserved_region	6665170	6666205	.	-	.	ID=DOMAIN 318-0-0;Parent=TE_BASE 318;annot=Class_I::LTR::Ty3/gypsy::non-chromovirus::OTA::Ogre/Tat::Retand INT_tat;name=INT;color=#b10026
10	feature	polypeptide_conserved_region	6666306	6666582	.	-	.	ID=DOMAIN 318-1-0;Parent=TE_BASE 318;annot=Class_I::LTR::Ty3/gypsy::chromovirus::Tekay GAG_del;name=GAG;color=#225ea8
10	feature	primer_binding_site	6656194	6656210	.	.	.	ID=PBS 318;Parent=TE_BASE 318;name=ppt;color=#41ab5d
10	feature	RR_tract	6671129	6671143	.	.	.	ID=PPT 318;Parent=TE_BASE 318;name=pbs;color=#c7e9c0
10	feature	long_terminal_repeat	6671146	6671328	.	.	.	ID=LTR LEFT 318-0;Parent=TE_BASE 318;name=ltr left;color=#f032e6
10	feature	long_terminal_repeat	6655952	6656134	.	.	.	ID=LTR RIGHT 318-0;Parent=TE_BASE 318;name=ltr right;color=#f032e6
10	feature	nested_repeat	6621833	6637438	.	.	.	ID=TE_BASE 319;name=TE_BASE 319;annot=Class_I::LTR::Ty3/gypsy::non-chromovirus::OTA::Ogre/Tat::Retand;color=#a9a9a9
10	feature	repeat_fragment	6621833	6637438	.	.	.	ID=TE 319-0;Parent=TE_BASE 319;name=TE 319;color=#a9a9a9
10	feature	polypeptide_conserved_region	6627551	6628271	.	+	.	ID=DOMAIN 319-0-0;Parent=TE_BASE 319;annot=Class_I::LTR::Ty3/gypsy::non-chromovirus::OTA::Ogre/Tat::Retand GAG_tat;name=GAG;color=#225ea8
10	feature	polypeptide_conserved_region	6628721	6629051	.	+	.	ID=DOMAIN 319-1-0;Parent=TE_BASE 319;annot=Class_I::LTR::Ty3/gypsy::non-chromovirus::OTA::Ogre/Tat::Retand AP_tat;name=PROT;color=#ffeda0
10	feature	polypeptide_conserved_region	6629562	6630105	.	+	.	ID=DOMAIN 319-2-0;Parent=TE_BASE 319;annot=Class_I::LTR::Ty3/gypsy::non-chromovirus::OTA::Ogre/Tat::Retand RT_tat;name=RT;color=#feb24c
10	feature	polypeptide_conserved_region	6630321	6630609	.	+	.	ID=DOMAIN 319-3-0;Parent=TE_BASE 319;annot=Class_I::LTR::Ty3/gypsy::non-chromovirus::OTA::Ogre/Tat::Retand RNaseH_tat;name=RH;color=#fc4e2a
10	feature	polypeptide_conserved_region	6630654	6631017	.	+	.	ID=DOMAIN 319-4-0;Parent=TE_BASE 319;annot=Class_I::LTR::Ty3/gypsy::non-chromovirus::OTA::Ogre/Tat::Retand;name=aRH;color=#fc4e2a
10	feature	polypeptide_conserved_region	6631338	6632178	.	+	.	ID=DOMAIN 319-5-0;Parent=TE_BASE 319;annot=Class_I::LTR::Ty3/gypsy::non-chromovirus::OTA::Ogre/Tat::Retand INT_tat;name=INT;color=#b10026
10	feature	primer_binding_site	6622355	6622373	.	.	.	ID=PBS 319;Parent=TE_BASE 319;name=pbs;color=#c7e9c0
10	feature	RR_tract	6636837	6636851	.	.	.	ID=PPT 319;Parent=TE_BASE 319;name=ppt;color=#41ab5d
10	feature	long_terminal_repeat	6636922	6637438	.	.	.	ID=LTR RIGHT 319-0;Parent=TE_BASE 319;name=ltr right;color=#f032e6
10	feature	long_terminal_repeat	6621833	6622350	.	.	.	ID=LTR LEFT 319-0;Parent=TE_BASE 319;name=ltr left;color=#f032e6
10	feature	target_site_duplication	6621828	6621832	.	.	.	ID=TSR LEFT 319;Parent=TE_BASE 319;name=tsr left;color=#333333
10	feature	target_site_duplication	6637439	6637443	.	.	.	ID=TSR RIGHT 319;Parent=TE_BASE 319;name=tsr right;color=#333333
10	feature	nested_repeat	6606723	6621041	.	.	.	ID=TE_BASE 320;name=TE_BASE 320;annot=Class_I::LTR::Ty3/gypsy::non-chromovirus::OTA::Ogre/Tat::Retand;color=#a9a9a9
10	feature	repeat_fragment	6606723	6621041	.	.	.	ID=TE 320-0;Parent=TE_BASE 320;name=TE 320;color=#a9a9a9
10	feature	polypeptide_conserved_region	6611683	6612247	.	+	.	ID=DOMAIN 320-0-0;Parent=TE_BASE 320;annot=Class_I::LTR::Ty3/gypsy::non-chromovirus::OTA::Ogre/Tat::Retand GAG_tat;name=GAG;color=#225ea8
10	feature	polypeptide_conserved_region	6612613	6612943	.	+	.	ID=DOMAIN 320-1-0;Parent=TE_BASE 320;annot=Class_I::LTR::Ty3/gypsy::non-chromovirus::OTA::Ogre/Tat::Retand AP_tat;name=PROT;color=#ffeda0
10	feature	polypeptide_conserved_region	6613378	6614056	.	+	.	ID=DOMAIN 320-2-0;Parent=TE_BASE 320;annot=Class_I::LTR::Ty3/gypsy::non-chromovirus::OTA::Ogre/Tat::Retand RT_tat;name=RT;color=#feb24c
10	feature	polypeptide_conserved_region	6614251	6614560	.	+	.	ID=DOMAIN 320-3-0;Parent=TE_BASE 320;annot=Class_I::LTR::Ty3/gypsy::non-chromovirus::OTA::Ogre/Tat::Retand RNaseH_tat;name=RH;color=#fc4e2a
10	feature	polypeptide_conserved_region	6614617	6614980	.	+	.	ID=DOMAIN 320-4-0;Parent=TE_BASE 320;annot=Class_I::LTR::Ty3/gypsy::non-chromovirus::OTA::Ogre/Tat::Retand;name=aRH;color=#fc4e2a
10	feature	polypeptide_conserved_region	6615363	6616209	.	+	.	ID=DOMAIN 320-5-0;Parent=TE_BASE 320;annot=Class_I::LTR::Ty3/gypsy::non-chromovirus::OTA::Ogre/Tat::Retand INT_tat;name=INT;color=#b10026
10	feature	primer_binding_site	6607170	6607185	.	.	.	ID=PBS 320;Parent=TE_BASE 320;name=pbs;color=#c7e9c0
10	feature	RR_tract	6620519	6620533	.	.	.	ID=PPT 320;Parent=TE_BASE 320;name=ppt;color=#41ab5d
10	feature	long_terminal_repeat	6620601	6621041	.	.	.	ID=LTR RIGHT 320-0;Parent=TE_BASE 320;name=ltr right;color=#f032e6
10	feature	long_terminal_repeat	6606723	6607165	.	.	.	ID=LTR LEFT 320-0;Parent=TE_BASE 320;name=ltr left;color=#f032e6
10	feature	target_site_duplication	6606718	6606722	.	.	.	ID=TSR LEFT 320;Parent=TE_BASE 320;name=tsr left;color=#333333
10	feature	target_site_duplication	6621042	6621046	.	.	.	ID=TSR RIGHT 320;Parent=TE_BASE 320;name=tsr right;color=#333333
10	feature	nested_repeat	6524357	6529599	.	.	.	ID=TE_BASE 321;name=TE_BASE 321;annot=Class_I::LTR::Ty3/gypsy::chromovirus::CRM;color=#a9a9a9
10	feature	repeat_fragment	6524357	6529599	.	.	.	ID=TE 321-0;Parent=TE_BASE 321;name=TE 321;color=#a9a9a9
10	feature	polypeptide_conserved_region	6527686	6527932	.	+	.	ID=DOMAIN 321-0-0;Parent=TE_BASE 321;annot=Class_I::LTR::Ty3/gypsy::chromovirus::CRM AP_crm;name=PROT;color=#ffeda0
10	feature	primer_binding_site	6524948	6524970	.	.	.	ID=PBS 321;Parent=TE_BASE 321;name=pbs;color=#c7e9c0
10	feature	RR_tract	6529022	6529036	.	.	.	ID=PPT 321;Parent=TE_BASE 321;name=ppt;color=#41ab5d
10	feature	long_terminal_repeat	6529036	6529599	.	.	.	ID=LTR RIGHT 321-0;Parent=TE_BASE 321;name=ltr right;color=#f032e6
10	feature	long_terminal_repeat	6524357	6524919	.	.	.	ID=LTR LEFT 321-0;Parent=TE_BASE 321;name=ltr left;color=#f032e6
10	feature	nested_repeat	6464990	6474102	.	.	.	ID=TE_BASE 322;name=TE_BASE 322;annot=Class_I::LTR::Ty3/gypsy::chromovirus::Tekay;color=#a9a9a9
10	feature	repeat_fragment	6464990	6474102	.	.	.	ID=TE 322-0;Parent=TE_BASE 322;name=TE 322;color=#a9a9a9
10	feature	polypeptide_conserved_region	6469427	6470186	.	+	.	ID=DOMAIN 322-0-0;Parent=TE_BASE 322;annot=Class_I::LTR::Ty3/gypsy::chromovirus::Tekay GAG_del;name=GAG;color=#225ea8
10	feature	polypeptide_conserved_region	6470369	6470627	.	+	.	ID=DOMAIN 322-1-0;Parent=TE_BASE 322;annot=Class_I::LTR::Ty3/gypsy::chromovirus::Tekay AP_del;name=PROT;color=#ffeda0
10	feature	polypeptide_conserved_region	6470912	6471587	.	+	.	ID=DOMAIN 322-2-0;Parent=TE_BASE 322;annot=Class_I::LTR::Ty3/gypsy::chromovirus::Tekay RT_del;name=RT;color=#feb24c
10	feature	polypeptide_conserved_region	6471728	6472073	.	+	.	ID=DOMAIN 322-3-0;Parent=TE_BASE 322;annot=Class_I::LTR::Ty3/gypsy::chromovirus::Tekay RNaseH_del;name=RH;color=#fc4e2a
10	feature	polypeptide_conserved_region	6472376	6473405	.	+	.	ID=DOMAIN 322-4-0;Parent=TE_BASE 322;annot=Class_I::LTR::Ty3/gypsy::chromovirus::Tekay INT_del;name=INT;color=#b10026
10	feature	polypeptide_conserved_region	6473468	6473618	.	+	.	ID=DOMAIN 322-5-0;Parent=TE_BASE 322;annot=Class_I::LTR::Ty3/gypsy::chromovirus::Tekay CHR_tekay_Retrosor2a;name=CHD;color=#6a51a3
10	feature	RR_tract	6473913	6473927	.	.	.	ID=PPT 322;Parent=TE_BASE 322;name=ppt;color=#41ab5d
10	feature	long_terminal_repeat	6473974	6474102	.	.	.	ID=LTR RIGHT 322-0;Parent=TE_BASE 322;name=ltr right;color=#f032e6
10	feature	long_terminal_repeat	6464990	6465118	.	.	.	ID=LTR LEFT 322-0;Parent=TE_BASE 322;name=ltr left;color=#f032e6
10	feature	nested_repeat	6454967	6464482	.	.	.	ID=TE_BASE 323;name=TE_BASE 323;annot=Class_I::LTR::Ty3/gypsy::chromovirus::Tekay;color=#a9a9a9
10	feature	repeat_fragment	6454967	6464482	.	.	.	ID=TE 323-0;Parent=TE_BASE 323;name=TE 323;color=#a9a9a9
10	feature	polypeptide_conserved_region	6459616	6460087	.	+	.	ID=DOMAIN 323-0-0;Parent=TE_BASE 323;annot=Class_I::LTR::Ty3/gypsy::chromovirus::Tekay GAG_del;name=GAG;color=#225ea8
10	feature	polypeptide_conserved_region	6460597	6460855	.	+	.	ID=DOMAIN 323-1-0;Parent=TE_BASE 323;annot=Class_I::LTR::Ty3/gypsy::chromovirus::Tekay AP_del;name=PROT;color=#ffeda0
10	feature	polypeptide_conserved_region	6461149	6461815	.	+	.	ID=DOMAIN 323-2-0;Parent=TE_BASE 323;annot=Class_I::LTR::Ty3/gypsy::chromovirus::Tekay RT_del;name=RT;color=#feb24c
10	feature	polypeptide_conserved_region	6461950	6462301	.	+	.	ID=DOMAIN 323-3-0;Parent=TE_BASE 323;annot=Class_I::LTR::Ty3/gypsy::chromovirus::Tekay RNaseH_del;name=RH;color=#fc4e2a
10	feature	polypeptide_conserved_region	6462604	6463633	.	+	.	ID=DOMAIN 323-4-0;Parent=TE_BASE 323;annot=Class_I::LTR::Ty3/gypsy::chromovirus::Tekay INT_del;name=INT;color=#b10026
10	feature	polypeptide_conserved_region	6463696	6463846	.	+	.	ID=DOMAIN 323-5-0;Parent=TE_BASE 323;annot=Class_I::LTR::Ty3/gypsy::chromovirus::Tekay CHR_tekay_Oryza;name=CHD;color=#6a51a3
10	feature	long_terminal_repeat	6463896	6464482	.	.	.	ID=LTR RIGHT 323-0;Parent=TE_BASE 323;name=ltr right;color=#f032e6
10	feature	long_terminal_repeat	6454967	6455553	.	.	.	ID=LTR LEFT 323-0;Parent=TE_BASE 323;name=ltr left;color=#f032e6
10	feature	nested_repeat	6435886	6447955	.	.	.	ID=TE_BASE 324;name=TE_BASE 324;annot=Class_I::LTR::Ty3/gypsy::chromovirus::Tekay;color=#a9a9a9
10	feature	repeat_fragment	6435886	6447955	.	.	.	ID=TE 324-0;Parent=TE_BASE 324;name=TE 324;color=#a9a9a9
10	feature	polypeptide_conserved_region	6440535	6441006	.	+	.	ID=DOMAIN 324-0-0;Parent=TE_BASE 324;annot=Class_I::LTR::Ty3/gypsy::chromovirus::Tekay GAG_del;name=GAG;color=#225ea8
10	feature	polypeptide_conserved_region	6441507	6441765	.	+	.	ID=DOMAIN 324-1-0;Parent=TE_BASE 324;annot=Class_I::LTR::Ty3/gypsy::chromovirus::Tekay AP_del;name=PROT;color=#ffeda0
10	feature	polypeptide_conserved_region	6442059	6442725	.	+	.	ID=DOMAIN 324-2-0;Parent=TE_BASE 324;annot=Class_I::LTR::Ty3/gypsy::chromovirus::Tekay RT_del;name=RT;color=#feb24c
10	feature	polypeptide_conserved_region	6442860	6443211	.	+	.	ID=DOMAIN 324-3-0;Parent=TE_BASE 324;annot=Class_I::LTR::Ty3/gypsy::chromovirus::Tekay RNaseH_del;name=RH;color=#fc4e2a
10	feature	polypeptide_conserved_region	6443514	6444543	.	+	.	ID=DOMAIN 324-4-0;Parent=TE_BASE 324;annot=Class_I::LTR::Ty3/gypsy::chromovirus::Tekay INT_del;name=INT;color=#b10026
10	feature	polypeptide_conserved_region	6444606	6444756	.	+	.	ID=DOMAIN 324-5-0;Parent=TE_BASE 324;annot=Class_I::LTR::Ty3/gypsy::chromovirus::Tekay CHR_tekay_Oryza;name=CHD;color=#6a51a3
10	feature	long_terminal_repeat	6444806	6447955	.	.	.	ID=LTR RIGHT 324-0;Parent=TE_BASE 324;name=ltr right;color=#f032e6
10	feature	long_terminal_repeat	6435886	6439035	.	.	.	ID=LTR LEFT 324-0;Parent=TE_BASE 324;name=ltr left;color=#f032e6
10	feature	target_site_duplication	6435881	6435885	.	.	.	ID=TSR LEFT 324;Parent=TE_BASE 324;name=tsr left;color=#333333
10	feature	target_site_duplication	6447956	6447960	.	.	.	ID=TSR RIGHT 324;Parent=TE_BASE 324;name=tsr right;color=#333333
10	feature	nested_repeat	6323071	6335136	.	.	.	ID=TE_BASE 326;name=TE_BASE 326;annot=Class_I::LTR::Ty3/gypsy::chromovirus::Tekay;color=#a9a9a9
10	feature	repeat_fragment	6323071	6335136	.	.	.	ID=TE 326-0;Parent=TE_BASE 326;name=TE 326;color=#a9a9a9
10	feature	polypeptide_conserved_region	6327707	6328178	.	+	.	ID=DOMAIN 326-0-0;Parent=TE_BASE 326;annot=Class_I::LTR::Ty3/gypsy::chromovirus::Tekay GAG_del;name=GAG;color=#225ea8
10	feature	polypeptide_conserved_region	6328682	6328940	.	+	.	ID=DOMAIN 326-1-0;Parent=TE_BASE 326;annot=Class_I::LTR::Ty3/gypsy::chromovirus::Tekay AP_del;name=PROT;color=#ffeda0
10	feature	polypeptide_conserved_region	6329234	6329900	.	+	.	ID=DOMAIN 326-2-0;Parent=TE_BASE 326;annot=Class_I::LTR::Ty3/gypsy::chromovirus::Tekay RT_del;name=RT;color=#feb24c
10	feature	polypeptide_conserved_region	6330035	6330386	.	+	.	ID=DOMAIN 326-3-0;Parent=TE_BASE 326;annot=Class_I::LTR::Ty3/gypsy::chromovirus::Tekay RNaseH_del;name=RH;color=#fc4e2a
10	feature	polypeptide_conserved_region	6330689	6331718	.	+	.	ID=DOMAIN 326-4-0;Parent=TE_BASE 326;annot=Class_I::LTR::Ty3/gypsy::chromovirus::Tekay INT_del;name=INT;color=#b10026
10	feature	polypeptide_conserved_region	6331781	6331931	.	+	.	ID=DOMAIN 326-5-0;Parent=TE_BASE 326;annot=Class_I::LTR::Ty3/gypsy::chromovirus::Tekay CHR_tekay_Oryza;name=CHD;color=#6a51a3
10	feature	long_terminal_repeat	6331981	6335136	.	.	.	ID=LTR RIGHT 326-0;Parent=TE_BASE 326;name=ltr right;color=#f032e6
10	feature	long_terminal_repeat	6323071	6326227	.	.	.	ID=LTR LEFT 326-0;Parent=TE_BASE 326;name=ltr left;color=#f032e6
10	feature	target_site_duplication	6323066	6323070	.	.	.	ID=TSR LEFT 326;Parent=TE_BASE 326;name=tsr left;color=#333333
10	feature	target_site_duplication	6335137	6335141	.	.	.	ID=TSR RIGHT 326;Parent=TE_BASE 326;name=tsr right;color=#333333
10	feature	nested_repeat	6200240	6205624	.	.	.	ID=TE_BASE 327;name=TE_BASE 327;annot=Class_I::LTR::Ty3/gypsy::non-chromovirus::OTA::Ogre/Tat::Retand;color=#a9a9a9
10	feature	repeat_fragment	6200240	6205624	.	.	.	ID=TE 327-0;Parent=TE_BASE 327;name=TE 327;color=#a9a9a9
10	feature	polypeptide_conserved_region	6200289	6200637	.	-	.	ID=DOMAIN 327-0-0;Parent=TE_BASE 327;annot=Class_I::LTR::Ty3/gypsy::non-chromovirus::OTA::Athila RNaseH_athila;name=RH;color=#fc4e2a
10	feature	polypeptide_conserved_region	6200782	6201454	.	-	.	ID=DOMAIN 327-1-0;Parent=TE_BASE 327;annot=Class_I::LTR::Ty3/gypsy::non-chromovirus::OTA::Ogre/Tat::Retand RT_tat;name=RT;color=#feb24c
10	feature	polypeptide_conserved_region	6203653	6203905	.	-	.	ID=DOMAIN 327-2-0;Parent=TE_BASE 327;annot=Class_I::LTR::Ty3/gypsy::non-chromovirus::OTA::Ogre/Tat::Retand GAG_tat;name=GAG;color=#225ea8
10	feature	long_terminal_repeat	6205559	6205624	.	.	.	ID=LTR LEFT 327-0;Parent=TE_BASE 327;name=ltr left;color=#f032e6
10	feature	long_terminal_repeat	6200240	6200305	.	.	.	ID=LTR RIGHT 327-0;Parent=TE_BASE 327;name=ltr right;color=#f032e6
10	feature	nested_repeat	6037807	6047956	.	.	.	ID=TE_BASE 331;name=TE_BASE 331;annot=Class_I::LTR::Ty3/gypsy::chromovirus::Tekay;color=#a9a9a9
10	feature	repeat_fragment	6037807	6047956	.	.	.	ID=TE 331-0;Parent=TE_BASE 331;name=TE 331;color=#a9a9a9
10	feature	polypeptide_conserved_region	6041889	6042156	.	+	.	ID=DOMAIN 331-0-0;Parent=TE_BASE 331;annot=Class_I::LTR::Ty3/gypsy::chromovirus::Tekay GAG_del;name=GAG;color=#225ea8
10	feature	polypeptide_conserved_region	6042841	6043099	.	+	.	ID=DOMAIN 331-1-0;Parent=TE_BASE 331;annot=Class_I::LTR::Ty3/gypsy::chromovirus::Tekay AP_del;name=PROT;color=#ffeda0
10	feature	polypeptide_conserved_region	6043426	6044101	.	+	.	ID=DOMAIN 331-2-0;Parent=TE_BASE 331;annot=Class_I::LTR::Ty3/gypsy::chromovirus::Tekay RT_del;name=RT;color=#feb24c
10	feature	polypeptide_conserved_region	6044236	6044587	.	+	.	ID=DOMAIN 331-3-0;Parent=TE_BASE 331;annot=Class_I::LTR::Ty3/gypsy::chromovirus::Tekay RNaseH_del;name=RH;color=#fc4e2a
10	feature	polypeptide_conserved_region	6044890	6045919	.	+	.	ID=DOMAIN 331-4-0;Parent=TE_BASE 331;annot=Class_I::LTR::Ty3/gypsy::chromovirus::Tekay INT_del;name=INT;color=#b10026
10	feature	polypeptide_conserved_region	6045982	6046132	.	+	.	ID=DOMAIN 331-5-0;Parent=TE_BASE 331;annot=Class_I::LTR::Ty3/gypsy::chromovirus::Tekay CHR_tekay_Retrosor2a;name=CHD;color=#6a51a3
10	feature	primer_binding_site	6039615	6039634	.	.	.	ID=PBS 331;Parent=TE_BASE 331;name=pbs;color=#c7e9c0
10	feature	long_terminal_repeat	6046182	6047956	.	.	.	ID=LTR RIGHT 331-0;Parent=TE_BASE 331;name=ltr right;color=#f032e6
10	feature	long_terminal_repeat	6037807	6039581	.	.	.	ID=LTR LEFT 331-0;Parent=TE_BASE 331;name=ltr left;color=#f032e6
10	feature	nested_repeat	5990484	6001778	.	.	.	ID=TE_BASE 332;name=TE_BASE 332;annot=Class_I::LTR::Ty3/gypsy::non-chromovirus::OTA::Ogre/Tat::Retand;color=#a9a9a9
10	feature	repeat_fragment	5990484	6001778	.	.	.	ID=TE 332-0;Parent=TE_BASE 332;name=TE 332;color=#a9a9a9
10	feature	polypeptide_conserved_region	5992277	5992976	.	+	.	ID=DOMAIN 332-0-0;Parent=TE_BASE 332;annot=Class_I::LTR::Ty3/gypsy::non-chromovirus::OTA::Ogre/Tat::Retand GAG_tat;name=GAG;color=#225ea8
10	feature	polypeptide_conserved_region	5993339	5993669	.	+	.	ID=DOMAIN 332-1-0;Parent=TE_BASE 332;annot=Class_I::LTR::Ty3/gypsy::non-chromovirus::OTA::Ogre/Tat::Retand AP_tat;name=PROT;color=#ffeda0
10	feature	polypeptide_conserved_region	5994104	5994782	.	+	.	ID=DOMAIN 332-2-0;Parent=TE_BASE 332;annot=Class_I::LTR::Ty3/gypsy::non-chromovirus::OTA::Ogre/Tat::Retand RT_tat;name=RT;color=#feb24c
10	feature	polypeptide_conserved_region	5994917	5995283	.	+	.	ID=DOMAIN 332-3-0;Parent=TE_BASE 332;annot=Class_I::LTR::Ty3/gypsy::non-chromovirus::OTA::Ogre/Tat::Retand RNaseH_tat;name=RH;color=#fc4e2a
10	feature	polypeptide_conserved_region	5995343	5995706	.	+	.	ID=DOMAIN 332-4-0;Parent=TE_BASE 332;annot=Class_I::LTR::Ty3/gypsy::non-chromovirus::OTA::Ogre/Tat::Retand;name=aRH;color=#fc4e2a
10	feature	polypeptide_conserved_region	5996024	5997056	.	+	.	ID=DOMAIN 332-5-0;Parent=TE_BASE 332;annot=Class_I::LTR::Ty3/gypsy::non-chromovirus::OTA::Ogre/Tat::Retand INT_tat;name=INT;color=#b10026
10	feature	primer_binding_site	5990931	5990945	.	.	.	ID=PBS 332;Parent=TE_BASE 332;name=pbs;color=#c7e9c0
10	feature	RR_tract	6001319	6001333	.	.	.	ID=PPT 332;Parent=TE_BASE 332;name=ppt;color=#41ab5d
10	feature	long_terminal_repeat	6001336	6001778	.	.	.	ID=LTR RIGHT 332-0;Parent=TE_BASE 332;name=ltr right;color=#f032e6
10	feature	long_terminal_repeat	5990484	5990926	.	.	.	ID=LTR LEFT 332-0;Parent=TE_BASE 332;name=ltr left;color=#f032e6
10	feature	target_site_duplication	5990479	5990483	.	.	.	ID=TSR LEFT 332;Parent=TE_BASE 332;name=tsr left;color=#333333
10	feature	target_site_duplication	6001779	6001783	.	.	.	ID=TSR RIGHT 332;Parent=TE_BASE 332;name=tsr right;color=#333333
10	feature	nested_repeat	5978830	5990165	.	.	.	ID=TE_BASE 333;name=TE_BASE 333;annot=Class_I::LTR::Ty3/gypsy::non-chromovirus::OTA::Ogre/Tat::Retand;color=#a9a9a9
10	feature	repeat_fragment	5978830	5990165	.	.	.	ID=TE 333-0;Parent=TE_BASE 333;name=TE 333;color=#a9a9a9
10	feature	polypeptide_conserved_region	5980634	5981333	.	+	.	ID=DOMAIN 333-0-0;Parent=TE_BASE 333;annot=Class_I::LTR::Ty3/gypsy::non-chromovirus::OTA::Ogre/Tat::Retand GAG_tat;name=GAG;color=#225ea8
10	feature	polypeptide_conserved_region	5981699	5982029	.	+	.	ID=DOMAIN 333-1-0;Parent=TE_BASE 333;annot=Class_I::LTR::Ty3/gypsy::non-chromovirus::OTA::Ogre/Tat::Retand AP_tat;name=PROT;color=#ffeda0
10	feature	polypeptide_conserved_region	5982464	5983142	.	+	.	ID=DOMAIN 333-2-0;Parent=TE_BASE 333;annot=Class_I::LTR::Ty3/gypsy::non-chromovirus::OTA::Ogre/Tat::Retand RT_tat;name=RT;color=#feb24c
10	feature	polypeptide_conserved_region	5983277	5983643	.	+	.	ID=DOMAIN 333-3-0;Parent=TE_BASE 333;annot=Class_I::LTR::Ty3/gypsy::non-chromovirus::OTA::Ogre/Tat::Retand RNaseH_tat;name=RH;color=#fc4e2a
10	feature	polypeptide_conserved_region	5983703	5984066	.	+	.	ID=DOMAIN 333-4-0;Parent=TE_BASE 333;annot=Class_I::LTR::Ty3/gypsy::non-chromovirus::OTA::Ogre/Tat::Retand;name=aRH;color=#fc4e2a
10	feature	polypeptide_conserved_region	5984384	5985416	.	+	.	ID=DOMAIN 333-5-0;Parent=TE_BASE 333;annot=Class_I::LTR::Ty3/gypsy::non-chromovirus::OTA::Ogre/Tat::Retand INT_tat;name=INT;color=#b10026
10	feature	primer_binding_site	5979276	5979290	.	.	.	ID=PBS 333;Parent=TE_BASE 333;name=pbs;color=#c7e9c0
10	feature	RR_tract	5989684	5989698	.	.	.	ID=PPT 333;Parent=TE_BASE 333;name=ppt;color=#41ab5d
10	feature	long_terminal_repeat	5989724	5990165	.	.	.	ID=LTR RIGHT 333-0;Parent=TE_BASE 333;name=ltr right;color=#f032e6
10	feature	long_terminal_repeat	5978830	5979271	.	.	.	ID=LTR LEFT 333-0;Parent=TE_BASE 333;name=ltr left;color=#f032e6
10	feature	target_site_duplication	5978825	5978829	.	.	.	ID=TSR LEFT 333;Parent=TE_BASE 333;name=tsr left;color=#333333
10	feature	target_site_duplication	5990166	5990170	.	.	.	ID=TSR RIGHT 333;Parent=TE_BASE 333;name=tsr right;color=#333333
10	feature	nested_repeat	5848220	5860212	.	.	.	ID=TE_BASE 336;name=TE_BASE 336;annot=Class_I::LTR::Ty3/gypsy::chromovirus::Tekay;color=#a9a9a9
10	feature	repeat_fragment	5848220	5860212	.	.	.	ID=TE 336-0;Parent=TE_BASE 336;name=TE 336;color=#a9a9a9
10	feature	polypeptide_conserved_region	5852973	5853732	.	+	.	ID=DOMAIN 336-0-0;Parent=TE_BASE 336;annot=Class_I::LTR::Ty3/gypsy::chromovirus::Tekay GAG_del;name=GAG;color=#225ea8
10	feature	polypeptide_conserved_region	5853915	5854173	.	+	.	ID=DOMAIN 336-1-0;Parent=TE_BASE 336;annot=Class_I::LTR::Ty3/gypsy::chromovirus::Tekay AP_del;name=PROT;color=#ffeda0
10	feature	polypeptide_conserved_region	5854458	5855133	.	+	.	ID=DOMAIN 336-2-0;Parent=TE_BASE 336;annot=Class_I::LTR::Ty3/gypsy::chromovirus::Tekay RT_del;name=RT;color=#feb24c
10	feature	polypeptide_conserved_region	5855274	5855619	.	+	.	ID=DOMAIN 336-3-0;Parent=TE_BASE 336;annot=Class_I::LTR::Ty3/gypsy::chromovirus::Tekay RNaseH_del;name=RH;color=#fc4e2a
10	feature	polypeptide_conserved_region	5855922	5856951	.	+	.	ID=DOMAIN 336-4-0;Parent=TE_BASE 336;annot=Class_I::LTR::Ty3/gypsy::chromovirus::Tekay INT_del;name=INT;color=#b10026
10	feature	polypeptide_conserved_region	5857014	5857164	.	+	.	ID=DOMAIN 336-5-0;Parent=TE_BASE 336;annot=Class_I::LTR::Ty3/gypsy::chromovirus::Tekay CHR_tekay_Retrosor2a;name=CHD;color=#6a51a3
10	feature	primer_binding_site	5851224	5851242	.	.	.	ID=PBS 336;Parent=TE_BASE 336;name=pbs;color=#c7e9c0
10	feature	long_terminal_repeat	5857214	5860212	.	.	.	ID=LTR RIGHT 336-0;Parent=TE_BASE 336;name=ltr right;color=#f032e6
10	feature	long_terminal_repeat	5848220	5851218	.	.	.	ID=LTR LEFT 336-0;Parent=TE_BASE 336;name=ltr left;color=#f032e6
10	feature	target_site_duplication	5848215	5848219	.	.	.	ID=TSR LEFT 336;Parent=TE_BASE 336;name=tsr left;color=#333333
10	feature	target_site_duplication	5860213	5860217	.	.	.	ID=TSR RIGHT 336;Parent=TE_BASE 336;name=tsr right;color=#333333
10	feature	nested_repeat	5742489	5754992	.	.	.	ID=TE_BASE 338;name=TE_BASE 338;annot=Class_I::LTR::Ty3/gypsy::chromovirus::Tekay;color=#a9a9a9
10	feature	repeat_fragment	5742489	5754992	.	.	.	ID=TE 338-0;Parent=TE_BASE 338;name=TE 338;color=#a9a9a9
10	feature	polypeptide_conserved_region	5747583	5748363	.	+	.	ID=DOMAIN 338-0-0;Parent=TE_BASE 338;annot=Class_I::LTR::Ty3/gypsy::chromovirus::Tekay GAG_del;name=GAG;color=#225ea8
10	feature	polypeptide_conserved_region	5748531	5748789	.	+	.	ID=DOMAIN 338-1-0;Parent=TE_BASE 338;annot=Class_I::LTR::Ty3/gypsy::chromovirus::Tekay AP_del;name=PROT;color=#ffeda0
10	feature	polypeptide_conserved_region	5749116	5749791	.	+	.	ID=DOMAIN 338-2-0;Parent=TE_BASE 338;annot=Class_I::LTR::Ty3/gypsy::chromovirus::Tekay RT_del;name=RT;color=#feb24c
10	feature	polypeptide_conserved_region	5749926	5750277	.	+	.	ID=DOMAIN 338-3-0;Parent=TE_BASE 338;annot=Class_I::LTR::Ty3/gypsy::chromovirus::Tekay RNaseH_del;name=RH;color=#fc4e2a
10	feature	polypeptide_conserved_region	5750580	5751609	.	+	.	ID=DOMAIN 338-4-0;Parent=TE_BASE 338;annot=Class_I::LTR::Ty3/gypsy::chromovirus::Tekay INT_del;name=INT;color=#b10026
10	feature	polypeptide_conserved_region	5751672	5751822	.	+	.	ID=DOMAIN 338-5-0;Parent=TE_BASE 338;annot=Class_I::LTR::Ty3/gypsy::chromovirus::Tekay CHR_tekay_Retrosor2a;name=CHD;color=#6a51a3
10	feature	primer_binding_site	5745615	5745630	.	.	.	ID=PBS 338;Parent=TE_BASE 338;name=pbs;color=#c7e9c0
10	feature	long_terminal_repeat	5751872	5754992	.	.	.	ID=LTR RIGHT 338-0;Parent=TE_BASE 338;name=ltr right;color=#f032e6
10	feature	long_terminal_repeat	5742489	5745609	.	.	.	ID=LTR LEFT 338-0;Parent=TE_BASE 338;name=ltr left;color=#f032e6
10	feature	nested_repeat	5703782	5710706	.	.	.	ID=TE_BASE 340;name=TE_BASE 340;annot=Class_I::LTR::Ty1/copia::Tork;color=#a9a9a9
10	feature	repeat_fragment	5703782	5710706	.	.	.	ID=TE 340-0;Parent=TE_BASE 340;name=TE 340;color=#a9a9a9
10	feature	polypeptide_conserved_region	5705803	5706286	.	+	.	ID=DOMAIN 340-0-0;Parent=TE_BASE 340;annot=Class_I::LTR::Ty1/copia::Tork GAG_tork;name=GAG;color=#225ea8
10	feature	polypeptide_conserved_region	5706703	5706955	.	+	.	ID=DOMAIN 340-1-0;Parent=TE_BASE 340;annot=Class_I::LTR::Ty1/copia::Tork AP_tork;name=PROT;color=#ffeda0
10	feature	polypeptide_conserved_region	5707135	5707792	.	+	.	ID=DOMAIN 340-2-0;Parent=TE_BASE 340;annot=Class_I::LTR::Ty1/copia::Tork INT_tork;name=INT;color=#b10026
10	feature	polypeptide_conserved_region	5708437	5709025	.	+	.	ID=DOMAIN 340-3-0;Parent=TE_BASE 340;annot=Class_I::LTR::Ty1/copia::Tork RT_tork;name=RT;color=#feb24c
10	feature	polypeptide_conserved_region	5709474	5709885	.	+	.	ID=DOMAIN 340-4-0;Parent=TE_BASE 340;annot=Class_I::LTR::Ty1/copia::Tork RNaseH_tork;name=RH;color=#fc4e2a
10	feature	primer_binding_site	5704191	5704207	.	.	.	ID=PBS 340;Parent=TE_BASE 340;name=pbs;color=#c7e9c0
10	feature	RR_tract	5710289	5710303	.	.	.	ID=PPT 340;Parent=TE_BASE 340;name=ppt;color=#41ab5d
10	feature	long_terminal_repeat	5710303	5710706	.	.	.	ID=LTR RIGHT 340-0;Parent=TE_BASE 340;name=ltr right;color=#f032e6
10	feature	long_terminal_repeat	5703782	5704187	.	.	.	ID=LTR LEFT 340-0;Parent=TE_BASE 340;name=ltr left;color=#f032e6
10	feature	target_site_duplication	5703777	5703781	.	.	.	ID=TSR LEFT 340;Parent=TE_BASE 340;name=tsr left;color=#333333
10	feature	target_site_duplication	5710707	5710711	.	.	.	ID=TSR RIGHT 340;Parent=TE_BASE 340;name=tsr right;color=#333333
10	feature	nested_repeat	5528943	5532765	.	.	.	ID=TE_BASE 341;name=TE_BASE 341;annot=Class_I::LTR::Ty3/gypsy::non-chromovirus::OTA::Ogre/Tat::Retand;color=#a9a9a9
10	feature	repeat_fragment	5528943	5532765	.	.	.	ID=TE 341-0;Parent=TE_BASE 341;name=TE 341;color=#a9a9a9
10	feature	polypeptide_conserved_region	5529604	5529787	.	+	.	ID=DOMAIN 341-0-0;Parent=TE_BASE 341;annot=Class_I::LTR::Ty3/gypsy::non-chromovirus::OTA::Ogre/Tat::Retand GAG_tat;name=GAG;color=#225ea8
10	feature	primer_binding_site	5529390	5529409	.	.	.	ID=PBS 341;Parent=TE_BASE 341;name=pbs;color=#c7e9c0
10	feature	RR_tract	5532317	5532331	.	.	.	ID=PPT 341;Parent=TE_BASE 341;name=ppt;color=#41ab5d
10	feature	long_terminal_repeat	5532333	5532765	.	.	.	ID=LTR RIGHT 341-0;Parent=TE_BASE 341;name=ltr right;color=#f032e6
10	feature	long_terminal_repeat	5528943	5529375	.	.	.	ID=LTR LEFT 341-0;Parent=TE_BASE 341;name=ltr left;color=#f032e6
10	feature	nested_repeat	5509706	5525299	.	.	.	ID=TE_BASE 343;name=TE_BASE 343;annot=Class_I::LTR::Ty3/gypsy::non-chromovirus::OTA::Ogre/Tat::Retand;color=#a9a9a9
10	feature	repeat_fragment	5509706	5525299	.	.	.	ID=TE 343-0;Parent=TE_BASE 343;name=TE 343;color=#a9a9a9
10	feature	polypeptide_conserved_region	5517915	5518530	.	+	.	ID=DOMAIN 343-0-0;Parent=TE_BASE 343;annot=Class_I::LTR::Ty3/gypsy::non-chromovirus::OTA::Ogre/Tat::Retand RT_tat;name=RT;color=#feb24c
10	feature	polypeptide_conserved_region	5518692	5519040	.	+	.	ID=DOMAIN 343-1-0;Parent=TE_BASE 343;annot=Class_I::LTR::Ty3/gypsy::non-chromovirus::OTA::Ogre/Tat::Retand RNaseH_tat;name=RH;color=#fc4e2a
10	feature	polypeptide_conserved_region	5519120	5519447	.	+	.	ID=DOMAIN 343-2-0;Parent=TE_BASE 343;annot=Class_I::LTR::Ty3/gypsy::non-chromovirus::OTA::Ogre/Tat::Ogre;name=aRH;color=#fc4e2a
10	feature	polypeptide_conserved_region	5519695	5520742	.	+	.	ID=DOMAIN 343-3-0;Parent=TE_BASE 343;annot=Class_I::LTR::Ty3/gypsy::non-chromovirus::OTA::Ogre/Tat::Retand INT_tat;name=INT;color=#b10026
10	feature	long_terminal_repeat	5524638	5525299	.	.	.	ID=LTR RIGHT 343-0;Parent=TE_BASE 343;name=ltr right;color=#f032e6
10	feature	long_terminal_repeat	5509706	5510367	.	.	.	ID=LTR LEFT 343-0;Parent=TE_BASE 343;name=ltr left;color=#f032e6
10	feature	nested_repeat	5397085	5405089	.	.	.	ID=TE_BASE 346;name=TE_BASE 346;annot=Class_I::LTR::Ty3/gypsy::chromovirus::Tekay;color=#a9a9a9
10	feature	repeat_fragment	5397085	5405089	.	.	.	ID=TE 346-0;Parent=TE_BASE 346;name=TE 346;color=#a9a9a9
10	feature	polypeptide_conserved_region	5400931	5401693	.	+	.	ID=DOMAIN 346-0-0;Parent=TE_BASE 346;annot=Class_I::LTR::Ty3/gypsy::chromovirus::Tekay GAG_del;name=GAG;color=#225ea8
10	feature	primer_binding_site	5400203	5400220	.	.	.	ID=PBS 346;Parent=TE_BASE 346;name=pbs;color=#c7e9c0
10	feature	RR_tract	5401961	5401975	.	.	.	ID=PPT 346;Parent=TE_BASE 346;name=ppt;color=#41ab5d
10	feature	long_terminal_repeat	5401976	5405089	.	.	.	ID=LTR RIGHT 346-0;Parent=TE_BASE 346;name=ltr right;color=#f032e6
10	feature	long_terminal_repeat	5397085	5400197	.	.	.	ID=LTR LEFT 346-0;Parent=TE_BASE 346;name=ltr left;color=#f032e6
10	feature	target_site_duplication	5397080	5397084	.	.	.	ID=TSR LEFT 346;Parent=TE_BASE 346;name=tsr left;color=#333333
10	feature	target_site_duplication	5405090	5405094	.	.	.	ID=TSR RIGHT 346;Parent=TE_BASE 346;name=tsr right;color=#333333
10	feature	nested_repeat	5123429	5135164	.	.	.	ID=TE_BASE 349;name=TE_BASE 349;annot=Class_I::LTR::Ty3/gypsy::chromovirus::Tekay;color=#a9a9a9
10	feature	repeat_fragment	5123429	5135164	.	.	.	ID=TE 349-0;Parent=TE_BASE 349;name=TE 349;color=#a9a9a9
10	feature	polypeptide_conserved_region	5128053	5128845	.	+	.	ID=DOMAIN 349-0-0;Parent=TE_BASE 349;annot=Class_I::LTR::Ty3/gypsy::chromovirus::Tekay GAG_del;name=GAG;color=#225ea8
10	feature	polypeptide_conserved_region	5129010	5129268	.	+	.	ID=DOMAIN 349-1-0;Parent=TE_BASE 349;annot=Class_I::LTR::Ty3/gypsy::chromovirus::Tekay AP_del;name=PROT;color=#ffeda0
10	feature	polypeptide_conserved_region	5129553	5130228	.	+	.	ID=DOMAIN 349-2-0;Parent=TE_BASE 349;annot=Class_I::LTR::Ty3/gypsy::chromovirus::Tekay RT_del;name=RT;color=#feb24c
10	feature	polypeptide_conserved_region	5130369	5130714	.	+	.	ID=DOMAIN 349-3-0;Parent=TE_BASE 349;annot=Class_I::LTR::Ty3/gypsy::chromovirus::Tekay RNaseH_del;name=RH;color=#fc4e2a
10	feature	polypeptide_conserved_region	5131017	5132046	.	+	.	ID=DOMAIN 349-4-0;Parent=TE_BASE 349;annot=Class_I::LTR::Ty3/gypsy::chromovirus::Tekay INT_del;name=INT;color=#b10026
10	feature	polypeptide_conserved_region	5132109	5132259	.	+	.	ID=DOMAIN 349-5-0;Parent=TE_BASE 349;annot=Class_I::LTR::Ty3/gypsy::chromovirus::Tekay CHR_tekay_Retrosor2a;name=CHD;color=#6a51a3
10	feature	long_terminal_repeat	5132309	5135164	.	.	.	ID=LTR RIGHT 349-0;Parent=TE_BASE 349;name=ltr right;color=#f032e6
10	feature	long_terminal_repeat	5123429	5126285	.	.	.	ID=LTR LEFT 349-0;Parent=TE_BASE 349;name=ltr left;color=#f032e6
10	feature	target_site_duplication	5123424	5123428	.	.	.	ID=TSR LEFT 349;Parent=TE_BASE 349;name=tsr left;color=#333333
10	feature	target_site_duplication	5135165	5135169	.	.	.	ID=TSR RIGHT 349;Parent=TE_BASE 349;name=tsr right;color=#333333
10	feature	nested_repeat	5080687	5096874	.	.	.	ID=TE_BASE 350;name=TE_BASE 350;annot=Class_I::LTR::Ty3/gypsy::chromovirus::Tekay;color=#a9a9a9
10	feature	repeat_fragment	5080687	5096874	.	.	.	ID=TE 350-0;Parent=TE_BASE 350;name=TE 350;color=#a9a9a9
10	feature	polypeptide_conserved_region	5088711	5088861	.	-	.	ID=DOMAIN 350-0-0;Parent=TE_BASE 350;annot=Class_I::LTR::Ty3/gypsy::chromovirus::Tekay CHR_tekay_Retrosor2a;name=CHD;color=#6a51a3
10	feature	polypeptide_conserved_region	5088924	5089953	.	-	.	ID=DOMAIN 350-1-0;Parent=TE_BASE 350;annot=Class_I::LTR::Ty3/gypsy::chromovirus::Tekay INT_del;name=INT;color=#b10026
10	feature	polypeptide_conserved_region	5090256	5090601	.	-	.	ID=DOMAIN 350-2-0;Parent=TE_BASE 350;annot=Class_I::LTR::Ty3/gypsy::chromovirus::Tekay RNaseH_del;name=RH;color=#fc4e2a
10	feature	polypeptide_conserved_region	5090742	5091417	.	-	.	ID=DOMAIN 350-3-0;Parent=TE_BASE 350;annot=Class_I::LTR::Ty3/gypsy::chromovirus::Tekay RT_del;name=RT;color=#feb24c
10	feature	polypeptide_conserved_region	5091702	5091960	.	-	.	ID=DOMAIN 350-4-0;Parent=TE_BASE 350;annot=Class_I::LTR::Ty3/gypsy::chromovirus::Tekay AP_del;name=PROT;color=#ffeda0
10	feature	polypeptide_conserved_region	5092119	5092911	.	-	.	ID=DOMAIN 350-5-0;Parent=TE_BASE 350;annot=Class_I::LTR::Ty3/gypsy::chromovirus::Tekay GAG_del;name=GAG;color=#225ea8
10	feature	RR_tract	5094614	5094628	.	.	.	ID=PPT 350;Parent=TE_BASE 350;name=pbs;color=#c7e9c0
10	feature	long_terminal_repeat	5094713	5096874	.	.	.	ID=LTR LEFT 350-0;Parent=TE_BASE 350;name=ltr left;color=#f032e6
10	feature	long_terminal_repeat	5080687	5082848	.	.	.	ID=LTR RIGHT 350-0;Parent=TE_BASE 350;name=ltr right;color=#f032e6
10	feature	nested_repeat	5065763	5078141	.	.	.	ID=TE_BASE 351;name=TE_BASE 351;annot=Class_I::LTR::Ty3/gypsy::chromovirus::Tekay;color=#a9a9a9
10	feature	repeat_fragment	5065763	5078141	.	.	.	ID=TE 351-0;Parent=TE_BASE 351;name=TE 351;color=#a9a9a9
10	feature	polypeptide_conserved_region	5070557	5071343	.	+	.	ID=DOMAIN 351-0-0;Parent=TE_BASE 351;annot=Class_I::LTR::Ty3/gypsy::chromovirus::Tekay GAG_del;name=GAG;color=#225ea8
10	feature	polypeptide_conserved_region	5071529	5071787	.	+	.	ID=DOMAIN 351-1-0;Parent=TE_BASE 351;annot=Class_I::LTR::Ty3/gypsy::chromovirus::Tekay AP_del;name=PROT;color=#ffeda0
10	feature	polypeptide_conserved_region	5072081	5072747	.	+	.	ID=DOMAIN 351-2-0;Parent=TE_BASE 351;annot=Class_I::LTR::Ty3/gypsy::chromovirus::Tekay RT_del;name=RT;color=#feb24c
10	feature	polypeptide_conserved_region	5072882	5073233	.	+	.	ID=DOMAIN 351-3-0;Parent=TE_BASE 351;annot=Class_I::LTR::Ty3/gypsy::chromovirus::Tekay RNaseH_del;name=RH;color=#fc4e2a
10	feature	polypeptide_conserved_region	5073536	5074565	.	+	.	ID=DOMAIN 351-4-0;Parent=TE_BASE 351;annot=Class_I::LTR::Ty3/gypsy::chromovirus::Tekay INT_del;name=INT;color=#b10026
10	feature	polypeptide_conserved_region	5074628	5074778	.	+	.	ID=DOMAIN 351-5-0;Parent=TE_BASE 351;annot=Class_I::LTR::Ty3/gypsy::chromovirus::Tekay CHR_tekay_Oryza;name=CHD;color=#6a51a3
10	feature	long_terminal_repeat	5074828	5078141	.	.	.	ID=LTR RIGHT 351-0;Parent=TE_BASE 351;name=ltr right;color=#f032e6
10	feature	long_terminal_repeat	5065763	5069078	.	.	.	ID=LTR LEFT 351-0;Parent=TE_BASE 351;name=ltr left;color=#f032e6
10	feature	target_site_duplication	5065758	5065762	.	.	.	ID=TSR LEFT 351;Parent=TE_BASE 351;name=tsr left;color=#333333
10	feature	target_site_duplication	5078142	5078146	.	.	.	ID=TSR RIGHT 351;Parent=TE_BASE 351;name=tsr right;color=#333333
10	feature	nested_repeat	5023043	5037406	.	.	.	ID=TE_BASE 352;name=TE_BASE 352;annot=Class_I::LTR::Ty3/gypsy::chromovirus::Tekay;color=#a9a9a9
10	feature	repeat_fragment	5023043	5037406	.	.	.	ID=TE 352-0;Parent=TE_BASE 352;name=TE 352;color=#a9a9a9
10	feature	polypeptide_conserved_region	5029494	5029644	.	-	.	ID=DOMAIN 352-0-0;Parent=TE_BASE 352;annot=Class_I::LTR::Ty3/gypsy::chromovirus::Tekay CHR_tekay_Retrosor2a;name=CHD;color=#6a51a3
10	feature	polypeptide_conserved_region	5030062	5030737	.	-	.	ID=DOMAIN 352-1-0;Parent=TE_BASE 352;annot=Class_I::LTR::Ty3/gypsy::chromovirus::Tekay INT_del;name=INT;color=#b10026
10	feature	polypeptide_conserved_region	5032466	5032811	.	-	.	ID=DOMAIN 352-2-0;Parent=TE_BASE 352;annot=Class_I::LTR::Ty3/gypsy::chromovirus::Tekay RNaseH_del;name=RH;color=#fc4e2a
10	feature	polypeptide_conserved_region	5033121	5033625	.	-	.	ID=DOMAIN 352-3-0;Parent=TE_BASE 352;annot=Class_I::LTR::Ty3/gypsy::chromovirus::Tekay RT_del;name=RT;color=#feb24c
10	feature	polypeptide_conserved_region	5033910	5034168	.	-	.	ID=DOMAIN 352-4-0;Parent=TE_BASE 352;annot=Class_I::LTR::Ty3/gypsy::chromovirus::Tekay AP_del;name=PROT;color=#ffeda0
10	feature	polypeptide_conserved_region	5034327	5034948	.	-	.	ID=DOMAIN 352-5-0;Parent=TE_BASE 352;annot=Class_I::LTR::Ty3/gypsy::chromovirus::Tekay GAG_del;name=GAG;color=#225ea8
10	feature	primer_binding_site	5023381	5023402	.	.	.	ID=PBS 352;Parent=TE_BASE 352;name=ppt;color=#41ab5d
10	feature	RR_tract	5037106	5037120	.	.	.	ID=PPT 352;Parent=TE_BASE 352;name=pbs;color=#c7e9c0
10	feature	long_terminal_repeat	5037143	5037406	.	.	.	ID=LTR LEFT 352-0;Parent=TE_BASE 352;name=ltr left;color=#f032e6
10	feature	long_terminal_repeat	5023043	5023311	.	.	.	ID=LTR RIGHT 352-0;Parent=TE_BASE 352;name=ltr right;color=#f032e6
10	feature	nested_repeat	4979071	4988128	.	.	.	ID=TE_BASE 354;name=TE_BASE 354;annot=Class_I::LTR::Ty3/gypsy::chromovirus::Tekay;color=#a9a9a9
10	feature	repeat_fragment	4979071	4988128	.	.	.	ID=TE 354-0;Parent=TE_BASE 354;name=TE 354;color=#a9a9a9
10	feature	polypeptide_conserved_region	4979943	4980093	.	-	.	ID=DOMAIN 354-0-0;Parent=TE_BASE 354;annot=Class_I::LTR::Ty3/gypsy::chromovirus::Tekay CHR_tekay_Oryza;name=CHD;color=#6a51a3
10	feature	polypeptide_conserved_region	4980156	4981185	.	-	.	ID=DOMAIN 354-1-0;Parent=TE_BASE 354;annot=Class_I::LTR::Ty3/gypsy::chromovirus::Tekay INT_del;name=INT;color=#b10026
10	feature	polypeptide_conserved_region	4981488	4981839	.	-	.	ID=DOMAIN 354-2-0;Parent=TE_BASE 354;annot=Class_I::LTR::Ty3/gypsy::chromovirus::Tekay RNaseH_del;name=RH;color=#fc4e2a
10	feature	polypeptide_conserved_region	4981974	4982640	.	-	.	ID=DOMAIN 354-3-0;Parent=TE_BASE 354;annot=Class_I::LTR::Ty3/gypsy::chromovirus::Tekay RT_del;name=RT;color=#feb24c
10	feature	polypeptide_conserved_region	4982934	4983192	.	-	.	ID=DOMAIN 354-4-0;Parent=TE_BASE 354;annot=Class_I::LTR::Ty3/gypsy::chromovirus::Tekay AP_del;name=PROT;color=#ffeda0
10	feature	polypeptide_conserved_region	4983763	4984162	.	-	.	ID=DOMAIN 354-5-0;Parent=TE_BASE 354;annot=Class_I::LTR::Ty3/gypsy::chromovirus::Tekay GAG_del;name=GAG;color=#225ea8
10	feature	long_terminal_repeat	4987978	4988128	.	.	.	ID=LTR LEFT 354-0;Parent=TE_BASE 354;name=ltr left;color=#f032e6
10	feature	long_terminal_repeat	4979071	4979223	.	.	.	ID=LTR RIGHT 354-0;Parent=TE_BASE 354;name=ltr right;color=#f032e6
10	feature	nested_repeat	4972421	4974518	.	.	.	ID=TE_BASE 355;name=TE_BASE 355;annot=Class_I::LTR::Ty3/gypsy::chromovirus::CRM;color=#a9a9a9
10	feature	repeat_fragment	4972421	4974518	.	.	.	ID=TE 355-0;Parent=TE_BASE 355;name=TE 355;color=#a9a9a9
10	feature	polypeptide_conserved_region	4972664	4973009	.	-	.	ID=DOMAIN 355-0-0;Parent=TE_BASE 355;annot=Class_I::LTR::Ty3/gypsy::chromovirus::CRM GAG_crm;name=GAG;color=#225ea8
10	feature	primer_binding_site	4972690	4972706	.	.	.	ID=PBS 355;Parent=TE_BASE 355;name=ppt;color=#41ab5d
10	feature	RR_tract	4974202	4974216	.	.	.	ID=PPT 355;Parent=TE_BASE 355;name=pbs;color=#c7e9c0
10	feature	long_terminal_repeat	4974286	4974518	.	.	.	ID=LTR LEFT 355-0;Parent=TE_BASE 355;name=ltr left;color=#f032e6
10	feature	long_terminal_repeat	4972421	4972653	.	.	.	ID=LTR RIGHT 355-0;Parent=TE_BASE 355;name=ltr right;color=#f032e6
10	feature	nested_repeat	4899054	4910732	.	.	.	ID=TE_BASE 357;name=TE_BASE 357;annot=Class_I::LTR::Ty3/gypsy::chromovirus::Tekay;color=#a9a9a9
10	feature	repeat_fragment	4899054	4910732	.	.	.	ID=TE 357-0;Parent=TE_BASE 357;name=TE 357;color=#a9a9a9
10	feature	polypeptide_conserved_region	4901903	4902053	.	-	.	ID=DOMAIN 357-0-0;Parent=TE_BASE 357;annot=Class_I::LTR::Ty3/gypsy::chromovirus::Tekay CHR_tekay_Retrosor2a;name=CHD;color=#6a51a3
10	feature	polypeptide_conserved_region	4902243	4903188	.	-	.	ID=DOMAIN 357-1-0;Parent=TE_BASE 357;annot=Class_I::LTR::Ty3/gypsy::chromovirus::Tekay INT_del;name=INT;color=#b10026
10	feature	polypeptide_conserved_region	4903491	4903836	.	-	.	ID=DOMAIN 357-2-0;Parent=TE_BASE 357;annot=Class_I::LTR::Ty3/gypsy::chromovirus::Tekay RNaseH_del;name=RH;color=#fc4e2a
10	feature	polypeptide_conserved_region	4903977	4904652	.	-	.	ID=DOMAIN 357-3-0;Parent=TE_BASE 357;annot=Class_I::LTR::Ty3/gypsy::chromovirus::Tekay RT_del;name=RT;color=#feb24c
10	feature	polypeptide_conserved_region	4904937	4905195	.	-	.	ID=DOMAIN 357-4-0;Parent=TE_BASE 357;annot=Class_I::LTR::Ty3/gypsy::chromovirus::Tekay AP_del;name=PROT;color=#ffeda0
[truncated: 42,699 more rows]
