# Supplementary material for: What Can Long Terminal Repeats Tell Us About the Age of LTR Retrotransposons, Gene Conversion and Ectopic Recombination?
Source: Front Plant Sci. 2020 May 20;11:644. doi: 10.3389/fpls.2020.00644 (PMC7251063; doi:10.3389/fpls.2020.00644)
Supplement: Supplementary file 1 [file Data_Sheet_1.ZIP › allGFFs/Mtru_all_protDom.gff]

##gff-version 3
##sequence-region chr1 1 52991155
chr1	feature	nested_repeat	52775312	52780387	.	.	.	ID=TE_BASE 1;name=TE_BASE 1;annot=Class_I::LTR::Ty1/copia::Ivana;color=#a9a9a9
chr1	feature	repeat_fragment	52775312	52780387	.	.	.	ID=TE 1-0;Parent=TE_BASE 1;name=TE 1;color=#a9a9a9
chr1	feature	polypeptide_conserved_region	52775962	52776505	.	+	.	ID=DOMAIN 1-0-0;Parent=TE_BASE 1;annot=Class_I::LTR::Ty1/copia::Alesia GAG_retrofit;name=GAG;color=#225ea8
chr1	feature	polypeptide_conserved_region	52777471	52778086	.	+	.	ID=DOMAIN 1-1-0;Parent=TE_BASE 1;annot=Class_I::LTR::Ty1/copia::Ale INT_retrofit;name=INT;color=#b10026
chr1	feature	polypeptide_conserved_region	52778704	52779415	.	+	.	ID=DOMAIN 1-2-0;Parent=TE_BASE 1;annot=Class_I::LTR::Ty1/copia::Ivana RT_oryco;name=RT;color=#feb24c
chr1	feature	polypeptide_conserved_region	52779712	52780117	.	+	.	ID=DOMAIN 1-3-0;Parent=TE_BASE 1;annot=Class_I::LTR::Ty1/copia::Ale RNaseH_retrofit;name=RH;color=#fc4e2a
chr1	feature	primer_binding_site	52775506	52775523	.	.	.	ID=PBS 1;Parent=TE_BASE 1;name=pbs;color=#c7e9c0
chr1	feature	RR_tract	52780155	52780169	.	.	.	ID=PPT 1;Parent=TE_BASE 1;name=ppt;color=#41ab5d
chr1	feature	long_terminal_repeat	52780201	52780387	.	.	.	ID=LTR RIGHT 1-0;Parent=TE_BASE 1;name=ltr right;color=#f032e6
chr1	feature	long_terminal_repeat	52775312	52775498	.	.	.	ID=LTR LEFT 1-0;Parent=TE_BASE 1;name=ltr left;color=#f032e6
chr1	feature	nested_repeat	52681597	52685897	.	.	.	ID=TE_BASE 4;name=TE_BASE 4;annot=Class_I::LTR::Ty1/copia::Ivana;color=#a9a9a9
chr1	feature	repeat_fragment	52681597	52685897	.	.	.	ID=TE 4-0;Parent=TE_BASE 4;name=TE 4;color=#a9a9a9
chr1	feature	polypeptide_conserved_region	52681847	52682246	.	-	.	ID=DOMAIN 4-0-0;Parent=TE_BASE 4;annot=Class_I::LTR::Ty1/copia::Ale RNaseH_retrofit;name=RH;color=#fc4e2a
chr1	feature	polypeptide_conserved_region	52682540	52683242	.	-	.	ID=DOMAIN 4-1-0;Parent=TE_BASE 4;annot=Class_I::LTR::Ty1/copia::Ivana RT_oryco;name=RT;color=#feb24c
chr1	feature	polypeptide_conserved_region	52684383	52684767	.	-	.	ID=DOMAIN 4-2-0;Parent=TE_BASE 4;annot=Class_I::LTR::Ty1/copia::Ivana INT_oryco;name=INT;color=#b10026
chr1	feature	long_terminal_repeat	52685726	52685897	.	.	.	ID=LTR LEFT 4-0;Parent=TE_BASE 4;name=ltr left;color=#f032e6
chr1	feature	long_terminal_repeat	52681597	52681768	.	.	.	ID=LTR RIGHT 4-0;Parent=TE_BASE 4;name=ltr right;color=#f032e6
chr1	feature	target_site_duplication	52681592	52681596	.	.	.	ID=TSR RIGHT 4;Parent=TE_BASE 4;name=tsr right;color=#333333
chr1	feature	target_site_duplication	52685898	52685902	.	.	.	ID=TSR LEFT 4;Parent=TE_BASE 4;name=tsr left;color=#333333
chr1	feature	nested_repeat	52661908	52666808	.	.	.	ID=TE_BASE 5;name=TE_BASE 5;annot=Class_I::LTR::Ty1/copia::Ale;color=#a9a9a9
chr1	feature	repeat_fragment	52661908	52666808	.	.	.	ID=TE 5-0;Parent=TE_BASE 5;name=TE 5;color=#a9a9a9
chr1	feature	polypeptide_conserved_region	52662157	52662514	.	-	.	ID=DOMAIN 5-0-0;Parent=TE_BASE 5;annot=Class_I::LTR::Ty1/copia::Ale RNaseH_retrofit;name=RH;color=#fc4e2a
chr1	feature	polypeptide_conserved_region	52662856	52663276	.	-	.	ID=DOMAIN 5-1-0;Parent=TE_BASE 5;annot=Class_I::LTR::Ty1/copia::Ale RT_retrofit;name=RT;color=#feb24c
chr1	feature	polypeptide_conserved_region	52664181	52664826	.	-	.	ID=DOMAIN 5-2-0;Parent=TE_BASE 5;annot=Class_I::LTR::Ty1/copia::Ale INT_retrofit;name=INT;color=#b10026
chr1	feature	primer_binding_site	52662086	52662104	.	.	.	ID=PBS 5;Parent=TE_BASE 5;name=ppt;color=#41ab5d
chr1	feature	RR_tract	52666587	52666601	.	.	.	ID=PPT 5;Parent=TE_BASE 5;name=pbs;color=#c7e9c0
chr1	feature	long_terminal_repeat	52666665	52666808	.	.	.	ID=LTR LEFT 5-0;Parent=TE_BASE 5;name=ltr left;color=#f032e6
chr1	feature	long_terminal_repeat	52661908	52662056	.	.	.	ID=LTR RIGHT 5-0;Parent=TE_BASE 5;name=ltr right;color=#f032e6
chr1	feature	nested_repeat	52604578	52609577	.	.	.	ID=TE_BASE 6;name=TE_BASE 6;annot=Class_I::LTR::Ty1/copia::Ale;color=#a9a9a9
chr1	feature	repeat_fragment	52604578	52609577	.	.	.	ID=TE 6-0;Parent=TE_BASE 6;name=TE 6;color=#a9a9a9
chr1	feature	polypeptide_conserved_region	52604842	52605241	.	-	.	ID=DOMAIN 6-0-0;Parent=TE_BASE 6;annot=Class_I::LTR::Ty1/copia::Ale RNaseH_retrofit;name=RH;color=#fc4e2a
chr1	feature	polypeptide_conserved_region	52605544	52606255	.	-	.	ID=DOMAIN 6-1-0;Parent=TE_BASE 6;annot=Class_I::LTR::Ty1/copia::Ale RT_retrofit;name=RT;color=#feb24c
chr1	feature	polypeptide_conserved_region	52607032	52607650	.	-	.	ID=DOMAIN 6-2-0;Parent=TE_BASE 6;annot=Class_I::LTR::Ty1/copia::Ale INT_retrofit;name=INT;color=#b10026
chr1	feature	polypeptide_conserved_region	52607977	52608223	.	-	.	ID=DOMAIN 6-3-0;Parent=TE_BASE 6;annot=Class_I::LTR::Ty1/copia::Alesia AP_retrofit;name=PROT;color=#ffeda0
chr1	feature	polypeptide_conserved_region	52608718	52609267	.	-	.	ID=DOMAIN 6-4-0;Parent=TE_BASE 6;annot=Class_I::LTR::Ty1/copia::Alesia GAG_retrofit;name=GAG;color=#225ea8
chr1	feature	primer_binding_site	52604839	52604856	.	.	.	ID=PBS 6;Parent=TE_BASE 6;name=ppt;color=#41ab5d
chr1	feature	RR_tract	52609333	52609347	.	.	.	ID=PPT 6;Parent=TE_BASE 6;name=pbs;color=#c7e9c0
chr1	feature	long_terminal_repeat	52609388	52609577	.	.	.	ID=LTR LEFT 6-0;Parent=TE_BASE 6;name=ltr left;color=#f032e6
chr1	feature	long_terminal_repeat	52604578	52604767	.	.	.	ID=LTR RIGHT 6-0;Parent=TE_BASE 6;name=ltr right;color=#f032e6
chr1	feature	nested_repeat	51977785	51983748	.	.	.	ID=TE_BASE 10;name=TE_BASE 10;annot=Class_I::LTR::Ty1/copia::Tork;color=#a9a9a9
chr1	feature	repeat_fragment	51977785	51983748	.	.	.	ID=TE 10-0;Parent=TE_BASE 10;name=TE 10;color=#a9a9a9
chr1	feature	polypeptide_conserved_region	51979381	51979732	.	-	.	ID=DOMAIN 10-0-0;Parent=TE_BASE 10;annot=Class_I::LTR::Ty1/copia::Tork RT_tork;name=RT;color=#feb24c
chr1	feature	polypeptide_conserved_region	51980581	51980869	.	-	.	ID=DOMAIN 10-1-0;Parent=TE_BASE 10;annot=Class_I::LTR::Ty1/copia::Ivana INT_oryco;name=INT;color=#b10026
chr1	feature	primer_binding_site	51977884	51977902	.	.	.	ID=PBS 10;Parent=TE_BASE 10;name=ppt;color=#41ab5d
chr1	feature	RR_tract	51983646	51983660	.	.	.	ID=PPT 10;Parent=TE_BASE 10;name=pbs;color=#c7e9c0
chr1	feature	long_terminal_repeat	51983702	51983748	.	.	.	ID=LTR LEFT 10-0;Parent=TE_BASE 10;name=ltr left;color=#f032e6
chr1	feature	long_terminal_repeat	51977785	51977831	.	.	.	ID=LTR RIGHT 10-0;Parent=TE_BASE 10;name=ltr right;color=#f032e6
chr1	feature	target_site_duplication	51977781	51977784	.	.	.	ID=TSR RIGHT 10;Parent=TE_BASE 10;name=tsr right;color=#333333
chr1	feature	target_site_duplication	51983749	51983752	.	.	.	ID=TSR LEFT 10;Parent=TE_BASE 10;name=tsr left;color=#333333
chr1	feature	nested_repeat	51633726	51647299	.	.	.	ID=TE_BASE 15;name=TE_BASE 15;annot=Class_I::LTR::Ty3/gypsy::non-chromovirus::OTA::Ogre/Tat::Retand;color=#a9a9a9
chr1	feature	repeat_fragment	51633726	51647299	.	.	.	ID=TE 15-0;Parent=TE_BASE 15;name=TE 15;color=#a9a9a9
chr1	feature	polypeptide_conserved_region	51639413	51639731	.	+	.	ID=DOMAIN 15-0-0;Parent=TE_BASE 15;annot=Class_I::LTR::Ty3/gypsy::non-chromovirus::OTA::Ogre/Tat::Retand AP_tat;name=PROT;color=#ffeda0
chr1	feature	polypeptide_conserved_region	51640848	51641523	.	+	.	ID=DOMAIN 15-1-0;Parent=TE_BASE 15;annot=Class_I::LTR::Ty3/gypsy::non-chromovirus::OTA::Ogre/Tat::Retand RT_tat;name=RT;color=#feb24c
chr1	feature	polypeptide_conserved_region	51641664	51642024	.	+	.	ID=DOMAIN 15-2-0;Parent=TE_BASE 15;annot=Class_I::LTR::Ty3/gypsy::non-chromovirus::OTA::Ogre/Tat::Retand RNaseH_tat;name=RH;color=#fc4e2a
chr1	feature	polypeptide_conserved_region	51642153	51642516	.	+	.	ID=DOMAIN 15-3-0;Parent=TE_BASE 15;annot=Class_I::LTR::Ty3/gypsy::non-chromovirus::OTA::Ogre/Tat::Ogre;name=aRH;color=#fc4e2a
chr1	feature	polypeptide_conserved_region	51642852	51643890	.	+	.	ID=DOMAIN 15-4-0;Parent=TE_BASE 15;annot=Class_I::LTR::Ty3/gypsy::non-chromovirus::OTA::Ogre/Tat::Retand INT_tat;name=INT;color=#b10026
chr1	feature	RR_tract	51647143	51647157	.	.	.	ID=PPT 15;Parent=TE_BASE 15;name=ppt;color=#41ab5d
chr1	feature	long_terminal_repeat	51647164	51647299	.	.	.	ID=LTR RIGHT 15-0;Parent=TE_BASE 15;name=ltr right;color=#f032e6
chr1	feature	long_terminal_repeat	51633726	51633861	.	.	.	ID=LTR LEFT 15-0;Parent=TE_BASE 15;name=ltr left;color=#f032e6
chr1	feature	nested_repeat	51327497	51336247	.	.	.	ID=TE_BASE 17;name=TE_BASE 17;annot=Class_I::LTR::Ty3/gypsy::chromovirus::Tekay;color=#a9a9a9
chr1	feature	repeat_fragment	51327497	51336247	.	.	.	ID=TE 17-0;Parent=TE_BASE 17;name=TE 17;color=#a9a9a9
chr1	feature	polypeptide_conserved_region	51329856	51330651	.	+	.	ID=DOMAIN 17-0-0;Parent=TE_BASE 17;annot=Class_I::LTR::Ty3/gypsy::chromovirus::Tekay GAG_del;name=GAG;color=#225ea8
chr1	feature	polypeptide_conserved_region	51330783	51331041	.	+	.	ID=DOMAIN 17-1-0;Parent=TE_BASE 17;annot=Class_I::LTR::Ty3/gypsy::chromovirus::Tekay AP_del;name=PROT;color=#ffeda0
chr1	feature	polypeptide_conserved_region	51331402	51332047	.	+	.	ID=DOMAIN 17-2-0;Parent=TE_BASE 17;annot=Class_I::LTR::Ty3/gypsy::chromovirus::Tekay RT_del;name=RT;color=#feb24c
chr1	feature	polypeptide_conserved_region	51332182	51332533	.	+	.	ID=DOMAIN 17-3-0;Parent=TE_BASE 17;annot=Class_I::LTR::Ty3/gypsy::chromovirus::Tekay RNaseH_del;name=RH;color=#fc4e2a
chr1	feature	polypeptide_conserved_region	51332842	51333877	.	+	.	ID=DOMAIN 17-4-0;Parent=TE_BASE 17;annot=Class_I::LTR::Ty3/gypsy::chromovirus::Tekay INT_del;name=INT;color=#b10026
chr1	feature	polypeptide_conserved_region	51333940	51334084	.	+	.	ID=DOMAIN 17-5-0;Parent=TE_BASE 17;annot=Class_I::LTR::Ty3/gypsy::chromovirus::Tekay CHR_tekay_Cure;name=CHD;color=#6a51a3
chr1	feature	primer_binding_site	51329619	51329636	.	.	.	ID=PBS 17;Parent=TE_BASE 17;name=pbs;color=#c7e9c0
chr1	feature	RR_tract	51334117	51334131	.	.	.	ID=PPT 17;Parent=TE_BASE 17;name=ppt;color=#41ab5d
chr1	feature	long_terminal_repeat	51334131	51336247	.	.	.	ID=LTR RIGHT 17-0;Parent=TE_BASE 17;name=ltr right;color=#f032e6
chr1	feature	long_terminal_repeat	51327497	51329614	.	.	.	ID=LTR LEFT 17-0;Parent=TE_BASE 17;name=ltr left;color=#f032e6
chr1	feature	target_site_duplication	51327492	51327496	.	.	.	ID=TSR LEFT 17;Parent=TE_BASE 17;name=tsr left;color=#333333
chr1	feature	target_site_duplication	51336248	51336252	.	.	.	ID=TSR RIGHT 17;Parent=TE_BASE 17;name=tsr right;color=#333333
chr1	feature	nested_repeat	50778025	50781391	.	.	.	ID=TE_BASE 21;name=TE_BASE 21;annot=Class_I::LTR::Ty1/copia::Ivana;color=#a9a9a9
chr1	feature	repeat_fragment	50778025	50781391	.	.	.	ID=TE 21-0;Parent=TE_BASE 21;name=TE 21;color=#a9a9a9
chr1	feature	polypeptide_conserved_region	50778409	50778670	.	-	.	ID=DOMAIN 21-0-0;Parent=TE_BASE 21;annot=Class_I::LTR::Ty1/copia::Ivana RNaseH_oryco;name=RH;color=#fc4e2a
chr1	feature	polypeptide_conserved_region	50779016	50779742	.	-	.	ID=DOMAIN 21-1-0;Parent=TE_BASE 21;annot=Class_I::LTR::Ty1/copia::Ivana RT_oryco;name=RT;color=#feb24c
chr1	feature	polypeptide_conserved_region	50780151	50780955	.	-	.	ID=DOMAIN 21-2-0;Parent=TE_BASE 21;annot=Class_I::LTR::Ty1/copia::Ivana GAG_oryco;name=GAG;color=#225ea8
chr1	feature	long_terminal_repeat	50781129	50781391	.	.	.	ID=LTR LEFT 21-0;Parent=TE_BASE 21;name=ltr left;color=#f032e6
chr1	feature	long_terminal_repeat	50778025	50778286	.	.	.	ID=LTR RIGHT 21-0;Parent=TE_BASE 21;name=ltr right;color=#f032e6
chr1	feature	nested_repeat	50614313	50622333	.	.	.	ID=TE_BASE 22;name=TE_BASE 22;annot=Class_I::LTR::Ty3/gypsy::chromovirus::Tekay;color=#a9a9a9
chr1	feature	repeat_fragment	50614313	50622333	.	.	.	ID=TE 22-0;Parent=TE_BASE 22;name=TE 22;color=#a9a9a9
chr1	feature	polypeptide_conserved_region	50618289	50618952	.	+	.	ID=DOMAIN 22-0-0;Parent=TE_BASE 22;annot=Class_I::LTR::Ty3/gypsy::chromovirus::Tekay RT_del;name=RT;color=#feb24c
chr1	feature	polypeptide_conserved_region	50619190	50619304	.	+	.	ID=DOMAIN 22-1-0;Parent=TE_BASE 22;annot=Class_I::LTR::Ty3/gypsy::chromovirus::Tekay RNaseH_del;name=RH;color=#fc4e2a
chr1	feature	polypeptide_conserved_region	50619593	50620628	.	+	.	ID=DOMAIN 22-2-0;Parent=TE_BASE 22;annot=Class_I::LTR::Ty3/gypsy::chromovirus::Tekay INT_del;name=INT;color=#b10026
chr1	feature	polypeptide_conserved_region	50620691	50620835	.	+	.	ID=DOMAIN 22-3-0;Parent=TE_BASE 22;annot=Class_I::LTR::Ty3/gypsy::chromovirus::Tekay CHR_tekay_Cure;name=CHD;color=#6a51a3
chr1	feature	RR_tract	50622046	50622060	.	.	.	ID=PPT 22;Parent=TE_BASE 22;name=ppt;color=#41ab5d
chr1	feature	long_terminal_repeat	50622140	50622333	.	.	.	ID=LTR RIGHT 22-0;Parent=TE_BASE 22;name=ltr right;color=#f032e6
chr1	feature	long_terminal_repeat	50614313	50614506	.	.	.	ID=LTR LEFT 22-0;Parent=TE_BASE 22;name=ltr left;color=#f032e6
chr1	feature	target_site_duplication	50614309	50614312	.	.	.	ID=TSR LEFT 22;Parent=TE_BASE 22;name=tsr left;color=#333333
chr1	feature	target_site_duplication	50622334	50622337	.	.	.	ID=TSR RIGHT 22;Parent=TE_BASE 22;name=tsr right;color=#333333
chr1	feature	nested_repeat	49638546	49643528	.	.	.	ID=TE_BASE 30;name=TE_BASE 30;annot=Class_I::LTR::Ty1/copia::Ivana;color=#a9a9a9
chr1	feature	repeat_fragment	49638546	49643528	.	.	.	ID=TE 30-0;Parent=TE_BASE 30;name=TE 30;color=#a9a9a9
chr1	feature	polypeptide_conserved_region	49638879	49639281	.	-	.	ID=DOMAIN 30-0-0;Parent=TE_BASE 30;annot=Class_I::LTR::Ty1/copia::Ale RNaseH_retrofit;name=RH;color=#fc4e2a
chr1	feature	polypeptide_conserved_region	49639578	49640292	.	-	.	ID=DOMAIN 30-1-0;Parent=TE_BASE 30;annot=Class_I::LTR::Ty1/copia::Ivana RT_oryco;name=RT;color=#feb24c
chr1	feature	polypeptide_conserved_region	49640955	49641567	.	-	.	ID=DOMAIN 30-2-0;Parent=TE_BASE 30;annot=Class_I::LTR::Ty1/copia::Ale INT_retrofit;name=INT;color=#b10026
chr1	feature	primer_binding_site	49638800	49638818	.	.	.	ID=PBS 30;Parent=TE_BASE 30;name=ppt;color=#41ab5d
chr1	feature	RR_tract	49643212	49643226	.	.	.	ID=PPT 30;Parent=TE_BASE 30;name=pbs;color=#c7e9c0
chr1	feature	long_terminal_repeat	49643276	49643528	.	.	.	ID=LTR LEFT 30-0;Parent=TE_BASE 30;name=ltr left;color=#f032e6
chr1	feature	long_terminal_repeat	49638546	49638798	.	.	.	ID=LTR RIGHT 30-0;Parent=TE_BASE 30;name=ltr right;color=#f032e6
chr1	feature	nested_repeat	49319405	49324133	.	.	.	ID=TE_BASE 32;name=TE_BASE 32;annot=Class_I::LTR::Ty1/copia::Ivana;color=#a9a9a9
chr1	feature	repeat_fragment	49319405	49324133	.	.	.	ID=TE 32-0;Parent=TE_BASE 32;name=TE 32;color=#a9a9a9
chr1	feature	polypeptide_conserved_region	49321085	49321709	.	+	.	ID=DOMAIN 32-0-0;Parent=TE_BASE 32;annot=Class_I::LTR::Ty1/copia::Ale INT_retrofit;name=INT;color=#b10026
chr1	feature	polypeptide_conserved_region	49322423	49323143	.	+	.	ID=DOMAIN 32-1-0;Parent=TE_BASE 32;annot=Class_I::LTR::Ty1/copia::Ivana RT_oryco;name=RT;color=#feb24c
chr1	feature	polypeptide_conserved_region	49323446	49323845	.	+	.	ID=DOMAIN 32-2-0;Parent=TE_BASE 32;annot=Class_I::LTR::Ty1/copia::Ale RNaseH_retrofit;name=RH;color=#fc4e2a
chr1	feature	primer_binding_site	49319691	49319708	.	.	.	ID=PBS 32;Parent=TE_BASE 32;name=pbs;color=#c7e9c0
chr1	feature	RR_tract	49323909	49323923	.	.	.	ID=PPT 32;Parent=TE_BASE 32;name=ppt;color=#41ab5d
chr1	feature	long_terminal_repeat	49323923	49324133	.	.	.	ID=LTR RIGHT 32-0;Parent=TE_BASE 32;name=ltr right;color=#f032e6
chr1	feature	long_terminal_repeat	49319405	49319615	.	.	.	ID=LTR LEFT 32-0;Parent=TE_BASE 32;name=ltr left;color=#f032e6
chr1	feature	nested_repeat	49210751	49214519	.	.	.	ID=TE_BASE 34;name=TE_BASE 34;annot=Class_I::LTR::Ty1/copia::Ivana;color=#a9a9a9
chr1	feature	repeat_fragment	49210751	49214519	.	.	.	ID=TE 34-0;Parent=TE_BASE 34;name=TE 34;color=#a9a9a9
chr1	feature	polypeptide_conserved_region	49211112	49211598	.	+	.	ID=DOMAIN 34-0-0;Parent=TE_BASE 34;annot=Class_I::LTR::Ty1/copia::Ivana GAG_oryco;name=GAG;color=#225ea8
chr1	feature	polypeptide_conserved_region	49212032	49212278	.	+	.	ID=DOMAIN 34-1-0;Parent=TE_BASE 34;annot=Class_I::LTR::Ty1/copia::Ivana AP_oryco;name=PROT;color=#ffeda0
chr1	feature	polypeptide_conserved_region	49212419	49212683	.	+	.	ID=DOMAIN 34-2-0;Parent=TE_BASE 34;annot=Class_I::LTR::Ty1/copia::Ivana INT_oryco;name=INT;color=#b10026
chr1	feature	polypeptide_conserved_region	49212749	49213475	.	+	.	ID=DOMAIN 34-3-0;Parent=TE_BASE 34;annot=Class_I::LTR::Ty1/copia::Ivana RT_oryco;name=RT;color=#feb24c
chr1	feature	polypeptide_conserved_region	49213763	49214165	.	+	.	ID=DOMAIN 34-4-0;Parent=TE_BASE 34;annot=Class_I::LTR::Ty1/copia::Ivana RNaseH_oryco;name=RH;color=#fc4e2a
chr1	feature	long_terminal_repeat	49214239	49214519	.	.	.	ID=LTR RIGHT 34-0;Parent=TE_BASE 34;name=ltr right;color=#f032e6
chr1	feature	long_terminal_repeat	49210751	49211038	.	.	.	ID=LTR LEFT 34-0;Parent=TE_BASE 34;name=ltr left;color=#f032e6
chr1	feature	nested_repeat	49116283	49121065	.	.	.	ID=TE_BASE 36;name=TE_BASE 36;annot=Class_I::LTR::Ty1/copia::Ivana;color=#a9a9a9
chr1	feature	repeat_fragment	49116283	49121065	.	.	.	ID=TE 36-0;Parent=TE_BASE 36;name=TE 36;color=#a9a9a9
chr1	feature	polypeptide_conserved_region	49118202	49118781	.	+	.	ID=DOMAIN 36-0-0;Parent=TE_BASE 36;annot=Class_I::LTR::Ty1/copia::Ale INT_retrofit;name=INT;color=#b10026
chr1	feature	polypeptide_conserved_region	49119389	49120100	.	+	.	ID=DOMAIN 36-1-0;Parent=TE_BASE 36;annot=Class_I::LTR::Ty1/copia::Ivana RT_oryco;name=RT;color=#feb24c
chr1	feature	polypeptide_conserved_region	49120397	49120799	.	+	.	ID=DOMAIN 36-2-0;Parent=TE_BASE 36;annot=Class_I::LTR::Ty1/copia::SIRE RNaseH_sire;name=RH;color=#fc4e2a
chr1	feature	long_terminal_repeat	49120875	49121065	.	.	.	ID=LTR RIGHT 36-0;Parent=TE_BASE 36;name=ltr right;color=#f032e6
chr1	feature	long_terminal_repeat	49116283	49116473	.	.	.	ID=LTR LEFT 36-0;Parent=TE_BASE 36;name=ltr left;color=#f032e6
chr1	feature	target_site_duplication	49116278	49116282	.	.	.	ID=TSR LEFT 36;Parent=TE_BASE 36;name=tsr left;color=#333333
chr1	feature	target_site_duplication	49121066	49121070	.	.	.	ID=TSR RIGHT 36;Parent=TE_BASE 36;name=tsr right;color=#333333
chr1	feature	nested_repeat	48198795	48207547	.	.	.	ID=TE_BASE 40;name=TE_BASE 40;annot=Class_I::LTR::Ty1/copia::Ivana;color=#a9a9a9
chr1	feature	repeat_fragment	48198795	48207547	.	.	.	ID=TE 40-0;Parent=TE_BASE 40;name=TE 40;color=#a9a9a9
chr1	feature	polypeptide_conserved_region	48199105	48199852	.	+	.	ID=DOMAIN 40-0-0;Parent=TE_BASE 40;annot=Class_I::LTR::Ty1/copia::Ivana GAG_oryco;name=GAG;color=#225ea8
chr1	feature	polypeptide_conserved_region	48199960	48200203	.	+	.	ID=DOMAIN 40-1-0;Parent=TE_BASE 40;annot=Class_I::LTR::Ty1/copia::Ivana AP_oryco;name=PROT;color=#ffeda0
chr1	feature	polypeptide_conserved_region	48200359	48201013	.	+	.	ID=DOMAIN 40-2-0;Parent=TE_BASE 40;annot=Class_I::LTR::Ty1/copia::Ivana INT_oryco;name=INT;color=#b10026
chr1	feature	polypeptide_conserved_region	48201553	48202276	.	+	.	ID=DOMAIN 40-3-0;Parent=TE_BASE 40;annot=Class_I::LTR::Ty1/copia::Ivana RT_oryco;name=RT;color=#feb24c
chr1	feature	polypeptide_conserved_region	48202567	48202972	.	+	.	ID=DOMAIN 40-4-0;Parent=TE_BASE 40;annot=Class_I::LTR::Ty1/copia::Ivana RNaseH_oryco;name=RH;color=#fc4e2a
chr1	feature	RR_tract	48207327	48207341	.	.	.	ID=PPT 40;Parent=TE_BASE 40;name=ppt;color=#41ab5d
chr1	feature	long_terminal_repeat	48207377	48207547	.	.	.	ID=LTR RIGHT 40-0;Parent=TE_BASE 40;name=ltr right;color=#f032e6
chr1	feature	long_terminal_repeat	48198795	48198965	.	.	.	ID=LTR LEFT 40-0;Parent=TE_BASE 40;name=ltr left;color=#f032e6
chr1	feature	nested_repeat	47800566	47805336	.	.	.	ID=TE_BASE 46;name=TE_BASE 46;annot=Class_I::LTR::Ty1/copia::Ivana;color=#a9a9a9
chr1	feature	repeat_fragment	47800566	47805336	.	.	.	ID=TE 46-0;Parent=TE_BASE 46;name=TE 46;color=#a9a9a9
chr1	feature	polypeptide_conserved_region	47802318	47802948	.	+	.	ID=DOMAIN 46-0-0;Parent=TE_BASE 46;annot=Class_I::LTR::Ty1/copia::Ale INT_retrofit;name=INT;color=#b10026
chr1	feature	polypeptide_conserved_region	47803653	47804373	.	+	.	ID=DOMAIN 46-1-0;Parent=TE_BASE 46;annot=Class_I::LTR::Ty1/copia::Ivana RT_oryco;name=RT;color=#feb24c
chr1	feature	polypeptide_conserved_region	47804667	47805069	.	+	.	ID=DOMAIN 46-2-0;Parent=TE_BASE 46;annot=Class_I::LTR::Ty1/copia::SIRE RNaseH_sire;name=RH;color=#fc4e2a
chr1	feature	primer_binding_site	47800817	47800835	.	.	.	ID=PBS 46;Parent=TE_BASE 46;name=pbs;color=#c7e9c0
chr1	feature	RR_tract	47805133	47805147	.	.	.	ID=PPT 46;Parent=TE_BASE 46;name=ppt;color=#41ab5d
chr1	feature	long_terminal_repeat	47805147	47805336	.	.	.	ID=LTR RIGHT 46-0;Parent=TE_BASE 46;name=ltr right;color=#f032e6
chr1	feature	long_terminal_repeat	47800566	47800755	.	.	.	ID=LTR LEFT 46-0;Parent=TE_BASE 46;name=ltr left;color=#f032e6
chr1	feature	target_site_duplication	47800561	47800565	.	.	.	ID=TSR LEFT 46;Parent=TE_BASE 46;name=tsr left;color=#333333
chr1	feature	target_site_duplication	47805337	47805341	.	.	.	ID=TSR RIGHT 46;Parent=TE_BASE 46;name=tsr right;color=#333333
chr1	feature	nested_repeat	47748634	47753237	.	.	.	ID=TE_BASE 48;name=TE_BASE 48;annot=Class_I::LTR::Ty1/copia::Ivana;color=#a9a9a9
chr1	feature	repeat_fragment	47748634	47753237	.	.	.	ID=TE 48-0;Parent=TE_BASE 48;name=TE 48;color=#a9a9a9
chr1	feature	polypeptide_conserved_region	47748886	47749489	.	+	.	ID=DOMAIN 48-0-0;Parent=TE_BASE 48;annot=Class_I::LTR::Ty1/copia::Alesia GAG_retrofit;name=GAG;color=#225ea8
chr1	feature	polypeptide_conserved_region	47750351	47750912	.	+	.	ID=DOMAIN 48-1-0;Parent=TE_BASE 48;annot=Class_I::LTR::Ty1/copia::Ale INT_retrofit;name=INT;color=#b10026
chr1	feature	polypeptide_conserved_region	47751503	47752217	.	+	.	ID=DOMAIN 48-2-0;Parent=TE_BASE 48;annot=Class_I::LTR::Ty1/copia::Ivana RT_oryco;name=RT;color=#feb24c
chr1	feature	polypeptide_conserved_region	47752511	47752913	.	+	.	ID=DOMAIN 48-3-0;Parent=TE_BASE 48;annot=Class_I::LTR::Ty1/copia::SIRE RNaseH_sire;name=RH;color=#fc4e2a
chr1	feature	long_terminal_repeat	47753158	47753237	.	.	.	ID=LTR RIGHT 48-0;Parent=TE_BASE 48;name=ltr right;color=#f032e6
chr1	feature	long_terminal_repeat	47748634	47748713	.	.	.	ID=LTR LEFT 48-0;Parent=TE_BASE 48;name=ltr left;color=#f032e6
chr1	feature	nested_repeat	47607500	47619416	.	.	.	ID=TE_BASE 52;name=TE_BASE 52;annot=Class_I::LTR::Ty1/copia::SIRE;color=#a9a9a9
chr1	feature	repeat_fragment	47607500	47619416	.	.	.	ID=TE 52-0;Parent=TE_BASE 52;name=TE 52;color=#a9a9a9
chr1	feature	polypeptide_conserved_region	47608970	47609855	.	+	.	ID=DOMAIN 52-0-0;Parent=TE_BASE 52;annot=Class_I::LTR::Ty1/copia::SIRE GAG_sire;name=GAG;color=#225ea8
chr1	feature	polypeptide_conserved_region	47610984	47611218	.	+	.	ID=DOMAIN 52-1-0;Parent=TE_BASE 52;annot=Class_I::LTR::Ty1/copia::SIRE AP_sire;name=PROT;color=#ffeda0
chr1	feature	polypeptide_conserved_region	47611371	47612028	.	+	.	ID=DOMAIN 52-2-0;Parent=TE_BASE 52;annot=Class_I::LTR::Ty1/copia::SIRE INT_sire;name=INT;color=#b10026
chr1	feature	polypeptide_conserved_region	47612640	47613363	.	+	.	ID=DOMAIN 52-3-0;Parent=TE_BASE 52;annot=Class_I::LTR::Ty1/copia::SIRE RT_sire;name=RT;color=#feb24c
chr1	feature	polypeptide_conserved_region	47613651	47614053	.	+	.	ID=DOMAIN 52-4-0;Parent=TE_BASE 52;annot=Class_I::LTR::Ty1/copia::SIRE RNaseH_sire;name=RH;color=#fc4e2a
chr1	feature	primer_binding_site	47608885	47608901	.	.	.	ID=PBS 52;Parent=TE_BASE 52;name=pbs;color=#c7e9c0
chr1	feature	RR_tract	47618093	47618107	.	.	.	ID=PPT 52;Parent=TE_BASE 52;name=ppt;color=#41ab5d
chr1	feature	long_terminal_repeat	47618107	47619416	.	.	.	ID=LTR RIGHT 52-0;Parent=TE_BASE 52;name=ltr right;color=#f032e6
chr1	feature	long_terminal_repeat	47607500	47608810	.	.	.	ID=LTR LEFT 52-0;Parent=TE_BASE 52;name=ltr left;color=#f032e6
chr1	feature	target_site_duplication	47607495	47607499	.	.	.	ID=TSR LEFT 52;Parent=TE_BASE 52;name=tsr left;color=#333333
chr1	feature	target_site_duplication	47619417	47619421	.	.	.	ID=TSR RIGHT 52;Parent=TE_BASE 52;name=tsr right;color=#333333
chr1	feature	nested_repeat	47177078	47180152	.	.	.	ID=TE_BASE 55;name=TE_BASE 55;annot=Class_I::LTR::Ty1/copia::Tork;color=#a9a9a9
chr1	feature	repeat_fragment	47177078	47180152	.	.	.	ID=TE 55-0;Parent=TE_BASE 55;name=TE 55;color=#a9a9a9
chr1	feature	polypeptide_conserved_region	47177889	47178396	.	+	.	ID=DOMAIN 55-0-0;Parent=TE_BASE 55;annot=Class_I::LTR::Ty1/copia::Tork GAG_tork;name=GAG;color=#225ea8
chr1	feature	primer_binding_site	47177807	47177821	.	.	.	ID=PBS 55;Parent=TE_BASE 55;name=pbs;color=#c7e9c0
chr1	feature	RR_tract	47179352	47179366	.	.	.	ID=PPT 55;Parent=TE_BASE 55;name=ppt;color=#41ab5d
chr1	feature	long_terminal_repeat	47179427	47180152	.	.	.	ID=LTR RIGHT 55-0;Parent=TE_BASE 55;name=ltr right;color=#f032e6
chr1	feature	long_terminal_repeat	47177078	47177802	.	.	.	ID=LTR LEFT 55-0;Parent=TE_BASE 55;name=ltr left;color=#f032e6
chr1	feature	target_site_duplication	47177073	47177077	.	.	.	ID=TSR LEFT 55;Parent=TE_BASE 55;name=tsr left;color=#333333
chr1	feature	target_site_duplication	47180153	47180157	.	.	.	ID=TSR RIGHT 55;Parent=TE_BASE 55;name=tsr right;color=#333333
chr1	feature	nested_repeat	46649008	46655693	.	.	.	ID=TE_BASE 59;name=TE_BASE 59;annot=Class_I::LTR::Ty1/copia::Ivana;color=#a9a9a9
chr1	feature	repeat_fragment	46649008	46655693	.	.	.	ID=TE 59-0;Parent=TE_BASE 59;name=TE 59;color=#a9a9a9
chr1	feature	polypeptide_conserved_region	46652842	46653253	.	+	.	ID=DOMAIN 59-0-0;Parent=TE_BASE 59;annot=Class_I::LTR::Ty1/copia::Ivana INT_oryco;name=INT;color=#b10026
chr1	feature	polypeptide_conserved_region	46653988	46654687	.	+	.	ID=DOMAIN 59-1-0;Parent=TE_BASE 59;annot=Class_I::LTR::Ty1/copia::Ivana RT_oryco;name=RT;color=#feb24c
chr1	feature	polypeptide_conserved_region	46654996	46655401	.	+	.	ID=DOMAIN 59-2-0;Parent=TE_BASE 59;annot=Class_I::LTR::Ty1/copia::Ale RNaseH_retrofit;name=RH;color=#fc4e2a
chr1	feature	primer_binding_site	46649287	46649306	.	.	.	ID=PBS 59;Parent=TE_BASE 59;name=pbs;color=#c7e9c0
chr1	feature	RR_tract	46655463	46655477	.	.	.	ID=PPT 59;Parent=TE_BASE 59;name=ppt;color=#41ab5d
chr1	feature	long_terminal_repeat	46655477	46655693	.	.	.	ID=LTR RIGHT 59-0;Parent=TE_BASE 59;name=ltr right;color=#f032e6
chr1	feature	long_terminal_repeat	46649008	46649223	.	.	.	ID=LTR LEFT 59-0;Parent=TE_BASE 59;name=ltr left;color=#f032e6
chr1	feature	nested_repeat	46453872	46461663	.	.	.	ID=TE_BASE 61;name=TE_BASE 61;annot=Class_I::LTR::Ty1/copia::Tork;color=#a9a9a9
chr1	feature	repeat_fragment	46453872	46461663	.	.	.	ID=TE 61-0;Parent=TE_BASE 61;name=TE 61;color=#a9a9a9
chr1	feature	polypeptide_conserved_region	46454331	46455027	.	+	.	ID=DOMAIN 61-0-0;Parent=TE_BASE 61;annot=Class_I::LTR::Ty1/copia::Tork GAG_tork;name=GAG;color=#225ea8
chr1	feature	polypeptide_conserved_region	46455210	46455444	.	+	.	ID=DOMAIN 61-1-0;Parent=TE_BASE 61;annot=Class_I::LTR::Ty1/copia::Tork AP_tork;name=PROT;color=#ffeda0
chr1	feature	polypeptide_conserved_region	46455615	46456260	.	+	.	ID=DOMAIN 61-2-0;Parent=TE_BASE 61;annot=Class_I::LTR::Ty1/copia::Tork INT_tork;name=INT;color=#b10026
chr1	feature	polypeptide_conserved_region	46456824	46457346	.	+	.	ID=DOMAIN 61-3-0;Parent=TE_BASE 61;annot=Class_I::LTR::Ty1/copia::Tork RT_tork;name=RT;color=#feb24c
chr1	feature	polypeptide_conserved_region	46457867	46458122	.	+	.	ID=DOMAIN 61-4-0;Parent=TE_BASE 61;annot=Class_I::LTR::Ty1/copia::Tork RNaseH_tork;name=RH;color=#fc4e2a
chr1	feature	primer_binding_site	46454270	46454290	.	.	.	ID=PBS 61;Parent=TE_BASE 61;name=pbs;color=#c7e9c0
chr1	feature	RR_tract	46461203	46461217	.	.	.	ID=PPT 61;Parent=TE_BASE 61;name=ppt;color=#41ab5d
chr1	feature	long_terminal_repeat	46461268	46461663	.	.	.	ID=LTR RIGHT 61-0;Parent=TE_BASE 61;name=ltr right;color=#f032e6
chr1	feature	long_terminal_repeat	46453872	46454264	.	.	.	ID=LTR LEFT 61-0;Parent=TE_BASE 61;name=ltr left;color=#f032e6
chr1	feature	nested_repeat	45994668	45999178	.	.	.	ID=TE_BASE 68;name=TE_BASE 68;annot=Class_I::LTR::Ty1/copia::Ivana;color=#a9a9a9
chr1	feature	repeat_fragment	45994668	45999178	.	.	.	ID=TE 68-0;Parent=TE_BASE 68;name=TE 68;color=#a9a9a9
chr1	feature	polypeptide_conserved_region	45994998	45995400	.	-	.	ID=DOMAIN 68-0-0;Parent=TE_BASE 68;annot=Class_I::LTR::Ty1/copia::Ivana RNaseH_oryco;name=RH;color=#fc4e2a
chr1	feature	polypeptide_conserved_region	45995688	45996414	.	-	.	ID=DOMAIN 68-1-0;Parent=TE_BASE 68;annot=Class_I::LTR::Ty1/copia::Ivana RT_oryco;name=RT;color=#feb24c
chr1	feature	polypeptide_conserved_region	45996807	45997458	.	-	.	ID=DOMAIN 68-2-0;Parent=TE_BASE 68;annot=Class_I::LTR::Ty1/copia::Ivana INT_oryco;name=INT;color=#b10026
chr1	feature	polypeptide_conserved_region	45997599	45997845	.	-	.	ID=DOMAIN 68-3-0;Parent=TE_BASE 68;annot=Class_I::LTR::Ty1/copia::Ivana AP_oryco;name=PROT;color=#ffeda0
chr1	feature	polypeptide_conserved_region	45997959	45998790	.	-	.	ID=DOMAIN 68-4-0;Parent=TE_BASE 68;annot=Class_I::LTR::Ty1/copia::Ivana GAG_oryco;name=GAG;color=#225ea8
chr1	feature	long_terminal_repeat	45998920	45999178	.	.	.	ID=LTR LEFT 68-0;Parent=TE_BASE 68;name=ltr left;color=#f032e6
chr1	feature	long_terminal_repeat	45994668	45994926	.	.	.	ID=LTR RIGHT 68-0;Parent=TE_BASE 68;name=ltr right;color=#f032e6
chr1	feature	target_site_duplication	45994663	45994667	.	.	.	ID=TSR RIGHT 68;Parent=TE_BASE 68;name=tsr right;color=#333333
chr1	feature	target_site_duplication	45999179	45999183	.	.	.	ID=TSR LEFT 68;Parent=TE_BASE 68;name=tsr left;color=#333333
chr1	feature	nested_repeat	45924385	45936873	.	.	.	ID=TE_BASE 69;name=TE_BASE 69;annot=Class_I::LTR::Ty3/gypsy::chromovirus::Reina;color=#a9a9a9
chr1	feature	repeat_fragment	45924385	45936873	.	.	.	ID=TE 69-0;Parent=TE_BASE 69;name=TE 69;color=#a9a9a9
chr1	feature	polypeptide_conserved_region	45928923	45929052	.	-	.	ID=DOMAIN 69-0-0;Parent=TE_BASE 69;annot=Class_I::LTR::Ty3/gypsy::chromovirus::Reina RT_reina;name=RT;color=#feb24c
chr1	feature	primer_binding_site	45924960	45924976	.	.	.	ID=PBS 69;Parent=TE_BASE 69;name=ppt;color=#41ab5d
chr1	feature	RR_tract	45936236	45936250	.	.	.	ID=PPT 69;Parent=TE_BASE 69;name=pbs;color=#c7e9c0
chr1	feature	long_terminal_repeat	45936332	45936873	.	.	.	ID=LTR LEFT 69-0;Parent=TE_BASE 69;name=ltr left;color=#f032e6
chr1	feature	long_terminal_repeat	45924385	45924915	.	.	.	ID=LTR RIGHT 69-0;Parent=TE_BASE 69;name=ltr right;color=#f032e6
chr1	feature	nested_repeat	45025289	45030158	.	.	.	ID=TE_BASE 75;name=TE_BASE 75;annot=Class_I::LTR::Ty1/copia::Ivana;color=#a9a9a9
chr1	feature	repeat_fragment	45025289	45030158	.	.	.	ID=TE 75-0;Parent=TE_BASE 75;name=TE 75;color=#a9a9a9
chr1	feature	polypeptide_conserved_region	45026032	45026446	.	+	.	ID=DOMAIN 75-0-0;Parent=TE_BASE 75;annot=Class_I::LTR::Ty1/copia::Ivana GAG_oryco;name=GAG;color=#225ea8
chr1	feature	polypeptide_conserved_region	45026971	45027208	.	+	.	ID=DOMAIN 75-1-0;Parent=TE_BASE 75;annot=Class_I::LTR::Ty1/copia::Alesia AP_retrofit;name=PROT;color=#ffeda0
chr1	feature	polypeptide_conserved_region	45027352	45027991	.	+	.	ID=DOMAIN 75-2-0;Parent=TE_BASE 75;annot=Class_I::LTR::Ty1/copia::Ale INT_retrofit;name=INT;color=#b10026
chr1	feature	polypeptide_conserved_region	45028579	45028876	.	+	.	ID=DOMAIN 75-3-0;Parent=TE_BASE 75;annot=Class_I::LTR::Ty1/copia::Ivana RT_oryco;name=RT;color=#feb24c
chr1	feature	polypeptide_conserved_region	45029593	45029992	.	+	.	ID=DOMAIN 75-4-0;Parent=TE_BASE 75;annot=Class_I::LTR::Ty1/copia::Ale RNaseH_retrofit;name=RH;color=#fc4e2a
chr1	feature	long_terminal_repeat	45030069	45030158	.	.	.	ID=LTR RIGHT 75-0;Parent=TE_BASE 75;name=ltr right;color=#f032e6
chr1	feature	long_terminal_repeat	45025289	45025378	.	.	.	ID=LTR LEFT 75-0;Parent=TE_BASE 75;name=ltr left;color=#f032e6
chr1	feature	nested_repeat	45016253	45023808	.	.	.	ID=TE_BASE 76;name=TE_BASE 76;annot=Class_I::LTR::Ty3/gypsy::non-chromovirus::OTA::Athila;color=#a9a9a9
chr1	feature	repeat_fragment	45016253	45023808	.	.	.	ID=TE 76-0;Parent=TE_BASE 76;name=TE 76;color=#a9a9a9
chr1	feature	polypeptide_conserved_region	45021316	45022354	.	-	.	ID=DOMAIN 76-0-0;Parent=TE_BASE 76;annot=Class_I::LTR::Ty3/gypsy::non-chromovirus::OTA::Athila INT_athila;name=INT;color=#b10026
chr1	feature	polypeptide_conserved_region	45022636	45022993	.	-	.	ID=DOMAIN 76-1-0;Parent=TE_BASE 76;annot=Class_I::LTR::Ty3/gypsy::non-chromovirus::OTA::Athila RNaseH_athila;name=RH;color=#fc4e2a
chr1	feature	primer_binding_site	45017073	45017094	.	.	.	ID=PBS 76;Parent=TE_BASE 76;name=ppt;color=#41ab5d
chr1	feature	RR_tract	45022992	45023006	.	.	.	ID=PPT 76;Parent=TE_BASE 76;name=pbs;color=#c7e9c0
chr1	feature	long_terminal_repeat	45023006	45023808	.	.	.	ID=LTR LEFT 76-0;Parent=TE_BASE 76;name=ltr left;color=#f032e6
chr1	feature	long_terminal_repeat	45016253	45017069	.	.	.	ID=LTR RIGHT 76-0;Parent=TE_BASE 76;name=ltr right;color=#f032e6
chr1	feature	nested_repeat	43188285	43209201	.	.	.	ID=TE_BASE 90;name=TE_BASE 90;annot=Class_I::LTR::Ty1/copia::Ivana;color=#a9a9a9
chr1	feature	repeat_fragment	43188285	43209201	.	.	.	ID=TE 90-0;Parent=TE_BASE 90;name=TE 90;color=#a9a9a9
chr1	feature	polypeptide_conserved_region	43200003	43200543	.	+	.	ID=DOMAIN 90-0-0;Parent=TE_BASE 90;annot=Class_I::LTR::Ty1/copia::Ale INT_retrofit;name=INT;color=#b10026
chr1	feature	polypeptide_conserved_region	43201558	43202008	.	+	.	ID=DOMAIN 90-1-0;Parent=TE_BASE 90;annot=Class_I::LTR::Ty1/copia::Ivana RT_oryco;name=RT;color=#feb24c
chr1	feature	polypeptide_conserved_region	43202308	43202710	.	+	.	ID=DOMAIN 90-2-0;Parent=TE_BASE 90;annot=Class_I::LTR::Ty1/copia::SIRE RNaseH_sire;name=RH;color=#fc4e2a
chr1	feature	RR_tract	43208617	43208631	.	.	.	ID=PPT 90;Parent=TE_BASE 90;name=ppt;color=#41ab5d
chr1	feature	long_terminal_repeat	43208635	43209201	.	.	.	ID=LTR RIGHT 90-0;Parent=TE_BASE 90;name=ltr right;color=#f032e6
chr1	feature	long_terminal_repeat	43188285	43188848	.	.	.	ID=LTR LEFT 90-0;Parent=TE_BASE 90;name=ltr left;color=#f032e6
chr1	feature	nested_repeat	41488292	41492777	.	.	.	ID=TE_BASE 101;name=TE_BASE 101;annot=Class_I::LTR::Ty1/copia::Ivana;color=#a9a9a9
chr1	feature	repeat_fragment	41488292	41492777	.	.	.	ID=TE 101-0;Parent=TE_BASE 101;name=TE 101;color=#a9a9a9
chr1	feature	polypeptide_conserved_region	41488593	41488998	.	-	.	ID=DOMAIN 101-0-0;Parent=TE_BASE 101;annot=Class_I::LTR::Ty1/copia::SIRE RNaseH_sire;name=RH;color=#fc4e2a
chr1	feature	polypeptide_conserved_region	41489290	41489788	.	-	.	ID=DOMAIN 101-1-0;Parent=TE_BASE 101;annot=Class_I::LTR::Ty1/copia::Ivana RT_oryco;name=RT;color=#feb24c
chr1	feature	polypeptide_conserved_region	41490785	41491331	.	-	.	ID=DOMAIN 101-2-0;Parent=TE_BASE 101;annot=Class_I::LTR::Ty1/copia::Ale INT_retrofit;name=INT;color=#b10026
chr1	feature	polypeptide_conserved_region	41491448	41491691	.	-	.	ID=DOMAIN 101-3-0;Parent=TE_BASE 101;annot=Class_I::LTR::Ty1/copia::TAR AP_Ty1/copia;name=PROT;color=#ffeda0
chr1	feature	long_terminal_repeat	41492555	41492777	.	.	.	ID=LTR LEFT 101-0;Parent=TE_BASE 101;name=ltr left;color=#f032e6
chr1	feature	long_terminal_repeat	41488292	41488514	.	.	.	ID=LTR RIGHT 101-0;Parent=TE_BASE 101;name=ltr right;color=#f032e6
chr1	feature	target_site_duplication	41488287	41488291	.	.	.	ID=TSR RIGHT 101;Parent=TE_BASE 101;name=tsr right;color=#333333
chr1	feature	target_site_duplication	41492778	41492782	.	.	.	ID=TSR LEFT 101;Parent=TE_BASE 101;name=tsr left;color=#333333
chr1	feature	nested_repeat	41386546	41398136	.	.	.	ID=TE_BASE 103;name=TE_BASE 103;annot=Class_I::LTR::Ty1/copia::Tork;color=#a9a9a9
chr1	feature	repeat_fragment	41386546	41398136	.	.	.	ID=TE 103-0;Parent=TE_BASE 103;name=TE 103;color=#a9a9a9
chr1	feature	polypeptide_conserved_region	41391324	41391723	.	-	.	ID=DOMAIN 103-0-0;Parent=TE_BASE 103;annot=Class_I::LTR::Ty1/copia::Tork RNaseH_tork;name=RH;color=#fc4e2a
chr1	feature	polypeptide_conserved_region	41395101	41395563	.	-	.	ID=DOMAIN 103-1-0;Parent=TE_BASE 103;annot=Class_I::LTR::Ty1/copia::Tork RT_tork;name=RT;color=#feb24c
chr1	feature	polypeptide_conserved_region	41396091	41396736	.	-	.	ID=DOMAIN 103-2-0;Parent=TE_BASE 103;annot=Class_I::LTR::Ty1/copia::Tork INT_tork;name=INT;color=#b10026
chr1	feature	polypeptide_conserved_region	41396892	41397132	.	-	.	ID=DOMAIN 103-3-0;Parent=TE_BASE 103;annot=Class_I::LTR::Ty1/copia::Tork AP_tork;name=PROT;color=#ffeda0
chr1	feature	polypeptide_conserved_region	41397252	41397945	.	-	.	ID=DOMAIN 103-4-0;Parent=TE_BASE 103;annot=Class_I::LTR::Ty1/copia::Tork GAG_tork;name=GAG;color=#225ea8
chr1	feature	long_terminal_repeat	41398034	41398136	.	.	.	ID=LTR LEFT 103-0;Parent=TE_BASE 103;name=ltr left;color=#f032e6
chr1	feature	long_terminal_repeat	41386546	41386648	.	.	.	ID=LTR RIGHT 103-0;Parent=TE_BASE 103;name=ltr right;color=#f032e6
chr1	feature	nested_repeat	41368357	41383977	.	.	.	ID=TE_BASE 104;name=TE_BASE 104;annot=Class_I::LTR::Ty3/gypsy::non-chromovirus::OTA::Ogre/Tat::Retand;color=#a9a9a9
chr1	feature	repeat_fragment	41368357	41383977	.	.	.	ID=TE 104-0;Parent=TE_BASE 104;name=TE 104;color=#a9a9a9
chr1	feature	polypeptide_conserved_region	41375991	41377038	.	-	.	ID=DOMAIN 104-0-0;Parent=TE_BASE 104;annot=Class_I::LTR::Ty3/gypsy::non-chromovirus::OTA::Ogre/Tat::Retand INT_tat;name=INT;color=#b10026
chr1	feature	polypeptide_conserved_region	41377425	41377722	.	-	.	ID=DOMAIN 104-1-0;Parent=TE_BASE 104;annot=Class_I::LTR::Ty3/gypsy::non-chromovirus::OTA::Ogre/Tat::Ogre;name=aRH;color=#fc4e2a
chr1	feature	polypeptide_conserved_region	41377834	41378164	.	-	.	ID=DOMAIN 104-2-0;Parent=TE_BASE 104;annot=Class_I::LTR::Ty3/gypsy::non-chromovirus::OTA::Ogre/Tat::Retand RNaseH_tat;name=RH;color=#fc4e2a
chr1	feature	polypeptide_conserved_region	41378344	41379022	.	-	.	ID=DOMAIN 104-3-0;Parent=TE_BASE 104;annot=Class_I::LTR::Ty3/gypsy::non-chromovirus::OTA::Ogre/Tat::Retand RT_tat;name=RT;color=#feb24c
chr1	feature	polypeptide_conserved_region	41381792	41382086	.	-	.	ID=DOMAIN 104-4-0;Parent=TE_BASE 104;annot=Class_I::LTR::Ty3/gypsy::non-chromovirus::OTA::Ogre/Tat::Retand GAG_tat;name=GAG;color=#225ea8
chr1	feature	long_terminal_repeat	41383260	41383977	.	.	.	ID=LTR LEFT 104-0;Parent=TE_BASE 104;name=ltr left;color=#f032e6
chr1	feature	long_terminal_repeat	41368357	41369071	.	.	.	ID=LTR RIGHT 104-0;Parent=TE_BASE 104;name=ltr right;color=#f032e6
chr1	feature	target_site_duplication	41368352	41368356	.	.	.	ID=TSR RIGHT 104;Parent=TE_BASE 104;name=tsr right;color=#333333
chr1	feature	target_site_duplication	41383978	41383982	.	.	.	ID=TSR LEFT 104;Parent=TE_BASE 104;name=tsr left;color=#333333
chr1	feature	nested_repeat	41347671	41357229	.	.	.	ID=TE_BASE 105;name=TE_BASE 105;annot=Class_I::LTR::Ty3/gypsy::chromovirus::Tekay;color=#a9a9a9
chr1	feature	repeat_fragment	41347671	41357229	.	.	.	ID=TE 105-0;Parent=TE_BASE 105;name=TE 105;color=#a9a9a9
chr1	feature	polypeptide_conserved_region	41350033	41350504	.	+	.	ID=DOMAIN 105-0-0;Parent=TE_BASE 105;annot=Class_I::LTR::Ty3/gypsy::chromovirus::Tekay GAG_del;name=GAG;color=#225ea8
chr1	feature	polypeptide_conserved_region	41350959	41351217	.	+	.	ID=DOMAIN 105-1-0;Parent=TE_BASE 105;annot=Class_I::LTR::Ty3/gypsy::chromovirus::Tekay AP_del;name=PROT;color=#ffeda0
chr1	feature	polypeptide_conserved_region	41351547	41352216	.	+	.	ID=DOMAIN 105-2-0;Parent=TE_BASE 105;annot=Class_I::LTR::Ty3/gypsy::chromovirus::Tekay RT_del;name=RT;color=#feb24c
chr1	feature	polypeptide_conserved_region	41352351	41352702	.	+	.	ID=DOMAIN 105-3-0;Parent=TE_BASE 105;annot=Class_I::LTR::Ty3/gypsy::chromovirus::Tekay RNaseH_del;name=RH;color=#fc4e2a
chr1	feature	polypeptide_conserved_region	41354103	41354847	.	+	.	ID=DOMAIN 105-4-0;Parent=TE_BASE 105;annot=Class_I::LTR::Ty3/gypsy::chromovirus::Tekay INT_del;name=INT;color=#b10026
chr1	feature	polypeptide_conserved_region	41354916	41355060	.	+	.	ID=DOMAIN 105-5-0;Parent=TE_BASE 105;annot=Class_I::LTR::Ty3/gypsy::chromovirus::Tekay CHR_tekay_Cure;name=CHD;color=#6a51a3
chr1	feature	long_terminal_repeat	41355107	41357229	.	.	.	ID=LTR RIGHT 105-0;Parent=TE_BASE 105;name=ltr right;color=#f032e6
chr1	feature	long_terminal_repeat	41347671	41349793	.	.	.	ID=LTR LEFT 105-0;Parent=TE_BASE 105;name=ltr left;color=#f032e6
chr1	feature	target_site_duplication	41347666	41347670	.	.	.	ID=TSR LEFT 105;Parent=TE_BASE 105;name=tsr left;color=#333333
chr1	feature	target_site_duplication	41357230	41357234	.	.	.	ID=TSR RIGHT 105;Parent=TE_BASE 105;name=tsr right;color=#333333
chr1	feature	nested_repeat	40332941	40336846	.	.	.	ID=TE_BASE 115;name=TE_BASE 115;annot=Class_I::LTR::Ty1/copia::Ivana;color=#a9a9a9
chr1	feature	repeat_fragment	40332941	40336846	.	.	.	ID=TE 115-0;Parent=TE_BASE 115;name=TE 115;color=#a9a9a9
chr1	feature	polypeptide_conserved_region	40335143	40335845	.	+	.	ID=DOMAIN 115-0-0;Parent=TE_BASE 115;annot=Class_I::LTR::Ty1/copia::Ivana RT_oryco;name=RT;color=#feb24c
chr1	feature	polypeptide_conserved_region	40336139	40336544	.	+	.	ID=DOMAIN 115-1-0;Parent=TE_BASE 115;annot=Class_I::LTR::Ty1/copia::Ale RNaseH_retrofit;name=RH;color=#fc4e2a
chr1	feature	long_terminal_repeat	40336615	40336846	.	.	.	ID=LTR RIGHT 115-0;Parent=TE_BASE 115;name=ltr right;color=#f032e6
chr1	feature	long_terminal_repeat	40332941	40333178	.	.	.	ID=LTR LEFT 115-0;Parent=TE_BASE 115;name=ltr left;color=#f032e6
chr1	feature	nested_repeat	38984912	38991301	.	.	.	ID=TE_BASE 128;name=TE_BASE 128;annot=Class_I::LTR::Ty1/copia::SIRE;color=#a9a9a9
chr1	feature	repeat_fragment	38984912	38991301	.	.	.	ID=TE 128-0;Parent=TE_BASE 128;name=TE 128;color=#a9a9a9
chr1	feature	polypeptide_conserved_region	38987852	38988467	.	+	.	ID=DOMAIN 128-0-0;Parent=TE_BASE 128;annot=Class_I::LTR::Ty1/copia::Ty1-outgroup INT_copia;name=INT;color=#b10026
chr1	feature	polypeptide_conserved_region	38989336	38990056	.	+	.	ID=DOMAIN 128-1-0;Parent=TE_BASE 128;annot=Class_I::LTR::Ty1/copia::SIRE RT_sire;name=RT;color=#feb24c
chr1	feature	polypeptide_conserved_region	38990395	38990800	.	+	.	ID=DOMAIN 128-2-0;Parent=TE_BASE 128;annot=Class_I::LTR::Ty1/copia::Ty1-outgroup RNaseH_1731;name=RH;color=#fc4e2a
chr1	feature	RR_tract	38991084	38991098	.	.	.	ID=PPT 128;Parent=TE_BASE 128;name=ppt;color=#41ab5d
chr1	feature	long_terminal_repeat	38991098	38991301	.	.	.	ID=LTR RIGHT 128-0;Parent=TE_BASE 128;name=ltr right;color=#f032e6
chr1	feature	long_terminal_repeat	38984912	38985115	.	.	.	ID=LTR LEFT 128-0;Parent=TE_BASE 128;name=ltr left;color=#f032e6
chr1	feature	target_site_duplication	38984907	38984911	.	.	.	ID=TSR LEFT 128;Parent=TE_BASE 128;name=tsr left;color=#333333
chr1	feature	target_site_duplication	38991302	38991306	.	.	.	ID=TSR RIGHT 128;Parent=TE_BASE 128;name=tsr right;color=#333333
chr1	feature	nested_repeat	38908722	38911775	.	.	.	ID=TE_BASE 129;name=TE_BASE 129;annot=Class_I::LTR::Ty3/gypsy::chromovirus::Tekay;color=#a9a9a9
chr1	feature	repeat_fragment	38908722	38911775	.	.	.	ID=TE 129-0;Parent=TE_BASE 129;name=TE 129;color=#a9a9a9
chr1	feature	polypeptide_conserved_region	38909181	38909976	.	+	.	ID=DOMAIN 129-0-0;Parent=TE_BASE 129;annot=Class_I::LTR::Ty3/gypsy::chromovirus::Tekay GAG_del;name=GAG;color=#225ea8
chr1	feature	polypeptide_conserved_region	38910117	38910375	.	+	.	ID=DOMAIN 129-1-0;Parent=TE_BASE 129;annot=Class_I::LTR::Ty3/gypsy::chromovirus::Tekay AP_del;name=PROT;color=#ffeda0
chr1	feature	polypeptide_conserved_region	38910717	38911380	.	+	.	ID=DOMAIN 129-2-0;Parent=TE_BASE 129;annot=Class_I::LTR::Ty3/gypsy::chromovirus::Tekay RT_del;name=RT;color=#feb24c
chr1	feature	primer_binding_site	38908934	38908952	.	.	.	ID=PBS 129;Parent=TE_BASE 129;name=pbs;color=#c7e9c0
chr1	feature	RR_tract	38911506	38911520	.	.	.	ID=PPT 129;Parent=TE_BASE 129;name=ppt;color=#41ab5d
chr1	feature	long_terminal_repeat	38911569	38911775	.	.	.	ID=LTR RIGHT 129-0;Parent=TE_BASE 129;name=ltr right;color=#f032e6
chr1	feature	long_terminal_repeat	38908722	38908928	.	.	.	ID=LTR LEFT 129-0;Parent=TE_BASE 129;name=ltr left;color=#f032e6
chr1	feature	nested_repeat	38093612	38106305	.	.	.	ID=TE_BASE 133;name=TE_BASE 133;annot=Class_I::LTR::Ty1/copia::SIRE;color=#a9a9a9
chr1	feature	repeat_fragment	38093612	38106305	.	.	.	ID=TE 133-0;Parent=TE_BASE 133;name=TE 133;color=#a9a9a9
chr1	feature	polypeptide_conserved_region	38099790	38100192	.	-	.	ID=DOMAIN 133-0-0;Parent=TE_BASE 133;annot=Class_I::LTR::Ty1/copia::SIRE RNaseH_sire;name=RH;color=#fc4e2a
chr1	feature	polypeptide_conserved_region	38100480	38101203	.	-	.	ID=DOMAIN 133-1-0;Parent=TE_BASE 133;annot=Class_I::LTR::Ty1/copia::SIRE RT_sire;name=RT;color=#feb24c
chr1	feature	polypeptide_conserved_region	38101815	38102472	.	-	.	ID=DOMAIN 133-2-0;Parent=TE_BASE 133;annot=Class_I::LTR::Ty1/copia::SIRE INT_sire;name=INT;color=#b10026
chr1	feature	polypeptide_conserved_region	38102625	38102859	.	-	.	ID=DOMAIN 133-3-0;Parent=TE_BASE 133;annot=Class_I::LTR::Ty1/copia::SIRE AP_sire;name=PROT;color=#ffeda0
chr1	feature	polypeptide_conserved_region	38103982	38104867	.	-	.	ID=DOMAIN 133-4-0;Parent=TE_BASE 133;annot=Class_I::LTR::Ty1/copia::SIRE GAG_sire;name=GAG;color=#225ea8
chr1	feature	long_terminal_repeat	38104227	38106305	.	.	.	ID=LTR LEFT 133-0;Parent=TE_BASE 133;name=ltr left;color=#f032e6
chr1	feature	long_terminal_repeat	38093612	38095681	.	.	.	ID=LTR RIGHT 133-0;Parent=TE_BASE 133;name=ltr right;color=#f032e6
chr1	feature	nested_repeat	37857815	37860255	.	.	.	ID=TE_BASE 135;name=TE_BASE 135;annot=Class_I::LTR::Ty1/copia::SIRE;color=#a9a9a9
chr1	feature	repeat_fragment	37857815	37860255	.	.	.	ID=TE 135-0;Parent=TE_BASE 135;name=TE 135;color=#a9a9a9
chr1	feature	polypeptide_conserved_region	37858109	37858628	.	+	.	ID=DOMAIN 135-0-0;Parent=TE_BASE 135;annot=Class_I::LTR::Ty1/copia::Ale INT_retrofit;name=INT;color=#b10026
chr1	feature	polypeptide_conserved_region	37859204	37859924	.	+	.	ID=DOMAIN 135-1-0;Parent=TE_BASE 135;annot=Class_I::LTR::Ty1/copia::SIRE RT_sire;name=RT;color=#feb24c
chr1	feature	long_terminal_repeat	37860108	37860255	.	.	.	ID=LTR RIGHT 135-0;Parent=TE_BASE 135;name=ltr right;color=#f032e6
chr1	feature	long_terminal_repeat	37857815	37857962	.	.	.	ID=LTR LEFT 135-0;Parent=TE_BASE 135;name=ltr left;color=#f032e6
chr1	feature	nested_repeat	37736418	37741349	.	.	.	ID=TE_BASE 136;name=TE_BASE 136;annot=Class_I::LTR::Ty1/copia::Ivana;color=#a9a9a9
chr1	feature	repeat_fragment	37736418	37741349	.	.	.	ID=TE 136-0;Parent=TE_BASE 136;name=TE 136;color=#a9a9a9
chr1	feature	polypeptide_conserved_region	37736689	37737091	.	-	.	ID=DOMAIN 136-0-0;Parent=TE_BASE 136;annot=Class_I::LTR::Ty1/copia::Ale RNaseH_retrofit;name=RH;color=#fc4e2a
chr1	feature	polypeptide_conserved_region	37737391	37738102	.	-	.	ID=DOMAIN 136-1-0;Parent=TE_BASE 136;annot=Class_I::LTR::Ty1/copia::Ivana RT_oryco;name=RT;color=#feb24c
chr1	feature	polypeptide_conserved_region	37738678	37739308	.	-	.	ID=DOMAIN 136-2-0;Parent=TE_BASE 136;annot=Class_I::LTR::Ty1/copia::Ale INT_retrofit;name=INT;color=#b10026
chr1	feature	polypeptide_conserved_region	37740232	37740817	.	-	.	ID=DOMAIN 136-3-0;Parent=TE_BASE 136;annot=Class_I::LTR::Ty1/copia::Alesia GAG_retrofit;name=GAG;color=#225ea8
chr1	feature	long_terminal_repeat	37741163	37741349	.	.	.	ID=LTR LEFT 136-0;Parent=TE_BASE 136;name=ltr left;color=#f032e6
chr1	feature	long_terminal_repeat	37736418	37736604	.	.	.	ID=LTR RIGHT 136-0;Parent=TE_BASE 136;name=ltr right;color=#f032e6
chr1	feature	nested_repeat	37675353	37682218	.	.	.	ID=TE_BASE 138;name=TE_BASE 138;annot=Class_I::LTR::Ty3/gypsy::chromovirus::Tekay;color=#a9a9a9
chr1	feature	repeat_fragment	37675353	37682218	.	.	.	ID=TE 138-0;Parent=TE_BASE 138;name=TE 138;color=#a9a9a9
chr1	feature	polypeptide_conserved_region	37676845	37676992	.	-	.	ID=DOMAIN 138-0-0;Parent=TE_BASE 138;annot=Class_I::LTR::Ty3/gypsy::chromovirus::Tekay CHR_tekay_Cure;name=CHD;color=#6a51a3
chr1	feature	polypeptide_conserved_region	37677221	37678091	.	-	.	ID=DOMAIN 138-1-0;Parent=TE_BASE 138;annot=Class_I::LTR::Ty3/gypsy::chromovirus::Tekay INT_del;name=INT;color=#b10026
chr1	feature	polypeptide_conserved_region	37678400	37678751	.	-	.	ID=DOMAIN 138-2-0;Parent=TE_BASE 138;annot=Class_I::LTR::Ty3/gypsy::chromovirus::Tekay RNaseH_del;name=RH;color=#fc4e2a
chr1	feature	polypeptide_conserved_region	37678886	37679549	.	-	.	ID=DOMAIN 138-3-0;Parent=TE_BASE 138;annot=Class_I::LTR::Ty3/gypsy::chromovirus::Tekay RT_del;name=RT;color=#feb24c
chr1	feature	polypeptide_conserved_region	37679891	37680149	.	-	.	ID=DOMAIN 138-4-0;Parent=TE_BASE 138;annot=Class_I::LTR::Ty3/gypsy::chromovirus::Tekay AP_del;name=PROT;color=#ffeda0
chr1	feature	polypeptide_conserved_region	37680275	37681070	.	-	.	ID=DOMAIN 138-5-0;Parent=TE_BASE 138;annot=Class_I::LTR::Ty3/gypsy::chromovirus::Tekay GAG_del;name=GAG;color=#225ea8
chr1	feature	long_terminal_repeat	37682045	37682218	.	.	.	ID=LTR LEFT 138-0;Parent=TE_BASE 138;name=ltr left;color=#f032e6
chr1	feature	long_terminal_repeat	37675353	37675526	.	.	.	ID=LTR RIGHT 138-0;Parent=TE_BASE 138;name=ltr right;color=#f032e6
chr1	feature	nested_repeat	37663418	37674635	.	.	.	ID=TE_BASE 139;name=TE_BASE 139;annot=Class_I::LTR::Ty1/copia::Ivana;color=#a9a9a9
chr1	feature	repeat_fragment	37663418	37674635	.	.	.	ID=TE 139-0;Parent=TE_BASE 139;name=TE 139;color=#a9a9a9
chr1	feature	polypeptide_conserved_region	37672641	37672890	.	+	.	ID=DOMAIN 139-0-0;Parent=TE_BASE 139;annot=Class_I::LTR::Ty1/copia::Ivana AP_oryco;name=PROT;color=#ffeda0
chr1	feature	primer_binding_site	37664992	37665009	.	.	.	ID=PBS 139;Parent=TE_BASE 139;name=pbs;color=#c7e9c0
chr1	feature	RR_tract	37673078	37673092	.	.	.	ID=PPT 139;Parent=TE_BASE 139;name=ppt;color=#41ab5d
chr1	feature	long_terminal_repeat	37673143	37674635	.	.	.	ID=LTR RIGHT 139-0;Parent=TE_BASE 139;name=ltr right;color=#f032e6
chr1	feature	long_terminal_repeat	37663418	37664914	.	.	.	ID=LTR LEFT 139-0;Parent=TE_BASE 139;name=ltr left;color=#f032e6
chr1	feature	nested_repeat	37403995	37409685	.	.	.	ID=TE_BASE 143;name=TE_BASE 143;annot=Class_I::LTR::Ty1/copia::Tork;color=#a9a9a9
chr1	feature	repeat_fragment	37403995	37409685	.	.	.	ID=TE 143-0;Parent=TE_BASE 143;name=TE 143;color=#a9a9a9
chr1	feature	polypeptide_conserved_region	37404649	37405450	.	+	.	ID=DOMAIN 143-0-0;Parent=TE_BASE 143;annot=Class_I::LTR::Ty1/copia::Tork GAG_tork;name=GAG;color=#225ea8
chr1	feature	polypeptide_conserved_region	37405642	37405888	.	+	.	ID=DOMAIN 143-1-0;Parent=TE_BASE 143;annot=Class_I::LTR::Ty1/copia::Tork AP_tork;name=PROT;color=#ffeda0
chr1	feature	polypeptide_conserved_region	37406029	37406650	.	+	.	ID=DOMAIN 143-2-0;Parent=TE_BASE 143;annot=Class_I::LTR::Ty1/copia::Ivana INT_oryco;name=INT;color=#b10026
chr1	feature	polypeptide_conserved_region	37407121	37407847	.	+	.	ID=DOMAIN 143-3-0;Parent=TE_BASE 143;annot=Class_I::LTR::Ty1/copia::Tork RT_tork;name=RT;color=#feb24c
chr1	feature	polypeptide_conserved_region	37408132	37408540	.	+	.	ID=DOMAIN 143-4-0;Parent=TE_BASE 143;annot=Class_I::LTR::Ty1/copia::Tork RNaseH_tork;name=RH;color=#fc4e2a
chr1	feature	primer_binding_site	37404615	37404632	.	.	.	ID=PBS 143;Parent=TE_BASE 143;name=pbs;color=#c7e9c0
chr1	feature	RR_tract	37409098	37409112	.	.	.	ID=PPT 143;Parent=TE_BASE 143;name=ppt;color=#41ab5d
chr1	feature	long_terminal_repeat	37409113	37409685	.	.	.	ID=LTR RIGHT 143-0;Parent=TE_BASE 143;name=ltr right;color=#f032e6
chr1	feature	long_terminal_repeat	37403995	37404565	.	.	.	ID=LTR LEFT 143-0;Parent=TE_BASE 143;name=ltr left;color=#f032e6
chr1	feature	target_site_duplication	37403990	37403994	.	.	.	ID=TSR LEFT 143;Parent=TE_BASE 143;name=tsr left;color=#333333
chr1	feature	target_site_duplication	37409686	37409690	.	.	.	ID=TSR RIGHT 143;Parent=TE_BASE 143;name=tsr right;color=#333333
chr1	feature	nested_repeat	36236033	36247850	.	.	.	ID=TE_BASE 156;name=TE_BASE 156;annot=Class_I::LTR::Ty1/copia::SIRE;color=#a9a9a9
chr1	feature	repeat_fragment	36236033	36247850	.	.	.	ID=TE 156-0;Parent=TE_BASE 156;name=TE 156;color=#a9a9a9
chr1	feature	polypeptide_conserved_region	36237464	36238349	.	+	.	ID=DOMAIN 156-0-0;Parent=TE_BASE 156;annot=Class_I::LTR::Ty1/copia::SIRE GAG_sire;name=GAG;color=#225ea8
chr1	feature	polypeptide_conserved_region	36239482	36239716	.	+	.	ID=DOMAIN 156-1-0;Parent=TE_BASE 156;annot=Class_I::LTR::Ty1/copia::SIRE AP_sire;name=PROT;color=#ffeda0
chr1	feature	polypeptide_conserved_region	36239869	36240526	.	+	.	ID=DOMAIN 156-2-0;Parent=TE_BASE 156;annot=Class_I::LTR::Ty1/copia::SIRE INT_sire;name=INT;color=#b10026
chr1	feature	polypeptide_conserved_region	36241138	36241861	.	+	.	ID=DOMAIN 156-3-0;Parent=TE_BASE 156;annot=Class_I::LTR::Ty1/copia::SIRE RT_sire;name=RT;color=#feb24c
chr1	feature	polypeptide_conserved_region	36242149	36242551	.	+	.	ID=DOMAIN 156-4-0;Parent=TE_BASE 156;annot=Class_I::LTR::Ty1/copia::SIRE RNaseH_sire;name=RH;color=#fc4e2a
chr1	feature	primer_binding_site	36237379	36237395	.	.	.	ID=PBS 156;Parent=TE_BASE 156;name=pbs;color=#c7e9c0
chr1	feature	RR_tract	36246565	36246579	.	.	.	ID=PPT 156;Parent=TE_BASE 156;name=ppt;color=#41ab5d
chr1	feature	long_terminal_repeat	36246579	36247850	.	.	.	ID=LTR RIGHT 156-0;Parent=TE_BASE 156;name=ltr right;color=#f032e6
chr1	feature	long_terminal_repeat	36236033	36237304	.	.	.	ID=LTR LEFT 156-0;Parent=TE_BASE 156;name=ltr left;color=#f032e6
chr1	feature	target_site_duplication	36236028	36236032	.	.	.	ID=TSR LEFT 156;Parent=TE_BASE 156;name=tsr left;color=#333333
chr1	feature	target_site_duplication	36247851	36247855	.	.	.	ID=TSR RIGHT 156;Parent=TE_BASE 156;name=tsr right;color=#333333
chr1	feature	nested_repeat	35637817	35648630	.	.	.	ID=TE_BASE 159;name=TE_BASE 159;annot=Class_I::LTR::Ty1/copia::SIRE;color=#a9a9a9
chr1	feature	repeat_fragment	35637817	35648630	.	.	.	ID=TE 159-0;Parent=TE_BASE 159;name=TE 159;color=#a9a9a9
chr1	feature	polypeptide_conserved_region	35639412	35639712	.	+	.	ID=DOMAIN 159-0-0;Parent=TE_BASE 159;annot=Class_I::LTR::Ty1/copia::SIRE GAG_sire;name=GAG;color=#225ea8
chr1	feature	polypeptide_conserved_region	35641089	35641323	.	+	.	ID=DOMAIN 159-1-0;Parent=TE_BASE 159;annot=Class_I::LTR::Ty1/copia::SIRE AP_sire;name=PROT;color=#ffeda0
chr1	feature	polypeptide_conserved_region	35641476	35642133	.	+	.	ID=DOMAIN 159-2-0;Parent=TE_BASE 159;annot=Class_I::LTR::Ty1/copia::SIRE INT_sire;name=INT;color=#b10026
chr1	feature	polypeptide_conserved_region	35642745	35643405	.	+	.	ID=DOMAIN 159-3-0;Parent=TE_BASE 159;annot=Class_I::LTR::Ty1/copia::SIRE RT_sire;name=RT;color=#feb24c
chr1	feature	polypeptide_conserved_region	35643757	35644159	.	+	.	ID=DOMAIN 159-4-0;Parent=TE_BASE 159;annot=Class_I::LTR::Ty1/copia::SIRE RNaseH_sire;name=RH;color=#fc4e2a
chr1	feature	primer_binding_site	35638052	35638072	.	.	.	ID=PBS 159;Parent=TE_BASE 159;name=pbs;color=#c7e9c0
chr1	feature	RR_tract	35648410	35648424	.	.	.	ID=PPT 159;Parent=TE_BASE 159;name=ppt;color=#41ab5d
chr1	feature	long_terminal_repeat	35648468	35648630	.	.	.	ID=LTR RIGHT 159-0;Parent=TE_BASE 159;name=ltr right;color=#f032e6
chr1	feature	long_terminal_repeat	35637817	35637979	.	.	.	ID=LTR LEFT 159-0;Parent=TE_BASE 159;name=ltr left;color=#f032e6
chr1	feature	nested_repeat	34167470	34172520	.	.	.	ID=TE_BASE 175;name=TE_BASE 175;annot=Class_I::LTR::Ty1/copia::Ivana;color=#a9a9a9
chr1	feature	repeat_fragment	34167470	34172520	.	.	.	ID=TE 175-0;Parent=TE_BASE 175;name=TE 175;color=#a9a9a9
chr1	feature	polypeptide_conserved_region	34167791	34168193	.	-	.	ID=DOMAIN 175-0-0;Parent=TE_BASE 175;annot=Class_I::LTR::Ty1/copia::SIRE RNaseH_sire;name=RH;color=#fc4e2a
chr1	feature	polypeptide_conserved_region	34168493	34169207	.	-	.	ID=DOMAIN 175-1-0;Parent=TE_BASE 175;annot=Class_I::LTR::Ty1/copia::Ivana RT_oryco;name=RT;color=#feb24c
chr1	feature	polypeptide_conserved_region	34170041	34170677	.	-	.	ID=DOMAIN 175-2-0;Parent=TE_BASE 175;annot=Class_I::LTR::Ty1/copia::Ale INT_retrofit;name=INT;color=#b10026
chr1	feature	long_terminal_repeat	34172278	34172520	.	.	.	ID=LTR LEFT 175-0;Parent=TE_BASE 175;name=ltr left;color=#f032e6
chr1	feature	long_terminal_repeat	34167470	34167712	.	.	.	ID=LTR RIGHT 175-0;Parent=TE_BASE 175;name=ltr right;color=#f032e6
chr1	feature	target_site_duplication	34167465	34167469	.	.	.	ID=TSR RIGHT 175;Parent=TE_BASE 175;name=tsr right;color=#333333
chr1	feature	target_site_duplication	34172521	34172525	.	.	.	ID=TSR LEFT 175;Parent=TE_BASE 175;name=tsr left;color=#333333
chr1	feature	nested_repeat	33385024	33393795	.	.	.	ID=TE_BASE 183;name=TE_BASE 183;annot=Class_I::LTR::Ty3/gypsy::chromovirus::Tekay;color=#a9a9a9
chr1	feature	repeat_fragment	33385024	33393795	.	.	.	ID=TE 183-0;Parent=TE_BASE 183;name=TE 183;color=#a9a9a9
chr1	feature	polypeptide_conserved_region	33387393	33388188	.	+	.	ID=DOMAIN 183-0-0;Parent=TE_BASE 183;annot=Class_I::LTR::Ty3/gypsy::chromovirus::Tekay GAG_del;name=GAG;color=#225ea8
chr1	feature	polypeptide_conserved_region	33388320	33388578	.	+	.	ID=DOMAIN 183-1-0;Parent=TE_BASE 183;annot=Class_I::LTR::Ty3/gypsy::chromovirus::Tekay AP_del;name=PROT;color=#ffeda0
chr1	feature	polypeptide_conserved_region	33388920	33389583	.	+	.	ID=DOMAIN 183-2-0;Parent=TE_BASE 183;annot=Class_I::LTR::Ty3/gypsy::chromovirus::Tekay RT_del;name=RT;color=#feb24c
chr1	feature	polypeptide_conserved_region	33389718	33390069	.	+	.	ID=DOMAIN 183-3-0;Parent=TE_BASE 183;annot=Class_I::LTR::Ty3/gypsy::chromovirus::Tekay RNaseH_del;name=RH;color=#fc4e2a
chr1	feature	polypeptide_conserved_region	33390378	33391413	.	+	.	ID=DOMAIN 183-4-0;Parent=TE_BASE 183;annot=Class_I::LTR::Ty3/gypsy::chromovirus::Tekay INT_del;name=INT;color=#b10026
chr1	feature	polypeptide_conserved_region	33391476	33391620	.	+	.	ID=DOMAIN 183-5-0;Parent=TE_BASE 183;annot=Class_I::LTR::Ty3/gypsy::chromovirus::Tekay CHR_tekay_Cure;name=CHD;color=#6a51a3
chr1	feature	primer_binding_site	33387156	33387173	.	.	.	ID=PBS 183;Parent=TE_BASE 183;name=pbs;color=#c7e9c0
chr1	feature	RR_tract	33391653	33391667	.	.	.	ID=PPT 183;Parent=TE_BASE 183;name=ppt;color=#41ab5d
chr1	feature	long_terminal_repeat	33391667	33393795	.	.	.	ID=LTR RIGHT 183-0;Parent=TE_BASE 183;name=ltr right;color=#f032e6
chr1	feature	long_terminal_repeat	33385024	33387151	.	.	.	ID=LTR LEFT 183-0;Parent=TE_BASE 183;name=ltr left;color=#f032e6
chr1	feature	target_site_duplication	33385019	33385023	.	.	.	ID=TSR LEFT 183;Parent=TE_BASE 183;name=tsr left;color=#333333
chr1	feature	target_site_duplication	33393796	33393800	.	.	.	ID=TSR RIGHT 183;Parent=TE_BASE 183;name=tsr right;color=#333333
chr1	feature	nested_repeat	32895550	32919435	.	.	.	ID=TE_BASE 191;name=TE_BASE 191;annot=Class_I::LTR::Ty1/copia::Ivana;color=#a9a9a9
chr1	feature	repeat_fragment	32895550	32919435	.	.	.	ID=TE 191-0;Parent=TE_BASE 191;name=TE 191;color=#a9a9a9
chr1	feature	polypeptide_conserved_region	32897474	32897681	.	-	.	ID=DOMAIN 191-0-0;Parent=TE_BASE 191;annot=Class_I::LTR::Ty1/copia::Ivana RT_oryco;name=RT;color=#feb24c
chr1	feature	primer_binding_site	32896082	32896100	.	.	.	ID=PBS 191;Parent=TE_BASE 191;name=ppt;color=#41ab5d
chr1	feature	RR_tract	32918881	32918895	.	.	.	ID=PPT 191;Parent=TE_BASE 191;name=pbs;color=#c7e9c0
chr1	feature	long_terminal_repeat	32918942	32919435	.	.	.	ID=LTR LEFT 191-0;Parent=TE_BASE 191;name=ltr left;color=#f032e6
chr1	feature	long_terminal_repeat	32895550	32896036	.	.	.	ID=LTR RIGHT 191-0;Parent=TE_BASE 191;name=ltr right;color=#f032e6
chr1	feature	nested_repeat	32600646	32632187	.	.	.	ID=TE_BASE 197;name=TE_BASE 197;annot=Class_I::LTR::Ty1/copia::Ivana;color=#a9a9a9
chr1	feature	repeat_fragment	32600646	32632187	.	.	.	ID=TE 197-0;Parent=TE_BASE 197;name=TE 197;color=#a9a9a9
chr1	feature	polypeptide_conserved_region	32610585	32610990	.	-	.	ID=DOMAIN 197-0-0;Parent=TE_BASE 197;annot=Class_I::LTR::Ty1/copia::Ale RNaseH_retrofit;name=RH;color=#fc4e2a
chr1	feature	polypeptide_conserved_region	32611312	32611720	.	-	.	ID=DOMAIN 197-1-0;Parent=TE_BASE 197;annot=Class_I::LTR::Ty1/copia::Ivana RT_oryco;name=RT;color=#feb24c
chr1	feature	polypeptide_conserved_region	32612377	32612734	.	-	.	ID=DOMAIN 197-2-0;Parent=TE_BASE 197;annot=Class_I::LTR::Ty1/copia::Ale INT_retrofit;name=INT;color=#b10026
chr1	feature	RR_tract	32632025	32632039	.	.	.	ID=PPT 197;Parent=TE_BASE 197;name=pbs;color=#c7e9c0
chr1	feature	long_terminal_repeat	32632068	32632187	.	.	.	ID=LTR LEFT 197-0;Parent=TE_BASE 197;name=ltr left;color=#f032e6
chr1	feature	long_terminal_repeat	32600646	32600765	.	.	.	ID=LTR RIGHT 197-0;Parent=TE_BASE 197;name=ltr right;color=#f032e6
chr1	feature	nested_repeat	31544552	31557550	.	.	.	ID=TE_BASE 206;name=TE_BASE 206;annot=Class_I::LTR::Ty3/gypsy::chromovirus::Tekay;color=#a9a9a9
chr1	feature	repeat_fragment	31544552	31557550	.	.	.	ID=TE 206-0;Parent=TE_BASE 206;name=TE 206;color=#a9a9a9
chr1	feature	polypeptide_conserved_region	31550130	31550565	.	+	.	ID=DOMAIN 206-0-0;Parent=TE_BASE 206;annot=Class_I::LTR::Ty3/gypsy::chromovirus::Tekay INT_del;name=INT;color=#b10026
chr1	feature	polypeptide_conserved_region	31550628	31550772	.	+	.	ID=DOMAIN 206-1-0;Parent=TE_BASE 206;annot=Class_I::LTR::Ty3/gypsy::chromovirus::Tekay CHR_tekay_Cure;name=CHD;color=#6a51a3
chr1	feature	primer_binding_site	31544727	31544747	.	.	.	ID=PBS 206;Parent=TE_BASE 206;name=pbs;color=#c7e9c0
chr1	feature	RR_tract	31557395	31557409	.	.	.	ID=PPT 206;Parent=TE_BASE 206;name=ppt;color=#41ab5d
chr1	feature	long_terminal_repeat	31557413	31557550	.	.	.	ID=LTR RIGHT 206-0;Parent=TE_BASE 206;name=ltr right;color=#f032e6
chr1	feature	long_terminal_repeat	31544552	31544669	.	.	.	ID=LTR LEFT 206-0;Parent=TE_BASE 206;name=ltr left;color=#f032e6
chr1	feature	nested_repeat	30642580	30647681	.	.	.	ID=TE_BASE 218;name=TE_BASE 218;annot=Class_I::LTR::Ty1/copia::Ivana;color=#a9a9a9
chr1	feature	repeat_fragment	30642580	30647681	.	.	.	ID=TE 218-0;Parent=TE_BASE 218;name=TE 218;color=#a9a9a9
chr1	feature	polypeptide_conserved_region	30643294	30643597	.	+	.	ID=DOMAIN 218-0-0;Parent=TE_BASE 218;annot=Class_I::LTR::Ty1/copia::Ivana INT_oryco;name=INT;color=#b10026
chr1	feature	polypeptide_conserved_region	30646136	30646583	.	+	.	ID=DOMAIN 218-1-0;Parent=TE_BASE 218;annot=Class_I::LTR::Ty1/copia::Ivana RT_oryco;name=RT;color=#feb24c
chr1	feature	polypeptide_conserved_region	30646882	30647287	.	+	.	ID=DOMAIN 218-2-0;Parent=TE_BASE 218;annot=Class_I::LTR::Ty1/copia::Ivana RNaseH_oryco;name=RH;color=#fc4e2a
chr1	feature	primer_binding_site	30642866	30642890	.	.	.	ID=PBS 218;Parent=TE_BASE 218;name=pbs;color=#c7e9c0
chr1	feature	RR_tract	30647356	30647370	.	.	.	ID=PPT 218;Parent=TE_BASE 218;name=ppt;color=#41ab5d
chr1	feature	long_terminal_repeat	30647391	30647681	.	.	.	ID=LTR RIGHT 218-0;Parent=TE_BASE 218;name=ltr right;color=#f032e6
chr1	feature	long_terminal_repeat	30642580	30642865	.	.	.	ID=LTR LEFT 218-0;Parent=TE_BASE 218;name=ltr left;color=#f032e6
chr1	feature	nested_repeat	30328079	30332782	.	.	.	ID=TE_BASE 222;name=TE_BASE 222;annot=Class_I::LTR::Ty1/copia::SIRE;color=#a9a9a9
chr1	feature	repeat_fragment	30328079	30332782	.	.	.	ID=TE 222-0;Parent=TE_BASE 222;name=TE 222;color=#a9a9a9
chr1	feature	polypeptide_conserved_region	30329848	30330484	.	+	.	ID=DOMAIN 222-0-0;Parent=TE_BASE 222;annot=Class_I::LTR::Ty1/copia::Ale INT_retrofit;name=INT;color=#b10026
chr1	feature	polypeptide_conserved_region	30331153	30331873	.	+	.	ID=DOMAIN 222-1-0;Parent=TE_BASE 222;annot=Class_I::LTR::Ty1/copia::SIRE RT_sire;name=RT;color=#feb24c
chr1	feature	polypeptide_conserved_region	30332171	30332570	.	+	.	ID=DOMAIN 222-2-0;Parent=TE_BASE 222;annot=Class_I::LTR::Ty1/copia::Ale RNaseH_retrofit;name=RH;color=#fc4e2a
chr1	feature	long_terminal_repeat	30332657	30332782	.	.	.	ID=LTR RIGHT 222-0;Parent=TE_BASE 222;name=ltr right;color=#f032e6
chr1	feature	long_terminal_repeat	30328079	30328209	.	.	.	ID=LTR LEFT 222-0;Parent=TE_BASE 222;name=ltr left;color=#f032e6
chr1	feature	nested_repeat	29886664	29891583	.	.	.	ID=TE_BASE 232;name=TE_BASE 232;annot=Class_I::LTR::Ty1/copia::Ivana;color=#a9a9a9
chr1	feature	repeat_fragment	29886664	29891583	.	.	.	ID=TE 232-0;Parent=TE_BASE 232;name=TE 232;color=#a9a9a9
chr1	feature	polypeptide_conserved_region	29888514	29889132	.	+	.	ID=DOMAIN 232-0-0;Parent=TE_BASE 232;annot=Class_I::LTR::Ty1/copia::Ale INT_retrofit;name=INT;color=#b10026
chr1	feature	polypeptide_conserved_region	29889907	29890624	.	+	.	ID=DOMAIN 232-1-0;Parent=TE_BASE 232;annot=Class_I::LTR::Ty1/copia::Ivana RT_oryco;name=RT;color=#feb24c
chr1	feature	polypeptide_conserved_region	29890930	29891329	.	+	.	ID=DOMAIN 232-2-0;Parent=TE_BASE 232;annot=Class_I::LTR::Ty1/copia::Ale RNaseH_retrofit;name=RH;color=#fc4e2a
chr1	feature	long_terminal_repeat	29891403	29891583	.	.	.	ID=LTR RIGHT 232-0;Parent=TE_BASE 232;name=ltr right;color=#f032e6
chr1	feature	long_terminal_repeat	29886664	29886853	.	.	.	ID=LTR LEFT 232-0;Parent=TE_BASE 232;name=ltr left;color=#f032e6
chr1	feature	nested_repeat	29469195	29473514	.	.	.	ID=TE_BASE 237;name=TE_BASE 237;annot=Class_I::LTR::Ty1/copia::Ivana;color=#a9a9a9
chr1	feature	repeat_fragment	29469195	29473514	.	.	.	ID=TE 237-0;Parent=TE_BASE 237;name=TE 237;color=#a9a9a9
chr1	feature	polypeptide_conserved_region	29469570	29470347	.	+	.	ID=DOMAIN 237-0-0;Parent=TE_BASE 237;annot=Class_I::LTR::Ty1/copia::Ivana GAG_oryco;name=GAG;color=#225ea8
chr1	feature	polypeptide_conserved_region	29470539	29470785	.	+	.	ID=DOMAIN 237-1-0;Parent=TE_BASE 237;annot=Class_I::LTR::Ty1/copia::Ivana AP_oryco;name=PROT;color=#ffeda0
chr1	feature	polypeptide_conserved_region	29470926	29471568	.	+	.	ID=DOMAIN 237-2-0;Parent=TE_BASE 237;annot=Class_I::LTR::Ty1/copia::Ivana INT_oryco;name=INT;color=#b10026
chr1	feature	polypeptide_conserved_region	29471784	29472507	.	+	.	ID=DOMAIN 237-3-0;Parent=TE_BASE 237;annot=Class_I::LTR::Ty1/copia::Ivana RT_oryco;name=RT;color=#feb24c
chr1	feature	polypeptide_conserved_region	29472798	29473200	.	+	.	ID=DOMAIN 237-4-0;Parent=TE_BASE 237;annot=Class_I::LTR::Ty1/copia::Ivana RNaseH_oryco;name=RH;color=#fc4e2a
chr1	feature	long_terminal_repeat	29473271	29473514	.	.	.	ID=LTR RIGHT 237-0;Parent=TE_BASE 237;name=ltr right;color=#f032e6
chr1	feature	long_terminal_repeat	29469195	29469439	.	.	.	ID=LTR LEFT 237-0;Parent=TE_BASE 237;name=ltr left;color=#f032e6
chr1	feature	target_site_duplication	29469190	29469194	.	.	.	ID=TSR LEFT 237;Parent=TE_BASE 237;name=tsr left;color=#333333
chr1	feature	target_site_duplication	29473515	29473519	.	.	.	ID=TSR RIGHT 237;Parent=TE_BASE 237;name=tsr right;color=#333333
chr1	feature	nested_repeat	29457146	29461772	.	.	.	ID=TE_BASE 238;name=TE_BASE 238;annot=Class_I::LTR::Ty1/copia::Ale;color=#a9a9a9
chr1	feature	repeat_fragment	29457146	29461772	.	.	.	ID=TE 238-0;Parent=TE_BASE 238;name=TE 238;color=#a9a9a9
chr1	feature	polypeptide_conserved_region	29457447	29457849	.	-	.	ID=DOMAIN 238-0-0;Parent=TE_BASE 238;annot=Class_I::LTR::Ty1/copia::Ale RNaseH_retrofit;name=RH;color=#fc4e2a
chr1	feature	polypeptide_conserved_region	29458140	29458860	.	-	.	ID=DOMAIN 238-1-0;Parent=TE_BASE 238;annot=Class_I::LTR::Ty1/copia::Ale RT_retrofit;name=RT;color=#feb24c
chr1	feature	polypeptide_conserved_region	29459562	29460183	.	-	.	ID=DOMAIN 238-2-0;Parent=TE_BASE 238;annot=Class_I::LTR::Ty1/copia::Ale INT_retrofit;name=INT;color=#b10026
chr1	feature	polypeptide_conserved_region	29460339	29460564	.	-	.	ID=DOMAIN 238-3-0;Parent=TE_BASE 238;annot=Class_I::LTR::Ty1/copia::Alesia AP_retrofit;name=PROT;color=#ffeda0
chr1	feature	polypeptide_conserved_region	29460687	29461461	.	-	.	ID=DOMAIN 238-4-0;Parent=TE_BASE 238;annot=Class_I::LTR::Ty1/copia::Alesia GAG_retrofit;name=GAG;color=#225ea8
chr1	feature	primer_binding_site	29457410	29457431	.	.	.	ID=PBS 238;Parent=TE_BASE 238;name=ppt;color=#41ab5d
chr1	feature	RR_tract	29461522	29461536	.	.	.	ID=PPT 238;Parent=TE_BASE 238;name=pbs;color=#c7e9c0
chr1	feature	long_terminal_repeat	29461556	29461772	.	.	.	ID=LTR LEFT 238-0;Parent=TE_BASE 238;name=ltr left;color=#f032e6
chr1	feature	long_terminal_repeat	29457146	29457361	.	.	.	ID=LTR RIGHT 238-0;Parent=TE_BASE 238;name=ltr right;color=#f032e6
chr1	feature	nested_repeat	28840418	28842397	.	.	.	ID=TE_BASE 248;name=TE_BASE 248;annot=Class_I::LTR::Ty1/copia::Tork;color=#a9a9a9
chr1	feature	repeat_fragment	28840418	28842397	.	.	.	ID=TE 248-0;Parent=TE_BASE 248;name=TE 248;color=#a9a9a9
chr1	feature	polypeptide_conserved_region	28841090	28841381	.	+	.	ID=DOMAIN 248-0-0;Parent=TE_BASE 248;annot=Class_I::LTR::Ty1/copia::Tork GAG_tork;name=GAG;color=#225ea8
chr1	feature	primer_binding_site	28840661	28840678	.	.	.	ID=PBS 248;Parent=TE_BASE 248;name=pbs;color=#c7e9c0
chr1	feature	RR_tract	28842160	28842174	.	.	.	ID=PPT 248;Parent=TE_BASE 248;name=ppt;color=#41ab5d
chr1	feature	long_terminal_repeat	28842232	28842397	.	.	.	ID=LTR RIGHT 248-0;Parent=TE_BASE 248;name=ltr right;color=#f032e6
chr1	feature	long_terminal_repeat	28840418	28840583	.	.	.	ID=LTR LEFT 248-0;Parent=TE_BASE 248;name=ltr left;color=#f032e6
chr1	feature	nested_repeat	28577738	28596631	.	.	.	ID=TE_BASE 252;name=TE_BASE 252;annot=Class_I::LTR::Ty3/gypsy::non-chromovirus::OTA::Ogre/Tat::Retand;color=#a9a9a9
chr1	feature	repeat_fragment	28577738	28596631	.	.	.	ID=TE 252-0;Parent=TE_BASE 252;name=TE 252;color=#a9a9a9
chr1	feature	polypeptide_conserved_region	28586176	28586494	.	+	.	ID=DOMAIN 252-0-0;Parent=TE_BASE 252;annot=Class_I::LTR::Ty3/gypsy::non-chromovirus::OTA::Ogre/Tat::Retand AP_tat;name=PROT;color=#ffeda0
chr1	feature	polypeptide_conserved_region	28587615	28588290	.	+	.	ID=DOMAIN 252-1-0;Parent=TE_BASE 252;annot=Class_I::LTR::Ty3/gypsy::non-chromovirus::OTA::Ogre/Tat::Retand RT_tat;name=RT;color=#feb24c
chr1	feature	polypeptide_conserved_region	28588431	28588791	.	+	.	ID=DOMAIN 252-2-0;Parent=TE_BASE 252;annot=Class_I::LTR::Ty3/gypsy::non-chromovirus::OTA::Ogre/Tat::Retand RNaseH_tat;name=RH;color=#fc4e2a
chr1	feature	polypeptide_conserved_region	28588920	28589283	.	+	.	ID=DOMAIN 252-3-0;Parent=TE_BASE 252;annot=Class_I::LTR::Ty3/gypsy::non-chromovirus::OTA::Ogre/Tat::Ogre;name=aRH;color=#fc4e2a
chr1	feature	polypeptide_conserved_region	28589714	28590656	.	+	.	ID=DOMAIN 252-4-0;Parent=TE_BASE 252;annot=Class_I::LTR::Ty3/gypsy::non-chromovirus::OTA::Ogre/Tat::Retand INT_tat;name=INT;color=#b10026
chr1	feature	primer_binding_site	28581213	28581228	.	.	.	ID=PBS 252;Parent=TE_BASE 252;name=pbs;color=#c7e9c0
chr1	feature	RR_tract	28593145	28593159	.	.	.	ID=PPT 252;Parent=TE_BASE 252;name=ppt;color=#41ab5d
chr1	feature	long_terminal_repeat	28593163	28596631	.	.	.	ID=LTR RIGHT 252-0;Parent=TE_BASE 252;name=ltr right;color=#f032e6
chr1	feature	long_terminal_repeat	28577738	28581206	.	.	.	ID=LTR LEFT 252-0;Parent=TE_BASE 252;name=ltr left;color=#f032e6
chr1	feature	target_site_duplication	28577733	28577737	.	.	.	ID=TSR LEFT 252;Parent=TE_BASE 252;name=tsr left;color=#333333
chr1	feature	target_site_duplication	28596632	28596636	.	.	.	ID=TSR RIGHT 252;Parent=TE_BASE 252;name=tsr right;color=#333333
chr1	feature	nested_repeat	28512812	28519477	.	.	.	ID=TE_BASE 254;name=TE_BASE 254;annot=Class_I::LTR::Ty1/copia::SIRE;color=#a9a9a9
chr1	feature	repeat_fragment	28512812	28519477	.	.	.	ID=TE 254-0;Parent=TE_BASE 254;name=TE 254;color=#a9a9a9
chr1	feature	polypeptide_conserved_region	28516025	28516640	.	+	.	ID=DOMAIN 254-0-0;Parent=TE_BASE 254;annot=Class_I::LTR::Ty1/copia::Ty1-outgroup INT_copia;name=INT;color=#b10026
chr1	feature	polypeptide_conserved_region	28517510	28518230	.	+	.	ID=DOMAIN 254-1-0;Parent=TE_BASE 254;annot=Class_I::LTR::Ty1/copia::SIRE RT_sire;name=RT;color=#feb24c
chr1	feature	polypeptide_conserved_region	28518569	28518974	.	+	.	ID=DOMAIN 254-2-0;Parent=TE_BASE 254;annot=Class_I::LTR::Ty1/copia::Ty1-outgroup RNaseH_1731;name=RH;color=#fc4e2a
chr1	feature	RR_tract	28519260	28519274	.	.	.	ID=PPT 254;Parent=TE_BASE 254;name=ppt;color=#41ab5d
chr1	feature	long_terminal_repeat	28519274	28519477	.	.	.	ID=LTR RIGHT 254-0;Parent=TE_BASE 254;name=ltr right;color=#f032e6
chr1	feature	long_terminal_repeat	28512812	28513013	.	.	.	ID=LTR LEFT 254-0;Parent=TE_BASE 254;name=ltr left;color=#f032e6
chr1	feature	target_site_duplication	28512807	28512811	.	.	.	ID=TSR LEFT 254;Parent=TE_BASE 254;name=tsr left;color=#333333
chr1	feature	target_site_duplication	28519478	28519482	.	.	.	ID=TSR RIGHT 254;Parent=TE_BASE 254;name=tsr right;color=#333333
chr1	feature	nested_repeat	28181455	28193468	.	.	.	ID=TE_BASE 257;name=TE_BASE 257;annot=Class_I::LTR::Ty3/gypsy::non-chromovirus::OTA::Ogre/Tat::Retand;color=#a9a9a9
chr1	feature	repeat_fragment	28181455	28193468	.	.	.	ID=TE 257-0;Parent=TE_BASE 257;name=TE 257;color=#a9a9a9
chr1	feature	polypeptide_conserved_region	28191002	28191203	.	-	.	ID=DOMAIN 257-0-0;Parent=TE_BASE 257;annot=Class_I::LTR::Ty3/gypsy::non-chromovirus::OTA::Ogre/Tat::Retand RT_tat;name=RT;color=#feb24c
chr1	feature	primer_binding_site	28181550	28181567	.	.	.	ID=PBS 257;Parent=TE_BASE 257;name=ppt;color=#41ab5d
chr1	feature	RR_tract	28193287	28193301	.	.	.	ID=PPT 257;Parent=TE_BASE 257;name=pbs;color=#c7e9c0
chr1	feature	long_terminal_repeat	28193372	28193468	.	.	.	ID=LTR LEFT 257-0;Parent=TE_BASE 257;name=ltr left;color=#f032e6
chr1	feature	long_terminal_repeat	28181455	28181549	.	.	.	ID=LTR RIGHT 257-0;Parent=TE_BASE 257;name=ltr right;color=#f032e6
chr1	feature	nested_repeat	28148395	28159045	.	.	.	ID=TE_BASE 258;name=TE_BASE 258;annot=Class_I::LTR::Ty3/gypsy::non-chromovirus::OTA::Ogre/Tat::Retand;color=#a9a9a9
chr1	feature	repeat_fragment	28148395	28159045	.	.	.	ID=TE 258-0;Parent=TE_BASE 258;name=TE 258;color=#a9a9a9
chr1	feature	polypeptide_conserved_region	28153182	28153542	.	+	.	ID=DOMAIN 258-0-0;Parent=TE_BASE 258;annot=Class_I::LTR::Ty3/gypsy::non-chromovirus::OTA::Ogre/Tat::Retand RNaseH_tat;name=RH;color=#fc4e2a
chr1	feature	polypeptide_conserved_region	28153671	28154034	.	+	.	ID=DOMAIN 258-1-0;Parent=TE_BASE 258;annot=Class_I::LTR::Ty3/gypsy::non-chromovirus::OTA::Ogre/Tat::Ogre;name=aRH;color=#fc4e2a
chr1	feature	polypeptide_conserved_region	28154370	28155162	.	+	.	ID=DOMAIN 258-2-0;Parent=TE_BASE 258;annot=Class_I::LTR::Ty3/gypsy::non-chromovirus::OTA::Ogre/Tat::Retand INT_tat;name=INT;color=#b10026
chr1	feature	primer_binding_site	28148620	28148639	.	.	.	ID=PBS 258;Parent=TE_BASE 258;name=pbs;color=#c7e9c0
chr1	feature	RR_tract	28158802	28158816	.	.	.	ID=PPT 258;Parent=TE_BASE 258;name=ppt;color=#41ab5d
chr1	feature	long_terminal_repeat	28158869	28159045	.	.	.	ID=LTR RIGHT 258-0;Parent=TE_BASE 258;name=ltr right;color=#f032e6
chr1	feature	long_terminal_repeat	28148395	28148571	.	.	.	ID=LTR LEFT 258-0;Parent=TE_BASE 258;name=ltr left;color=#f032e6
chr1	feature	nested_repeat	27243607	27248678	.	.	.	ID=TE_BASE 268;name=TE_BASE 268;annot=Class_I::LTR::Ty1/copia::Ivana;color=#a9a9a9
chr1	feature	repeat_fragment	27243607	27248678	.	.	.	ID=TE 268-0;Parent=TE_BASE 268;name=TE 268;color=#a9a9a9
chr1	feature	polypeptide_conserved_region	27243929	27244334	.	-	.	ID=DOMAIN 268-0-0;Parent=TE_BASE 268;annot=Class_I::LTR::Ty1/copia::Ale RNaseH_retrofit;name=RH;color=#fc4e2a
chr1	feature	polypeptide_conserved_region	27244631	27245342	.	-	.	ID=DOMAIN 268-1-0;Parent=TE_BASE 268;annot=Class_I::LTR::Ty1/copia::Ivana RT_oryco;name=RT;color=#feb24c
chr1	feature	polypeptide_conserved_region	27246152	27246782	.	-	.	ID=DOMAIN 268-2-0;Parent=TE_BASE 268;annot=Class_I::LTR::Ty1/copia::Ale INT_retrofit;name=INT;color=#b10026
chr1	feature	long_terminal_repeat	27248438	27248678	.	.	.	ID=LTR LEFT 268-0;Parent=TE_BASE 268;name=ltr left;color=#f032e6
chr1	feature	long_terminal_repeat	27243607	27243847	.	.	.	ID=LTR RIGHT 268-0;Parent=TE_BASE 268;name=ltr right;color=#f032e6
chr1	feature	nested_repeat	27041331	27048260	.	.	.	ID=TE_BASE 272;name=TE_BASE 272;annot=Class_I::LTR::Ty3/gypsy::non-chromovirus::OTA::Athila;color=#a9a9a9
chr1	feature	repeat_fragment	27041331	27048260	.	.	.	ID=TE 272-0;Parent=TE_BASE 272;name=TE 272;color=#a9a9a9
chr1	feature	polypeptide_conserved_region	27043076	27043571	.	+	.	ID=DOMAIN 272-0-0;Parent=TE_BASE 272;annot=Class_I::LTR::Ty3/gypsy::non-chromovirus::OTA::Athila GAG_athila;name=GAG;color=#225ea8
chr1	feature	primer_binding_site	27042464	27042481	.	.	.	ID=PBS 272;Parent=TE_BASE 272;name=pbs;color=#c7e9c0
chr1	feature	RR_tract	27047052	27047066	.	.	.	ID=PPT 272;Parent=TE_BASE 272;name=ppt;color=#41ab5d
chr1	feature	long_terminal_repeat	27047084	27048260	.	.	.	ID=LTR RIGHT 272-0;Parent=TE_BASE 272;name=ltr right;color=#f032e6
chr1	feature	long_terminal_repeat	27041331	27042455	.	.	.	ID=LTR LEFT 272-0;Parent=TE_BASE 272;name=ltr left;color=#f032e6
chr1	feature	target_site_duplication	27041326	27041330	.	.	.	ID=TSR LEFT 272;Parent=TE_BASE 272;name=tsr left;color=#333333
chr1	feature	target_site_duplication	27048261	27048265	.	.	.	ID=TSR RIGHT 272;Parent=TE_BASE 272;name=tsr right;color=#333333
chr1	feature	nested_repeat	26623053	26627837	.	.	.	ID=TE_BASE 274;name=TE_BASE 274;annot=Class_I::LTR::Ty1/copia::Ivana;color=#a9a9a9
chr1	feature	repeat_fragment	26623053	26627837	.	.	.	ID=TE 274-0;Parent=TE_BASE 274;name=TE 274;color=#a9a9a9
chr1	feature	polypeptide_conserved_region	26623321	26623723	.	-	.	ID=DOMAIN 274-0-0;Parent=TE_BASE 274;annot=Class_I::LTR::Ty1/copia::SIRE RNaseH_sire;name=RH;color=#fc4e2a
chr1	feature	polypeptide_conserved_region	26624020	26624731	.	-	.	ID=DOMAIN 274-1-0;Parent=TE_BASE 274;annot=Class_I::LTR::Ty1/copia::Ivana RT_oryco;name=RT;color=#feb24c
chr1	feature	polypeptide_conserved_region	26625271	26625916	.	-	.	ID=DOMAIN 274-2-0;Parent=TE_BASE 274;annot=Class_I::LTR::Ty1/copia::Ale INT_retrofit;name=INT;color=#b10026
chr1	feature	long_terminal_repeat	26627647	26627837	.	.	.	ID=LTR LEFT 274-0;Parent=TE_BASE 274;name=ltr left;color=#f032e6
chr1	feature	long_terminal_repeat	26623053	26623243	.	.	.	ID=LTR RIGHT 274-0;Parent=TE_BASE 274;name=ltr right;color=#f032e6
chr1	feature	target_site_duplication	26623048	26623052	.	.	.	ID=TSR RIGHT 274;Parent=TE_BASE 274;name=tsr right;color=#333333
chr1	feature	target_site_duplication	26627838	26627842	.	.	.	ID=TSR LEFT 274;Parent=TE_BASE 274;name=tsr left;color=#333333
chr1	feature	nested_repeat	26589732	26594421	.	.	.	ID=TE_BASE 275;name=TE_BASE 275;annot=Class_I::LTR::Ty1/copia::SIRE;color=#a9a9a9
chr1	feature	repeat_fragment	26589732	26594421	.	.	.	ID=TE 275-0;Parent=TE_BASE 275;name=TE 275;color=#a9a9a9
chr1	feature	polypeptide_conserved_region	26590070	26590472	.	-	.	ID=DOMAIN 275-0-0;Parent=TE_BASE 275;annot=Class_I::LTR::Ty1/copia::Ale RNaseH_retrofit;name=RH;color=#fc4e2a
chr1	feature	polypeptide_conserved_region	26590766	26591228	.	-	.	ID=DOMAIN 275-1-0;Parent=TE_BASE 275;annot=Class_I::LTR::Ty1/copia::SIRE RT_sire;name=RT;color=#feb24c
chr1	feature	polypeptide_conserved_region	26592145	26592781	.	-	.	ID=DOMAIN 275-2-0;Parent=TE_BASE 275;annot=Class_I::LTR::Ty1/copia::Ale INT_retrofit;name=INT;color=#b10026
chr1	feature	polypeptide_conserved_region	26592935	26593178	.	-	.	ID=DOMAIN 275-3-0;Parent=TE_BASE 275;annot=Class_I::LTR::Ty1/copia::Alesia AP_retrofit;name=PROT;color=#ffeda0
chr1	feature	polypeptide_conserved_region	26593253	26594033	.	-	.	ID=DOMAIN 275-4-0;Parent=TE_BASE 275;annot=Class_I::LTR::Ty1/copia::Alesia GAG_retrofit;name=GAG;color=#225ea8
chr1	feature	long_terminal_repeat	26594160	26594421	.	.	.	ID=LTR LEFT 275-0;Parent=TE_BASE 275;name=ltr left;color=#f032e6
chr1	feature	long_terminal_repeat	26589732	26589993	.	.	.	ID=LTR RIGHT 275-0;Parent=TE_BASE 275;name=ltr right;color=#f032e6
chr1	feature	nested_repeat	26406557	26411346	.	.	.	ID=TE_BASE 278;name=TE_BASE 278;annot=Class_I::LTR::Ty1/copia::Ivana;color=#a9a9a9
chr1	feature	repeat_fragment	26406557	26411346	.	.	.	ID=TE 278-0;Parent=TE_BASE 278;name=TE 278;color=#a9a9a9
chr1	feature	polypeptide_conserved_region	26406979	26407855	.	+	.	ID=DOMAIN 278-0-0;Parent=TE_BASE 278;annot=Class_I::LTR::Ty1/copia::Ivana GAG_oryco;name=GAG;color=#225ea8
chr1	feature	polypeptide_conserved_region	26408008	26408254	.	+	.	ID=DOMAIN 278-1-0;Parent=TE_BASE 278;annot=Class_I::LTR::Ty1/copia::Ivana AP_oryco;name=PROT;color=#ffeda0
chr1	feature	polypeptide_conserved_region	26408401	26409055	.	+	.	ID=DOMAIN 278-2-0;Parent=TE_BASE 278;annot=Class_I::LTR::Ty1/copia::Ivana INT_oryco;name=INT;color=#b10026
chr1	feature	polypeptide_conserved_region	26409532	26410255	.	+	.	ID=DOMAIN 278-3-0;Parent=TE_BASE 278;annot=Class_I::LTR::Ty1/copia::Ivana RT_oryco;name=RT;color=#feb24c
chr1	feature	polypeptide_conserved_region	26410549	26410951	.	+	.	ID=DOMAIN 278-4-0;Parent=TE_BASE 278;annot=Class_I::LTR::Ty1/copia::Ivana RNaseH_oryco;name=RH;color=#fc4e2a
chr1	feature	primer_binding_site	26406887	26406906	.	.	.	ID=PBS 278;Parent=TE_BASE 278;name=pbs;color=#c7e9c0
chr1	feature	RR_tract	26410982	26410996	.	.	.	ID=PPT 278;Parent=TE_BASE 278;name=ppt;color=#41ab5d
chr1	feature	long_terminal_repeat	26411022	26411346	.	.	.	ID=LTR RIGHT 278-0;Parent=TE_BASE 278;name=ltr right;color=#f032e6
chr1	feature	long_terminal_repeat	26406557	26406881	.	.	.	ID=LTR LEFT 278-0;Parent=TE_BASE 278;name=ltr left;color=#f032e6
chr1	feature	target_site_duplication	26406552	26406556	.	.	.	ID=TSR LEFT 278;Parent=TE_BASE 278;name=tsr left;color=#333333
chr1	feature	target_site_duplication	26411347	26411351	.	.	.	ID=TSR RIGHT 278;Parent=TE_BASE 278;name=tsr right;color=#333333
chr1	feature	nested_repeat	26400556	26405159	.	.	.	ID=TE_BASE 279;name=TE_BASE 279;annot=Class_I::LTR::Ty1/copia::Ivana;color=#a9a9a9
chr1	feature	repeat_fragment	26400556	26405159	.	.	.	ID=TE 279-0;Parent=TE_BASE 279;name=TE 279;color=#a9a9a9
chr1	feature	polypeptide_conserved_region	26400936	26401449	.	+	.	ID=DOMAIN 279-0-0;Parent=TE_BASE 279;annot=Class_I::LTR::Ty1/copia::Ivana GAG_oryco;name=GAG;color=#225ea8
chr1	feature	polypeptide_conserved_region	26401902	26402148	.	+	.	ID=DOMAIN 279-1-0;Parent=TE_BASE 279;annot=Class_I::LTR::Ty1/copia::Ivana AP_oryco;name=PROT;color=#ffeda0
chr1	feature	polypeptide_conserved_region	26402340	26402940	.	+	.	ID=DOMAIN 279-2-0;Parent=TE_BASE 279;annot=Class_I::LTR::Ty1/copia::Ivana INT_oryco;name=INT;color=#b10026
chr1	feature	polypeptide_conserved_region	26403366	26404092	.	+	.	ID=DOMAIN 279-3-0;Parent=TE_BASE 279;annot=Class_I::LTR::Ty1/copia::Ivana RT_oryco;name=RT;color=#feb24c
chr1	feature	polypeptide_conserved_region	26404380	26404782	.	+	.	ID=DOMAIN 279-4-0;Parent=TE_BASE 279;annot=Class_I::LTR::Ty1/copia::Ivana RNaseH_oryco;name=RH;color=#fc4e2a
chr1	feature	long_terminal_repeat	26404853	26405159	.	.	.	ID=LTR RIGHT 279-0;Parent=TE_BASE 279;name=ltr right;color=#f032e6
chr1	feature	long_terminal_repeat	26400556	26400862	.	.	.	ID=LTR LEFT 279-0;Parent=TE_BASE 279;name=ltr left;color=#f032e6
chr1	feature	target_site_duplication	26400551	26400555	.	.	.	ID=TSR LEFT 279;Parent=TE_BASE 279;name=tsr left;color=#333333
chr1	feature	target_site_duplication	26405160	26405164	.	.	.	ID=TSR RIGHT 279;Parent=TE_BASE 279;name=tsr right;color=#333333
chr1	feature	nested_repeat	26311522	26316348	.	.	.	ID=TE_BASE 281;name=TE_BASE 281;annot=Class_I::LTR::Ty1/copia::Ivana;color=#a9a9a9
chr1	feature	repeat_fragment	26311522	26316348	.	.	.	ID=TE 281-0;Parent=TE_BASE 281;name=TE 281;color=#a9a9a9
chr1	feature	polypeptide_conserved_region	26311990	26312551	.	+	.	ID=DOMAIN 281-0-0;Parent=TE_BASE 281;annot=Class_I::LTR::Ty1/copia::Ivana GAG_oryco;name=GAG;color=#225ea8
chr1	feature	polypeptide_conserved_region	26312950	26313193	.	+	.	ID=DOMAIN 281-1-0;Parent=TE_BASE 281;annot=Class_I::LTR::Ty1/copia::Ivana AP_oryco;name=PROT;color=#ffeda0
chr1	feature	polypeptide_conserved_region	26313349	26314000	.	+	.	ID=DOMAIN 281-2-0;Parent=TE_BASE 281;annot=Class_I::LTR::Ty1/copia::Ivana INT_oryco;name=INT;color=#b10026
chr1	feature	polypeptide_conserved_region	26314507	26315233	.	+	.	ID=DOMAIN 281-3-0;Parent=TE_BASE 281;annot=Class_I::LTR::Ty1/copia::Ivana RT_oryco;name=RT;color=#feb24c
chr1	feature	polypeptide_conserved_region	26315533	26315932	.	+	.	ID=DOMAIN 281-4-0;Parent=TE_BASE 281;annot=Class_I::LTR::Ty1/copia::Ivana RNaseH_oryco;name=RH;color=#fc4e2a
chr1	feature	primer_binding_site	26311876	26311895	.	.	.	ID=PBS 281;Parent=TE_BASE 281;name=pbs;color=#c7e9c0
chr1	feature	RR_tract	26315982	26315996	.	.	.	ID=PPT 281;Parent=TE_BASE 281;name=ppt;color=#41ab5d
chr1	feature	long_terminal_repeat	26316012	26316348	.	.	.	ID=LTR RIGHT 281-0;Parent=TE_BASE 281;name=ltr right;color=#f032e6
chr1	feature	long_terminal_repeat	26311522	26311869	.	.	.	ID=LTR LEFT 281-0;Parent=TE_BASE 281;name=ltr left;color=#f032e6
chr1	feature	target_site_duplication	26311517	26311521	.	.	.	ID=TSR LEFT 281;Parent=TE_BASE 281;name=tsr left;color=#333333
chr1	feature	target_site_duplication	26316349	26316353	.	.	.	ID=TSR RIGHT 281;Parent=TE_BASE 281;name=tsr right;color=#333333
chr1	feature	nested_repeat	25892103	25900832	.	.	.	ID=TE_BASE 288;name=TE_BASE 288;annot=Class_I::LTR::Ty1/copia::Ale;color=#a9a9a9
chr1	feature	repeat_fragment	25892103	25900832	.	.	.	ID=TE 288-0;Parent=TE_BASE 288;name=TE 288;color=#a9a9a9
chr1	feature	polypeptide_conserved_region	25893612	25893882	.	-	.	ID=DOMAIN 288-0-0;Parent=TE_BASE 288;annot=Class_I::LTR::Ty1/copia::SIRE RNaseH_sire;name=RH;color=#fc4e2a
chr1	feature	polypeptide_conserved_region	25895890	25896457	.	+	.	ID=DOMAIN 288-1-0;Parent=TE_BASE 288;annot=Class_I::LTR::Ty1/copia::Ale RT_retrofit;name=RT;color=#feb24c
chr1	feature	long_terminal_repeat	25900730	25900832	.	.	.	ID=LTR LEFT 288-0;Parent=TE_BASE 288;name=ltr left;color=#f032e6
chr1	feature	long_terminal_repeat	25892103	25892204	.	.	.	ID=LTR RIGHT 288-0;Parent=TE_BASE 288;name=ltr right;color=#f032e6
chr1	feature	nested_repeat	25843741	25855182	.	.	.	ID=TE_BASE 290;name=TE_BASE 290;annot=Class_I::LTR::Ty1/copia::Tork;color=#a9a9a9
chr1	feature	repeat_fragment	25843741	25855182	.	.	.	ID=TE 290-0;Parent=TE_BASE 290;name=TE 290;color=#a9a9a9
chr1	feature	polypeptide_conserved_region	25846415	25846616	.	-	.	ID=DOMAIN 290-0-0;Parent=TE_BASE 290;annot=Class_I::LTR::Ty1/copia::Tork RT_tork;name=RT;color=#feb24c
chr1	feature	RR_tract	25855065	25855079	.	.	.	ID=PPT 290;Parent=TE_BASE 290;name=pbs;color=#c7e9c0
chr1	feature	long_terminal_repeat	25855099	25855182	.	.	.	ID=LTR LEFT 290-0;Parent=TE_BASE 290;name=ltr left;color=#f032e6
chr1	feature	long_terminal_repeat	25843741	25843831	.	.	.	ID=LTR RIGHT 290-0;Parent=TE_BASE 290;name=ltr right;color=#f032e6
chr1	feature	nested_repeat	25729187	25734158	.	.	.	ID=TE_BASE 291;name=TE_BASE 291;annot=Class_I::LTR::Ty1/copia::SIRE;color=#a9a9a9
chr1	feature	repeat_fragment	25729187	25734158	.	.	.	ID=TE 291-0;Parent=TE_BASE 291;name=TE 291;color=#a9a9a9
chr1	feature	polypeptide_conserved_region	25731650	25732007	.	+	.	ID=DOMAIN 291-0-0;Parent=TE_BASE 291;annot=Class_I::LTR::Ty1/copia::SIRE RT_sire;name=RT;color=#feb24c
chr1	feature	polypeptide_conserved_region	25732298	25732595	.	+	.	ID=DOMAIN 291-1-0;Parent=TE_BASE 291;annot=Class_I::LTR::Ty1/copia::SIRE RNaseH_sire;name=RH;color=#fc4e2a
chr1	feature	RR_tract	25733889	25733903	.	.	.	ID=PPT 291;Parent=TE_BASE 291;name=ppt;color=#41ab5d
chr1	feature	long_terminal_repeat	25733916	25734158	.	.	.	ID=LTR RIGHT 291-0;Parent=TE_BASE 291;name=ltr right;color=#f032e6
chr1	feature	long_terminal_repeat	25729187	25729432	.	.	.	ID=LTR LEFT 291-0;Parent=TE_BASE 291;name=ltr left;color=#f032e6
chr1	feature	nested_repeat	25672597	25677783	.	.	.	ID=TE_BASE 292;name=TE_BASE 292;annot=Class_I::LTR::Ty3/gypsy::chromovirus::Reina;color=#a9a9a9
chr1	feature	repeat_fragment	25672597	25677783	.	.	.	ID=TE 292-0;Parent=TE_BASE 292;name=TE 292;color=#a9a9a9
chr1	feature	polypeptide_conserved_region	25673176	25674208	.	-	.	ID=DOMAIN 292-0-0;Parent=TE_BASE 292;annot=Class_I::LTR::Ty3/gypsy::chromovirus::Reina INT_reina;name=INT;color=#b10026
chr1	feature	polypeptide_conserved_region	25674487	25674838	.	-	.	ID=DOMAIN 292-1-0;Parent=TE_BASE 292;annot=Class_I::LTR::Ty3/gypsy::chromovirus::Reina RNaseH_reina;name=RH;color=#fc4e2a
chr1	feature	polypeptide_conserved_region	25674970	25675645	.	-	.	ID=DOMAIN 292-2-0;Parent=TE_BASE 292;annot=Class_I::LTR::Ty3/gypsy::chromovirus::Reina RT_reina;name=RT;color=#feb24c
chr1	feature	long_terminal_repeat	25677443	25677783	.	.	.	ID=LTR LEFT 292-0;Parent=TE_BASE 292;name=ltr left;color=#f032e6
chr1	feature	long_terminal_repeat	25672597	25672937	.	.	.	ID=LTR RIGHT 292-0;Parent=TE_BASE 292;name=ltr right;color=#f032e6
chr1	feature	target_site_duplication	25672592	25672596	.	.	.	ID=TSR RIGHT 292;Parent=TE_BASE 292;name=tsr right;color=#333333
chr1	feature	target_site_duplication	25677784	25677788	.	.	.	ID=TSR LEFT 292;Parent=TE_BASE 292;name=tsr left;color=#333333
chr1	feature	nested_repeat	25623536	25628237	.	.	.	ID=TE_BASE 293;name=TE_BASE 293;annot=Class_I::LTR::Ty1/copia::SIRE;color=#a9a9a9
chr1	feature	repeat_fragment	25623536	25628237	.	.	.	ID=TE 293-0;Parent=TE_BASE 293;name=TE 293;color=#a9a9a9
chr1	feature	polypeptide_conserved_region	25623762	25624161	.	-	.	ID=DOMAIN 293-0-0;Parent=TE_BASE 293;annot=Class_I::LTR::Ty1/copia::Ale RNaseH_retrofit;name=RH;color=#fc4e2a
chr1	feature	polypeptide_conserved_region	25624452	25625178	.	-	.	ID=DOMAIN 293-1-0;Parent=TE_BASE 293;annot=Class_I::LTR::Ty1/copia::SIRE RT_sire;name=RT;color=#feb24c
chr1	feature	polypeptide_conserved_region	25625871	25626507	.	-	.	ID=DOMAIN 293-2-0;Parent=TE_BASE 293;annot=Class_I::LTR::Ty1/copia::Ale INT_retrofit;name=INT;color=#b10026
chr1	feature	primer_binding_site	25623767	25623786	.	.	.	ID=PBS 293;Parent=TE_BASE 293;name=ppt;color=#41ab5d
chr1	feature	RR_tract	25628017	25628031	.	.	.	ID=PPT 293;Parent=TE_BASE 293;name=pbs;color=#c7e9c0
chr1	feature	long_terminal_repeat	25628087	25628237	.	.	.	ID=LTR LEFT 293-0;Parent=TE_BASE 293;name=ltr left;color=#f032e6
chr1	feature	long_terminal_repeat	25623536	25623686	.	.	.	ID=LTR RIGHT 293-0;Parent=TE_BASE 293;name=ltr right;color=#f032e6
chr1	feature	nested_repeat	25248769	25251812	.	.	.	ID=TE_BASE 297;name=TE_BASE 297;annot=Class_I::LTR::Ty1/copia::Tork;color=#a9a9a9
chr1	feature	repeat_fragment	25248769	25251812	.	.	.	ID=TE 297-0;Parent=TE_BASE 297;name=TE 297;color=#a9a9a9
chr1	feature	polypeptide_conserved_region	25250656	25251034	.	-	.	ID=DOMAIN 297-0-0;Parent=TE_BASE 297;annot=Class_I::LTR::Ty1/copia::Tork GAG_tork;name=GAG;color=#225ea8
chr1	feature	primer_binding_site	25249096	25249113	.	.	.	ID=PBS 297;Parent=TE_BASE 297;name=ppt;color=#41ab5d
chr1	feature	RR_tract	25251500	25251514	.	.	.	ID=PPT 297;Parent=TE_BASE 297;name=pbs;color=#c7e9c0
chr1	feature	long_terminal_repeat	25251529	25251812	.	.	.	ID=LTR LEFT 297-0;Parent=TE_BASE 297;name=ltr left;color=#f032e6
chr1	feature	long_terminal_repeat	25248769	25249052	.	.	.	ID=LTR RIGHT 297-0;Parent=TE_BASE 297;name=ltr right;color=#f032e6
chr1	feature	nested_repeat	24786912	24793890	.	.	.	ID=TE_BASE 300;name=TE_BASE 300;annot=Class_I::LTR::Ty3/gypsy::chromovirus::Tekay;color=#a9a9a9
chr1	feature	repeat_fragment	24786912	24793890	.	.	.	ID=TE 300-0;Parent=TE_BASE 300;name=TE 300;color=#a9a9a9
chr1	feature	polypeptide_conserved_region	24788494	24788740	.	-	.	ID=DOMAIN 300-0-0;Parent=TE_BASE 300;annot=Class_I::LTR::Ty1/copia::Alesia AP_retrofit;name=PROT;color=#ffeda0
chr1	feature	polypeptide_conserved_region	24792600	24793170	.	+	.	ID=DOMAIN 300-1-0;Parent=TE_BASE 300;annot=Class_I::LTR::Ty3/gypsy::chromovirus::Tekay RT_del;name=RT;color=#feb24c
chr1	feature	polypeptide_conserved_region	24793306	24793657	.	+	.	ID=DOMAIN 300-2-0;Parent=TE_BASE 300;annot=Class_I::LTR::Ty3/gypsy::chromovirus::Tekay RNaseH_del;name=RH;color=#fc4e2a
chr1	feature	primer_binding_site	24787036	24787053	.	.	.	ID=PBS 300;Parent=TE_BASE 300;name=ppt;color=#41ab5d
chr1	feature	long_terminal_repeat	24793837	24793890	.	.	.	ID=LTR LEFT 300-0;Parent=TE_BASE 300;name=ltr left;color=#f032e6
chr1	feature	long_terminal_repeat	24786912	24786972	.	.	.	ID=LTR RIGHT 300-0;Parent=TE_BASE 300;name=ltr right;color=#f032e6
chr1	feature	nested_repeat	24485317	24490064	.	.	.	ID=TE_BASE 305;name=TE_BASE 305;annot=Class_I::LTR::Ty1/copia::Ale;color=#a9a9a9
chr1	feature	repeat_fragment	24485317	24490064	.	.	.	ID=TE 305-0;Parent=TE_BASE 305;name=TE 305;color=#a9a9a9
chr1	feature	polypeptide_conserved_region	24485642	24486041	.	-	.	ID=DOMAIN 305-0-0;Parent=TE_BASE 305;annot=Class_I::LTR::Ty1/copia::Ale RNaseH_retrofit;name=RH;color=#fc4e2a
chr1	feature	polypeptide_conserved_region	24486335	24487046	.	-	.	ID=DOMAIN 305-1-0;Parent=TE_BASE 305;annot=Class_I::LTR::Ty1/copia::Ale RT_retrofit;name=RT;color=#feb24c
chr1	feature	polypeptide_conserved_region	24487781	24488396	.	-	.	ID=DOMAIN 305-2-0;Parent=TE_BASE 305;annot=Class_I::LTR::Ty1/copia::Ale INT_retrofit;name=INT;color=#b10026
chr1	feature	polypeptide_conserved_region	24488579	24488819	.	-	.	ID=DOMAIN 305-3-0;Parent=TE_BASE 305;annot=Class_I::LTR::Ty1/copia::Alesia AP_retrofit;name=PROT;color=#ffeda0
chr1	feature	polypeptide_conserved_region	24489095	24489647	.	-	.	ID=DOMAIN 305-4-0;Parent=TE_BASE 305;annot=Class_I::LTR::Ty1/copia::Alesia GAG_retrofit;name=GAG;color=#225ea8
chr1	feature	long_terminal_repeat	24489811	24490064	.	.	.	ID=LTR LEFT 305-0;Parent=TE_BASE 305;name=ltr left;color=#f032e6
chr1	feature	long_terminal_repeat	24485317	24485568	.	.	.	ID=LTR RIGHT 305-0;Parent=TE_BASE 305;name=ltr right;color=#f032e6
chr1	feature	nested_repeat	24429308	24434474	.	.	.	ID=TE_BASE 307;name=TE_BASE 307;annot=Class_I::LTR::Ty1/copia::Ivana;color=#a9a9a9
chr1	feature	repeat_fragment	24429308	24434474	.	.	.	ID=TE 307-0;Parent=TE_BASE 307;name=TE 307;color=#a9a9a9
chr1	feature	polypeptide_conserved_region	24429607	24430012	.	-	.	ID=DOMAIN 307-0-0;Parent=TE_BASE 307;annot=Class_I::LTR::Ty1/copia::Ale RNaseH_retrofit;name=RH;color=#fc4e2a
chr1	feature	polypeptide_conserved_region	24430303	24430936	.	-	.	ID=DOMAIN 307-1-0;Parent=TE_BASE 307;annot=Class_I::LTR::Ty1/copia::Ivana RT_oryco;name=RT;color=#feb24c
chr1	feature	polypeptide_conserved_region	24431168	24431402	.	+	.	ID=DOMAIN 307-2-0;Parent=TE_BASE 307;annot=Class_I::LTR::Ty1/copia::Ivana AP_oryco;name=PROT;color=#ffeda0
chr1	feature	primer_binding_site	24429555	24429573	.	.	.	ID=PBS 307;Parent=TE_BASE 307;name=ppt;color=#41ab5d
chr1	feature	RR_tract	24434218	24434232	.	.	.	ID=PPT 307;Parent=TE_BASE 307;name=pbs;color=#c7e9c0
chr1	feature	long_terminal_repeat	24434257	24434474	.	.	.	ID=LTR LEFT 307-0;Parent=TE_BASE 307;name=ltr left;color=#f032e6
chr1	feature	long_terminal_repeat	24429308	24429525	.	.	.	ID=LTR RIGHT 307-0;Parent=TE_BASE 307;name=ltr right;color=#f032e6
chr1	feature	target_site_duplication	24429303	24429307	.	.	.	ID=TSR RIGHT 307;Parent=TE_BASE 307;name=tsr right;color=#333333
chr1	feature	target_site_duplication	24434475	24434479	.	.	.	ID=TSR LEFT 307;Parent=TE_BASE 307;name=tsr left;color=#333333
chr1	feature	nested_repeat	24205511	24210468	.	.	.	ID=TE_BASE 315;name=TE_BASE 315;annot=Class_I::LTR::Ty1/copia::SIRE;color=#a9a9a9
chr1	feature	repeat_fragment	24205511	24210468	.	.	.	ID=TE 315-0;Parent=TE_BASE 315;name=TE 315;color=#a9a9a9
chr1	feature	polypeptide_conserved_region	24207189	24207426	.	+	.	ID=DOMAIN 315-0-0;Parent=TE_BASE 315;annot=Class_I::LTR::Ty1/copia::Alesia AP_retrofit;name=PROT;color=#ffeda0
chr1	feature	polypeptide_conserved_region	24207570	24208116	.	+	.	ID=DOMAIN 315-1-0;Parent=TE_BASE 315;annot=Class_I::LTR::Ty1/copia::Ale INT_retrofit;name=INT;color=#b10026
chr1	feature	polypeptide_conserved_region	24208799	24209525	.	+	.	ID=DOMAIN 315-2-0;Parent=TE_BASE 315;annot=Class_I::LTR::Ty1/copia::SIRE RT_sire;name=RT;color=#feb24c
chr1	feature	polypeptide_conserved_region	24209816	24210215	.	+	.	ID=DOMAIN 315-3-0;Parent=TE_BASE 315;annot=Class_I::LTR::Ty1/copia::Ale RNaseH_retrofit;name=RH;color=#fc4e2a
chr1	feature	long_terminal_repeat	24210292	24210468	.	.	.	ID=LTR RIGHT 315-0;Parent=TE_BASE 315;name=ltr right;color=#f032e6
chr1	feature	long_terminal_repeat	24205511	24205687	.	.	.	ID=LTR LEFT 315-0;Parent=TE_BASE 315;name=ltr left;color=#f032e6
chr1	feature	target_site_duplication	24205506	24205510	.	.	.	ID=TSR LEFT 315;Parent=TE_BASE 315;name=tsr left;color=#333333
chr1	feature	target_site_duplication	24210469	24210473	.	.	.	ID=TSR RIGHT 315;Parent=TE_BASE 315;name=tsr right;color=#333333
chr1	feature	nested_repeat	24068173	24072892	.	.	.	ID=TE_BASE 317;name=TE_BASE 317;annot=Class_I::LTR::Ty1/copia::Ivana;color=#a9a9a9
chr1	feature	repeat_fragment	24068173	24072892	.	.	.	ID=TE 317-0;Parent=TE_BASE 317;name=TE 317;color=#a9a9a9
chr1	feature	polypeptide_conserved_region	24068509	24069373	.	+	.	ID=DOMAIN 317-0-0;Parent=TE_BASE 317;annot=Class_I::LTR::Ty1/copia::Ivana GAG_oryco;name=GAG;color=#225ea8
chr1	feature	polypeptide_conserved_region	24069559	24069808	.	+	.	ID=DOMAIN 317-1-0;Parent=TE_BASE 317;annot=Class_I::LTR::Ty1/copia::Ivana AP_oryco;name=PROT;color=#ffeda0
chr1	feature	polypeptide_conserved_region	24069961	24070612	.	+	.	ID=DOMAIN 317-2-0;Parent=TE_BASE 317;annot=Class_I::LTR::Ty1/copia::Ivana INT_oryco;name=INT;color=#b10026
chr1	feature	polypeptide_conserved_region	24071131	24071857	.	+	.	ID=DOMAIN 317-3-0;Parent=TE_BASE 317;annot=Class_I::LTR::Ty1/copia::Ivana RT_oryco;name=RT;color=#feb24c
chr1	feature	polypeptide_conserved_region	24072152	24072554	.	+	.	ID=DOMAIN 317-4-0;Parent=TE_BASE 317;annot=Class_I::LTR::Ty1/copia::Ivana RNaseH_oryco;name=RH;color=#fc4e2a
chr1	feature	primer_binding_site	24068391	24068409	.	.	.	ID=PBS 317;Parent=TE_BASE 317;name=pbs;color=#c7e9c0
chr1	feature	long_terminal_repeat	24072680	24072892	.	.	.	ID=LTR RIGHT 317-0;Parent=TE_BASE 317;name=ltr right;color=#f032e6
chr1	feature	long_terminal_repeat	24068173	24068386	.	.	.	ID=LTR LEFT 317-0;Parent=TE_BASE 317;name=ltr left;color=#f032e6
chr1	feature	target_site_duplication	24068168	24068172	.	.	.	ID=TSR LEFT 317;Parent=TE_BASE 317;name=tsr left;color=#333333
chr1	feature	target_site_duplication	24072893	24072897	.	.	.	ID=TSR RIGHT 317;Parent=TE_BASE 317;name=tsr right;color=#333333
chr1	feature	nested_repeat	23665742	23671067	.	.	.	ID=TE_BASE 323;name=TE_BASE 323;annot=Class_I::LTR::Ty3/gypsy::chromovirus::Reina;color=#a9a9a9
chr1	feature	repeat_fragment	23665742	23671067	.	.	.	ID=TE 323-0;Parent=TE_BASE 323;name=TE 323;color=#a9a9a9
chr1	feature	polypeptide_conserved_region	23666435	23667095	.	+	.	ID=DOMAIN 323-0-0;Parent=TE_BASE 323;annot=Class_I::LTR::Ty3/gypsy::chromovirus::Reina GAG_reina;name=GAG;color=#225ea8
chr1	feature	polypeptide_conserved_region	23668047	23668722	.	+	.	ID=DOMAIN 323-1-0;Parent=TE_BASE 323;annot=Class_I::LTR::Ty3/gypsy::chromovirus::Reina RT_reina;name=RT;color=#feb24c
chr1	feature	polypeptide_conserved_region	23668857	23669205	.	+	.	ID=DOMAIN 323-2-0;Parent=TE_BASE 323;annot=Class_I::LTR::Ty3/gypsy::chromovirus::Reina RNaseH_reina;name=RH;color=#fc4e2a
chr1	feature	polypeptide_conserved_region	23669439	23670468	.	+	.	ID=DOMAIN 323-3-0;Parent=TE_BASE 323;annot=Class_I::LTR::Ty3/gypsy::chromovirus::Reina INT_reina;name=INT;color=#b10026
chr1	feature	polypeptide_conserved_region	23670519	23670690	.	+	.	ID=DOMAIN 323-4-0;Parent=TE_BASE 323;annot=Class_I::LTR::Ty3/gypsy::chromovirus::Reina CHR_Populus;name=CHD;color=#6a51a3
chr1	feature	long_terminal_repeat	23670703	23671067	.	.	.	ID=LTR RIGHT 323-0;Parent=TE_BASE 323;name=ltr right;color=#f032e6
chr1	feature	long_terminal_repeat	23665742	23666107	.	.	.	ID=LTR LEFT 323-0;Parent=TE_BASE 323;name=ltr left;color=#f032e6
chr1	feature	target_site_duplication	23665737	23665741	.	.	.	ID=TSR LEFT 323;Parent=TE_BASE 323;name=tsr left;color=#333333
chr1	feature	target_site_duplication	23671068	23671072	.	.	.	ID=TSR RIGHT 323;Parent=TE_BASE 323;name=tsr right;color=#333333
chr1	feature	nested_repeat	23494187	23501410	.	.	.	ID=TE_BASE 327;name=TE_BASE 327;annot=Class_I::LTR::Ty3/gypsy::non-chromovirus::OTA::Athila;color=#a9a9a9
chr1	feature	repeat_fragment	23494187	23501410	.	.	.	ID=TE 327-0;Parent=TE_BASE 327;name=TE 327;color=#a9a9a9
chr1	feature	polypeptide_conserved_region	23500335	23500716	.	-	.	ID=DOMAIN 327-0-0;Parent=TE_BASE 327;annot=Class_I::LTR::Ty3/gypsy::non-chromovirus::OTA::Athila GAG_athila;name=GAG;color=#225ea8
chr1	feature	primer_binding_site	23494532	23494552	.	.	.	ID=PBS 327;Parent=TE_BASE 327;name=ppt;color=#41ab5d
chr1	feature	RR_tract	23500996	23501010	.	.	.	ID=PPT 327;Parent=TE_BASE 327;name=pbs;color=#c7e9c0
chr1	feature	long_terminal_repeat	23501075	23501410	.	.	.	ID=LTR LEFT 327-0;Parent=TE_BASE 327;name=ltr left;color=#f032e6
chr1	feature	long_terminal_repeat	23494187	23494520	.	.	.	ID=LTR RIGHT 327-0;Parent=TE_BASE 327;name=ltr right;color=#f032e6
chr1	feature	nested_repeat	23415060	23420099	.	.	.	ID=TE_BASE 329;name=TE_BASE 329;annot=Class_I::LTR::Ty1/copia::Ivana;color=#a9a9a9
chr1	feature	repeat_fragment	23415060	23420099	.	.	.	ID=TE 329-0;Parent=TE_BASE 329;name=TE 329;color=#a9a9a9
chr1	feature	polypeptide_conserved_region	23415406	23415808	.	-	.	ID=DOMAIN 329-0-0;Parent=TE_BASE 329;annot=Class_I::LTR::Ty1/copia::Ale RNaseH_retrofit;name=RH;color=#fc4e2a
chr1	feature	polypeptide_conserved_region	23416107	23416818	.	-	.	ID=DOMAIN 329-1-0;Parent=TE_BASE 329;annot=Class_I::LTR::Ty1/copia::Ivana RT_oryco;name=RT;color=#feb24c
chr1	feature	polypeptide_conserved_region	23417427	23417841	.	-	.	ID=DOMAIN 329-2-0;Parent=TE_BASE 329;annot=Class_I::LTR::Ty1/copia::Ivana INT_oryco;name=INT;color=#b10026
chr1	feature	long_terminal_repeat	23419844	23420099	.	.	.	ID=LTR LEFT 329-0;Parent=TE_BASE 329;name=ltr left;color=#f032e6
chr1	feature	long_terminal_repeat	23415060	23415311	.	.	.	ID=LTR RIGHT 329-0;Parent=TE_BASE 329;name=ltr right;color=#f032e6
chr1	feature	nested_repeat	22851473	22853668	.	.	.	ID=TE_BASE 336;name=TE_BASE 336;annot=Class_I::LTR::Ty1/copia::SIRE;color=#a9a9a9
chr1	feature	repeat_fragment	22851473	22853668	.	.	.	ID=TE 336-0;Parent=TE_BASE 336;name=TE 336;color=#a9a9a9
chr1	feature	polypeptide_conserved_region	22851027	22851894	.	-	.	ID=DOMAIN 336-0-0;Parent=TE_BASE 336;annot=Class_I::LTR::Ty1/copia::SIRE GAG_sire;name=GAG;color=#225ea8
chr1	feature	primer_binding_site	22851589	22851606	.	.	.	ID=PBS 336;Parent=TE_BASE 336;name=ppt;color=#41ab5d
chr1	feature	RR_tract	22853547	22853561	.	.	.	ID=PPT 336;Parent=TE_BASE 336;name=pbs;color=#c7e9c0
chr1	feature	long_terminal_repeat	22853596	22853668	.	.	.	ID=LTR LEFT 336-0;Parent=TE_BASE 336;name=ltr left;color=#f032e6
chr1	feature	long_terminal_repeat	22851473	22851545	.	.	.	ID=LTR RIGHT 336-0;Parent=TE_BASE 336;name=ltr right;color=#f032e6
chr1	feature	nested_repeat	22842235	22849323	.	.	.	ID=TE_BASE 337;name=TE_BASE 337;annot=Class_I::LTR::Ty3/gypsy::non-chromovirus::OTA::Athila;color=#a9a9a9
chr1	feature	repeat_fragment	22842235	22849323	.	.	.	ID=TE 337-0;Parent=TE_BASE 337;name=TE 337;color=#a9a9a9
chr1	feature	polypeptide_conserved_region	22842871	22843363	.	+	.	ID=DOMAIN 337-0-0;Parent=TE_BASE 337;annot=Class_I::LTR::Ty3/gypsy::non-chromovirus::OTA::Athila GAG_athila;name=GAG;color=#225ea8
chr1	feature	polypeptide_conserved_region	22844395	22844677	.	+	.	ID=DOMAIN 337-1-0;Parent=TE_BASE 337;annot=Class_I::LTR::Ty3/gypsy::non-chromovirus::OTA::Athila AP_athila;name=PROT;color=#ffeda0
chr1	feature	long_terminal_repeat	22849041	22849323	.	.	.	ID=LTR RIGHT 337-0;Parent=TE_BASE 337;name=ltr right;color=#f032e6
chr1	feature	long_terminal_repeat	22842235	22842517	.	.	.	ID=LTR LEFT 337-0;Parent=TE_BASE 337;name=ltr left;color=#f032e6
chr1	feature	nested_repeat	22794174	22809122	.	.	.	ID=TE_BASE 339;name=TE_BASE 339;annot=Class_I::LTR::Ty3/gypsy::non-chromovirus::OTA::Ogre/Tat::Retand;color=#a9a9a9
chr1	feature	repeat_fragment	22794174	22809122	.	.	.	ID=TE 339-0;Parent=TE_BASE 339;name=TE 339;color=#a9a9a9
chr1	feature	polypeptide_conserved_region	22800941	22801289	.	-	.	ID=DOMAIN 339-0-0;Parent=TE_BASE 339;annot=Class_I::LTR::Ty3/gypsy::non-chromovirus::OTA::Ogre/Tat::Retand INT_tat;name=INT;color=#b10026
chr1	feature	polypeptide_conserved_region	22801819	22802176	.	-	.	ID=DOMAIN 339-1-0;Parent=TE_BASE 339;annot=Class_I::LTR::Ty3/gypsy::non-chromovirus::OTA::Ogre/Tat::Ogre;name=aRH;color=#fc4e2a
chr1	feature	polypeptide_conserved_region	22802227	22802566	.	-	.	ID=DOMAIN 339-2-0;Parent=TE_BASE 339;annot=Class_I::LTR::Ty3/gypsy::non-chromovirus::OTA::Ogre/Tat::Retand RNaseH_tat;name=RH;color=#fc4e2a
chr1	feature	polypeptide_conserved_region	22803062	22803398	.	-	.	ID=DOMAIN 339-3-0;Parent=TE_BASE 339;annot=Class_I::LTR::Ty3/gypsy::non-chromovirus::OTA::Ogre/Tat::Retand RT_tat;name=RT;color=#feb24c
chr1	feature	polypeptide_conserved_region	22807306	22807600	.	-	.	ID=DOMAIN 339-4-0;Parent=TE_BASE 339;annot=Class_I::LTR::Ty3/gypsy::non-chromovirus::OTA::Ogre/Tat::Retand GAG_tat;name=GAG;color=#225ea8
chr1	feature	long_terminal_repeat	22808786	22809122	.	.	.	ID=LTR LEFT 339-0;Parent=TE_BASE 339;name=ltr left;color=#f032e6
chr1	feature	long_terminal_repeat	22794174	22794523	.	.	.	ID=LTR RIGHT 339-0;Parent=TE_BASE 339;name=ltr right;color=#f032e6
chr1	feature	nested_repeat	22642392	22655102	.	.	.	ID=TE_BASE 340;name=TE_BASE 340;annot=Class_I::LTR::Ty1/copia::SIRE;color=#a9a9a9
chr1	feature	repeat_fragment	22642392	22655102	.	.	.	ID=TE 340-0;Parent=TE_BASE 340;name=TE 340;color=#a9a9a9
chr1	feature	polypeptide_conserved_region	22650724	22650844	.	-	.	ID=DOMAIN 340-0-0;Parent=TE_BASE 340;annot=Class_I::LTR::Ty1/copia::SIRE RT_sire;name=RT;color=#feb24c
chr1	feature	polypeptide_conserved_region	22651438	22652095	.	-	.	ID=DOMAIN 340-1-0;Parent=TE_BASE 340;annot=Class_I::LTR::Ty1/copia::SIRE INT_sire;name=INT;color=#b10026
chr1	feature	polypeptide_conserved_region	22652247	22652481	.	-	.	ID=DOMAIN 340-2-0;Parent=TE_BASE 340;annot=Class_I::LTR::Ty1/copia::SIRE AP_sire;name=PROT;color=#ffeda0
chr1	feature	long_terminal_repeat	22655003	22655102	.	.	.	ID=LTR LEFT 340-0;Parent=TE_BASE 340;name=ltr left;color=#f032e6
chr1	feature	long_terminal_repeat	22642392	22642521	.	.	.	ID=LTR RIGHT 340-0;Parent=TE_BASE 340;name=ltr right;color=#f032e6
chr1	feature	nested_repeat	22479879	22496000	.	.	.	ID=TE_BASE 341;name=TE_BASE 341;annot=Class_I::LTR::Ty3/gypsy::non-chromovirus::OTA::Ogre/Tat::Retand;color=#a9a9a9
chr1	feature	repeat_fragment	22479879	22496000	.	.	.	ID=TE 341-0;Parent=TE_BASE 341;name=TE 341;color=#a9a9a9
chr1	feature	polypeptide_conserved_region	22487185	22487503	.	+	.	ID=DOMAIN 341-0-0;Parent=TE_BASE 341;annot=Class_I::LTR::Ty3/gypsy::non-chromovirus::OTA::Ogre/Tat::Retand AP_tat;name=PROT;color=#ffeda0
chr1	feature	polypeptide_conserved_region	22488651	22489326	.	+	.	ID=DOMAIN 341-1-0;Parent=TE_BASE 341;annot=Class_I::LTR::Ty3/gypsy::non-chromovirus::OTA::Ogre/Tat::Retand RT_tat;name=RT;color=#feb24c
chr1	feature	polypeptide_conserved_region	22489467	22489827	.	+	.	ID=DOMAIN 341-2-0;Parent=TE_BASE 341;annot=Class_I::LTR::Ty3/gypsy::non-chromovirus::OTA::Ogre/Tat::Retand RNaseH_tat;name=RH;color=#fc4e2a
chr1	feature	polypeptide_conserved_region	22489956	22490319	.	+	.	ID=DOMAIN 341-3-0;Parent=TE_BASE 341;annot=Class_I::LTR::Ty3/gypsy::non-chromovirus::OTA::Ogre/Tat::Ogre;name=aRH;color=#fc4e2a
chr1	feature	polypeptide_conserved_region	22490631	22491669	.	+	.	ID=DOMAIN 341-4-0;Parent=TE_BASE 341;annot=Class_I::LTR::Ty3/gypsy::non-chromovirus::OTA::Ogre/Tat::Retand INT_tat;name=INT;color=#b10026
chr1	feature	primer_binding_site	22480041	22480055	.	.	.	ID=PBS 341;Parent=TE_BASE 341;name=pbs;color=#c7e9c0
chr1	feature	long_terminal_repeat	22495844	22496000	.	.	.	ID=LTR RIGHT 341-0;Parent=TE_BASE 341;name=ltr right;color=#f032e6
chr1	feature	long_terminal_repeat	22479879	22480035	.	.	.	ID=LTR LEFT 341-0;Parent=TE_BASE 341;name=ltr left;color=#f032e6
chr1	feature	nested_repeat	22453979	22460443	.	.	.	ID=TE_BASE 343;name=TE_BASE 343;annot=Class_I::LTR::Ty3/gypsy::chromovirus::Tekay;color=#a9a9a9
chr1	feature	repeat_fragment	22453979	22460443	.	.	.	ID=TE 343-0;Parent=TE_BASE 343;name=TE 343;color=#a9a9a9
chr1	feature	polypeptide_conserved_region	22459435	22459594	.	+	.	ID=DOMAIN 343-0-0;Parent=TE_BASE 343;annot=Class_I::LTR::Ty3/gypsy::chromovirus::Tekay GAG_del;name=GAG;color=#225ea8
chr1	feature	primer_binding_site	22454398	22454415	.	.	.	ID=PBS 343;Parent=TE_BASE 343;name=pbs;color=#c7e9c0
chr1	feature	RR_tract	22460074	22460088	.	.	.	ID=PPT 343;Parent=TE_BASE 343;name=ppt;color=#41ab5d
chr1	feature	long_terminal_repeat	22460099	22460443	.	.	.	ID=LTR RIGHT 343-0;Parent=TE_BASE 343;name=ltr right;color=#f032e6
chr1	feature	long_terminal_repeat	22453979	22454320	.	.	.	ID=LTR LEFT 343-0;Parent=TE_BASE 343;name=ltr left;color=#f032e6
chr1	feature	nested_repeat	22434764	22444954	.	.	.	ID=TE_BASE 344;name=TE_BASE 344;annot=Class_I::LTR::Ty3/gypsy::chromovirus::Tekay;color=#a9a9a9
chr1	feature	repeat_fragment	22434764	22444954	.	.	.	ID=TE 344-0;Parent=TE_BASE 344;name=TE 344;color=#a9a9a9
chr1	feature	polypeptide_conserved_region	22435098	22435647	.	+	.	ID=DOMAIN 344-0-0;Parent=TE_BASE 344;annot=Class_I::LTR::Ty3/gypsy::chromovirus::Tekay GAG_del;name=GAG;color=#225ea8
chr1	feature	primer_binding_site	22434898	22434916	.	.	.	ID=PBS 344;Parent=TE_BASE 344;name=pbs;color=#c7e9c0
chr1	feature	RR_tract	22444809	22444823	.	.	.	ID=PPT 344;Parent=TE_BASE 344;name=ppt;color=#41ab5d
chr1	feature	long_terminal_repeat	22444824	22444954	.	.	.	ID=LTR RIGHT 344-0;Parent=TE_BASE 344;name=ltr right;color=#f032e6
chr1	feature	long_terminal_repeat	22434764	22434894	.	.	.	ID=LTR LEFT 344-0;Parent=TE_BASE 344;name=ltr left;color=#f032e6
chr1	feature	target_site_duplication	22434760	22434763	.	.	.	ID=TSR LEFT 344;Parent=TE_BASE 344;name=tsr left;color=#333333
chr1	feature	target_site_duplication	22444955	22444958	.	.	.	ID=TSR RIGHT 344;Parent=TE_BASE 344;name=tsr right;color=#333333
chr1	feature	nested_repeat	22359469	22368176	.	.	.	ID=TE_BASE 345;name=TE_BASE 345;annot=Class_I::LTR::Ty3/gypsy::chromovirus::Tekay;color=#a9a9a9
chr1	feature	repeat_fragment	22359469	22368176	.	.	.	ID=TE 345-0;Parent=TE_BASE 345;name=TE 345;color=#a9a9a9
chr1	feature	polypeptide_conserved_region	22360135	22360798	.	+	.	ID=DOMAIN 345-0-0;Parent=TE_BASE 345;annot=Class_I::LTR::Ty3/gypsy::chromovirus::Tekay RT_del;name=RT;color=#feb24c
chr1	feature	polypeptide_conserved_region	22360933	22361284	.	+	.	ID=DOMAIN 345-1-0;Parent=TE_BASE 345;annot=Class_I::LTR::Ty3/gypsy::chromovirus::Tekay RNaseH_del;name=RH;color=#fc4e2a
chr1	feature	polypeptide_conserved_region	22361593	22362163	.	+	.	ID=DOMAIN 345-2-0;Parent=TE_BASE 345;annot=Class_I::LTR::Ty3/gypsy::chromovirus::Tekay INT_del;name=INT;color=#b10026
chr1	feature	primer_binding_site	22359643	22359660	.	.	.	ID=PBS 345;Parent=TE_BASE 345;name=pbs;color=#c7e9c0
chr1	feature	RR_tract	22367946	22367960	.	.	.	ID=PPT 345;Parent=TE_BASE 345;name=ppt;color=#41ab5d
chr1	feature	long_terminal_repeat	22368007	22368176	.	.	.	ID=LTR RIGHT 345-0;Parent=TE_BASE 345;name=ltr right;color=#f032e6
chr1	feature	long_terminal_repeat	22359469	22359638	.	.	.	ID=LTR LEFT 345-0;Parent=TE_BASE 345;name=ltr left;color=#f032e6
chr1	feature	nested_repeat	22123732	22148258	.	.	.	ID=TE_BASE 348;name=TE_BASE 348;annot=Class_I::LTR::Ty3/gypsy::chromovirus::Tekay;color=#a9a9a9
chr1	feature	repeat_fragment	22123732	22148258	.	.	.	ID=TE 348-0;Parent=TE_BASE 348;name=TE 348;color=#a9a9a9
chr1	feature	polypeptide_conserved_region	22129004	22129592	.	+	.	ID=DOMAIN 348-0-0;Parent=TE_BASE 348;annot=Class_I::LTR::Ty3/gypsy::chromovirus::Tekay GAG_del;name=GAG;color=#225ea8
chr1	feature	polypeptide_conserved_region	22133043	22133301	.	+	.	ID=DOMAIN 348-1-0;Parent=TE_BASE 348;annot=Class_I::LTR::Ty3/gypsy::chromovirus::Tekay AP_del;name=PROT;color=#ffeda0
chr1	feature	polypeptide_conserved_region	22134246	22134597	.	+	.	ID=DOMAIN 348-2-0;Parent=TE_BASE 348;annot=Class_I::LTR::Ty3/gypsy::chromovirus::Tekay RNaseH_del;name=RH;color=#fc4e2a
chr1	feature	polypeptide_conserved_region	22134906	22135437	.	+	.	ID=DOMAIN 348-3-0;Parent=TE_BASE 348;annot=Class_I::LTR::Ty3/gypsy::chromovirus::Tekay INT_del;name=INT;color=#b10026
chr1	feature	RR_tract	22147806	22147820	.	.	.	ID=PPT 348;Parent=TE_BASE 348;name=ppt;color=#41ab5d
chr1	feature	long_terminal_repeat	22147877	22148258	.	.	.	ID=LTR RIGHT 348-0;Parent=TE_BASE 348;name=ltr right;color=#f032e6
chr1	feature	long_terminal_repeat	22123732	22124111	.	.	.	ID=LTR LEFT 348-0;Parent=TE_BASE 348;name=ltr left;color=#f032e6
chr1	feature	nested_repeat	22106918	22112124	.	.	.	ID=TE_BASE 349;name=TE_BASE 349;annot=Class_I::LTR::Ty3/gypsy::chromovirus::Tekay;color=#a9a9a9
chr1	feature	repeat_fragment	22106918	22112124	.	.	.	ID=TE 349-0;Parent=TE_BASE 349;name=TE 349;color=#a9a9a9
chr1	feature	polypeptide_conserved_region	22109871	22110033	.	-	.	ID=DOMAIN 349-0-0;Parent=TE_BASE 349;annot=Class_I::LTR::Ty3/gypsy::chromovirus::Tekay INT_del;name=INT;color=#b10026
chr1	feature	polypeptide_conserved_region	22110342	22110531	.	-	.	ID=DOMAIN 349-1-0;Parent=TE_BASE 349;annot=Class_I::LTR::Ty3/gypsy::chromovirus::Tekay RNaseH_del;name=RH;color=#fc4e2a
chr1	feature	primer_binding_site	22107565	22107584	.	.	.	ID=PBS 349;Parent=TE_BASE 349;name=ppt;color=#41ab5d
chr1	feature	long_terminal_repeat	22111497	22112124	.	.	.	ID=LTR LEFT 349-0;Parent=TE_BASE 349;name=ltr left;color=#f032e6
chr1	feature	long_terminal_repeat	22106918	22107539	.	.	.	ID=LTR RIGHT 349-0;Parent=TE_BASE 349;name=ltr right;color=#f032e6
chr1	feature	nested_repeat	21948746	21962742	.	.	.	ID=TE_BASE 356;name=TE_BASE 356;annot=Class_I::LTR::Ty3/gypsy::chromovirus::Tekay;color=#a9a9a9
chr1	feature	repeat_fragment	21948746	21962742	.	.	.	ID=TE 356-0;Parent=TE_BASE 356;name=TE 356;color=#a9a9a9
chr1	feature	polypeptide_conserved_region	21951683	21951920	.	-	.	ID=DOMAIN 356-0-0;Parent=TE_BASE 356;annot=Class_I::LTR::Ty3/gypsy::chromovirus::Tekay INT_del;name=INT;color=#b10026
chr1	feature	polypeptide_conserved_region	21952229	21952580	.	-	.	ID=DOMAIN 356-1-0;Parent=TE_BASE 356;annot=Class_I::LTR::Ty3/gypsy::chromovirus::Tekay RNaseH_del;name=RH;color=#fc4e2a
chr1	feature	polypeptide_conserved_region	21952715	21953378	.	-	.	ID=DOMAIN 356-2-0;Parent=TE_BASE 356;annot=Class_I::LTR::Ty3/gypsy::chromovirus::Tekay RT_del;name=RT;color=#feb24c
chr1	feature	polypeptide_conserved_region	21961635	21962064	.	-	.	ID=DOMAIN 356-3-0;Parent=TE_BASE 356;annot=Class_I::LTR::Ty3/gypsy::chromovirus::Tekay GAG_del;name=GAG;color=#225ea8
chr1	feature	long_terminal_repeat	21962301	21962742	.	.	.	ID=LTR LEFT 356-0;Parent=TE_BASE 356;name=ltr left;color=#f032e6
chr1	feature	long_terminal_repeat	21948746	21949182	.	.	.	ID=LTR RIGHT 356-0;Parent=TE_BASE 356;name=ltr right;color=#f032e6
chr1	feature	target_site_duplication	21948742	21948745	.	.	.	ID=TSR RIGHT 356;Parent=TE_BASE 356;name=tsr right;color=#333333
chr1	feature	target_site_duplication	21962743	21962746	.	.	.	ID=TSR LEFT 356;Parent=TE_BASE 356;name=tsr left;color=#333333
chr1	feature	nested_repeat	21863292	21878547	.	.	.	ID=TE_BASE 359;name=TE_BASE 359;annot=Class_I::LTR::Ty1/copia::SIRE;color=#a9a9a9
chr1	feature	repeat_fragment	21863292	21878547	.	.	.	ID=TE 359-0;Parent=TE_BASE 359;name=TE 359;color=#a9a9a9
chr1	feature	polypeptide_conserved_region	21868368	21868770	.	-	.	ID=DOMAIN 359-0-0;Parent=TE_BASE 359;annot=Class_I::LTR::Ty1/copia::SIRE RNaseH_sire;name=RH;color=#fc4e2a
chr1	feature	polypeptide_conserved_region	21869058	21869781	.	-	.	ID=DOMAIN 359-1-0;Parent=TE_BASE 359;annot=Class_I::LTR::Ty1/copia::SIRE RT_sire;name=RT;color=#feb24c
chr1	feature	polypeptide_conserved_region	21870393	21870651	.	-	.	ID=DOMAIN 359-2-0;Parent=TE_BASE 359;annot=Class_I::LTR::Ty1/copia::SIRE INT_sire;name=INT;color=#b10026
chr1	feature	polypeptide_conserved_region	21871205	21871439	.	-	.	ID=DOMAIN 359-3-0;Parent=TE_BASE 359;annot=Class_I::LTR::Ty1/copia::SIRE AP_sire;name=PROT;color=#ffeda0
chr1	feature	polypeptide_conserved_region	21876297	21876930	.	-	.	ID=DOMAIN 359-4-0;Parent=TE_BASE 359;annot=Class_I::LTR::Ty1/copia::SIRE GAG_sire;name=GAG;color=#225ea8
chr1	feature	long_terminal_repeat	21877396	21878547	.	.	.	ID=LTR LEFT 359-0;Parent=TE_BASE 359;name=ltr left;color=#f032e6
chr1	feature	long_terminal_repeat	21863292	21864441	.	.	.	ID=LTR RIGHT 359-0;Parent=TE_BASE 359;name=ltr right;color=#f032e6
chr1	feature	nested_repeat	21860944	21862975	.	.	.	ID=TE_BASE 360;name=TE_BASE 360;annot=Class_I::LTR::Ty3/gypsy::chromovirus::Tekay;color=#a9a9a9
chr1	feature	repeat_fragment	21860944	21862975	.	.	.	ID=TE 360-0;Parent=TE_BASE 360;name=TE 360;color=#a9a9a9
chr1	feature	polypeptide_conserved_region	21862264	21862807	.	+	.	ID=DOMAIN 360-0-0;Parent=TE_BASE 360;annot=Class_I::LTR::Ty3/gypsy::chromovirus::Tekay RT_del;name=RT;color=#feb24c
chr1	feature	primer_binding_site	21861078	21861098	.	.	.	ID=PBS 360;Parent=TE_BASE 360;name=pbs;color=#c7e9c0
chr1	feature	RR_tract	21862807	21862821	.	.	.	ID=PPT 360;Parent=TE_BASE 360;name=ppt;color=#41ab5d
chr1	feature	long_terminal_repeat	21862841	21862975	.	.	.	ID=LTR RIGHT 360-0;Parent=TE_BASE 360;name=ltr right;color=#f032e6
chr1	feature	long_terminal_repeat	21860944	21861078	.	.	.	ID=LTR LEFT 360-0;Parent=TE_BASE 360;name=ltr left;color=#f032e6
chr1	feature	nested_repeat	21833156	21844140	.	.	.	ID=TE_BASE 361;name=TE_BASE 361;annot=Class_I::LTR::Ty3/gypsy::chromovirus::Tekay;color=#a9a9a9
chr1	feature	repeat_fragment	21833156	21844140	.	.	.	ID=TE 361-0;Parent=TE_BASE 361;name=TE 361;color=#a9a9a9
chr1	feature	polypeptide_conserved_region	21836719	21836863	.	-	.	ID=DOMAIN 361-0-0;Parent=TE_BASE 361;annot=Class_I::LTR::Ty3/gypsy::chromovirus::Tekay CHR_tekay_Cure;name=CHD;color=#6a51a3
chr1	feature	polypeptide_conserved_region	21836926	21837961	.	-	.	ID=DOMAIN 361-1-0;Parent=TE_BASE 361;annot=Class_I::LTR::Ty3/gypsy::chromovirus::Tekay INT_del;name=INT;color=#b10026
chr1	feature	polypeptide_conserved_region	21838397	21838622	.	-	.	ID=DOMAIN 361-2-0;Parent=TE_BASE 361;annot=Class_I::LTR::Ty3/gypsy::chromovirus::Tekay RNaseH_del;name=RH;color=#fc4e2a
chr1	feature	polypeptide_conserved_region	21838756	21839419	.	-	.	ID=DOMAIN 361-3-0;Parent=TE_BASE 361;annot=Class_I::LTR::Ty3/gypsy::chromovirus::Tekay RT_del;name=RT;color=#feb24c
chr1	feature	long_terminal_repeat	21842065	21844140	.	.	.	ID=LTR LEFT 361-0;Parent=TE_BASE 361;name=ltr left;color=#f032e6
chr1	feature	long_terminal_repeat	21833156	21835204	.	.	.	ID=LTR RIGHT 361-0;Parent=TE_BASE 361;name=ltr right;color=#f032e6
chr1	feature	nested_repeat	21797656	21804540	.	.	.	ID=TE_BASE 363;name=TE_BASE 363;annot=Class_I::LTR::Ty3/gypsy::non-chromovirus::OTA::Athila;color=#a9a9a9
chr1	feature	repeat_fragment	21797656	21804540	.	.	.	ID=TE 363-0;Parent=TE_BASE 363;name=TE 363;color=#a9a9a9
chr1	feature	polypeptide_conserved_region	21801965	21802247	.	-	.	ID=DOMAIN 363-0-0;Parent=TE_BASE 363;annot=Class_I::LTR::Ty3/gypsy::non-chromovirus::OTA::Athila AP_athila;name=PROT;color=#ffeda0
chr1	feature	polypeptide_conserved_region	21803276	21803741	.	-	.	ID=DOMAIN 363-1-0;Parent=TE_BASE 363;annot=Class_I::LTR::Ty3/gypsy::non-chromovirus::OTA::Athila GAG_athila;name=GAG;color=#225ea8
chr1	feature	long_terminal_repeat	21804363	21804540	.	.	.	ID=LTR LEFT 363-0;Parent=TE_BASE 363;name=ltr left;color=#f032e6
chr1	feature	long_terminal_repeat	21797656	21797833	.	.	.	ID=LTR RIGHT 363-0;Parent=TE_BASE 363;name=ltr right;color=#f032e6
chr1	feature	nested_repeat	21782785	21790527	.	.	.	ID=TE_BASE 365;name=TE_BASE 365;annot=Class_I::LTR::Ty3/gypsy::non-chromovirus::OTA::Athila;color=#a9a9a9
chr1	feature	repeat_fragment	21782785	21790527	.	.	.	ID=TE 365-0;Parent=TE_BASE 365;name=TE 365;color=#a9a9a9
chr1	feature	polypeptide_conserved_region	21790247	21790529	.	-	.	ID=DOMAIN 365-0-0;Parent=TE_BASE 365;annot=Class_I::LTR::Ty3/gypsy::non-chromovirus::OTA::Athila GAG_athila;name=GAG;color=#225ea8
chr1	feature	primer_binding_site	21782921	21782937	.	.	.	ID=PBS 365;Parent=TE_BASE 365;name=ppt;color=#41ab5d
chr1	feature	RR_tract	21790403	21790417	.	.	.	ID=PPT 365;Parent=TE_BASE 365;name=pbs;color=#c7e9c0
chr1	feature	long_terminal_repeat	21790418	21790527	.	.	.	ID=LTR LEFT 365-0;Parent=TE_BASE 365;name=ltr left;color=#f032e6
chr1	feature	long_terminal_repeat	21782785	21782894	.	.	.	ID=LTR RIGHT 365-0;Parent=TE_BASE 365;name=ltr right;color=#f032e6
chr1	feature	nested_repeat	21746527	21754740	.	.	.	ID=TE_BASE 366;name=TE_BASE 366;annot=Class_I::LTR::Ty3/gypsy::chromovirus::Tekay;color=#a9a9a9
chr1	feature	repeat_fragment	21746527	21754740	.	.	.	ID=TE 366-0;Parent=TE_BASE 366;name=TE 366;color=#a9a9a9
chr1	feature	polypeptide_conserved_region	21749349	21749952	.	-	.	ID=DOMAIN 366-0-0;Parent=TE_BASE 366;annot=Class_I::LTR::Ty3/gypsy::chromovirus::Tekay INT_del;name=INT;color=#b10026
chr1	feature	polypeptide_conserved_region	21750260	21750611	.	-	.	ID=DOMAIN 366-1-0;Parent=TE_BASE 366;annot=Class_I::LTR::Ty3/gypsy::chromovirus::Tekay RNaseH_del;name=RH;color=#fc4e2a
chr1	feature	polypeptide_conserved_region	21750746	21751409	.	-	.	ID=DOMAIN 366-2-0;Parent=TE_BASE 366;annot=Class_I::LTR::Ty3/gypsy::chromovirus::Tekay RT_del;name=RT;color=#feb24c
chr1	feature	polypeptide_conserved_region	21752242	21753007	.	-	.	ID=DOMAIN 366-3-0;Parent=TE_BASE 366;annot=Class_I::LTR::Ty3/gypsy::chromovirus::Tekay GAG_del;name=GAG;color=#225ea8
chr1	feature	long_terminal_repeat	21754624	21754740	.	.	.	ID=LTR LEFT 366-0;Parent=TE_BASE 366;name=ltr left;color=#f032e6
chr1	feature	long_terminal_repeat	21746527	21746644	.	.	.	ID=LTR RIGHT 366-0;Parent=TE_BASE 366;name=ltr right;color=#f032e6
chr1	feature	target_site_duplication	21746522	21746526	.	.	.	ID=TSR RIGHT 366;Parent=TE_BASE 366;name=tsr right;color=#333333
chr1	feature	target_site_duplication	21754741	21754745	.	.	.	ID=TSR LEFT 366;Parent=TE_BASE 366;name=tsr left;color=#333333
chr1	feature	nested_repeat	21737525	21740789	.	.	.	ID=TE_BASE 367;name=TE_BASE 367;annot=Class_I::LTR::Ty3/gypsy::chromovirus::Tekay;color=#a9a9a9
chr1	feature	repeat_fragment	21737525	21740789	.	.	.	ID=TE 367-0;Parent=TE_BASE 367;name=TE 367;color=#a9a9a9
chr1	feature	polypeptide_conserved_region	21738391	21739177	.	+	.	ID=DOMAIN 367-0-0;Parent=TE_BASE 367;annot=Class_I::LTR::Ty3/gypsy::chromovirus::Tekay GAG_del;name=GAG;color=#225ea8
chr1	feature	polypeptide_conserved_region	21739327	21739585	.	+	.	ID=DOMAIN 367-1-0;Parent=TE_BASE 367;annot=Class_I::LTR::Ty3/gypsy::chromovirus::Tekay AP_del;name=PROT;color=#ffeda0
chr1	feature	polypeptide_conserved_region	21739927	21740062	.	+	.	ID=DOMAIN 367-2-0;Parent=TE_BASE 367;annot=Class_I::LTR::Ty3/gypsy::chromovirus::Tekay RT_del;name=RT;color=#feb24c
chr1	feature	primer_binding_site	21737585	21737605	.	.	.	ID=PBS 367;Parent=TE_BASE 367;name=pbs;color=#c7e9c0
chr1	feature	RR_tract	21740725	21740739	.	.	.	ID=PPT 367;Parent=TE_BASE 367;name=ppt;color=#41ab5d
chr1	feature	long_terminal_repeat	21740757	21740789	.	.	.	ID=LTR RIGHT 367-0;Parent=TE_BASE 367;name=ltr right;color=#f032e6
chr1	feature	long_terminal_repeat	21737525	21737557	.	.	.	ID=LTR LEFT 367-0;Parent=TE_BASE 367;name=ltr left;color=#f032e6
chr1	feature	nested_repeat	21205836	21214956	.	.	.	ID=TE_BASE 373;name=TE_BASE 373;annot=Class_I::LTR::Ty1/copia::SIRE;color=#a9a9a9
chr1	feature	repeat_fragment	21205836	21214956	.	.	.	ID=TE 373-0;Parent=TE_BASE 373;name=TE 373;color=#a9a9a9
chr1	feature	polypeptide_conserved_region	21207118	21207751	.	+	.	ID=DOMAIN 373-0-0;Parent=TE_BASE 373;annot=Class_I::LTR::Ty1/copia::SIRE GAG_sire;name=GAG;color=#225ea8
chr1	feature	polypeptide_conserved_region	21208816	21209050	.	+	.	ID=DOMAIN 373-1-0;Parent=TE_BASE 373;annot=Class_I::LTR::Ty1/copia::SIRE AP_sire;name=PROT;color=#ffeda0
chr1	feature	polypeptide_conserved_region	21209203	21209857	.	+	.	ID=DOMAIN 373-2-0;Parent=TE_BASE 373;annot=Class_I::LTR::Ty1/copia::SIRE INT_sire;name=INT;color=#b10026
chr1	feature	polypeptide_conserved_region	21210431	21211154	.	+	.	ID=DOMAIN 373-3-0;Parent=TE_BASE 373;annot=Class_I::LTR::Ty1/copia::SIRE RT_sire;name=RT;color=#feb24c
chr1	feature	polypeptide_conserved_region	21211396	21211798	.	+	.	ID=DOMAIN 373-4-0;Parent=TE_BASE 373;annot=Class_I::LTR::Ty1/copia::SIRE RNaseH_sire;name=RH;color=#fc4e2a
chr1	feature	long_terminal_repeat	21213879	21214956	.	.	.	ID=LTR RIGHT 373-0;Parent=TE_BASE 373;name=ltr right;color=#f032e6
chr1	feature	long_terminal_repeat	21205836	21206913	.	.	.	ID=LTR LEFT 373-0;Parent=TE_BASE 373;name=ltr left;color=#f032e6
chr1	feature	nested_repeat	21121521	21135800	.	.	.	ID=TE_BASE 375;name=TE_BASE 375;annot=Class_I::LTR::Ty1/copia::SIRE;color=#a9a9a9
chr1	feature	repeat_fragment	21121521	21135800	.	.	.	ID=TE 375-0;Parent=TE_BASE 375;name=TE 375;color=#a9a9a9
chr1	feature	polypeptide_conserved_region	21125429	21126056	.	+	.	ID=DOMAIN 375-0-0;Parent=TE_BASE 375;annot=Class_I::LTR::Ty1/copia::SIRE GAG_sire;name=GAG;color=#225ea8
chr1	feature	polypeptide_conserved_region	21127402	21127636	.	+	.	ID=DOMAIN 375-1-0;Parent=TE_BASE 375;annot=Class_I::LTR::Ty1/copia::SIRE AP_sire;name=PROT;color=#ffeda0
chr1	feature	polypeptide_conserved_region	21128106	21128430	.	+	.	ID=DOMAIN 375-2-0;Parent=TE_BASE 375;annot=Class_I::LTR::Ty1/copia::SIRE INT_sire;name=INT;color=#b10026
chr1	feature	polypeptide_conserved_region	21129006	21129297	.	+	.	ID=DOMAIN 375-3-0;Parent=TE_BASE 375;annot=Class_I::LTR::Ty1/copia::SIRE RT_sire;name=RT;color=#feb24c
chr1	feature	polypeptide_conserved_region	21130022	21130424	.	+	.	ID=DOMAIN 375-4-0;Parent=TE_BASE 375;annot=Class_I::LTR::Ty1/copia::SIRE RNaseH_sire;name=RH;color=#fc4e2a
chr1	feature	primer_binding_site	21121725	21121742	.	.	.	ID=PBS 375;Parent=TE_BASE 375;name=pbs;color=#c7e9c0
chr1	feature	long_terminal_repeat	21135616	21135800	.	.	.	ID=LTR RIGHT 375-0;Parent=TE_BASE 375;name=ltr right;color=#f032e6
chr1	feature	long_terminal_repeat	21121521	21121705	.	.	.	ID=LTR LEFT 375-0;Parent=TE_BASE 375;name=ltr left;color=#f032e6
chr1	feature	nested_repeat	20919463	20926891	.	.	.	ID=TE_BASE 381;name=TE_BASE 381;annot=Class_I::LTR::Ty3/gypsy::chromovirus::Tekay;color=#a9a9a9
chr1	feature	repeat_fragment	20919463	20926891	.	.	.	ID=TE 381-0;Parent=TE_BASE 381;name=TE 381;color=#a9a9a9
chr1	feature	polypeptide_conserved_region	20921637	20922435	.	-	.	ID=DOMAIN 381-0-0;Parent=TE_BASE 381;annot=Class_I::LTR::Ty3/gypsy::chromovirus::Tekay GAG_del;name=GAG;color=#225ea8
chr1	feature	primer_binding_site	20919843	20919861	.	.	.	ID=PBS 381;Parent=TE_BASE 381;name=ppt;color=#41ab5d
chr1	feature	RR_tract	20926498	20926512	.	.	.	ID=PPT 381;Parent=TE_BASE 381;name=pbs;color=#c7e9c0
chr1	feature	long_terminal_repeat	20926586	20926891	.	.	.	ID=LTR LEFT 381-0;Parent=TE_BASE 381;name=ltr left;color=#f032e6
chr1	feature	long_terminal_repeat	20919463	20919770	.	.	.	ID=LTR RIGHT 381-0;Parent=TE_BASE 381;name=ltr right;color=#f032e6
chr1	feature	nested_repeat	20866880	20883625	.	.	.	ID=TE_BASE 382;name=TE_BASE 382;annot=Class_I::LTR::Ty1/copia::SIRE;color=#a9a9a9
chr1	feature	repeat_fragment	20866880	20883625	.	.	.	ID=TE 382-0;Parent=TE_BASE 382;name=TE 382;color=#a9a9a9
chr1	feature	polypeptide_conserved_region	20870759	20871251	.	+	.	ID=DOMAIN 382-0-0;Parent=TE_BASE 382;annot=Class_I::LTR::Ty1/copia::SIRE INT_sire;name=INT;color=#b10026
chr1	feature	polypeptide_conserved_region	20871863	20872202	.	+	.	ID=DOMAIN 382-1-0;Parent=TE_BASE 382;annot=Class_I::LTR::Ty1/copia::SIRE RT_sire;name=RT;color=#feb24c
chr1	feature	polypeptide_conserved_region	20878834	20879119	.	+	.	ID=DOMAIN 382-2-0;Parent=TE_BASE 382;annot=Class_I::LTR::Ty1/copia::SIRE RNaseH_sire;name=RH;color=#fc4e2a
chr1	feature	RR_tract	20883435	20883449	.	.	.	ID=PPT 382;Parent=TE_BASE 382;name=ppt;color=#41ab5d
chr1	feature	long_terminal_repeat	20883450	20883625	.	.	.	ID=LTR RIGHT 382-0;Parent=TE_BASE 382;name=ltr right;color=#f032e6
chr1	feature	long_terminal_repeat	20866880	20867055	.	.	.	ID=LTR LEFT 382-0;Parent=TE_BASE 382;name=ltr left;color=#f032e6
chr1	feature	nested_repeat	20851529	20858317	.	.	.	ID=TE_BASE 383;name=TE_BASE 383;annot=Class_I::LTR::Ty3/gypsy::chromovirus::Tekay;color=#a9a9a9
chr1	feature	repeat_fragment	20851529	20858317	.	.	.	ID=TE 383-0;Parent=TE_BASE 383;name=TE 383;color=#a9a9a9
chr1	feature	polypeptide_conserved_region	20853115	20853910	.	+	.	ID=DOMAIN 383-0-0;Parent=TE_BASE 383;annot=Class_I::LTR::Ty3/gypsy::chromovirus::Tekay GAG_del;name=GAG;color=#225ea8
chr1	feature	polypeptide_conserved_region	20854051	20854309	.	+	.	ID=DOMAIN 383-1-0;Parent=TE_BASE 383;annot=Class_I::LTR::Ty3/gypsy::chromovirus::Tekay AP_del;name=PROT;color=#ffeda0
chr1	feature	polypeptide_conserved_region	20854651	20855314	.	+	.	ID=DOMAIN 383-2-0;Parent=TE_BASE 383;annot=Class_I::LTR::Ty3/gypsy::chromovirus::Tekay RT_del;name=RT;color=#feb24c
chr1	feature	polypeptide_conserved_region	20855449	20855800	.	+	.	ID=DOMAIN 383-3-0;Parent=TE_BASE 383;annot=Class_I::LTR::Ty3/gypsy::chromovirus::Tekay RNaseH_del;name=RH;color=#fc4e2a
chr1	feature	polypeptide_conserved_region	20856173	20857145	.	+	.	ID=DOMAIN 383-4-0;Parent=TE_BASE 383;annot=Class_I::LTR::Ty3/gypsy::chromovirus::Tekay INT_del;name=INT;color=#b10026
chr1	feature	polypeptide_conserved_region	20857208	20857352	.	+	.	ID=DOMAIN 383-5-0;Parent=TE_BASE 383;annot=Class_I::LTR::Ty3/gypsy::chromovirus::Tekay CHR_tekay_Cure;name=CHD;color=#6a51a3
chr1	feature	primer_binding_site	20851737	20851759	.	.	.	ID=PBS 383;Parent=TE_BASE 383;name=pbs;color=#c7e9c0
chr1	feature	RR_tract	20858140	20858154	.	.	.	ID=PPT 383;Parent=TE_BASE 383;name=ppt;color=#41ab5d
chr1	feature	long_terminal_repeat	20858155	20858317	.	.	.	ID=LTR RIGHT 383-0;Parent=TE_BASE 383;name=ltr right;color=#f032e6
chr1	feature	long_terminal_repeat	20851529	20851691	.	.	.	ID=LTR LEFT 383-0;Parent=TE_BASE 383;name=ltr left;color=#f032e6
chr1	feature	nested_repeat	20822430	20836533	.	.	.	ID=TE_BASE 384;name=TE_BASE 384;annot=Class_I::LTR::Ty3/gypsy::chromovirus::Tekay;color=#a9a9a9
chr1	feature	repeat_fragment	20822430	20836533	.	.	.	ID=TE 384-0;Parent=TE_BASE 384;name=TE 384;color=#a9a9a9
chr1	feature	polypeptide_conserved_region	20827759	20828551	.	+	.	ID=DOMAIN 384-0-0;Parent=TE_BASE 384;annot=Class_I::LTR::Ty3/gypsy::chromovirus::Tekay GAG_del;name=GAG;color=#225ea8
chr1	feature	polypeptide_conserved_region	20828683	20828941	.	+	.	ID=DOMAIN 384-1-0;Parent=TE_BASE 384;annot=Class_I::LTR::Ty3/gypsy::chromovirus::Tekay AP_del;name=PROT;color=#ffeda0
chr1	feature	polypeptide_conserved_region	20829283	20829946	.	+	.	ID=DOMAIN 384-2-0;Parent=TE_BASE 384;annot=Class_I::LTR::Ty3/gypsy::chromovirus::Tekay RT_del;name=RT;color=#feb24c
chr1	feature	polypeptide_conserved_region	20830081	20830432	.	+	.	ID=DOMAIN 384-3-0;Parent=TE_BASE 384;annot=Class_I::LTR::Ty3/gypsy::chromovirus::Tekay RNaseH_del;name=RH;color=#fc4e2a
chr1	feature	polypeptide_conserved_region	20830741	20831776	.	+	.	ID=DOMAIN 384-4-0;Parent=TE_BASE 384;annot=Class_I::LTR::Ty3/gypsy::chromovirus::Tekay INT_del;name=INT;color=#b10026
chr1	feature	polypeptide_conserved_region	20831836	20831983	.	+	.	ID=DOMAIN 384-5-0;Parent=TE_BASE 384;annot=Class_I::LTR::Ty3/gypsy::chromovirus::Tekay CHR_tekay_Legolas;name=CHD;color=#6a51a3
chr1	feature	RR_tract	20836244	20836258	.	.	.	ID=PPT 384;Parent=TE_BASE 384;name=ppt;color=#41ab5d
chr1	feature	long_terminal_repeat	20836261	20836533	.	.	.	ID=LTR RIGHT 384-0;Parent=TE_BASE 384;name=ltr right;color=#f032e6
chr1	feature	long_terminal_repeat	20822430	20822730	.	.	.	ID=LTR LEFT 384-0;Parent=TE_BASE 384;name=ltr left;color=#f032e6
chr1	feature	target_site_duplication	20822426	20822429	.	.	.	ID=TSR LEFT 384;Parent=TE_BASE 384;name=tsr left;color=#333333
chr1	feature	target_site_duplication	20836534	20836537	.	.	.	ID=TSR RIGHT 384;Parent=TE_BASE 384;name=tsr right;color=#333333
chr1	feature	nested_repeat	20809582	20814721	.	.	.	ID=TE_BASE 385;name=TE_BASE 385;annot=Class_I::LTR::Ty3/gypsy::chromovirus::Reina;color=#a9a9a9
chr1	feature	repeat_fragment	20809582	20814721	.	.	.	ID=TE 385-0;Parent=TE_BASE 385;name=TE 385;color=#a9a9a9
chr1	feature	polypeptide_conserved_region	20810244	20810793	.	+	.	ID=DOMAIN 385-0-0;Parent=TE_BASE 385;annot=Class_I::LTR::Ty3/gypsy::chromovirus::Reina GAG_reina;name=GAG;color=#225ea8
chr1	feature	polypeptide_conserved_region	20811681	20812356	.	+	.	ID=DOMAIN 385-1-0;Parent=TE_BASE 385;annot=Class_I::LTR::Ty3/gypsy::chromovirus::Reina RT_reina;name=RT;color=#feb24c
chr1	feature	polypeptide_conserved_region	20812648	20812840	.	+	.	ID=DOMAIN 385-2-0;Parent=TE_BASE 385;annot=Class_I::LTR::Ty3/gypsy::chromovirus::Reina RNaseH_reina;name=RH;color=#fc4e2a
chr1	feature	polypeptide_conserved_region	20813077	20814106	.	+	.	ID=DOMAIN 385-3-0;Parent=TE_BASE 385;annot=Class_I::LTR::Ty3/gypsy::chromovirus::Reina INT_reina;name=INT;color=#b10026
chr1	feature	RR_tract	20814304	20814318	.	.	.	ID=PPT 385;Parent=TE_BASE 385;name=ppt;color=#41ab5d
chr1	feature	long_terminal_repeat	20814335	20814721	.	.	.	ID=LTR RIGHT 385-0;Parent=TE_BASE 385;name=ltr right;color=#f032e6
chr1	feature	long_terminal_repeat	20809582	20809968	.	.	.	ID=LTR LEFT 385-0;Parent=TE_BASE 385;name=ltr left;color=#f032e6
chr1	feature	target_site_duplication	20809577	20809581	.	.	.	ID=TSR LEFT 385;Parent=TE_BASE 385;name=tsr left;color=#333333
chr1	feature	target_site_duplication	20814722	20814726	.	.	.	ID=TSR RIGHT 385;Parent=TE_BASE 385;name=tsr right;color=#333333
chr1	feature	nested_repeat	20782357	20786872	.	.	.	ID=TE_BASE 386;name=TE_BASE 386;annot=Class_I::LTR::Ty1/copia::Ivana;color=#a9a9a9
chr1	feature	repeat_fragment	20782357	20786872	.	.	.	ID=TE 386-0;Parent=TE_BASE 386;name=TE 386;color=#a9a9a9
chr1	feature	polypeptide_conserved_region	20782673	20783075	.	-	.	ID=DOMAIN 386-0-0;Parent=TE_BASE 386;annot=Class_I::LTR::Ty1/copia::Ivana RNaseH_oryco;name=RH;color=#fc4e2a
chr1	feature	polypeptide_conserved_region	20783366	20784089	.	-	.	ID=DOMAIN 386-1-0;Parent=TE_BASE 386;annot=Class_I::LTR::Ty1/copia::Ivana RT_oryco;name=RT;color=#feb24c
chr1	feature	polypeptide_conserved_region	20784482	20785133	.	-	.	ID=DOMAIN 386-2-0;Parent=TE_BASE 386;annot=Class_I::LTR::Ty1/copia::Ivana INT_oryco;name=INT;color=#b10026
chr1	feature	polypeptide_conserved_region	20785274	20785520	.	-	.	ID=DOMAIN 386-3-0;Parent=TE_BASE 386;annot=Class_I::LTR::Ty1/copia::Ivana AP_oryco;name=PROT;color=#ffeda0
chr1	feature	polypeptide_conserved_region	20785646	20786486	.	-	.	ID=DOMAIN 386-4-0;Parent=TE_BASE 386;annot=Class_I::LTR::Ty1/copia::Ivana GAG_oryco;name=GAG;color=#225ea8
chr1	feature	primer_binding_site	20782611	20782637	.	.	.	ID=PBS 386;Parent=TE_BASE 386;name=ppt;color=#41ab5d
chr1	feature	RR_tract	20786535	20786549	.	.	.	ID=PPT 386;Parent=TE_BASE 386;name=pbs;color=#c7e9c0
chr1	feature	long_terminal_repeat	20786622	20786872	.	.	.	ID=LTR LEFT 386-0;Parent=TE_BASE 386;name=ltr left;color=#f032e6
chr1	feature	long_terminal_repeat	20782357	20782601	.	.	.	ID=LTR RIGHT 386-0;Parent=TE_BASE 386;name=ltr right;color=#f032e6
chr1	feature	target_site_duplication	20782352	20782356	.	.	.	ID=TSR RIGHT 386;Parent=TE_BASE 386;name=tsr right;color=#333333
chr1	feature	target_site_duplication	20786873	20786877	.	.	.	ID=TSR LEFT 386;Parent=TE_BASE 386;name=tsr left;color=#333333
chr1	feature	nested_repeat	20772296	20777851	.	.	.	ID=TE_BASE 387;name=TE_BASE 387;annot=Class_I::LTR::Ty1/copia::Ivana;color=#a9a9a9
chr1	feature	repeat_fragment	20772296	20777851	.	.	.	ID=TE 387-0;Parent=TE_BASE 387;name=TE 387;color=#a9a9a9
chr1	feature	polypeptide_conserved_region	20773860	20774076	.	+	.	ID=DOMAIN 387-0-0;Parent=TE_BASE 387;annot=Class_I::LTR::Ty1/copia::Ivana AP_oryco;name=PROT;color=#ffeda0
chr1	feature	polypeptide_conserved_region	20774750	20775374	.	+	.	ID=DOMAIN 387-1-0;Parent=TE_BASE 387;annot=Class_I::LTR::Ty1/copia::Ale INT_retrofit;name=INT;color=#b10026
chr1	feature	polypeptide_conserved_region	20776125	20776839	.	+	.	ID=DOMAIN 387-2-0;Parent=TE_BASE 387;annot=Class_I::LTR::Ty1/copia::Ivana RT_oryco;name=RT;color=#feb24c
chr1	feature	polypeptide_conserved_region	20777139	20777538	.	+	.	ID=DOMAIN 387-3-0;Parent=TE_BASE 387;annot=Class_I::LTR::Ty1/copia::Ale RNaseH_retrofit;name=RH;color=#fc4e2a
chr1	feature	RR_tract	20777604	20777618	.	.	.	ID=PPT 387;Parent=TE_BASE 387;name=ppt;color=#41ab5d
chr1	feature	long_terminal_repeat	20777619	20777851	.	.	.	ID=LTR RIGHT 387-0;Parent=TE_BASE 387;name=ltr right;color=#f032e6
chr1	feature	long_terminal_repeat	20772296	20772528	.	.	.	ID=LTR LEFT 387-0;Parent=TE_BASE 387;name=ltr left;color=#f032e6
chr1	feature	nested_repeat	20526706	20530545	.	.	.	ID=TE_BASE 393;name=TE_BASE 393;annot=Class_I::LTR::Ty3/gypsy::chromovirus::Tekay;color=#a9a9a9
chr1	feature	repeat_fragment	20526706	20530545	.	.	.	ID=TE 393-0;Parent=TE_BASE 393;name=TE 393;color=#a9a9a9
chr1	feature	polypeptide_conserved_region	20527126	20527522	.	-	.	ID=DOMAIN 393-0-0;Parent=TE_BASE 393;annot=Class_I::LTR::Ty3/gypsy::chromovirus::Tekay RT_del;name=RT;color=#feb24c
chr1	feature	RR_tract	20527185	20527199	.	.	.	ID=PPT 393;Parent=TE_BASE 393;name=pbs;color=#c7e9c0
chr1	feature	long_terminal_repeat	20530099	20530545	.	.	.	ID=LTR LEFT 393-0;Parent=TE_BASE 393;name=ltr left;color=#f032e6
chr1	feature	long_terminal_repeat	20526706	20527152	.	.	.	ID=LTR RIGHT 393-0;Parent=TE_BASE 393;name=ltr right;color=#f032e6
chr1	feature	nested_repeat	20452693	20469150	.	.	.	ID=TE_BASE 395;name=TE_BASE 395;annot=Class_I::LTR::Ty3/gypsy::non-chromovirus::OTA::Ogre/Tat::Retand;color=#a9a9a9
chr1	feature	repeat_fragment	20452693	20469150	.	.	.	ID=TE 395-0;Parent=TE_BASE 395;name=TE 395;color=#a9a9a9
chr1	feature	polypeptide_conserved_region	20462280	20462598	.	+	.	ID=DOMAIN 395-0-0;Parent=TE_BASE 395;annot=Class_I::LTR::Ty3/gypsy::non-chromovirus::OTA::Ogre/Tat::Retand AP_tat;name=PROT;color=#ffeda0
chr1	feature	polypeptide_conserved_region	20463606	20464281	.	+	.	ID=DOMAIN 395-1-0;Parent=TE_BASE 395;annot=Class_I::LTR::Ty3/gypsy::non-chromovirus::OTA::Ogre/Tat::Retand RT_tat;name=RT;color=#feb24c
chr1	feature	polypeptide_conserved_region	20464422	20464782	.	+	.	ID=DOMAIN 395-2-0;Parent=TE_BASE 395;annot=Class_I::LTR::Ty3/gypsy::non-chromovirus::OTA::Ogre/Tat::Retand RNaseH_tat;name=RH;color=#fc4e2a
chr1	feature	polypeptide_conserved_region	20464911	20465274	.	+	.	ID=DOMAIN 395-3-0;Parent=TE_BASE 395;annot=Class_I::LTR::Ty3/gypsy::non-chromovirus::OTA::Ogre/Tat::Ogre;name=aRH;color=#fc4e2a
chr1	feature	polypeptide_conserved_region	20465610	20466264	.	+	.	ID=DOMAIN 395-4-0;Parent=TE_BASE 395;annot=Class_I::LTR::Ty3/gypsy::non-chromovirus::OTA::Ogre/Tat::Retand INT_tat;name=INT;color=#b10026
chr1	feature	RR_tract	20468563	20468577	.	.	.	ID=PPT 395;Parent=TE_BASE 395;name=ppt;color=#41ab5d
chr1	feature	long_terminal_repeat	20468591	20469150	.	.	.	ID=LTR RIGHT 395-0;Parent=TE_BASE 395;name=ltr right;color=#f032e6
chr1	feature	long_terminal_repeat	20452693	20453246	.	.	.	ID=LTR LEFT 395-0;Parent=TE_BASE 395;name=ltr left;color=#f032e6
chr1	feature	target_site_duplication	20452689	20452692	.	.	.	ID=TSR LEFT 395;Parent=TE_BASE 395;name=tsr left;color=#333333
chr1	feature	target_site_duplication	20469151	20469154	.	.	.	ID=TSR RIGHT 395;Parent=TE_BASE 395;name=tsr right;color=#333333
chr1	feature	nested_repeat	20400085	20405515	.	.	.	ID=TE_BASE 396;name=TE_BASE 396;annot=Class_I::LTR::Ty3/gypsy::non-chromovirus::OTA::Athila;color=#a9a9a9
chr1	feature	repeat_fragment	20400085	20405515	.	.	.	ID=TE 396-0;Parent=TE_BASE 396;name=TE 396;color=#a9a9a9
chr1	feature	polypeptide_conserved_region	20400721	20401213	.	+	.	ID=DOMAIN 396-0-0;Parent=TE_BASE 396;annot=Class_I::LTR::Ty3/gypsy::non-chromovirus::OTA::Athila GAG_athila;name=GAG;color=#225ea8
chr1	feature	polypeptide_conserved_region	20402131	20402413	.	+	.	ID=DOMAIN 396-1-0;Parent=TE_BASE 396;annot=Class_I::LTR::Ty3/gypsy::non-chromovirus::OTA::Athila AP_athila;name=PROT;color=#ffeda0
chr1	feature	polypeptide_conserved_region	20403010	20403739	.	+	.	ID=DOMAIN 396-2-0;Parent=TE_BASE 396;annot=Class_I::LTR::Ty3/gypsy::non-chromovirus::OTA::Athila RT_athila;name=RT;color=#feb24c
chr1	feature	polypeptide_conserved_region	20403874	20404237	.	+	.	ID=DOMAIN 396-3-0;Parent=TE_BASE 396;annot=Class_I::LTR::Ty3/gypsy::non-chromovirus::OTA::Athila RNaseH_athila;name=RH;color=#fc4e2a
chr1	feature	polypeptide_conserved_region	20404519	20405083	.	+	.	ID=DOMAIN 396-4-0;Parent=TE_BASE 396;annot=Class_I::LTR::Ty3/gypsy::non-chromovirus::OTA::Athila INT_athila;name=INT;color=#b10026
chr1	feature	primer_binding_site	20400425	20400439	.	.	.	ID=PBS 396;Parent=TE_BASE 396;name=pbs;color=#c7e9c0
chr1	feature	long_terminal_repeat	20405179	20405515	.	.	.	ID=LTR RIGHT 396-0;Parent=TE_BASE 396;name=ltr right;color=#f032e6
chr1	feature	long_terminal_repeat	20400085	20400416	.	.	.	ID=LTR LEFT 396-0;Parent=TE_BASE 396;name=ltr left;color=#f032e6
chr1	feature	nested_repeat	20329183	20343707	.	.	.	ID=TE_BASE 398;name=TE_BASE 398;annot=Class_I::LTR::Ty3/gypsy::non-chromovirus::OTA::Ogre/Tat::Retand;color=#a9a9a9
chr1	feature	repeat_fragment	20329183	20343707	.	.	.	ID=TE 398-0;Parent=TE_BASE 398;name=TE 398;color=#a9a9a9
chr1	feature	polypeptide_conserved_region	20334994	20336032	.	-	.	ID=DOMAIN 398-0-0;Parent=TE_BASE 398;annot=Class_I::LTR::Ty3/gypsy::non-chromovirus::OTA::Ogre/Tat::Retand INT_tat;name=INT;color=#b10026
chr1	feature	polypeptide_conserved_region	20336377	20336740	.	-	.	ID=DOMAIN 398-1-0;Parent=TE_BASE 398;annot=Class_I::LTR::Ty3/gypsy::non-chromovirus::OTA::Ogre/Tat::Ogre;name=aRH;color=#fc4e2a
chr1	feature	polypeptide_conserved_region	20336863	20337139	.	-	.	ID=DOMAIN 398-2-0;Parent=TE_BASE 398;annot=Class_I::LTR::Ty3/gypsy::non-chromovirus::OTA::Ogre/Tat::Retand RNaseH_tat;name=RH;color=#fc4e2a
chr1	feature	primer_binding_site	20330245	20330263	.	.	.	ID=PBS 398;Parent=TE_BASE 398;name=ppt;color=#41ab5d
chr1	feature	RR_tract	20342649	20342663	.	.	.	ID=PPT 398;Parent=TE_BASE 398;name=pbs;color=#c7e9c0
chr1	feature	long_terminal_repeat	20342726	20343707	.	.	.	ID=LTR LEFT 398-0;Parent=TE_BASE 398;name=ltr left;color=#f032e6
chr1	feature	long_terminal_repeat	20329183	20330164	.	.	.	ID=LTR RIGHT 398-0;Parent=TE_BASE 398;name=ltr right;color=#f032e6
chr1	feature	nested_repeat	20316644	20328421	.	.	.	ID=TE_BASE 399;name=TE_BASE 399;annot=Class_I::LTR::Ty1/copia::SIRE;color=#a9a9a9
chr1	feature	repeat_fragment	20316644	20328421	.	.	.	ID=TE 399-0;Parent=TE_BASE 399;name=TE 399;color=#a9a9a9
chr1	feature	polypeptide_conserved_region	20319972	20320374	.	-	.	ID=DOMAIN 399-0-0;Parent=TE_BASE 399;annot=Class_I::LTR::Ty1/copia::SIRE RNaseH_sire;name=RH;color=#fc4e2a
chr1	feature	primer_binding_site	20317996	20318020	.	.	.	ID=PBS 399;Parent=TE_BASE 399;name=ppt;color=#41ab5d
chr1	feature	long_terminal_repeat	20327121	20328421	.	.	.	ID=LTR LEFT 399-0;Parent=TE_BASE 399;name=ltr left;color=#f032e6
chr1	feature	long_terminal_repeat	20316644	20317940	.	.	.	ID=LTR RIGHT 399-0;Parent=TE_BASE 399;name=ltr right;color=#f032e6
chr1	feature	nested_repeat	20293273	20300066	.	.	.	ID=TE_BASE 401;name=TE_BASE 401;annot=Class_I::LTR::Ty3/gypsy::chromovirus::Tekay;color=#a9a9a9
chr1	feature	repeat_fragment	20293273	20300066	.	.	.	ID=TE 401-0;Parent=TE_BASE 401;name=TE 401;color=#a9a9a9
chr1	feature	polypeptide_conserved_region	20294181	20294325	.	-	.	ID=DOMAIN 401-0-0;Parent=TE_BASE 401;annot=Class_I::LTR::Ty3/gypsy::chromovirus::Tekay CHR_tekay_Cure;name=CHD;color=#6a51a3
chr1	feature	polypeptide_conserved_region	20294388	20295423	.	-	.	ID=DOMAIN 401-1-0;Parent=TE_BASE 401;annot=Class_I::LTR::Ty3/gypsy::chromovirus::Tekay INT_del;name=INT;color=#b10026
chr1	feature	polypeptide_conserved_region	20295732	20296083	.	-	.	ID=DOMAIN 401-2-0;Parent=TE_BASE 401;annot=Class_I::LTR::Ty3/gypsy::chromovirus::Tekay RNaseH_del;name=RH;color=#fc4e2a
chr1	feature	polypeptide_conserved_region	20296218	20296881	.	-	.	ID=DOMAIN 401-3-0;Parent=TE_BASE 401;annot=Class_I::LTR::Ty3/gypsy::chromovirus::Tekay RT_del;name=RT;color=#feb24c
chr1	feature	polypeptide_conserved_region	20297223	20297481	.	-	.	ID=DOMAIN 401-4-0;Parent=TE_BASE 401;annot=Class_I::LTR::Ty3/gypsy::chromovirus::Tekay AP_del;name=PROT;color=#ffeda0
chr1	feature	polypeptide_conserved_region	20297609	20298404	.	-	.	ID=DOMAIN 401-5-0;Parent=TE_BASE 401;annot=Class_I::LTR::Ty3/gypsy::chromovirus::Tekay GAG_del;name=GAG;color=#225ea8
chr1	feature	long_terminal_repeat	20299901	20300066	.	.	.	ID=LTR LEFT 401-0;Parent=TE_BASE 401;name=ltr left;color=#f032e6
chr1	feature	long_terminal_repeat	20293273	20293438	.	.	.	ID=LTR RIGHT 401-0;Parent=TE_BASE 401;name=ltr right;color=#f032e6
chr1	feature	nested_repeat	20245824	20287632	.	.	.	ID=TE_BASE 402;name=TE_BASE 402;annot=Class_I::LTR::Ty3/gypsy::chromovirus::Tekay;color=#a9a9a9
chr1	feature	repeat_fragment	20245824	20287632	.	.	.	ID=TE 402-0;Parent=TE_BASE 402;name=TE 402;color=#a9a9a9
chr1	feature	polypeptide_conserved_region	20246977	20247220	.	-	.	ID=DOMAIN 402-0-0;Parent=TE_BASE 402;annot=Class_I::LTR::Ty3/gypsy::chromovirus::Tekay GAG_del;name=GAG;color=#225ea8
chr1	feature	polypeptide_conserved_region	20249826	20250741	.	-	.	ID=DOMAIN 402-1-0;Parent=TE_BASE 402;annot=Class_I::LTR::Ty3/gypsy::chromovirus::Tekay INT_del;name=INT;color=#b10026
chr1	feature	long_terminal_repeat	20287476	20287632	.	.	.	ID=LTR LEFT 402-0;Parent=TE_BASE 402;name=ltr left;color=#f032e6
chr1	feature	long_terminal_repeat	20245824	20245979	.	.	.	ID=LTR RIGHT 402-0;Parent=TE_BASE 402;name=ltr right;color=#f032e6
chr1	feature	nested_repeat	20231915	20238652	.	.	.	ID=TE_BASE 403;name=TE_BASE 403;annot=Class_I::LTR::Ty3/gypsy::non-chromovirus::OTA::Athila;color=#a9a9a9
chr1	feature	repeat_fragment	20231915	20238652	.	.	.	ID=TE 403-0;Parent=TE_BASE 403;name=TE 403;color=#a9a9a9
chr1	feature	polypeptide_conserved_region	20232668	20233160	.	+	.	ID=DOMAIN 403-0-0;Parent=TE_BASE 403;annot=Class_I::LTR::Ty3/gypsy::non-chromovirus::OTA::Athila GAG_athila;name=GAG;color=#225ea8
chr1	feature	polypeptide_conserved_region	20234198	20234480	.	+	.	ID=DOMAIN 403-1-0;Parent=TE_BASE 403;annot=Class_I::LTR::Ty3/gypsy::non-chromovirus::OTA::Athila AP_athila;name=PROT;color=#ffeda0
chr1	feature	long_terminal_repeat	20238480	20238652	.	.	.	ID=LTR RIGHT 403-0;Parent=TE_BASE 403;name=ltr right;color=#f032e6
chr1	feature	long_terminal_repeat	20231915	20232087	.	.	.	ID=LTR LEFT 403-0;Parent=TE_BASE 403;name=ltr left;color=#f032e6
chr1	feature	nested_repeat	20178261	20183222	.	.	.	ID=TE_BASE 405;name=TE_BASE 405;annot=Class_I::LTR::Ty1/copia::SIRE;color=#a9a9a9
chr1	feature	repeat_fragment	20178261	20183222	.	.	.	ID=TE 405-0;Parent=TE_BASE 405;name=TE 405;color=#a9a9a9
chr1	feature	polypeptide_conserved_region	20179003	20179405	.	+	.	ID=DOMAIN 405-0-0;Parent=TE_BASE 405;annot=Class_I::LTR::Ty1/copia::SIRE RNaseH_sire;name=RH;color=#fc4e2a
chr1	feature	RR_tract	20182803	20182817	.	.	.	ID=PPT 405;Parent=TE_BASE 405;name=ppt;color=#41ab5d
chr1	feature	long_terminal_repeat	20182817	20183222	.	.	.	ID=LTR RIGHT 405-0;Parent=TE_BASE 405;name=ltr right;color=#f032e6
chr1	feature	long_terminal_repeat	20178261	20178666	.	.	.	ID=LTR LEFT 405-0;Parent=TE_BASE 405;name=ltr left;color=#f032e6
chr1	feature	nested_repeat	20133673	20142214	.	.	.	ID=TE_BASE 406;name=TE_BASE 406;annot=Class_I::LTR::Ty3/gypsy::chromovirus::Tekay;color=#a9a9a9
chr1	feature	repeat_fragment	20133673	20142214	.	.	.	ID=TE 406-0;Parent=TE_BASE 406;name=TE 406;color=#a9a9a9
chr1	feature	polypeptide_conserved_region	20136754	20137318	.	-	.	ID=DOMAIN 406-0-0;Parent=TE_BASE 406;annot=Class_I::LTR::Ty3/gypsy::chromovirus::Tekay INT_del;name=INT;color=#b10026
chr1	feature	polypeptide_conserved_region	20139931	20140549	.	-	.	ID=DOMAIN 406-1-0;Parent=TE_BASE 406;annot=Class_I::LTR::Ty3/gypsy::chromovirus::Tekay RT_del;name=RT;color=#feb24c
chr1	feature	long_terminal_repeat	20142048	20142214	.	.	.	ID=LTR LEFT 406-0;Parent=TE_BASE 406;name=ltr left;color=#f032e6
chr1	feature	long_terminal_repeat	20133673	20133836	.	.	.	ID=LTR RIGHT 406-0;Parent=TE_BASE 406;name=ltr right;color=#f032e6
chr1	feature	nested_repeat	20046318	20053702	.	.	.	ID=TE_BASE 409;name=TE_BASE 409;annot=Class_I::LTR::Ty3/gypsy::chromovirus::Tekay;color=#a9a9a9
chr1	feature	repeat_fragment	20046318	20053702	.	.	.	ID=TE 409-0;Parent=TE_BASE 409;name=TE 409;color=#a9a9a9
chr1	feature	polypeptide_conserved_region	20046910	20047354	.	+	.	ID=DOMAIN 409-0-0;Parent=TE_BASE 409;annot=Class_I::LTR::Ty3/gypsy::chromovirus::Tekay GAG_del;name=GAG;color=#225ea8
chr1	feature	primer_binding_site	20046670	20046688	.	.	.	ID=PBS 409;Parent=TE_BASE 409;name=pbs;color=#c7e9c0
chr1	feature	long_terminal_repeat	20053355	20053702	.	.	.	ID=LTR RIGHT 409-0;Parent=TE_BASE 409;name=ltr right;color=#f032e6
chr1	feature	long_terminal_repeat	20046318	20046665	.	.	.	ID=LTR LEFT 409-0;Parent=TE_BASE 409;name=ltr left;color=#f032e6
chr1	feature	nested_repeat	19874423	19880615	.	.	.	ID=TE_BASE 411;name=TE_BASE 411;annot=Class_I::LTR::Ty3/gypsy::non-chromovirus::OTA::Athila;color=#a9a9a9
chr1	feature	repeat_fragment	19874423	19880615	.	.	.	ID=TE 411-0;Parent=TE_BASE 411;name=TE 411;color=#a9a9a9
chr1	feature	polypeptide_conserved_region	19878529	19879024	.	-	.	ID=DOMAIN 411-0-0;Parent=TE_BASE 411;annot=Class_I::LTR::Ty3/gypsy::non-chromovirus::OTA::Athila GAG_athila;name=GAG;color=#225ea8
chr1	feature	primer_binding_site	19875675	19875694	.	.	.	ID=PBS 411;Parent=TE_BASE 411;name=ppt;color=#41ab5d
chr1	feature	RR_tract	19879305	19879319	.	.	.	ID=PPT 411;Parent=TE_BASE 411;name=pbs;color=#c7e9c0
chr1	feature	long_terminal_repeat	19879380	19880615	.	.	.	ID=LTR LEFT 411-0;Parent=TE_BASE 411;name=ltr left;color=#f032e6
chr1	feature	long_terminal_repeat	19874423	19875646	.	.	.	ID=LTR RIGHT 411-0;Parent=TE_BASE 411;name=ltr right;color=#f032e6
chr1	feature	nested_repeat	19852427	19860303	.	.	.	ID=TE_BASE 412;name=TE_BASE 412;annot=Class_I::LTR::Ty3/gypsy::chromovirus::Tekay;color=#a9a9a9
chr1	feature	repeat_fragment	19852427	19860303	.	.	.	ID=TE 412-0;Parent=TE_BASE 412;name=TE 412;color=#a9a9a9
chr1	feature	polypeptide_conserved_region	19854290	19854737	.	-	.	ID=DOMAIN 412-0-0;Parent=TE_BASE 412;annot=Class_I::LTR::Ty3/gypsy::chromovirus::Tekay INT_del;name=INT;color=#b10026
chr1	feature	polypeptide_conserved_region	19855625	19855976	.	-	.	ID=DOMAIN 412-1-0;Parent=TE_BASE 412;annot=Class_I::LTR::Ty3/gypsy::chromovirus::Tekay RNaseH_del;name=RH;color=#fc4e2a
chr1	feature	polypeptide_conserved_region	19856111	19856774	.	-	.	ID=DOMAIN 412-2-0;Parent=TE_BASE 412;annot=Class_I::LTR::Ty3/gypsy::chromovirus::Tekay RT_del;name=RT;color=#feb24c
chr1	feature	polypeptide_conserved_region	19857116	19857374	.	-	.	ID=DOMAIN 412-3-0;Parent=TE_BASE 412;annot=Class_I::LTR::Ty3/gypsy::chromovirus::Tekay AP_del;name=PROT;color=#ffeda0
chr1	feature	polypeptide_conserved_region	19857500	19858295	.	-	.	ID=DOMAIN 412-4-0;Parent=TE_BASE 412;annot=Class_I::LTR::Ty3/gypsy::chromovirus::Tekay GAG_del;name=GAG;color=#225ea8
chr1	feature	long_terminal_repeat	19858561	19860303	.	.	.	ID=LTR LEFT 412-0;Parent=TE_BASE 412;name=ltr left;color=#f032e6
chr1	feature	long_terminal_repeat	19852427	19854169	.	.	.	ID=LTR RIGHT 412-0;Parent=TE_BASE 412;name=ltr right;color=#f032e6
chr1	feature	nested_repeat	19730363	19734969	.	.	.	ID=TE_BASE 415;name=TE_BASE 415;annot=Class_I::LTR::Ty1/copia::Ale;color=#a9a9a9
chr1	feature	repeat_fragment	19730363	19734969	.	.	.	ID=TE 415-0;Parent=TE_BASE 415;name=TE 415;color=#a9a9a9
chr1	feature	polypeptide_conserved_region	19730656	19731058	.	-	.	ID=DOMAIN 415-0-0;Parent=TE_BASE 415;annot=Class_I::LTR::Ty1/copia::Ale RNaseH_retrofit;name=RH;color=#fc4e2a
chr1	feature	polypeptide_conserved_region	19731349	19732066	.	-	.	ID=DOMAIN 415-1-0;Parent=TE_BASE 415;annot=Class_I::LTR::Ty1/copia::Ale RT_retrofit;name=RT;color=#feb24c
chr1	feature	polypeptide_conserved_region	19732725	19733355	.	-	.	ID=DOMAIN 415-2-0;Parent=TE_BASE 415;annot=Class_I::LTR::Ty1/copia::Ale INT_retrofit;name=INT;color=#b10026
chr1	feature	polypeptide_conserved_region	19733520	19733757	.	-	.	ID=DOMAIN 415-3-0;Parent=TE_BASE 415;annot=Class_I::LTR::Ty1/copia::Alesia AP_retrofit;name=PROT;color=#ffeda0
chr1	feature	primer_binding_site	19730619	19730636	.	.	.	ID=PBS 415;Parent=TE_BASE 415;name=ppt;color=#41ab5d
chr1	feature	RR_tract	19734654	19734668	.	.	.	ID=PPT 415;Parent=TE_BASE 415;name=pbs;color=#c7e9c0
chr1	feature	long_terminal_repeat	19734746	19734969	.	.	.	ID=LTR LEFT 415-0;Parent=TE_BASE 415;name=ltr left;color=#f032e6
chr1	feature	long_terminal_repeat	19730363	19730581	.	.	.	ID=LTR RIGHT 415-0;Parent=TE_BASE 415;name=ltr right;color=#f032e6
chr1	feature	nested_repeat	19660753	19667739	.	.	.	ID=TE_BASE 416;name=TE_BASE 416;annot=Class_I::LTR::Ty3/gypsy::chromovirus::Tekay;color=#a9a9a9
chr1	feature	repeat_fragment	19660753	19667739	.	.	.	ID=TE 416-0;Parent=TE_BASE 416;name=TE 416;color=#a9a9a9
chr1	feature	polypeptide_conserved_region	19661027	19661690	.	+	.	ID=DOMAIN 416-0-0;Parent=TE_BASE 416;annot=Class_I::LTR::Ty3/gypsy::chromovirus::Tekay RT_del;name=RT;color=#feb24c
chr1	feature	polypeptide_conserved_region	19661976	19662177	.	+	.	ID=DOMAIN 416-1-0;Parent=TE_BASE 416;annot=Class_I::LTR::Ty3/gypsy::chromovirus::Tekay RNaseH_del;name=RH;color=#fc4e2a
chr1	feature	polypeptide_conserved_region	19662670	19663015	.	+	.	ID=DOMAIN 416-2-0;Parent=TE_BASE 416;annot=Class_I::LTR::Ty3/gypsy::chromovirus::Tekay INT_del;name=INT;color=#b10026
chr1	feature	polypeptide_conserved_region	19665323	19665467	.	+	.	ID=DOMAIN 416-3-0;Parent=TE_BASE 416;annot=Class_I::LTR::Ty3/gypsy::chromovirus::Tekay CHR_tekay_Cure;name=CHD;color=#6a51a3
chr1	feature	long_terminal_repeat	19667519	19667739	.	.	.	ID=LTR RIGHT 416-0;Parent=TE_BASE 416;name=ltr right;color=#f032e6
chr1	feature	long_terminal_repeat	19660753	19660975	.	.	.	ID=LTR LEFT 416-0;Parent=TE_BASE 416;name=ltr left;color=#f032e6
chr1	feature	nested_repeat	19358535	19361722	.	.	.	ID=TE_BASE 419;name=TE_BASE 419;annot=Class_I::LTR::Ty1/copia::Tork;color=#a9a9a9
chr1	feature	repeat_fragment	19358535	19361722	.	.	.	ID=TE 419-0;Parent=TE_BASE 419;name=TE 419;color=#a9a9a9
chr1	feature	polypeptide_conserved_region	19359202	19359721	.	+	.	ID=DOMAIN 419-0-0;Parent=TE_BASE 419;annot=Class_I::LTR::Ty1/copia::Tork GAG_tork;name=GAG;color=#225ea8
chr1	feature	polypeptide_conserved_region	19360375	19360774	.	+	.	ID=DOMAIN 419-1-0;Parent=TE_BASE 419;annot=Class_I::LTR::Ty1/copia::Tork RNaseH_tork;name=RH;color=#fc4e2a
chr1	feature	primer_binding_site	19359138	19359152	.	.	.	ID=PBS 419;Parent=TE_BASE 419;name=pbs;color=#c7e9c0
chr1	feature	RR_tract	19360950	19360964	.	.	.	ID=PPT 419;Parent=TE_BASE 419;name=ppt;color=#41ab5d
chr1	feature	long_terminal_repeat	19361047	19361722	.	.	.	ID=LTR RIGHT 419-0;Parent=TE_BASE 419;name=ltr right;color=#f032e6
chr1	feature	long_terminal_repeat	19358535	19359133	.	.	.	ID=LTR LEFT 419-0;Parent=TE_BASE 419;name=ltr left;color=#f032e6
chr1	feature	nested_repeat	19077312	19125317	.	.	.	ID=TE_BASE 424;name=TE_BASE 424;annot=Class_I::LTR::Ty3/gypsy::chromovirus::Tekay;color=#a9a9a9
chr1	feature	repeat_fragment	19077312	19125317	.	.	.	ID=TE 424-0;Parent=TE_BASE 424;name=TE 424;color=#a9a9a9
chr1	feature	polypeptide_conserved_region	19106136	19106280	.	-	.	ID=DOMAIN 424-0-0;Parent=TE_BASE 424;annot=Class_I::LTR::Ty3/gypsy::chromovirus::Tekay CHR_tekay_Cure;name=CHD;color=#6a51a3
chr1	feature	polypeptide_conserved_region	19106343	19107165	.	-	.	ID=DOMAIN 424-1-0;Parent=TE_BASE 424;annot=Class_I::LTR::Ty3/gypsy::chromovirus::Tekay INT_del;name=INT;color=#b10026
chr1	feature	polypeptide_conserved_region	19107688	19108039	.	-	.	ID=DOMAIN 424-2-0;Parent=TE_BASE 424;annot=Class_I::LTR::Ty3/gypsy::chromovirus::Tekay RNaseH_del;name=RH;color=#fc4e2a
chr1	feature	polypeptide_conserved_region	19108174	19108837	.	-	.	ID=DOMAIN 424-3-0;Parent=TE_BASE 424;annot=Class_I::LTR::Ty3/gypsy::chromovirus::Tekay RT_del;name=RT;color=#feb24c
chr1	feature	polypeptide_conserved_region	19109179	19109437	.	-	.	ID=DOMAIN 424-4-0;Parent=TE_BASE 424;annot=Class_I::LTR::Ty3/gypsy::chromovirus::Tekay AP_del;name=PROT;color=#ffeda0
chr1	feature	polypeptide_conserved_region	19109912	19110374	.	-	.	ID=DOMAIN 424-5-0;Parent=TE_BASE 424;annot=Class_I::LTR::Ty3/gypsy::chromovirus::Tekay GAG_del;name=GAG;color=#225ea8
chr1	feature	long_terminal_repeat	19125201	19125317	.	.	.	ID=LTR LEFT 424-0;Parent=TE_BASE 424;name=ltr left;color=#f032e6
chr1	feature	long_terminal_repeat	19077312	19077428	.	.	.	ID=LTR RIGHT 424-0;Parent=TE_BASE 424;name=ltr right;color=#f032e6
chr1	feature	target_site_duplication	19077308	19077311	.	.	.	ID=TSR RIGHT 424;Parent=TE_BASE 424;name=tsr right;color=#333333
chr1	feature	target_site_duplication	19125318	19125321	.	.	.	ID=TSR LEFT 424;Parent=TE_BASE 424;name=tsr left;color=#333333
chr1	feature	nested_repeat	18476637	18488332	.	.	.	ID=TE_BASE 430;name=TE_BASE 430;annot=Class_I::LTR::Ty3/gypsy::non-chromovirus::OTA::Athila;color=#a9a9a9
chr1	feature	repeat_fragment	18476637	18488332	.	.	.	ID=TE 430-0;Parent=TE_BASE 430;name=TE 430;color=#a9a9a9
chr1	feature	polypeptide_conserved_region	18481248	18482280	.	-	.	ID=DOMAIN 430-0-0;Parent=TE_BASE 430;annot=Class_I::LTR::Ty3/gypsy::non-chromovirus::OTA::Athila INT_athila;name=INT;color=#b10026
chr1	feature	polypeptide_conserved_region	18482658	18483018	.	-	.	ID=DOMAIN 430-1-0;Parent=TE_BASE 430;annot=Class_I::LTR::Ty3/gypsy::non-chromovirus::OTA::Athila RNaseH_athila;name=RH;color=#fc4e2a
chr1	feature	polypeptide_conserved_region	18483156	18483888	.	-	.	ID=DOMAIN 430-2-0;Parent=TE_BASE 430;annot=Class_I::LTR::Ty3/gypsy::non-chromovirus::OTA::Athila RT_athila;name=RT;color=#feb24c
chr1	feature	polypeptide_conserved_region	18484455	18484737	.	-	.	ID=DOMAIN 430-3-0;Parent=TE_BASE 430;annot=Class_I::LTR::Ty3/gypsy::non-chromovirus::OTA::Athila AP_athila;name=PROT;color=#ffeda0
chr1	feature	polypeptide_conserved_region	18485874	18486378	.	-	.	ID=DOMAIN 430-4-0;Parent=TE_BASE 430;annot=Class_I::LTR::Ty3/gypsy::non-chromovirus::OTA::Athila GAG_athila;name=GAG;color=#225ea8
chr1	feature	long_terminal_repeat	18486731	18488332	.	.	.	ID=LTR LEFT 430-0;Parent=TE_BASE 430;name=ltr left;color=#f032e6
chr1	feature	long_terminal_repeat	18476637	18478238	.	.	.	ID=LTR RIGHT 430-0;Parent=TE_BASE 430;name=ltr right;color=#f032e6
chr1	feature	target_site_duplication	18476632	18476636	.	.	.	ID=TSR RIGHT 430;Parent=TE_BASE 430;name=tsr right;color=#333333
chr1	feature	target_site_duplication	18488333	18488337	.	.	.	ID=TSR LEFT 430;Parent=TE_BASE 430;name=tsr left;color=#333333
chr1	feature	nested_repeat	18402723	18420794	.	.	.	ID=TE_BASE 433;name=TE_BASE 433;annot=Class_I::LTR::Ty1/copia::Ivana;color=#a9a9a9
chr1	feature	repeat_fragment	18402723	18420794	.	.	.	ID=TE 433-0;Parent=TE_BASE 433;name=TE 433;color=#a9a9a9
chr1	feature	polypeptide_conserved_region	18416364	18416766	.	-	.	ID=DOMAIN 433-0-0;Parent=TE_BASE 433;annot=Class_I::LTR::Ty1/copia::Ale RNaseH_retrofit;name=RH;color=#fc4e2a
chr1	feature	polypeptide_conserved_region	18419519	18419879	.	-	.	ID=DOMAIN 433-1-0;Parent=TE_BASE 433;annot=Class_I::LTR::Ty1/copia::Ivana RT_oryco;name=RT;color=#feb24c
chr1	feature	primer_binding_site	18402974	18402994	.	.	.	ID=PBS 433;Parent=TE_BASE 433;name=ppt;color=#41ab5d
chr1	feature	RR_tract	18420529	18420543	.	.	.	ID=PPT 433;Parent=TE_BASE 433;name=pbs;color=#c7e9c0
chr1	feature	long_terminal_repeat	18420553	18420794	.	.	.	ID=LTR LEFT 433-0;Parent=TE_BASE 433;name=ltr left;color=#f032e6
chr1	feature	long_terminal_repeat	18402723	18402969	.	.	.	ID=LTR RIGHT 433-0;Parent=TE_BASE 433;name=ltr right;color=#f032e6
chr1	feature	nested_repeat	18007497	18032591	.	.	.	ID=TE_BASE 440;name=TE_BASE 440;annot=Class_I::LTR::Ty1/copia::SIRE;color=#a9a9a9
chr1	feature	repeat_fragment	18007497	18032591	.	.	.	ID=TE 440-0;Parent=TE_BASE 440;name=TE 440;color=#a9a9a9
chr1	feature	polypeptide_conserved_region	18007724	18008141	.	+	.	ID=DOMAIN 440-0-0;Parent=TE_BASE 440;annot=Class_I::LTR::Ty1/copia::SIRE RT_sire;name=RT;color=#feb24c
chr1	feature	polypeptide_conserved_region	18008148	18008496	.	+	.	ID=DOMAIN 440-1-0;Parent=TE_BASE 440;annot=Class_I::LTR::Ty1/copia::Ale RNaseH_retrofit;name=RH;color=#fc4e2a
chr1	feature	long_terminal_repeat	18032508	18032591	.	.	.	ID=LTR RIGHT 440-0;Parent=TE_BASE 440;name=ltr right;color=#f032e6
chr1	feature	long_terminal_repeat	18007497	18007584	.	.	.	ID=LTR LEFT 440-0;Parent=TE_BASE 440;name=ltr left;color=#f032e6
chr1	feature	nested_repeat	17881209	17886252	.	.	.	ID=TE_BASE 443;name=TE_BASE 443;annot=Class_I::LTR::Ty1/copia::Ivana;color=#a9a9a9
chr1	feature	repeat_fragment	17881209	17886252	.	.	.	ID=TE 443-0;Parent=TE_BASE 443;name=TE 443;color=#a9a9a9
chr1	feature	polypeptide_conserved_region	17881525	17881927	.	-	.	ID=DOMAIN 443-0-0;Parent=TE_BASE 443;annot=Class_I::LTR::Ty1/copia::Ale RNaseH_retrofit;name=RH;color=#fc4e2a
chr1	feature	polypeptide_conserved_region	17882224	17882941	.	-	.	ID=DOMAIN 443-1-0;Parent=TE_BASE 443;annot=Class_I::LTR::Ty1/copia::Ivana RT_oryco;name=RT;color=#feb24c
chr1	feature	polypeptide_conserved_region	17883589	17884219	.	-	.	ID=DOMAIN 443-2-0;Parent=TE_BASE 443;annot=Class_I::LTR::Ty1/copia::Ale INT_retrofit;name=INT;color=#b10026
chr1	feature	long_terminal_repeat	17886005	17886252	.	.	.	ID=LTR LEFT 443-0;Parent=TE_BASE 443;name=ltr left;color=#f032e6
chr1	feature	long_terminal_repeat	17881209	17881456	.	.	.	ID=LTR RIGHT 443-0;Parent=TE_BASE 443;name=ltr right;color=#f032e6
chr1	feature	nested_repeat	17531804	17536505	.	.	.	ID=TE_BASE 447;name=TE_BASE 447;annot=Class_I::LTR::Ty1/copia::Ivana;color=#a9a9a9
chr1	feature	repeat_fragment	17531804	17536505	.	.	.	ID=TE 447-0;Parent=TE_BASE 447;name=TE 447;color=#a9a9a9
chr1	feature	polypeptide_conserved_region	17532222	17532561	.	-	.	ID=DOMAIN 447-0-0;Parent=TE_BASE 447;annot=Class_I::LTR::Ty1/copia::Ivana RNaseH_oryco;name=RH;color=#fc4e2a
chr1	feature	polypeptide_conserved_region	17532849	17533572	.	-	.	ID=DOMAIN 447-1-0;Parent=TE_BASE 447;annot=Class_I::LTR::Ty1/copia::Ivana RT_oryco;name=RT;color=#feb24c
chr1	feature	polypeptide_conserved_region	17534185	17534695	.	-	.	ID=DOMAIN 447-2-0;Parent=TE_BASE 447;annot=Class_I::LTR::Ty1/copia::Ivana INT_oryco;name=INT;color=#b10026
chr1	feature	polypeptide_conserved_region	17534857	17535103	.	-	.	ID=DOMAIN 447-3-0;Parent=TE_BASE 447;annot=Class_I::LTR::Ty1/copia::Ivana AP_oryco;name=PROT;color=#ffeda0
chr1	feature	polypeptide_conserved_region	17535211	17536090	.	-	.	ID=DOMAIN 447-4-0;Parent=TE_BASE 447;annot=Class_I::LTR::Ty1/copia::Ivana GAG_oryco;name=GAG;color=#225ea8
chr1	feature	long_terminal_repeat	17536212	17536505	.	.	.	ID=LTR LEFT 447-0;Parent=TE_BASE 447;name=ltr left;color=#f032e6
chr1	feature	long_terminal_repeat	17531804	17532084	.	.	.	ID=LTR RIGHT 447-0;Parent=TE_BASE 447;name=ltr right;color=#f032e6
chr1	feature	target_site_duplication	17531799	17531803	.	.	.	ID=TSR RIGHT 447;Parent=TE_BASE 447;name=tsr right;color=#333333
chr1	feature	target_site_duplication	17536506	17536510	.	.	.	ID=TSR LEFT 447;Parent=TE_BASE 447;name=tsr left;color=#333333
chr1	feature	nested_repeat	17093593	17101605	.	.	.	ID=TE_BASE 456;name=TE_BASE 456;annot=Class_I::LTR::Ty3/gypsy::non-chromovirus::OTA::Athila;color=#a9a9a9
chr1	feature	repeat_fragment	17093593	17101605	.	.	.	ID=TE 456-0;Parent=TE_BASE 456;name=TE 456;color=#a9a9a9
chr1	feature	polypeptide_conserved_region	17096087	17097125	.	-	.	ID=DOMAIN 456-0-0;Parent=TE_BASE 456;annot=Class_I::LTR::Ty3/gypsy::non-chromovirus::OTA::Athila INT_athila;name=INT;color=#b10026
chr1	feature	polypeptide_conserved_region	17097407	17097770	.	-	.	ID=DOMAIN 456-1-0;Parent=TE_BASE 456;annot=Class_I::LTR::Ty3/gypsy::non-chromovirus::OTA::Athila RNaseH_athila;name=RH;color=#fc4e2a
chr1	feature	polypeptide_conserved_region	17097905	17098634	.	-	.	ID=DOMAIN 456-2-0;Parent=TE_BASE 456;annot=Class_I::LTR::Ty3/gypsy::non-chromovirus::OTA::Athila RT_athila;name=RT;color=#feb24c
chr1	feature	polypeptide_conserved_region	17099231	17099513	.	-	.	ID=DOMAIN 456-3-0;Parent=TE_BASE 456;annot=Class_I::LTR::Ty3/gypsy::non-chromovirus::OTA::Athila AP_athila;name=PROT;color=#ffeda0
chr1	feature	polypeptide_conserved_region	17100428	17100923	.	-	.	ID=DOMAIN 456-4-0;Parent=TE_BASE 456;annot=Class_I::LTR::Ty3/gypsy::non-chromovirus::OTA::Athila GAG_athila;name=GAG;color=#225ea8
chr1	feature	long_terminal_repeat	17101428	17101605	.	.	.	ID=LTR LEFT 456-0;Parent=TE_BASE 456;name=ltr left;color=#f032e6
chr1	feature	long_terminal_repeat	17093593	17093770	.	.	.	ID=LTR RIGHT 456-0;Parent=TE_BASE 456;name=ltr right;color=#f032e6
chr1	feature	nested_repeat	17040653	17046351	.	.	.	ID=TE_BASE 457;name=TE_BASE 457;annot=Class_I::LTR::Ty3/gypsy::chromovirus::Tekay;color=#a9a9a9
chr1	feature	repeat_fragment	17040653	17046351	.	.	.	ID=TE 457-0;Parent=TE_BASE 457;name=TE 457;color=#a9a9a9
chr1	feature	polypeptide_conserved_region	17041371	17041959	.	+	.	ID=DOMAIN 457-0-0;Parent=TE_BASE 457;annot=Class_I::LTR::Ty3/gypsy::chromovirus::Tekay GAG_del;name=GAG;color=#225ea8
chr1	feature	polypeptide_conserved_region	17042306	17042564	.	+	.	ID=DOMAIN 457-1-0;Parent=TE_BASE 457;annot=Class_I::LTR::Ty3/gypsy::chromovirus::Tekay AP_del;name=PROT;color=#ffeda0
chr1	feature	polypeptide_conserved_region	17042906	17043569	.	+	.	ID=DOMAIN 457-2-0;Parent=TE_BASE 457;annot=Class_I::LTR::Ty3/gypsy::chromovirus::Tekay RT_del;name=RT;color=#feb24c
chr1	feature	polypeptide_conserved_region	17043704	17044055	.	+	.	ID=DOMAIN 457-3-0;Parent=TE_BASE 457;annot=Class_I::LTR::Ty3/gypsy::chromovirus::Tekay RNaseH_del;name=RH;color=#fc4e2a
chr1	feature	polypeptide_conserved_region	17044364	17045399	.	+	.	ID=DOMAIN 457-4-0;Parent=TE_BASE 457;annot=Class_I::LTR::Ty3/gypsy::chromovirus::Tekay INT_del;name=INT;color=#b10026
chr1	feature	primer_binding_site	17040861	17040889	.	.	.	ID=PBS 457;Parent=TE_BASE 457;name=pbs;color=#c7e9c0
chr1	feature	RR_tract	17046113	17046127	.	.	.	ID=PPT 457;Parent=TE_BASE 457;name=ppt;color=#41ab5d
chr1	feature	long_terminal_repeat	17046190	17046351	.	.	.	ID=LTR RIGHT 457-0;Parent=TE_BASE 457;name=ltr right;color=#f032e6
chr1	feature	long_terminal_repeat	17040653	17040814	.	.	.	ID=LTR LEFT 457-0;Parent=TE_BASE 457;name=ltr left;color=#f032e6
chr1	feature	nested_repeat	16838699	16849846	.	.	.	ID=TE_BASE 458;name=TE_BASE 458;annot=Class_I::LTR::Ty3/gypsy::non-chromovirus::OTA::Athila;color=#a9a9a9
chr1	feature	repeat_fragment	16838699	16849846	.	.	.	ID=TE 458-0;Parent=TE_BASE 458;name=TE 458;color=#a9a9a9
chr1	feature	polypeptide_conserved_region	16843033	16844071	.	-	.	ID=DOMAIN 458-0-0;Parent=TE_BASE 458;annot=Class_I::LTR::Ty3/gypsy::non-chromovirus::OTA::Athila INT_athila;name=INT;color=#b10026
chr1	feature	polypeptide_conserved_region	16844353	16844716	.	-	.	ID=DOMAIN 458-1-0;Parent=TE_BASE 458;annot=Class_I::LTR::Ty3/gypsy::non-chromovirus::OTA::Athila RNaseH_athila;name=RH;color=#fc4e2a
chr1	feature	polypeptide_conserved_region	16844851	16845580	.	-	.	ID=DOMAIN 458-2-0;Parent=TE_BASE 458;annot=Class_I::LTR::Ty3/gypsy::non-chromovirus::OTA::Athila RT_athila;name=RT;color=#feb24c
chr1	feature	polypeptide_conserved_region	16846201	16846483	.	-	.	ID=DOMAIN 458-3-0;Parent=TE_BASE 458;annot=Class_I::LTR::Ty3/gypsy::non-chromovirus::OTA::Athila AP_athila;name=PROT;color=#ffeda0
chr1	feature	polypeptide_conserved_region	16847641	16848118	.	-	.	ID=DOMAIN 458-4-0;Parent=TE_BASE 458;annot=Class_I::LTR::Ty3/gypsy::non-chromovirus::OTA::Athila GAG_athila;name=GAG;color=#225ea8
chr1	feature	long_terminal_repeat	16848628	16849846	.	.	.	ID=LTR LEFT 458-0;Parent=TE_BASE 458;name=ltr left;color=#f032e6
chr1	feature	long_terminal_repeat	16838699	16839917	.	.	.	ID=LTR RIGHT 458-0;Parent=TE_BASE 458;name=ltr right;color=#f032e6
chr1	feature	target_site_duplication	16838694	16838698	.	.	.	ID=TSR RIGHT 458;Parent=TE_BASE 458;name=tsr right;color=#333333
chr1	feature	target_site_duplication	16849847	16849851	.	.	.	ID=TSR LEFT 458;Parent=TE_BASE 458;name=tsr left;color=#333333
chr1	feature	nested_repeat	16469279	16497953	.	.	.	ID=TE_BASE 460;name=TE_BASE 460;annot=Class_I::LTR::Ty1/copia::Tork;color=#a9a9a9
chr1	feature	repeat_fragment	16469279	16497953	.	.	.	ID=TE 460-0;Parent=TE_BASE 460;name=TE 460;color=#a9a9a9
chr1	feature	polypeptide_conserved_region	16476596	16477001	.	-	.	ID=DOMAIN 460-0-0;Parent=TE_BASE 460;annot=Class_I::LTR::Ty1/copia::SIRE RNaseH_sire;name=RH;color=#fc4e2a
chr1	feature	polypeptide_conserved_region	16477462	16477936	.	-	.	ID=DOMAIN 460-1-0;Parent=TE_BASE 460;annot=Class_I::LTR::Ty1/copia::Tork RT_tork;name=RT;color=#feb24c
chr1	feature	primer_binding_site	16469872	16469890	.	.	.	ID=PBS 460;Parent=TE_BASE 460;name=ppt;color=#41ab5d
chr1	feature	RR_tract	16497299	16497313	.	.	.	ID=PPT 460;Parent=TE_BASE 460;name=pbs;color=#c7e9c0
chr1	feature	long_terminal_repeat	16497371	16497953	.	.	.	ID=LTR LEFT 460-0;Parent=TE_BASE 460;name=ltr left;color=#f032e6
chr1	feature	long_terminal_repeat	16469279	16469861	.	.	.	ID=LTR RIGHT 460-0;Parent=TE_BASE 460;name=ltr right;color=#f032e6
chr1	feature	nested_repeat	16424780	16442608	.	.	.	ID=TE_BASE 461;name=TE_BASE 461;annot=Class_I::LTR::Ty1/copia::Tork;color=#a9a9a9
chr1	feature	repeat_fragment	16424780	16442608	.	.	.	ID=TE 461-0;Parent=TE_BASE 461;name=TE 461;color=#a9a9a9
chr1	feature	polypeptide_conserved_region	16429598	16429859	.	+	.	ID=DOMAIN 461-0-0;Parent=TE_BASE 461;annot=Class_I::LTR::Ty1/copia::Tork GAG_tork;name=GAG;color=#225ea8
chr1	feature	primer_binding_site	16426388	16426405	.	.	.	ID=PBS 461;Parent=TE_BASE 461;name=pbs;color=#c7e9c0
chr1	feature	RR_tract	16441020	16441034	.	.	.	ID=PPT 461;Parent=TE_BASE 461;name=ppt;color=#41ab5d
chr1	feature	long_terminal_repeat	16441043	16442608	.	.	.	ID=LTR RIGHT 461-0;Parent=TE_BASE 461;name=ltr right;color=#f032e6
chr1	feature	long_terminal_repeat	16424780	16426333	.	.	.	ID=LTR LEFT 461-0;Parent=TE_BASE 461;name=ltr left;color=#f032e6
chr1	feature	nested_repeat	16345207	16352016	.	.	.	ID=TE_BASE 464;name=TE_BASE 464;annot=Class_I::LTR::Ty3/gypsy::chromovirus::Tekay;color=#a9a9a9
chr1	feature	repeat_fragment	16345207	16352016	.	.	.	ID=TE 464-0;Parent=TE_BASE 464;name=TE 464;color=#a9a9a9
chr1	feature	polypeptide_conserved_region	16346958	16347420	.	+	.	ID=DOMAIN 464-0-0;Parent=TE_BASE 464;annot=Class_I::LTR::Ty3/gypsy::chromovirus::Tekay GAG_del;name=GAG;color=#225ea8
chr1	feature	polypeptide_conserved_region	16347886	16348144	.	+	.	ID=DOMAIN 464-1-0;Parent=TE_BASE 464;annot=Class_I::LTR::Ty3/gypsy::chromovirus::Tekay AP_del;name=PROT;color=#ffeda0
chr1	feature	polypeptide_conserved_region	16348775	16349150	.	+	.	ID=DOMAIN 464-2-0;Parent=TE_BASE 464;annot=Class_I::LTR::Ty3/gypsy::chromovirus::Tekay RT_del;name=RT;color=#feb24c
chr1	feature	polypeptide_conserved_region	16349285	16349636	.	+	.	ID=DOMAIN 464-3-0;Parent=TE_BASE 464;annot=Class_I::LTR::Ty3/gypsy::chromovirus::Tekay RNaseH_del;name=RH;color=#fc4e2a
chr1	feature	polypeptide_conserved_region	16349948	16350983	.	+	.	ID=DOMAIN 464-4-0;Parent=TE_BASE 464;annot=Class_I::LTR::Ty3/gypsy::chromovirus::Tekay INT_del;name=INT;color=#b10026
chr1	feature	polypeptide_conserved_region	16351046	16351190	.	+	.	ID=DOMAIN 464-5-0;Parent=TE_BASE 464;annot=Class_I::LTR::Ty3/gypsy::chromovirus::Tekay CHR_tekay_Cure;name=CHD;color=#6a51a3
chr1	feature	primer_binding_site	16345382	16345401	.	.	.	ID=PBS 464;Parent=TE_BASE 464;name=pbs;color=#c7e9c0
chr1	feature	RR_tract	16351754	16351768	.	.	.	ID=PPT 464;Parent=TE_BASE 464;name=ppt;color=#41ab5d
chr1	feature	long_terminal_repeat	16351853	16352016	.	.	.	ID=LTR RIGHT 464-0;Parent=TE_BASE 464;name=ltr right;color=#f032e6
chr1	feature	long_terminal_repeat	16345207	16345369	.	.	.	ID=LTR LEFT 464-0;Parent=TE_BASE 464;name=ltr left;color=#f032e6
chr1	feature	nested_repeat	16226243	16232002	.	.	.	ID=TE_BASE 466;name=TE_BASE 466;annot=Class_I::LTR::Ty1/copia::Tork;color=#a9a9a9
chr1	feature	repeat_fragment	16226243	16232002	.	.	.	ID=TE 466-0;Parent=TE_BASE 466;name=TE 466;color=#a9a9a9
chr1	feature	polypeptide_conserved_region	16226677	16227199	.	+	.	ID=DOMAIN 466-0-0;Parent=TE_BASE 466;annot=Class_I::LTR::Ty1/copia::Tork GAG_tork;name=GAG;color=#225ea8
chr1	feature	primer_binding_site	16226613	16226627	.	.	.	ID=PBS 466;Parent=TE_BASE 466;name=pbs;color=#c7e9c0
chr1	feature	RR_tract	16231616	16231630	.	.	.	ID=PPT 466;Parent=TE_BASE 466;name=ppt;color=#41ab5d
chr1	feature	long_terminal_repeat	16231638	16232002	.	.	.	ID=LTR RIGHT 466-0;Parent=TE_BASE 466;name=ltr right;color=#f032e6
chr1	feature	long_terminal_repeat	16226243	16226608	.	.	.	ID=LTR LEFT 466-0;Parent=TE_BASE 466;name=ltr left;color=#f032e6
chr1	feature	nested_repeat	16197044	16215455	.	.	.	ID=TE_BASE 467;name=TE_BASE 467;annot=Class_I::LTR::Ty3/gypsy::non-chromovirus::OTA::Ogre/Tat::Retand;color=#a9a9a9
chr1	feature	repeat_fragment	16197044	16215455	.	.	.	ID=TE 467-0;Parent=TE_BASE 467;name=TE 467;color=#a9a9a9
chr1	feature	polypeptide_conserved_region	16202612	16203650	.	-	.	ID=DOMAIN 467-0-0;Parent=TE_BASE 467;annot=Class_I::LTR::Ty3/gypsy::non-chromovirus::OTA::Ogre/Tat::Retand INT_tat;name=INT;color=#b10026
chr1	feature	polypeptide_conserved_region	16203995	16204358	.	-	.	ID=DOMAIN 467-1-0;Parent=TE_BASE 467;annot=Class_I::LTR::Ty3/gypsy::non-chromovirus::OTA::Ogre/Tat::Ogre;name=aRH;color=#fc4e2a
chr1	feature	polypeptide_conserved_region	16204481	16204841	.	-	.	ID=DOMAIN 467-2-0;Parent=TE_BASE 467;annot=Class_I::LTR::Ty3/gypsy::non-chromovirus::OTA::Ogre/Tat::Retand RNaseH_tat;name=RH;color=#fc4e2a
chr1	feature	polypeptide_conserved_region	16204988	16205660	.	-	.	ID=DOMAIN 467-3-0;Parent=TE_BASE 467;annot=Class_I::LTR::Ty3/gypsy::non-chromovirus::OTA::Ogre/Tat::Retand RT_tat;name=RT;color=#feb24c
chr1	feature	polypeptide_conserved_region	16206774	16207092	.	-	.	ID=DOMAIN 467-4-0;Parent=TE_BASE 467;annot=Class_I::LTR::Ty3/gypsy::non-chromovirus::OTA::Ogre/Tat::Retand AP_tat;name=PROT;color=#ffeda0
chr1	feature	long_terminal_repeat	16212052	16215455	.	.	.	ID=LTR LEFT 467-0;Parent=TE_BASE 467;name=ltr left;color=#f032e6
chr1	feature	long_terminal_repeat	16197044	16200441	.	.	.	ID=LTR RIGHT 467-0;Parent=TE_BASE 467;name=ltr right;color=#f032e6
chr1	feature	target_site_duplication	16197039	16197043	.	.	.	ID=TSR RIGHT 467;Parent=TE_BASE 467;name=tsr right;color=#333333
chr1	feature	target_site_duplication	16215456	16215460	.	.	.	ID=TSR LEFT 467;Parent=TE_BASE 467;name=tsr left;color=#333333
chr1	feature	nested_repeat	16100965	16104899	.	.	.	ID=TE_BASE 468;name=TE_BASE 468;annot=Class_I::LTR::Ty3/gypsy::chromovirus::Tekay;color=#a9a9a9
chr1	feature	repeat_fragment	16100965	16104899	.	.	.	ID=TE 468-0;Parent=TE_BASE 468;name=TE 468;color=#a9a9a9
chr1	feature	polypeptide_conserved_region	16103335	16103635	.	+	.	ID=DOMAIN 468-0-0;Parent=TE_BASE 468;annot=Class_I::LTR::Ty3/gypsy::chromovirus::Tekay RT_del;name=RT;color=#feb24c
chr1	feature	primer_binding_site	16101451	16101466	.	.	.	ID=PBS 468;Parent=TE_BASE 468;name=pbs;color=#c7e9c0
chr1	feature	RR_tract	16104385	16104399	.	.	.	ID=PPT 468;Parent=TE_BASE 468;name=ppt;color=#41ab5d
chr1	feature	long_terminal_repeat	16104422	16104899	.	.	.	ID=LTR RIGHT 468-0;Parent=TE_BASE 468;name=ltr right;color=#f032e6
chr1	feature	long_terminal_repeat	16100965	16101444	.	.	.	ID=LTR LEFT 468-0;Parent=TE_BASE 468;name=ltr left;color=#f032e6
chr1	feature	nested_repeat	16060799	16083389	.	.	.	ID=TE_BASE 469;name=TE_BASE 469;annot=Class_I::LTR::Ty3/gypsy::chromovirus::Tekay;color=#a9a9a9
chr1	feature	repeat_fragment	16060799	16083389	.	.	.	ID=TE 469-0;Parent=TE_BASE 469;name=TE 469;color=#a9a9a9
chr1	feature	polypeptide_conserved_region	16078382	16078817	.	+	.	ID=DOMAIN 469-0-0;Parent=TE_BASE 469;annot=Class_I::LTR::Ty3/gypsy::chromovirus::Tekay INT_del;name=INT;color=#b10026
chr1	feature	polypeptide_conserved_region	16079080	16079224	.	+	.	ID=DOMAIN 469-1-0;Parent=TE_BASE 469;annot=Class_I::LTR::Ty3/gypsy::chromovirus::Tekay CHR_tekay_Cure;name=CHD;color=#6a51a3
chr1	feature	RR_tract	16083299	16083313	.	.	.	ID=PPT 469;Parent=TE_BASE 469;name=ppt;color=#41ab5d
chr1	feature	long_terminal_repeat	16083313	16083389	.	.	.	ID=LTR RIGHT 469-0;Parent=TE_BASE 469;name=ltr right;color=#f032e6
chr1	feature	long_terminal_repeat	16060799	16060876	.	.	.	ID=LTR LEFT 469-0;Parent=TE_BASE 469;name=ltr left;color=#f032e6
chr1	feature	nested_repeat	16022936	16040756	.	.	.	ID=TE_BASE 470;name=TE_BASE 470;annot=Class_I::LTR::Ty1/copia::Tork;color=#a9a9a9
chr1	feature	repeat_fragment	16022936	16040756	.	.	.	ID=TE 470-0;Parent=TE_BASE 470;name=TE 470;color=#a9a9a9
chr1	feature	polypeptide_conserved_region	16038244	16038565	.	-	.	ID=DOMAIN 470-0-0;Parent=TE_BASE 470;annot=Class_I::LTR::Ty1/copia::Tork RT_tork;name=RT;color=#feb24c
chr1	feature	primer_binding_site	16023191	16023212	.	.	.	ID=PBS 470;Parent=TE_BASE 470;name=ppt;color=#41ab5d
chr1	feature	RR_tract	16040522	16040536	.	.	.	ID=PPT 470;Parent=TE_BASE 470;name=pbs;color=#c7e9c0
chr1	feature	long_terminal_repeat	16040570	16040756	.	.	.	ID=LTR LEFT 470-0;Parent=TE_BASE 470;name=ltr left;color=#f032e6
chr1	feature	long_terminal_repeat	16022936	16023132	.	.	.	ID=LTR RIGHT 470-0;Parent=TE_BASE 470;name=ltr right;color=#f032e6
chr1	feature	nested_repeat	15800318	15828547	.	.	.	ID=TE_BASE 475;name=TE_BASE 475;annot=Class_I::LTR::Ty1/copia::Ale;color=#a9a9a9
chr1	feature	repeat_fragment	15800318	15828547	.	.	.	ID=TE 475-0;Parent=TE_BASE 475;name=TE 475;color=#a9a9a9
chr1	feature	polypeptide_conserved_region	15822307	15822580	.	+	.	ID=DOMAIN 475-0-0;Parent=TE_BASE 475;annot=Class_I::LTR::Ty1/copia::Ale RNaseH_retrofit;name=RH;color=#fc4e2a
chr1	feature	primer_binding_site	15800616	15800633	.	.	.	ID=PBS 475;Parent=TE_BASE 475;name=pbs;color=#c7e9c0
chr1	feature	RR_tract	15828203	15828217	.	.	.	ID=PPT 475;Parent=TE_BASE 475;name=ppt;color=#41ab5d
chr1	feature	long_terminal_repeat	15828275	15828547	.	.	.	ID=LTR RIGHT 475-0;Parent=TE_BASE 475;name=ltr right;color=#f032e6
chr1	feature	long_terminal_repeat	15800318	15800590	.	.	.	ID=LTR LEFT 475-0;Parent=TE_BASE 475;name=ltr left;color=#f032e6
chr1	feature	nested_repeat	14800287	14809329	.	.	.	ID=TE_BASE 489;name=TE_BASE 489;annot=Class_I::LTR::Ty1/copia::Ivana;color=#a9a9a9
chr1	feature	repeat_fragment	14800287	14809329	.	.	.	ID=TE 489-0;Parent=TE_BASE 489;name=TE 489;color=#a9a9a9
chr1	feature	polypeptide_conserved_region	14801851	14802184	.	+	.	ID=DOMAIN 489-0-0;Parent=TE_BASE 489;annot=Class_I::LTR::Ty1/copia::Ale INT_retrofit;name=INT;color=#b10026
chr1	feature	polypeptide_conserved_region	14802860	14803289	.	+	.	ID=DOMAIN 489-1-0;Parent=TE_BASE 489;annot=Class_I::LTR::Ty1/copia::Ivana RT_oryco;name=RT;color=#feb24c
chr1	feature	long_terminal_repeat	14809160	14809329	.	.	.	ID=LTR RIGHT 489-0;Parent=TE_BASE 489;name=ltr right;color=#f032e6
chr1	feature	long_terminal_repeat	14800287	14800456	.	.	.	ID=LTR LEFT 489-0;Parent=TE_BASE 489;name=ltr left;color=#f032e6
chr1	feature	target_site_duplication	14800283	14800286	.	.	.	ID=TSR LEFT 489;Parent=TE_BASE 489;name=tsr left;color=#333333
chr1	feature	target_site_duplication	14809330	14809333	.	.	.	ID=TSR RIGHT 489;Parent=TE_BASE 489;name=tsr right;color=#333333
chr1	feature	nested_repeat	14654689	14660760	.	.	.	ID=TE_BASE 493;name=TE_BASE 493;annot=Class_I::LTR::Ty3/gypsy::chromovirus::Reina;color=#a9a9a9
chr1	feature	repeat_fragment	14654689	14660760	.	.	.	ID=TE 493-0;Parent=TE_BASE 493;name=TE 493;color=#a9a9a9
chr1	feature	polypeptide_conserved_region	14656380	14656581	.	+	.	ID=DOMAIN 493-0-0;Parent=TE_BASE 493;annot=Class_I::LTR::Ty3/gypsy::chromovirus::Reina RT_reina;name=RT;color=#feb24c
chr1	feature	polypeptide_conserved_region	14657142	14657892	.	+	.	ID=DOMAIN 493-1-0;Parent=TE_BASE 493;annot=Class_I::LTR::Ty3/gypsy::chromovirus::Tekay INT_del;name=INT;color=#b10026
chr1	feature	primer_binding_site	14654977	14654992	.	.	.	ID=PBS 493;Parent=TE_BASE 493;name=pbs;color=#c7e9c0
chr1	feature	RR_tract	14660400	14660414	.	.	.	ID=PPT 493;Parent=TE_BASE 493;name=ppt;color=#41ab5d
chr1	feature	long_terminal_repeat	14660480	14660760	.	.	.	ID=LTR RIGHT 493-0;Parent=TE_BASE 493;name=ltr right;color=#f032e6
chr1	feature	long_terminal_repeat	14654689	14654970	.	.	.	ID=LTR LEFT 493-0;Parent=TE_BASE 493;name=ltr left;color=#f032e6
chr1	feature	nested_repeat	14487632	14536834	.	.	.	ID=TE_BASE 494;name=TE_BASE 494;annot=Class_I::LTR::Ty1/copia::Ivana;color=#a9a9a9
chr1	feature	repeat_fragment	14487632	14536834	.	.	.	ID=TE 494-0;Parent=TE_BASE 494;name=TE 494;color=#a9a9a9
chr1	feature	polypeptide_conserved_region	14506277	14506640	.	-	.	ID=DOMAIN 494-0-0;Parent=TE_BASE 494;annot=Class_I::LTR::Ty1/copia::Ivana GAG_oryco;name=GAG;color=#225ea8
chr1	feature	primer_binding_site	14488286	14488304	.	.	.	ID=PBS 494;Parent=TE_BASE 494;name=ppt;color=#41ab5d
chr1	feature	RR_tract	14536194	14536208	.	.	.	ID=PPT 494;Parent=TE_BASE 494;name=pbs;color=#c7e9c0
chr1	feature	long_terminal_repeat	14536223	14536834	.	.	.	ID=LTR LEFT 494-0;Parent=TE_BASE 494;name=ltr left;color=#f032e6
chr1	feature	long_terminal_repeat	14487632	14488246	.	.	.	ID=LTR RIGHT 494-0;Parent=TE_BASE 494;name=ltr right;color=#f032e6
chr1	feature	nested_repeat	14471544	14477218	.	.	.	ID=TE_BASE 495;name=TE_BASE 495;annot=Class_I::LTR::Ty3/gypsy::chromovirus::CRM;color=#a9a9a9
chr1	feature	repeat_fragment	14471544	14477218	.	.	.	ID=TE 495-0;Parent=TE_BASE 495;name=TE 495;color=#a9a9a9
chr1	feature	polypeptide_conserved_region	14472300	14472900	.	-	.	ID=DOMAIN 495-0-0;Parent=TE_BASE 495;annot=Class_I::LTR::Ty3/gypsy::chromovirus::CRM INT_crm;name=INT;color=#b10026
chr1	feature	polypeptide_conserved_region	14473149	14473500	.	-	.	ID=DOMAIN 495-1-0;Parent=TE_BASE 495;annot=Class_I::LTR::Ty3/gypsy::chromovirus::CRM RNaseH_crm;name=RH;color=#fc4e2a
chr1	feature	polypeptide_conserved_region	14473632	14474307	.	-	.	ID=DOMAIN 495-2-0;Parent=TE_BASE 495;annot=Class_I::LTR::Ty3/gypsy::chromovirus::CRM RT_crm;name=RT;color=#feb24c
chr1	feature	polypeptide_conserved_region	14474703	14474964	.	-	.	ID=DOMAIN 495-3-0;Parent=TE_BASE 495;annot=Class_I::LTR::Ty3/gypsy::chromovirus::CRM AP_crm;name=PROT;color=#ffeda0
chr1	feature	polypeptide_conserved_region	14475405	14475897	.	-	.	ID=DOMAIN 495-4-0;Parent=TE_BASE 495;annot=Class_I::LTR::Ty3/gypsy::chromovirus::CRM GAG_crm;name=GAG;color=#225ea8
chr1	feature	long_terminal_repeat	14476906	14477218	.	.	.	ID=LTR LEFT 495-0;Parent=TE_BASE 495;name=ltr left;color=#f032e6
chr1	feature	long_terminal_repeat	14471544	14471856	.	.	.	ID=LTR RIGHT 495-0;Parent=TE_BASE 495;name=ltr right;color=#f032e6
chr1	feature	target_site_duplication	14471539	14471543	.	.	.	ID=TSR RIGHT 495;Parent=TE_BASE 495;name=tsr right;color=#333333
chr1	feature	target_site_duplication	14477219	14477223	.	.	.	ID=TSR LEFT 495;Parent=TE_BASE 495;name=tsr left;color=#333333
chr1	feature	nested_repeat	14271582	14281582	.	.	.	ID=TE_BASE 498;name=TE_BASE 498;annot=Class_I::LTR::Ty1/copia::SIRE;color=#a9a9a9
chr1	feature	repeat_fragment	14271582	14281582	.	.	.	ID=TE 498-0;Parent=TE_BASE 498;name=TE 498;color=#a9a9a9
chr1	feature	polypeptide_conserved_region	14276483	14276885	.	-	.	ID=DOMAIN 498-0-0;Parent=TE_BASE 498;annot=Class_I::LTR::Ty1/copia::SIRE RNaseH_sire;name=RH;color=#fc4e2a
chr1	feature	polypeptide_conserved_region	14277173	14277896	.	-	.	ID=DOMAIN 498-1-0;Parent=TE_BASE 498;annot=Class_I::LTR::Ty1/copia::SIRE RT_sire;name=RT;color=#feb24c
chr1	feature	polypeptide_conserved_region	14278370	14279027	.	-	.	ID=DOMAIN 498-2-0;Parent=TE_BASE 498;annot=Class_I::LTR::Ty1/copia::SIRE INT_sire;name=INT;color=#b10026
chr1	feature	polypeptide_conserved_region	14279174	14279411	.	-	.	ID=DOMAIN 498-3-0;Parent=TE_BASE 498;annot=Class_I::LTR::Ty1/copia::SIRE AP_sire;name=PROT;color=#ffeda0
chr1	feature	polypeptide_conserved_region	14280276	14281188	.	-	.	ID=DOMAIN 498-4-0;Parent=TE_BASE 498;annot=Class_I::LTR::Ty1/copia::SIRE GAG_sire;name=GAG;color=#225ea8
chr1	feature	long_terminal_repeat	14281299	14281582	.	.	.	ID=LTR LEFT 498-0;Parent=TE_BASE 498;name=ltr left;color=#f032e6
chr1	feature	long_terminal_repeat	14271582	14271866	.	.	.	ID=LTR RIGHT 498-0;Parent=TE_BASE 498;name=ltr right;color=#f032e6
chr1	feature	nested_repeat	14107665	14112960	.	.	.	ID=TE_BASE 500;name=TE_BASE 500;annot=Class_I::LTR::Ty3/gypsy::chromovirus::Reina;color=#a9a9a9
chr1	feature	repeat_fragment	14107665	14112960	.	.	.	ID=TE 500-0;Parent=TE_BASE 500;name=TE 500;color=#a9a9a9
chr1	feature	polypeptide_conserved_region	14108275	14109304	.	-	.	ID=DOMAIN 500-0-0;Parent=TE_BASE 500;annot=Class_I::LTR::Ty3/gypsy::chromovirus::Reina INT_reina;name=INT;color=#b10026
chr1	feature	polypeptide_conserved_region	14109544	14109883	.	-	.	ID=DOMAIN 500-1-0;Parent=TE_BASE 500;annot=Class_I::LTR::Ty3/gypsy::chromovirus::Reina RNaseH_reina;name=RH;color=#fc4e2a
chr1	feature	polypeptide_conserved_region	14110018	14110693	.	-	.	ID=DOMAIN 500-2-0;Parent=TE_BASE 500;annot=Class_I::LTR::Ty3/gypsy::chromovirus::Reina RT_reina;name=RT;color=#feb24c
chr1	feature	polypeptide_conserved_region	14111629	14112274	.	-	.	ID=DOMAIN 500-3-0;Parent=TE_BASE 500;annot=Class_I::LTR::Ty3/gypsy::chromovirus::Reina GAG_reina;name=GAG;color=#225ea8
chr1	feature	long_terminal_repeat	14112586	14112960	.	.	.	ID=LTR LEFT 500-0;Parent=TE_BASE 500;name=ltr left;color=#f032e6
chr1	feature	long_terminal_repeat	14107665	14108039	.	.	.	ID=LTR RIGHT 500-0;Parent=TE_BASE 500;name=ltr right;color=#f032e6
chr1	feature	target_site_duplication	14107660	14107664	.	.	.	ID=TSR RIGHT 500;Parent=TE_BASE 500;name=tsr right;color=#333333
chr1	feature	target_site_duplication	14112961	14112965	.	.	.	ID=TSR LEFT 500;Parent=TE_BASE 500;name=tsr left;color=#333333
chr1	feature	nested_repeat	13357061	13366456	.	.	.	ID=TE_BASE 510;name=TE_BASE 510;annot=Class_I::LTR::Ty1/copia::Ale;color=#a9a9a9
chr1	feature	repeat_fragment	13357061	13366456	.	.	.	ID=TE 510-0;Parent=TE_BASE 510;name=TE 510;color=#a9a9a9
chr1	feature	polypeptide_conserved_region	13365356	13365506	.	-	.	ID=DOMAIN 510-0-0;Parent=TE_BASE 510;annot=Class_I::LTR::Ty1/copia::Ale RNaseH_retrofit;name=RH;color=#fc4e2a
chr1	feature	primer_binding_site	13357260	13357282	.	.	.	ID=PBS 510;Parent=TE_BASE 510;name=ppt;color=#41ab5d
chr1	feature	long_terminal_repeat	13366321	13366456	.	.	.	ID=LTR LEFT 510-0;Parent=TE_BASE 510;name=ltr left;color=#f032e6
chr1	feature	long_terminal_repeat	13357061	13357196	.	.	.	ID=LTR RIGHT 510-0;Parent=TE_BASE 510;name=ltr right;color=#f032e6
chr1	feature	nested_repeat	13091734	13109186	.	.	.	ID=TE_BASE 515;name=TE_BASE 515;annot=Class_I::LTR::Ty3/gypsy::non-chromovirus::OTA::Athila;color=#a9a9a9
chr1	feature	repeat_fragment	13091734	13109186	.	.	.	ID=TE 515-0;Parent=TE_BASE 515;name=TE 515;color=#a9a9a9
chr1	feature	polypeptide_conserved_region	13092422	13092665	.	-	.	ID=DOMAIN 515-0-0;Parent=TE_BASE 515;annot=Class_I::LTR::Ty3/gypsy::non-chromovirus::OTA::Athila AP_athila;name=PROT;color=#ffeda0
chr1	feature	primer_binding_site	13092085	13092102	.	.	.	ID=PBS 515;Parent=TE_BASE 515;name=ppt;color=#41ab5d
chr1	feature	RR_tract	13108806	13108820	.	.	.	ID=PPT 515;Parent=TE_BASE 515;name=pbs;color=#c7e9c0
chr1	feature	long_terminal_repeat	13108897	13109186	.	.	.	ID=LTR LEFT 515-0;Parent=TE_BASE 515;name=ltr left;color=#f032e6
chr1	feature	long_terminal_repeat	13091734	13092028	.	.	.	ID=LTR RIGHT 515-0;Parent=TE_BASE 515;name=ltr right;color=#f032e6
chr1	feature	nested_repeat	12730178	12744002	.	.	.	ID=TE_BASE 521;name=TE_BASE 521;annot=Class_I::LTR::Ty1/copia::SIRE;color=#a9a9a9
chr1	feature	repeat_fragment	12730178	12744002	.	.	.	ID=TE 521-0;Parent=TE_BASE 521;name=TE 521;color=#a9a9a9
chr1	feature	polypeptide_conserved_region	12735233	12735635	.	-	.	ID=DOMAIN 521-0-0;Parent=TE_BASE 521;annot=Class_I::LTR::Ty1/copia::SIRE RNaseH_sire;name=RH;color=#fc4e2a
chr1	feature	polypeptide_conserved_region	12735923	12736646	.	-	.	ID=DOMAIN 521-1-0;Parent=TE_BASE 521;annot=Class_I::LTR::Ty1/copia::SIRE RT_sire;name=RT;color=#feb24c
chr1	feature	polypeptide_conserved_region	12737258	12737915	.	-	.	ID=DOMAIN 521-2-0;Parent=TE_BASE 521;annot=Class_I::LTR::Ty1/copia::SIRE INT_sire;name=INT;color=#b10026
chr1	feature	polypeptide_conserved_region	12738068	12738302	.	-	.	ID=DOMAIN 521-3-0;Parent=TE_BASE 521;annot=Class_I::LTR::Ty1/copia::SIRE AP_sire;name=PROT;color=#ffeda0
chr1	feature	polypeptide_conserved_region	12739425	12740310	.	-	.	ID=DOMAIN 521-4-0;Parent=TE_BASE 521;annot=Class_I::LTR::Ty1/copia::SIRE GAG_sire;name=GAG;color=#225ea8
chr1	feature	long_terminal_repeat	12740770	12744002	.	.	.	ID=LTR LEFT 521-0;Parent=TE_BASE 521;name=ltr left;color=#f032e6
chr1	feature	long_terminal_repeat	12730178	12733410	.	.	.	ID=LTR RIGHT 521-0;Parent=TE_BASE 521;name=ltr right;color=#f032e6
chr1	feature	nested_repeat	12613920	12624657	.	.	.	ID=TE_BASE 523;name=TE_BASE 523;annot=Class_I::LTR::Ty1/copia::SIRE;color=#a9a9a9
chr1	feature	repeat_fragment	12613920	12624657	.	.	.	ID=TE 523-0;Parent=TE_BASE 523;name=TE 523;color=#a9a9a9
chr1	feature	polypeptide_conserved_region	12615357	12616242	.	+	.	ID=DOMAIN 523-0-0;Parent=TE_BASE 523;annot=Class_I::LTR::Ty1/copia::SIRE GAG_sire;name=GAG;color=#225ea8
chr1	feature	polypeptide_conserved_region	12617371	12617539	.	+	.	ID=DOMAIN 523-1-0;Parent=TE_BASE 523;annot=Class_I::LTR::Ty1/copia::SIRE AP_sire;name=PROT;color=#ffeda0
chr1	feature	polypeptide_conserved_region	12617860	12618583	.	+	.	ID=DOMAIN 523-2-0;Parent=TE_BASE 523;annot=Class_I::LTR::Ty1/copia::SIRE RT_sire;name=RT;color=#feb24c
chr1	feature	polypeptide_conserved_region	12618871	12619273	.	+	.	ID=DOMAIN 523-3-0;Parent=TE_BASE 523;annot=Class_I::LTR::Ty1/copia::SIRE RNaseH_sire;name=RH;color=#fc4e2a
chr1	feature	primer_binding_site	12615272	12615288	.	.	.	ID=PBS 523;Parent=TE_BASE 523;name=pbs;color=#c7e9c0
chr1	feature	RR_tract	12623370	12623384	.	.	.	ID=PPT 523;Parent=TE_BASE 523;name=ppt;color=#41ab5d
chr1	feature	long_terminal_repeat	12623384	12624657	.	.	.	ID=LTR RIGHT 523-0;Parent=TE_BASE 523;name=ltr right;color=#f032e6
chr1	feature	long_terminal_repeat	12613920	12615197	.	.	.	ID=LTR LEFT 523-0;Parent=TE_BASE 523;name=ltr left;color=#f032e6
chr1	feature	target_site_duplication	12613915	12613919	.	.	.	ID=TSR LEFT 523;Parent=TE_BASE 523;name=tsr left;color=#333333
chr1	feature	target_site_duplication	12624658	12624662	.	.	.	ID=TSR RIGHT 523;Parent=TE_BASE 523;name=tsr right;color=#333333
chr1	feature	nested_repeat	11805137	11819275	.	.	.	ID=TE_BASE 535;name=TE_BASE 535;annot=Class_I::LTR::Ty1/copia::Tork;color=#a9a9a9
chr1	feature	repeat_fragment	11805137	11819275	.	.	.	ID=TE 535-0;Parent=TE_BASE 535;name=TE 535;color=#a9a9a9
chr1	feature	polypeptide_conserved_region	11811374	11811902	.	-	.	ID=DOMAIN 535-0-0;Parent=TE_BASE 535;annot=Class_I::LTR::Ty1/copia::Tork RT_tork;name=RT;color=#feb24c
chr1	feature	primer_binding_site	11805386	11805403	.	.	.	ID=PBS 535;Parent=TE_BASE 535;name=ppt;color=#41ab5d
chr1	feature	RR_tract	11819027	11819041	.	.	.	ID=PPT 535;Parent=TE_BASE 535;name=pbs;color=#c7e9c0
chr1	feature	long_terminal_repeat	11819085	11819275	.	.	.	ID=LTR LEFT 535-0;Parent=TE_BASE 535;name=ltr left;color=#f032e6
chr1	feature	long_terminal_repeat	11805137	11805327	.	.	.	ID=LTR RIGHT 535-0;Parent=TE_BASE 535;name=ltr right;color=#f032e6
chr1	feature	nested_repeat	10956447	10971785	.	.	.	ID=TE_BASE 545;name=TE_BASE 545;annot=Class_I::LTR::Ty3/gypsy::non-chromovirus::OTA::Ogre/Tat::Retand;color=#a9a9a9
chr1	feature	repeat_fragment	10956447	10971785	.	.	.	ID=TE 545-0;Parent=TE_BASE 545;name=TE 545;color=#a9a9a9
chr1	feature	polypeptide_conserved_region	10963865	10964183	.	+	.	ID=DOMAIN 545-0-0;Parent=TE_BASE 545;annot=Class_I::LTR::Ty3/gypsy::non-chromovirus::OTA::Ogre/Tat::Retand AP_tat;name=PROT;color=#ffeda0
chr1	feature	polypeptide_conserved_region	10965295	10965970	.	+	.	ID=DOMAIN 545-1-0;Parent=TE_BASE 545;annot=Class_I::LTR::Ty3/gypsy::non-chromovirus::OTA::Ogre/Tat::Retand RT_tat;name=RT;color=#feb24c
chr1	feature	polypeptide_conserved_region	10966111	10966471	.	+	.	ID=DOMAIN 545-2-0;Parent=TE_BASE 545;annot=Class_I::LTR::Ty3/gypsy::non-chromovirus::OTA::Ogre/Tat::Retand RNaseH_tat;name=RH;color=#fc4e2a
chr1	feature	polypeptide_conserved_region	10966600	10966963	.	+	.	ID=DOMAIN 545-3-0;Parent=TE_BASE 545;annot=Class_I::LTR::Ty3/gypsy::non-chromovirus::OTA::Ogre/Tat::Ogre;name=aRH;color=#fc4e2a
chr1	feature	polypeptide_conserved_region	10967299	10968337	.	+	.	ID=DOMAIN 545-4-0;Parent=TE_BASE 545;annot=Class_I::LTR::Ty3/gypsy::non-chromovirus::OTA::Ogre/Tat::Retand INT_tat;name=INT;color=#b10026
chr1	feature	primer_binding_site	10956623	10956641	.	.	.	ID=PBS 545;Parent=TE_BASE 545;name=pbs;color=#c7e9c0
chr1	feature	long_terminal_repeat	10971671	10971785	.	.	.	ID=LTR RIGHT 545-0;Parent=TE_BASE 545;name=ltr right;color=#f032e6
chr1	feature	long_terminal_repeat	10956447	10956561	.	.	.	ID=LTR LEFT 545-0;Parent=TE_BASE 545;name=ltr left;color=#f032e6
chr1	feature	nested_repeat	10908921	10911535	.	.	.	ID=TE_BASE 546;name=TE_BASE 546;annot=Class_I::LTR::Ty3/gypsy::chromovirus::CRM;color=#a9a9a9
chr1	feature	repeat_fragment	10908921	10911535	.	.	.	ID=TE 546-0;Parent=TE_BASE 546;name=TE 546;color=#a9a9a9
chr1	feature	polypeptide_conserved_region	10909752	10910058	.	+	.	ID=DOMAIN 546-0-0;Parent=TE_BASE 546;annot=Class_I::LTR::Ty3/gypsy::chromovirus::CRM GAG_crm;name=GAG;color=#225ea8
chr1	feature	polypeptide_conserved_region	10910622	10910853	.	+	.	ID=DOMAIN 546-1-0;Parent=TE_BASE 546;annot=Class_I::LTR::Ty3/gypsy::chromovirus::CRM AP_crm;name=PROT;color=#ffeda0
chr1	feature	primer_binding_site	10909301	10909317	.	.	.	ID=PBS 546;Parent=TE_BASE 546;name=pbs;color=#c7e9c0
chr1	feature	RR_tract	10911111	10911125	.	.	.	ID=PPT 546;Parent=TE_BASE 546;name=ppt;color=#41ab5d
chr1	feature	long_terminal_repeat	10911164	10911535	.	.	.	ID=LTR RIGHT 546-0;Parent=TE_BASE 546;name=ltr right;color=#f032e6
chr1	feature	long_terminal_repeat	10908921	10909293	.	.	.	ID=LTR LEFT 546-0;Parent=TE_BASE 546;name=ltr left;color=#f032e6
chr1	feature	target_site_duplication	10908916	10908920	.	.	.	ID=TSR LEFT 546;Parent=TE_BASE 546;name=tsr left;color=#333333
chr1	feature	target_site_duplication	10911536	10911540	.	.	.	ID=TSR RIGHT 546;Parent=TE_BASE 546;name=tsr right;color=#333333
chr1	feature	nested_repeat	10864797	10867253	.	.	.	ID=TE_BASE 547;name=TE_BASE 547;annot=Class_I::LTR::Ty1/copia::Ale;color=#a9a9a9
chr1	feature	repeat_fragment	10864797	10867253	.	.	.	ID=TE 547-0;Parent=TE_BASE 547;name=TE 547;color=#a9a9a9
chr1	feature	polypeptide_conserved_region	10865584	10866244	.	+	.	ID=DOMAIN 547-0-0;Parent=TE_BASE 547;annot=Class_I::LTR::Ty1/copia::Ale RT_retrofit;name=RT;color=#feb24c
chr1	feature	polypeptide_conserved_region	10866550	10866757	.	+	.	ID=DOMAIN 547-1-0;Parent=TE_BASE 547;annot=Class_I::LTR::Ty1/copia::Ale RNaseH_retrofit;name=RH;color=#fc4e2a
chr1	feature	primer_binding_site	10865046	10865064	.	.	.	ID=PBS 547;Parent=TE_BASE 547;name=pbs;color=#c7e9c0
chr1	feature	RR_tract	10866992	10867006	.	.	.	ID=PPT 547;Parent=TE_BASE 547;name=ppt;color=#41ab5d
chr1	feature	long_terminal_repeat	10867009	10867253	.	.	.	ID=LTR RIGHT 547-0;Parent=TE_BASE 547;name=ltr right;color=#f032e6
chr1	feature	long_terminal_repeat	10864797	10865036	.	.	.	ID=LTR LEFT 547-0;Parent=TE_BASE 547;name=ltr left;color=#f032e6
chr1	feature	nested_repeat	10729580	10734591	.	.	.	ID=TE_BASE 549;name=TE_BASE 549;annot=Class_I::LTR::Ty1/copia::Ivana;color=#a9a9a9
chr1	feature	repeat_fragment	10729580	10734591	.	.	.	ID=TE 549-0;Parent=TE_BASE 549;name=TE 549;color=#a9a9a9
chr1	feature	polypeptide_conserved_region	10731482	10732112	.	+	.	ID=DOMAIN 549-0-0;Parent=TE_BASE 549;annot=Class_I::LTR::Ty1/copia::Ale INT_retrofit;name=INT;color=#b10026
chr1	feature	polypeptide_conserved_region	10733082	10733538	.	+	.	ID=DOMAIN 549-1-0;Parent=TE_BASE 549;annot=Class_I::LTR::Ty1/copia::Ivana RT_oryco;name=RT;color=#feb24c
chr1	feature	polypeptide_conserved_region	10733835	10734237	.	+	.	ID=DOMAIN 549-2-0;Parent=TE_BASE 549;annot=Class_I::LTR::Ty1/copia::SIRE RNaseH_sire;name=RH;color=#fc4e2a
chr1	feature	primer_binding_site	10729861	10729881	.	.	.	ID=PBS 549;Parent=TE_BASE 549;name=pbs;color=#c7e9c0
chr1	feature	RR_tract	10734299	10734313	.	.	.	ID=PPT 549;Parent=TE_BASE 549;name=ppt;color=#41ab5d
chr1	feature	long_terminal_repeat	10734313	10734591	.	.	.	ID=LTR RIGHT 549-0;Parent=TE_BASE 549;name=ltr right;color=#f032e6
chr1	feature	long_terminal_repeat	10729580	10729858	.	.	.	ID=LTR LEFT 549-0;Parent=TE_BASE 549;name=ltr left;color=#f032e6
chr1	feature	target_site_duplication	10729575	10729579	.	.	.	ID=TSR LEFT 549;Parent=TE_BASE 549;name=tsr left;color=#333333
chr1	feature	target_site_duplication	10734592	10734596	.	.	.	ID=TSR RIGHT 549;Parent=TE_BASE 549;name=tsr right;color=#333333
chr1	feature	nested_repeat	9931930	9936776	.	.	.	ID=TE_BASE 557;name=TE_BASE 557;annot=Class_I::LTR::Ty1/copia::SIRE;color=#a9a9a9
chr1	feature	repeat_fragment	9931930	9936776	.	.	.	ID=TE 557-0;Parent=TE_BASE 557;name=TE 557;color=#a9a9a9
chr1	feature	polypeptide_conserved_region	9932183	9932582	.	-	.	ID=DOMAIN 557-0-0;Parent=TE_BASE 557;annot=Class_I::LTR::Ty1/copia::Ale RNaseH_retrofit;name=RH;color=#fc4e2a
chr1	feature	polypeptide_conserved_region	9932873	9933599	.	-	.	ID=DOMAIN 557-1-0;Parent=TE_BASE 557;annot=Class_I::LTR::Ty1/copia::SIRE RT_sire;name=RT;color=#feb24c
chr1	feature	polypeptide_conserved_region	9934184	9934820	.	-	.	ID=DOMAIN 557-2-0;Parent=TE_BASE 557;annot=Class_I::LTR::Ty1/copia::Ivana INT_oryco;name=INT;color=#b10026
chr1	feature	long_terminal_repeat	9936591	9936776	.	.	.	ID=LTR LEFT 557-0;Parent=TE_BASE 557;name=ltr left;color=#f032e6
chr1	feature	long_terminal_repeat	9931930	9932105	.	.	.	ID=LTR RIGHT 557-0;Parent=TE_BASE 557;name=ltr right;color=#f032e6
chr1	feature	target_site_duplication	9931925	9931929	.	.	.	ID=TSR RIGHT 557;Parent=TE_BASE 557;name=tsr right;color=#333333
chr1	feature	target_site_duplication	9936777	9936781	.	.	.	ID=TSR LEFT 557;Parent=TE_BASE 557;name=tsr left;color=#333333
chr1	feature	nested_repeat	9911181	9921522	.	.	.	ID=TE_BASE 558;name=TE_BASE 558;annot=Class_I::LTR::Ty1/copia::Ale;color=#a9a9a9
chr1	feature	repeat_fragment	9911181	9921522	.	.	.	ID=TE 558-0;Parent=TE_BASE 558;name=TE 558;color=#a9a9a9
chr1	feature	polypeptide_conserved_region	9917146	9917551	.	+	.	ID=DOMAIN 558-0-0;Parent=TE_BASE 558;annot=Class_I::LTR::Ty1/copia::Ale RNaseH_retrofit;name=RH;color=#fc4e2a
chr1	feature	primer_binding_site	9911523	9911541	.	.	.	ID=PBS 558;Parent=TE_BASE 558;name=pbs;color=#c7e9c0
chr1	feature	RR_tract	9921224	9921238	.	.	.	ID=PPT 558;Parent=TE_BASE 558;name=ppt;color=#41ab5d
chr1	feature	long_terminal_repeat	9921256	9921522	.	.	.	ID=LTR RIGHT 558-0;Parent=TE_BASE 558;name=ltr right;color=#f032e6
chr1	feature	long_terminal_repeat	9911181	9911447	.	.	.	ID=LTR LEFT 558-0;Parent=TE_BASE 558;name=ltr left;color=#f032e6
chr1	feature	nested_repeat	9791210	9795803	.	.	.	ID=TE_BASE 561;name=TE_BASE 561;annot=Class_I::LTR::Ty1/copia::Ivana;color=#a9a9a9
chr1	feature	repeat_fragment	9791210	9795803	.	.	.	ID=TE 561-0;Parent=TE_BASE 561;name=TE 561;color=#a9a9a9
chr1	feature	polypeptide_conserved_region	9791537	9791939	.	-	.	ID=DOMAIN 561-0-0;Parent=TE_BASE 561;annot=Class_I::LTR::Ty1/copia::Ivana RNaseH_oryco;name=RH;color=#fc4e2a
chr1	feature	polypeptide_conserved_region	9792227	9792779	.	-	.	ID=DOMAIN 561-1-0;Parent=TE_BASE 561;annot=Class_I::LTR::Ty1/copia::Ivana RT_oryco;name=RT;color=#feb24c
chr1	feature	polypeptide_conserved_region	9793434	9794085	.	-	.	ID=DOMAIN 561-2-0;Parent=TE_BASE 561;annot=Class_I::LTR::Ty1/copia::Ivana INT_oryco;name=INT;color=#b10026
chr1	feature	polypeptide_conserved_region	9794226	9794472	.	-	.	ID=DOMAIN 561-3-0;Parent=TE_BASE 561;annot=Class_I::LTR::Ty1/copia::Ivana AP_oryco;name=PROT;color=#ffeda0
chr1	feature	polypeptide_conserved_region	9794586	9795420	.	-	.	ID=DOMAIN 561-4-0;Parent=TE_BASE 561;annot=Class_I::LTR::Ty1/copia::Ivana GAG_oryco;name=GAG;color=#225ea8
chr1	feature	long_terminal_repeat	9795548	9795803	.	.	.	ID=LTR LEFT 561-0;Parent=TE_BASE 561;name=ltr left;color=#f032e6
chr1	feature	long_terminal_repeat	9791210	9791465	.	.	.	ID=LTR RIGHT 561-0;Parent=TE_BASE 561;name=ltr right;color=#f032e6
chr1	feature	target_site_duplication	9791205	9791209	.	.	.	ID=TSR RIGHT 561;Parent=TE_BASE 561;name=tsr right;color=#333333
chr1	feature	target_site_duplication	9795804	9795808	.	.	.	ID=TSR LEFT 561;Parent=TE_BASE 561;name=tsr left;color=#333333
chr1	feature	nested_repeat	9521367	9526796	.	.	.	ID=TE_BASE 565;name=TE_BASE 565;annot=Class_I::LTR::Ty1/copia::Tork;color=#a9a9a9
chr1	feature	repeat_fragment	9521367	9526796	.	.	.	ID=TE 565-0;Parent=TE_BASE 565;name=TE 565;color=#a9a9a9
chr1	feature	polypeptide_conserved_region	9522127	9522838	.	+	.	ID=DOMAIN 565-0-0;Parent=TE_BASE 565;annot=Class_I::LTR::Ty1/copia::Tork GAG_tork;name=GAG;color=#225ea8
chr1	feature	polypeptide_conserved_region	9522967	9523207	.	+	.	ID=DOMAIN 565-1-0;Parent=TE_BASE 565;annot=Class_I::LTR::Ty1/copia::Tork AP_tork;name=PROT;color=#ffeda0
chr1	feature	polypeptide_conserved_region	9523363	9524008	.	+	.	ID=DOMAIN 565-2-0;Parent=TE_BASE 565;annot=Class_I::LTR::Ty1/copia::Tork INT_tork;name=INT;color=#b10026
chr1	feature	polypeptide_conserved_region	9524533	9525259	.	+	.	ID=DOMAIN 565-3-0;Parent=TE_BASE 565;annot=Class_I::LTR::Ty1/copia::Tork RT_tork;name=RT;color=#feb24c
chr1	feature	polypeptide_conserved_region	9525580	9525979	.	+	.	ID=DOMAIN 565-4-0;Parent=TE_BASE 565;annot=Class_I::LTR::Ty1/copia::Tork RNaseH_tork;name=RH;color=#fc4e2a
chr1	feature	primer_binding_site	9522062	9522076	.	.	.	ID=PBS 565;Parent=TE_BASE 565;name=pbs;color=#c7e9c0
chr1	feature	RR_tract	9526050	9526064	.	.	.	ID=PPT 565;Parent=TE_BASE 565;name=ppt;color=#41ab5d
chr1	feature	long_terminal_repeat	9526116	9526796	.	.	.	ID=LTR RIGHT 565-0;Parent=TE_BASE 565;name=ltr right;color=#f032e6
chr1	feature	long_terminal_repeat	9521367	9522057	.	.	.	ID=LTR LEFT 565-0;Parent=TE_BASE 565;name=ltr left;color=#f032e6
chr1	feature	target_site_duplication	9521362	9521366	.	.	.	ID=TSR LEFT 565;Parent=TE_BASE 565;name=tsr left;color=#333333
chr1	feature	target_site_duplication	9526797	9526801	.	.	.	ID=TSR RIGHT 565;Parent=TE_BASE 565;name=tsr right;color=#333333
chr1	feature	nested_repeat	9462402	9488426	.	.	.	ID=TE_BASE 566;name=TE_BASE 566;annot=Class_I::LTR::Ty1/copia::SIRE;color=#a9a9a9
chr1	feature	repeat_fragment	9462402	9488426	.	.	.	ID=TE 566-0;Parent=TE_BASE 566;name=TE 566;color=#a9a9a9
chr1	feature	polypeptide_conserved_region	9465342	9465423	.	+	.	ID=DOMAIN 566-0-0;Parent=TE_BASE 566;annot=Class_I::LTR::Ty1/copia::SIRE RT_sire;name=RT;color=#feb24c
chr1	feature	RR_tract	9487627	9487641	.	.	.	ID=PPT 566;Parent=TE_BASE 566;name=ppt;color=#41ab5d
chr1	feature	long_terminal_repeat	9487726	9488426	.	.	.	ID=LTR RIGHT 566-0;Parent=TE_BASE 566;name=ltr right;color=#f032e6
chr1	feature	long_terminal_repeat	9462402	9463091	.	.	.	ID=LTR LEFT 566-0;Parent=TE_BASE 566;name=ltr left;color=#f032e6
chr1	feature	nested_repeat	8930419	8955305	.	.	.	ID=TE_BASE 576;name=TE_BASE 576;annot=Class_I::LTR::Ty3/gypsy::non-chromovirus::OTA::Athila;color=#a9a9a9
chr1	feature	repeat_fragment	8930419	8955305	.	.	.	ID=TE 576-0;Parent=TE_BASE 576;name=TE 576;color=#a9a9a9
chr1	feature	polypeptide_conserved_region	8950729	8951011	.	-	.	ID=DOMAIN 576-0-0;Parent=TE_BASE 576;annot=Class_I::LTR::Ty3/gypsy::non-chromovirus::OTA::Athila AP_athila;name=PROT;color=#ffeda0
chr1	feature	polypeptide_conserved_region	8952009	8952456	.	-	.	ID=DOMAIN 576-1-0;Parent=TE_BASE 576;annot=Class_I::LTR::Ty3/gypsy::non-chromovirus::OTA::Athila GAG_athila;name=GAG;color=#225ea8
chr1	feature	primer_binding_site	8930902	8930920	.	.	.	ID=PBS 576;Parent=TE_BASE 576;name=ppt;color=#41ab5d
chr1	feature	RR_tract	8954842	8954856	.	.	.	ID=PPT 576;Parent=TE_BASE 576;name=pbs;color=#c7e9c0
chr1	feature	long_terminal_repeat	8954900	8955305	.	.	.	ID=LTR LEFT 576-0;Parent=TE_BASE 576;name=ltr left;color=#f032e6
chr1	feature	long_terminal_repeat	8930419	8930831	.	.	.	ID=LTR RIGHT 576-0;Parent=TE_BASE 576;name=ltr right;color=#f032e6
chr1	feature	nested_repeat	8649276	8654334	.	.	.	ID=TE_BASE 581;name=TE_BASE 581;annot=Class_I::LTR::Ty3/gypsy::non-chromovirus::OTA::Athila;color=#a9a9a9
chr1	feature	repeat_fragment	8649276	8654334	.	.	.	ID=TE 581-0;Parent=TE_BASE 581;name=TE 581;color=#a9a9a9
chr1	feature	polypeptide_conserved_region	8649693	8649966	.	+	.	ID=DOMAIN 581-0-0;Parent=TE_BASE 581;annot=Class_I::LTR::Ty3/gypsy::non-chromovirus::OTA::Athila AP_athila;name=PROT;color=#ffeda0
chr1	feature	primer_binding_site	8649473	8649491	.	.	.	ID=PBS 581;Parent=TE_BASE 581;name=pbs;color=#c7e9c0
chr1	feature	RR_tract	8654089	8654103	.	.	.	ID=PPT 581;Parent=TE_BASE 581;name=ppt;color=#41ab5d
chr1	feature	long_terminal_repeat	8654161	8654334	.	.	.	ID=LTR RIGHT 581-0;Parent=TE_BASE 581;name=ltr right;color=#f032e6
chr1	feature	long_terminal_repeat	8649276	8649450	.	.	.	ID=LTR LEFT 581-0;Parent=TE_BASE 581;name=ltr left;color=#f032e6
chr1	feature	nested_repeat	8347132	8349453	.	.	.	ID=TE_BASE 583;name=TE_BASE 583;annot=Class_I::LTR::Ty1/copia::Tork;color=#a9a9a9
chr1	feature	repeat_fragment	8347132	8349453	.	.	.	ID=TE 583-0;Parent=TE_BASE 583;name=TE 583;color=#a9a9a9
chr1	feature	polypeptide_conserved_region	8348317	8348815	.	-	.	ID=DOMAIN 583-0-0;Parent=TE_BASE 583;annot=Class_I::LTR::Ty1/copia::Tork GAG_tork;name=GAG;color=#225ea8
chr1	feature	primer_binding_site	8347729	8347748	.	.	.	ID=PBS 583;Parent=TE_BASE 583;name=ppt;color=#41ab5d
chr1	feature	long_terminal_repeat	8348909	8349453	.	.	.	ID=LTR LEFT 583-0;Parent=TE_BASE 583;name=ltr left;color=#f032e6
chr1	feature	long_terminal_repeat	8347132	8347674	.	.	.	ID=LTR RIGHT 583-0;Parent=TE_BASE 583;name=ltr right;color=#f032e6
chr1	feature	nested_repeat	8319885	8325387	.	.	.	ID=TE_BASE 585;name=TE_BASE 585;annot=Class_I::LTR::Ty1/copia::Ale;color=#a9a9a9
chr1	feature	repeat_fragment	8319885	8325387	.	.	.	ID=TE 585-0;Parent=TE_BASE 585;name=TE 585;color=#a9a9a9
chr1	feature	polypeptide_conserved_region	8320153	8320555	.	-	.	ID=DOMAIN 585-0-0;Parent=TE_BASE 585;annot=Class_I::LTR::Ty1/copia::Ale RNaseH_retrofit;name=RH;color=#fc4e2a
chr1	feature	polypeptide_conserved_region	8320846	8321563	.	-	.	ID=DOMAIN 585-1-0;Parent=TE_BASE 585;annot=Class_I::LTR::Ty1/copia::Ale RT_retrofit;name=RT;color=#feb24c
chr1	feature	polypeptide_conserved_region	8322202	8322541	.	-	.	ID=DOMAIN 585-2-0;Parent=TE_BASE 585;annot=Class_I::LTR::Ty1/copia::Ale INT_retrofit;name=INT;color=#b10026
chr1	feature	polypeptide_conserved_region	8324533	8325091	.	-	.	ID=DOMAIN 585-3-0;Parent=TE_BASE 585;annot=Class_I::LTR::Ty1/copia::Alesia GAG_retrofit;name=GAG;color=#225ea8
chr1	feature	long_terminal_repeat	8325195	8325387	.	.	.	ID=LTR LEFT 585-0;Parent=TE_BASE 585;name=ltr left;color=#f032e6
chr1	feature	long_terminal_repeat	8319885	8320077	.	.	.	ID=LTR RIGHT 585-0;Parent=TE_BASE 585;name=ltr right;color=#f032e6
chr1	feature	nested_repeat	8189284	8192673	.	.	.	ID=TE_BASE 588;name=TE_BASE 588;annot=Class_I::LTR::Ty1/copia::Ivana;color=#a9a9a9
chr1	feature	repeat_fragment	8189284	8192673	.	.	.	ID=TE 588-0;Parent=TE_BASE 588;name=TE 588;color=#a9a9a9
chr1	feature	polypeptide_conserved_region	8189569	8189965	.	-	.	ID=DOMAIN 588-0-0;Parent=TE_BASE 588;annot=Class_I::LTR::Ty1/copia::SIRE RNaseH_sire;name=RH;color=#fc4e2a
chr1	feature	polypeptide_conserved_region	8190402	8190984	.	-	.	ID=DOMAIN 588-1-0;Parent=TE_BASE 588;annot=Class_I::LTR::Ty1/copia::Ivana RT_oryco;name=RT;color=#feb24c
chr1	feature	polypeptide_conserved_region	8191782	8191965	.	-	.	ID=DOMAIN 588-2-0;Parent=TE_BASE 588;annot=Class_I::LTR::Ty1/copia::Ale INT_retrofit;name=INT;color=#b10026
chr1	feature	primer_binding_site	8189545	8189563	.	.	.	ID=PBS 588;Parent=TE_BASE 588;name=ppt;color=#41ab5d
chr1	feature	RR_tract	8192429	8192443	.	.	.	ID=PPT 588;Parent=TE_BASE 588;name=pbs;color=#c7e9c0
chr1	feature	long_terminal_repeat	8192464	8192673	.	.	.	ID=LTR LEFT 588-0;Parent=TE_BASE 588;name=ltr left;color=#f032e6
chr1	feature	long_terminal_repeat	8189284	8189490	.	.	.	ID=LTR RIGHT 588-0;Parent=TE_BASE 588;name=ltr right;color=#f032e6
chr1	feature	nested_repeat	7670623	7709285	.	.	.	ID=TE_BASE 596;name=TE_BASE 596;annot=Class_I::LTR::Ty1/copia::SIRE;color=#a9a9a9
chr1	feature	repeat_fragment	7670623	7709285	.	.	.	ID=TE 596-0;Parent=TE_BASE 596;name=TE 596;color=#a9a9a9
chr1	feature	polypeptide_conserved_region	7690838	7691396	.	+	.	ID=DOMAIN 596-0-0;Parent=TE_BASE 596;annot=Class_I::LTR::Ty1/copia::SIRE GAG_sire;name=GAG;color=#225ea8
chr1	feature	polypeptide_conserved_region	7692523	7692757	.	+	.	ID=DOMAIN 596-1-0;Parent=TE_BASE 596;annot=Class_I::LTR::Ty1/copia::SIRE AP_sire;name=PROT;color=#ffeda0
chr1	feature	polypeptide_conserved_region	7692910	7693567	.	+	.	ID=DOMAIN 596-2-0;Parent=TE_BASE 596;annot=Class_I::LTR::Ty1/copia::SIRE INT_sire;name=INT;color=#b10026
chr1	feature	polypeptide_conserved_region	7694178	7694625	.	+	.	ID=DOMAIN 596-3-0;Parent=TE_BASE 596;annot=Class_I::LTR::Ty1/copia::SIRE RT_sire;name=RT;color=#feb24c
chr1	feature	polypeptide_conserved_region	7695190	7695592	.	+	.	ID=DOMAIN 596-4-0;Parent=TE_BASE 596;annot=Class_I::LTR::Ty1/copia::SIRE RNaseH_sire;name=RH;color=#fc4e2a
chr1	feature	RR_tract	7708773	7708787	.	.	.	ID=PPT 596;Parent=TE_BASE 596;name=ppt;color=#41ab5d
chr1	feature	long_terminal_repeat	7708844	7709285	.	.	.	ID=LTR RIGHT 596-0;Parent=TE_BASE 596;name=ltr right;color=#f032e6
chr1	feature	long_terminal_repeat	7670623	7671064	.	.	.	ID=LTR LEFT 596-0;Parent=TE_BASE 596;name=ltr left;color=#f032e6
chr1	feature	nested_repeat	7506631	7518537	.	.	.	ID=TE_BASE 597;name=TE_BASE 597;annot=Class_I::LTR::Ty1/copia::SIRE;color=#a9a9a9
chr1	feature	repeat_fragment	7506631	7518537	.	.	.	ID=TE 597-0;Parent=TE_BASE 597;name=TE 597;color=#a9a9a9
chr1	feature	polypeptide_conserved_region	7511979	7512381	.	-	.	ID=DOMAIN 597-0-0;Parent=TE_BASE 597;annot=Class_I::LTR::Ty1/copia::SIRE RNaseH_sire;name=RH;color=#fc4e2a
chr1	feature	polypeptide_conserved_region	7512669	7513392	.	-	.	ID=DOMAIN 597-1-0;Parent=TE_BASE 597;annot=Class_I::LTR::Ty1/copia::SIRE RT_sire;name=RT;color=#feb24c
chr1	feature	polypeptide_conserved_region	7514004	7514661	.	-	.	ID=DOMAIN 597-2-0;Parent=TE_BASE 597;annot=Class_I::LTR::Ty1/copia::SIRE INT_sire;name=INT;color=#b10026
chr1	feature	polypeptide_conserved_region	7514814	7515048	.	-	.	ID=DOMAIN 597-3-0;Parent=TE_BASE 597;annot=Class_I::LTR::Ty1/copia::SIRE AP_sire;name=PROT;color=#ffeda0
chr1	feature	polypeptide_conserved_region	7516616	7517066	.	-	.	ID=DOMAIN 597-4-0;Parent=TE_BASE 597;annot=Class_I::LTR::Ty1/copia::SIRE GAG_sire;name=GAG;color=#225ea8
chr1	feature	long_terminal_repeat	7517231	7518537	.	.	.	ID=LTR LEFT 597-0;Parent=TE_BASE 597;name=ltr left;color=#f032e6
chr1	feature	long_terminal_repeat	7506631	7507941	.	.	.	ID=LTR RIGHT 597-0;Parent=TE_BASE 597;name=ltr right;color=#f032e6
chr1	feature	target_site_duplication	7506626	7506630	.	.	.	ID=TSR RIGHT 597;Parent=TE_BASE 597;name=tsr right;color=#333333
chr1	feature	target_site_duplication	7518538	7518542	.	.	.	ID=TSR LEFT 597;Parent=TE_BASE 597;name=tsr left;color=#333333
chr1	feature	nested_repeat	7324060	7328844	.	.	.	ID=TE_BASE 598;name=TE_BASE 598;annot=Class_I::LTR::Ty1/copia::SIRE;color=#a9a9a9
chr1	feature	repeat_fragment	7324060	7328844	.	.	.	ID=TE 598-0;Parent=TE_BASE 598;name=TE 598;color=#a9a9a9
chr1	feature	polypeptide_conserved_region	7324308	7324707	.	-	.	ID=DOMAIN 598-0-0;Parent=TE_BASE 598;annot=Class_I::LTR::Ty1/copia::Ale RNaseH_retrofit;name=RH;color=#fc4e2a
chr1	feature	polypeptide_conserved_region	7324998	7325724	.	-	.	ID=DOMAIN 598-1-0;Parent=TE_BASE 598;annot=Class_I::LTR::Ty1/copia::SIRE RT_sire;name=RT;color=#feb24c
chr1	feature	polypeptide_conserved_region	7326370	7327003	.	-	.	ID=DOMAIN 598-2-0;Parent=TE_BASE 598;annot=Class_I::LTR::Ty1/copia::Ale INT_retrofit;name=INT;color=#b10026
chr1	feature	primer_binding_site	7324240	7324258	.	.	.	ID=PBS 598;Parent=TE_BASE 598;name=ppt;color=#41ab5d
chr1	feature	RR_tract	7328625	7328639	.	.	.	ID=PPT 598;Parent=TE_BASE 598;name=pbs;color=#c7e9c0
chr1	feature	long_terminal_repeat	7328674	7328844	.	.	.	ID=LTR LEFT 598-0;Parent=TE_BASE 598;name=ltr left;color=#f032e6
chr1	feature	long_terminal_repeat	7324060	7324230	.	.	.	ID=LTR RIGHT 598-0;Parent=TE_BASE 598;name=ltr right;color=#f032e6
chr1	feature	nested_repeat	6854341	6865262	.	.	.	ID=TE_BASE 605;name=TE_BASE 605;annot=Class_I::LTR::Ty1/copia::Tork;color=#a9a9a9
chr1	feature	repeat_fragment	6854341	6865262	.	.	.	ID=TE 605-0;Parent=TE_BASE 605;name=TE 605;color=#a9a9a9
chr1	feature	polypeptide_conserved_region	6854750	6855020	.	-	.	ID=DOMAIN 605-0-0;Parent=TE_BASE 605;annot=Class_I::LTR::Ty1/copia::Ty1-outgroup RNaseH_copia;name=RH;color=#fc4e2a
chr1	feature	polypeptide_conserved_region	6855317	6855815	.	-	.	ID=DOMAIN 605-1-0;Parent=TE_BASE 605;annot=Class_I::LTR::Ty1/copia::Tork RT_tork;name=RT;color=#feb24c
chr1	feature	polypeptide_conserved_region	6863206	6863821	.	-	.	ID=DOMAIN 605-2-0;Parent=TE_BASE 605;annot=Class_I::LTR::Ty1/copia::Ale INT_retrofit;name=INT;color=#b10026
chr1	feature	polypeptide_conserved_region	6864028	6864259	.	-	.	ID=DOMAIN 605-3-0;Parent=TE_BASE 605;annot=Class_I::LTR::Ty1/copia::Tork AP_tork;name=PROT;color=#ffeda0
chr1	feature	long_terminal_repeat	6865053	6865262	.	.	.	ID=LTR LEFT 605-0;Parent=TE_BASE 605;name=ltr left;color=#f032e6
chr1	feature	long_terminal_repeat	6854341	6854550	.	.	.	ID=LTR RIGHT 605-0;Parent=TE_BASE 605;name=ltr right;color=#f032e6
chr1	feature	target_site_duplication	6854335	6854340	.	.	.	ID=TSR RIGHT 605;Parent=TE_BASE 605;name=tsr right;color=#333333
chr1	feature	target_site_duplication	6865263	6865268	.	.	.	ID=TSR LEFT 605;Parent=TE_BASE 605;name=tsr left;color=#333333
chr1	feature	nested_repeat	6831064	6839639	.	.	.	ID=TE_BASE 606;name=TE_BASE 606;annot=Class_I::LTR::Ty1/copia::Ivana;color=#a9a9a9
chr1	feature	repeat_fragment	6831064	6839639	.	.	.	ID=TE 606-0;Parent=TE_BASE 606;name=TE 606;color=#a9a9a9
chr1	feature	polypeptide_conserved_region	6831385	6831778	.	-	.	ID=DOMAIN 606-0-0;Parent=TE_BASE 606;annot=Class_I::LTR::Ty1/copia::Ivana RNaseH_oryco;name=RH;color=#fc4e2a
chr1	feature	polypeptide_conserved_region	6831930	6832305	.	-	.	ID=DOMAIN 606-1-0;Parent=TE_BASE 606;annot=Class_I::LTR::Ty1/copia::Ivana RT_oryco;name=RT;color=#feb24c
chr1	feature	polypeptide_conserved_region	6837368	6838019	.	-	.	ID=DOMAIN 606-2-0;Parent=TE_BASE 606;annot=Class_I::LTR::Ty1/copia::Ivana INT_oryco;name=INT;color=#b10026
chr1	feature	polypeptide_conserved_region	6838160	6838406	.	-	.	ID=DOMAIN 606-3-0;Parent=TE_BASE 606;annot=Class_I::LTR::Ty1/copia::Ivana AP_oryco;name=PROT;color=#ffeda0
chr1	feature	polypeptide_conserved_region	6838523	6839312	.	-	.	ID=DOMAIN 606-4-0;Parent=TE_BASE 606;annot=Class_I::LTR::Ty1/copia::Ivana GAG_oryco;name=GAG;color=#225ea8
chr1	feature	long_terminal_repeat	6839388	6839639	.	.	.	ID=LTR LEFT 606-0;Parent=TE_BASE 606;name=ltr left;color=#f032e6
chr1	feature	long_terminal_repeat	6831064	6831313	.	.	.	ID=LTR RIGHT 606-0;Parent=TE_BASE 606;name=ltr right;color=#f032e6
chr1	feature	target_site_duplication	6831059	6831063	.	.	.	ID=TSR RIGHT 606;Parent=TE_BASE 606;name=tsr right;color=#333333
chr1	feature	target_site_duplication	6839640	6839644	.	.	.	ID=TSR LEFT 606;Parent=TE_BASE 606;name=tsr left;color=#333333
chr1	feature	nested_repeat	6094551	6098780	.	.	.	ID=TE_BASE 615;name=TE_BASE 615;annot=Class_I::LTR::Ty1/copia::Ivana;color=#a9a9a9
chr1	feature	repeat_fragment	6094551	6098780	.	.	.	ID=TE 615-0;Parent=TE_BASE 615;name=TE 615;color=#a9a9a9
chr1	feature	polypeptide_conserved_region	6095743	6096373	.	+	.	ID=DOMAIN 615-0-0;Parent=TE_BASE 615;annot=Class_I::LTR::Ty1/copia::Ale INT_retrofit;name=INT;color=#b10026
chr1	feature	polypeptide_conserved_region	6097048	6097762	.	+	.	ID=DOMAIN 615-1-0;Parent=TE_BASE 615;annot=Class_I::LTR::Ty1/copia::Ivana RT_oryco;name=RT;color=#feb24c
chr1	feature	polypeptide_conserved_region	6098068	6098470	.	+	.	ID=DOMAIN 615-2-0;Parent=TE_BASE 615;annot=Class_I::LTR::Ty1/copia::Ale RNaseH_retrofit;name=RH;color=#fc4e2a
chr1	feature	primer_binding_site	6094802	6094820	.	.	.	ID=PBS 615;Parent=TE_BASE 615;name=pbs;color=#c7e9c0
chr1	feature	RR_tract	6098540	6098554	.	.	.	ID=PPT 615;Parent=TE_BASE 615;name=ppt;color=#41ab5d
chr1	feature	long_terminal_repeat	6098586	6098780	.	.	.	ID=LTR RIGHT 615-0;Parent=TE_BASE 615;name=ltr right;color=#f032e6
chr1	feature	long_terminal_repeat	6094551	6094745	.	.	.	ID=LTR LEFT 615-0;Parent=TE_BASE 615;name=ltr left;color=#f032e6
chr1	feature	nested_repeat	5832550	5844441	.	.	.	ID=TE_BASE 618;name=TE_BASE 618;annot=Class_I::LTR::Ty1/copia::SIRE;color=#a9a9a9
chr1	feature	repeat_fragment	5832550	5844441	.	.	.	ID=TE 618-0;Parent=TE_BASE 618;name=TE 618;color=#a9a9a9
chr1	feature	polypeptide_conserved_region	5837909	5838311	.	-	.	ID=DOMAIN 618-0-0;Parent=TE_BASE 618;annot=Class_I::LTR::Ty1/copia::SIRE RNaseH_sire;name=RH;color=#fc4e2a
chr1	feature	polypeptide_conserved_region	5838599	5839322	.	-	.	ID=DOMAIN 618-1-0;Parent=TE_BASE 618;annot=Class_I::LTR::Ty1/copia::SIRE RT_sire;name=RT;color=#feb24c
chr1	feature	polypeptide_conserved_region	5839934	5840591	.	-	.	ID=DOMAIN 618-2-0;Parent=TE_BASE 618;annot=Class_I::LTR::Ty1/copia::SIRE INT_sire;name=INT;color=#b10026
chr1	feature	polypeptide_conserved_region	5840744	5840978	.	-	.	ID=DOMAIN 618-3-0;Parent=TE_BASE 618;annot=Class_I::LTR::Ty1/copia::SIRE AP_sire;name=PROT;color=#ffeda0
chr1	feature	polypeptide_conserved_region	5842101	5842986	.	-	.	ID=DOMAIN 618-4-0;Parent=TE_BASE 618;annot=Class_I::LTR::Ty1/copia::SIRE GAG_sire;name=GAG;color=#225ea8
chr1	feature	long_terminal_repeat	5843151	5844441	.	.	.	ID=LTR LEFT 618-0;Parent=TE_BASE 618;name=ltr left;color=#f032e6
chr1	feature	long_terminal_repeat	5832550	5833857	.	.	.	ID=LTR RIGHT 618-0;Parent=TE_BASE 618;name=ltr right;color=#f032e6
chr1	feature	target_site_duplication	5832545	5832549	.	.	.	ID=TSR RIGHT 618;Parent=TE_BASE 618;name=tsr right;color=#333333
chr1	feature	target_site_duplication	5844442	5844446	.	.	.	ID=TSR LEFT 618;Parent=TE_BASE 618;name=tsr left;color=#333333
chr1	feature	nested_repeat	5724936	5730347	.	.	.	ID=TE_BASE 619;name=TE_BASE 619;annot=Class_I::LTR::Ty1/copia::Tork;color=#a9a9a9
chr1	feature	repeat_fragment	5724936	5730347	.	.	.	ID=TE 619-0;Parent=TE_BASE 619;name=TE 619;color=#a9a9a9
chr1	feature	polypeptide_conserved_region	5726090	5726465	.	-	.	ID=DOMAIN 619-0-0;Parent=TE_BASE 619;annot=Class_I::LTR::Ty1/copia::Tork RNaseH_tork;name=RH;color=#fc4e2a
chr1	feature	polypeptide_conserved_region	5726782	5727508	.	-	.	ID=DOMAIN 619-1-0;Parent=TE_BASE 619;annot=Class_I::LTR::Ty1/copia::Tork RT_tork;name=RT;color=#feb24c
chr1	feature	polypeptide_conserved_region	5727973	5728597	.	-	.	ID=DOMAIN 619-2-0;Parent=TE_BASE 619;annot=Class_I::LTR::Ty1/copia::Ivana INT_oryco;name=INT;color=#b10026
chr1	feature	polypeptide_conserved_region	5728742	5728988	.	-	.	ID=DOMAIN 619-3-0;Parent=TE_BASE 619;annot=Class_I::LTR::Ty1/copia::Tork AP_tork;name=PROT;color=#ffeda0
chr1	feature	polypeptide_conserved_region	5729105	5729894	.	-	.	ID=DOMAIN 619-4-0;Parent=TE_BASE 619;annot=Class_I::LTR::Ty1/copia::Tork GAG_tork;name=GAG;color=#225ea8
chr1	feature	primer_binding_site	5725300	5725320	.	.	.	ID=PBS 619;Parent=TE_BASE 619;name=ppt;color=#41ab5d
chr1	feature	RR_tract	5729964	5729978	.	.	.	ID=PPT 619;Parent=TE_BASE 619;name=pbs;color=#c7e9c0
chr1	feature	long_terminal_repeat	5730061	5730347	.	.	.	ID=LTR LEFT 619-0;Parent=TE_BASE 619;name=ltr left;color=#f032e6
chr1	feature	long_terminal_repeat	5724936	5725222	.	.	.	ID=LTR RIGHT 619-0;Parent=TE_BASE 619;name=ltr right;color=#f032e6
chr1	feature	nested_repeat	5640149	5650843	.	.	.	ID=TE_BASE 620;name=TE_BASE 620;annot=Class_I::LTR::Ty1/copia::SIRE;color=#a9a9a9
chr1	feature	repeat_fragment	5640149	5650843	.	.	.	ID=TE 620-0;Parent=TE_BASE 620;name=TE 620;color=#a9a9a9
chr1	feature	polypeptide_conserved_region	5640744	5641371	.	+	.	ID=DOMAIN 620-0-0;Parent=TE_BASE 620;annot=Class_I::LTR::Ty1/copia::SIRE GAG_sire;name=GAG;color=#225ea8
chr1	feature	polypeptide_conserved_region	5642756	5642990	.	+	.	ID=DOMAIN 620-1-0;Parent=TE_BASE 620;annot=Class_I::LTR::Ty1/copia::SIRE AP_sire;name=PROT;color=#ffeda0
chr1	feature	polypeptide_conserved_region	5643143	5643797	.	+	.	ID=DOMAIN 620-2-0;Parent=TE_BASE 620;annot=Class_I::LTR::Ty1/copia::SIRE INT_sire;name=INT;color=#b10026
chr1	feature	polypeptide_conserved_region	5644412	5645135	.	+	.	ID=DOMAIN 620-3-0;Parent=TE_BASE 620;annot=Class_I::LTR::Ty1/copia::SIRE RT_sire;name=RT;color=#feb24c
chr1	feature	polypeptide_conserved_region	5645423	5645825	.	+	.	ID=DOMAIN 620-4-0;Parent=TE_BASE 620;annot=Class_I::LTR::Ty1/copia::SIRE RNaseH_sire;name=RH;color=#fc4e2a
chr1	feature	long_terminal_repeat	5650705	5650843	.	.	.	ID=LTR RIGHT 620-0;Parent=TE_BASE 620;name=ltr right;color=#f032e6
chr1	feature	long_terminal_repeat	5640149	5640287	.	.	.	ID=LTR LEFT 620-0;Parent=TE_BASE 620;name=ltr left;color=#f032e6
chr1	feature	nested_repeat	5623537	5637827	.	.	.	ID=TE_BASE 621;name=TE_BASE 621;annot=Class_I::LTR::Ty3/gypsy::non-chromovirus::OTA::Ogre/Tat::Retand;color=#a9a9a9
chr1	feature	repeat_fragment	5623537	5637827	.	.	.	ID=TE 621-0;Parent=TE_BASE 621;name=TE 621;color=#a9a9a9
chr1	feature	polypeptide_conserved_region	5626618	5627638	.	-	.	ID=DOMAIN 621-0-0;Parent=TE_BASE 621;annot=Class_I::LTR::Ty3/gypsy::non-chromovirus::OTA::Ogre/Tat::Retand INT_tat;name=INT;color=#b10026
chr1	feature	polypeptide_conserved_region	5627959	5628322	.	-	.	ID=DOMAIN 621-1-0;Parent=TE_BASE 621;annot=Class_I::LTR::Ty3/gypsy::non-chromovirus::OTA::Ogre/Tat::Ogre;name=aRH;color=#fc4e2a
chr1	feature	polypeptide_conserved_region	5628445	5628805	.	-	.	ID=DOMAIN 621-2-0;Parent=TE_BASE 621;annot=Class_I::LTR::Ty3/gypsy::non-chromovirus::OTA::Ogre/Tat::Retand RNaseH_tat;name=RH;color=#fc4e2a
chr1	feature	polypeptide_conserved_region	5628952	5629627	.	-	.	ID=DOMAIN 621-3-0;Parent=TE_BASE 621;annot=Class_I::LTR::Ty3/gypsy::non-chromovirus::OTA::Ogre/Tat::Retand RT_tat;name=RT;color=#feb24c
chr1	feature	polypeptide_conserved_region	5630726	5631044	.	-	.	ID=DOMAIN 621-4-0;Parent=TE_BASE 621;annot=Class_I::LTR::Ty3/gypsy::non-chromovirus::OTA::Ogre/Tat::Retand AP_tat;name=PROT;color=#ffeda0
chr1	feature	long_terminal_repeat	5637675	5637827	.	.	.	ID=LTR LEFT 621-0;Parent=TE_BASE 621;name=ltr left;color=#f032e6
chr1	feature	long_terminal_repeat	5623537	5623689	.	.	.	ID=LTR RIGHT 621-0;Parent=TE_BASE 621;name=ltr right;color=#f032e6
chr1	feature	nested_repeat	4872957	4877532	.	.	.	ID=TE_BASE 628;name=TE_BASE 628;annot=Class_I::LTR::Ty1/copia::Ivana;color=#a9a9a9
chr1	feature	repeat_fragment	4872957	4877532	.	.	.	ID=TE 628-0;Parent=TE_BASE 628;name=TE 628;color=#a9a9a9
chr1	feature	polypeptide_conserved_region	4873347	4874154	.	+	.	ID=DOMAIN 628-0-0;Parent=TE_BASE 628;annot=Class_I::LTR::Ty1/copia::Ivana GAG_oryco;name=GAG;color=#225ea8
chr1	feature	polypeptide_conserved_region	4874310	4874553	.	+	.	ID=DOMAIN 628-1-0;Parent=TE_BASE 628;annot=Class_I::LTR::Ty1/copia::Ivana AP_oryco;name=PROT;color=#ffeda0
chr1	feature	polypeptide_conserved_region	4874700	4875354	.	+	.	ID=DOMAIN 628-2-0;Parent=TE_BASE 628;annot=Class_I::LTR::Ty1/copia::Ivana INT_oryco;name=INT;color=#b10026
chr1	feature	polypeptide_conserved_region	4875768	4876494	.	+	.	ID=DOMAIN 628-3-0;Parent=TE_BASE 628;annot=Class_I::LTR::Ty1/copia::Ivana RT_oryco;name=RT;color=#feb24c
chr1	feature	polypeptide_conserved_region	4876782	4877187	.	+	.	ID=DOMAIN 628-4-0;Parent=TE_BASE 628;annot=Class_I::LTR::Ty1/copia::Ivana RNaseH_oryco;name=RH;color=#fc4e2a
chr1	feature	RR_tract	4877244	4877258	.	.	.	ID=PPT 628;Parent=TE_BASE 628;name=ppt;color=#41ab5d
chr1	feature	long_terminal_repeat	4877258	4877532	.	.	.	ID=LTR RIGHT 628-0;Parent=TE_BASE 628;name=ltr right;color=#f032e6
chr1	feature	long_terminal_repeat	4872957	4873233	.	.	.	ID=LTR LEFT 628-0;Parent=TE_BASE 628;name=ltr left;color=#f032e6
chr1	feature	target_site_duplication	4872952	4872956	.	.	.	ID=TSR LEFT 628;Parent=TE_BASE 628;name=tsr left;color=#333333
chr1	feature	target_site_duplication	4877533	4877537	.	.	.	ID=TSR RIGHT 628;Parent=TE_BASE 628;name=tsr right;color=#333333
chr1	feature	nested_repeat	4166890	4177687	.	.	.	ID=TE_BASE 634;name=TE_BASE 634;annot=Class_I::LTR::Ty1/copia::SIRE;color=#a9a9a9
chr1	feature	repeat_fragment	4166890	4177687	.	.	.	ID=TE 634-0;Parent=TE_BASE 634;name=TE 634;color=#a9a9a9
chr1	feature	polypeptide_conserved_region	4172007	4172409	.	-	.	ID=DOMAIN 634-0-0;Parent=TE_BASE 634;annot=Class_I::LTR::Ty1/copia::SIRE RNaseH_sire;name=RH;color=#fc4e2a
chr1	feature	polypeptide_conserved_region	4172697	4173420	.	-	.	ID=DOMAIN 634-1-0;Parent=TE_BASE 634;annot=Class_I::LTR::Ty1/copia::SIRE RT_sire;name=RT;color=#feb24c
chr1	feature	polypeptide_conserved_region	4174032	4174629	.	-	.	ID=DOMAIN 634-2-0;Parent=TE_BASE 634;annot=Class_I::LTR::Ty1/copia::SIRE INT_sire;name=INT;color=#b10026
chr1	feature	polypeptide_conserved_region	4174841	4175075	.	-	.	ID=DOMAIN 634-3-0;Parent=TE_BASE 634;annot=Class_I::LTR::Ty1/copia::SIRE AP_sire;name=PROT;color=#ffeda0
chr1	feature	polypeptide_conserved_region	4176451	4177084	.	-	.	ID=DOMAIN 634-4-0;Parent=TE_BASE 634;annot=Class_I::LTR::Ty1/copia::SIRE GAG_sire;name=GAG;color=#225ea8
chr1	feature	primer_binding_site	4167060	4167078	.	.	.	ID=PBS 634;Parent=TE_BASE 634;name=ppt;color=#41ab5d
chr1	feature	long_terminal_repeat	4177545	4177687	.	.	.	ID=LTR LEFT 634-0;Parent=TE_BASE 634;name=ltr left;color=#f032e6
chr1	feature	long_terminal_repeat	4166890	4167032	.	.	.	ID=LTR RIGHT 634-0;Parent=TE_BASE 634;name=ltr right;color=#f032e6
chr1	feature	nested_repeat	3811186	3814244	.	.	.	ID=TE_BASE 639;name=TE_BASE 639;annot=Class_I::LTR::Ty1/copia::Ale;color=#a9a9a9
chr1	feature	repeat_fragment	3811186	3814244	.	.	.	ID=TE 639-0;Parent=TE_BASE 639;name=TE 639;color=#a9a9a9
chr1	feature	polypeptide_conserved_region	3811686	3811899	.	+	.	ID=DOMAIN 639-0-0;Parent=TE_BASE 639;annot=Class_I::LTR::Ty1/copia::Ale INT_retrofit;name=INT;color=#b10026
chr1	feature	polypeptide_conserved_region	3812516	3813152	.	+	.	ID=DOMAIN 639-1-0;Parent=TE_BASE 639;annot=Class_I::LTR::Ty1/copia::Ale RT_retrofit;name=RT;color=#feb24c
chr1	feature	polypeptide_conserved_region	3813534	3813939	.	+	.	ID=DOMAIN 639-2-0;Parent=TE_BASE 639;annot=Class_I::LTR::Ty1/copia::Ale RNaseH_retrofit;name=RH;color=#fc4e2a
chr1	feature	long_terminal_repeat	3814017	3814244	.	.	.	ID=LTR RIGHT 639-0;Parent=TE_BASE 639;name=ltr right;color=#f032e6
chr1	feature	long_terminal_repeat	3811186	3811413	.	.	.	ID=LTR LEFT 639-0;Parent=TE_BASE 639;name=ltr left;color=#f032e6
chr1	feature	nested_repeat	3170947	3182828	.	.	.	ID=TE_BASE 646;name=TE_BASE 646;annot=Class_I::LTR::Ty1/copia::SIRE;color=#a9a9a9
chr1	feature	repeat_fragment	3170947	3182828	.	.	.	ID=TE 646-0;Parent=TE_BASE 646;name=TE 646;color=#a9a9a9
chr1	feature	polypeptide_conserved_region	3176306	3176708	.	-	.	ID=DOMAIN 646-0-0;Parent=TE_BASE 646;annot=Class_I::LTR::Ty1/copia::SIRE RNaseH_sire;name=RH;color=#fc4e2a
chr1	feature	polypeptide_conserved_region	3176996	3177719	.	-	.	ID=DOMAIN 646-1-0;Parent=TE_BASE 646;annot=Class_I::LTR::Ty1/copia::SIRE RT_sire;name=RT;color=#feb24c
chr1	feature	polypeptide_conserved_region	3178331	3178988	.	-	.	ID=DOMAIN 646-2-0;Parent=TE_BASE 646;annot=Class_I::LTR::Ty1/copia::SIRE INT_sire;name=INT;color=#b10026
chr1	feature	polypeptide_conserved_region	3179141	3179375	.	-	.	ID=DOMAIN 646-3-0;Parent=TE_BASE 646;annot=Class_I::LTR::Ty1/copia::SIRE AP_sire;name=PROT;color=#ffeda0
chr1	feature	polypeptide_conserved_region	3180498	3181383	.	-	.	ID=DOMAIN 646-4-0;Parent=TE_BASE 646;annot=Class_I::LTR::Ty1/copia::SIRE GAG_sire;name=GAG;color=#225ea8
chr1	feature	long_terminal_repeat	3181548	3182828	.	.	.	ID=LTR LEFT 646-0;Parent=TE_BASE 646;name=ltr left;color=#f032e6
chr1	feature	long_terminal_repeat	3170947	3172227	.	.	.	ID=LTR RIGHT 646-0;Parent=TE_BASE 646;name=ltr right;color=#f032e6
chr1	feature	target_site_duplication	3170942	3170946	.	.	.	ID=TSR RIGHT 646;Parent=TE_BASE 646;name=tsr right;color=#333333
chr1	feature	target_site_duplication	3182829	3182833	.	.	.	ID=TSR LEFT 646;Parent=TE_BASE 646;name=tsr left;color=#333333
chr1	feature	nested_repeat	2790575	2797303	.	.	.	ID=TE_BASE 650;name=TE_BASE 650;annot=Class_I::LTR::Ty3/gypsy::chromovirus::CRM;color=#a9a9a9
chr1	feature	repeat_fragment	2790575	2797303	.	.	.	ID=TE 650-0;Parent=TE_BASE 650;name=TE 650;color=#a9a9a9
chr1	feature	polypeptide_conserved_region	2791366	2791864	.	-	.	ID=DOMAIN 650-0-0;Parent=TE_BASE 650;annot=Class_I::LTR::Ty3/gypsy::chromovirus::CRM INT_crm;name=INT;color=#b10026
chr1	feature	polypeptide_conserved_region	2792113	2792464	.	-	.	ID=DOMAIN 650-1-0;Parent=TE_BASE 650;annot=Class_I::LTR::Ty3/gypsy::chromovirus::CRM RNaseH_crm;name=RH;color=#fc4e2a
chr1	feature	polypeptide_conserved_region	2792957	2793266	.	-	.	ID=DOMAIN 650-2-0;Parent=TE_BASE 650;annot=Class_I::LTR::Ty3/gypsy::chromovirus::CRM RT_crm;name=RT;color=#feb24c
chr1	feature	polypeptide_conserved_region	2794953	2795214	.	-	.	ID=DOMAIN 650-3-0;Parent=TE_BASE 650;annot=Class_I::LTR::Ty3/gypsy::chromovirus::CRM AP_crm;name=PROT;color=#ffeda0
chr1	feature	polypeptide_conserved_region	2795670	2796147	.	-	.	ID=DOMAIN 650-4-0;Parent=TE_BASE 650;annot=Class_I::LTR::Ty3/gypsy::chromovirus::CRM GAG_crm;name=GAG;color=#225ea8
chr1	feature	long_terminal_repeat	2797004	2797303	.	.	.	ID=LTR LEFT 650-0;Parent=TE_BASE 650;name=ltr left;color=#f032e6
chr1	feature	long_terminal_repeat	2790575	2790874	.	.	.	ID=LTR RIGHT 650-0;Parent=TE_BASE 650;name=ltr right;color=#f032e6
chr1	feature	nested_repeat	2700823	2706004	.	.	.	ID=TE_BASE 652;name=TE_BASE 652;annot=Class_I::LTR::Ty1/copia::Ivana;color=#a9a9a9
chr1	feature	repeat_fragment	2700823	2706004	.	.	.	ID=TE 652-0;Parent=TE_BASE 652;name=TE 652;color=#a9a9a9
chr1	feature	polypeptide_conserved_region	2701064	2701463	.	-	.	ID=DOMAIN 652-0-0;Parent=TE_BASE 652;annot=Class_I::LTR::Ty1/copia::Ale RNaseH_retrofit;name=RH;color=#fc4e2a
chr1	feature	polypeptide_conserved_region	2701757	2702456	.	-	.	ID=DOMAIN 652-1-0;Parent=TE_BASE 652;annot=Class_I::LTR::Ty1/copia::Ivana RT_oryco;name=RT;color=#feb24c
chr1	feature	polypeptide_conserved_region	2703371	2704001	.	-	.	ID=DOMAIN 652-2-0;Parent=TE_BASE 652;annot=Class_I::LTR::Ty1/copia::Ale INT_retrofit;name=INT;color=#b10026
chr1	feature	polypeptide_conserved_region	2704190	2704409	.	-	.	ID=DOMAIN 652-3-0;Parent=TE_BASE 652;annot=Class_I::LTR::Ty1/copia::TAR AP_Ty1/copia;name=PROT;color=#ffeda0
chr1	feature	primer_binding_site	2700992	2701013	.	.	.	ID=PBS 652;Parent=TE_BASE 652;name=ppt;color=#41ab5d
chr1	feature	RR_tract	2705789	2705803	.	.	.	ID=PPT 652;Parent=TE_BASE 652;name=pbs;color=#c7e9c0
chr1	feature	long_terminal_repeat	2705842	2706004	.	.	.	ID=LTR LEFT 652-0;Parent=TE_BASE 652;name=ltr left;color=#f032e6
chr1	feature	long_terminal_repeat	2700823	2700985	.	.	.	ID=LTR RIGHT 652-0;Parent=TE_BASE 652;name=ltr right;color=#f032e6
chr1	feature	target_site_duplication	2700818	2700822	.	.	.	ID=TSR RIGHT 652;Parent=TE_BASE 652;name=tsr right;color=#333333
chr1	feature	target_site_duplication	2706005	2706009	.	.	.	ID=TSR LEFT 652;Parent=TE_BASE 652;name=tsr left;color=#333333
chr1	feature	nested_repeat	2404062	2416791	.	.	.	ID=TE_BASE 654;name=TE_BASE 654;annot=Class_I::LTR::Ty3/gypsy::chromovirus::CRM;color=#a9a9a9
chr1	feature	repeat_fragment	2404062	2416791	.	.	.	ID=TE 654-0;Parent=TE_BASE 654;name=TE 654;color=#a9a9a9
chr1	feature	polypeptide_conserved_region	2405904	2406426	.	-	.	ID=DOMAIN 654-0-0;Parent=TE_BASE 654;annot=Class_I::LTR::Ty3/gypsy::chromovirus::CRM INT_crm;name=INT;color=#b10026
chr1	feature	polypeptide_conserved_region	2406675	2407026	.	-	.	ID=DOMAIN 654-1-0;Parent=TE_BASE 654;annot=Class_I::LTR::Ty3/gypsy::chromovirus::CRM RNaseH_crm;name=RH;color=#fc4e2a
chr1	feature	polypeptide_conserved_region	2408256	2408517	.	-	.	ID=DOMAIN 654-2-0;Parent=TE_BASE 654;annot=Class_I::LTR::Ty3/gypsy::chromovirus::CRM AP_crm;name=PROT;color=#ffeda0
chr1	feature	polypeptide_conserved_region	2408970	2409450	.	-	.	ID=DOMAIN 654-3-0;Parent=TE_BASE 654;annot=Class_I::LTR::Ty3/gypsy::chromovirus::CRM GAG_crm;name=GAG;color=#225ea8
chr1	feature	primer_binding_site	2404228	2404245	.	.	.	ID=PBS 654;Parent=TE_BASE 654;name=ppt;color=#41ab5d
chr1	feature	RR_tract	2416553	2416567	.	.	.	ID=PPT 654;Parent=TE_BASE 654;name=pbs;color=#c7e9c0
chr1	feature	long_terminal_repeat	2416635	2416791	.	.	.	ID=LTR LEFT 654-0;Parent=TE_BASE 654;name=ltr left;color=#f032e6
chr1	feature	long_terminal_repeat	2404062	2404220	.	.	.	ID=LTR RIGHT 654-0;Parent=TE_BASE 654;name=ltr right;color=#f032e6
chr1	feature	nested_repeat	2393119	2401724	.	.	.	ID=TE_BASE 655;name=TE_BASE 655;annot=Class_I::LTR::Ty1/copia::Tork;color=#a9a9a9
chr1	feature	repeat_fragment	2393119	2401724	.	.	.	ID=TE 655-0;Parent=TE_BASE 655;name=TE 655;color=#a9a9a9
chr1	feature	polypeptide_conserved_region	2393950	2394349	.	-	.	ID=DOMAIN 655-0-0;Parent=TE_BASE 655;annot=Class_I::LTR::Ty1/copia::Tork RNaseH_tork;name=RH;color=#fc4e2a
chr1	feature	polypeptide_conserved_region	2396005	2396629	.	-	.	ID=DOMAIN 655-1-0;Parent=TE_BASE 655;annot=Class_I::LTR::Ty1/copia::Tork RT_tork;name=RT;color=#feb24c
chr1	feature	polypeptide_conserved_region	2397157	2397541	.	-	.	ID=DOMAIN 655-2-0;Parent=TE_BASE 655;annot=Class_I::LTR::Ty1/copia::Tork INT_tork;name=INT;color=#b10026
chr1	feature	polypeptide_conserved_region	2399927	2400167	.	-	.	ID=DOMAIN 655-3-0;Parent=TE_BASE 655;annot=Class_I::LTR::Ty1/copia::Tork AP_tork;name=PROT;color=#ffeda0
chr1	feature	polypeptide_conserved_region	2400494	2400998	.	-	.	ID=DOMAIN 655-4-0;Parent=TE_BASE 655;annot=Class_I::LTR::Ty1/copia::Tork GAG_tork;name=GAG;color=#225ea8
chr1	feature	long_terminal_repeat	2401062	2401724	.	.	.	ID=LTR LEFT 655-0;Parent=TE_BASE 655;name=ltr left;color=#f032e6
chr1	feature	long_terminal_repeat	2393119	2393811	.	.	.	ID=LTR RIGHT 655-0;Parent=TE_BASE 655;name=ltr right;color=#f032e6
chr1	feature	target_site_duplication	2393115	2393118	.	.	.	ID=TSR RIGHT 655;Parent=TE_BASE 655;name=tsr right;color=#333333
chr1	feature	target_site_duplication	2401725	2401728	.	.	.	ID=TSR LEFT 655;Parent=TE_BASE 655;name=tsr left;color=#333333
chr1	feature	nested_repeat	2357497	2362262	.	.	.	ID=TE_BASE 657;name=TE_BASE 657;annot=Class_I::LTR::Ty1/copia::Ivana;color=#a9a9a9
chr1	feature	repeat_fragment	2357497	2362262	.	.	.	ID=TE 657-0;Parent=TE_BASE 657;name=TE 657;color=#a9a9a9
chr1	feature	polypeptide_conserved_region	2359534	2359969	.	+	.	ID=DOMAIN 657-0-0;Parent=TE_BASE 657;annot=Class_I::LTR::Ty1/copia::Ale INT_retrofit;name=INT;color=#b10026
chr1	feature	polypeptide_conserved_region	2360587	2361298	.	+	.	ID=DOMAIN 657-1-0;Parent=TE_BASE 657;annot=Class_I::LTR::Ty1/copia::Ivana RT_oryco;name=RT;color=#feb24c
chr1	feature	polypeptide_conserved_region	2361595	2362000	.	+	.	ID=DOMAIN 657-2-0;Parent=TE_BASE 657;annot=Class_I::LTR::Ty1/copia::Ale RNaseH_retrofit;name=RH;color=#fc4e2a
chr1	feature	primer_binding_site	2357729	2357749	.	.	.	ID=PBS 657;Parent=TE_BASE 657;name=pbs;color=#c7e9c0
chr1	feature	RR_tract	2362077	2362091	.	.	.	ID=PPT 657;Parent=TE_BASE 657;name=ppt;color=#41ab5d
chr1	feature	long_terminal_repeat	2362091	2362262	.	.	.	ID=LTR RIGHT 657-0;Parent=TE_BASE 657;name=ltr right;color=#f032e6
chr1	feature	long_terminal_repeat	2357497	2357668	.	.	.	ID=LTR LEFT 657-0;Parent=TE_BASE 657;name=ltr left;color=#f032e6
chr1	feature	nested_repeat	1981952	1990230	.	.	.	ID=TE_BASE 664;name=TE_BASE 664;annot=Class_I::LTR::Ty1/copia::SIRE;color=#a9a9a9
chr1	feature	repeat_fragment	1981952	1990230	.	.	.	ID=TE 664-0;Parent=TE_BASE 664;name=TE 664;color=#a9a9a9
chr1	feature	polypeptide_conserved_region	1986482	1986884	.	-	.	ID=DOMAIN 664-0-0;Parent=TE_BASE 664;annot=Class_I::LTR::Ty1/copia::SIRE RNaseH_sire;name=RH;color=#fc4e2a
chr1	feature	polypeptide_conserved_region	1987172	1987520	.	-	.	ID=DOMAIN 664-1-0;Parent=TE_BASE 664;annot=Class_I::LTR::Ty1/copia::SIRE RT_sire;name=RT;color=#feb24c
chr1	feature	polypeptide_conserved_region	1987644	1988256	.	-	.	ID=DOMAIN 664-2-0;Parent=TE_BASE 664;annot=Class_I::LTR::Ty1/copia::SIRE GAG_sire;name=GAG;color=#225ea8
chr1	feature	long_terminal_repeat	1989369	1990230	.	.	.	ID=LTR LEFT 664-0;Parent=TE_BASE 664;name=ltr left;color=#f032e6
chr1	feature	long_terminal_repeat	1981952	1982813	.	.	.	ID=LTR RIGHT 664-0;Parent=TE_BASE 664;name=ltr right;color=#f032e6
chr1	feature	nested_repeat	540685	563505	.	.	.	ID=TE_BASE 682;name=TE_BASE 682;annot=Class_I::LTR::Ty3/gypsy::non-chromovirus::OTA::Ogre/Tat::Retand;color=#a9a9a9
chr1	feature	repeat_fragment	540685	563505	.	.	.	ID=TE 682-0;Parent=TE_BASE 682;name=TE 682;color=#a9a9a9
chr1	feature	polypeptide_conserved_region	550673	551240	.	-	.	ID=DOMAIN 682-0-0;Parent=TE_BASE 682;annot=Class_I::LTR::Ty3/gypsy::non-chromovirus::OTA::Ogre/Tat::Retand INT_tat;name=INT;color=#b10026
chr1	feature	polypeptide_conserved_region	551561	551924	.	-	.	ID=DOMAIN 682-1-0;Parent=TE_BASE 682;annot=Class_I::LTR::Ty3/gypsy::non-chromovirus::OTA::Ogre/Tat::Retand;name=aRH;color=#fc4e2a
chr1	feature	polypeptide_conserved_region	551960	552314	.	-	.	ID=DOMAIN 682-2-0;Parent=TE_BASE 682;annot=Class_I::LTR::Ty3/gypsy::non-chromovirus::OTA::Ogre/Tat::Retand RNaseH_tat;name=RH;color=#fc4e2a
chr1	feature	polypeptide_conserved_region	552458	553133	.	-	.	ID=DOMAIN 682-3-0;Parent=TE_BASE 682;annot=Class_I::LTR::Ty3/gypsy::non-chromovirus::OTA::Ogre/Tat::Retand RT_tat;name=RT;color=#feb24c
chr1	feature	polypeptide_conserved_region	553544	553868	.	-	.	ID=DOMAIN 682-4-0;Parent=TE_BASE 682;annot=Class_I::LTR::Ty3/gypsy::non-chromovirus::OTA::Ogre/Tat::Retand AP_tat;name=PROT;color=#ffeda0
chr1	feature	polypeptide_conserved_region	554681	554993	.	-	.	ID=DOMAIN 682-5-0;Parent=TE_BASE 682;annot=Class_I::LTR::Ty3/gypsy::non-chromovirus::OTA::Ogre/Tat::Retand GAG_tat;name=GAG;color=#225ea8
chr1	feature	long_terminal_repeat	563296	563505	.	.	.	ID=LTR LEFT 682-0;Parent=TE_BASE 682;name=ltr left;color=#f032e6
chr1	feature	long_terminal_repeat	540685	540897	.	.	.	ID=LTR RIGHT 682-0;Parent=TE_BASE 682;name=ltr right;color=#f032e6
chr1	feature	nested_repeat	147804	154944	.	.	.	ID=TE_BASE 685;name=TE_BASE 685;annot=Class_I::LTR::Ty1/copia::SIRE;color=#a9a9a9
chr1	feature	repeat_fragment	147804	154944	.	.	.	ID=TE 685-0;Parent=TE_BASE 685;name=TE 685;color=#a9a9a9
chr1	feature	polypeptide_conserved_region	149394	149796	.	+	.	ID=DOMAIN 685-0-0;Parent=TE_BASE 685;annot=Class_I::LTR::Ty1/copia::SIRE RNaseH_sire;name=RH;color=#fc4e2a
chr1	feature	primer_binding_site	148942	148962	.	.	.	ID=PBS 685;Parent=TE_BASE 685;name=pbs;color=#c7e9c0
chr1	feature	RR_tract	153863	153877	.	.	.	ID=PPT 685;Parent=TE_BASE 685;name=ppt;color=#41ab5d
chr1	feature	long_terminal_repeat	153878	154944	.	.	.	ID=LTR RIGHT 685-0;Parent=TE_BASE 685;name=ltr right;color=#f032e6
chr1	feature	long_terminal_repeat	147804	148870	.	.	.	ID=LTR LEFT 685-0;Parent=TE_BASE 685;name=ltr left;color=#f032e6
chr1	feature	nested_repeat	51628773	51657326	.	.	.	ID=TE_BASE 687;name=TE_BASE 687;annot=Class_I::LTR::Ty1/copia::SIRE;color=#a9a9a9
chr1	feature	repeat_fragment	51628773	51633726	.	.	.	ID=TE 687-0;Parent=TE_BASE 687;name=TE 687;color=#a9a9a9
chr1	feature	repeat_fragment	51647299	51657326	.	.	.	ID=TE 687-1;Parent=TE_BASE 687;name=TE 687;color=#a9a9a9
chr1	feature	polypeptide_conserved_region	51630226	51631111	.	+	.	ID=DOMAIN 687-0-0;Parent=TE_BASE 687;annot=Class_I::LTR::Ty1/copia::SIRE GAG_sire;name=GAG;color=#225ea8
chr1	feature	polypeptide_conserved_region	51632240	51632474	.	+	.	ID=DOMAIN 687-1-0;Parent=TE_BASE 687;annot=Class_I::LTR::Ty1/copia::SIRE AP_sire;name=PROT;color=#ffeda0
chr1	feature	polypeptide_conserved_region	51649312	51649969	.	+	.	ID=DOMAIN 687-2-0;Parent=TE_BASE 687;annot=Class_I::LTR::Ty1/copia::SIRE INT_sire;name=INT;color=#b10026
chr1	feature	polypeptide_conserved_region	51650581	51651304	.	+	.	ID=DOMAIN 687-3-0;Parent=TE_BASE 687;annot=Class_I::LTR::Ty1/copia::SIRE RT_sire;name=RT;color=#feb24c
chr1	feature	polypeptide_conserved_region	51651592	51651994	.	+	.	ID=DOMAIN 687-4-0;Parent=TE_BASE 687;annot=Class_I::LTR::Ty1/copia::SIRE RNaseH_sire;name=RH;color=#fc4e2a
chr1	feature	primer_binding_site	51630141	51630157	.	.	.	ID=PBS 687;Parent=TE_BASE 687;name=pbs;color=#c7e9c0
chr1	feature	RR_tract	51656017	51656031	.	.	.	ID=PPT 687;Parent=TE_BASE 687;name=ppt;color=#41ab5d
chr1	feature	long_terminal_repeat	51656031	51657326	.	.	.	ID=LTR RIGHT 687-0;Parent=TE_BASE 687;name=ltr right;color=#f032e6
chr1	feature	long_terminal_repeat	51628773	51630066	.	.	.	ID=LTR LEFT 687-0;Parent=TE_BASE 687;name=ltr left;color=#f032e6
chr1	feature	target_site_duplication	51628768	51628772	.	.	.	ID=TSR LEFT 687;Parent=TE_BASE 687;name=tsr left;color=#333333
chr1	feature	target_site_duplication	51657327	51657331	.	.	.	ID=TSR RIGHT 687;Parent=TE_BASE 687;name=tsr right;color=#333333
chr1	feature	nested_repeat	48194308	48211867	.	.	.	ID=TE_BASE 689;name=TE_BASE 689;annot=Class_I::LTR::Ty1/copia::Ivana;color=#a9a9a9
chr1	feature	repeat_fragment	48194308	48198795	.	.	.	ID=TE 689-0;Parent=TE_BASE 689;name=TE 689;color=#a9a9a9
chr1	feature	repeat_fragment	48207547	48211867	.	.	.	ID=TE 689-1;Parent=TE_BASE 689;name=TE 689;color=#a9a9a9
chr1	feature	polypeptide_conserved_region	48207688	48208435	.	+	.	ID=DOMAIN 689-0-0;Parent=TE_BASE 689;annot=Class_I::LTR::Ty1/copia::Ivana GAG_oryco;name=GAG;color=#225ea8
chr1	feature	polypeptide_conserved_region	48208543	48208786	.	+	.	ID=DOMAIN 689-1-0;Parent=TE_BASE 689;annot=Class_I::LTR::Ty1/copia::Ivana AP_oryco;name=PROT;color=#ffeda0
chr1	feature	polypeptide_conserved_region	48208942	48209596	.	+	.	ID=DOMAIN 689-2-0;Parent=TE_BASE 689;annot=Class_I::LTR::Ty1/copia::Ivana INT_oryco;name=INT;color=#b10026
chr1	feature	polypeptide_conserved_region	48210136	48210859	.	+	.	ID=DOMAIN 689-3-0;Parent=TE_BASE 689;annot=Class_I::LTR::Ty1/copia::Ivana RT_oryco;name=RT;color=#feb24c
chr1	feature	polypeptide_conserved_region	48211150	48211555	.	+	.	ID=DOMAIN 689-4-0;Parent=TE_BASE 689;annot=Class_I::LTR::Ty1/copia::Ivana RNaseH_oryco;name=RH;color=#fc4e2a
chr1	feature	primer_binding_site	48194595	48194611	.	.	.	ID=PBS 689;Parent=TE_BASE 689;name=pbs;color=#c7e9c0
chr1	feature	RR_tract	48211634	48211648	.	.	.	ID=PPT 689;Parent=TE_BASE 689;name=ppt;color=#41ab5d
chr1	feature	long_terminal_repeat	48211648	48211867	.	.	.	ID=LTR RIGHT 689-0;Parent=TE_BASE 689;name=ltr right;color=#f032e6
chr1	feature	long_terminal_repeat	48194308	48194527	.	.	.	ID=LTR LEFT 689-0;Parent=TE_BASE 689;name=ltr left;color=#f032e6
chr1	feature	target_site_duplication	48194303	48194307	.	.	.	ID=TSR LEFT 689;Parent=TE_BASE 689;name=tsr left;color=#333333
chr1	feature	target_site_duplication	48211868	48211872	.	.	.	ID=TSR RIGHT 689;Parent=TE_BASE 689;name=tsr right;color=#333333
chr1	feature	nested_repeat	45030176	45035096	.	.	.	ID=TE_BASE 691;name=TE_BASE 691;annot=Class_I::LTR::Ty1/copia::SIRE;color=#a9a9a9
chr1	feature	repeat_fragment	45030176	45035096	.	.	.	ID=TE 691-0;Parent=TE_BASE 691;name=TE 691;color=#a9a9a9
chr1	feature	polypeptide_conserved_region	45030880	45031294	.	+	.	ID=DOMAIN 691-0-0;Parent=TE_BASE 691;annot=Class_I::LTR::Ty1/copia::Ivana GAG_oryco;name=GAG;color=#225ea8
chr1	feature	polypeptide_conserved_region	45031819	45032056	.	+	.	ID=DOMAIN 691-1-0;Parent=TE_BASE 691;annot=Class_I::LTR::Ty1/copia::Alesia AP_retrofit;name=PROT;color=#ffeda0
chr1	feature	polypeptide_conserved_region	45032200	45032839	.	+	.	ID=DOMAIN 691-2-0;Parent=TE_BASE 691;annot=Class_I::LTR::Ty1/copia::Ale INT_retrofit;name=INT;color=#b10026
chr1	feature	polypeptide_conserved_region	45033427	45034153	.	+	.	ID=DOMAIN 691-3-0;Parent=TE_BASE 691;annot=Class_I::LTR::Ty1/copia::SIRE RT_sire;name=RT;color=#feb24c
chr1	feature	polypeptide_conserved_region	45034444	45034843	.	+	.	ID=DOMAIN 691-4-0;Parent=TE_BASE 691;annot=Class_I::LTR::Ty1/copia::Ale RNaseH_retrofit;name=RH;color=#fc4e2a
chr1	feature	RR_tract	45034948	45034962	.	.	.	ID=PPT 691;Parent=TE_BASE 691;name=ppt;color=#41ab5d
chr1	feature	long_terminal_repeat	45034973	45035096	.	.	.	ID=LTR RIGHT 691-0;Parent=TE_BASE 691;name=ltr right;color=#f032e6
chr1	feature	long_terminal_repeat	45030176	45030299	.	.	.	ID=LTR LEFT 691-0;Parent=TE_BASE 691;name=ltr left;color=#f032e6
chr1	feature	nested_repeat	33805247	33864755	.	.	.	ID=TE_BASE 707;name=TE_BASE 707;annot=Class_I::LTR::Ty1/copia::Tork;color=#a9a9a9
chr1	feature	repeat_fragment	33805247	33818434	.	.	.	ID=TE 707-0;Parent=TE_BASE 707;name=TE 707;color=#a9a9a9
chr1	feature	repeat_fragment	33832207	33832741	.	.	.	ID=TE 707-1;Parent=TE_BASE 707;name=TE 707;color=#a9a9a9
chr1	feature	repeat_fragment	33851543	33864755	.	.	.	ID=TE 707-2;Parent=TE_BASE 707;name=TE 707;color=#a9a9a9
chr1	feature	polypeptide_conserved_region	33862060	33862285	.	+	.	ID=DOMAIN 707-0-0;Parent=TE_BASE 707;annot=Class_I::LTR::Ty1/copia::Tork RNaseH_tork;name=RH;color=#fc4e2a
chr1	feature	RR_tract	33864674	33864688	.	.	.	ID=PPT 707;Parent=TE_BASE 707;name=ppt;color=#41ab5d
chr1	feature	long_terminal_repeat	33864688	33864755	.	.	.	ID=LTR RIGHT 707-0;Parent=TE_BASE 707;name=ltr right;color=#f032e6
chr1	feature	long_terminal_repeat	33805247	33805315	.	.	.	ID=LTR LEFT 707-0;Parent=TE_BASE 707;name=ltr left;color=#f032e6
chr1	feature	nested_repeat	31534183	31563497	.	.	.	ID=TE_BASE 713;name=TE_BASE 713;annot=Class_I::LTR::Ty3/gypsy::chromovirus::Tekay;color=#a9a9a9
chr1	feature	repeat_fragment	31534183	31544552	.	.	.	ID=TE 713-0;Parent=TE_BASE 713;name=TE 713;color=#a9a9a9
chr1	feature	repeat_fragment	31557550	31563497	.	.	.	ID=TE 713-1;Parent=TE_BASE 713;name=TE 713;color=#a9a9a9
chr1	feature	polypeptide_conserved_region	31536352	31537147	.	+	.	ID=DOMAIN 713-0-0;Parent=TE_BASE 713;annot=Class_I::LTR::Ty3/gypsy::chromovirus::Tekay GAG_del;name=GAG;color=#225ea8
chr1	feature	polypeptide_conserved_region	31537288	31537546	.	+	.	ID=DOMAIN 713-1-0;Parent=TE_BASE 713;annot=Class_I::LTR::Ty3/gypsy::chromovirus::Tekay AP_del;name=PROT;color=#ffeda0
chr1	feature	polypeptide_conserved_region	31537888	31538551	.	+	.	ID=DOMAIN 713-2-0;Parent=TE_BASE 713;annot=Class_I::LTR::Ty3/gypsy::chromovirus::Tekay RT_del;name=RT;color=#feb24c
chr1	feature	polypeptide_conserved_region	31538686	31539037	.	+	.	ID=DOMAIN 713-3-0;Parent=TE_BASE 713;annot=Class_I::LTR::Ty3/gypsy::chromovirus::Tekay RNaseH_del;name=RH;color=#fc4e2a
chr1	feature	polypeptide_conserved_region	31539346	31539955	.	+	.	ID=DOMAIN 713-4-0;Parent=TE_BASE 713;annot=Class_I::LTR::Ty3/gypsy::chromovirus::Tekay INT_del;name=INT;color=#b10026
chr1	feature	primer_binding_site	31534790	31534808	.	.	.	ID=PBS 713;Parent=TE_BASE 713;name=pbs;color=#c7e9c0
chr1	feature	RR_tract	31562825	31562839	.	.	.	ID=PPT 713;Parent=TE_BASE 713;name=ppt;color=#41ab5d
chr1	feature	long_terminal_repeat	31562899	31563497	.	.	.	ID=LTR RIGHT 713-0;Parent=TE_BASE 713;name=ltr right;color=#f032e6
chr1	feature	long_terminal_repeat	31534183	31534781	.	.	.	ID=LTR LEFT 713-0;Parent=TE_BASE 713;name=ltr left;color=#f032e6
chr1	feature	nested_repeat	28574062	28598712	.	.	.	ID=TE_BASE 717;name=TE_BASE 717;annot=Class_I::LTR::Ty1/copia::Tork;color=#a9a9a9
chr1	feature	repeat_fragment	28574062	28577738	.	.	.	ID=TE 717-0;Parent=TE_BASE 717;name=TE 717;color=#a9a9a9
chr1	feature	repeat_fragment	28596631	28598712	.	.	.	ID=TE 717-1;Parent=TE_BASE 717;name=TE 717;color=#a9a9a9
chr1	feature	polypeptide_conserved_region	28575313	28575718	.	-	.	ID=DOMAIN 717-0-0;Parent=TE_BASE 717;annot=Class_I::LTR::Ty1/copia::Tork RNaseH_tork;name=RH;color=#fc4e2a
chr1	feature	polypeptide_conserved_region	28576006	28576732	.	-	.	ID=DOMAIN 717-1-0;Parent=TE_BASE 717;annot=Class_I::LTR::Ty1/copia::Tork RT_tork;name=RT;color=#feb24c
chr1	feature	polypeptide_conserved_region	28577239	28577738	.	-	.	ID=DOMAIN 717-2-0;Parent=TE_BASE 717;annot=Class_I::LTR::Ty1/copia::Ivana INT_oryco;name=INT;color=#b10026
chr1	feature	polypeptide_conserved_region	28596631	28596759	.	-	.	ID=DOMAIN 717-2-1;Parent=TE_BASE 717;annot=Class_I::LTR::Ty1/copia::Ivana INT_oryco;name=INT;color=#b10026
chr1	feature	polypeptide_conserved_region	28596876	28597125	.	-	.	ID=DOMAIN 717-3-0;Parent=TE_BASE 717;annot=Class_I::LTR::Ty1/copia::TAR AP_Ty1/copia;name=PROT;color=#ffeda0
chr1	feature	polypeptide_conserved_region	28597260	28598001	.	-	.	ID=DOMAIN 717-4-0;Parent=TE_BASE 717;annot=Class_I::LTR::Ty1/copia::Tork GAG_tork;name=GAG;color=#225ea8
chr1	feature	long_terminal_repeat	28598073	28598712	.	.	.	ID=LTR LEFT 717-0;Parent=TE_BASE 717;name=ltr left;color=#f032e6
chr1	feature	long_terminal_repeat	28574062	28574701	.	.	.	ID=LTR RIGHT 717-0;Parent=TE_BASE 717;name=ltr right;color=#f032e6
chr1	feature	target_site_duplication	28574057	28574061	.	.	.	ID=TSR RIGHT 717;Parent=TE_BASE 717;name=tsr right;color=#333333
chr1	feature	target_site_duplication	28598713	28598717	.	.	.	ID=TSR LEFT 717;Parent=TE_BASE 717;name=tsr left;color=#333333
chr1	feature	nested_repeat	28133847	28145579	.	.	.	ID=TE_BASE 719;name=TE_BASE 719;annot=Class_I::LTR::Ty1/copia::Tork;color=#a9a9a9
chr1	feature	repeat_fragment	28133847	28138603	.	.	.	ID=TE 719-0;Parent=TE_BASE 719;name=TE 719;color=#a9a9a9
chr1	feature	repeat_fragment	28143015	28145579	.	.	.	ID=TE 719-1;Parent=TE_BASE 719;name=TE 719;color=#a9a9a9
chr1	feature	polypeptide_conserved_region	28135365	28135776	.	-	.	ID=DOMAIN 719-0-0;Parent=TE_BASE 719;annot=Class_I::LTR::Ty1/copia::Tork RNaseH_tork;name=RH;color=#fc4e2a
chr1	feature	polypeptide_conserved_region	28136082	28136814	.	-	.	ID=DOMAIN 719-1-0;Parent=TE_BASE 719;annot=Class_I::LTR::Ty1/copia::Tork RT_tork;name=RT;color=#feb24c
chr1	feature	polypeptide_conserved_region	28137303	28137945	.	-	.	ID=DOMAIN 719-2-0;Parent=TE_BASE 719;annot=Class_I::LTR::Ty1/copia::Ivana INT_oryco;name=INT;color=#b10026
chr1	feature	long_terminal_repeat	28145330	28145579	.	.	.	ID=LTR LEFT 719-0;Parent=TE_BASE 719;name=ltr left;color=#f032e6
chr1	feature	long_terminal_repeat	28133847	28134103	.	.	.	ID=LTR RIGHT 719-0;Parent=TE_BASE 719;name=ltr right;color=#f032e6
chr1	feature	nested_repeat	23687355	23748934	.	.	.	ID=TE_BASE 729;name=TE_BASE 729;annot=Class_I::LTR::Ty1/copia::Ale;color=#a9a9a9
chr1	feature	repeat_fragment	23687355	23695214	.	.	.	ID=TE 729-0;Parent=TE_BASE 729;name=TE 729;color=#a9a9a9
chr1	feature	repeat_fragment	23700030	23733955	.	.	.	ID=TE 729-1;Parent=TE_BASE 729;name=TE 729;color=#a9a9a9
chr1	feature	repeat_fragment	23741140	23748934	.	.	.	ID=TE 729-2;Parent=TE_BASE 729;name=TE 729;color=#a9a9a9
chr1	feature	polypeptide_conserved_region	23700754	23701054	.	-	.	ID=DOMAIN 729-0-0;Parent=TE_BASE 729;annot=Class_I::LTR::Ty1/copia::Ale RNaseH_retrofit;name=RH;color=#fc4e2a
chr1	feature	RR_tract	23748842	23748856	.	.	.	ID=PPT 729;Parent=TE_BASE 729;name=pbs;color=#c7e9c0
chr1	feature	long_terminal_repeat	23748858	23748934	.	.	.	ID=LTR LEFT 729-0;Parent=TE_BASE 729;name=ltr left;color=#f032e6
chr1	feature	long_terminal_repeat	23687355	23687431	.	.	.	ID=LTR RIGHT 729-0;Parent=TE_BASE 729;name=ltr right;color=#f032e6
chr1	feature	nested_repeat	22824256	22841457	.	.	.	ID=TE_BASE 732;name=TE_BASE 732;annot=Class_I::LTR::Ty1/copia::Ivana;color=#a9a9a9
chr1	feature	repeat_fragment	22824256	22832048	.	.	.	ID=TE 732-0;Parent=TE_BASE 732;name=TE 732;color=#a9a9a9
chr1	feature	repeat_fragment	22835989	22841457	.	.	.	ID=TE 732-1;Parent=TE_BASE 732;name=TE 732;color=#a9a9a9
chr1	feature	polypeptide_conserved_region	22827267	22827669	.	-	.	ID=DOMAIN 732-0-0;Parent=TE_BASE 732;annot=Class_I::LTR::Ty1/copia::Ale RNaseH_retrofit;name=RH;color=#fc4e2a
chr1	feature	polypeptide_conserved_region	22827960	22828680	.	-	.	ID=DOMAIN 732-1-0;Parent=TE_BASE 732;annot=Class_I::LTR::Ty1/copia::Ivana RT_oryco;name=RT;color=#feb24c
chr1	feature	RR_tract	22841260	22841274	.	.	.	ID=PPT 732;Parent=TE_BASE 732;name=pbs;color=#c7e9c0
chr1	feature	long_terminal_repeat	22841274	22841457	.	.	.	ID=LTR LEFT 732-0;Parent=TE_BASE 732;name=ltr left;color=#f032e6
chr1	feature	long_terminal_repeat	22824256	22824439	.	.	.	ID=LTR RIGHT 732-0;Parent=TE_BASE 732;name=ltr right;color=#f032e6
chr1	feature	nested_repeat	22106803	22148764	.	.	.	ID=TE_BASE 735;name=TE_BASE 735;annot=Class_I::LTR::Ty3/gypsy::chromovirus::Tekay;color=#a9a9a9
chr1	feature	repeat_fragment	22106803	22106918	.	.	.	ID=TE 735-0;Parent=TE_BASE 735;name=TE 735;color=#a9a9a9
chr1	feature	repeat_fragment	22112124	22123732	.	.	.	ID=TE 735-1;Parent=TE_BASE 735;name=TE 735;color=#a9a9a9
chr1	feature	repeat_fragment	22148258	22148764	.	.	.	ID=TE 735-2;Parent=TE_BASE 735;name=TE 735;color=#a9a9a9
chr1	feature	polypeptide_conserved_region	22113720	22113882	.	-	.	ID=DOMAIN 735-0-0;Parent=TE_BASE 735;annot=Class_I::LTR::Ty3/gypsy::chromovirus::Tekay INT_del;name=INT;color=#b10026
chr1	feature	polypeptide_conserved_region	22114191	22114380	.	-	.	ID=DOMAIN 735-1-0;Parent=TE_BASE 735;annot=Class_I::LTR::Ty3/gypsy::chromovirus::Tekay RNaseH_del;name=RH;color=#fc4e2a
chr1	feature	polypeptide_conserved_region	22116722	22116881	.	-	.	ID=DOMAIN 735-2-0;Parent=TE_BASE 735;annot=Class_I::LTR::Ty3/gypsy::chromovirus::Tekay RT_del;name=RT;color=#feb24c
chr1	feature	polypeptide_conserved_region	22116963	22117710	.	-	.	ID=DOMAIN 735-3-0;Parent=TE_BASE 735;annot=Class_I::LTR::Ty3/gypsy::chromovirus::Tekay GAG_del;name=GAG;color=#225ea8
chr1	feature	long_terminal_repeat	22148662	22148764	.	.	.	ID=LTR LEFT 735-0;Parent=TE_BASE 735;name=ltr left;color=#f032e6
chr1	feature	long_terminal_repeat	22106803	22106909	.	.	.	ID=LTR RIGHT 735-0;Parent=TE_BASE 735;name=ltr right;color=#f032e6
chr1	feature	nested_repeat	21829189	21844865	.	.	.	ID=TE_BASE 738;name=TE_BASE 738;annot=Class_I::LTR::Ty3/gypsy::chromovirus::Tekay;color=#a9a9a9
chr1	feature	repeat_fragment	21829189	21833156	.	.	.	ID=TE 738-0;Parent=TE_BASE 738;name=TE 738;color=#a9a9a9
chr1	feature	repeat_fragment	21844140	21844865	.	.	.	ID=TE 738-1;Parent=TE_BASE 738;name=TE 738;color=#a9a9a9
chr1	feature	polypeptide_conserved_region	21830072	21830216	.	-	.	ID=DOMAIN 738-0-0;Parent=TE_BASE 738;annot=Class_I::LTR::Ty3/gypsy::chromovirus::Tekay CHR_tekay_Cure;name=CHD;color=#6a51a3
chr1	feature	polypeptide_conserved_region	21830279	21831314	.	-	.	ID=DOMAIN 738-1-0;Parent=TE_BASE 738;annot=Class_I::LTR::Ty3/gypsy::chromovirus::Tekay INT_del;name=INT;color=#b10026
chr1	feature	polypeptide_conserved_region	21831623	21831974	.	-	.	ID=DOMAIN 738-2-0;Parent=TE_BASE 738;annot=Class_I::LTR::Ty3/gypsy::chromovirus::Tekay RNaseH_del;name=RH;color=#fc4e2a
chr1	feature	polypeptide_conserved_region	21832108	21832771	.	-	.	ID=DOMAIN 738-3-0;Parent=TE_BASE 738;annot=Class_I::LTR::Ty3/gypsy::chromovirus::Tekay RT_del;name=RT;color=#feb24c
chr1	feature	long_terminal_repeat	21844701	21844865	.	.	.	ID=LTR LEFT 738-0;Parent=TE_BASE 738;name=ltr left;color=#f032e6
chr1	feature	long_terminal_repeat	21829189	21829353	.	.	.	ID=LTR RIGHT 738-0;Parent=TE_BASE 738;name=ltr right;color=#f032e6
chr1	feature	nested_repeat	21734444	21745797	.	.	.	ID=TE_BASE 739;name=TE_BASE 739;annot=Class_I::LTR::Ty3/gypsy::chromovirus::Tekay;color=#a9a9a9
chr1	feature	repeat_fragment	21734444	21737525	.	.	.	ID=TE 739-0;Parent=TE_BASE 739;name=TE 739;color=#a9a9a9
chr1	feature	repeat_fragment	21740789	21745797	.	.	.	ID=TE 739-1;Parent=TE_BASE 739;name=TE 739;color=#a9a9a9
chr1	feature	polypeptide_conserved_region	21741907	21742708	.	+	.	ID=DOMAIN 739-0-0;Parent=TE_BASE 739;annot=Class_I::LTR::Ty3/gypsy::chromovirus::Tekay GAG_del;name=GAG;color=#225ea8
chr1	feature	polypeptide_conserved_region	21743443	21744103	.	+	.	ID=DOMAIN 739-1-0;Parent=TE_BASE 739;annot=Class_I::LTR::Ty3/gypsy::chromovirus::Tekay RT_del;name=RT;color=#feb24c
chr1	feature	polypeptide_conserved_region	21744241	21744592	.	+	.	ID=DOMAIN 739-2-0;Parent=TE_BASE 739;annot=Class_I::LTR::Ty3/gypsy::chromovirus::Tekay RNaseH_del;name=RH;color=#fc4e2a
chr1	feature	long_terminal_repeat	21745635	21745797	.	.	.	ID=LTR RIGHT 739-0;Parent=TE_BASE 739;name=ltr right;color=#f032e6
chr1	feature	long_terminal_repeat	21734444	21734607	.	.	.	ID=LTR LEFT 739-0;Parent=TE_BASE 739;name=ltr left;color=#f032e6
chr1	feature	nested_repeat	20971215	21026648	.	.	.	ID=TE_BASE 740;name=TE_BASE 740;annot=Class_I::LTR::Ty3/gypsy::non-chromovirus::OTA::Athila;color=#a9a9a9
chr1	feature	repeat_fragment	20971215	20982940	.	.	.	ID=TE 740-0;Parent=TE_BASE 740;name=TE 740;color=#a9a9a9
chr1	feature	repeat_fragment	21001120	21026648	.	.	.	ID=TE 740-1;Parent=TE_BASE 740;name=TE 740;color=#a9a9a9
chr1	feature	polypeptide_conserved_region	20972601	20973330	.	+	.	ID=DOMAIN 740-0-0;Parent=TE_BASE 740;annot=Class_I::LTR::Ty3/gypsy::non-chromovirus::OTA::Athila RT_athila;name=RT;color=#feb24c
chr1	feature	polypeptide_conserved_region	20974083	20975028	.	+	.	ID=DOMAIN 740-1-0;Parent=TE_BASE 740;annot=Class_I::LTR::Ty3/gypsy::non-chromovirus::OTA::Athila INT_athila;name=INT;color=#b10026
chr1	feature	primer_binding_site	20971404	20971427	.	.	.	ID=PBS 740;Parent=TE_BASE 740;name=pbs;color=#c7e9c0
chr1	feature	long_terminal_repeat	21026525	21026648	.	.	.	ID=LTR RIGHT 740-0;Parent=TE_BASE 740;name=ltr right;color=#f032e6
chr1	feature	long_terminal_repeat	20971215	20971349	.	.	.	ID=LTR LEFT 740-0;Parent=TE_BASE 740;name=ltr left;color=#f032e6
chr1	feature	nested_repeat	20912573	20931028	.	.	.	ID=TE_BASE 741;name=TE_BASE 741;annot=Class_I::LTR::Ty3/gypsy::chromovirus::Tekay;color=#a9a9a9
chr1	feature	repeat_fragment	20912573	20919463	.	.	.	ID=TE 741-0;Parent=TE_BASE 741;name=TE 741;color=#a9a9a9
chr1	feature	repeat_fragment	20926891	20931028	.	.	.	ID=TE 741-1;Parent=TE_BASE 741;name=TE 741;color=#a9a9a9
chr1	feature	polypeptide_conserved_region	20914186	20914939	.	-	.	ID=DOMAIN 741-0-0;Parent=TE_BASE 741;annot=Class_I::LTR::Ty3/gypsy::chromovirus::Tekay INT_del;name=INT;color=#b10026
chr1	feature	polypeptide_conserved_region	20914921	20915272	.	-	.	ID=DOMAIN 741-1-0;Parent=TE_BASE 741;annot=Class_I::LTR::Ty3/gypsy::chromovirus::Tekay RNaseH_del;name=RH;color=#fc4e2a
chr1	feature	polypeptide_conserved_region	20926902	20927523	.	-	.	ID=DOMAIN 741-2-0;Parent=TE_BASE 741;annot=Class_I::LTR::Ty3/gypsy::chromovirus::Tekay RT_del;name=RT;color=#feb24c
chr1	feature	polypeptide_conserved_region	20928243	20928990	.	-	.	ID=DOMAIN 741-3-0;Parent=TE_BASE 741;annot=Class_I::LTR::Ty3/gypsy::chromovirus::Tekay GAG_del;name=GAG;color=#225ea8
chr1	feature	long_terminal_repeat	20930927	20931028	.	.	.	ID=LTR LEFT 741-0;Parent=TE_BASE 741;name=ltr left;color=#f032e6
chr1	feature	long_terminal_repeat	20912573	20912674	.	.	.	ID=LTR RIGHT 741-0;Parent=TE_BASE 741;name=ltr right;color=#f032e6
chr1	feature	nested_repeat	20497803	20534554	.	.	.	ID=TE_BASE 742;name=TE_BASE 742;annot=Class_I::LTR::Ty3/gypsy::non-chromovirus::OTA::Ogre/Tat::Retand;color=#a9a9a9
chr1	feature	repeat_fragment	20497803	20526706	.	.	.	ID=TE 742-0;Parent=TE_BASE 742;name=TE 742;color=#a9a9a9
chr1	feature	repeat_fragment	20530545	20534554	.	.	.	ID=TE 742-1;Parent=TE_BASE 742;name=TE 742;color=#a9a9a9
chr1	feature	polypeptide_conserved_region	20516487	20517075	.	-	.	ID=DOMAIN 742-0-0;Parent=TE_BASE 742;annot=Class_I::LTR::Ty3/gypsy::non-chromovirus::OTA::Ogre/Tat::Retand INT_tat;name=INT;color=#b10026
chr1	feature	polypeptide_conserved_region	20517378	20517741	.	-	.	ID=DOMAIN 742-1-0;Parent=TE_BASE 742;annot=Class_I::LTR::Ty3/gypsy::non-chromovirus::OTA::Ogre/Tat::Retand;name=aRH;color=#fc4e2a
chr1	feature	long_terminal_repeat	20534419	20534554	.	.	.	ID=LTR LEFT 742-0;Parent=TE_BASE 742;name=ltr left;color=#f032e6
chr1	feature	long_terminal_repeat	20497803	20497938	.	.	.	ID=LTR RIGHT 742-0;Parent=TE_BASE 742;name=ltr right;color=#f032e6
chr1	feature	nested_repeat	20393549	20400068	.	.	.	ID=TE_BASE 743;name=TE_BASE 743;annot=Class_I::LTR::Ty3/gypsy::chromovirus::Tekay;color=#a9a9a9
chr1	feature	repeat_fragment	20393549	20400068	.	.	.	ID=TE 743-0;Parent=TE_BASE 743;name=TE 743;color=#a9a9a9
chr1	feature	polypeptide_conserved_region	20395158	20395377	.	+	.	ID=DOMAIN 743-0-0;Parent=TE_BASE 743;annot=Class_I::LTR::Ty3/gypsy::chromovirus::Tekay INT_del;name=INT;color=#b10026
chr1	feature	polypeptide_conserved_region	20395443	20395587	.	+	.	ID=DOMAIN 743-1-0;Parent=TE_BASE 743;annot=Class_I::LTR::Ty3/gypsy::chromovirus::Tekay CHR_tekay_Cure;name=CHD;color=#6a51a3
chr1	feature	primer_binding_site	20394095	20394115	.	.	.	ID=PBS 743;Parent=TE_BASE 743;name=pbs;color=#c7e9c0
chr1	feature	long_terminal_repeat	20399573	20400068	.	.	.	ID=LTR RIGHT 743-0;Parent=TE_BASE 743;name=ltr right;color=#f032e6
chr1	feature	long_terminal_repeat	20393549	20394047	.	.	.	ID=LTR LEFT 743-0;Parent=TE_BASE 743;name=ltr left;color=#f032e6
chr1	feature	nested_repeat	20291280	20302293	.	.	.	ID=TE_BASE 744;name=TE_BASE 744;annot=Class_I::LTR::Ty1/copia::Tork;color=#a9a9a9
chr1	feature	repeat_fragment	20291280	20293273	.	.	.	ID=TE 744-0;Parent=TE_BASE 744;name=TE 744;color=#a9a9a9
chr1	feature	repeat_fragment	20300066	20302293	.	.	.	ID=TE 744-1;Parent=TE_BASE 744;name=TE 744;color=#a9a9a9
chr1	feature	polypeptide_conserved_region	20300658	20301165	.	+	.	ID=DOMAIN 744-0-0;Parent=TE_BASE 744;annot=Class_I::LTR::Ty1/copia::Tork GAG_tork;name=GAG;color=#225ea8
chr1	feature	primer_binding_site	20291425	20291442	.	.	.	ID=PBS 744;Parent=TE_BASE 744;name=pbs;color=#c7e9c0
chr1	feature	RR_tract	20302128	20302142	.	.	.	ID=PPT 744;Parent=TE_BASE 744;name=ppt;color=#41ab5d
chr1	feature	long_terminal_repeat	20302197	20302293	.	.	.	ID=LTR RIGHT 744-0;Parent=TE_BASE 744;name=ltr right;color=#f032e6
chr1	feature	long_terminal_repeat	20291280	20291376	.	.	.	ID=LTR LEFT 744-0;Parent=TE_BASE 744;name=ltr left;color=#f032e6
chr1	feature	nested_repeat	19135322	19178054	.	.	.	ID=TE_BASE 747;name=TE_BASE 747;annot=Class_I::LTR::Ty1/copia::SIRE;color=#a9a9a9
chr1	feature	repeat_fragment	19135322	19159631	.	.	.	ID=TE 747-0;Parent=TE_BASE 747;name=TE 747;color=#a9a9a9
chr1	feature	repeat_fragment	19161984	19178054	.	.	.	ID=TE 747-1;Parent=TE_BASE 747;name=TE 747;color=#a9a9a9
chr1	feature	polypeptide_conserved_region	19162729	19162963	.	+	.	ID=DOMAIN 747-0-0;Parent=TE_BASE 747;annot=Class_I::LTR::Ty1/copia::SIRE AP_sire;name=PROT;color=#ffeda0
chr1	feature	polypeptide_conserved_region	19163116	19163422	.	+	.	ID=DOMAIN 747-1-0;Parent=TE_BASE 747;annot=Class_I::LTR::Ty1/copia::SIRE INT_sire;name=INT;color=#b10026
chr1	feature	polypeptide_conserved_region	19164359	19165052	.	+	.	ID=DOMAIN 747-2-0;Parent=TE_BASE 747;annot=Class_I::LTR::Ty1/copia::SIRE RT_sire;name=RT;color=#feb24c
chr1	feature	polypeptide_conserved_region	19165370	19165715	.	+	.	ID=DOMAIN 747-3-0;Parent=TE_BASE 747;annot=Class_I::LTR::Ty1/copia::SIRE RNaseH_sire;name=RH;color=#fc4e2a
chr1	feature	long_terminal_repeat	19177939	19178054	.	.	.	ID=LTR RIGHT 747-0;Parent=TE_BASE 747;name=ltr right;color=#f032e6
chr1	feature	long_terminal_repeat	19135322	19135437	.	.	.	ID=LTR LEFT 747-0;Parent=TE_BASE 747;name=ltr left;color=#f032e6
chr1	feature	nested_repeat	17677421	17726485	.	.	.	ID=TE_BASE 750;name=TE_BASE 750;annot=Class_I::LTR::Ty1/copia::SIRE;color=#a9a9a9
chr1	feature	repeat_fragment	17677421	17711194	.	.	.	ID=TE 750-0;Parent=TE_BASE 750;name=TE 750;color=#a9a9a9
chr1	feature	repeat_fragment	17713714	17726485	.	.	.	ID=TE 750-1;Parent=TE_BASE 750;name=TE 750;color=#a9a9a9
chr1	feature	polypeptide_conserved_region	17715462	17716014	.	-	.	ID=DOMAIN 750-0-0;Parent=TE_BASE 750;annot=Class_I::LTR::Ty1/copia::SIRE RT_sire;name=RT;color=#feb24c
chr1	feature	polypeptide_conserved_region	17717870	17718527	.	-	.	ID=DOMAIN 750-1-0;Parent=TE_BASE 750;annot=Class_I::LTR::Ty1/copia::SIRE INT_sire;name=INT;color=#b10026
chr1	feature	long_terminal_repeat	17726249	17726485	.	.	.	ID=LTR LEFT 750-0;Parent=TE_BASE 750;name=ltr left;color=#f032e6
chr1	feature	long_terminal_repeat	17677421	17677675	.	.	.	ID=LTR RIGHT 750-0;Parent=TE_BASE 750;name=ltr right;color=#f032e6
chr1	feature	nested_repeat	10933865	10956431	.	.	.	ID=TE_BASE 764;name=TE_BASE 764;annot=Class_I::LTR::Ty3/gypsy::non-chromovirus::OTA::Ogre/Tat::Retand;color=#a9a9a9
chr1	feature	repeat_fragment	10933865	10956431	.	.	.	ID=TE 764-0;Parent=TE_BASE 764;name=TE 764;color=#a9a9a9
chr1	feature	polypeptide_conserved_region	10946400	10946592	.	+	.	ID=DOMAIN 764-0-0;Parent=TE_BASE 764;annot=Class_I::LTR::Ty3/gypsy::non-chromovirus::OTA::Ogre/Tat::Retand AP_tat;name=PROT;color=#ffeda0
chr1	feature	polypeptide_conserved_region	10947707	10948382	.	+	.	ID=DOMAIN 764-1-0;Parent=TE_BASE 764;annot=Class_I::LTR::Ty3/gypsy::non-chromovirus::OTA::Ogre/Tat::Retand RT_tat;name=RT;color=#feb24c
chr1	feature	polypeptide_conserved_region	10948523	10948883	.	+	.	ID=DOMAIN 764-2-0;Parent=TE_BASE 764;annot=Class_I::LTR::Ty3/gypsy::non-chromovirus::OTA::Ogre/Tat::Retand RNaseH_tat;name=RH;color=#fc4e2a
chr1	feature	polypeptide_conserved_region	10949012	10949375	.	+	.	ID=DOMAIN 764-3-0;Parent=TE_BASE 764;annot=Class_I::LTR::Ty3/gypsy::non-chromovirus::OTA::Ogre/Tat::Ogre;name=aRH;color=#fc4e2a
chr1	feature	polypeptide_conserved_region	10949711	10950749	.	+	.	ID=DOMAIN 764-4-0;Parent=TE_BASE 764;annot=Class_I::LTR::Ty3/gypsy::non-chromovirus::OTA::Ogre/Tat::Retand INT_tat;name=INT;color=#b10026
chr1	feature	primer_binding_site	10937295	10937314	.	.	.	ID=PBS 764;Parent=TE_BASE 764;name=pbs;color=#c7e9c0
chr1	feature	RR_tract	10953037	10953051	.	.	.	ID=PPT 764;Parent=TE_BASE 764;name=ppt;color=#41ab5d
chr1	feature	long_terminal_repeat	10953055	10956431	.	.	.	ID=LTR RIGHT 764-0;Parent=TE_BASE 764;name=ltr right;color=#f032e6
chr1	feature	long_terminal_repeat	10933865	10937241	.	.	.	ID=LTR LEFT 764-0;Parent=TE_BASE 764;name=ltr left;color=#f032e6
chr1	feature	target_site_duplication	10933860	10933864	.	.	.	ID=TSR LEFT 764;Parent=TE_BASE 764;name=tsr left;color=#333333
chr1	feature	target_site_duplication	10956432	10956436	.	.	.	ID=TSR RIGHT 764;Parent=TE_BASE 764;name=tsr right;color=#333333
chr1	feature	nested_repeat	9752005	9800461	.	.	.	ID=TE_BASE 767;name=TE_BASE 767;annot=Class_I::LTR::Ty1/copia::SIRE;color=#a9a9a9
chr1	feature	repeat_fragment	9752005	9791210	.	.	.	ID=TE 767-0;Parent=TE_BASE 767;name=TE 767;color=#a9a9a9
chr1	feature	repeat_fragment	9795803	9800461	.	.	.	ID=TE 767-1;Parent=TE_BASE 767;name=TE 767;color=#a9a9a9
chr1	feature	polypeptide_conserved_region	9790456	9790741	.	-	.	ID=DOMAIN 767-0-0;Parent=TE_BASE 767;annot=Class_I::LTR::Ty1/copia::Ale RNaseH_retrofit;name=RH;color=#fc4e2a
chr1	feature	polypeptide_conserved_region	9791029	9791210	.	-	.	ID=DOMAIN 767-1-0;Parent=TE_BASE 767;annot=Class_I::LTR::Ty1/copia::SIRE RT_sire;name=RT;color=#feb24c
chr1	feature	polypeptide_conserved_region	9795803	9796138	.	-	.	ID=DOMAIN 767-1-1;Parent=TE_BASE 767;annot=Class_I::LTR::Ty1/copia::SIRE RT_sire;name=RT;color=#feb24c
chr1	feature	polypeptide_conserved_region	9797004	9797619	.	-	.	ID=DOMAIN 767-2-0;Parent=TE_BASE 767;annot=Class_I::LTR::Ty1/copia::Ale INT_retrofit;name=INT;color=#b10026
chr1	feature	long_terminal_repeat	9800330	9800461	.	.	.	ID=LTR LEFT 767-0;Parent=TE_BASE 767;name=ltr left;color=#f032e6
chr1	feature	long_terminal_repeat	9752005	9752137	.	.	.	ID=LTR RIGHT 767-0;Parent=TE_BASE 767;name=ltr right;color=#f032e6
chr1	feature	nested_repeat	406923	439638	.	.	.	ID=TE_BASE 780;name=TE_BASE 780;annot=Class_I::LTR::Ty3/gypsy::chromovirus::Tekay;color=#a9a9a9
chr1	feature	repeat_fragment	406923	410049	.	.	.	ID=TE 780-0;Parent=TE_BASE 780;name=TE 780;color=#a9a9a9
chr1	feature	repeat_fragment	428234	439638	.	.	.	ID=TE 780-1;Parent=TE_BASE 780;name=TE 780;color=#a9a9a9
chr1	feature	polypeptide_conserved_region	430007	430667	.	+	.	ID=DOMAIN 780-0-0;Parent=TE_BASE 780;annot=Class_I::LTR::Ty3/gypsy::chromovirus::Tekay RT_del;name=RT;color=#feb24c
chr1	feature	polypeptide_conserved_region	430805	431156	.	+	.	ID=DOMAIN 780-1-0;Parent=TE_BASE 780;annot=Class_I::LTR::Ty3/gypsy::chromovirus::Tekay RNaseH_del;name=RH;color=#fc4e2a
chr1	feature	primer_binding_site	409337	409357	.	.	.	ID=PBS 780;Parent=TE_BASE 780;name=pbs;color=#c7e9c0
chr1	feature	RR_tract	437222	437236	.	.	.	ID=PPT 780;Parent=TE_BASE 780;name=ppt;color=#41ab5d
chr1	feature	long_terminal_repeat	437311	439638	.	.	.	ID=LTR RIGHT 780-0;Parent=TE_BASE 780;name=ltr right;color=#f032e6
chr1	feature	long_terminal_repeat	406923	409329	.	.	.	ID=LTR LEFT 780-0;Parent=TE_BASE 780;name=ltr left;color=#f032e6
chr1	feature	nested_repeat	28132428	28162865	.	.	.	ID=TE_BASE 789;name=TE_BASE 789;annot=Class_I::LTR::Ty1/copia::SIRE;color=#a9a9a9
chr1	feature	repeat_fragment	28132428	28133847	.	.	.	ID=TE 789-0;Parent=TE_BASE 789;name=TE 789;color=#a9a9a9
chr1	feature	repeat_fragment	28145579	28148395	.	.	.	ID=TE 789-1;Parent=TE_BASE 789;name=TE 789;color=#a9a9a9
chr1	feature	repeat_fragment	28159045	28162865	.	.	.	ID=TE 789-2;Parent=TE_BASE 789;name=TE 789;color=#a9a9a9
chr1	feature	polypeptide_conserved_region	28146264	28146654	.	+	.	ID=DOMAIN 789-0-0;Parent=TE_BASE 789;annot=Class_I::LTR::Ty1/copia::Tork INT_tork;name=INT;color=#b10026
chr1	feature	polypeptide_conserved_region	28161207	28161885	.	+	.	ID=DOMAIN 789-1-0;Parent=TE_BASE 789;annot=Class_I::LTR::Ty1/copia::SIRE RT_sire;name=RT;color=#feb24c
chr1	feature	polypeptide_conserved_region	28162173	28162575	.	+	.	ID=DOMAIN 789-2-0;Parent=TE_BASE 789;annot=Class_I::LTR::Ty1/copia::SIRE RNaseH_sire;name=RH;color=#fc4e2a
chr1	feature	RR_tract	28162639	28162653	.	.	.	ID=PPT 789;Parent=TE_BASE 789;name=ppt;color=#41ab5d
chr1	feature	long_terminal_repeat	28162653	28162865	.	.	.	ID=LTR RIGHT 789-0;Parent=TE_BASE 789;name=ltr right;color=#f032e6
chr1	feature	long_terminal_repeat	28132428	28132640	.	.	.	ID=LTR LEFT 789-0;Parent=TE_BASE 789;name=ltr left;color=#f032e6
chr1	feature	nested_repeat	22426939	22465185	.	.	.	ID=TE_BASE 792;name=TE_BASE 792;annot=Class_I::LTR::Ty3/gypsy::chromovirus::Tekay;color=#a9a9a9
chr1	feature	repeat_fragment	22426939	22434764	.	.	.	ID=TE 792-0;Parent=TE_BASE 792;name=TE 792;color=#a9a9a9
chr1	feature	repeat_fragment	22444954	22444962	.	.	.	ID=TE 792-1;Parent=TE_BASE 792;name=TE 792;color=#a9a9a9
chr1	feature	repeat_fragment	22453395	22453979	.	.	.	ID=TE 792-2;Parent=TE_BASE 792;name=TE 792;color=#a9a9a9
chr1	feature	repeat_fragment	22460443	22465185	.	.	.	ID=TE 792-3;Parent=TE_BASE 792;name=TE 792;color=#a9a9a9
chr1	feature	polypeptide_conserved_region	22431257	22431575	.	+	.	ID=DOMAIN 792-0-0;Parent=TE_BASE 792;annot=Class_I::LTR::Ty1/copia::SIRE GAG_sire;name=GAG;color=#225ea8
chr1	feature	polypeptide_conserved_region	22432600	22433500	.	+	.	ID=DOMAIN 792-1-0;Parent=TE_BASE 792;annot=Class_I::LTR::Ty3/gypsy::chromovirus::Tekay INT_del;name=INT;color=#b10026
chr1	feature	polypeptide_conserved_region	22433563	22433707	.	+	.	ID=DOMAIN 792-2-0;Parent=TE_BASE 792;annot=Class_I::LTR::Ty3/gypsy::chromovirus::Tekay CHR_tekay_Cure;name=CHD;color=#6a51a3
chr1	feature	primer_binding_site	22427769	22427791	.	.	.	ID=PBS 792;Parent=TE_BASE 792;name=pbs;color=#c7e9c0
chr1	feature	RR_tract	22464357	22464371	.	.	.	ID=PPT 792;Parent=TE_BASE 792;name=ppt;color=#41ab5d
chr1	feature	long_terminal_repeat	22464372	22465185	.	.	.	ID=LTR RIGHT 792-0;Parent=TE_BASE 792;name=ltr right;color=#f032e6
chr1	feature	long_terminal_repeat	22426939	22427746	.	.	.	ID=LTR LEFT 792-0;Parent=TE_BASE 792;name=ltr left;color=#f032e6
chr1	feature	nested_repeat	20895872	20947550	.	.	.	ID=TE_BASE 794;name=TE_BASE 794;annot=Class_I::LTR::Ty3/gypsy::chromovirus::Tekay;color=#a9a9a9
chr1	feature	repeat_fragment	20895872	20912573	.	.	.	ID=TE 794-0;Parent=TE_BASE 794;name=TE 794;color=#a9a9a9
chr1	feature	repeat_fragment	20931028	20947550	.	.	.	ID=TE 794-1;Parent=TE_BASE 794;name=TE 794;color=#a9a9a9
chr1	feature	polypeptide_conserved_region	20933920	20934322	.	-	.	ID=DOMAIN 794-0-0;Parent=TE_BASE 794;annot=Class_I::LTR::Ty1/copia::SIRE RNaseH_sire;name=RH;color=#fc4e2a
chr1	feature	polypeptide_conserved_region	20937954	20938617	.	+	.	ID=DOMAIN 794-1-0;Parent=TE_BASE 794;annot=Class_I::LTR::Ty3/gypsy::chromovirus::Tekay RT_del;name=RT;color=#feb24c
chr1	feature	polypeptide_conserved_region	20939412	20940444	.	+	.	ID=DOMAIN 794-2-0;Parent=TE_BASE 794;annot=Class_I::LTR::Ty3/gypsy::chromovirus::Tekay INT_del;name=INT;color=#b10026
chr1	feature	polypeptide_conserved_region	20943157	20943571	.	-	.	ID=DOMAIN 794-3-0;Parent=TE_BASE 794;annot=Class_I::LTR::Ty1/copia::SIRE GAG_sire;name=GAG;color=#225ea8
chr1	feature	primer_binding_site	20896137	20896155	.	.	.	ID=PBS 794;Parent=TE_BASE 794;name=ppt;color=#41ab5d
chr1	feature	long_terminal_repeat	20947319	20947550	.	.	.	ID=LTR LEFT 794-0;Parent=TE_BASE 794;name=ltr left;color=#f032e6
chr1	feature	long_terminal_repeat	20895872	20896105	.	.	.	ID=LTR RIGHT 794-0;Parent=TE_BASE 794;name=ltr right;color=#f032e6
chr1	feature	nested_repeat	9750112	9822444	.	.	.	ID=TE_BASE 801;name=TE_BASE 801;annot=Class_I::LTR::Ty1/copia::Ivana;color=#a9a9a9
chr1	feature	repeat_fragment	9750112	9752005	.	.	.	ID=TE 801-0;Parent=TE_BASE 801;name=TE 801;color=#a9a9a9
chr1	feature	repeat_fragment	9800461	9804660	.	.	.	ID=TE 801-1;Parent=TE_BASE 801;name=TE 801;color=#a9a9a9
chr1	feature	repeat_fragment	9817700	9822444	.	.	.	ID=TE 801-2;Parent=TE_BASE 801;name=TE 801;color=#a9a9a9
chr1	feature	polypeptide_conserved_region	9801888	9802089	.	-	.	ID=DOMAIN 801-0-0;Parent=TE_BASE 801;annot=Class_I::LTR::Ty1/copia::SIRE RNaseH_sire;name=RH;color=#fc4e2a
chr1	feature	polypeptide_conserved_region	9802403	9802946	.	-	.	ID=DOMAIN 801-1-0;Parent=TE_BASE 801;annot=Class_I::LTR::Ty1/copia::Ivana RT_oryco;name=RT;color=#feb24c
chr1	feature	primer_binding_site	9751067	9751087	.	.	.	ID=PBS 801;Parent=TE_BASE 801;name=ppt;color=#41ab5d
chr1	feature	RR_tract	9821453	9821467	.	.	.	ID=PPT 801;Parent=TE_BASE 801;name=pbs;color=#c7e9c0
chr1	feature	long_terminal_repeat	9821511	9822444	.	.	.	ID=LTR LEFT 801-0;Parent=TE_BASE 801;name=ltr left;color=#f032e6
chr1	feature	long_terminal_repeat	9750112	9751043	.	.	.	ID=LTR RIGHT 801-0;Parent=TE_BASE 801;name=ltr right;color=#f032e6
chr1	feature	nested_repeat	22426518	22507698	.	.	.	ID=TE_BASE 803;name=TE_BASE 803;annot=Class_I::LTR::Ty3/gypsy::chromovirus::Tekay;color=#a9a9a9
chr1	feature	repeat_fragment	22426518	22426939	.	.	.	ID=TE 803-0;Parent=TE_BASE 803;name=TE 803;color=#a9a9a9
chr1	feature	repeat_fragment	22465185	22470855	.	.	.	ID=TE 803-1;Parent=TE_BASE 803;name=TE 803;color=#a9a9a9
chr1	feature	repeat_fragment	22478572	22479879	.	.	.	ID=TE 803-2;Parent=TE_BASE 803;name=TE 803;color=#a9a9a9
chr1	feature	repeat_fragment	22496000	22507698	.	.	.	ID=TE 803-3;Parent=TE_BASE 803;name=TE 803;color=#a9a9a9
chr1	feature	polypeptide_conserved_region	22466270	22466549	.	-	.	ID=DOMAIN 803-0-0;Parent=TE_BASE 803;annot=Class_I::LTR::Ty3/gypsy::non-chromovirus::OTA::Athila AP_athila;name=PROT;color=#ffeda0
chr1	feature	polypeptide_conserved_region	22503180	22503843	.	+	.	ID=DOMAIN 803-1-0;Parent=TE_BASE 803;annot=Class_I::LTR::Ty3/gypsy::chromovirus::Tekay RT_del;name=RT;color=#feb24c
chr1	feature	primer_binding_site	22426867	22426884	.	.	.	ID=PBS 803;Parent=TE_BASE 803;name=ppt;color=#41ab5d
chr1	feature	RR_tract	22507291	22507305	.	.	.	ID=PPT 803;Parent=TE_BASE 803;name=pbs;color=#c7e9c0
chr1	feature	long_terminal_repeat	22507383	22507698	.	.	.	ID=LTR LEFT 803-0;Parent=TE_BASE 803;name=ltr left;color=#f032e6
chr1	feature	long_terminal_repeat	22426518	22426839	.	.	.	ID=LTR RIGHT 803-0;Parent=TE_BASE 803;name=ltr right;color=#f032e6
chr1	feature	nested_repeat	20046146	20073465	.	.	.	ID=TE_BASE 807;name=TE_BASE 807;annot=Class_I::LTR::Ty3/gypsy::chromovirus::Tekay;color=#a9a9a9
chr1	feature	repeat_fragment	20046146	20046318	.	.	.	ID=TE 807-0;Parent=TE_BASE 807;name=TE 807;color=#a9a9a9
chr1	feature	repeat_fragment	20053702	20053931	.	.	.	ID=TE 807-1;Parent=TE_BASE 807;name=TE 807;color=#a9a9a9
chr1	feature	repeat_fragment	20057955	20073465	.	.	.	ID=TE 807-2;Parent=TE_BASE 807;name=TE 807;color=#a9a9a9
chr1	feature	polypeptide_conserved_region	20060641	20060992	.	+	.	ID=DOMAIN 807-0-0;Parent=TE_BASE 807;annot=Class_I::LTR::Ty3/gypsy::chromovirus::Tekay RNaseH_del;name=RH;color=#fc4e2a
chr1	feature	long_terminal_repeat	20073290	20073465	.	.	.	ID=LTR RIGHT 807-0;Parent=TE_BASE 807;name=ltr right;color=#f032e6
chr1	feature	long_terminal_repeat	20046146	20046318	.	.	.	ID=LTR LEFT 807-0;Parent=TE_BASE 807;name=ltr left;color=#f032e6
chr1	feature	long_terminal_repeat	20053702	20053709	.	.	.	ID=LTR LEFT 807-1;Parent=TE_BASE 807;name=ltr left;color=#f032e6
chr1	feature	target_site_duplication	20046141	20046145	.	.	.	ID=TSR LEFT 807;Parent=TE_BASE 807;name=tsr left;color=#333333
chr1	feature	target_site_duplication	20073466	20073470	.	.	.	ID=TSR RIGHT 807;Parent=TE_BASE 807;name=tsr right;color=#333333
##gff-version 3
##sequence-region chr2 1 45729672
chr2	feature	nested_repeat	45526891	45535654	.	.	.	ID=TE_BASE 0;name=TE_BASE 0;annot=Class_I::LTR::Ty3/gypsy::chromovirus::Tekay;color=#a9a9a9
chr2	feature	repeat_fragment	45526891	45535654	.	.	.	ID=TE 0-0;Parent=TE_BASE 0;name=TE 0;color=#a9a9a9
chr2	feature	polypeptide_conserved_region	45529109	45530138	.	-	.	ID=DOMAIN 0-0-0;Parent=TE_BASE 0;annot=Class_I::LTR::Ty3/gypsy::chromovirus::Tekay INT_del;name=INT;color=#b10026
chr2	feature	polypeptide_conserved_region	45533281	45533632	.	-	.	ID=DOMAIN 0-1-0;Parent=TE_BASE 0;annot=Class_I::LTR::Ty3/gypsy::chromovirus::Tekay RNaseH_del;name=RH;color=#fc4e2a
chr2	feature	polypeptide_conserved_region	45534362	45534629	.	-	.	ID=DOMAIN 0-2-0;Parent=TE_BASE 0;annot=Class_I::LTR::Ty3/gypsy::chromovirus::Tekay RT_del;name=RT;color=#feb24c
chr2	feature	polypeptide_conserved_region	45534632	45534914	.	-	.	ID=DOMAIN 0-3-0;Parent=TE_BASE 0;annot=Class_I::LTR::Ty3/gypsy::chromovirus::Tekay GAG_del;name=GAG;color=#225ea8
chr2	feature	long_terminal_repeat	45535361	45535654	.	.	.	ID=LTR LEFT 0-0;Parent=TE_BASE 0;name=ltr left;color=#f032e6
chr2	feature	long_terminal_repeat	45526891	45527184	.	.	.	ID=LTR RIGHT 0-0;Parent=TE_BASE 0;name=ltr right;color=#f032e6
chr2	feature	nested_repeat	45506921	45512168	.	.	.	ID=TE_BASE 1;name=TE_BASE 1;annot=Class_I::LTR::Ty3/gypsy::chromovirus::Reina;color=#a9a9a9
chr2	feature	repeat_fragment	45506921	45512168	.	.	.	ID=TE 1-0;Parent=TE_BASE 1;name=TE 1;color=#a9a9a9
chr2	feature	polypeptide_conserved_region	45507595	45508012	.	+	.	ID=DOMAIN 1-0-0;Parent=TE_BASE 1;annot=Class_I::LTR::Ty3/gypsy::chromovirus::Reina GAG_reina;name=GAG;color=#225ea8
chr2	feature	polypeptide_conserved_region	45508486	45508714	.	+	.	ID=DOMAIN 1-1-0;Parent=TE_BASE 1;annot=Class_I::LTR::Ty3/gypsy::chromovirus::Reina AP_reina;name=PROT;color=#ffeda0
chr2	feature	polypeptide_conserved_region	45509119	45509794	.	+	.	ID=DOMAIN 1-2-0;Parent=TE_BASE 1;annot=Class_I::LTR::Ty3/gypsy::chromovirus::Reina RT_reina;name=RT;color=#feb24c
chr2	feature	polypeptide_conserved_region	45509932	45510277	.	+	.	ID=DOMAIN 1-3-0;Parent=TE_BASE 1;annot=Class_I::LTR::Ty3/gypsy::chromovirus::Reina RNaseH_reina;name=RH;color=#fc4e2a
chr2	feature	polypeptide_conserved_region	45510511	45511543	.	+	.	ID=DOMAIN 1-4-0;Parent=TE_BASE 1;annot=Class_I::LTR::Ty3/gypsy::chromovirus::Reina INT_reina;name=INT;color=#b10026
chr2	feature	RR_tract	45511752	45511766	.	.	.	ID=PPT 1;Parent=TE_BASE 1;name=ppt;color=#41ab5d
chr2	feature	long_terminal_repeat	45511766	45512168	.	.	.	ID=LTR RIGHT 1-0;Parent=TE_BASE 1;name=ltr right;color=#f032e6
chr2	feature	long_terminal_repeat	45506921	45507323	.	.	.	ID=LTR LEFT 1-0;Parent=TE_BASE 1;name=ltr left;color=#f032e6
chr2	feature	target_site_duplication	45506916	45506920	.	.	.	ID=TSR LEFT 1;Parent=TE_BASE 1;name=tsr left;color=#333333
chr2	feature	target_site_duplication	45512169	45512173	.	.	.	ID=TSR RIGHT 1;Parent=TE_BASE 1;name=tsr right;color=#333333
chr2	feature	nested_repeat	45497597	45505465	.	.	.	ID=TE_BASE 2;name=TE_BASE 2;annot=Class_I::LTR::Ty1/copia::Ivana;color=#a9a9a9
chr2	feature	repeat_fragment	45497597	45505465	.	.	.	ID=TE 2-0;Parent=TE_BASE 2;name=TE 2;color=#a9a9a9
chr2	feature	polypeptide_conserved_region	45501810	45501993	.	-	.	ID=DOMAIN 2-0-0;Parent=TE_BASE 2;annot=Class_I::LTR::Ty1/copia::Ivana RT_oryco;name=RT;color=#feb24c
chr2	feature	polypeptide_conserved_region	45502562	45503216	.	-	.	ID=DOMAIN 2-1-0;Parent=TE_BASE 2;annot=Class_I::LTR::Ty1/copia::Ivana INT_oryco;name=INT;color=#b10026
chr2	feature	polypeptide_conserved_region	45503369	45503612	.	-	.	ID=DOMAIN 2-2-0;Parent=TE_BASE 2;annot=Class_I::LTR::Ty1/copia::Ivana AP_oryco;name=PROT;color=#ffeda0
chr2	feature	polypeptide_conserved_region	45503985	45504552	.	-	.	ID=DOMAIN 2-3-0;Parent=TE_BASE 2;annot=Class_I::LTR::Ty1/copia::Ivana GAG_oryco;name=GAG;color=#225ea8
chr2	feature	long_terminal_repeat	45505338	45505465	.	.	.	ID=LTR LEFT 2-0;Parent=TE_BASE 2;name=ltr left;color=#f032e6
chr2	feature	long_terminal_repeat	45497597	45497724	.	.	.	ID=LTR RIGHT 2-0;Parent=TE_BASE 2;name=ltr right;color=#f032e6
chr2	feature	nested_repeat	45485646	45497082	.	.	.	ID=TE_BASE 3;name=TE_BASE 3;annot=Class_I::LTR::Ty1/copia::Ivana;color=#a9a9a9
chr2	feature	repeat_fragment	45485646	45497082	.	.	.	ID=TE 3-0;Parent=TE_BASE 3;name=TE 3;color=#a9a9a9
chr2	feature	polypeptide_conserved_region	45486207	45486486	.	-	.	ID=DOMAIN 3-0-0;Parent=TE_BASE 3;annot=Class_I::LTR::Ty1/copia::Ivana RNaseH_oryco;name=RH;color=#fc4e2a
chr2	feature	polypeptide_conserved_region	45486774	45487170	.	-	.	ID=DOMAIN 3-1-0;Parent=TE_BASE 3;annot=Class_I::LTR::Ty1/copia::Ivana RT_oryco;name=RT;color=#feb24c
chr2	feature	polypeptide_conserved_region	45494820	45495474	.	-	.	ID=DOMAIN 3-2-0;Parent=TE_BASE 3;annot=Class_I::LTR::Ty1/copia::Ivana INT_oryco;name=INT;color=#b10026
chr2	feature	polypeptide_conserved_region	45495627	45495870	.	-	.	ID=DOMAIN 3-3-0;Parent=TE_BASE 3;annot=Class_I::LTR::Ty1/copia::Ivana AP_oryco;name=PROT;color=#ffeda0
chr2	feature	polypeptide_conserved_region	45496243	45496810	.	-	.	ID=DOMAIN 3-4-0;Parent=TE_BASE 3;annot=Class_I::LTR::Ty1/copia::Ivana GAG_oryco;name=GAG;color=#225ea8
chr2	feature	long_terminal_repeat	45496910	45497082	.	.	.	ID=LTR LEFT 3-0;Parent=TE_BASE 3;name=ltr left;color=#f032e6
chr2	feature	long_terminal_repeat	45485646	45485816	.	.	.	ID=LTR RIGHT 3-0;Parent=TE_BASE 3;name=ltr right;color=#f032e6
chr2	feature	target_site_duplication	45485642	45485645	.	.	.	ID=TSR RIGHT 3;Parent=TE_BASE 3;name=tsr right;color=#333333
chr2	feature	target_site_duplication	45497083	45497086	.	.	.	ID=TSR LEFT 3;Parent=TE_BASE 3;name=tsr left;color=#333333
chr2	feature	nested_repeat	45341302	45345871	.	.	.	ID=TE_BASE 5;name=TE_BASE 5;annot=Class_I::LTR::Ty1/copia::Ivana;color=#a9a9a9
chr2	feature	repeat_fragment	45341302	45345871	.	.	.	ID=TE 5-0;Parent=TE_BASE 5;name=TE 5;color=#a9a9a9
chr2	feature	polypeptide_conserved_region	45341942	45342407	.	+	.	ID=DOMAIN 5-0-0;Parent=TE_BASE 5;annot=Class_I::LTR::Ty1/copia::Ivana GAG_oryco;name=GAG;color=#225ea8
chr2	feature	polypeptide_conserved_region	45342515	45342758	.	+	.	ID=DOMAIN 5-1-0;Parent=TE_BASE 5;annot=Class_I::LTR::Ty1/copia::Ivana AP_oryco;name=PROT;color=#ffeda0
chr2	feature	polypeptide_conserved_region	45342917	45343571	.	+	.	ID=DOMAIN 5-2-0;Parent=TE_BASE 5;annot=Class_I::LTR::Ty1/copia::Ivana INT_oryco;name=INT;color=#b10026
chr2	feature	polypeptide_conserved_region	45344307	45344853	.	+	.	ID=DOMAIN 5-3-0;Parent=TE_BASE 5;annot=Class_I::LTR::Ty1/copia::Ivana RT_oryco;name=RT;color=#feb24c
chr2	feature	polypeptide_conserved_region	45345141	45345543	.	+	.	ID=DOMAIN 5-4-0;Parent=TE_BASE 5;annot=Class_I::LTR::Ty1/copia::Ivana RNaseH_oryco;name=RH;color=#fc4e2a
chr2	feature	RR_tract	45345638	45345652	.	.	.	ID=PPT 5;Parent=TE_BASE 5;name=ppt;color=#41ab5d
chr2	feature	long_terminal_repeat	45345653	45345871	.	.	.	ID=LTR RIGHT 5-0;Parent=TE_BASE 5;name=ltr right;color=#f032e6
chr2	feature	long_terminal_repeat	45341302	45341519	.	.	.	ID=LTR LEFT 5-0;Parent=TE_BASE 5;name=ltr left;color=#f032e6
chr2	feature	nested_repeat	45336203	45338928	.	.	.	ID=TE_BASE 6;name=TE_BASE 6;annot=Class_I::LTR::Ty1/copia::Ivana;color=#a9a9a9
chr2	feature	repeat_fragment	45336203	45338928	.	.	.	ID=TE 6-0;Parent=TE_BASE 6;name=TE 6;color=#a9a9a9
chr2	feature	polypeptide_conserved_region	45336782	45337355	.	+	.	ID=DOMAIN 6-0-0;Parent=TE_BASE 6;annot=Class_I::LTR::Ty1/copia::Ivana GAG_oryco;name=GAG;color=#225ea8
chr2	feature	polypeptide_conserved_region	45337679	45337925	.	+	.	ID=DOMAIN 6-1-0;Parent=TE_BASE 6;annot=Class_I::LTR::Ty1/copia::Ivana AP_oryco;name=PROT;color=#ffeda0
chr2	feature	RR_tract	45338500	45338514	.	.	.	ID=PPT 6;Parent=TE_BASE 6;name=ppt;color=#41ab5d
chr2	feature	long_terminal_repeat	45338514	45338928	.	.	.	ID=LTR RIGHT 6-0;Parent=TE_BASE 6;name=ltr right;color=#f032e6
chr2	feature	long_terminal_repeat	45336203	45336617	.	.	.	ID=LTR LEFT 6-0;Parent=TE_BASE 6;name=ltr left;color=#f032e6
chr2	feature	target_site_duplication	45336198	45336202	.	.	.	ID=TSR LEFT 6;Parent=TE_BASE 6;name=tsr left;color=#333333
chr2	feature	target_site_duplication	45338929	45338933	.	.	.	ID=TSR RIGHT 6;Parent=TE_BASE 6;name=tsr right;color=#333333
chr2	feature	nested_repeat	45173175	45193404	.	.	.	ID=TE_BASE 8;name=TE_BASE 8;annot=Class_I::LTR::Ty1/copia::Ivana;color=#a9a9a9
[truncated: 18,655 more rows]
