# Supplementary material for: What Can Long Terminal Repeats Tell Us About the Age of LTR Retrotransposons, Gene Conversion and Ectopic Recombination?
Source: Front Plant Sci. 2020 May 20;11:644. doi: 10.3389/fpls.2020.00644 (PMC7251063; doi:10.3389/fpls.2020.00644)
Supplement: Supplementary file 1 [file Data_Sheet_1.ZIP › allGFFs/Macu_all_protDom.gff]

##gff-version 3
##sequence-region chr10 1 33665772
chr10	feature	nested_repeat	32891793	32911973	.	.	.	ID=TE_BASE 5;name=TE_BASE 5;annot=Class_I::LTR::Ty1/copia::Ivana;color=#a9a9a9
chr10	feature	repeat_fragment	32891793	32911973	.	.	.	ID=TE 5-0;Parent=TE_BASE 5;name=TE 5;color=#a9a9a9
chr10	feature	polypeptide_conserved_region	32902051	32902615	.	+	.	ID=DOMAIN 5-0-0;Parent=TE_BASE 5;annot=Class_I::LTR::Ty3/gypsy::chromovirus::Galadriel GAG_galadriel;name=GAG;color=#225ea8
chr10	feature	polypeptide_conserved_region	32902894	32903146	.	+	.	ID=DOMAIN 5-1-0;Parent=TE_BASE 5;annot=Class_I::LTR::Ty3/gypsy::chromovirus::Galadriel AP_galadriel;name=PROT;color=#ffeda0
chr10	feature	polypeptide_conserved_region	32910223	32910727	.	+	.	ID=DOMAIN 5-2-0;Parent=TE_BASE 5;annot=Class_I::LTR::Ty1/copia::Ivana RT_oryco;name=RT;color=#feb24c
chr10	feature	polypeptide_conserved_region	32911130	32911313	.	+	.	ID=DOMAIN 5-3-0;Parent=TE_BASE 5;annot=Class_I::LTR::Ty1/copia::Ivana RNaseH_oryco;name=RH;color=#fc4e2a
chr10	feature	long_terminal_repeat	32911680	32911973	.	.	.	ID=LTR RIGHT 5-0;Parent=TE_BASE 5;name=ltr right;color=#f032e6
chr10	feature	long_terminal_repeat	32891793	32892094	.	.	.	ID=LTR LEFT 5-0;Parent=TE_BASE 5;name=ltr left;color=#f032e6
chr10	feature	nested_repeat	32729788	32742072	.	.	.	ID=TE_BASE 14;name=TE_BASE 14;annot=Class_I::LTR::Ty3/gypsy::chromovirus::Galadriel;color=#a9a9a9
chr10	feature	repeat_fragment	32729788	32742072	.	.	.	ID=TE 14-0;Parent=TE_BASE 14;name=TE 14;color=#a9a9a9
chr10	feature	polypeptide_conserved_region	32740540	32740729	.	-	.	ID=DOMAIN 14-0-0;Parent=TE_BASE 14;annot=Class_I::LTR::Ty3/gypsy::chromovirus::Galadriel CHR_galadriel_Monkey;name=CHD;color=#6a51a3
chr10	feature	polypeptide_conserved_region	32740789	32741293	.	-	.	ID=DOMAIN 14-1-0;Parent=TE_BASE 14;annot=Class_I::LTR::Ty3/gypsy::chromovirus::Galadriel INT_galadriel;name=INT;color=#b10026
chr10	feature	RR_tract	32741433	32741447	.	.	.	ID=PPT 14;Parent=TE_BASE 14;name=pbs;color=#c7e9c0
chr10	feature	long_terminal_repeat	32741504	32742072	.	.	.	ID=LTR LEFT 14-0;Parent=TE_BASE 14;name=ltr left;color=#f032e6
chr10	feature	long_terminal_repeat	32729788	32730487	.	.	.	ID=LTR RIGHT 14-0;Parent=TE_BASE 14;name=ltr right;color=#f032e6
chr10	feature	nested_repeat	31723452	31730694	.	.	.	ID=TE_BASE 21;name=TE_BASE 21;annot=Class_I::LTR::Ty1/copia::Ivana;color=#a9a9a9
chr10	feature	repeat_fragment	31723452	31730694	.	.	.	ID=TE 21-0;Parent=TE_BASE 21;name=TE 21;color=#a9a9a9
chr10	feature	polypeptide_conserved_region	31727838	31727952	.	-	.	ID=DOMAIN 21-0-0;Parent=TE_BASE 21;annot=Class_I::LTR::Ty1/copia::Ivana RT_oryco;name=RT;color=#feb24c
chr10	feature	polypeptide_conserved_region	31728539	31728896	.	-	.	ID=DOMAIN 21-1-0;Parent=TE_BASE 21;annot=Class_I::LTR::Ty1/copia::Ivana INT_oryco;name=INT;color=#b10026
chr10	feature	primer_binding_site	31723713	31723730	.	.	.	ID=PBS 21;Parent=TE_BASE 21;name=ppt;color=#41ab5d
chr10	feature	RR_tract	31730366	31730380	.	.	.	ID=PPT 21;Parent=TE_BASE 21;name=pbs;color=#c7e9c0
chr10	feature	long_terminal_repeat	31730430	31730694	.	.	.	ID=LTR LEFT 21-0;Parent=TE_BASE 21;name=ltr left;color=#f032e6
chr10	feature	long_terminal_repeat	31723452	31723711	.	.	.	ID=LTR RIGHT 21-0;Parent=TE_BASE 21;name=ltr right;color=#f032e6
chr10	feature	nested_repeat	31243465	31247108	.	.	.	ID=TE_BASE 25;name=TE_BASE 25;annot=Class_I::LTR::Ty1/copia::Tork;color=#a9a9a9
chr10	feature	repeat_fragment	31243465	31247108	.	.	.	ID=TE 25-0;Parent=TE_BASE 25;name=TE 25;color=#a9a9a9
chr10	feature	polypeptide_conserved_region	31244882	31245344	.	-	.	ID=DOMAIN 25-0-0;Parent=TE_BASE 25;annot=Class_I::LTR::Ty1/copia::Tork INT_tork;name=INT;color=#b10026
chr10	feature	polypeptide_conserved_region	31245606	31245840	.	-	.	ID=DOMAIN 25-1-0;Parent=TE_BASE 25;annot=Class_I::LTR::Ty1/copia::Tork AP_tork;name=PROT;color=#ffeda0
chr10	feature	polypeptide_conserved_region	31245986	31246664	.	-	.	ID=DOMAIN 25-2-0;Parent=TE_BASE 25;annot=Class_I::LTR::Ty1/copia::Tork GAG_tork;name=GAG;color=#225ea8
chr10	feature	long_terminal_repeat	31247043	31247108	.	.	.	ID=LTR LEFT 25-0;Parent=TE_BASE 25;name=ltr left;color=#f032e6
chr10	feature	long_terminal_repeat	31243465	31243530	.	.	.	ID=LTR RIGHT 25-0;Parent=TE_BASE 25;name=ltr right;color=#f032e6
chr10	feature	nested_repeat	31072009	31085604	.	.	.	ID=TE_BASE 26;name=TE_BASE 26;annot=Class_I::LTR::Ty3/gypsy::non-chromovirus::OTA::Ogre/Tat::Retand;color=#a9a9a9
chr10	feature	repeat_fragment	31072009	31085604	.	.	.	ID=TE 26-0;Parent=TE_BASE 26;name=TE 26;color=#a9a9a9
chr10	feature	polypeptide_conserved_region	31073841	31074513	.	+	.	ID=DOMAIN 26-0-0;Parent=TE_BASE 26;annot=Class_I::LTR::Ty3/gypsy::non-chromovirus::OTA::Ogre/Tat::Retand RT_tat;name=RT;color=#feb24c
chr10	feature	polypeptide_conserved_region	31074732	31075011	.	+	.	ID=DOMAIN 26-1-0;Parent=TE_BASE 26;annot=Class_I::LTR::Ty3/gypsy::non-chromovirus::OTA::Ogre/Tat::Retand RNaseH_tat;name=RH;color=#fc4e2a
chr10	feature	polypeptide_conserved_region	31075059	31075422	.	+	.	ID=DOMAIN 26-2-0;Parent=TE_BASE 26;annot=Class_I::LTR::Ty3/gypsy::non-chromovirus::OTA::Ogre/Tat::Retand;name=aRH;color=#fc4e2a
chr10	feature	primer_binding_site	31072815	31072831	.	.	.	ID=PBS 26;Parent=TE_BASE 26;name=pbs;color=#c7e9c0
chr10	feature	RR_tract	31084805	31084819	.	.	.	ID=PPT 26;Parent=TE_BASE 26;name=ppt;color=#41ab5d
chr10	feature	long_terminal_repeat	31084874	31085604	.	.	.	ID=LTR RIGHT 26-0;Parent=TE_BASE 26;name=ltr right;color=#f032e6
chr10	feature	long_terminal_repeat	31072009	31072752	.	.	.	ID=LTR LEFT 26-0;Parent=TE_BASE 26;name=ltr left;color=#f032e6
chr10	feature	nested_repeat	28241843	28254583	.	.	.	ID=TE_BASE 64;name=TE_BASE 64;annot=Class_I::LTR::Ty1/copia::Ale;color=#a9a9a9
chr10	feature	repeat_fragment	28241843	28254583	.	.	.	ID=TE 64-0;Parent=TE_BASE 64;name=TE 64;color=#a9a9a9
chr10	feature	polypeptide_conserved_region	28246202	28246385	.	-	.	ID=DOMAIN 64-0-0;Parent=TE_BASE 64;annot=Class_I::LTR::Ty1/copia::Ale RNaseH_retrofit;name=RH;color=#fc4e2a
chr10	feature	polypeptide_conserved_region	28246798	28247515	.	-	.	ID=DOMAIN 64-1-0;Parent=TE_BASE 64;annot=Class_I::LTR::Ty1/copia::Ale RT_retrofit;name=RT;color=#feb24c
chr10	feature	polypeptide_conserved_region	28251658	28252306	.	+	.	ID=DOMAIN 64-2-0;Parent=TE_BASE 64;annot=Class_I::LTR::Ty1/copia::Tork INT_tork;name=INT;color=#b10026
chr10	feature	long_terminal_repeat	28253586	28254583	.	.	.	ID=LTR LEFT 64-0;Parent=TE_BASE 64;name=ltr left;color=#f032e6
chr10	feature	long_terminal_repeat	28241843	28242848	.	.	.	ID=LTR RIGHT 64-0;Parent=TE_BASE 64;name=ltr right;color=#f032e6
chr10	feature	nested_repeat	24247572	24252444	.	.	.	ID=TE_BASE 89;name=TE_BASE 89;annot=Class_I::LTR::Ty1/copia::Tork;color=#a9a9a9
chr10	feature	repeat_fragment	24247572	24252444	.	.	.	ID=TE 89-0;Parent=TE_BASE 89;name=TE 89;color=#a9a9a9
chr10	feature	polypeptide_conserved_region	24248242	24248641	.	-	.	ID=DOMAIN 89-0-0;Parent=TE_BASE 89;annot=Class_I::LTR::Ty1/copia::Tork RNaseH_tork;name=RH;color=#fc4e2a
chr10	feature	polypeptide_conserved_region	24248947	24249679	.	-	.	ID=DOMAIN 89-1-0;Parent=TE_BASE 89;annot=Class_I::LTR::Ty1/copia::Tork RT_tork;name=RT;color=#feb24c
chr10	feature	polypeptide_conserved_region	24250222	24250819	.	-	.	ID=DOMAIN 89-2-0;Parent=TE_BASE 89;annot=Class_I::LTR::Ty1/copia::Tork INT_tork;name=INT;color=#b10026
chr10	feature	polypeptide_conserved_region	24251188	24251791	.	-	.	ID=DOMAIN 89-3-0;Parent=TE_BASE 89;annot=Class_I::LTR::Ty1/copia::Tork GAG_tork;name=GAG;color=#225ea8
chr10	feature	long_terminal_repeat	24251861	24252444	.	.	.	ID=LTR LEFT 89-0;Parent=TE_BASE 89;name=ltr left;color=#f032e6
chr10	feature	long_terminal_repeat	24247572	24248137	.	.	.	ID=LTR RIGHT 89-0;Parent=TE_BASE 89;name=ltr right;color=#f032e6
chr10	feature	nested_repeat	23082651	23101425	.	.	.	ID=TE_BASE 102;name=TE_BASE 102;annot=Class_I::LTR::Ty1/copia::Ivana;color=#a9a9a9
chr10	feature	repeat_fragment	23082651	23101425	.	.	.	ID=TE 102-0;Parent=TE_BASE 102;name=TE 102;color=#a9a9a9
chr10	feature	polypeptide_conserved_region	23089435	23089975	.	-	.	ID=DOMAIN 102-0-0;Parent=TE_BASE 102;annot=Class_I::LTR::Ty1/copia::Ivana GAG_oryco;name=GAG;color=#225ea8
chr10	feature	polypeptide_conserved_region	23098816	23099230	.	+	.	ID=DOMAIN 102-1-0;Parent=TE_BASE 102;annot=Class_I::LTR::Ty1/copia::Ivana RT_oryco;name=RT;color=#feb24c
chr10	feature	polypeptide_conserved_region	23099816	23100152	.	+	.	ID=DOMAIN 102-2-0;Parent=TE_BASE 102;annot=Class_I::LTR::Ty1/copia::Ale RNaseH_retrofit;name=RH;color=#fc4e2a
chr10	feature	long_terminal_repeat	23101263	23101425	.	.	.	ID=LTR LEFT 102-0;Parent=TE_BASE 102;name=ltr left;color=#f032e6
chr10	feature	long_terminal_repeat	23082651	23082818	.	.	.	ID=LTR RIGHT 102-0;Parent=TE_BASE 102;name=ltr right;color=#f032e6
chr10	feature	nested_repeat	23066902	23082501	.	.	.	ID=TE_BASE 103;name=TE_BASE 103;annot=Class_I::LTR::Ty1/copia::Ivana;color=#a9a9a9
chr10	feature	repeat_fragment	23066902	23082501	.	.	.	ID=TE 103-0;Parent=TE_BASE 103;name=TE 103;color=#a9a9a9
chr10	feature	polypeptide_conserved_region	23073251	23073770	.	+	.	ID=DOMAIN 103-0-0;Parent=TE_BASE 103;annot=Class_I::LTR::Ty1/copia::Ivana INT_oryco;name=INT;color=#b10026
chr10	feature	polypeptide_conserved_region	23074428	23074710	.	+	.	ID=DOMAIN 103-1-0;Parent=TE_BASE 103;annot=Class_I::LTR::Ty1/copia::Ivana RT_oryco;name=RT;color=#feb24c
chr10	feature	polypeptide_conserved_region	23081509	23081893	.	+	.	ID=DOMAIN 103-2-0;Parent=TE_BASE 103;annot=Class_I::LTR::Ty1/copia::Ale RNaseH_retrofit;name=RH;color=#fc4e2a
chr10	feature	long_terminal_repeat	23082205	23082501	.	.	.	ID=LTR RIGHT 103-0;Parent=TE_BASE 103;name=ltr right;color=#f032e6
chr10	feature	long_terminal_repeat	23066902	23067249	.	.	.	ID=LTR LEFT 103-0;Parent=TE_BASE 103;name=ltr left;color=#f032e6
chr10	feature	nested_repeat	23015178	23019676	.	.	.	ID=TE_BASE 104;name=TE_BASE 104;annot=Class_I::LTR::Ty1/copia::Tork;color=#a9a9a9
chr10	feature	repeat_fragment	23015178	23019676	.	.	.	ID=TE 104-0;Parent=TE_BASE 104;name=TE 104;color=#a9a9a9
chr10	feature	polypeptide_conserved_region	23015326	23015521	.	+	.	ID=DOMAIN 104-0-0;Parent=TE_BASE 104;annot=Class_I::LTR::Ty1/copia::Tork AP_tork;name=PROT;color=#ffeda0
chr10	feature	polypeptide_conserved_region	23015662	23016307	.	+	.	ID=DOMAIN 104-1-0;Parent=TE_BASE 104;annot=Class_I::LTR::Ty1/copia::Tork INT_tork;name=INT;color=#b10026
chr10	feature	long_terminal_repeat	23019636	23019676	.	.	.	ID=LTR RIGHT 104-0;Parent=TE_BASE 104;name=ltr right;color=#f032e6
chr10	feature	long_terminal_repeat	23015178	23015218	.	.	.	ID=LTR LEFT 104-0;Parent=TE_BASE 104;name=ltr left;color=#f032e6
chr10	feature	nested_repeat	22065406	22076529	.	.	.	ID=TE_BASE 113;name=TE_BASE 113;annot=Class_I::LTR::Ty1/copia::Tork;color=#a9a9a9
chr10	feature	repeat_fragment	22065406	22076529	.	.	.	ID=TE 113-0;Parent=TE_BASE 113;name=TE 113;color=#a9a9a9
chr10	feature	polypeptide_conserved_region	22071828	22072065	.	+	.	ID=DOMAIN 113-0-0;Parent=TE_BASE 113;annot=Class_I::LTR::Ty1/copia::Tork GAG_tork;name=GAG;color=#225ea8
chr10	feature	polypeptide_conserved_region	22072509	22072758	.	+	.	ID=DOMAIN 113-1-0;Parent=TE_BASE 113;annot=Class_I::LTR::Ty1/copia::Tork AP_tork;name=PROT;color=#ffeda0
chr10	feature	polypeptide_conserved_region	22072899	22073466	.	+	.	ID=DOMAIN 113-2-0;Parent=TE_BASE 113;annot=Class_I::LTR::Ty1/copia::Tork INT_tork;name=INT;color=#b10026
chr10	feature	primer_binding_site	22065550	22065573	.	.	.	ID=PBS 113;Parent=TE_BASE 113;name=pbs;color=#c7e9c0
chr10	feature	RR_tract	22076383	22076397	.	.	.	ID=PPT 113;Parent=TE_BASE 113;name=ppt;color=#41ab5d
chr10	feature	long_terminal_repeat	22076413	22076529	.	.	.	ID=LTR RIGHT 113-0;Parent=TE_BASE 113;name=ltr right;color=#f032e6
chr10	feature	long_terminal_repeat	22065406	22065522	.	.	.	ID=LTR LEFT 113-0;Parent=TE_BASE 113;name=ltr left;color=#f032e6
chr10	feature	nested_repeat	21544305	21551210	.	.	.	ID=TE_BASE 118;name=TE_BASE 118;annot=Class_I::LTR::Ty3/gypsy::chromovirus::Tekay;color=#a9a9a9
chr10	feature	repeat_fragment	21544305	21551210	.	.	.	ID=TE 118-0;Parent=TE_BASE 118;name=TE 118;color=#a9a9a9
chr10	feature	polypeptide_conserved_region	21545338	21545935	.	-	.	ID=DOMAIN 118-0-0;Parent=TE_BASE 118;annot=Class_I::LTR::Ty3/gypsy::chromovirus::Tekay INT_del;name=INT;color=#b10026
chr10	feature	polypeptide_conserved_region	21546671	21547022	.	-	.	ID=DOMAIN 118-1-0;Parent=TE_BASE 118;annot=Class_I::LTR::Ty3/gypsy::chromovirus::Tekay RNaseH_del;name=RH;color=#fc4e2a
chr10	feature	polypeptide_conserved_region	21547156	21547828	.	-	.	ID=DOMAIN 118-2-0;Parent=TE_BASE 118;annot=Class_I::LTR::Ty3/gypsy::chromovirus::Tekay RT_del;name=RT;color=#feb24c
chr10	feature	polypeptide_conserved_region	21548605	21549331	.	-	.	ID=DOMAIN 118-3-0;Parent=TE_BASE 118;annot=Class_I::LTR::Ty3/gypsy::chromovirus::Tekay GAG_del;name=GAG;color=#225ea8
chr10	feature	primer_binding_site	21545087	21545104	.	.	.	ID=PBS 118;Parent=TE_BASE 118;name=ppt;color=#41ab5d
chr10	feature	RR_tract	21550379	21550393	.	.	.	ID=PPT 118;Parent=TE_BASE 118;name=pbs;color=#c7e9c0
chr10	feature	long_terminal_repeat	21550456	21551210	.	.	.	ID=LTR LEFT 118-0;Parent=TE_BASE 118;name=ltr left;color=#f032e6
chr10	feature	long_terminal_repeat	21544305	21545080	.	.	.	ID=LTR RIGHT 118-0;Parent=TE_BASE 118;name=ltr right;color=#f032e6
chr10	feature	nested_repeat	20379239	20399338	.	.	.	ID=TE_BASE 122;name=TE_BASE 122;annot=Class_I::LTR::Ty1/copia::SIRE;color=#a9a9a9
chr10	feature	repeat_fragment	20379239	20399338	.	.	.	ID=TE 122-0;Parent=TE_BASE 122;name=TE 122;color=#a9a9a9
chr10	feature	polypeptide_conserved_region	20390704	20391085	.	+	.	ID=DOMAIN 122-0-0;Parent=TE_BASE 122;annot=Class_I::LTR::Ty1/copia::SIRE GAG_sire;name=GAG;color=#225ea8
chr10	feature	RR_tract	20399211	20399225	.	.	.	ID=PPT 122;Parent=TE_BASE 122;name=ppt;color=#41ab5d
chr10	feature	long_terminal_repeat	20399270	20399338	.	.	.	ID=LTR RIGHT 122-0;Parent=TE_BASE 122;name=ltr right;color=#f032e6
chr10	feature	long_terminal_repeat	20379239	20379308	.	.	.	ID=LTR LEFT 122-0;Parent=TE_BASE 122;name=ltr left;color=#f032e6
chr10	feature	nested_repeat	20364033	20370898	.	.	.	ID=TE_BASE 123;name=TE_BASE 123;annot=Class_I::LTR::Ty1/copia::SIRE;color=#a9a9a9
chr10	feature	repeat_fragment	20364033	20370898	.	.	.	ID=TE 123-0;Parent=TE_BASE 123;name=TE 123;color=#a9a9a9
chr10	feature	polypeptide_conserved_region	20366347	20366947	.	+	.	ID=DOMAIN 123-0-0;Parent=TE_BASE 123;annot=Class_I::LTR::Ty1/copia::Alesia GAG_retrofit;name=GAG;color=#225ea8
chr10	feature	polypeptide_conserved_region	20367703	20367955	.	+	.	ID=DOMAIN 123-1-0;Parent=TE_BASE 123;annot=Class_I::LTR::Ty1/copia::Ale INT_retrofit;name=INT;color=#b10026
chr10	feature	polypeptide_conserved_region	20368088	20368742	.	+	.	ID=DOMAIN 123-2-0;Parent=TE_BASE 123;annot=Class_I::LTR::Ty1/copia::SIRE RT_sire;name=RT;color=#feb24c
chr10	feature	polypeptide_conserved_region	20370254	20370647	.	+	.	ID=DOMAIN 123-3-0;Parent=TE_BASE 123;annot=Class_I::LTR::Ty1/copia::Ale RNaseH_retrofit;name=RH;color=#fc4e2a
chr10	feature	long_terminal_repeat	20370726	20370898	.	.	.	ID=LTR RIGHT 123-0;Parent=TE_BASE 123;name=ltr right;color=#f032e6
chr10	feature	long_terminal_repeat	20364033	20364205	.	.	.	ID=LTR LEFT 123-0;Parent=TE_BASE 123;name=ltr left;color=#f032e6
chr10	feature	target_site_duplication	20364028	20364032	.	.	.	ID=TSR LEFT 123;Parent=TE_BASE 123;name=tsr left;color=#333333
chr10	feature	target_site_duplication	20370899	20370903	.	.	.	ID=TSR RIGHT 123;Parent=TE_BASE 123;name=tsr right;color=#333333
chr10	feature	nested_repeat	20274247	20279556	.	.	.	ID=TE_BASE 125;name=TE_BASE 125;annot=Class_I::LTR::Ty1/copia::Ivana;color=#a9a9a9
chr10	feature	repeat_fragment	20274247	20279556	.	.	.	ID=TE 125-0;Parent=TE_BASE 125;name=TE 125;color=#a9a9a9
chr10	feature	polypeptide_conserved_region	20275279	20275492	.	-	.	ID=DOMAIN 125-0-0;Parent=TE_BASE 125;annot=Class_I::LTR::Ty1/copia::Tork RNaseH_tork;name=RH;color=#fc4e2a
chr10	feature	polypeptide_conserved_region	20276412	20276880	.	-	.	ID=DOMAIN 125-1-0;Parent=TE_BASE 125;annot=Class_I::LTR::Ty1/copia::Ivana INT_oryco;name=INT;color=#b10026
chr10	feature	RR_tract	20279029	20279043	.	.	.	ID=PPT 125;Parent=TE_BASE 125;name=pbs;color=#c7e9c0
chr10	feature	long_terminal_repeat	20279060	20279556	.	.	.	ID=LTR LEFT 125-0;Parent=TE_BASE 125;name=ltr left;color=#f032e6
chr10	feature	long_terminal_repeat	20274247	20274753	.	.	.	ID=LTR RIGHT 125-0;Parent=TE_BASE 125;name=ltr right;color=#f032e6
chr10	feature	nested_repeat	20119165	20122754	.	.	.	ID=TE_BASE 127;name=TE_BASE 127;annot=Class_I::LTR::Ty1/copia::Tork;color=#a9a9a9
chr10	feature	repeat_fragment	20119165	20122754	.	.	.	ID=TE 127-0;Parent=TE_BASE 127;name=TE 127;color=#a9a9a9
chr10	feature	polypeptide_conserved_region	20120389	20121013	.	-	.	ID=DOMAIN 127-0-0;Parent=TE_BASE 127;annot=Class_I::LTR::Ty1/copia::Tork INT_tork;name=INT;color=#b10026
chr10	feature	polypeptide_conserved_region	20121206	20121440	.	-	.	ID=DOMAIN 127-1-0;Parent=TE_BASE 127;annot=Class_I::LTR::Ty1/copia::Tork AP_tork;name=PROT;color=#ffeda0
chr10	feature	polypeptide_conserved_region	20121587	20122157	.	-	.	ID=DOMAIN 127-2-0;Parent=TE_BASE 127;annot=Class_I::LTR::Ty1/copia::Tork GAG_tork;name=GAG;color=#225ea8
chr10	feature	long_terminal_repeat	20122343	20122754	.	.	.	ID=LTR LEFT 127-0;Parent=TE_BASE 127;name=ltr left;color=#f032e6
chr10	feature	long_terminal_repeat	20119165	20119561	.	.	.	ID=LTR RIGHT 127-0;Parent=TE_BASE 127;name=ltr right;color=#f032e6
chr10	feature	target_site_duplication	20119160	20119164	.	.	.	ID=TSR RIGHT 127;Parent=TE_BASE 127;name=tsr right;color=#333333
chr10	feature	target_site_duplication	20122755	20122759	.	.	.	ID=TSR LEFT 127;Parent=TE_BASE 127;name=tsr left;color=#333333
chr10	feature	nested_repeat	20073474	20099001	.	.	.	ID=TE_BASE 128;name=TE_BASE 128;annot=Class_I::LTR::Ty1/copia::Tork;color=#a9a9a9
chr10	feature	repeat_fragment	20073474	20099001	.	.	.	ID=TE 128-0;Parent=TE_BASE 128;name=TE 128;color=#a9a9a9
chr10	feature	polypeptide_conserved_region	20098369	20098729	.	-	.	ID=DOMAIN 128-0-0;Parent=TE_BASE 128;annot=Class_I::LTR::Ty1/copia::Tork RT_tork;name=RT;color=#feb24c
chr10	feature	primer_binding_site	20098662	20098680	.	.	.	ID=PBS 128;Parent=TE_BASE 128;name=ppt;color=#41ab5d
chr10	feature	long_terminal_repeat	20098740	20099001	.	.	.	ID=LTR LEFT 128-0;Parent=TE_BASE 128;name=ltr left;color=#f032e6
chr10	feature	long_terminal_repeat	20073474	20073735	.	.	.	ID=LTR RIGHT 128-0;Parent=TE_BASE 128;name=ltr right;color=#f032e6
chr10	feature	nested_repeat	20007957	20014511	.	.	.	ID=TE_BASE 131;name=TE_BASE 131;annot=Class_I::LTR::Ty1/copia::Tork;color=#a9a9a9
chr10	feature	repeat_fragment	20007957	20014511	.	.	.	ID=TE 131-0;Parent=TE_BASE 131;name=TE 131;color=#a9a9a9
chr10	feature	polypeptide_conserved_region	20011504	20011810	.	+	.	ID=DOMAIN 131-0-0;Parent=TE_BASE 131;annot=Class_I::LTR::Ty1/copia::Ivana INT_oryco;name=INT;color=#b10026
chr10	feature	polypeptide_conserved_region	20012269	20012989	.	+	.	ID=DOMAIN 131-1-0;Parent=TE_BASE 131;annot=Class_I::LTR::Ty1/copia::Tork RT_tork;name=RT;color=#feb24c
chr10	feature	primer_binding_site	20008662	20008681	.	.	.	ID=PBS 131;Parent=TE_BASE 131;name=pbs;color=#c7e9c0
chr10	feature	RR_tract	20013776	20013790	.	.	.	ID=PPT 131;Parent=TE_BASE 131;name=ppt;color=#41ab5d
chr10	feature	long_terminal_repeat	20013810	20014511	.	.	.	ID=LTR RIGHT 131-0;Parent=TE_BASE 131;name=ltr right;color=#f032e6
chr10	feature	long_terminal_repeat	20007957	20008658	.	.	.	ID=LTR LEFT 131-0;Parent=TE_BASE 131;name=ltr left;color=#f032e6
chr10	feature	nested_repeat	19989715	19992960	.	.	.	ID=TE_BASE 132;name=TE_BASE 132;annot=Class_I::LTR::Ty3/gypsy::chromovirus::Galadriel;color=#a9a9a9
chr10	feature	repeat_fragment	19989715	19992960	.	.	.	ID=TE 132-0;Parent=TE_BASE 132;name=TE 132;color=#a9a9a9
chr10	feature	polypeptide_conserved_region	19990460	19990649	.	-	.	ID=DOMAIN 132-0-0;Parent=TE_BASE 132;annot=Class_I::LTR::Ty3/gypsy::chromovirus::Galadriel CHR_galadriel_Monkey;name=CHD;color=#6a51a3
chr10	feature	polypeptide_conserved_region	19990709	19991498	.	-	.	ID=DOMAIN 132-1-0;Parent=TE_BASE 132;annot=Class_I::LTR::Ty3/gypsy::chromovirus::Galadriel INT_galadriel;name=INT;color=#b10026
chr10	feature	polypeptide_conserved_region	19991824	19992196	.	-	.	ID=DOMAIN 132-2-0;Parent=TE_BASE 132;annot=Class_I::LTR::Ty3/gypsy::chromovirus::Galadriel GAG_galadriel;name=GAG;color=#225ea8
chr10	feature	long_terminal_repeat	19992859	19992960	.	.	.	ID=LTR LEFT 132-0;Parent=TE_BASE 132;name=ltr left;color=#f032e6
chr10	feature	long_terminal_repeat	19989715	19989826	.	.	.	ID=LTR RIGHT 132-0;Parent=TE_BASE 132;name=ltr right;color=#f032e6
chr10	feature	nested_repeat	19944985	19985297	.	.	.	ID=TE_BASE 133;name=TE_BASE 133;annot=Class_I::LTR::Ty1/copia::Ivana;color=#a9a9a9
chr10	feature	repeat_fragment	19944985	19985297	.	.	.	ID=TE 133-0;Parent=TE_BASE 133;name=TE 133;color=#a9a9a9
chr10	feature	polypeptide_conserved_region	19948377	19948926	.	+	.	ID=DOMAIN 133-0-0;Parent=TE_BASE 133;annot=Class_I::LTR::Ty1/copia::Ivana GAG_oryco;name=GAG;color=#225ea8
chr10	feature	polypeptide_conserved_region	19949684	19950059	.	+	.	ID=DOMAIN 133-1-0;Parent=TE_BASE 133;annot=Class_I::LTR::Ty1/copia::Ivana INT_oryco;name=INT;color=#b10026
chr10	feature	polypeptide_conserved_region	19950587	19951094	.	+	.	ID=DOMAIN 133-2-0;Parent=TE_BASE 133;annot=Class_I::LTR::Ty1/copia::Ivana RT_oryco;name=RT;color=#feb24c
chr10	feature	polypeptide_conserved_region	19951560	19951959	.	+	.	ID=DOMAIN 133-3-0;Parent=TE_BASE 133;annot=Class_I::LTR::Ty1/copia::Ivana RNaseH_oryco;name=RH;color=#fc4e2a
chr10	feature	primer_binding_site	19945061	19945080	.	.	.	ID=PBS 133;Parent=TE_BASE 133;name=pbs;color=#c7e9c0
chr10	feature	long_terminal_repeat	19985228	19985297	.	.	.	ID=LTR RIGHT 133-0;Parent=TE_BASE 133;name=ltr right;color=#f032e6
chr10	feature	long_terminal_repeat	19944985	19945055	.	.	.	ID=LTR LEFT 133-0;Parent=TE_BASE 133;name=ltr left;color=#f032e6
chr10	feature	nested_repeat	19605622	19626394	.	.	.	ID=TE_BASE 139;name=TE_BASE 139;annot=Class_I::LTR::Ty1/copia::SIRE;color=#a9a9a9
chr10	feature	repeat_fragment	19605622	19626394	.	.	.	ID=TE 139-0;Parent=TE_BASE 139;name=TE 139;color=#a9a9a9
chr10	feature	polypeptide_conserved_region	19611746	19612148	.	-	.	ID=DOMAIN 139-0-0;Parent=TE_BASE 139;annot=Class_I::LTR::Ty1/copia::SIRE RNaseH_sire;name=RH;color=#fc4e2a
chr10	feature	polypeptide_conserved_region	19612435	19613158	.	-	.	ID=DOMAIN 139-1-0;Parent=TE_BASE 139;annot=Class_I::LTR::Ty1/copia::SIRE RT_sire;name=RT;color=#feb24c
chr10	feature	polypeptide_conserved_region	19613843	19614269	.	-	.	ID=DOMAIN 139-2-0;Parent=TE_BASE 139;annot=Class_I::LTR::Ty1/copia::SIRE INT_sire;name=INT;color=#b10026
chr10	feature	polypeptide_conserved_region	19615757	19616090	.	-	.	ID=DOMAIN 139-3-0;Parent=TE_BASE 139;annot=Class_I::LTR::Ty1/copia::SIRE GAG_sire;name=GAG;color=#225ea8
chr10	feature	primer_binding_site	19606012	19606030	.	.	.	ID=PBS 139;Parent=TE_BASE 139;name=ppt;color=#41ab5d
chr10	feature	long_terminal_repeat	19626084	19626394	.	.	.	ID=LTR LEFT 139-0;Parent=TE_BASE 139;name=ltr left;color=#f032e6
chr10	feature	long_terminal_repeat	19605622	19605932	.	.	.	ID=LTR RIGHT 139-0;Parent=TE_BASE 139;name=ltr right;color=#f032e6
chr10	feature	nested_repeat	19563177	19596936	.	.	.	ID=TE_BASE 140;name=TE_BASE 140;annot=Class_I::LTR::Ty1/copia::Ivana;color=#a9a9a9
chr10	feature	repeat_fragment	19563177	19596936	.	.	.	ID=TE 140-0;Parent=TE_BASE 140;name=TE 140;color=#a9a9a9
chr10	feature	polypeptide_conserved_region	19592454	19592721	.	-	.	ID=DOMAIN 140-0-0;Parent=TE_BASE 140;annot=Class_I::LTR::Ty1/copia::Tork RNaseH_tork;name=RH;color=#fc4e2a
chr10	feature	polypeptide_conserved_region	19593127	19593676	.	-	.	ID=DOMAIN 140-1-0;Parent=TE_BASE 140;annot=Class_I::LTR::Ty1/copia::Ivana RT_oryco;name=RT;color=#feb24c
chr10	feature	polypeptide_conserved_region	19594233	19594770	.	-	.	ID=DOMAIN 140-2-0;Parent=TE_BASE 140;annot=Class_I::LTR::Ty1/copia::Ivana INT_oryco;name=INT;color=#b10026
chr10	feature	long_terminal_repeat	19596874	19596936	.	.	.	ID=LTR LEFT 140-0;Parent=TE_BASE 140;name=ltr left;color=#f032e6
chr10	feature	long_terminal_repeat	19563177	19563239	.	.	.	ID=LTR RIGHT 140-0;Parent=TE_BASE 140;name=ltr right;color=#f032e6
chr10	feature	nested_repeat	19293602	19297016	.	.	.	ID=TE_BASE 142;name=TE_BASE 142;annot=Class_I::LTR::Ty1/copia::Tork;color=#a9a9a9
chr10	feature	repeat_fragment	19293602	19297016	.	.	.	ID=TE 142-0;Parent=TE_BASE 142;name=TE 142;color=#a9a9a9
chr10	feature	polypeptide_conserved_region	19294892	19295126	.	+	.	ID=DOMAIN 142-0-0;Parent=TE_BASE 142;annot=Class_I::LTR::Ty1/copia::Tork AP_tork;name=PROT;color=#ffeda0
chr10	feature	polypeptide_conserved_region	19295294	19295939	.	+	.	ID=DOMAIN 142-1-0;Parent=TE_BASE 142;annot=Class_I::LTR::Ty1/copia::Tork INT_tork;name=INT;color=#b10026
chr10	feature	primer_binding_site	19293859	19293878	.	.	.	ID=PBS 142;Parent=TE_BASE 142;name=pbs;color=#c7e9c0
chr10	feature	RR_tract	19296726	19296740	.	.	.	ID=PPT 142;Parent=TE_BASE 142;name=ppt;color=#41ab5d
chr10	feature	long_terminal_repeat	19296767	19297016	.	.	.	ID=LTR RIGHT 142-0;Parent=TE_BASE 142;name=ltr right;color=#f032e6
chr10	feature	long_terminal_repeat	19293602	19293851	.	.	.	ID=LTR LEFT 142-0;Parent=TE_BASE 142;name=ltr left;color=#f032e6
chr10	feature	nested_repeat	18855822	18867743	.	.	.	ID=TE_BASE 149;name=TE_BASE 149;annot=Class_I::LTR::Ty1/copia::Tork;color=#a9a9a9
chr10	feature	repeat_fragment	18855822	18867743	.	.	.	ID=TE 149-0;Parent=TE_BASE 149;name=TE 149;color=#a9a9a9
chr10	feature	polypeptide_conserved_region	18857963	18858572	.	-	.	ID=DOMAIN 149-0-0;Parent=TE_BASE 149;annot=Class_I::LTR::Ty1/copia::Tork INT_tork;name=INT;color=#b10026
chr10	feature	polypeptide_conserved_region	18858713	18858962	.	-	.	ID=DOMAIN 149-1-0;Parent=TE_BASE 149;annot=Class_I::LTR::Ty1/copia::Tork AP_tork;name=PROT;color=#ffeda0
chr10	feature	polypeptide_conserved_region	18859260	18859803	.	-	.	ID=DOMAIN 149-2-0;Parent=TE_BASE 149;annot=Class_I::LTR::Ty1/copia::Tork GAG_tork;name=GAG;color=#225ea8
chr10	feature	primer_binding_site	18856202	18856220	.	.	.	ID=PBS 149;Parent=TE_BASE 149;name=ppt;color=#41ab5d
chr10	feature	RR_tract	18867302	18867316	.	.	.	ID=PPT 149;Parent=TE_BASE 149;name=pbs;color=#c7e9c0
chr10	feature	long_terminal_repeat	18867388	18867743	.	.	.	ID=LTR LEFT 149-0;Parent=TE_BASE 149;name=ltr left;color=#f032e6
chr10	feature	long_terminal_repeat	18855822	18856177	.	.	.	ID=LTR RIGHT 149-0;Parent=TE_BASE 149;name=ltr right;color=#f032e6
chr10	feature	nested_repeat	18747424	18758160	.	.	.	ID=TE_BASE 152;name=TE_BASE 152;annot=Class_I::LTR::Ty1/copia::Tork;color=#a9a9a9
chr10	feature	repeat_fragment	18747424	18758160	.	.	.	ID=TE 152-0;Parent=TE_BASE 152;name=TE 152;color=#a9a9a9
chr10	feature	polypeptide_conserved_region	18747588	18748176	.	+	.	ID=DOMAIN 152-0-0;Parent=TE_BASE 152;annot=Class_I::LTR::Ty1/copia::Tork GAG_tork;name=GAG;color=#225ea8
chr10	feature	polypeptide_conserved_region	18748446	18748662	.	+	.	ID=DOMAIN 152-1-0;Parent=TE_BASE 152;annot=Class_I::LTR::Ty1/copia::Tork AP_tork;name=PROT;color=#ffeda0
chr10	feature	polypeptide_conserved_region	18749026	18749476	.	+	.	ID=DOMAIN 152-2-0;Parent=TE_BASE 152;annot=Class_I::LTR::Ty1/copia::Tork INT_tork;name=INT;color=#b10026
chr10	feature	polypeptide_conserved_region	18750016	18750739	.	+	.	ID=DOMAIN 152-3-0;Parent=TE_BASE 152;annot=Class_I::LTR::Ty1/copia::Tork RT_tork;name=RT;color=#feb24c
chr10	feature	primer_binding_site	18747522	18747539	.	.	.	ID=PBS 152;Parent=TE_BASE 152;name=pbs;color=#c7e9c0
chr10	feature	RR_tract	18758030	18758044	.	.	.	ID=PPT 152;Parent=TE_BASE 152;name=ppt;color=#41ab5d
chr10	feature	long_terminal_repeat	18758067	18758160	.	.	.	ID=LTR RIGHT 152-0;Parent=TE_BASE 152;name=ltr right;color=#f032e6
chr10	feature	long_terminal_repeat	18747424	18747517	.	.	.	ID=LTR LEFT 152-0;Parent=TE_BASE 152;name=ltr left;color=#f032e6
chr10	feature	target_site_duplication	18747420	18747423	.	.	.	ID=TSR LEFT 152;Parent=TE_BASE 152;name=tsr left;color=#333333
chr10	feature	target_site_duplication	18758161	18758164	.	.	.	ID=TSR RIGHT 152;Parent=TE_BASE 152;name=tsr right;color=#333333
chr10	feature	nested_repeat	18695689	18712036	.	.	.	ID=TE_BASE 153;name=TE_BASE 153;annot=Class_I::LTR::Ty1/copia::SIRE;color=#a9a9a9
chr10	feature	repeat_fragment	18695689	18712036	.	.	.	ID=TE 153-0;Parent=TE_BASE 153;name=TE 153;color=#a9a9a9
chr10	feature	polypeptide_conserved_region	18705789	18706251	.	+	.	ID=DOMAIN 153-0-0;Parent=TE_BASE 153;annot=Class_I::LTR::Ty1/copia::Ale INT_retrofit;name=INT;color=#b10026
chr10	feature	polypeptide_conserved_region	18709490	18709919	.	+	.	ID=DOMAIN 153-1-0;Parent=TE_BASE 153;annot=Class_I::LTR::Ty1/copia::SIRE RT_sire;name=RT;color=#feb24c
chr10	feature	polypeptide_conserved_region	18710317	18710596	.	+	.	ID=DOMAIN 153-2-0;Parent=TE_BASE 153;annot=Class_I::LTR::Ty1/copia::Ale RNaseH_retrofit;name=RH;color=#fc4e2a
chr10	feature	primer_binding_site	18696434	18696456	.	.	.	ID=PBS 153;Parent=TE_BASE 153;name=pbs;color=#c7e9c0
chr10	feature	RR_tract	18711257	18711271	.	.	.	ID=PPT 153;Parent=TE_BASE 153;name=ppt;color=#41ab5d
chr10	feature	long_terminal_repeat	18711328	18712036	.	.	.	ID=LTR RIGHT 153-0;Parent=TE_BASE 153;name=ltr right;color=#f032e6
chr10	feature	long_terminal_repeat	18695689	18696383	.	.	.	ID=LTR LEFT 153-0;Parent=TE_BASE 153;name=ltr left;color=#f032e6
chr10	feature	nested_repeat	18663328	18670155	.	.	.	ID=TE_BASE 154;name=TE_BASE 154;annot=Class_I::LTR::Ty1/copia::Tork;color=#a9a9a9
chr10	feature	repeat_fragment	18663328	18670155	.	.	.	ID=TE 154-0;Parent=TE_BASE 154;name=TE 154;color=#a9a9a9
chr10	feature	polypeptide_conserved_region	18664902	18665223	.	-	.	ID=DOMAIN 154-0-0;Parent=TE_BASE 154;annot=Class_I::LTR::Ty1/copia::Tork RNaseH_tork;name=RH;color=#fc4e2a
chr10	feature	polypeptide_conserved_region	18665608	18666151	.	-	.	ID=DOMAIN 154-1-0;Parent=TE_BASE 154;annot=Class_I::LTR::Ty1/copia::Tork RT_tork;name=RT;color=#feb24c
chr10	feature	polypeptide_conserved_region	18666900	18667533	.	-	.	ID=DOMAIN 154-2-0;Parent=TE_BASE 154;annot=Class_I::LTR::Ty1/copia::Tork INT_tork;name=INT;color=#b10026
chr10	feature	polypeptide_conserved_region	18667674	18667923	.	-	.	ID=DOMAIN 154-3-0;Parent=TE_BASE 154;annot=Class_I::LTR::Ty1/copia::Tork AP_tork;name=PROT;color=#ffeda0
chr10	feature	polypeptide_conserved_region	18668058	18668760	.	-	.	ID=DOMAIN 154-4-0;Parent=TE_BASE 154;annot=Class_I::LTR::Ty1/copia::Tork GAG_tork;name=GAG;color=#225ea8
chr10	feature	long_terminal_repeat	18669514	18670155	.	.	.	ID=LTR LEFT 154-0;Parent=TE_BASE 154;name=ltr left;color=#f032e6
chr10	feature	long_terminal_repeat	18663328	18663967	.	.	.	ID=LTR RIGHT 154-0;Parent=TE_BASE 154;name=ltr right;color=#f032e6
chr10	feature	nested_repeat	18587268	18604131	.	.	.	ID=TE_BASE 157;name=TE_BASE 157;annot=Class_I::LTR::Ty3/gypsy::non-chromovirus::OTA::Ogre/Tat::Retand;color=#a9a9a9
chr10	feature	repeat_fragment	18587268	18604131	.	.	.	ID=TE 157-0;Parent=TE_BASE 157;name=TE 157;color=#a9a9a9
chr10	feature	polypeptide_conserved_region	18591477	18592374	.	-	.	ID=DOMAIN 157-0-0;Parent=TE_BASE 157;annot=Class_I::LTR::Ty3/gypsy::non-chromovirus::OTA::Ogre/Tat::Retand INT_tat;name=INT;color=#b10026
chr10	feature	polypeptide_conserved_region	18599745	18600105	.	-	.	ID=DOMAIN 157-1-0;Parent=TE_BASE 157;annot=Class_I::LTR::Ty3/gypsy::non-chromovirus::OTA::Ogre/Tat::Retand RNaseH_tat;name=RH;color=#fc4e2a
chr10	feature	polypeptide_conserved_region	18600243	18600918	.	-	.	ID=DOMAIN 157-2-0;Parent=TE_BASE 157;annot=Class_I::LTR::Ty3/gypsy::non-chromovirus::OTA::Ogre/Tat::Retand RT_tat;name=RT;color=#feb24c
chr10	feature	polypeptide_conserved_region	18601332	18601644	.	-	.	ID=DOMAIN 157-3-0;Parent=TE_BASE 157;annot=Class_I::LTR::Ty3/gypsy::non-chromovirus::OTA::Ogre/Tat::Retand AP_tat;name=PROT;color=#ffeda0
chr10	feature	polypeptide_conserved_region	18601962	18602676	.	-	.	ID=DOMAIN 157-4-0;Parent=TE_BASE 157;annot=Class_I::LTR::Ty3/gypsy::non-chromovirus::OTA::Ogre/Tat::Retand GAG_tat;name=GAG;color=#225ea8
chr10	feature	long_terminal_repeat	18603362	18604131	.	.	.	ID=LTR LEFT 157-0;Parent=TE_BASE 157;name=ltr left;color=#f032e6
chr10	feature	long_terminal_repeat	18587268	18588029	.	.	.	ID=LTR RIGHT 157-0;Parent=TE_BASE 157;name=ltr right;color=#f032e6
chr10	feature	nested_repeat	18397989	18402385	.	.	.	ID=TE_BASE 160;name=TE_BASE 160;annot=Class_I::LTR::Ty3/gypsy::non-chromovirus::OTA::Ogre/Tat::Retand;color=#a9a9a9
chr10	feature	repeat_fragment	18397989	18402385	.	.	.	ID=TE 160-0;Parent=TE_BASE 160;name=TE 160;color=#a9a9a9
chr10	feature	polypeptide_conserved_region	18399252	18399705	.	+	.	ID=DOMAIN 160-0-0;Parent=TE_BASE 160;annot=Class_I::LTR::Ty3/gypsy::non-chromovirus::OTA::Ogre/Tat::Retand GAG_tat;name=GAG;color=#225ea8
chr10	feature	primer_binding_site	18398614	18398629	.	.	.	ID=PBS 160;Parent=TE_BASE 160;name=pbs;color=#c7e9c0
chr10	feature	RR_tract	18401753	18401767	.	.	.	ID=PPT 160;Parent=TE_BASE 160;name=ppt;color=#41ab5d
chr10	feature	long_terminal_repeat	18401767	18402385	.	.	.	ID=LTR RIGHT 160-0;Parent=TE_BASE 160;name=ltr right;color=#f032e6
chr10	feature	long_terminal_repeat	18397989	18398607	.	.	.	ID=LTR LEFT 160-0;Parent=TE_BASE 160;name=ltr left;color=#f032e6
chr10	feature	nested_repeat	18275828	18283152	.	.	.	ID=TE_BASE 162;name=TE_BASE 162;annot=Class_I::LTR::Ty1/copia::Tork;color=#a9a9a9
chr10	feature	repeat_fragment	18275828	18283152	.	.	.	ID=TE 162-0;Parent=TE_BASE 162;name=TE 162;color=#a9a9a9
chr10	feature	polypeptide_conserved_region	18276661	18277072	.	-	.	ID=DOMAIN 162-0-0;Parent=TE_BASE 162;annot=Class_I::LTR::Ty1/copia::Tork RNaseH_tork;name=RH;color=#fc4e2a
chr10	feature	RR_tract	18282565	18282579	.	.	.	ID=PPT 162;Parent=TE_BASE 162;name=pbs;color=#c7e9c0
chr10	feature	long_terminal_repeat	18282653	18283152	.	.	.	ID=LTR LEFT 162-0;Parent=TE_BASE 162;name=ltr left;color=#f032e6
chr10	feature	long_terminal_repeat	18275828	18276320	.	.	.	ID=LTR RIGHT 162-0;Parent=TE_BASE 162;name=ltr right;color=#f032e6
chr10	feature	target_site_duplication	18275823	18275827	.	.	.	ID=TSR RIGHT 162;Parent=TE_BASE 162;name=tsr right;color=#333333
chr10	feature	target_site_duplication	18283153	18283157	.	.	.	ID=TSR LEFT 162;Parent=TE_BASE 162;name=tsr left;color=#333333
chr10	feature	nested_repeat	17605727	17638772	.	.	.	ID=TE_BASE 170;name=TE_BASE 170;annot=Class_I::LTR::Ty1/copia::Tork;color=#a9a9a9
chr10	feature	repeat_fragment	17605727	17638772	.	.	.	ID=TE 170-0;Parent=TE_BASE 170;name=TE 170;color=#a9a9a9
chr10	feature	polypeptide_conserved_region	17637015	17637345	.	-	.	ID=DOMAIN 170-0-0;Parent=TE_BASE 170;annot=Class_I::LTR::Ty1/copia::Tork RT_tork;name=RT;color=#feb24c
chr10	feature	primer_binding_site	17605837	17605857	.	.	.	ID=PBS 170;Parent=TE_BASE 170;name=ppt;color=#41ab5d
chr10	feature	RR_tract	17638631	17638645	.	.	.	ID=PPT 170;Parent=TE_BASE 170;name=pbs;color=#c7e9c0
chr10	feature	long_terminal_repeat	17638702	17638772	.	.	.	ID=LTR LEFT 170-0;Parent=TE_BASE 170;name=ltr left;color=#f032e6
chr10	feature	long_terminal_repeat	17605727	17605783	.	.	.	ID=LTR RIGHT 170-0;Parent=TE_BASE 170;name=ltr right;color=#f032e6
chr10	feature	nested_repeat	17391530	17433691	.	.	.	ID=TE_BASE 172;name=TE_BASE 172;annot=Class_I::LTR::Ty3/gypsy::non-chromovirus::OTA::Ogre/Tat::Retand;color=#a9a9a9
chr10	feature	repeat_fragment	17391530	17433691	.	.	.	ID=TE 172-0;Parent=TE_BASE 172;name=TE 172;color=#a9a9a9
chr10	feature	polypeptide_conserved_region	17392875	17393277	.	-	.	ID=DOMAIN 172-0-0;Parent=TE_BASE 172;annot=Class_I::LTR::Ty1/copia::SIRE RNaseH_sire;name=RH;color=#fc4e2a
chr10	feature	polypeptide_conserved_region	17404064	17404514	.	+	.	ID=DOMAIN 172-1-0;Parent=TE_BASE 172;annot=Class_I::LTR::Ty3/gypsy::non-chromovirus::OTA::Ogre/Tat::Retand RT_tat;name=RT;color=#feb24c
chr10	feature	polypeptide_conserved_region	17427204	17427513	.	-	.	ID=DOMAIN 172-2-0;Parent=TE_BASE 172;annot=Class_I::LTR::Ty1/copia::Ivana INT_oryco;name=INT;color=#b10026
chr10	feature	polypeptide_conserved_region	17427751	17428000	.	-	.	ID=DOMAIN 172-3-0;Parent=TE_BASE 172;annot=Class_I::LTR::Ty1/copia::Ivana AP_oryco;name=PROT;color=#ffeda0
chr10	feature	polypeptide_conserved_region	17428105	17428837	.	-	.	ID=DOMAIN 172-4-0;Parent=TE_BASE 172;annot=Class_I::LTR::Ty1/copia::Ivana GAG_oryco;name=GAG;color=#225ea8
chr10	feature	long_terminal_repeat	17433623	17433691	.	.	.	ID=LTR LEFT 172-0;Parent=TE_BASE 172;name=ltr left;color=#f032e6
chr10	feature	long_terminal_repeat	17391530	17391598	.	.	.	ID=LTR RIGHT 172-0;Parent=TE_BASE 172;name=ltr right;color=#f032e6
chr10	feature	nested_repeat	17385432	17390237	.	.	.	ID=TE_BASE 173;name=TE_BASE 173;annot=Class_I::LTR::Ty3/gypsy::chromovirus::Tekay;color=#a9a9a9
chr10	feature	repeat_fragment	17385432	17390237	.	.	.	ID=TE 173-0;Parent=TE_BASE 173;name=TE 173;color=#a9a9a9
chr10	feature	polypeptide_conserved_region	17386121	17386448	.	+	.	ID=DOMAIN 173-0-0;Parent=TE_BASE 173;annot=Class_I::LTR::Ty3/gypsy::chromovirus::Tekay GAG_del;name=GAG;color=#225ea8
chr10	feature	polypeptide_conserved_region	17386842	17387040	.	+	.	ID=DOMAIN 173-1-0;Parent=TE_BASE 173;annot=Class_I::LTR::Ty3/gypsy::chromovirus::Tekay RNaseH_del;name=RH;color=#fc4e2a
chr10	feature	primer_binding_site	17385664	17385680	.	.	.	ID=PBS 173;Parent=TE_BASE 173;name=pbs;color=#c7e9c0
chr10	feature	long_terminal_repeat	17390080	17390237	.	.	.	ID=LTR RIGHT 173-0;Parent=TE_BASE 173;name=ltr right;color=#f032e6
chr10	feature	long_terminal_repeat	17385432	17385628	.	.	.	ID=LTR LEFT 173-0;Parent=TE_BASE 173;name=ltr left;color=#f032e6
chr10	feature	nested_repeat	17305496	17333867	.	.	.	ID=TE_BASE 176;name=TE_BASE 176;annot=Class_I::LTR::Ty1/copia::Tork;color=#a9a9a9
chr10	feature	repeat_fragment	17305496	17333867	.	.	.	ID=TE 176-0;Parent=TE_BASE 176;name=TE 176;color=#a9a9a9
chr10	feature	polypeptide_conserved_region	17311144	17311537	.	+	.	ID=DOMAIN 176-0-0;Parent=TE_BASE 176;annot=Class_I::LTR::Ty3/gypsy::chromovirus::Tekay INT_del;name=INT;color=#b10026
chr10	feature	polypeptide_conserved_region	17331131	17331557	.	+	.	ID=DOMAIN 176-1-0;Parent=TE_BASE 176;annot=Class_I::LTR::Ty1/copia::Tork RT_tork;name=RT;color=#feb24c
chr10	feature	polypeptide_conserved_region	17331866	17332277	.	+	.	ID=DOMAIN 176-2-0;Parent=TE_BASE 176;annot=Class_I::LTR::Ty1/copia::Tork RNaseH_tork;name=RH;color=#fc4e2a
chr10	feature	primer_binding_site	17305913	17305931	.	.	.	ID=PBS 176;Parent=TE_BASE 176;name=pbs;color=#c7e9c0
chr10	feature	RR_tract	17333436	17333450	.	.	.	ID=PPT 176;Parent=TE_BASE 176;name=ppt;color=#41ab5d
chr10	feature	long_terminal_repeat	17333452	17333867	.	.	.	ID=LTR RIGHT 176-0;Parent=TE_BASE 176;name=ltr right;color=#f032e6
chr10	feature	long_terminal_repeat	17305496	17305862	.	.	.	ID=LTR LEFT 176-0;Parent=TE_BASE 176;name=ltr left;color=#f032e6
chr10	feature	nested_repeat	17269668	17273911	.	.	.	ID=TE_BASE 178;name=TE_BASE 178;annot=Class_I::LTR::Ty1/copia::Tork;color=#a9a9a9
chr10	feature	repeat_fragment	17269668	17273911	.	.	.	ID=TE 178-0;Parent=TE_BASE 178;name=TE 178;color=#a9a9a9
chr10	feature	polypeptide_conserved_region	17270514	17271102	.	-	.	ID=DOMAIN 178-0-0;Parent=TE_BASE 178;annot=Class_I::LTR::Ty1/copia::Tork GAG_tork;name=GAG;color=#225ea8
chr10	feature	polypeptide_conserved_region	17272533	17273178	.	-	.	ID=DOMAIN 178-1-0;Parent=TE_BASE 178;annot=Class_I::LTR::Ty1/copia::Tork INT_tork;name=INT;color=#b10026
chr10	feature	RR_tract	17272935	17272949	.	.	.	ID=PPT 178;Parent=TE_BASE 178;name=pbs;color=#c7e9c0
chr10	feature	long_terminal_repeat	17273018	17273911	.	.	.	ID=LTR LEFT 178-0;Parent=TE_BASE 178;name=ltr left;color=#f032e6
chr10	feature	long_terminal_repeat	17269668	17270585	.	.	.	ID=LTR RIGHT 178-0;Parent=TE_BASE 178;name=ltr right;color=#f032e6
chr10	feature	nested_repeat	17062203	17077750	.	.	.	ID=TE_BASE 182;name=TE_BASE 182;annot=Class_I::LTR::Ty1/copia::Ivana;color=#a9a9a9
chr10	feature	repeat_fragment	17062203	17077750	.	.	.	ID=TE 182-0;Parent=TE_BASE 182;name=TE 182;color=#a9a9a9
chr10	feature	polypeptide_conserved_region	17064774	17065152	.	-	.	ID=DOMAIN 182-0-0;Parent=TE_BASE 182;annot=Class_I::LTR::Ty1/copia::Ale RNaseH_retrofit;name=RH;color=#fc4e2a
chr10	feature	polypeptide_conserved_region	17065464	17066178	.	-	.	ID=DOMAIN 182-1-0;Parent=TE_BASE 182;annot=Class_I::LTR::Ty1/copia::Ivana RT_oryco;name=RT;color=#feb24c
chr10	feature	polypeptide_conserved_region	17066922	17067345	.	-	.	ID=DOMAIN 182-2-0;Parent=TE_BASE 182;annot=Class_I::LTR::Ty1/copia::Ale INT_retrofit;name=INT;color=#b10026
chr10	feature	primer_binding_site	17062474	17062495	.	.	.	ID=PBS 182;Parent=TE_BASE 182;name=ppt;color=#41ab5d
chr10	feature	RR_tract	17077524	17077538	.	.	.	ID=PPT 182;Parent=TE_BASE 182;name=pbs;color=#c7e9c0
chr10	feature	long_terminal_repeat	17077538	17077750	.	.	.	ID=LTR LEFT 182-0;Parent=TE_BASE 182;name=ltr left;color=#f032e6
chr10	feature	long_terminal_repeat	17062203	17062415	.	.	.	ID=LTR RIGHT 182-0;Parent=TE_BASE 182;name=ltr right;color=#f032e6
chr10	feature	nested_repeat	16754949	16793966	.	.	.	ID=TE_BASE 187;name=TE_BASE 187;annot=Class_I::LTR::Ty1/copia::Tork;color=#a9a9a9
chr10	feature	repeat_fragment	16754949	16793966	.	.	.	ID=TE 187-0;Parent=TE_BASE 187;name=TE 187;color=#a9a9a9
chr10	feature	polypeptide_conserved_region	16769338	16769674	.	-	.	ID=DOMAIN 187-0-0;Parent=TE_BASE 187;annot=Class_I::LTR::Ty1/copia::Tork GAG_tork;name=GAG;color=#225ea8
chr10	feature	polypeptide_conserved_region	16791137	16791386	.	+	.	ID=DOMAIN 187-1-0;Parent=TE_BASE 187;annot=Class_I::LTR::Ty1/copia::Tork AP_tork;name=PROT;color=#ffeda0
chr10	feature	polypeptide_conserved_region	16791999	16792296	.	+	.	ID=DOMAIN 187-2-0;Parent=TE_BASE 187;annot=Class_I::LTR::Ty1/copia::Tork INT_tork;name=INT;color=#b10026
chr10	feature	polypeptide_conserved_region	16793036	16793573	.	+	.	ID=DOMAIN 187-3-0;Parent=TE_BASE 187;annot=Class_I::LTR::Ty1/copia::Tork RT_tork;name=RT;color=#feb24c
chr10	feature	primer_binding_site	16755048	16755067	.	.	.	ID=PBS 187;Parent=TE_BASE 187;name=ppt;color=#41ab5d
chr10	feature	RR_tract	16793826	16793840	.	.	.	ID=PPT 187;Parent=TE_BASE 187;name=pbs;color=#c7e9c0
chr10	feature	long_terminal_repeat	16793910	16793966	.	.	.	ID=LTR LEFT 187-0;Parent=TE_BASE 187;name=ltr left;color=#f032e6
chr10	feature	long_terminal_repeat	16754949	16754995	.	.	.	ID=LTR RIGHT 187-0;Parent=TE_BASE 187;name=ltr right;color=#f032e6
chr10	feature	nested_repeat	16109143	16113110	.	.	.	ID=TE_BASE 191;name=TE_BASE 191;annot=Class_I::LTR::Ty3/gypsy::chromovirus::Reina;color=#a9a9a9
chr10	feature	repeat_fragment	16109143	16113110	.	.	.	ID=TE 191-0;Parent=TE_BASE 191;name=TE 191;color=#a9a9a9
chr10	feature	polypeptide_conserved_region	16109991	16110264	.	-	.	ID=DOMAIN 191-0-0;Parent=TE_BASE 191;annot=Class_I::LTR::Ty3/gypsy::chromovirus::Reina RNaseH_reina;name=RH;color=#fc4e2a
chr10	feature	polypeptide_conserved_region	16110396	16110570	.	-	.	ID=DOMAIN 191-1-0;Parent=TE_BASE 191;annot=Class_I::LTR::Ty3/gypsy::chromovirus::Reina RT_reina;name=RT;color=#feb24c
chr10	feature	polypeptide_conserved_region	16111692	16112109	.	-	.	ID=DOMAIN 191-2-0;Parent=TE_BASE 191;annot=Class_I::LTR::Ty3/gypsy::chromovirus::Reina GAG_reina;name=GAG;color=#225ea8
chr10	feature	long_terminal_repeat	16112961	16113110	.	.	.	ID=LTR LEFT 191-0;Parent=TE_BASE 191;name=ltr left;color=#f032e6
chr10	feature	long_terminal_repeat	16109143	16109305	.	.	.	ID=LTR RIGHT 191-0;Parent=TE_BASE 191;name=ltr right;color=#f032e6
chr10	feature	nested_repeat	16070596	16085773	.	.	.	ID=TE_BASE 192;name=TE_BASE 192;annot=Class_I::LTR::Ty3/gypsy::chromovirus::CRM;color=#a9a9a9
chr10	feature	repeat_fragment	16070596	16085773	.	.	.	ID=TE 192-0;Parent=TE_BASE 192;name=TE 192;color=#a9a9a9
chr10	feature	polypeptide_conserved_region	16073174	16073639	.	+	.	ID=DOMAIN 192-0-0;Parent=TE_BASE 192;annot=Class_I::LTR::Ty3/gypsy::chromovirus::CRM GAG_crm;name=GAG;color=#225ea8
chr10	feature	polypeptide_conserved_region	16074800	16075469	.	+	.	ID=DOMAIN 192-1-0;Parent=TE_BASE 192;annot=Class_I::LTR::Ty3/gypsy::chromovirus::CRM RT_crm;name=RT;color=#feb24c
chr10	feature	polypeptide_conserved_region	16075604	16075952	.	+	.	ID=DOMAIN 192-2-0;Parent=TE_BASE 192;annot=Class_I::LTR::Ty3/gypsy::chromovirus::CRM RNaseH_crm;name=RH;color=#fc4e2a
chr10	feature	polypeptide_conserved_region	16076240	16077155	.	+	.	ID=DOMAIN 192-3-0;Parent=TE_BASE 192;annot=Class_I::LTR::Ty3/gypsy::chromovirus::CRM INT_crm;name=INT;color=#b10026
chr10	feature	long_terminal_repeat	16085316	16085773	.	.	.	ID=LTR RIGHT 192-0;Parent=TE_BASE 192;name=ltr right;color=#f032e6
chr10	feature	long_terminal_repeat	16070596	16071028	.	.	.	ID=LTR LEFT 192-0;Parent=TE_BASE 192;name=ltr left;color=#f032e6
chr10	feature	nested_repeat	16018359	16023498	.	.	.	ID=TE_BASE 194;name=TE_BASE 194;annot=Class_I::LTR::Ty3/gypsy::chromovirus::Reina;color=#a9a9a9
chr10	feature	repeat_fragment	16018359	16023498	.	.	.	ID=TE 194-0;Parent=TE_BASE 194;name=TE 194;color=#a9a9a9
chr10	feature	polypeptide_conserved_region	16020291	16020873	.	+	.	ID=DOMAIN 194-0-0;Parent=TE_BASE 194;annot=Class_I::LTR::Ty3/gypsy::chromovirus::Reina GAG_reina;name=GAG;color=#225ea8
chr10	feature	polypeptide_conserved_region	16021704	16021872	.	+	.	ID=DOMAIN 194-1-0;Parent=TE_BASE 194;annot=Class_I::LTR::Ty3/gypsy::chromovirus::Reina RT_reina;name=RT;color=#feb24c
chr10	feature	polypeptide_conserved_region	16022292	16022643	.	+	.	ID=DOMAIN 194-2-0;Parent=TE_BASE 194;annot=Class_I::LTR::Ty3/gypsy::chromovirus::Reina RNaseH_reina;name=RH;color=#fc4e2a
chr10	feature	polypeptide_conserved_region	16022829	16022973	.	+	.	ID=DOMAIN 194-3-0;Parent=TE_BASE 194;annot=Class_I::LTR::Ty3/gypsy::chromovirus::Reina INT_reina;name=INT;color=#b10026
chr10	feature	polypeptide_conserved_region	16023021	16023165	.	+	.	ID=DOMAIN 194-4-0;Parent=TE_BASE 194;annot=Class_I::LTR::Ty3/gypsy::chromovirus::Reina CHR_Populus;name=CHD;color=#6a51a3
chr10	feature	long_terminal_repeat	16023307	16023498	.	.	.	ID=LTR RIGHT 194-0;Parent=TE_BASE 194;name=ltr right;color=#f032e6
chr10	feature	long_terminal_repeat	16018359	16018550	.	.	.	ID=LTR LEFT 194-0;Parent=TE_BASE 194;name=ltr left;color=#f032e6
chr10	feature	nested_repeat	16002342	16009808	.	.	.	ID=TE_BASE 195;name=TE_BASE 195;annot=Class_I::LTR::Ty3/gypsy::chromovirus::Reina;color=#a9a9a9
chr10	feature	repeat_fragment	16002342	16009808	.	.	.	ID=TE 195-0;Parent=TE_BASE 195;name=TE 195;color=#a9a9a9
chr10	feature	polypeptide_conserved_region	16006237	16006501	.	-	.	ID=DOMAIN 195-0-0;Parent=TE_BASE 195;annot=Class_I::LTR::Ty3/gypsy::chromovirus::Reina RT_reina;name=RT;color=#feb24c
chr10	feature	polypeptide_conserved_region	16007326	16007965	.	-	.	ID=DOMAIN 195-1-0;Parent=TE_BASE 195;annot=Class_I::LTR::Ty3/gypsy::chromovirus::Reina GAG_reina;name=GAG;color=#225ea8
chr10	feature	primer_binding_site	16002566	16002583	.	.	.	ID=PBS 195;Parent=TE_BASE 195;name=ppt;color=#41ab5d
chr10	feature	RR_tract	16009647	16009661	.	.	.	ID=PPT 195;Parent=TE_BASE 195;name=pbs;color=#c7e9c0
chr10	feature	long_terminal_repeat	16009665	16009808	.	.	.	ID=LTR LEFT 195-0;Parent=TE_BASE 195;name=ltr left;color=#f032e6
chr10	feature	long_terminal_repeat	16002342	16002485	.	.	.	ID=LTR RIGHT 195-0;Parent=TE_BASE 195;name=ltr right;color=#f032e6
chr10	feature	target_site_duplication	16002338	16002341	.	.	.	ID=TSR RIGHT 195;Parent=TE_BASE 195;name=tsr right;color=#333333
chr10	feature	target_site_duplication	16009809	16009812	.	.	.	ID=TSR LEFT 195;Parent=TE_BASE 195;name=tsr left;color=#333333
chr10	feature	nested_repeat	15953713	15959128	.	.	.	ID=TE_BASE 196;name=TE_BASE 196;annot=Class_I::LTR::Ty3/gypsy::chromovirus::Galadriel;color=#a9a9a9
chr10	feature	repeat_fragment	15953713	15959128	.	.	.	ID=TE 196-0;Parent=TE_BASE 196;name=TE 196;color=#a9a9a9
chr10	feature	polypeptide_conserved_region	15954520	15954709	.	-	.	ID=DOMAIN 196-0-0;Parent=TE_BASE 196;annot=Class_I::LTR::Ty3/gypsy::chromovirus::Galadriel CHR_galadriel_Monkey;name=CHD;color=#6a51a3
chr10	feature	polypeptide_conserved_region	15954769	15955321	.	-	.	ID=DOMAIN 196-1-0;Parent=TE_BASE 196;annot=Class_I::LTR::Ty3/gypsy::chromovirus::Galadriel INT_galadriel;name=INT;color=#b10026
chr10	feature	polypeptide_conserved_region	15955661	15956009	.	-	.	ID=DOMAIN 196-2-0;Parent=TE_BASE 196;annot=Class_I::LTR::Ty3/gypsy::chromovirus::Galadriel RNaseH_galadriel;name=RH;color=#fc4e2a
chr10	feature	polypeptide_conserved_region	15956147	15956822	.	-	.	ID=DOMAIN 196-3-0;Parent=TE_BASE 196;annot=Class_I::LTR::Ty3/gypsy::chromovirus::Galadriel RT_galadriel;name=RT;color=#feb24c
chr10	feature	polypeptide_conserved_region	15957200	15957452	.	-	.	ID=DOMAIN 196-4-0;Parent=TE_BASE 196;annot=Class_I::LTR::Ty3/gypsy::chromovirus::Galadriel AP_galadriel;name=PROT;color=#ffeda0
chr10	feature	polypeptide_conserved_region	15957719	15958283	.	-	.	ID=DOMAIN 196-5-0;Parent=TE_BASE 196;annot=Class_I::LTR::Ty3/gypsy::chromovirus::Galadriel GAG_galadriel;name=GAG;color=#225ea8
chr10	feature	long_terminal_repeat	15958958	15959128	.	.	.	ID=LTR LEFT 196-0;Parent=TE_BASE 196;name=ltr left;color=#f032e6
chr10	feature	long_terminal_repeat	15953713	15953883	.	.	.	ID=LTR RIGHT 196-0;Parent=TE_BASE 196;name=ltr right;color=#f032e6
chr10	feature	target_site_duplication	15953709	15953712	.	.	.	ID=TSR RIGHT 196;Parent=TE_BASE 196;name=tsr right;color=#333333
chr10	feature	target_site_duplication	15959129	15959132	.	.	.	ID=TSR LEFT 196;Parent=TE_BASE 196;name=tsr left;color=#333333
chr10	feature	nested_repeat	15856998	15880813	.	.	.	ID=TE_BASE 200;name=TE_BASE 200;annot=Class_I::LTR::Ty1/copia::SIRE;color=#a9a9a9
chr10	feature	repeat_fragment	15856998	15880813	.	.	.	ID=TE 200-0;Parent=TE_BASE 200;name=TE 200;color=#a9a9a9
chr10	feature	polypeptide_conserved_region	15872508	15873234	.	-	.	ID=DOMAIN 200-0-0;Parent=TE_BASE 200;annot=Class_I::LTR::Ty1/copia::SIRE RT_sire;name=RT;color=#feb24c
chr10	feature	polypeptide_conserved_region	15873726	15873945	.	-	.	ID=DOMAIN 200-1-0;Parent=TE_BASE 200;annot=Class_I::LTR::Ty1/copia::SIRE INT_sire;name=INT;color=#b10026
chr10	feature	polypeptide_conserved_region	15874198	15874435	.	-	.	ID=DOMAIN 200-2-0;Parent=TE_BASE 200;annot=Class_I::LTR::Ty1/copia::SIRE AP_sire;name=PROT;color=#ffeda0
chr10	feature	polypeptide_conserved_region	15875447	15876014	.	-	.	ID=DOMAIN 200-3-0;Parent=TE_BASE 200;annot=Class_I::LTR::Ty1/copia::SIRE GAG_sire;name=GAG;color=#225ea8
chr10	feature	long_terminal_repeat	15879784	15880813	.	.	.	ID=LTR LEFT 200-0;Parent=TE_BASE 200;name=ltr left;color=#f032e6
chr10	feature	long_terminal_repeat	15856998	15858044	.	.	.	ID=LTR RIGHT 200-0;Parent=TE_BASE 200;name=ltr right;color=#f032e6
chr10	feature	nested_repeat	15817628	15823512	.	.	.	ID=TE_BASE 202;name=TE_BASE 202;annot=Class_I::LTR::Ty1/copia::SIRE;color=#a9a9a9
chr10	feature	repeat_fragment	15817628	15823512	.	.	.	ID=TE 202-0;Parent=TE_BASE 202;name=TE 202;color=#a9a9a9
chr10	feature	polypeptide_conserved_region	15819045	15819342	.	+	.	ID=DOMAIN 202-0-0;Parent=TE_BASE 202;annot=Class_I::LTR::Ty1/copia::SIRE GAG_sire;name=GAG;color=#225ea8
chr10	feature	primer_binding_site	15817815	15817832	.	.	.	ID=PBS 202;Parent=TE_BASE 202;name=pbs;color=#c7e9c0
chr10	feature	RR_tract	15823288	15823302	.	.	.	ID=PPT 202;Parent=TE_BASE 202;name=ppt;color=#41ab5d
chr10	feature	long_terminal_repeat	15823342	15823512	.	.	.	ID=LTR RIGHT 202-0;Parent=TE_BASE 202;name=ltr right;color=#f032e6
chr10	feature	long_terminal_repeat	15817628	15817798	.	.	.	ID=LTR LEFT 202-0;Parent=TE_BASE 202;name=ltr left;color=#f032e6
chr10	feature	nested_repeat	15760797	15798632	.	.	.	ID=TE_BASE 203;name=TE_BASE 203;annot=Class_I::LTR::Ty3/gypsy::chromovirus::Reina;color=#a9a9a9
chr10	feature	repeat_fragment	15760797	15798632	.	.	.	ID=TE 203-0;Parent=TE_BASE 203;name=TE 203;color=#a9a9a9
chr10	feature	polypeptide_conserved_region	15796172	15796802	.	+	.	ID=DOMAIN 203-0-0;Parent=TE_BASE 203;annot=Class_I::LTR::Ty3/gypsy::chromovirus::Reina GAG_reina;name=GAG;color=#225ea8
chr10	feature	polypeptide_conserved_region	15797654	15797822	.	+	.	ID=DOMAIN 203-1-0;Parent=TE_BASE 203;annot=Class_I::LTR::Ty3/gypsy::chromovirus::Reina RT_reina;name=RT;color=#feb24c
chr10	feature	polypeptide_conserved_region	15798248	15798446	.	+	.	ID=DOMAIN 203-2-0;Parent=TE_BASE 203;annot=Class_I::LTR::Ty3/gypsy::chromovirus::Reina RNaseH_reina;name=RH;color=#fc4e2a
chr10	feature	long_terminal_repeat	15798514	15798632	.	.	.	ID=LTR RIGHT 203-0;Parent=TE_BASE 203;name=ltr right;color=#f032e6
chr10	feature	long_terminal_repeat	15760797	15760915	.	.	.	ID=LTR LEFT 203-0;Parent=TE_BASE 203;name=ltr left;color=#f032e6
chr10	feature	nested_repeat	15706363	15757494	.	.	.	ID=TE_BASE 204;name=TE_BASE 204;annot=Class_I::LTR::Ty1/copia::Tork;color=#a9a9a9
chr10	feature	repeat_fragment	15706363	15757494	.	.	.	ID=TE 204-0;Parent=TE_BASE 204;name=TE 204;color=#a9a9a9
chr10	feature	polypeptide_conserved_region	15707942	15708602	.	+	.	ID=DOMAIN 204-0-0;Parent=TE_BASE 204;annot=Class_I::LTR::Ty1/copia::Tork RT_tork;name=RT;color=#feb24c
chr10	feature	polypeptide_conserved_region	15724638	15724989	.	-	.	ID=DOMAIN 204-1-0;Parent=TE_BASE 204;annot=Class_I::LTR::Ty3/gypsy::chromovirus::Reina RNaseH_reina;name=RH;color=#fc4e2a
chr10	feature	polypeptide_conserved_region	15745947	15746784	.	-	.	ID=DOMAIN 204-2-0;Parent=TE_BASE 204;annot=Class_I::LTR::Ty3/gypsy::chromovirus::CRM INT_crm;name=INT;color=#b10026
chr10	feature	primer_binding_site	15707410	15707430	.	.	.	ID=PBS 204;Parent=TE_BASE 204;name=ppt;color=#41ab5d
chr10	feature	long_terminal_repeat	15756466	15757494	.	.	.	ID=LTR LEFT 204-0;Parent=TE_BASE 204;name=ltr left;color=#f032e6
chr10	feature	long_terminal_repeat	15706363	15707387	.	.	.	ID=LTR RIGHT 204-0;Parent=TE_BASE 204;name=ltr right;color=#f032e6
chr10	feature	nested_repeat	15643171	15648412	.	.	.	ID=TE_BASE 205;name=TE_BASE 205;annot=Class_I::LTR::Ty1/copia::SIRE;color=#a9a9a9
chr10	feature	repeat_fragment	15643171	15648412	.	.	.	ID=TE 205-0;Parent=TE_BASE 205;name=TE 205;color=#a9a9a9
chr10	feature	polypeptide_conserved_region	15645201	15645543	.	+	.	ID=DOMAIN 205-0-0;Parent=TE_BASE 205;annot=Class_I::LTR::Ty1/copia::SIRE GAG_sire;name=GAG;color=#225ea8
chr10	feature	RR_tract	15648196	15648210	.	.	.	ID=PPT 205;Parent=TE_BASE 205;name=ppt;color=#41ab5d
chr10	feature	long_terminal_repeat	15648211	15648412	.	.	.	ID=LTR RIGHT 205-0;Parent=TE_BASE 205;name=ltr right;color=#f032e6
chr10	feature	long_terminal_repeat	15643171	15643372	.	.	.	ID=LTR LEFT 205-0;Parent=TE_BASE 205;name=ltr left;color=#f032e6
chr10	feature	nested_repeat	15586448	15591484	.	.	.	ID=TE_BASE 206;name=TE_BASE 206;annot=Class_I::LTR::Ty1/copia::Tork;color=#a9a9a9
chr10	feature	repeat_fragment	15586448	15591484	.	.	.	ID=TE 206-0;Parent=TE_BASE 206;name=TE 206;color=#a9a9a9
chr10	feature	polypeptide_conserved_region	15587146	15587455	.	+	.	ID=DOMAIN 206-0-0;Parent=TE_BASE 206;annot=Class_I::LTR::Ty1/copia::Tork GAG_tork;name=GAG;color=#225ea8
chr10	feature	polypeptide_conserved_region	15587714	15587963	.	+	.	ID=DOMAIN 206-1-0;Parent=TE_BASE 206;annot=Class_I::LTR::Ty1/copia::Tork AP_tork;name=PROT;color=#ffeda0
chr10	feature	polypeptide_conserved_region	15588104	15588701	.	+	.	ID=DOMAIN 206-2-0;Parent=TE_BASE 206;annot=Class_I::LTR::Ty1/copia::Tork INT_tork;name=INT;color=#b10026
chr10	feature	polypeptide_conserved_region	15589874	15590222	.	+	.	ID=DOMAIN 206-3-0;Parent=TE_BASE 206;annot=Class_I::LTR::Ty1/copia::Tork RT_tork;name=RT;color=#feb24c
chr10	feature	polypeptide_conserved_region	15590528	15590927	.	+	.	ID=DOMAIN 206-4-0;Parent=TE_BASE 206;annot=Class_I::LTR::Ty1/copia::Tork RNaseH_tork;name=RH;color=#fc4e2a
chr10	feature	RR_tract	15591105	15591119	.	.	.	ID=PPT 206;Parent=TE_BASE 206;name=ppt;color=#41ab5d
chr10	feature	long_terminal_repeat	15591120	15591484	.	.	.	ID=LTR RIGHT 206-0;Parent=TE_BASE 206;name=ltr right;color=#f032e6
chr10	feature	long_terminal_repeat	15586448	15586810	.	.	.	ID=LTR LEFT 206-0;Parent=TE_BASE 206;name=ltr left;color=#f032e6
chr10	feature	nested_repeat	15576643	15582550	.	.	.	ID=TE_BASE 207;name=TE_BASE 207;annot=Class_I::LTR::Ty1/copia::Ivana;color=#a9a9a9
chr10	feature	repeat_fragment	15576643	15582550	.	.	.	ID=TE 207-0;Parent=TE_BASE 207;name=TE 207;color=#a9a9a9
chr10	feature	polypeptide_conserved_region	15579179	15579386	.	+	.	ID=DOMAIN 207-0-0;Parent=TE_BASE 207;annot=Class_I::LTR::Ty1/copia::Ivana AP_oryco;name=PROT;color=#ffeda0
chr10	feature	polypeptide_conserved_region	15579542	15580190	.	+	.	ID=DOMAIN 207-1-0;Parent=TE_BASE 207;annot=Class_I::LTR::Ty1/copia::Ivana INT_oryco;name=INT;color=#b10026
chr10	feature	polypeptide_conserved_region	15580691	15581414	.	+	.	ID=DOMAIN 207-2-0;Parent=TE_BASE 207;annot=Class_I::LTR::Ty1/copia::Ivana RT_oryco;name=RT;color=#feb24c
chr10	feature	polypeptide_conserved_region	15581705	15582110	.	+	.	ID=DOMAIN 207-3-0;Parent=TE_BASE 207;annot=Class_I::LTR::Ty1/copia::Ivana RNaseH_oryco;name=RH;color=#fc4e2a
chr10	feature	RR_tract	15582175	15582189	.	.	.	ID=PPT 207;Parent=TE_BASE 207;name=ppt;color=#41ab5d
chr10	feature	long_terminal_repeat	15582240	15582550	.	.	.	ID=LTR RIGHT 207-0;Parent=TE_BASE 207;name=ltr right;color=#f032e6
chr10	feature	long_terminal_repeat	15576643	15576933	.	.	.	ID=LTR LEFT 207-0;Parent=TE_BASE 207;name=ltr left;color=#f032e6
chr10	feature	nested_repeat	15546029	15552524	.	.	.	ID=TE_BASE 208;name=TE_BASE 208;annot=Class_I::LTR::Ty1/copia::Tork;color=#a9a9a9
chr10	feature	repeat_fragment	15546029	15552524	.	.	.	ID=TE 208-0;Parent=TE_BASE 208;name=TE 208;color=#a9a9a9
chr10	feature	polypeptide_conserved_region	15546926	15547097	.	-	.	ID=DOMAIN 208-0-0;Parent=TE_BASE 208;annot=Class_I::LTR::Ty1/copia::Tork RNaseH_tork;name=RH;color=#fc4e2a
chr10	feature	polypeptide_conserved_region	15547403	15548069	.	-	.	ID=DOMAIN 208-1-0;Parent=TE_BASE 208;annot=Class_I::LTR::Ty1/copia::Tork RT_tork;name=RT;color=#feb24c
chr10	feature	polypeptide_conserved_region	15550040	15550523	.	-	.	ID=DOMAIN 208-2-0;Parent=TE_BASE 208;annot=Class_I::LTR::Ty1/copia::Tork INT_tork;name=INT;color=#b10026
chr10	feature	polypeptide_conserved_region	15550678	15550927	.	-	.	ID=DOMAIN 208-3-0;Parent=TE_BASE 208;annot=Class_I::LTR::Ty1/copia::Tork AP_tork;name=PROT;color=#ffeda0
chr10	feature	polypeptide_conserved_region	15551295	15551763	.	-	.	ID=DOMAIN 208-4-0;Parent=TE_BASE 208;annot=Class_I::LTR::Ty1/copia::Tork GAG_tork;name=GAG;color=#225ea8
chr10	feature	long_terminal_repeat	15551843	15552524	.	.	.	ID=LTR LEFT 208-0;Parent=TE_BASE 208;name=ltr left;color=#f032e6
chr10	feature	long_terminal_repeat	15546029	15546728	.	.	.	ID=LTR RIGHT 208-0;Parent=TE_BASE 208;name=ltr right;color=#f032e6
chr10	feature	target_site_duplication	15546024	15546028	.	.	.	ID=TSR RIGHT 208;Parent=TE_BASE 208;name=tsr right;color=#333333
chr10	feature	target_site_duplication	15552525	15552529	.	.	.	ID=TSR LEFT 208;Parent=TE_BASE 208;name=tsr left;color=#333333
chr10	feature	nested_repeat	15468765	15476918	.	.	.	ID=TE_BASE 209;name=TE_BASE 209;annot=Class_I::LTR::Ty1/copia::Tork;color=#a9a9a9
chr10	feature	repeat_fragment	15468765	15476918	.	.	.	ID=TE 209-0;Parent=TE_BASE 209;name=TE 209;color=#a9a9a9
chr10	feature	polypeptide_conserved_region	15474290	15474932	.	+	.	ID=DOMAIN 209-0-0;Parent=TE_BASE 209;annot=Class_I::LTR::Ty1/copia::Ivana INT_oryco;name=INT;color=#b10026
chr10	feature	polypeptide_conserved_region	15475367	15476027	.	+	.	ID=DOMAIN 209-1-0;Parent=TE_BASE 209;annot=Class_I::LTR::Ty1/copia::Tork RT_tork;name=RT;color=#feb24c
chr10	feature	polypeptide_conserved_region	15476336	15476648	.	+	.	ID=DOMAIN 209-2-0;Parent=TE_BASE 209;annot=Class_I::LTR::Ty1/copia::Tork RNaseH_tork;name=RH;color=#fc4e2a
chr10	feature	primer_binding_site	15468890	15468912	.	.	.	ID=PBS 209;Parent=TE_BASE 209;name=pbs;color=#c7e9c0
chr10	feature	RR_tract	15476806	15476820	.	.	.	ID=PPT 209;Parent=TE_BASE 209;name=ppt;color=#41ab5d
chr10	feature	long_terminal_repeat	15476834	15476918	.	.	.	ID=LTR RIGHT 209-0;Parent=TE_BASE 209;name=ltr right;color=#f032e6
chr10	feature	long_terminal_repeat	15468765	15468848	.	.	.	ID=LTR LEFT 209-0;Parent=TE_BASE 209;name=ltr left;color=#f032e6
chr10	feature	nested_repeat	15438632	15443918	.	.	.	ID=TE_BASE 211;name=TE_BASE 211;annot=Class_I::LTR::Ty3/gypsy::chromovirus::Reina;color=#a9a9a9
chr10	feature	repeat_fragment	15438632	15443918	.	.	.	ID=TE 211-0;Parent=TE_BASE 211;name=TE 211;color=#a9a9a9
chr10	feature	polypeptide_conserved_region	15440989	15441460	.	+	.	ID=DOMAIN 211-0-0;Parent=TE_BASE 211;annot=Class_I::LTR::Ty3/gypsy::chromovirus::Reina GAG_reina;name=GAG;color=#225ea8
chr10	feature	polypeptide_conserved_region	15442306	15442474	.	+	.	ID=DOMAIN 211-1-0;Parent=TE_BASE 211;annot=Class_I::LTR::Ty3/gypsy::chromovirus::Reina RT_reina;name=RT;color=#feb24c
chr10	feature	polypeptide_conserved_region	15442900	15443251	.	+	.	ID=DOMAIN 211-2-0;Parent=TE_BASE 211;annot=Class_I::LTR::Ty3/gypsy::chromovirus::Reina RNaseH_reina;name=RH;color=#fc4e2a
chr10	feature	primer_binding_site	15438821	15438842	.	.	.	ID=PBS 211;Parent=TE_BASE 211;name=pbs;color=#c7e9c0
chr10	feature	RR_tract	15443762	15443776	.	.	.	ID=PPT 211;Parent=TE_BASE 211;name=ppt;color=#41ab5d
chr10	feature	long_terminal_repeat	15443777	15443918	.	.	.	ID=LTR RIGHT 211-0;Parent=TE_BASE 211;name=ltr right;color=#f032e6
chr10	feature	long_terminal_repeat	15438632	15438744	.	.	.	ID=LTR LEFT 211-0;Parent=TE_BASE 211;name=ltr left;color=#f032e6
chr10	feature	nested_repeat	15424542	15428897	.	.	.	ID=TE_BASE 212;name=TE_BASE 212;annot=Class_I::LTR::Ty1/copia::SIRE;color=#a9a9a9
chr10	feature	repeat_fragment	15424542	15428897	.	.	.	ID=TE 212-0;Parent=TE_BASE 212;name=TE 212;color=#a9a9a9
chr10	feature	polypeptide_conserved_region	15427802	15428138	.	-	.	ID=DOMAIN 212-0-0;Parent=TE_BASE 212;annot=Class_I::LTR::Ty1/copia::SIRE GAG_sire;name=GAG;color=#225ea8
chr10	feature	primer_binding_site	15424767	15424785	.	.	.	ID=PBS 212;Parent=TE_BASE 212;name=ppt;color=#41ab5d
chr10	feature	RR_tract	15428711	15428725	.	.	.	ID=PPT 212;Parent=TE_BASE 212;name=pbs;color=#c7e9c0
chr10	feature	long_terminal_repeat	15428752	15428897	.	.	.	ID=LTR LEFT 212-0;Parent=TE_BASE 212;name=ltr left;color=#f032e6
chr10	feature	long_terminal_repeat	15424542	15424687	.	.	.	ID=LTR RIGHT 212-0;Parent=TE_BASE 212;name=ltr right;color=#f032e6
chr10	feature	target_site_duplication	15424538	15424541	.	.	.	ID=TSR RIGHT 212;Parent=TE_BASE 212;name=tsr right;color=#333333
chr10	feature	target_site_duplication	15428898	15428901	.	.	.	ID=TSR LEFT 212;Parent=TE_BASE 212;name=tsr left;color=#333333
chr10	feature	nested_repeat	15407263	15420769	.	.	.	ID=TE_BASE 213;name=TE_BASE 213;annot=Class_I::LTR::Ty3/gypsy::chromovirus::Reina;color=#a9a9a9
chr10	feature	repeat_fragment	15407263	15420769	.	.	.	ID=TE 213-0;Parent=TE_BASE 213;name=TE 213;color=#a9a9a9
chr10	feature	polypeptide_conserved_region	15417136	15417703	.	+	.	ID=DOMAIN 213-0-0;Parent=TE_BASE 213;annot=Class_I::LTR::Ty1/copia::SIRE GAG_sire;name=GAG;color=#225ea8
chr10	feature	polypeptide_conserved_region	15418984	15420016	.	+	.	ID=DOMAIN 213-1-0;Parent=TE_BASE 213;annot=Class_I::LTR::Ty3/gypsy::chromovirus::Reina INT_reina;name=INT;color=#b10026
chr10	feature	primer_binding_site	15407626	15407646	.	.	.	ID=PBS 213;Parent=TE_BASE 213;name=pbs;color=#c7e9c0
chr10	feature	RR_tract	15420448	15420462	.	.	.	ID=PPT 213;Parent=TE_BASE 213;name=ppt;color=#41ab5d
chr10	feature	long_terminal_repeat	15420502	15420769	.	.	.	ID=LTR RIGHT 213-0;Parent=TE_BASE 213;name=ltr right;color=#f032e6
chr10	feature	long_terminal_repeat	15407263	15407547	.	.	.	ID=LTR LEFT 213-0;Parent=TE_BASE 213;name=ltr left;color=#f032e6
chr10	feature	nested_repeat	15302356	15315565	.	.	.	ID=TE_BASE 216;name=TE_BASE 216;annot=Class_I::LTR::Ty3/gypsy::chromovirus::Galadriel;color=#a9a9a9
chr10	feature	repeat_fragment	15302356	15315565	.	.	.	ID=TE 216-0;Parent=TE_BASE 216;name=TE 216;color=#a9a9a9
chr10	feature	polypeptide_conserved_region	15303164	15303353	.	-	.	ID=DOMAIN 216-0-0;Parent=TE_BASE 216;annot=Class_I::LTR::Ty3/gypsy::chromovirus::Galadriel CHR_galadriel_Monkey;name=CHD;color=#6a51a3
chr10	feature	polypeptide_conserved_region	15303413	15304157	.	-	.	ID=DOMAIN 216-1-0;Parent=TE_BASE 216;annot=Class_I::LTR::Ty3/gypsy::chromovirus::Galadriel INT_galadriel;name=INT;color=#b10026
chr10	feature	polypeptide_conserved_region	15304663	15305014	.	-	.	ID=DOMAIN 216-2-0;Parent=TE_BASE 216;annot=Class_I::LTR::Ty3/gypsy::chromovirus::Galadriel RNaseH_galadriel;name=RH;color=#fc4e2a
chr10	feature	polypeptide_conserved_region	15305149	15305824	.	-	.	ID=DOMAIN 216-3-0;Parent=TE_BASE 216;annot=Class_I::LTR::Ty3/gypsy::chromovirus::Galadriel RT_galadriel;name=RT;color=#feb24c
chr10	feature	polypeptide_conserved_region	15306287	15306539	.	-	.	ID=DOMAIN 216-4-0;Parent=TE_BASE 216;annot=Class_I::LTR::Ty3/gypsy::chromovirus::Galadriel AP_galadriel;name=PROT;color=#ffeda0
chr10	feature	primer_binding_site	15302545	15302564	.	.	.	ID=PBS 216;Parent=TE_BASE 216;name=ppt;color=#41ab5d
chr10	feature	RR_tract	15315336	15315350	.	.	.	ID=PPT 216;Parent=TE_BASE 216;name=pbs;color=#c7e9c0
chr10	feature	long_terminal_repeat	15315396	15315565	.	.	.	ID=LTR LEFT 216-0;Parent=TE_BASE 216;name=ltr left;color=#f032e6
chr10	feature	long_terminal_repeat	15302356	15302525	.	.	.	ID=LTR RIGHT 216-0;Parent=TE_BASE 216;name=ltr right;color=#f032e6
chr10	feature	nested_repeat	15177935	15193833	.	.	.	ID=TE_BASE 219;name=TE_BASE 219;annot=Class_I::LTR::Ty3/gypsy::chromovirus::Tekay;color=#a9a9a9
chr10	feature	repeat_fragment	15177935	15193833	.	.	.	ID=TE 219-0;Parent=TE_BASE 219;name=TE 219;color=#a9a9a9
chr10	feature	polypeptide_conserved_region	15182567	15182714	.	-	.	ID=DOMAIN 219-0-0;Parent=TE_BASE 219;annot=Class_I::LTR::Ty3/gypsy::chromovirus::Tekay CHR_tekay_del;name=CHD;color=#6a51a3
chr10	feature	polypeptide_conserved_region	15182774	15183809	.	-	.	ID=DOMAIN 219-1-0;Parent=TE_BASE 219;annot=Class_I::LTR::Ty3/gypsy::chromovirus::Tekay INT_del;name=INT;color=#b10026
chr10	feature	polypeptide_conserved_region	15184121	15184472	.	-	.	ID=DOMAIN 219-2-0;Parent=TE_BASE 219;annot=Class_I::LTR::Ty3/gypsy::chromovirus::Tekay RNaseH_del;name=RH;color=#fc4e2a
chr10	feature	polypeptide_conserved_region	15190133	15190577	.	+	.	ID=DOMAIN 219-3-0;Parent=TE_BASE 219;annot=Class_I::LTR::Ty3/gypsy::chromovirus::Tekay RT_del;name=RT;color=#feb24c
chr10	feature	primer_binding_site	15178036	15178053	.	.	.	ID=PBS 219;Parent=TE_BASE 219;name=ppt;color=#41ab5d
chr10	feature	RR_tract	15193689	15193703	.	.	.	ID=PPT 219;Parent=TE_BASE 219;name=pbs;color=#c7e9c0
chr10	feature	long_terminal_repeat	15193741	15193833	.	.	.	ID=LTR LEFT 219-0;Parent=TE_BASE 219;name=ltr left;color=#f032e6
chr10	feature	long_terminal_repeat	15177935	15178030	.	.	.	ID=LTR RIGHT 219-0;Parent=TE_BASE 219;name=ltr right;color=#f032e6
chr10	feature	nested_repeat	14850311	14871867	.	.	.	ID=TE_BASE 224;name=TE_BASE 224;annot=Class_I::LTR::Ty1/copia::SIRE;color=#a9a9a9
chr10	feature	repeat_fragment	14850311	14871867	.	.	.	ID=TE 224-0;Parent=TE_BASE 224;name=TE 224;color=#a9a9a9
chr10	feature	polypeptide_conserved_region	14868005	14868392	.	+	.	ID=DOMAIN 224-0-0;Parent=TE_BASE 224;annot=Class_I::LTR::Ty1/copia::SIRE GAG_sire;name=GAG;color=#225ea8
chr10	feature	polypeptide_conserved_region	14869856	14870444	.	+	.	ID=DOMAIN 224-1-0;Parent=TE_BASE 224;annot=Class_I::LTR::Ty1/copia::SIRE INT_sire;name=INT;color=#b10026
chr10	feature	polypeptide_conserved_region	14871272	14871665	.	+	.	ID=DOMAIN 224-2-0;Parent=TE_BASE 224;annot=Class_I::LTR::Ty1/copia::SIRE RT_sire;name=RT;color=#feb24c
chr10	feature	long_terminal_repeat	14871827	14871867	.	.	.	ID=LTR RIGHT 224-0;Parent=TE_BASE 224;name=ltr right;color=#f032e6
chr10	feature	long_terminal_repeat	14850311	14850361	.	.	.	ID=LTR LEFT 224-0;Parent=TE_BASE 224;name=ltr left;color=#f032e6
chr10	feature	target_site_duplication	14850307	14850310	.	.	.	ID=TSR LEFT 224;Parent=TE_BASE 224;name=tsr left;color=#333333
chr10	feature	target_site_duplication	14871868	14871871	.	.	.	ID=TSR RIGHT 224;Parent=TE_BASE 224;name=tsr right;color=#333333
chr10	feature	nested_repeat	14769347	14812900	.	.	.	ID=TE_BASE 227;name=TE_BASE 227;annot=Class_I::LTR::Ty1/copia::Ivana;color=#a9a9a9
chr10	feature	repeat_fragment	14769347	14812900	.	.	.	ID=TE 227-0;Parent=TE_BASE 227;name=TE 227;color=#a9a9a9
chr10	feature	polypeptide_conserved_region	14773718	14774042	.	-	.	ID=DOMAIN 227-0-0;Parent=TE_BASE 227;annot=Class_I::LTR::Ty1/copia::SIRE GAG_sire;name=GAG;color=#225ea8
chr10	feature	polypeptide_conserved_region	14775956	14776490	.	+	.	ID=DOMAIN 227-1-0;Parent=TE_BASE 227;annot=Class_I::LTR::Ty1/copia::Ivana INT_oryco;name=INT;color=#b10026
chr10	feature	polypeptide_conserved_region	14776971	14777319	.	+	.	ID=DOMAIN 227-2-0;Parent=TE_BASE 227;annot=Class_I::LTR::Ty1/copia::Ivana RT_oryco;name=RT;color=#feb24c
chr10	feature	primer_binding_site	14769418	14769444	.	.	.	ID=PBS 227;Parent=TE_BASE 227;name=ppt;color=#41ab5d
chr10	feature	RR_tract	14812823	14812837	.	.	.	ID=PPT 227;Parent=TE_BASE 227;name=pbs;color=#c7e9c0
chr10	feature	long_terminal_repeat	14812839	14812900	.	.	.	ID=LTR LEFT 227-0;Parent=TE_BASE 227;name=ltr left;color=#f032e6
chr10	feature	long_terminal_repeat	14769347	14769408	.	.	.	ID=LTR RIGHT 227-0;Parent=TE_BASE 227;name=ltr right;color=#f032e6
chr10	feature	target_site_duplication	14769342	14769346	.	.	.	ID=TSR RIGHT 227;Parent=TE_BASE 227;name=tsr right;color=#333333
chr10	feature	target_site_duplication	14812901	14812905	.	.	.	ID=TSR LEFT 227;Parent=TE_BASE 227;name=tsr left;color=#333333
chr10	feature	nested_repeat	14615106	14625096	.	.	.	ID=TE_BASE 230;name=TE_BASE 230;annot=Class_I::LTR::Ty1/copia::Ivana;color=#a9a9a9
chr10	feature	repeat_fragment	14615106	14625096	.	.	.	ID=TE 230-0;Parent=TE_BASE 230;name=TE 230;color=#a9a9a9
chr10	feature	polypeptide_conserved_region	14617456	14617867	.	+	.	ID=DOMAIN 230-0-0;Parent=TE_BASE 230;annot=Class_I::LTR::Ty1/copia::Ale INT_retrofit;name=INT;color=#b10026
chr10	feature	polypeptide_conserved_region	14618634	14619273	.	+	.	ID=DOMAIN 230-1-0;Parent=TE_BASE 230;annot=Class_I::LTR::Ty1/copia::Ivana RT_oryco;name=RT;color=#feb24c
chr10	feature	polypeptide_conserved_region	14619716	14619923	.	+	.	ID=DOMAIN 230-2-0;Parent=TE_BASE 230;annot=Class_I::LTR::Ty1/copia::Ale RNaseH_retrofit;name=RH;color=#fc4e2a
chr10	feature	long_terminal_repeat	14625013	14625096	.	.	.	ID=LTR RIGHT 230-0;Parent=TE_BASE 230;name=ltr right;color=#f032e6
chr10	feature	long_terminal_repeat	14615106	14615211	.	.	.	ID=LTR LEFT 230-0;Parent=TE_BASE 230;name=ltr left;color=#f032e6
chr10	feature	nested_repeat	14556936	14565733	.	.	.	ID=TE_BASE 231;name=TE_BASE 231;annot=Class_I::LTR::Ty1/copia::Ivana;color=#a9a9a9
chr10	feature	repeat_fragment	14556936	14565733	.	.	.	ID=TE 231-0;Parent=TE_BASE 231;name=TE 231;color=#a9a9a9
chr10	feature	polypeptide_conserved_region	14557622	14558030	.	-	.	ID=DOMAIN 231-0-0;Parent=TE_BASE 231;annot=Class_I::LTR::Ty1/copia::Tork RNaseH_tork;name=RH;color=#fc4e2a
chr10	feature	polypeptide_conserved_region	14559547	14559856	.	-	.	ID=DOMAIN 231-1-0;Parent=TE_BASE 231;annot=Class_I::LTR::Ty1/copia::Ivana RT_oryco;name=RT;color=#feb24c
chr10	feature	polypeptide_conserved_region	14560429	14561092	.	-	.	ID=DOMAIN 231-2-0;Parent=TE_BASE 231;annot=Class_I::LTR::Ty1/copia::Tork INT_tork;name=INT;color=#b10026
chr10	feature	polypeptide_conserved_region	14561269	14561521	.	-	.	ID=DOMAIN 231-3-0;Parent=TE_BASE 231;annot=Class_I::LTR::Ty1/copia::Tork AP_tork;name=PROT;color=#ffeda0
chr10	feature	polypeptide_conserved_region	14561602	14562082	.	-	.	ID=DOMAIN 231-4-0;Parent=TE_BASE 231;annot=Class_I::LTR::Ty1/copia::Ty1-outgroup GAG_hydra;name=GAG;color=#225ea8
chr10	feature	long_terminal_repeat	14565628	14565733	.	.	.	ID=LTR LEFT 231-0;Parent=TE_BASE 231;name=ltr left;color=#f032e6
chr10	feature	long_terminal_repeat	14556936	14557041	.	.	.	ID=LTR RIGHT 231-0;Parent=TE_BASE 231;name=ltr right;color=#f032e6
chr10	feature	nested_repeat	14492618	14498116	.	.	.	ID=TE_BASE 233;name=TE_BASE 233;annot=Class_I::LTR::Ty1/copia::SIRE;color=#a9a9a9
chr10	feature	repeat_fragment	14492618	14498116	.	.	.	ID=TE 233-0;Parent=TE_BASE 233;name=TE 233;color=#a9a9a9
chr10	feature	polypeptide_conserved_region	14496713	14497160	.	+	.	ID=DOMAIN 233-0-0;Parent=TE_BASE 233;annot=Class_I::LTR::Ty1/copia::SIRE GAG_sire;name=GAG;color=#225ea8
chr10	feature	primer_binding_site	14493330	14493350	.	.	.	ID=PBS 233;Parent=TE_BASE 233;name=pbs;color=#c7e9c0
chr10	feature	RR_tract	14497371	14497385	.	.	.	ID=PPT 233;Parent=TE_BASE 233;name=ppt;color=#41ab5d
chr10	feature	long_terminal_repeat	14497419	14498116	.	.	.	ID=LTR RIGHT 233-0;Parent=TE_BASE 233;name=ltr right;color=#f032e6
chr10	feature	long_terminal_repeat	14492618	14493306	.	.	.	ID=LTR LEFT 233-0;Parent=TE_BASE 233;name=ltr left;color=#f032e6
chr10	feature	nested_repeat	14143800	14154242	.	.	.	ID=TE_BASE 238;name=TE_BASE 238;annot=Class_I::LTR::Ty3/gypsy::non-chromovirus::OTA::Ogre/Tat::Retand;color=#a9a9a9
chr10	feature	repeat_fragment	14143800	14154242	.	.	.	ID=TE 238-0;Parent=TE_BASE 238;name=TE 238;color=#a9a9a9
chr10	feature	polypeptide_conserved_region	14145037	14145748	.	+	.	ID=DOMAIN 238-0-0;Parent=TE_BASE 238;annot=Class_I::LTR::Ty3/gypsy::non-chromovirus::OTA::Ogre/Tat::Retand GAG_tat;name=GAG;color=#225ea8
chr10	feature	polypeptide_conserved_region	14146090	14146420	.	+	.	ID=DOMAIN 238-1-0;Parent=TE_BASE 238;annot=Class_I::LTR::Ty3/gypsy::non-chromovirus::OTA::Ogre/Tat::Retand AP_tat;name=PROT;color=#ffeda0
chr10	feature	polypeptide_conserved_region	14146525	14147056	.	+	.	ID=DOMAIN 238-2-0;Parent=TE_BASE 238;annot=Class_I::LTR::Ty3/gypsy::non-chromovirus::OTA::Ogre/Tat::Retand RT_tat;name=RT;color=#feb24c
chr10	feature	polypeptide_conserved_region	14147191	14147551	.	+	.	ID=DOMAIN 238-3-0;Parent=TE_BASE 238;annot=Class_I::LTR::Ty3/gypsy::non-chromovirus::OTA::Ogre/Tat::Retand RNaseH_tat;name=RH;color=#fc4e2a
chr10	feature	polypeptide_conserved_region	14147599	14147962	.	+	.	ID=DOMAIN 238-4-0;Parent=TE_BASE 238;annot=Class_I::LTR::Ty3/gypsy::non-chromovirus::OTA::Ogre/Tat::Retand;name=aRH;color=#fc4e2a
chr10	feature	polypeptide_conserved_region	14148256	14149270	.	+	.	ID=DOMAIN 238-5-0;Parent=TE_BASE 238;annot=Class_I::LTR::Ty3/gypsy::non-chromovirus::OTA::Ogre/Tat::Retand INT_tat;name=INT;color=#b10026
chr10	feature	primer_binding_site	14144399	14144416	.	.	.	ID=PBS 238;Parent=TE_BASE 238;name=pbs;color=#c7e9c0
chr10	feature	RR_tract	14153644	14153658	.	.	.	ID=PPT 238;Parent=TE_BASE 238;name=ppt;color=#41ab5d
chr10	feature	long_terminal_repeat	14153676	14154242	.	.	.	ID=LTR RIGHT 238-0;Parent=TE_BASE 238;name=ltr right;color=#f032e6
chr10	feature	long_terminal_repeat	14143800	14144366	.	.	.	ID=LTR LEFT 238-0;Parent=TE_BASE 238;name=ltr left;color=#f032e6
chr10	feature	target_site_duplication	14143794	14143799	.	.	.	ID=TSR LEFT 238;Parent=TE_BASE 238;name=tsr left;color=#333333
chr10	feature	target_site_duplication	14154243	14154248	.	.	.	ID=TSR RIGHT 238;Parent=TE_BASE 238;name=tsr right;color=#333333
chr10	feature	nested_repeat	14018081	14024382	.	.	.	ID=TE_BASE 240;name=TE_BASE 240;annot=Class_I::LTR::Ty3/gypsy::chromovirus::Galadriel;color=#a9a9a9
chr10	feature	repeat_fragment	14018081	14024382	.	.	.	ID=TE 240-0;Parent=TE_BASE 240;name=TE 240;color=#a9a9a9
chr10	feature	polypeptide_conserved_region	14019489	14020050	.	+	.	ID=DOMAIN 240-0-0;Parent=TE_BASE 240;annot=Class_I::LTR::Ty3/gypsy::chromovirus::Galadriel GAG_galadriel;name=GAG;color=#225ea8
chr10	feature	polypeptide_conserved_region	14020332	14020584	.	+	.	ID=DOMAIN 240-1-0;Parent=TE_BASE 240;annot=Class_I::LTR::Ty3/gypsy::chromovirus::Galadriel AP_galadriel;name=PROT;color=#ffeda0
chr10	feature	polypeptide_conserved_region	14020961	14021636	.	+	.	ID=DOMAIN 240-2-0;Parent=TE_BASE 240;annot=Class_I::LTR::Ty3/gypsy::chromovirus::Galadriel RT_galadriel;name=RT;color=#feb24c
chr10	feature	polypeptide_conserved_region	14021771	14022122	.	+	.	ID=DOMAIN 240-3-0;Parent=TE_BASE 240;annot=Class_I::LTR::Ty3/gypsy::chromovirus::Galadriel RNaseH_galadriel;name=RH;color=#fc4e2a
chr10	feature	polypeptide_conserved_region	14022496	14023399	.	+	.	ID=DOMAIN 240-4-0;Parent=TE_BASE 240;annot=Class_I::LTR::Ty3/gypsy::chromovirus::Galadriel INT_galadriel;name=INT;color=#b10026
chr10	feature	polypeptide_conserved_region	14023462	14023651	.	+	.	ID=DOMAIN 240-5-0;Parent=TE_BASE 240;annot=Class_I::LTR::Ty3/gypsy::chromovirus::Galadriel CHR_galadriel_Monkey;name=CHD;color=#6a51a3
chr10	feature	primer_binding_site	14018855	14018875	.	.	.	ID=PBS 240;Parent=TE_BASE 240;name=pbs;color=#c7e9c0
chr10	feature	long_terminal_repeat	14023664	14024382	.	.	.	ID=LTR RIGHT 240-0;Parent=TE_BASE 240;name=ltr right;color=#f032e6
chr10	feature	long_terminal_repeat	14018081	14018810	.	.	.	ID=LTR LEFT 240-0;Parent=TE_BASE 240;name=ltr left;color=#f032e6
chr10	feature	nested_repeat	13957625	13997997	.	.	.	ID=TE_BASE 241;name=TE_BASE 241;annot=Class_I::LTR::Ty1/copia::Tork;color=#a9a9a9
chr10	feature	repeat_fragment	13957625	13997997	.	.	.	ID=TE 241-0;Parent=TE_BASE 241;name=TE 241;color=#a9a9a9
chr10	feature	polypeptide_conserved_region	13984510	13985074	.	+	.	ID=DOMAIN 241-0-0;Parent=TE_BASE 241;annot=Class_I::LTR::Ty1/copia::Tork GAG_tork;name=GAG;color=#225ea8
chr10	feature	polypeptide_conserved_region	13985341	13985575	.	+	.	ID=DOMAIN 241-1-0;Parent=TE_BASE 241;annot=Class_I::LTR::Ty1/copia::Tork AP_tork;name=PROT;color=#ffeda0
chr10	feature	polypeptide_conserved_region	13985743	13986349	.	+	.	ID=DOMAIN 241-2-0;Parent=TE_BASE 241;annot=Class_I::LTR::Ty1/copia::Tork INT_tork;name=INT;color=#b10026
chr10	feature	primer_binding_site	13957764	13957784	.	.	.	ID=PBS 241;Parent=TE_BASE 241;name=pbs;color=#c7e9c0
chr10	feature	long_terminal_repeat	13997861	13997997	.	.	.	ID=LTR RIGHT 241-0;Parent=TE_BASE 241;name=ltr right;color=#f032e6
chr10	feature	long_terminal_repeat	13957625	13957759	.	.	.	ID=LTR LEFT 241-0;Parent=TE_BASE 241;name=ltr left;color=#f032e6
chr10	feature	nested_repeat	13948832	13954108	.	.	.	ID=TE_BASE 242;name=TE_BASE 242;annot=Class_I::LTR::Ty3/gypsy::chromovirus::Reina;color=#a9a9a9
chr10	feature	repeat_fragment	13948832	13954108	.	.	.	ID=TE 242-0;Parent=TE_BASE 242;name=TE 242;color=#a9a9a9
chr10	feature	polypeptide_conserved_region	13949168	13949312	.	-	.	ID=DOMAIN 242-0-0;Parent=TE_BASE 242;annot=Class_I::LTR::Ty3/gypsy::chromovirus::Reina CHR_Populus;name=CHD;color=#6a51a3
chr10	feature	polypeptide_conserved_region	13949360	13949504	.	-	.	ID=DOMAIN 242-1-0;Parent=TE_BASE 242;annot=Class_I::LTR::Ty3/gypsy::chromovirus::Reina INT_reina;name=INT;color=#b10026
chr10	feature	polypeptide_conserved_region	13949692	13950040	.	-	.	ID=DOMAIN 242-2-0;Parent=TE_BASE 242;annot=Class_I::LTR::Ty3/gypsy::chromovirus::Reina RNaseH_reina;name=RH;color=#fc4e2a
chr10	feature	polypeptide_conserved_region	13950466	13950634	.	-	.	ID=DOMAIN 242-3-0;Parent=TE_BASE 242;annot=Class_I::LTR::Ty3/gypsy::chromovirus::Reina RT_reina;name=RT;color=#feb24c
chr10	feature	primer_binding_site	13949056	13949073	.	.	.	ID=PBS 242;Parent=TE_BASE 242;name=ppt;color=#41ab5d
chr10	feature	RR_tract	13953949	13953963	.	.	.	ID=PPT 242;Parent=TE_BASE 242;name=pbs;color=#c7e9c0
chr10	feature	long_terminal_repeat	13953965	13954108	.	.	.	ID=LTR LEFT 242-0;Parent=TE_BASE 242;name=ltr left;color=#f032e6
chr10	feature	long_terminal_repeat	13948832	13948975	.	.	.	ID=LTR RIGHT 242-0;Parent=TE_BASE 242;name=ltr right;color=#f032e6
chr10	feature	target_site_duplication	13948828	13948831	.	.	.	ID=TSR RIGHT 242;Parent=TE_BASE 242;name=tsr right;color=#333333
chr10	feature	target_site_duplication	13954109	13954112	.	.	.	ID=TSR LEFT 242;Parent=TE_BASE 242;name=tsr left;color=#333333
chr10	feature	nested_repeat	13941768	13948223	.	.	.	ID=TE_BASE 243;name=TE_BASE 243;annot=Class_I::LTR::Ty1/copia::Tork;color=#a9a9a9
chr10	feature	repeat_fragment	13941768	13948223	.	.	.	ID=TE 243-0;Parent=TE_BASE 243;name=TE 243;color=#a9a9a9
chr10	feature	polypeptide_conserved_region	13942342	13942870	.	+	.	ID=DOMAIN 243-0-0;Parent=TE_BASE 243;annot=Class_I::LTR::Ty1/copia::Tork GAG_tork;name=GAG;color=#225ea8
chr10	feature	polypeptide_conserved_region	13943023	13943257	.	+	.	ID=DOMAIN 243-1-0;Parent=TE_BASE 243;annot=Class_I::LTR::Ty1/copia::Tork AP_tork;name=PROT;color=#ffeda0
chr10	feature	polypeptide_conserved_region	13946797	13946977	.	+	.	ID=DOMAIN 243-2-0;Parent=TE_BASE 243;annot=Class_I::LTR::Ty1/copia::Tork INT_tork;name=INT;color=#b10026
chr10	feature	primer_binding_site	13942279	13942295	.	.	.	ID=PBS 243;Parent=TE_BASE 243;name=pbs;color=#c7e9c0
chr10	feature	RR_tract	13947761	13947775	.	.	.	ID=PPT 243;Parent=TE_BASE 243;name=ppt;color=#41ab5d
chr10	feature	long_terminal_repeat	13947804	13948223	.	.	.	ID=LTR RIGHT 243-0;Parent=TE_BASE 243;name=ltr right;color=#f032e6
chr10	feature	long_terminal_repeat	13941768	13942201	.	.	.	ID=LTR LEFT 243-0;Parent=TE_BASE 243;name=ltr left;color=#f032e6
chr10	feature	target_site_duplication	13941763	13941767	.	.	.	ID=TSR LEFT 243;Parent=TE_BASE 243;name=tsr left;color=#333333
chr10	feature	target_site_duplication	13948224	13948228	.	.	.	ID=TSR RIGHT 243;Parent=TE_BASE 243;name=tsr right;color=#333333
chr10	feature	nested_repeat	13898404	13909355	.	.	.	ID=TE_BASE 244;name=TE_BASE 244;annot=Class_I::LTR::Ty1/copia::Tork;color=#a9a9a9
chr10	feature	repeat_fragment	13898404	13909355	.	.	.	ID=TE 244-0;Parent=TE_BASE 244;name=TE 244;color=#a9a9a9
chr10	feature	polypeptide_conserved_region	13899756	13900167	.	+	.	ID=DOMAIN 244-0-0;Parent=TE_BASE 244;annot=Class_I::LTR::Ty1/copia::Tork INT_tork;name=INT;color=#b10026
chr10	feature	polypeptide_conserved_region	13900707	13901124	.	+	.	ID=DOMAIN 244-1-0;Parent=TE_BASE 244;annot=Class_I::LTR::Ty1/copia::Tork RT_tork;name=RT;color=#feb24c
chr10	feature	RR_tract	13908415	13908429	.	.	.	ID=PPT 244;Parent=TE_BASE 244;name=ppt;color=#41ab5d
chr10	feature	long_terminal_repeat	13908506	13909355	.	.	.	ID=LTR RIGHT 244-0;Parent=TE_BASE 244;name=ltr right;color=#f032e6
chr10	feature	long_terminal_repeat	13898404	13899253	.	.	.	ID=LTR LEFT 244-0;Parent=TE_BASE 244;name=ltr left;color=#f032e6
chr10	feature	nested_repeat	13883295	13888275	.	.	.	ID=TE_BASE 245;name=TE_BASE 245;annot=Class_I::LTR::Ty1/copia::Tork;color=#a9a9a9
chr10	feature	repeat_fragment	13883295	13888275	.	.	.	ID=TE 245-0;Parent=TE_BASE 245;name=TE 245;color=#a9a9a9
chr10	feature	polypeptide_conserved_region	13883965	13884364	.	-	.	ID=DOMAIN 245-0-0;Parent=TE_BASE 245;annot=Class_I::LTR::Ty1/copia::Tork RNaseH_tork;name=RH;color=#fc4e2a
chr10	feature	polypeptide_conserved_region	13884670	13885402	.	-	.	ID=DOMAIN 245-1-0;Parent=TE_BASE 245;annot=Class_I::LTR::Ty1/copia::Tork RT_tork;name=RT;color=#feb24c
chr10	feature	polypeptide_conserved_region	13885942	13886587	.	-	.	ID=DOMAIN 245-2-0;Parent=TE_BASE 245;annot=Class_I::LTR::Ty1/copia::Tork INT_tork;name=INT;color=#b10026
chr10	feature	polypeptide_conserved_region	13886755	13887004	.	-	.	ID=DOMAIN 245-3-0;Parent=TE_BASE 245;annot=Class_I::LTR::Ty1/copia::Tork AP_tork;name=PROT;color=#ffeda0
chr10	feature	polypeptide_conserved_region	13887274	13887862	.	-	.	ID=DOMAIN 245-4-0;Parent=TE_BASE 245;annot=Class_I::LTR::Ty1/copia::Tork GAG_tork;name=GAG;color=#225ea8
chr10	feature	long_terminal_repeat	13887971	13888275	.	.	.	ID=LTR LEFT 245-0;Parent=TE_BASE 245;name=ltr left;color=#f032e6
chr10	feature	long_terminal_repeat	13883295	13883599	.	.	.	ID=LTR RIGHT 245-0;Parent=TE_BASE 245;name=ltr right;color=#f032e6
chr10	feature	nested_repeat	13739306	13763633	.	.	.	ID=TE_BASE 246;name=TE_BASE 246;annot=Class_I::LTR::Ty1/copia::SIRE;color=#a9a9a9
chr10	feature	repeat_fragment	13739306	13763633	.	.	.	ID=TE 246-0;Parent=TE_BASE 246;name=TE 246;color=#a9a9a9
chr10	feature	polypeptide_conserved_region	13744328	13744775	.	-	.	ID=DOMAIN 246-0-0;Parent=TE_BASE 246;annot=Class_I::LTR::Ty1/copia::SIRE GAG_sire;name=GAG;color=#225ea8
chr10	feature	primer_binding_site	13739421	13739443	.	.	.	ID=PBS 246;Parent=TE_BASE 246;name=ppt;color=#41ab5d
chr10	feature	RR_tract	13763512	13763526	.	.	.	ID=PPT 246;Parent=TE_BASE 246;name=pbs;color=#c7e9c0
chr10	feature	long_terminal_repeat	13763537	13763633	.	.	.	ID=LTR LEFT 246-0;Parent=TE_BASE 246;name=ltr left;color=#f032e6
chr10	feature	long_terminal_repeat	13739306	13739403	.	.	.	ID=LTR RIGHT 246-0;Parent=TE_BASE 246;name=ltr right;color=#f032e6
chr10	feature	nested_repeat	13374472	13415095	.	.	.	ID=TE_BASE 254;name=TE_BASE 254;annot=Class_I::LTR::Ty3/gypsy::chromovirus::Tekay;color=#a9a9a9
chr10	feature	repeat_fragment	13374472	13415095	.	.	.	ID=TE 254-0;Parent=TE_BASE 254;name=TE 254;color=#a9a9a9
chr10	feature	polypeptide_conserved_region	13407872	13408022	.	-	.	ID=DOMAIN 254-0-0;Parent=TE_BASE 254;annot=Class_I::LTR::Ty3/gypsy::chromovirus::Tekay CHR_tekay_Cure;name=CHD;color=#6a51a3
chr10	feature	polypeptide_conserved_region	13408079	13409114	.	-	.	ID=DOMAIN 254-1-0;Parent=TE_BASE 254;annot=Class_I::LTR::Ty3/gypsy::chromovirus::Tekay INT_del;name=INT;color=#b10026
chr10	feature	polypeptide_conserved_region	13409426	13409558	.	-	.	ID=DOMAIN 254-2-0;Parent=TE_BASE 254;annot=Class_I::LTR::Ty3/gypsy::chromovirus::Tekay RNaseH_del;name=RH;color=#fc4e2a
chr10	feature	long_terminal_repeat	13414896	13415095	.	.	.	ID=LTR LEFT 254-0;Parent=TE_BASE 254;name=ltr left;color=#f032e6
chr10	feature	long_terminal_repeat	13374472	13374669	.	.	.	ID=LTR RIGHT 254-0;Parent=TE_BASE 254;name=ltr right;color=#f032e6
chr10	feature	nested_repeat	13320296	13326458	.	.	.	ID=TE_BASE 255;name=TE_BASE 255;annot=Class_I::LTR::Ty3/gypsy::chromovirus::Reina;color=#a9a9a9
chr10	feature	repeat_fragment	13320296	13326458	.	.	.	ID=TE 255-0;Parent=TE_BASE 255;name=TE 255;color=#a9a9a9
chr10	feature	polypeptide_conserved_region	13322050	13322689	.	+	.	ID=DOMAIN 255-0-0;Parent=TE_BASE 255;annot=Class_I::LTR::Ty3/gypsy::chromovirus::Reina GAG_reina;name=GAG;color=#225ea8
chr10	feature	polypeptide_conserved_region	13323523	13324192	.	+	.	ID=DOMAIN 255-1-0;Parent=TE_BASE 255;annot=Class_I::LTR::Ty3/gypsy::chromovirus::Reina RT_reina;name=RT;color=#feb24c
chr10	feature	polypeptide_conserved_region	13324330	13324681	.	+	.	ID=DOMAIN 255-2-0;Parent=TE_BASE 255;annot=Class_I::LTR::Ty3/gypsy::chromovirus::Reina RNaseH_reina;name=RH;color=#fc4e2a
chr10	feature	polypeptide_conserved_region	13325671	13325815	.	+	.	ID=DOMAIN 255-3-0;Parent=TE_BASE 255;annot=Class_I::LTR::Ty3/gypsy::chromovirus::Reina INT_reina;name=INT;color=#b10026
chr10	feature	primer_binding_site	13320706	13320725	.	.	.	ID=PBS 255;Parent=TE_BASE 255;name=pbs;color=#c7e9c0
chr10	feature	RR_tract	13326039	13326053	.	.	.	ID=PPT 255;Parent=TE_BASE 255;name=ppt;color=#41ab5d
chr10	feature	long_terminal_repeat	13326053	13326458	.	.	.	ID=LTR RIGHT 255-0;Parent=TE_BASE 255;name=ltr right;color=#f032e6
chr10	feature	long_terminal_repeat	13320296	13320701	.	.	.	ID=LTR LEFT 255-0;Parent=TE_BASE 255;name=ltr left;color=#f032e6
chr10	feature	target_site_duplication	13320291	13320295	.	.	.	ID=TSR LEFT 255;Parent=TE_BASE 255;name=tsr left;color=#333333
chr10	feature	target_site_duplication	13326459	13326463	.	.	.	ID=TSR RIGHT 255;Parent=TE_BASE 255;name=tsr right;color=#333333
chr10	feature	nested_repeat	13312095	13319701	.	.	.	ID=TE_BASE 256;name=TE_BASE 256;annot=Class_I::LTR::Ty3/gypsy::chromovirus::CRM;color=#a9a9a9
chr10	feature	repeat_fragment	13312095	13319701	.	.	.	ID=TE 256-0;Parent=TE_BASE 256;name=TE 256;color=#a9a9a9
chr10	feature	polypeptide_conserved_region	13312792	13313446	.	-	.	ID=DOMAIN 256-0-0;Parent=TE_BASE 256;annot=Class_I::LTR::Ty3/gypsy::chromovirus::CRM INT_crm;name=INT;color=#b10026
chr10	feature	polypeptide_conserved_region	13316109	13316457	.	-	.	ID=DOMAIN 256-1-0;Parent=TE_BASE 256;annot=Class_I::LTR::Ty3/gypsy::chromovirus::CRM RNaseH_crm;name=RH;color=#fc4e2a
chr10	feature	polypeptide_conserved_region	13316592	13317261	.	-	.	ID=DOMAIN 256-2-0;Parent=TE_BASE 256;annot=Class_I::LTR::Ty3/gypsy::chromovirus::CRM RT_crm;name=RT;color=#feb24c
chr10	feature	polypeptide_conserved_region	13317608	13317872	.	-	.	ID=DOMAIN 256-3-0;Parent=TE_BASE 256;annot=Class_I::LTR::Ty3/gypsy::chromovirus::CRM AP_crm;name=PROT;color=#ffeda0
chr10	feature	polypeptide_conserved_region	13318109	13318808	.	-	.	ID=DOMAIN 256-4-0;Parent=TE_BASE 256;annot=Class_I::LTR::Ty3/gypsy::chromovirus::CRM GAG_crm;name=GAG;color=#225ea8
chr10	feature	long_terminal_repeat	13319066	13319701	.	.	.	ID=LTR LEFT 256-0;Parent=TE_BASE 256;name=ltr left;color=#f032e6
chr10	feature	long_terminal_repeat	13312095	13312730	.	.	.	ID=LTR RIGHT 256-0;Parent=TE_BASE 256;name=ltr right;color=#f032e6
chr10	feature	target_site_duplication	13312090	13312094	.	.	.	ID=TSR RIGHT 256;Parent=TE_BASE 256;name=tsr right;color=#333333
chr10	feature	target_site_duplication	13319702	13319706	.	.	.	ID=TSR LEFT 256;Parent=TE_BASE 256;name=tsr left;color=#333333
chr10	feature	nested_repeat	13230530	13238889	.	.	.	ID=TE_BASE 258;name=TE_BASE 258;annot=Class_I::LTR::Ty1/copia::SIRE;color=#a9a9a9
chr10	feature	repeat_fragment	13230530	13238889	.	.	.	ID=TE 258-0;Parent=TE_BASE 258;name=TE 258;color=#a9a9a9
chr10	feature	polypeptide_conserved_region	13232353	13232755	.	-	.	ID=DOMAIN 258-0-0;Parent=TE_BASE 258;annot=Class_I::LTR::Ty1/copia::SIRE RNaseH_sire;name=RH;color=#fc4e2a
chr10	feature	polypeptide_conserved_region	13233371	13233764	.	-	.	ID=DOMAIN 258-1-0;Parent=TE_BASE 258;annot=Class_I::LTR::Ty1/copia::SIRE RT_sire;name=RT;color=#feb24c
chr10	feature	polypeptide_conserved_region	13234257	13234914	.	-	.	ID=DOMAIN 258-2-0;Parent=TE_BASE 258;annot=Class_I::LTR::Ty1/copia::SIRE INT_sire;name=INT;color=#b10026
chr10	feature	polypeptide_conserved_region	13235058	13235295	.	-	.	ID=DOMAIN 258-3-0;Parent=TE_BASE 258;annot=Class_I::LTR::Ty1/copia::SIRE AP_sire;name=PROT;color=#ffeda0
chr10	feature	polypeptide_conserved_region	13236306	13236876	.	-	.	ID=DOMAIN 258-4-0;Parent=TE_BASE 258;annot=Class_I::LTR::Ty1/copia::SIRE GAG_sire;name=GAG;color=#225ea8
chr10	feature	long_terminal_repeat	13238048	13238889	.	.	.	ID=LTR LEFT 258-0;Parent=TE_BASE 258;name=ltr left;color=#f032e6
chr10	feature	long_terminal_repeat	13230530	13231371	.	.	.	ID=LTR RIGHT 258-0;Parent=TE_BASE 258;name=ltr right;color=#f032e6
chr10	feature	nested_repeat	13140092	13153735	.	.	.	ID=TE_BASE 259;name=TE_BASE 259;annot=Class_I::LTR::Ty1/copia::Tork;color=#a9a9a9
chr10	feature	repeat_fragment	13140092	13153735	.	.	.	ID=TE 259-0;Parent=TE_BASE 259;name=TE 259;color=#a9a9a9
chr10	feature	polypeptide_conserved_region	13145298	13145856	.	+	.	ID=DOMAIN 259-0-0;Parent=TE_BASE 259;annot=Class_I::LTR::Ty1/copia::Tork GAG_tork;name=GAG;color=#225ea8
chr10	feature	polypeptide_conserved_region	13146135	13146384	.	+	.	ID=DOMAIN 259-1-0;Parent=TE_BASE 259;annot=Class_I::LTR::Ty1/copia::Tork AP_tork;name=PROT;color=#ffeda0
chr10	feature	polypeptide_conserved_region	13146525	13147167	.	+	.	ID=DOMAIN 259-2-0;Parent=TE_BASE 259;annot=Class_I::LTR::Ty1/copia::Tork INT_tork;name=INT;color=#b10026
chr10	feature	polypeptide_conserved_region	13147707	13148442	.	+	.	ID=DOMAIN 259-3-0;Parent=TE_BASE 259;annot=Class_I::LTR::Ty1/copia::Tork RT_tork;name=RT;color=#feb24c
chr10	feature	long_terminal_repeat	13152708	13153735	.	.	.	ID=LTR RIGHT 259-0;Parent=TE_BASE 259;name=ltr right;color=#f032e6
chr10	feature	long_terminal_repeat	13140092	13141107	.	.	.	ID=LTR LEFT 259-0;Parent=TE_BASE 259;name=ltr left;color=#f032e6
chr10	feature	nested_repeat	13051412	13060103	.	.	.	ID=TE_BASE 261;name=TE_BASE 261;annot=Class_I::LTR::Ty1/copia::Tork;color=#a9a9a9
chr10	feature	repeat_fragment	13051412	13060103	.	.	.	ID=TE 261-0;Parent=TE_BASE 261;name=TE 261;color=#a9a9a9
chr10	feature	polypeptide_conserved_region	13053900	13054212	.	-	.	ID=DOMAIN 261-0-0;Parent=TE_BASE 261;annot=Class_I::LTR::Ty1/copia::Tork RNaseH_tork;name=RH;color=#fc4e2a
chr10	feature	polypeptide_conserved_region	13054521	13055136	.	-	.	ID=DOMAIN 261-1-0;Parent=TE_BASE 261;annot=Class_I::LTR::Ty1/copia::Tork RT_tork;name=RT;color=#feb24c
chr10	feature	polypeptide_conserved_region	13055704	13056346	.	-	.	ID=DOMAIN 261-2-0;Parent=TE_BASE 261;annot=Class_I::LTR::Ty1/copia::Tork INT_tork;name=INT;color=#b10026
chr10	feature	polypeptide_conserved_region	13058931	13059513	.	-	.	ID=DOMAIN 261-3-0;Parent=TE_BASE 261;annot=Class_I::LTR::Ty1/copia::SIRE GAG_sire;name=GAG;color=#225ea8
chr10	feature	long_terminal_repeat	13059940	13060103	.	.	.	ID=LTR LEFT 261-0;Parent=TE_BASE 261;name=ltr left;color=#f032e6
chr10	feature	long_terminal_repeat	13051412	13051575	.	.	.	ID=LTR RIGHT 261-0;Parent=TE_BASE 261;name=ltr right;color=#f032e6
chr10	feature	nested_repeat	12874601	12880137	.	.	.	ID=TE_BASE 263;name=TE_BASE 263;annot=Class_I::LTR::Ty3/gypsy::chromovirus::CRM;color=#a9a9a9
chr10	feature	repeat_fragment	12874601	12880137	.	.	.	ID=TE 263-0;Parent=TE_BASE 263;name=TE 263;color=#a9a9a9
chr10	feature	polypeptide_conserved_region	12875537	12876218	.	+	.	ID=DOMAIN 263-0-0;Parent=TE_BASE 263;annot=Class_I::LTR::Ty3/gypsy::chromovirus::CRM GAG_crm;name=GAG;color=#225ea8
chr10	feature	polypeptide_conserved_region	12876479	12876743	.	+	.	ID=DOMAIN 263-1-0;Parent=TE_BASE 263;annot=Class_I::LTR::Ty3/gypsy::chromovirus::CRM AP_crm;name=PROT;color=#ffeda0
chr10	feature	polypeptide_conserved_region	12877136	12877805	.	+	.	ID=DOMAIN 263-2-0;Parent=TE_BASE 263;annot=Class_I::LTR::Ty3/gypsy::chromovirus::CRM RT_crm;name=RT;color=#feb24c
chr10	feature	polypeptide_conserved_region	12877940	12878288	.	+	.	ID=DOMAIN 263-3-0;Parent=TE_BASE 263;annot=Class_I::LTR::Ty3/gypsy::chromovirus::CRM RNaseH_crm;name=RH;color=#fc4e2a
chr10	feature	polypeptide_conserved_region	12878537	12879041	.	+	.	ID=DOMAIN 263-4-0;Parent=TE_BASE 263;annot=Class_I::LTR::Ty3/gypsy::chromovirus::CRM INT_crm;name=INT;color=#b10026
chr10	feature	primer_binding_site	12875308	12875332	.	.	.	ID=PBS 263;Parent=TE_BASE 263;name=pbs;color=#c7e9c0
chr10	feature	RR_tract	12879465	12879479	.	.	.	ID=PPT 263;Parent=TE_BASE 263;name=ppt;color=#41ab5d
chr10	feature	long_terminal_repeat	12879511	12880137	.	.	.	ID=LTR RIGHT 263-0;Parent=TE_BASE 263;name=ltr right;color=#f032e6
chr10	feature	long_terminal_repeat	12874601	12875237	.	.	.	ID=LTR LEFT 263-0;Parent=TE_BASE 263;name=ltr left;color=#f032e6
chr10	feature	target_site_duplication	12874596	12874600	.	.	.	ID=TSR LEFT 263;Parent=TE_BASE 263;name=tsr left;color=#333333
chr10	feature	target_site_duplication	12880138	12880142	.	.	.	ID=TSR RIGHT 263;Parent=TE_BASE 263;name=tsr right;color=#333333
chr10	feature	nested_repeat	12839659	12844716	.	.	.	ID=TE_BASE 264;name=TE_BASE 264;annot=Class_I::LTR::Ty3/gypsy::chromovirus::Reina;color=#a9a9a9
chr10	feature	repeat_fragment	12839659	12844716	.	.	.	ID=TE 264-0;Parent=TE_BASE 264;name=TE 264;color=#a9a9a9
chr10	feature	polypeptide_conserved_region	12843097	12843271	.	+	.	ID=DOMAIN 264-0-0;Parent=TE_BASE 264;annot=Class_I::LTR::Ty3/gypsy::chromovirus::Reina RT_reina;name=RT;color=#feb24c
chr10	feature	polypeptide_conserved_region	12843403	12843754	.	+	.	ID=DOMAIN 264-1-0;Parent=TE_BASE 264;annot=Class_I::LTR::Ty3/gypsy::chromovirus::Reina RNaseH_reina;name=RH;color=#fc4e2a
chr10	feature	long_terminal_repeat	12844567	12844716	.	.	.	ID=LTR RIGHT 264-0;Parent=TE_BASE 264;name=ltr right;color=#f032e6
chr10	feature	long_terminal_repeat	12839659	12839808	.	.	.	ID=LTR LEFT 264-0;Parent=TE_BASE 264;name=ltr left;color=#f032e6
chr10	feature	nested_repeat	12806020	12813498	.	.	.	ID=TE_BASE 267;name=TE_BASE 267;annot=Class_I::LTR::Ty1/copia::SIRE;color=#a9a9a9
chr10	feature	repeat_fragment	12806020	12813498	.	.	.	ID=TE 267-0;Parent=TE_BASE 267;name=TE 267;color=#a9a9a9
chr10	feature	polypeptide_conserved_region	12807979	12808381	.	-	.	ID=DOMAIN 267-0-0;Parent=TE_BASE 267;annot=Class_I::LTR::Ty1/copia::SIRE RNaseH_sire;name=RH;color=#fc4e2a
chr10	feature	polypeptide_conserved_region	12808666	12809392	.	-	.	ID=DOMAIN 267-1-0;Parent=TE_BASE 267;annot=Class_I::LTR::Ty1/copia::SIRE RT_sire;name=RT;color=#feb24c
chr10	feature	polypeptide_conserved_region	12809600	12810257	.	-	.	ID=DOMAIN 267-2-0;Parent=TE_BASE 267;annot=Class_I::LTR::Ty1/copia::SIRE INT_sire;name=INT;color=#b10026
chr10	feature	polypeptide_conserved_region	12810401	12810638	.	-	.	ID=DOMAIN 267-3-0;Parent=TE_BASE 267;annot=Class_I::LTR::Ty1/copia::SIRE AP_sire;name=PROT;color=#ffeda0
chr10	feature	polypeptide_conserved_region	12811516	12812155	.	-	.	ID=DOMAIN 267-4-0;Parent=TE_BASE 267;annot=Class_I::LTR::Ty1/copia::SIRE GAG_sire;name=GAG;color=#225ea8
chr10	feature	long_terminal_repeat	12812861	12813498	.	.	.	ID=LTR LEFT 267-0;Parent=TE_BASE 267;name=ltr left;color=#f032e6
chr10	feature	long_terminal_repeat	12806020	12806702	.	.	.	ID=LTR RIGHT 267-0;Parent=TE_BASE 267;name=ltr right;color=#f032e6
chr10	feature	nested_repeat	12770701	12796224	.	.	.	ID=TE_BASE 268;name=TE_BASE 268;annot=Class_I::LTR::Ty1/copia::SIRE;color=#a9a9a9
chr10	feature	repeat_fragment	12770701	12796224	.	.	.	ID=TE 268-0;Parent=TE_BASE 268;name=TE 268;color=#a9a9a9
chr10	feature	polypeptide_conserved_region	12771464	12772112	.	+	.	ID=DOMAIN 268-0-0;Parent=TE_BASE 268;annot=Class_I::LTR::Ty1/copia::SIRE GAG_sire;name=GAG;color=#225ea8
chr10	feature	polypeptide_conserved_region	12773498	12774155	.	+	.	ID=DOMAIN 268-1-0;Parent=TE_BASE 268;annot=Class_I::LTR::Ty1/copia::SIRE INT_sire;name=INT;color=#b10026
chr10	feature	polypeptide_conserved_region	12776294	12777014	.	+	.	ID=DOMAIN 268-2-0;Parent=TE_BASE 268;annot=Class_I::LTR::Ty1/copia::SIRE RT_sire;name=RT;color=#feb24c
chr10	feature	polypeptide_conserved_region	12792823	12793123	.	+	.	ID=DOMAIN 268-3-0;Parent=TE_BASE 268;annot=Class_I::LTR::Ty1/copia::SIRE RNaseH_sire;name=RH;color=#fc4e2a
chr10	feature	RR_tract	12796019	12796033	.	.	.	ID=PPT 268;Parent=TE_BASE 268;name=ppt;color=#41ab5d
chr10	feature	long_terminal_repeat	12796081	12796224	.	.	.	ID=LTR RIGHT 268-0;Parent=TE_BASE 268;name=ltr right;color=#f032e6
chr10	feature	long_terminal_repeat	12770701	12770844	.	.	.	ID=LTR LEFT 268-0;Parent=TE_BASE 268;name=ltr left;color=#f032e6
chr10	feature	nested_repeat	12726735	12745065	.	.	.	ID=TE_BASE 269;name=TE_BASE 269;annot=Class_I::LTR::Ty1/copia::Tork;color=#a9a9a9
chr10	feature	repeat_fragment	12726735	12745065	.	.	.	ID=TE 269-0;Parent=TE_BASE 269;name=TE 269;color=#a9a9a9
chr10	feature	polypeptide_conserved_region	12737830	12738037	.	-	.	ID=DOMAIN 269-0-0;Parent=TE_BASE 269;annot=Class_I::LTR::Ty1/copia::Tork RNaseH_tork;name=RH;color=#fc4e2a
chr10	feature	polypeptide_conserved_region	12738474	12738882	.	-	.	ID=DOMAIN 269-1-0;Parent=TE_BASE 269;annot=Class_I::LTR::Ty1/copia::Tork RT_tork;name=RT;color=#feb24c
chr10	feature	polypeptide_conserved_region	12739615	12739993	.	-	.	ID=DOMAIN 269-2-0;Parent=TE_BASE 269;annot=Class_I::LTR::Ty1/copia::Tork INT_tork;name=INT;color=#b10026
chr10	feature	polypeptide_conserved_region	12741916	12742165	.	-	.	ID=DOMAIN 269-3-0;Parent=TE_BASE 269;annot=Class_I::LTR::Ty1/copia::Tork AP_tork;name=PROT;color=#ffeda0
chr10	feature	polypeptide_conserved_region	12742426	12743029	.	-	.	ID=DOMAIN 269-4-0;Parent=TE_BASE 269;annot=Class_I::LTR::Ty1/copia::Tork GAG_tork;name=GAG;color=#225ea8
chr10	feature	long_terminal_repeat	12744887	12745065	.	.	.	ID=LTR LEFT 269-0;Parent=TE_BASE 269;name=ltr left;color=#f032e6
chr10	feature	long_terminal_repeat	12726735	12726915	.	.	.	ID=LTR RIGHT 269-0;Parent=TE_BASE 269;name=ltr right;color=#f032e6
chr10	feature	nested_repeat	12718791	12723834	.	.	.	ID=TE_BASE 270;name=TE_BASE 270;annot=Class_I::LTR::Ty3/gypsy::chromovirus::Reina;color=#a9a9a9
chr10	feature	repeat_fragment	12718791	12723834	.	.	.	ID=TE 270-0;Parent=TE_BASE 270;name=TE 270;color=#a9a9a9
chr10	feature	polypeptide_conserved_region	12719574	12719922	.	-	.	ID=DOMAIN 270-0-0;Parent=TE_BASE 270;annot=Class_I::LTR::Ty3/gypsy::chromovirus::Reina RNaseH_reina;name=RH;color=#fc4e2a
chr10	feature	polypeptide_conserved_region	12720054	12720228	.	-	.	ID=DOMAIN 270-1-0;Parent=TE_BASE 270;annot=Class_I::LTR::Ty3/gypsy::chromovirus::Reina RT_reina;name=RT;color=#feb24c
chr10	feature	long_terminal_repeat	12723680	12723834	.	.	.	ID=LTR LEFT 270-0;Parent=TE_BASE 270;name=ltr left;color=#f032e6
chr10	feature	long_terminal_repeat	12718791	12718945	.	.	.	ID=LTR RIGHT 270-0;Parent=TE_BASE 270;name=ltr right;color=#f032e6
chr10	feature	nested_repeat	12692863	12699796	.	.	.	ID=TE_BASE 271;name=TE_BASE 271;annot=Class_I::LTR::Ty3/gypsy::chromovirus::Tekay;color=#a9a9a9
chr10	feature	repeat_fragment	12692863	12699796	.	.	.	ID=TE 271-0;Parent=TE_BASE 271;name=TE 271;color=#a9a9a9
chr10	feature	polypeptide_conserved_region	12693670	12694102	.	-	.	ID=DOMAIN 271-0-0;Parent=TE_BASE 271;annot=Class_I::LTR::Ty3/gypsy::chromovirus::Tekay INT_del;name=INT;color=#b10026
chr10	feature	polypeptide_conserved_region	12694098	12694767	.	-	.	ID=DOMAIN 271-1-0;Parent=TE_BASE 271;annot=Class_I::LTR::Ty3/gypsy::chromovirus::Tekay RT_del;name=RT;color=#feb24c
chr10	feature	primer_binding_site	12692981	12692999	.	.	.	ID=PBS 271;Parent=TE_BASE 271;name=ppt;color=#41ab5d
chr10	feature	RR_tract	12699647	12699661	.	.	.	ID=PPT 271;Parent=TE_BASE 271;name=pbs;color=#c7e9c0
chr10	feature	long_terminal_repeat	12699661	12699796	.	.	.	ID=LTR LEFT 271-0;Parent=TE_BASE 271;name=ltr left;color=#f032e6
chr10	feature	long_terminal_repeat	12692863	12692980	.	.	.	ID=LTR RIGHT 271-0;Parent=TE_BASE 271;name=ltr right;color=#f032e6
chr10	feature	nested_repeat	12652037	12688603	.	.	.	ID=TE_BASE 272;name=TE_BASE 272;annot=Class_I::LTR::Ty1/copia::Ivana;color=#a9a9a9
chr10	feature	repeat_fragment	12652037	12688603	.	.	.	ID=TE 272-0;Parent=TE_BASE 272;name=TE 272;color=#a9a9a9
chr10	feature	polypeptide_conserved_region	12669672	12670320	.	-	.	ID=DOMAIN 272-0-0;Parent=TE_BASE 272;annot=Class_I::LTR::Ty1/copia::SIRE INT_sire;name=INT;color=#b10026
chr10	feature	polypeptide_conserved_region	12678063	12678465	.	-	.	ID=DOMAIN 272-1-0;Parent=TE_BASE 272;annot=Class_I::LTR::Ty1/copia::Ivana RNaseH_oryco;name=RH;color=#fc4e2a
chr10	feature	polypeptide_conserved_region	12678759	12679479	.	-	.	ID=DOMAIN 272-2-0;Parent=TE_BASE 272;annot=Class_I::LTR::Ty1/copia::Ivana RT_oryco;name=RT;color=#feb24c
chr10	feature	polypeptide_conserved_region	12687779	12688223	.	-	.	ID=DOMAIN 272-3-0;Parent=TE_BASE 272;annot=Class_I::LTR::Ty1/copia::SIRE GAG_sire;name=GAG;color=#225ea8
chr10	feature	long_terminal_repeat	12688314	12688603	.	.	.	ID=LTR LEFT 272-0;Parent=TE_BASE 272;name=ltr left;color=#f032e6
chr10	feature	long_terminal_repeat	12652037	12652319	.	.	.	ID=LTR RIGHT 272-0;Parent=TE_BASE 272;name=ltr right;color=#f032e6
chr10	feature	nested_repeat	12608122	12628709	.	.	.	ID=TE_BASE 274;name=TE_BASE 274;annot=Class_I::LTR::Ty3/gypsy::chromovirus::Reina;color=#a9a9a9
chr10	feature	repeat_fragment	12608122	12628709	.	.	.	ID=TE 274-0;Parent=TE_BASE 274;name=TE 274;color=#a9a9a9
chr10	feature	polypeptide_conserved_region	12626345	12626882	.	+	.	ID=DOMAIN 274-0-0;Parent=TE_BASE 274;annot=Class_I::LTR::Ty3/gypsy::chromovirus::Reina GAG_reina;name=GAG;color=#225ea8
chr10	feature	polypeptide_conserved_region	12627713	12627881	.	+	.	ID=DOMAIN 274-1-0;Parent=TE_BASE 274;annot=Class_I::LTR::Ty3/gypsy::chromovirus::Reina RT_reina;name=RT;color=#feb24c
chr10	feature	polypeptide_conserved_region	12628199	12628343	.	+	.	ID=DOMAIN 274-2-0;Parent=TE_BASE 274;annot=Class_I::LTR::Ty3/gypsy::chromovirus::Reina INT_reina;name=INT;color=#b10026
chr10	feature	polypeptide_conserved_region	12628391	12628535	.	+	.	ID=DOMAIN 274-3-0;Parent=TE_BASE 274;annot=Class_I::LTR::Ty3/gypsy::chromovirus::Reina CHR_Populus;name=CHD;color=#6a51a3
chr10	feature	primer_binding_site	12608273	12608291	.	.	.	ID=PBS 274;Parent=TE_BASE 274;name=pbs;color=#c7e9c0
chr10	feature	RR_tract	12628567	12628581	.	.	.	ID=PPT 274;Parent=TE_BASE 274;name=ppt;color=#41ab5d
chr10	feature	long_terminal_repeat	12628581	12628709	.	.	.	ID=LTR RIGHT 274-0;Parent=TE_BASE 274;name=ltr right;color=#f032e6
chr10	feature	long_terminal_repeat	12608122	12608267	.	.	.	ID=LTR LEFT 274-0;Parent=TE_BASE 274;name=ltr left;color=#f032e6
chr10	feature	target_site_duplication	12608118	12608121	.	.	.	ID=TSR LEFT 274;Parent=TE_BASE 274;name=tsr left;color=#333333
chr10	feature	target_site_duplication	12628710	12628713	.	.	.	ID=TSR RIGHT 274;Parent=TE_BASE 274;name=tsr right;color=#333333
chr10	feature	nested_repeat	12601774	12607797	.	.	.	ID=TE_BASE 275;name=TE_BASE 275;annot=Class_I::LTR::Ty3/gypsy::chromovirus::Reina;color=#a9a9a9
chr10	feature	repeat_fragment	12601774	12607797	.	.	.	ID=TE 275-0;Parent=TE_BASE 275;name=TE 275;color=#a9a9a9
chr10	feature	polypeptide_conserved_region	12602924	12603566	.	+	.	ID=DOMAIN 275-0-0;Parent=TE_BASE 275;annot=Class_I::LTR::Ty3/gypsy::chromovirus::Reina GAG_reina;name=GAG;color=#225ea8
chr10	feature	polypeptide_conserved_region	12604436	12605063	.	+	.	ID=DOMAIN 275-1-0;Parent=TE_BASE 275;annot=Class_I::LTR::Ty3/gypsy::chromovirus::Reina RT_reina;name=RT;color=#feb24c
chr10	feature	polypeptide_conserved_region	12605198	12605549	.	+	.	ID=DOMAIN 275-2-0;Parent=TE_BASE 275;annot=Class_I::LTR::Ty3/gypsy::chromovirus::Reina RNaseH_reina;name=RH;color=#fc4e2a
chr10	feature	polypeptide_conserved_region	12606233	12607265	.	+	.	ID=DOMAIN 275-3-0;Parent=TE_BASE 275;annot=Class_I::LTR::Ty3/gypsy::chromovirus::Reina INT_reina;name=INT;color=#b10026
chr10	feature	primer_binding_site	12601986	12602004	.	.	.	ID=PBS 275;Parent=TE_BASE 275;name=pbs;color=#c7e9c0
chr10	feature	RR_tract	12607601	12607615	.	.	.	ID=PPT 275;Parent=TE_BASE 275;name=ppt;color=#41ab5d
chr10	feature	long_terminal_repeat	12607615	12607797	.	.	.	ID=LTR RIGHT 275-0;Parent=TE_BASE 275;name=ltr right;color=#f032e6
chr10	feature	long_terminal_repeat	12601774	12601956	.	.	.	ID=LTR LEFT 275-0;Parent=TE_BASE 275;name=ltr left;color=#f032e6
chr10	feature	nested_repeat	12584475	12589984	.	.	.	ID=TE_BASE 276;name=TE_BASE 276;annot=Class_I::LTR::Ty1/copia::Tork;color=#a9a9a9
chr10	feature	repeat_fragment	12584475	12589984	.	.	.	ID=TE 276-0;Parent=TE_BASE 276;name=TE 276;color=#a9a9a9
chr10	feature	polypeptide_conserved_region	12585241	12585640	.	-	.	ID=DOMAIN 276-0-0;Parent=TE_BASE 276;annot=Class_I::LTR::Ty1/copia::Tork RNaseH_tork;name=RH;color=#fc4e2a
chr10	feature	polypeptide_conserved_region	12585946	12586345	.	-	.	ID=DOMAIN 276-1-0;Parent=TE_BASE 276;annot=Class_I::LTR::Ty1/copia::Tork RT_tork;name=RT;color=#feb24c
chr10	feature	polypeptide_conserved_region	12587363	12588005	.	-	.	ID=DOMAIN 276-2-0;Parent=TE_BASE 276;annot=Class_I::LTR::Ty1/copia::Tork INT_tork;name=INT;color=#b10026
chr10	feature	polypeptide_conserved_region	12588146	12588395	.	-	.	ID=DOMAIN 276-3-0;Parent=TE_BASE 276;annot=Class_I::LTR::Ty1/copia::Tork AP_tork;name=PROT;color=#ffeda0
chr10	feature	polypeptide_conserved_region	12588530	12589223	.	-	.	ID=DOMAIN 276-4-0;Parent=TE_BASE 276;annot=Class_I::LTR::Ty1/copia::Tork GAG_tork;name=GAG;color=#225ea8
chr10	feature	long_terminal_repeat	12589304	12589984	.	.	.	ID=LTR LEFT 276-0;Parent=TE_BASE 276;name=ltr left;color=#f032e6
chr10	feature	long_terminal_repeat	12584475	12585159	.	.	.	ID=LTR RIGHT 276-0;Parent=TE_BASE 276;name=ltr right;color=#f032e6
chr10	feature	nested_repeat	12491209	12535873	.	.	.	ID=TE_BASE 277;name=TE_BASE 277;annot=Class_I::LTR::Ty1/copia::SIRE;color=#a9a9a9
chr10	feature	repeat_fragment	12491209	12535873	.	.	.	ID=TE 277-0;Parent=TE_BASE 277;name=TE 277;color=#a9a9a9
chr10	feature	polypeptide_conserved_region	12492048	12492288	.	-	.	ID=DOMAIN 277-0-0;Parent=TE_BASE 277;annot=Class_I::LTR::Ty3/gypsy::chromovirus::Reina RNaseH_reina;name=RH;color=#fc4e2a
chr10	feature	polypeptide_conserved_region	12508538	12509264	.	-	.	ID=DOMAIN 277-1-0;Parent=TE_BASE 277;annot=Class_I::LTR::Ty1/copia::SIRE RT_sire;name=RT;color=#feb24c
chr10	feature	polypeptide_conserved_region	12509762	12510413	.	-	.	ID=DOMAIN 277-2-0;Parent=TE_BASE 277;annot=Class_I::LTR::Ty1/copia::SIRE INT_sire;name=INT;color=#b10026
chr10	feature	polypeptide_conserved_region	12528574	12528811	.	-	.	ID=DOMAIN 277-3-0;Parent=TE_BASE 277;annot=Class_I::LTR::Ty1/copia::SIRE AP_sire;name=PROT;color=#ffeda0
chr10	feature	polypeptide_conserved_region	12529844	12530285	.	-	.	ID=DOMAIN 277-4-0;Parent=TE_BASE 277;annot=Class_I::LTR::Ty1/copia::SIRE GAG_sire;name=GAG;color=#225ea8
chr10	feature	RR_tract	12535661	12535675	.	.	.	ID=PPT 277;Parent=TE_BASE 277;name=pbs;color=#c7e9c0
chr10	feature	long_terminal_repeat	12535684	12535873	.	.	.	ID=LTR LEFT 277-0;Parent=TE_BASE 277;name=ltr left;color=#f032e6
chr10	feature	long_terminal_repeat	12491209	12491398	.	.	.	ID=LTR RIGHT 277-0;Parent=TE_BASE 277;name=ltr right;color=#f032e6
chr10	feature	nested_repeat	12479333	12484597	.	.	.	ID=TE_BASE 278;name=TE_BASE 278;annot=Class_I::LTR::Ty1/copia::SIRE;color=#a9a9a9
chr10	feature	repeat_fragment	12479333	12484597	.	.	.	ID=TE 278-0;Parent=TE_BASE 278;name=TE 278;color=#a9a9a9
chr10	feature	polypeptide_conserved_region	12480367	12480976	.	+	.	ID=DOMAIN 278-0-0;Parent=TE_BASE 278;annot=Class_I::LTR::Ty1/copia::SIRE GAG_sire;name=GAG;color=#225ea8
chr10	feature	primer_binding_site	12479710	12479733	.	.	.	ID=PBS 278;Parent=TE_BASE 278;name=pbs;color=#c7e9c0
chr10	feature	long_terminal_repeat	12484283	12484597	.	.	.	ID=LTR RIGHT 278-0;Parent=TE_BASE 278;name=ltr right;color=#f032e6
chr10	feature	long_terminal_repeat	12479333	12479647	.	.	.	ID=LTR LEFT 278-0;Parent=TE_BASE 278;name=ltr left;color=#f032e6
chr10	feature	nested_repeat	12470852	12478393	.	.	.	ID=TE_BASE 279;name=TE_BASE 279;annot=Class_I::LTR::Ty1/copia::SIRE;color=#a9a9a9
chr10	feature	repeat_fragment	12470852	12478393	.	.	.	ID=TE 279-0;Parent=TE_BASE 279;name=TE 279;color=#a9a9a9
chr10	feature	polypeptide_conserved_region	12473179	12473569	.	-	.	ID=DOMAIN 279-0-0;Parent=TE_BASE 279;annot=Class_I::LTR::Ty1/copia::SIRE RNaseH_sire;name=RH;color=#fc4e2a
chr10	feature	polypeptide_conserved_region	12473863	12474499	.	-	.	ID=DOMAIN 279-1-0;Parent=TE_BASE 279;annot=Class_I::LTR::Ty1/copia::SIRE RT_sire;name=RT;color=#feb24c
chr10	feature	polypeptide_conserved_region	12475089	12475707	.	-	.	ID=DOMAIN 279-2-0;Parent=TE_BASE 279;annot=Class_I::LTR::Ty1/copia::SIRE INT_sire;name=INT;color=#b10026
chr10	feature	polypeptide_conserved_region	12477094	12477655	.	-	.	ID=DOMAIN 279-3-0;Parent=TE_BASE 279;annot=Class_I::LTR::Ty1/copia::SIRE GAG_sire;name=GAG;color=#225ea8
chr10	feature	primer_binding_site	12471578	12471599	.	.	.	ID=PBS 279;Parent=TE_BASE 279;name=ppt;color=#41ab5d
chr10	feature	RR_tract	12477716	12477730	.	.	.	ID=PPT 279;Parent=TE_BASE 279;name=pbs;color=#c7e9c0
chr10	feature	long_terminal_repeat	12477730	12478393	.	.	.	ID=LTR LEFT 279-0;Parent=TE_BASE 279;name=ltr left;color=#f032e6
chr10	feature	long_terminal_repeat	12470852	12471499	.	.	.	ID=LTR RIGHT 279-0;Parent=TE_BASE 279;name=ltr right;color=#f032e6
chr10	feature	target_site_duplication	12470848	12470851	.	.	.	ID=TSR RIGHT 279;Parent=TE_BASE 279;name=tsr right;color=#333333
chr10	feature	target_site_duplication	12478394	12478397	.	.	.	ID=TSR LEFT 279;Parent=TE_BASE 279;name=tsr left;color=#333333
chr10	feature	nested_repeat	12441020	12453609	.	.	.	ID=TE_BASE 281;name=TE_BASE 281;annot=Class_I::LTR::Ty1/copia::Tork;color=#a9a9a9
chr10	feature	repeat_fragment	12441020	12453609	.	.	.	ID=TE 281-0;Parent=TE_BASE 281;name=TE 281;color=#a9a9a9
chr10	feature	polypeptide_conserved_region	12450218	12450503	.	-	.	ID=DOMAIN 281-0-0;Parent=TE_BASE 281;annot=Class_I::LTR::Ty1/copia::Tork RNaseH_tork;name=RH;color=#fc4e2a
chr10	feature	polypeptide_conserved_region	12450838	12451567	.	-	.	ID=DOMAIN 281-1-0;Parent=TE_BASE 281;annot=Class_I::LTR::Ty1/copia::Tork RT_tork;name=RT;color=#feb24c
chr10	feature	primer_binding_site	12442696	12442716	.	.	.	ID=PBS 281;Parent=TE_BASE 281;name=ppt;color=#41ab5d
chr10	feature	RR_tract	12451968	12451982	.	.	.	ID=PPT 281;Parent=TE_BASE 281;name=pbs;color=#c7e9c0
chr10	feature	long_terminal_repeat	12452000	12453609	.	.	.	ID=LTR LEFT 281-0;Parent=TE_BASE 281;name=ltr left;color=#f032e6
chr10	feature	long_terminal_repeat	12441020	12442627	.	.	.	ID=LTR RIGHT 281-0;Parent=TE_BASE 281;name=ltr right;color=#f032e6
chr10	feature	nested_repeat	12431274	12440094	.	.	.	ID=TE_BASE 282;name=TE_BASE 282;annot=Class_I::LTR::Ty1/copia::SIRE;color=#a9a9a9
chr10	feature	repeat_fragment	12431274	12440094	.	.	.	ID=TE 282-0;Parent=TE_BASE 282;name=TE 282;color=#a9a9a9
chr10	feature	polypeptide_conserved_region	12432646	12433294	.	+	.	ID=DOMAIN 282-0-0;Parent=TE_BASE 282;annot=Class_I::LTR::Ty1/copia::SIRE GAG_sire;name=GAG;color=#225ea8
chr10	feature	polypeptide_conserved_region	12434208	12434445	.	+	.	ID=DOMAIN 282-1-0;Parent=TE_BASE 282;annot=Class_I::LTR::Ty1/copia::SIRE AP_sire;name=PROT;color=#ffeda0
chr10	feature	polypeptide_conserved_region	12434588	12434996	.	+	.	ID=DOMAIN 282-2-0;Parent=TE_BASE 282;annot=Class_I::LTR::Ty1/copia::SIRE INT_sire;name=INT;color=#b10026
chr10	feature	polypeptide_conserved_region	12435727	12436453	.	+	.	ID=DOMAIN 282-3-0;Parent=TE_BASE 282;annot=Class_I::LTR::Ty1/copia::SIRE RT_sire;name=RT;color=#feb24c
chr10	feature	polypeptide_conserved_region	12436738	12437140	.	+	.	ID=DOMAIN 282-4-0;Parent=TE_BASE 282;annot=Class_I::LTR::Ty1/copia::SIRE RNaseH_sire;name=RH;color=#fc4e2a
chr10	feature	primer_binding_site	12431615	12431633	.	.	.	ID=PBS 282;Parent=TE_BASE 282;name=pbs;color=#c7e9c0
chr10	feature	RR_tract	12439765	12439779	.	.	.	ID=PPT 282;Parent=TE_BASE 282;name=ppt;color=#41ab5d
chr10	feature	long_terminal_repeat	12439779	12440094	.	.	.	ID=LTR RIGHT 282-0;Parent=TE_BASE 282;name=ltr right;color=#f032e6
chr10	feature	long_terminal_repeat	12431274	12431589	.	.	.	ID=LTR LEFT 282-0;Parent=TE_BASE 282;name=ltr left;color=#f032e6
chr10	feature	nested_repeat	12317437	12357222	.	.	.	ID=TE_BASE 283;name=TE_BASE 283;annot=Class_I::LTR::Ty3/gypsy::chromovirus::Reina;color=#a9a9a9
chr10	feature	repeat_fragment	12317437	12357222	.	.	.	ID=TE 283-0;Parent=TE_BASE 283;name=TE 283;color=#a9a9a9
chr10	feature	polypeptide_conserved_region	12332951	12333233	.	-	.	ID=DOMAIN 283-0-0;Parent=TE_BASE 283;annot=Class_I::LTR::Ty3/gypsy::chromovirus::Reina INT_reina;name=INT;color=#b10026
chr10	feature	polypeptide_conserved_region	12333304	12333631	.	-	.	ID=DOMAIN 283-1-0;Parent=TE_BASE 283;annot=Class_I::LTR::Ty3/gypsy::chromovirus::Reina RNaseH_reina;name=RH;color=#fc4e2a
chr10	feature	polypeptide_conserved_region	12333763	12334438	.	-	.	ID=DOMAIN 283-2-0;Parent=TE_BASE 283;annot=Class_I::LTR::Ty3/gypsy::chromovirus::Reina RT_reina;name=RT;color=#feb24c
chr10	feature	polypeptide_conserved_region	12353578	12354061	.	+	.	ID=DOMAIN 283-3-0;Parent=TE_BASE 283;annot=Class_I::LTR::Ty1/copia::SIRE GAG_sire;name=GAG;color=#225ea8
chr10	feature	primer_binding_site	12318009	12318027	.	.	.	ID=PBS 283;Parent=TE_BASE 283;name=ppt;color=#41ab5d
chr10	feature	RR_tract	12356631	12356645	.	.	.	ID=PPT 283;Parent=TE_BASE 283;name=pbs;color=#c7e9c0
chr10	feature	long_terminal_repeat	12356652	12357222	.	.	.	ID=LTR LEFT 283-0;Parent=TE_BASE 283;name=ltr left;color=#f032e6
chr10	feature	long_terminal_repeat	12317437	12317993	.	.	.	ID=LTR RIGHT 283-0;Parent=TE_BASE 283;name=ltr right;color=#f032e6
chr10	feature	nested_repeat	12286541	12299063	.	.	.	ID=TE_BASE 284;name=TE_BASE 284;annot=Class_I::LTR::Ty1/copia::SIRE;color=#a9a9a9
chr10	feature	repeat_fragment	12286541	12299063	.	.	.	ID=TE 284-0;Parent=TE_BASE 284;name=TE 284;color=#a9a9a9
chr10	feature	polypeptide_conserved_region	12288210	12288546	.	+	.	ID=DOMAIN 284-0-0;Parent=TE_BASE 284;annot=Class_I::LTR::Ty1/copia::SIRE GAG_sire;name=GAG;color=#225ea8
chr10	feature	polypeptide_conserved_region	12290605	12290881	.	+	.	ID=DOMAIN 284-1-0;Parent=TE_BASE 284;annot=Class_I::LTR::Ty1/copia::SIRE RT_sire;name=RT;color=#feb24c
chr10	feature	polypeptide_conserved_region	12291166	12291568	.	+	.	ID=DOMAIN 284-2-0;Parent=TE_BASE 284;annot=Class_I::LTR::Ty1/copia::SIRE RNaseH_sire;name=RH;color=#fc4e2a
chr10	feature	long_terminal_repeat	12297464	12299063	.	.	.	ID=LTR RIGHT 284-0;Parent=TE_BASE 284;name=ltr right;color=#f032e6
chr10	feature	long_terminal_repeat	12286541	12288194	.	.	.	ID=LTR LEFT 284-0;Parent=TE_BASE 284;name=ltr left;color=#f032e6
chr10	feature	nested_repeat	12232818	12268784	.	.	.	ID=TE_BASE 285;name=TE_BASE 285;annot=Class_I::LTR::Ty1/copia::SIRE;color=#a9a9a9
chr10	feature	repeat_fragment	12232818	12268784	.	.	.	ID=TE 285-0;Parent=TE_BASE 285;name=TE 285;color=#a9a9a9
chr10	feature	polypeptide_conserved_region	12235421	12235823	.	-	.	ID=DOMAIN 285-0-0;Parent=TE_BASE 285;annot=Class_I::LTR::Ty1/copia::SIRE RNaseH_sire;name=RH;color=#fc4e2a
chr10	feature	polypeptide_conserved_region	12236108	12236348	.	-	.	ID=DOMAIN 285-1-0;Parent=TE_BASE 285;annot=Class_I::LTR::Ty1/copia::SIRE RT_sire;name=RT;color=#feb24c
chr10	feature	polypeptide_conserved_region	12266927	12267773	.	-	.	ID=DOMAIN 285-2-0;Parent=TE_BASE 285;annot=Class_I::LTR::Ty1/copia::SIRE GAG_sire;name=GAG;color=#225ea8
chr10	feature	primer_binding_site	12233314	12233335	.	.	.	ID=PBS 285;Parent=TE_BASE 285;name=ppt;color=#41ab5d
chr10	feature	RR_tract	12268232	12268246	.	.	.	ID=PPT 285;Parent=TE_BASE 285;name=pbs;color=#c7e9c0
chr10	feature	long_terminal_repeat	12268307	12268784	.	.	.	ID=LTR LEFT 285-0;Parent=TE_BASE 285;name=ltr left;color=#f032e6
chr10	feature	long_terminal_repeat	12232818	12233296	.	.	.	ID=LTR RIGHT 285-0;Parent=TE_BASE 285;name=ltr right;color=#f032e6
chr10	feature	nested_repeat	12173003	12176104	.	.	.	ID=TE_BASE 286;name=TE_BASE 286;annot=Class_I::LTR::Ty1/copia::SIRE;color=#a9a9a9
chr10	feature	repeat_fragment	12173003	12176104	.	.	.	ID=TE 286-0;Parent=TE_BASE 286;name=TE 286;color=#a9a9a9
chr10	feature	polypeptide_conserved_region	12175312	12175549	.	+	.	ID=DOMAIN 286-0-0;Parent=TE_BASE 286;annot=Class_I::LTR::Ty1/copia::SIRE AP_sire;name=PROT;color=#ffeda0
chr10	feature	primer_binding_site	12173328	12173345	.	.	.	ID=PBS 286;Parent=TE_BASE 286;name=pbs;color=#c7e9c0
chr10	feature	RR_tract	12175692	12175706	.	.	.	ID=PPT 286;Parent=TE_BASE 286;name=ppt;color=#41ab5d
chr10	feature	long_terminal_repeat	12175773	12176104	.	.	.	ID=LTR RIGHT 286-0;Parent=TE_BASE 286;name=ltr right;color=#f032e6
chr10	feature	long_terminal_repeat	12173003	12173304	.	.	.	ID=LTR LEFT 286-0;Parent=TE_BASE 286;name=ltr left;color=#f032e6
chr10	feature	target_site_duplication	12172999	12173002	.	.	.	ID=TSR LEFT 286;Parent=TE_BASE 286;name=tsr left;color=#333333
chr10	feature	target_site_duplication	12176105	12176108	.	.	.	ID=TSR RIGHT 286;Parent=TE_BASE 286;name=tsr right;color=#333333
chr10	feature	nested_repeat	12031532	12037732	.	.	.	ID=TE_BASE 287;name=TE_BASE 287;annot=Class_I::LTR::Ty1/copia::SIRE;color=#a9a9a9
chr10	feature	repeat_fragment	12031532	12037732	.	.	.	ID=TE 287-0;Parent=TE_BASE 287;name=TE 287;color=#a9a9a9
chr10	feature	polypeptide_conserved_region	12033218	12033833	.	+	.	ID=DOMAIN 287-0-0;Parent=TE_BASE 287;annot=Class_I::LTR::Ty1/copia::SIRE GAG_sire;name=GAG;color=#225ea8
chr10	feature	primer_binding_site	12033131	12033149	.	.	.	ID=PBS 287;Parent=TE_BASE 287;name=pbs;color=#c7e9c0
chr10	feature	RR_tract	12036178	12036192	.	.	.	ID=PPT 287;Parent=TE_BASE 287;name=ppt;color=#41ab5d
chr10	feature	long_terminal_repeat	12036192	12037732	.	.	.	ID=LTR RIGHT 287-0;Parent=TE_BASE 287;name=ltr right;color=#f032e6
chr10	feature	long_terminal_repeat	12031532	12033126	.	.	.	ID=LTR LEFT 287-0;Parent=TE_BASE 287;name=ltr left;color=#f032e6
chr10	feature	target_site_duplication	12031527	12031531	.	.	.	ID=TSR LEFT 287;Parent=TE_BASE 287;name=tsr left;color=#333333
chr10	feature	target_site_duplication	12037733	12037737	.	.	.	ID=TSR RIGHT 287;Parent=TE_BASE 287;name=tsr right;color=#333333
chr10	feature	nested_repeat	12020460	12027313	.	.	.	ID=TE_BASE 288;name=TE_BASE 288;annot=Class_I::LTR::Ty1/copia::Alesia;color=#a9a9a9
chr10	feature	repeat_fragment	12020460	12027313	.	.	.	ID=TE 288-0;Parent=TE_BASE 288;name=TE 288;color=#a9a9a9
chr10	feature	polypeptide_conserved_region	12020608	12021010	.	-	.	ID=DOMAIN 288-0-0;Parent=TE_BASE 288;annot=Class_I::LTR::Ty1/copia::Ale RNaseH_retrofit;name=RH;color=#fc4e2a
chr10	feature	polypeptide_conserved_region	12024782	12025145	.	-	.	ID=DOMAIN 288-1-0;Parent=TE_BASE 288;annot=Class_I::LTR::Ty1/copia::Ale INT_retrofit;name=INT;color=#b10026
chr10	feature	polypeptide_conserved_region	12025915	12026461	.	-	.	ID=DOMAIN 288-2-0;Parent=TE_BASE 288;annot=Class_I::LTR::Ty1/copia::Alesia GAG_retrofit;name=GAG;color=#225ea8
chr10	feature	primer_binding_site	12020531	12020548	.	.	.	ID=PBS 288;Parent=TE_BASE 288;name=ppt;color=#41ab5d
chr10	feature	RR_tract	12027216	12027230	.	.	.	ID=PPT 288;Parent=TE_BASE 288;name=pbs;color=#c7e9c0
chr10	feature	long_terminal_repeat	12027241	12027313	.	.	.	ID=LTR LEFT 288-0;Parent=TE_BASE 288;name=ltr left;color=#f032e6
chr10	feature	long_terminal_repeat	12020460	12020531	.	.	.	ID=LTR RIGHT 288-0;Parent=TE_BASE 288;name=ltr right;color=#f032e6
chr10	feature	nested_repeat	11965291	11969059	.	.	.	ID=TE_BASE 289;name=TE_BASE 289;annot=Class_I::LTR::Ty1/copia::Tork;color=#a9a9a9
chr10	feature	repeat_fragment	11965291	11969059	.	.	.	ID=TE 289-0;Parent=TE_BASE 289;name=TE 289;color=#a9a9a9
chr10	feature	polypeptide_conserved_region	11965526	11965934	.	-	.	ID=DOMAIN 289-0-0;Parent=TE_BASE 289;annot=Class_I::LTR::Ty1/copia::Tork RNaseH_tork;name=RH;color=#fc4e2a
chr10	feature	polypeptide_conserved_region	11966240	11966972	.	-	.	ID=DOMAIN 289-1-0;Parent=TE_BASE 289;annot=Class_I::LTR::Ty1/copia::Tork RT_tork;name=RT;color=#feb24c
chr10	feature	polypeptide_conserved_region	11967396	11967882	.	-	.	ID=DOMAIN 289-2-0;Parent=TE_BASE 289;annot=Class_I::LTR::Ty1/copia::Ivana INT_oryco;name=INT;color=#b10026
chr10	feature	long_terminal_repeat	11968939	11969059	.	.	.	ID=LTR LEFT 289-0;Parent=TE_BASE 289;name=ltr left;color=#f032e6
chr10	feature	long_terminal_repeat	11965291	11965411	.	.	.	ID=LTR RIGHT 289-0;Parent=TE_BASE 289;name=ltr right;color=#f032e6
chr10	feature	nested_repeat	11815804	11827890	.	.	.	ID=TE_BASE 291;name=TE_BASE 291;annot=Class_I::LTR::Ty1/copia::Tork;color=#a9a9a9
chr10	feature	repeat_fragment	11815804	11827890	.	.	.	ID=TE 291-0;Parent=TE_BASE 291;name=TE 291;color=#a9a9a9
chr10	feature	polypeptide_conserved_region	11816174	11816579	.	-	.	ID=DOMAIN 291-0-0;Parent=TE_BASE 291;annot=Class_I::LTR::Ty1/copia::Tork RNaseH_tork;name=RH;color=#fc4e2a
chr10	feature	polypeptide_conserved_region	11816892	11817621	.	-	.	ID=DOMAIN 291-1-0;Parent=TE_BASE 291;annot=Class_I::LTR::Ty1/copia::Tork RT_tork;name=RT;color=#feb24c
chr10	feature	polypeptide_conserved_region	11818074	11818272	.	-	.	ID=DOMAIN 291-2-0;Parent=TE_BASE 291;annot=Class_I::LTR::Ty1/copia::Ivana INT_oryco;name=INT;color=#b10026
chr10	feature	primer_binding_site	11816171	11816188	.	.	.	ID=PBS 291;Parent=TE_BASE 291;name=ppt;color=#41ab5d
chr10	feature	long_terminal_repeat	11827600	11827890	.	.	.	ID=LTR LEFT 291-0;Parent=TE_BASE 291;name=ltr left;color=#f032e6
chr10	feature	long_terminal_repeat	11815804	11816111	.	.	.	ID=LTR RIGHT 291-0;Parent=TE_BASE 291;name=ltr right;color=#f032e6
chr10	feature	nested_repeat	11780701	11792926	.	.	.	ID=TE_BASE 292;name=TE_BASE 292;annot=Class_I::LTR::Ty1/copia::Tork;color=#a9a9a9
chr10	feature	repeat_fragment	11780701	11792926	.	.	.	ID=TE 292-0;Parent=TE_BASE 292;name=TE 292;color=#a9a9a9
chr10	feature	polypeptide_conserved_region	11787783	11788269	.	+	.	ID=DOMAIN 292-0-0;Parent=TE_BASE 292;annot=Class_I::LTR::Ty1/copia::Ivana INT_oryco;name=INT;color=#b10026
chr10	feature	polypeptide_conserved_region	11788730	11789438	.	+	.	ID=DOMAIN 292-1-0;Parent=TE_BASE 292;annot=Class_I::LTR::Ty1/copia::Tork RT_tork;name=RT;color=#feb24c
chr10	feature	primer_binding_site	11780994	11781014	.	.	.	ID=PBS 292;Parent=TE_BASE 292;name=pbs;color=#c7e9c0
chr10	feature	long_terminal_repeat	11792685	11792926	.	.	.	ID=LTR RIGHT 292-0;Parent=TE_BASE 292;name=ltr right;color=#f032e6
chr10	feature	long_terminal_repeat	11780701	11780940	.	.	.	ID=LTR LEFT 292-0;Parent=TE_BASE 292;name=ltr left;color=#f032e6
chr10	feature	nested_repeat	11656082	11664513	.	.	.	ID=TE_BASE 296;name=TE_BASE 296;annot=Class_I::LTR::Ty1/copia::SIRE;color=#a9a9a9
chr10	feature	repeat_fragment	11656082	11664513	.	.	.	ID=TE 296-0;Parent=TE_BASE 296;name=TE 296;color=#a9a9a9
chr10	feature	polypeptide_conserved_region	11659720	11660362	.	-	.	ID=DOMAIN 296-0-0;Parent=TE_BASE 296;annot=Class_I::LTR::Ty1/copia::SIRE GAG_sire;name=GAG;color=#225ea8
chr10	feature	primer_binding_site	11656309	11656330	.	.	.	ID=PBS 296;Parent=TE_BASE 296;name=ppt;color=#41ab5d
chr10	feature	RR_tract	11664301	11664315	.	.	.	ID=PPT 296;Parent=TE_BASE 296;name=pbs;color=#c7e9c0
chr10	feature	long_terminal_repeat	11664324	11664513	.	.	.	ID=LTR LEFT 296-0;Parent=TE_BASE 296;name=ltr left;color=#f032e6
chr10	feature	long_terminal_repeat	11656082	11656271	.	.	.	ID=LTR RIGHT 296-0;Parent=TE_BASE 296;name=ltr right;color=#f032e6
chr10	feature	nested_repeat	11639613	11647408	.	.	.	ID=TE_BASE 297;name=TE_BASE 297;annot=Class_I::LTR::Ty3/gypsy::chromovirus::Reina;color=#a9a9a9
chr10	feature	repeat_fragment	11639613	11647408	.	.	.	ID=TE 297-0;Parent=TE_BASE 297;name=TE 297;color=#a9a9a9
chr10	feature	polypeptide_conserved_region	11640472	11640787	.	-	.	ID=DOMAIN 297-0-0;Parent=TE_BASE 297;annot=Class_I::LTR::Ty3/gypsy::chromovirus::Reina RNaseH_reina;name=RH;color=#fc4e2a
chr10	feature	polypeptide_conserved_region	11640919	11641594	.	-	.	ID=DOMAIN 297-1-0;Parent=TE_BASE 297;annot=Class_I::LTR::Ty3/gypsy::chromovirus::Reina RT_reina;name=RT;color=#feb24c
chr10	feature	polypeptide_conserved_region	11644653	11645286	.	+	.	ID=DOMAIN 297-2-0;Parent=TE_BASE 297;annot=Class_I::LTR::Ty3/gypsy::chromovirus::Reina GAG_reina;name=GAG;color=#225ea8
chr10	feature	long_terminal_repeat	11646514	11647408	.	.	.	ID=LTR LEFT 297-0;Parent=TE_BASE 297;name=ltr left;color=#f032e6
chr10	feature	long_terminal_repeat	11639613	11640444	.	.	.	ID=LTR RIGHT 297-0;Parent=TE_BASE 297;name=ltr right;color=#f032e6
chr10	feature	nested_repeat	11586078	11605988	.	.	.	ID=TE_BASE 299;name=TE_BASE 299;annot=Class_I::LTR::Ty1/copia::SIRE;color=#a9a9a9
chr10	feature	repeat_fragment	11586078	11605988	.	.	.	ID=TE 299-0;Parent=TE_BASE 299;name=TE 299;color=#a9a9a9
chr10	feature	polypeptide_conserved_region	11596248	11596905	.	-	.	ID=DOMAIN 299-0-0;Parent=TE_BASE 299;annot=Class_I::LTR::Ty1/copia::SIRE GAG_sire;name=GAG;color=#225ea8
chr10	feature	polypeptide_conserved_region	11603487	11603943	.	+	.	ID=DOMAIN 299-1-0;Parent=TE_BASE 299;annot=Class_I::LTR::Ty1/copia::SIRE RT_sire;name=RT;color=#feb24c
chr10	feature	primer_binding_site	11587321	11587340	.	.	.	ID=PBS 299;Parent=TE_BASE 299;name=ppt;color=#41ab5d
chr10	feature	long_terminal_repeat	11604748	11605988	.	.	.	ID=LTR LEFT 299-0;Parent=TE_BASE 299;name=ltr left;color=#f032e6
chr10	feature	long_terminal_repeat	11586078	11587317	.	.	.	ID=LTR RIGHT 299-0;Parent=TE_BASE 299;name=ltr right;color=#f032e6
chr10	feature	nested_repeat	11397530	11403461	.	.	.	ID=TE_BASE 302;name=TE_BASE 302;annot=Class_I::LTR::Ty3/gypsy::chromovirus::Reina;color=#a9a9a9
chr10	feature	repeat_fragment	11397530	11403461	.	.	.	ID=TE 302-0;Parent=TE_BASE 302;name=TE 302;color=#a9a9a9
chr10	feature	polypeptide_conserved_region	11397794	11397938	.	-	.	ID=DOMAIN 302-0-0;Parent=TE_BASE 302;annot=Class_I::LTR::Ty3/gypsy::chromovirus::Reina CHR_Populus;name=CHD;color=#6a51a3
chr10	feature	polypeptide_conserved_region	11397996	11399028	.	-	.	ID=DOMAIN 302-1-0;Parent=TE_BASE 302;annot=Class_I::LTR::Ty3/gypsy::chromovirus::Reina INT_reina;name=INT;color=#b10026
chr10	feature	polypeptide_conserved_region	11399259	11399457	.	-	.	ID=DOMAIN 302-2-0;Parent=TE_BASE 302;annot=Class_I::LTR::Ty3/gypsy::chromovirus::Reina RNaseH_reina;name=RH;color=#fc4e2a
chr10	feature	long_terminal_repeat	11403289	11403461	.	.	.	ID=LTR LEFT 302-0;Parent=TE_BASE 302;name=ltr left;color=#f032e6
chr10	feature	long_terminal_repeat	11397530	11397702	.	.	.	ID=LTR RIGHT 302-0;Parent=TE_BASE 302;name=ltr right;color=#f032e6
chr10	feature	nested_repeat	11309270	11319093	.	.	.	ID=TE_BASE 304;name=TE_BASE 304;annot=Class_I::LTR::Ty1/copia::SIRE;color=#a9a9a9
chr10	feature	repeat_fragment	11309270	11319093	.	.	.	ID=TE 304-0;Parent=TE_BASE 304;name=TE 304;color=#a9a9a9
chr10	feature	polypeptide_conserved_region	11313137	11313539	.	-	.	ID=DOMAIN 304-0-0;Parent=TE_BASE 304;annot=Class_I::LTR::Ty1/copia::SIRE RNaseH_sire;name=RH;color=#fc4e2a
chr10	feature	polypeptide_conserved_region	11313824	11314550	.	-	.	ID=DOMAIN 304-1-0;Parent=TE_BASE 304;annot=Class_I::LTR::Ty1/copia::SIRE RT_sire;name=RT;color=#feb24c
chr10	feature	polypeptide_conserved_region	11315041	11315545	.	-	.	ID=DOMAIN 304-2-0;Parent=TE_BASE 304;annot=Class_I::LTR::Ty1/copia::SIRE INT_sire;name=INT;color=#b10026
chr10	feature	polypeptide_conserved_region	11316295	11316532	.	-	.	ID=DOMAIN 304-3-0;Parent=TE_BASE 304;annot=Class_I::LTR::Ty1/copia::SIRE AP_sire;name=PROT;color=#ffeda0
chr10	feature	polypeptide_conserved_region	11317260	11317896	.	-	.	ID=DOMAIN 304-4-0;Parent=TE_BASE 304;annot=Class_I::LTR::Ty1/copia::SIRE GAG_sire;name=GAG;color=#225ea8
chr10	feature	primer_binding_site	11309787	11309805	.	.	.	ID=PBS 304;Parent=TE_BASE 304;name=ppt;color=#41ab5d
chr10	feature	RR_tract	11318549	11318563	.	.	.	ID=PPT 304;Parent=TE_BASE 304;name=pbs;color=#c7e9c0
chr10	feature	long_terminal_repeat	11318593	11319093	.	.	.	ID=LTR LEFT 304-0;Parent=TE_BASE 304;name=ltr left;color=#f032e6
chr10	feature	long_terminal_repeat	11309270	11309762	.	.	.	ID=LTR RIGHT 304-0;Parent=TE_BASE 304;name=ltr right;color=#f032e6
chr10	feature	nested_repeat	11221030	11245083	.	.	.	ID=TE_BASE 306;name=TE_BASE 306;annot=Class_I::LTR::Ty1/copia::SIRE;color=#a9a9a9
chr10	feature	repeat_fragment	11221030	11245083	.	.	.	ID=TE 306-0;Parent=TE_BASE 306;name=TE 306;color=#a9a9a9
chr10	feature	polypeptide_conserved_region	11234608	11234794	.	+	.	ID=DOMAIN 306-0-0;Parent=TE_BASE 306;annot=Class_I::LTR::Ty1/copia::Ty1-outgroup INT_1731;name=INT;color=#b10026
chr10	feature	polypeptide_conserved_region	11243943	11244549	.	-	.	ID=DOMAIN 306-1-0;Parent=TE_BASE 306;annot=Class_I::LTR::Ty1/copia::SIRE GAG_sire;name=GAG;color=#225ea8
chr10	feature	long_terminal_repeat	11244952	11245083	.	.	.	ID=LTR LEFT 306-0;Parent=TE_BASE 306;name=ltr left;color=#f032e6
chr10	feature	long_terminal_repeat	11221030	11221182	.	.	.	ID=LTR RIGHT 306-0;Parent=TE_BASE 306;name=ltr right;color=#f032e6
chr10	feature	nested_repeat	11201426	11218494	.	.	.	ID=TE_BASE 307;name=TE_BASE 307;annot=Class_I::LTR::Ty1/copia::SIRE;color=#a9a9a9
chr10	feature	repeat_fragment	11201426	11218494	.	.	.	ID=TE 307-0;Parent=TE_BASE 307;name=TE 307;color=#a9a9a9
chr10	feature	polypeptide_conserved_region	11206109	11206433	.	+	.	ID=DOMAIN 307-0-0;Parent=TE_BASE 307;annot=Class_I::LTR::Ty1/copia::SIRE RT_sire;name=RT;color=#feb24c
chr10	feature	polypeptide_conserved_region	11206718	11206874	.	+	.	ID=DOMAIN 307-1-0;Parent=TE_BASE 307;annot=Class_I::LTR::Ty1/copia::SIRE RNaseH_sire;name=RH;color=#fc4e2a
chr10	feature	long_terminal_repeat	11218342	11218494	.	.	.	ID=LTR RIGHT 307-0;Parent=TE_BASE 307;name=ltr right;color=#f032e6
chr10	feature	long_terminal_repeat	11201426	11201578	.	.	.	ID=LTR LEFT 307-0;Parent=TE_BASE 307;name=ltr left;color=#f032e6
chr10	feature	nested_repeat	11161837	11170470	.	.	.	ID=TE_BASE 308;name=TE_BASE 308;annot=Class_I::LTR::Ty1/copia::Ivana;color=#a9a9a9
chr10	feature	repeat_fragment	11161837	11170470	.	.	.	ID=TE 308-0;Parent=TE_BASE 308;name=TE 308;color=#a9a9a9
chr10	feature	polypeptide_conserved_region	11164463	11164865	.	-	.	ID=DOMAIN 308-0-0;Parent=TE_BASE 308;annot=Class_I::LTR::Ty1/copia::Tork RNaseH_tork;name=RH;color=#fc4e2a
chr10	feature	polypeptide_conserved_region	11165528	11165876	.	-	.	ID=DOMAIN 308-1-0;Parent=TE_BASE 308;annot=Class_I::LTR::Ty1/copia::Ivana RT_oryco;name=RT;color=#feb24c
chr10	feature	polypeptide_conserved_region	11166307	11166853	.	-	.	ID=DOMAIN 308-2-0;Parent=TE_BASE 308;annot=Class_I::LTR::Ty1/copia::Ivana INT_oryco;name=INT;color=#b10026
chr10	feature	long_terminal_repeat	11169852	11170470	.	.	.	ID=LTR LEFT 308-0;Parent=TE_BASE 308;name=ltr left;color=#f032e6
chr10	feature	long_terminal_repeat	11161837	11162453	.	.	.	ID=LTR RIGHT 308-0;Parent=TE_BASE 308;name=ltr right;color=#f032e6
chr10	feature	nested_repeat	11154377	11160818	.	.	.	ID=TE_BASE 309;name=TE_BASE 309;annot=Class_I::LTR::Ty1/copia::Tork;color=#a9a9a9
chr10	feature	repeat_fragment	11154377	11160818	.	.	.	ID=TE 309-0;Parent=TE_BASE 309;name=TE 309;color=#a9a9a9
chr10	feature	polypeptide_conserved_region	11158135	11158765	.	+	.	ID=DOMAIN 309-0-0;Parent=TE_BASE 309;annot=Class_I::LTR::Ty1/copia::Ivana INT_oryco;name=INT;color=#b10026
chr10	feature	polypeptide_conserved_region	11159230	11159962	.	+	.	ID=DOMAIN 309-1-0;Parent=TE_BASE 309;annot=Class_I::LTR::Ty1/copia::Tork RT_tork;name=RT;color=#feb24c
chr10	feature	polypeptide_conserved_region	11160201	11160609	.	+	.	ID=DOMAIN 309-2-0;Parent=TE_BASE 309;annot=Class_I::LTR::Ty1/copia::Tork RNaseH_tork;name=RH;color=#fc4e2a
chr10	feature	primer_binding_site	11154517	11154539	.	.	.	ID=PBS 309;Parent=TE_BASE 309;name=pbs;color=#c7e9c0
chr10	feature	RR_tract	11160679	11160693	.	.	.	ID=PPT 309;Parent=TE_BASE 309;name=ppt;color=#41ab5d
chr10	feature	long_terminal_repeat	11160694	11160818	.	.	.	ID=LTR RIGHT 309-0;Parent=TE_BASE 309;name=ltr right;color=#f032e6
chr10	feature	long_terminal_repeat	11154377	11154501	.	.	.	ID=LTR LEFT 309-0;Parent=TE_BASE 309;name=ltr left;color=#f032e6
chr10	feature	nested_repeat	11135604	11140983	.	.	.	ID=TE_BASE 310;name=TE_BASE 310;annot=Class_I::LTR::Ty1/copia::Ivana;color=#a9a9a9
chr10	feature	repeat_fragment	11135604	11140983	.	.	.	ID=TE 310-0;Parent=TE_BASE 310;name=TE 310;color=#a9a9a9
chr10	feature	polypeptide_conserved_region	11136630	11137437	.	+	.	ID=DOMAIN 310-0-0;Parent=TE_BASE 310;annot=Class_I::LTR::Ty1/copia::Ivana GAG_oryco;name=GAG;color=#225ea8
chr10	feature	polypeptide_conserved_region	11137599	11137842	.	+	.	ID=DOMAIN 310-1-0;Parent=TE_BASE 310;annot=Class_I::LTR::Ty1/copia::Ivana AP_oryco;name=PROT;color=#ffeda0
chr10	feature	polypeptide_conserved_region	11138074	11138647	.	+	.	ID=DOMAIN 310-2-0;Parent=TE_BASE 310;annot=Class_I::LTR::Ty1/copia::Ivana INT_oryco;name=INT;color=#b10026
chr10	feature	polypeptide_conserved_region	11139148	11139871	.	+	.	ID=DOMAIN 310-3-0;Parent=TE_BASE 310;annot=Class_I::LTR::Ty1/copia::Ivana RT_oryco;name=RT;color=#feb24c
chr10	feature	polypeptide_conserved_region	11140162	11140567	.	+	.	ID=DOMAIN 310-4-0;Parent=TE_BASE 310;annot=Class_I::LTR::Ty1/copia::Ivana RNaseH_oryco;name=RH;color=#fc4e2a
chr10	feature	primer_binding_site	11135952	11135966	.	.	.	ID=PBS 310;Parent=TE_BASE 310;name=pbs;color=#c7e9c0
chr10	feature	RR_tract	11140629	11140643	.	.	.	ID=PPT 310;Parent=TE_BASE 310;name=ppt;color=#41ab5d
chr10	feature	long_terminal_repeat	11140643	11140983	.	.	.	ID=LTR RIGHT 310-0;Parent=TE_BASE 310;name=ltr right;color=#f032e6
chr10	feature	long_terminal_repeat	11135604	11135944	.	.	.	ID=LTR LEFT 310-0;Parent=TE_BASE 310;name=ltr left;color=#f032e6
chr10	feature	nested_repeat	10976391	11017206	.	.	.	ID=TE_BASE 312;name=TE_BASE 312;annot=Class_I::LTR::Ty1/copia::SIRE;color=#a9a9a9
chr10	feature	repeat_fragment	10976391	11017206	.	.	.	ID=TE 312-0;Parent=TE_BASE 312;name=TE 312;color=#a9a9a9
chr10	feature	polypeptide_conserved_region	10984538	10985153	.	+	.	ID=DOMAIN 312-0-0;Parent=TE_BASE 312;annot=Class_I::LTR::Ty1/copia::SIRE INT_sire;name=INT;color=#b10026
chr10	feature	polypeptide_conserved_region	10985667	10986360	.	+	.	ID=DOMAIN 312-1-0;Parent=TE_BASE 312;annot=Class_I::LTR::Ty1/copia::SIRE RT_sire;name=RT;color=#feb24c
chr10	feature	polypeptide_conserved_region	10989118	10989499	.	+	.	ID=DOMAIN 312-2-0;Parent=TE_BASE 312;annot=Class_I::LTR::Ty1/copia::SIRE RNaseH_sire;name=RH;color=#fc4e2a
chr10	feature	primer_binding_site	10976811	10976827	.	.	.	ID=PBS 312;Parent=TE_BASE 312;name=pbs;color=#c7e9c0
chr10	feature	long_terminal_repeat	11016800	11017206	.	.	.	ID=LTR RIGHT 312-0;Parent=TE_BASE 312;name=ltr right;color=#f032e6
chr10	feature	long_terminal_repeat	10976391	10976790	.	.	.	ID=LTR LEFT 312-0;Parent=TE_BASE 312;name=ltr left;color=#f032e6
chr10	feature	nested_repeat	10959467	10968185	.	.	.	ID=TE_BASE 313;name=TE_BASE 313;annot=Class_I::LTR::Ty3/gypsy::chromovirus::Reina;color=#a9a9a9
chr10	feature	repeat_fragment	10959467	10968185	.	.	.	ID=TE 313-0;Parent=TE_BASE 313;name=TE 313;color=#a9a9a9
chr10	feature	polypeptide_conserved_region	10963950	10964301	.	-	.	ID=DOMAIN 313-0-0;Parent=TE_BASE 313;annot=Class_I::LTR::Ty3/gypsy::chromovirus::Reina RNaseH_reina;name=RH;color=#fc4e2a
chr10	feature	polypeptide_conserved_region	10964726	10964894	.	-	.	ID=DOMAIN 313-1-0;Parent=TE_BASE 313;annot=Class_I::LTR::Ty3/gypsy::chromovirus::Reina RT_reina;name=RT;color=#feb24c
chr10	feature	polypeptide_conserved_region	10965872	10966499	.	-	.	ID=DOMAIN 313-2-0;Parent=TE_BASE 313;annot=Class_I::LTR::Ty3/gypsy::chromovirus::Reina GAG_reina;name=GAG;color=#225ea8
chr10	feature	long_terminal_repeat	10967996	10968185	.	.	.	ID=LTR LEFT 313-0;Parent=TE_BASE 313;name=ltr left;color=#f032e6
chr10	feature	long_terminal_repeat	10959467	10959656	.	.	.	ID=LTR RIGHT 313-0;Parent=TE_BASE 313;name=ltr right;color=#f032e6
chr10	feature	nested_repeat	10944885	10953782	.	.	.	ID=TE_BASE 314;name=TE_BASE 314;annot=Class_I::LTR::Ty1/copia::SIRE;color=#a9a9a9
chr10	feature	repeat_fragment	10944885	10953782	.	.	.	ID=TE 314-0;Parent=TE_BASE 314;name=TE 314;color=#a9a9a9
chr10	feature	polypeptide_conserved_region	10946366	10946933	.	+	.	ID=DOMAIN 314-0-0;Parent=TE_BASE 314;annot=Class_I::LTR::Ty1/copia::SIRE GAG_sire;name=GAG;color=#225ea8
chr10	feature	primer_binding_site	10946335	10946355	.	.	.	ID=PBS 314;Parent=TE_BASE 314;name=pbs;color=#c7e9c0
chr10	feature	RR_tract	10952333	10952347	.	.	.	ID=PPT 314;Parent=TE_BASE 314;name=ppt;color=#41ab5d
chr10	feature	long_terminal_repeat	10952347	10953782	.	.	.	ID=LTR RIGHT 314-0;Parent=TE_BASE 314;name=ltr right;color=#f032e6
chr10	feature	long_terminal_repeat	10944885	10946306	.	.	.	ID=LTR LEFT 314-0;Parent=TE_BASE 314;name=ltr left;color=#f032e6
chr10	feature	target_site_duplication	10944880	10944884	.	.	.	ID=TSR LEFT 314;Parent=TE_BASE 314;name=tsr left;color=#333333
chr10	feature	target_site_duplication	10953783	10953787	.	.	.	ID=TSR RIGHT 314;Parent=TE_BASE 314;name=tsr right;color=#333333
chr10	feature	nested_repeat	10884564	10889570	.	.	.	ID=TE_BASE 317;name=TE_BASE 317;annot=Class_I::LTR::Ty3/gypsy::chromovirus::Reina;color=#a9a9a9
chr10	feature	repeat_fragment	10884564	10889570	.	.	.	ID=TE 317-0;Parent=TE_BASE 317;name=TE 317;color=#a9a9a9
chr10	feature	polypeptide_conserved_region	10887522	10888053	.	+	.	ID=DOMAIN 317-0-0;Parent=TE_BASE 317;annot=Class_I::LTR::Ty3/gypsy::chromovirus::Reina RT_reina;name=RT;color=#feb24c
chr10	feature	polypeptide_conserved_region	10888185	10888527	.	+	.	ID=DOMAIN 317-1-0;Parent=TE_BASE 317;annot=Class_I::LTR::Ty3/gypsy::chromovirus::Reina RNaseH_reina;name=RH;color=#fc4e2a
chr10	feature	polypeptide_conserved_region	10888764	10888980	.	+	.	ID=DOMAIN 317-2-0;Parent=TE_BASE 317;annot=Class_I::LTR::Ty3/gypsy::chromovirus::Reina INT_reina;name=INT;color=#b10026
chr10	feature	RR_tract	10889388	10889402	.	.	.	ID=PPT 317;Parent=TE_BASE 317;name=ppt;color=#41ab5d
chr10	feature	long_terminal_repeat	10889421	10889570	.	.	.	ID=LTR RIGHT 317-0;Parent=TE_BASE 317;name=ltr right;color=#f032e6
chr10	feature	long_terminal_repeat	10884564	10884726	.	.	.	ID=LTR LEFT 317-0;Parent=TE_BASE 317;name=ltr left;color=#f032e6
chr10	feature	nested_repeat	10787119	10795415	.	.	.	ID=TE_BASE 318;name=TE_BASE 318;annot=Class_I::LTR::Ty3/gypsy::non-chromovirus::OTA::Ogre/Tat::Retand;color=#a9a9a9
chr10	feature	repeat_fragment	10787119	10795415	.	.	.	ID=TE 318-0;Parent=TE_BASE 318;name=TE 318;color=#a9a9a9
chr10	feature	polypeptide_conserved_region	10790399	10790543	.	-	.	ID=DOMAIN 318-0-0;Parent=TE_BASE 318;annot=Class_I::LTR::Ty3/gypsy::non-chromovirus::OTA::Ogre/Tat::Retand INT_tat;name=INT;color=#b10026
chr10	feature	polypeptide_conserved_region	10790837	10791200	.	-	.	ID=DOMAIN 318-1-0;Parent=TE_BASE 318;annot=Class_I::LTR::Ty3/gypsy::non-chromovirus::OTA::Ogre/Tat::Retand;name=aRH;color=#fc4e2a
chr10	feature	polypeptide_conserved_region	10791245	10791602	.	-	.	ID=DOMAIN 318-2-0;Parent=TE_BASE 318;annot=Class_I::LTR::Ty3/gypsy::non-chromovirus::OTA::Ogre/Tat::Retand RNaseH_tat;name=RH;color=#fc4e2a
chr10	feature	polypeptide_conserved_region	10791740	10792160	.	-	.	ID=DOMAIN 318-3-0;Parent=TE_BASE 318;annot=Class_I::LTR::Ty3/gypsy::non-chromovirus::OTA::Ogre/Tat::Retand RT_tat;name=RT;color=#feb24c
chr10	feature	polypeptide_conserved_region	10792818	10793148	.	-	.	ID=DOMAIN 318-4-0;Parent=TE_BASE 318;annot=Class_I::LTR::Ty3/gypsy::non-chromovirus::OTA::Ogre/Tat::Retand AP_tat;name=PROT;color=#ffeda0
chr10	feature	long_terminal_repeat	10794969	10795415	.	.	.	ID=LTR LEFT 318-0;Parent=TE_BASE 318;name=ltr left;color=#f032e6
chr10	feature	long_terminal_repeat	10787119	10787565	.	.	.	ID=LTR RIGHT 318-0;Parent=TE_BASE 318;name=ltr right;color=#f032e6
chr10	feature	nested_repeat	10690550	10707392	.	.	.	ID=TE_BASE 319;name=TE_BASE 319;annot=Class_I::LTR::Ty1/copia::SIRE;color=#a9a9a9
chr10	feature	repeat_fragment	10690550	10707392	.	.	.	ID=TE 319-0;Parent=TE_BASE 319;name=TE 319;color=#a9a9a9
chr10	feature	polypeptide_conserved_region	10692336	10692468	.	-	.	ID=DOMAIN 319-0-0;Parent=TE_BASE 319;annot=Class_I::LTR::Ty3/gypsy::chromovirus::Tekay CHR_tekay_Cure;name=CHD;color=#6a51a3
chr10	feature	polypeptide_conserved_region	10692546	10693176	.	-	.	ID=DOMAIN 319-1-0;Parent=TE_BASE 319;annot=Class_I::LTR::Ty3/gypsy::chromovirus::Tekay INT_del;name=INT;color=#b10026
chr10	feature	polypeptide_conserved_region	10695291	10695642	.	+	.	ID=DOMAIN 319-2-0;Parent=TE_BASE 319;annot=Class_I::LTR::Ty1/copia::SIRE GAG_sire;name=GAG;color=#225ea8
chr10	feature	long_terminal_repeat	10705708	10707392	.	.	.	ID=LTR LEFT 319-0;Parent=TE_BASE 319;name=ltr left;color=#f032e6
chr10	feature	long_terminal_repeat	10690550	10692272	.	.	.	ID=LTR RIGHT 319-0;Parent=TE_BASE 319;name=ltr right;color=#f032e6
chr10	feature	nested_repeat	10521374	10540164	.	.	.	ID=TE_BASE 321;name=TE_BASE 321;annot=Class_I::LTR::Ty1/copia::Tork;color=#a9a9a9
chr10	feature	repeat_fragment	10521374	10540164	.	.	.	ID=TE 321-0;Parent=TE_BASE 321;name=TE 321;color=#a9a9a9
chr10	feature	polypeptide_conserved_region	10523065	10523473	.	-	.	ID=DOMAIN 321-0-0;Parent=TE_BASE 321;annot=Class_I::LTR::Ty1/copia::Tork RNaseH_tork;name=RH;color=#fc4e2a
chr10	feature	polypeptide_conserved_region	10523782	10524511	.	-	.	ID=DOMAIN 321-1-0;Parent=TE_BASE 321;annot=Class_I::LTR::Ty1/copia::Tork RT_tork;name=RT;color=#feb24c
chr10	feature	polypeptide_conserved_region	10524970	10525150	.	-	.	ID=DOMAIN 321-2-0;Parent=TE_BASE 321;annot=Class_I::LTR::Ty1/copia::Tork INT_tork;name=INT;color=#b10026
chr10	feature	long_terminal_repeat	10538548	10540164	.	.	.	ID=LTR LEFT 321-0;Parent=TE_BASE 321;name=ltr left;color=#f032e6
chr10	feature	long_terminal_repeat	10521374	10523006	.	.	.	ID=LTR RIGHT 321-0;Parent=TE_BASE 321;name=ltr right;color=#f032e6
chr10	feature	target_site_duplication	10521370	10521373	.	.	.	ID=TSR RIGHT 321;Parent=TE_BASE 321;name=tsr right;color=#333333
chr10	feature	target_site_duplication	10540165	10540168	.	.	.	ID=TSR LEFT 321;Parent=TE_BASE 321;name=tsr left;color=#333333
chr10	feature	nested_repeat	10502438	10511188	.	.	.	ID=TE_BASE 322;name=TE_BASE 322;annot=Class_I::LTR::Ty1/copia::SIRE;color=#a9a9a9
chr10	feature	repeat_fragment	10502438	10511188	.	.	.	ID=TE 322-0;Parent=TE_BASE 322;name=TE 322;color=#a9a9a9
chr10	feature	polypeptide_conserved_region	10504203	10504683	.	+	.	ID=DOMAIN 322-0-0;Parent=TE_BASE 322;annot=Class_I::LTR::Ty1/copia::SIRE GAG_sire;name=GAG;color=#225ea8
chr10	feature	polypeptide_conserved_region	10507048	10507435	.	+	.	ID=DOMAIN 322-1-0;Parent=TE_BASE 322;annot=Class_I::LTR::Ty1/copia::SIRE INT_sire;name=INT;color=#b10026
chr10	feature	polypeptide_conserved_region	10507927	10508653	.	+	.	ID=DOMAIN 322-2-0;Parent=TE_BASE 322;annot=Class_I::LTR::Ty1/copia::SIRE RT_sire;name=RT;color=#feb24c
chr10	feature	polypeptide_conserved_region	10508937	10509339	.	+	.	ID=DOMAIN 322-3-0;Parent=TE_BASE 322;annot=Class_I::LTR::Ty1/copia::SIRE RNaseH_sire;name=RH;color=#fc4e2a
chr10	feature	primer_binding_site	10503243	10503258	.	.	.	ID=PBS 322;Parent=TE_BASE 322;name=pbs;color=#c7e9c0
chr10	feature	RR_tract	10510418	10510432	.	.	.	ID=PPT 322;Parent=TE_BASE 322;name=ppt;color=#41ab5d
chr10	feature	long_terminal_repeat	10510433	10511188	.	.	.	ID=LTR RIGHT 322-0;Parent=TE_BASE 322;name=ltr right;color=#f032e6
chr10	feature	long_terminal_repeat	10502438	10503182	.	.	.	ID=LTR LEFT 322-0;Parent=TE_BASE 322;name=ltr left;color=#f032e6
chr10	feature	nested_repeat	10360247	10374440	.	.	.	ID=TE_BASE 324;name=TE_BASE 324;annot=Class_I::LTR::Ty1/copia::SIRE;color=#a9a9a9
chr10	feature	repeat_fragment	10360247	10374440	.	.	.	ID=TE 324-0;Parent=TE_BASE 324;name=TE 324;color=#a9a9a9
chr10	feature	polypeptide_conserved_region	10362183	10362642	.	+	.	ID=DOMAIN 324-0-0;Parent=TE_BASE 324;annot=Class_I::LTR::Ty1/copia::SIRE GAG_sire;name=GAG;color=#225ea8
chr10	feature	primer_binding_site	10360530	10360549	.	.	.	ID=PBS 324;Parent=TE_BASE 324;name=pbs;color=#c7e9c0
chr10	feature	RR_tract	10374164	10374178	.	.	.	ID=PPT 324;Parent=TE_BASE 324;name=ppt;color=#41ab5d
chr10	feature	long_terminal_repeat	10374178	10374440	.	.	.	ID=LTR RIGHT 324-0;Parent=TE_BASE 324;name=ltr right;color=#f032e6
chr10	feature	long_terminal_repeat	10360247	10360508	.	.	.	ID=LTR LEFT 324-0;Parent=TE_BASE 324;name=ltr left;color=#f032e6
chr10	feature	nested_repeat	10346264	10350431	.	.	.	ID=TE_BASE 325;name=TE_BASE 325;annot=Class_I::LTR::Ty3/gypsy::chromovirus::Reina;color=#a9a9a9
chr10	feature	repeat_fragment	10346264	10350431	.	.	.	ID=TE 325-0;Parent=TE_BASE 325;name=TE 325;color=#a9a9a9
chr10	feature	polypeptide_conserved_region	10349295	10349937	.	+	.	ID=DOMAIN 325-0-0;Parent=TE_BASE 325;annot=Class_I::LTR::Ty3/gypsy::chromovirus::Reina GAG_reina;name=GAG;color=#225ea8
chr10	feature	RR_tract	10350171	10350185	.	.	.	ID=PPT 325;Parent=TE_BASE 325;name=ppt;color=#41ab5d
chr10	feature	long_terminal_repeat	10350229	10350431	.	.	.	ID=LTR RIGHT 325-0;Parent=TE_BASE 325;name=ltr right;color=#f032e6
chr10	feature	long_terminal_repeat	10346264	10346462	.	.	.	ID=LTR LEFT 325-0;Parent=TE_BASE 325;name=ltr left;color=#f032e6
chr10	feature	nested_repeat	10295737	10331471	.	.	.	ID=TE_BASE 326;name=TE_BASE 326;annot=Class_I::LTR::Ty1/copia::Tork;color=#a9a9a9
chr10	feature	repeat_fragment	10295737	10331471	.	.	.	ID=TE 326-0;Parent=TE_BASE 326;name=TE 326;color=#a9a9a9
chr10	feature	polypeptide_conserved_region	10301915	10302317	.	+	.	ID=DOMAIN 326-0-0;Parent=TE_BASE 326;annot=Class_I::LTR::Ty1/copia::SIRE RNaseH_sire;name=RH;color=#fc4e2a
chr10	feature	polypeptide_conserved_region	10316850	10317426	.	-	.	ID=DOMAIN 326-1-0;Parent=TE_BASE 326;annot=Class_I::LTR::Ty1/copia::Tork RT_tork;name=RT;color=#feb24c
chr10	feature	polypeptide_conserved_region	10318092	10318653	.	-	.	ID=DOMAIN 326-2-0;Parent=TE_BASE 326;annot=Class_I::LTR::Ty1/copia::Ivana INT_oryco;name=INT;color=#b10026
chr10	feature	polypeptide_conserved_region	10324064	10324667	.	+	.	ID=DOMAIN 326-3-0;Parent=TE_BASE 326;annot=Class_I::LTR::Ty1/copia::SIRE GAG_sire;name=GAG;color=#225ea8
chr10	feature	long_terminal_repeat	10331416	10331471	.	.	.	ID=LTR LEFT 326-0;Parent=TE_BASE 326;name=ltr left;color=#f032e6
chr10	feature	long_terminal_repeat	10295737	10295796	.	.	.	ID=LTR RIGHT 326-0;Parent=TE_BASE 326;name=ltr right;color=#f032e6
chr10	feature	target_site_duplication	10295731	10295736	.	.	.	ID=TSR RIGHT 326;Parent=TE_BASE 326;name=tsr right;color=#333333
chr10	feature	target_site_duplication	10331472	10331477	.	.	.	ID=TSR LEFT 326;Parent=TE_BASE 326;name=tsr left;color=#333333
chr10	feature	nested_repeat	10199011	10211151	.	.	.	ID=TE_BASE 329;name=TE_BASE 329;annot=Class_I::LTR::Ty1/copia::SIRE;color=#a9a9a9
chr10	feature	repeat_fragment	10199011	10211151	.	.	.	ID=TE 329-0;Parent=TE_BASE 329;name=TE 329;color=#a9a9a9
chr10	feature	polypeptide_conserved_region	10203383	10203785	.	-	.	ID=DOMAIN 329-0-0;Parent=TE_BASE 329;annot=Class_I::LTR::Ty1/copia::SIRE RNaseH_sire;name=RH;color=#fc4e2a
chr10	feature	polypeptide_conserved_region	10204070	10204796	.	-	.	ID=DOMAIN 329-1-0;Parent=TE_BASE 329;annot=Class_I::LTR::Ty1/copia::SIRE RT_sire;name=RT;color=#feb24c
chr10	feature	polypeptide_conserved_region	10205286	10205937	.	-	.	ID=DOMAIN 329-2-0;Parent=TE_BASE 329;annot=Class_I::LTR::Ty1/copia::SIRE INT_sire;name=INT;color=#b10026
chr10	feature	polypeptide_conserved_region	10206081	10206318	.	-	.	ID=DOMAIN 329-3-0;Parent=TE_BASE 329;annot=Class_I::LTR::Ty1/copia::SIRE AP_sire;name=PROT;color=#ffeda0
chr10	feature	polypeptide_conserved_region	10208660	10209299	.	-	.	ID=DOMAIN 329-4-0;Parent=TE_BASE 329;annot=Class_I::LTR::Ty1/copia::SIRE GAG_sire;name=GAG;color=#225ea8
chr10	feature	long_terminal_repeat	10210823	10211151	.	.	.	ID=LTR LEFT 329-0;Parent=TE_BASE 329;name=ltr left;color=#f032e6
chr10	feature	long_terminal_repeat	10199011	10199339	.	.	.	ID=LTR RIGHT 329-0;Parent=TE_BASE 329;name=ltr right;color=#f032e6
chr10	feature	nested_repeat	10170151	10189054	.	.	.	ID=TE_BASE 330;name=TE_BASE 330;annot=Class_I::LTR::Ty3/gypsy::chromovirus::Reina;color=#a9a9a9
chr10	feature	repeat_fragment	10170151	10189054	.	.	.	ID=TE 330-0;Parent=TE_BASE 330;name=TE 330;color=#a9a9a9
chr10	feature	polypeptide_conserved_region	10170663	10170780	.	-	.	ID=DOMAIN 330-0-0;Parent=TE_BASE 330;annot=Class_I::LTR::Ty3/gypsy::chromovirus::Reina INT_reina;name=INT;color=#b10026
chr10	feature	polypeptide_conserved_region	10170990	10171341	.	-	.	ID=DOMAIN 330-1-0;Parent=TE_BASE 330;annot=Class_I::LTR::Ty3/gypsy::chromovirus::Reina RNaseH_reina;name=RH;color=#fc4e2a
chr10	feature	polypeptide_conserved_region	10171767	10171935	.	-	.	ID=DOMAIN 330-2-0;Parent=TE_BASE 330;annot=Class_I::LTR::Ty3/gypsy::chromovirus::Reina RT_reina;name=RT;color=#feb24c
chr10	feature	polypeptide_conserved_region	10185586	10186210	.	-	.	ID=DOMAIN 330-3-0;Parent=TE_BASE 330;annot=Class_I::LTR::Ty1/copia::SIRE GAG_sire;name=GAG;color=#225ea8
chr10	feature	long_terminal_repeat	10188959	10189054	.	.	.	ID=LTR LEFT 330-0;Parent=TE_BASE 330;name=ltr left;color=#f032e6
chr10	feature	long_terminal_repeat	10170151	10170246	.	.	.	ID=LTR RIGHT 330-0;Parent=TE_BASE 330;name=ltr right;color=#f032e6
chr10	feature	nested_repeat	10084088	10112182	.	.	.	ID=TE_BASE 332;name=TE_BASE 332;annot=Class_I::LTR::Ty1/copia::SIRE;color=#a9a9a9
chr10	feature	repeat_fragment	10084088	10112182	.	.	.	ID=TE 332-0;Parent=TE_BASE 332;name=TE 332;color=#a9a9a9
chr10	feature	polypeptide_conserved_region	10086378	10086651	.	-	.	ID=DOMAIN 332-0-0;Parent=TE_BASE 332;annot=Class_I::LTR::Ty1/copia::SIRE INT_sire;name=INT;color=#b10026
chr10	feature	polypeptide_conserved_region	10086795	10087029	.	-	.	ID=DOMAIN 332-1-0;Parent=TE_BASE 332;annot=Class_I::LTR::Ty1/copia::SIRE AP_sire;name=PROT;color=#ffeda0
chr10	feature	polypeptide_conserved_region	10088041	10088617	.	-	.	ID=DOMAIN 332-2-0;Parent=TE_BASE 332;annot=Class_I::LTR::Ty1/copia::SIRE GAG_sire;name=GAG;color=#225ea8
chr10	feature	long_terminal_repeat	10112063	10112182	.	.	.	ID=LTR LEFT 332-0;Parent=TE_BASE 332;name=ltr left;color=#f032e6
chr10	feature	long_terminal_repeat	10084088	10084207	.	.	.	ID=LTR RIGHT 332-0;Parent=TE_BASE 332;name=ltr right;color=#f032e6
chr10	feature	nested_repeat	10041759	10065107	.	.	.	ID=TE_BASE 333;name=TE_BASE 333;annot=Class_I::LTR::Ty3/gypsy::chromovirus::Reina;color=#a9a9a9
chr10	feature	repeat_fragment	10041759	10065107	.	.	.	ID=TE 333-0;Parent=TE_BASE 333;name=TE 333;color=#a9a9a9
chr10	feature	polypeptide_conserved_region	10055274	10055706	.	+	.	ID=DOMAIN 333-0-0;Parent=TE_BASE 333;annot=Class_I::LTR::Ty1/copia::SIRE GAG_sire;name=GAG;color=#225ea8
chr10	feature	polypeptide_conserved_region	10062060	10062531	.	+	.	ID=DOMAIN 333-1-0;Parent=TE_BASE 333;annot=Class_I::LTR::Ty3/gypsy::chromovirus::Reina RT_reina;name=RT;color=#feb24c
chr10	feature	polypeptide_conserved_region	10062856	10063207	.	+	.	ID=DOMAIN 333-2-0;Parent=TE_BASE 333;annot=Class_I::LTR::Ty3/gypsy::chromovirus::Reina RNaseH_reina;name=RH;color=#fc4e2a
chr10	feature	polypeptide_conserved_region	10063438	10064467	.	+	.	ID=DOMAIN 333-3-0;Parent=TE_BASE 333;annot=Class_I::LTR::Ty3/gypsy::chromovirus::Reina INT_reina;name=INT;color=#b10026
chr10	feature	long_terminal_repeat	10064907	10065107	.	.	.	ID=LTR RIGHT 333-0;Parent=TE_BASE 333;name=ltr right;color=#f032e6
chr10	feature	long_terminal_repeat	10041759	10041969	.	.	.	ID=LTR LEFT 333-0;Parent=TE_BASE 333;name=ltr left;color=#f032e6
chr10	feature	nested_repeat	9857834	9863266	.	.	.	ID=TE_BASE 336;name=TE_BASE 336;annot=Class_I::LTR::Ty3/gypsy::chromovirus::Reina;color=#a9a9a9
chr10	feature	repeat_fragment	9857834	9863266	.	.	.	ID=TE 336-0;Parent=TE_BASE 336;name=TE 336;color=#a9a9a9
chr10	feature	polypeptide_conserved_region	9859620	9860262	.	+	.	ID=DOMAIN 336-0-0;Parent=TE_BASE 336;annot=Class_I::LTR::Ty3/gypsy::chromovirus::Reina GAG_reina;name=GAG;color=#225ea8
chr10	feature	polypeptide_conserved_region	9861302	9861470	.	+	.	ID=DOMAIN 336-1-0;Parent=TE_BASE 336;annot=Class_I::LTR::Ty3/gypsy::chromovirus::Reina RT_reina;name=RT;color=#feb24c
chr10	feature	polypeptide_conserved_region	9862118	9862442	.	+	.	ID=DOMAIN 336-2-0;Parent=TE_BASE 336;annot=Class_I::LTR::Ty3/gypsy::chromovirus::Reina RNaseH_reina;name=RH;color=#fc4e2a
chr10	feature	polypeptide_conserved_region	9862634	9862778	.	+	.	ID=DOMAIN 336-3-0;Parent=TE_BASE 336;annot=Class_I::LTR::Ty3/gypsy::chromovirus::Reina INT_reina;name=INT;color=#b10026
chr10	feature	RR_tract	9863002	9863016	.	.	.	ID=PPT 336;Parent=TE_BASE 336;name=ppt;color=#41ab5d
chr10	feature	long_terminal_repeat	9863016	9863266	.	.	.	ID=LTR RIGHT 336-0;Parent=TE_BASE 336;name=ltr right;color=#f032e6
chr10	feature	long_terminal_repeat	9857834	9858042	.	.	.	ID=LTR LEFT 336-0;Parent=TE_BASE 336;name=ltr left;color=#f032e6
chr10	feature	nested_repeat	9713794	9721453	.	.	.	ID=TE_BASE 339;name=TE_BASE 339;annot=Class_I::LTR::Ty1/copia::SIRE;color=#a9a9a9
chr10	feature	repeat_fragment	9713794	9721453	.	.	.	ID=TE 339-0;Parent=TE_BASE 339;name=TE 339;color=#a9a9a9
chr10	feature	polypeptide_conserved_region	9715554	9715956	.	-	.	ID=DOMAIN 339-0-0;Parent=TE_BASE 339;annot=Class_I::LTR::Ty1/copia::SIRE RNaseH_sire;name=RH;color=#fc4e2a
chr10	feature	polypeptide_conserved_region	9716241	9716967	.	-	.	ID=DOMAIN 339-1-0;Parent=TE_BASE 339;annot=Class_I::LTR::Ty1/copia::SIRE RT_sire;name=RT;color=#feb24c
chr10	feature	polypeptide_conserved_region	9717788	9718112	.	-	.	ID=DOMAIN 339-2-0;Parent=TE_BASE 339;annot=Class_I::LTR::Ty1/copia::SIRE INT_sire;name=INT;color=#b10026
chr10	feature	polypeptide_conserved_region	9718256	9718493	.	-	.	ID=DOMAIN 339-3-0;Parent=TE_BASE 339;annot=Class_I::LTR::Ty1/copia::SIRE AP_sire;name=PROT;color=#ffeda0
chr10	feature	polypeptide_conserved_region	9719486	9720050	.	-	.	ID=DOMAIN 339-4-0;Parent=TE_BASE 339;annot=Class_I::LTR::Ty1/copia::SIRE GAG_sire;name=GAG;color=#225ea8
chr10	feature	long_terminal_repeat	9720865	9721453	.	.	.	ID=LTR LEFT 339-0;Parent=TE_BASE 339;name=ltr left;color=#f032e6
chr10	feature	long_terminal_repeat	9713794	9714381	.	.	.	ID=LTR RIGHT 339-0;Parent=TE_BASE 339;name=ltr right;color=#f032e6
chr10	feature	nested_repeat	9628345	9632155	.	.	.	ID=TE_BASE 341;name=TE_BASE 341;annot=Class_I::LTR::Ty1/copia::Tork;color=#a9a9a9
chr10	feature	repeat_fragment	9628345	9632155	.	.	.	ID=TE 341-0;Parent=TE_BASE 341;name=TE 341;color=#a9a9a9
chr10	feature	polypeptide_conserved_region	9629664	9630309	.	-	.	ID=DOMAIN 341-0-0;Parent=TE_BASE 341;annot=Class_I::LTR::Ty1/copia::Tork INT_tork;name=INT;color=#b10026
chr10	feature	polypeptide_conserved_region	9630581	9630725	.	-	.	ID=DOMAIN 341-1-0;Parent=TE_BASE 341;annot=Class_I::LTR::Ty1/copia::Tork AP_tork;name=PROT;color=#ffeda0
chr10	feature	polypeptide_conserved_region	9630938	9631487	.	-	.	ID=DOMAIN 341-2-0;Parent=TE_BASE 341;annot=Class_I::LTR::Ty1/copia::Tork GAG_tork;name=GAG;color=#225ea8
chr10	feature	long_terminal_repeat	9631558	9632155	.	.	.	ID=LTR LEFT 341-0;Parent=TE_BASE 341;name=ltr left;color=#f032e6
chr10	feature	long_terminal_repeat	9628345	9628942	.	.	.	ID=LTR RIGHT 341-0;Parent=TE_BASE 341;name=ltr right;color=#f032e6
chr10	feature	nested_repeat	9581870	9591666	.	.	.	ID=TE_BASE 342;name=TE_BASE 342;annot=Class_I::LTR::Ty1/copia::SIRE;color=#a9a9a9
chr10	feature	repeat_fragment	9581870	9591666	.	.	.	ID=TE 342-0;Parent=TE_BASE 342;name=TE 342;color=#a9a9a9
chr10	feature	polypeptide_conserved_region	9587614	9588016	.	+	.	ID=DOMAIN 342-0-0;Parent=TE_BASE 342;annot=Class_I::LTR::Ty1/copia::SIRE RNaseH_sire;name=RH;color=#fc4e2a
chr10	feature	RR_tract	9590456	9590470	.	.	.	ID=PPT 342;Parent=TE_BASE 342;name=ppt;color=#41ab5d
chr10	feature	long_terminal_repeat	9590470	9591666	.	.	.	ID=LTR RIGHT 342-0;Parent=TE_BASE 342;name=ltr right;color=#f032e6
chr10	feature	long_terminal_repeat	9581870	9583110	.	.	.	ID=LTR LEFT 342-0;Parent=TE_BASE 342;name=ltr left;color=#f032e6
chr10	feature	nested_repeat	9561563	9581164	.	.	.	ID=TE_BASE 343;name=TE_BASE 343;annot=Class_I::LTR::Ty1/copia::SIRE;color=#a9a9a9
chr10	feature	repeat_fragment	9561563	9581164	.	.	.	ID=TE 343-0;Parent=TE_BASE 343;name=TE 343;color=#a9a9a9
chr10	feature	polypeptide_conserved_region	9568355	9568682	.	+	.	ID=DOMAIN 343-0-0;Parent=TE_BASE 343;annot=Class_I::LTR::Ty1/copia::SIRE GAG_sire;name=GAG;color=#225ea8
chr10	feature	polypeptide_conserved_region	9569929	9570166	.	+	.	ID=DOMAIN 343-1-0;Parent=TE_BASE 343;annot=Class_I::LTR::Ty1/copia::SIRE AP_sire;name=PROT;color=#ffeda0
chr10	feature	polypeptide_conserved_region	9570310	9570967	.	+	.	ID=DOMAIN 343-2-0;Parent=TE_BASE 343;annot=Class_I::LTR::Ty1/copia::SIRE INT_sire;name=INT;color=#b10026
chr10	feature	polypeptide_conserved_region	9571460	9572186	.	+	.	ID=DOMAIN 343-3-0;Parent=TE_BASE 343;annot=Class_I::LTR::Ty1/copia::SIRE RT_sire;name=RT;color=#feb24c
chr10	feature	polypeptide_conserved_region	9572470	9572719	.	+	.	ID=DOMAIN 343-4-0;Parent=TE_BASE 343;annot=Class_I::LTR::Ty1/copia::SIRE RNaseH_sire;name=RH;color=#fc4e2a
chr10	feature	primer_binding_site	9562193	9562210	.	.	.	ID=PBS 343;Parent=TE_BASE 343;name=pbs;color=#c7e9c0
chr10	feature	RR_tract	9580559	9580573	.	.	.	ID=PPT 343;Parent=TE_BASE 343;name=ppt;color=#41ab5d
chr10	feature	long_terminal_repeat	9580573	9581164	.	.	.	ID=LTR RIGHT 343-0;Parent=TE_BASE 343;name=ltr right;color=#f032e6
chr10	feature	long_terminal_repeat	9561563	9562144	.	.	.	ID=LTR LEFT 343-0;Parent=TE_BASE 343;name=ltr left;color=#f032e6
chr10	feature	nested_repeat	9349022	9374118	.	.	.	ID=TE_BASE 345;name=TE_BASE 345;annot=Class_I::LTR::Ty1/copia::SIRE;color=#a9a9a9
chr10	feature	repeat_fragment	9349022	9374118	.	.	.	ID=TE 345-0;Parent=TE_BASE 345;name=TE 345;color=#a9a9a9
chr10	feature	polypeptide_conserved_region	9359563	9360142	.	+	.	ID=DOMAIN 345-0-0;Parent=TE_BASE 345;annot=Class_I::LTR::Ty1/copia::SIRE GAG_sire;name=GAG;color=#225ea8
chr10	feature	polypeptide_conserved_region	9361123	9361360	.	+	.	ID=DOMAIN 345-1-0;Parent=TE_BASE 345;annot=Class_I::LTR::Ty1/copia::SIRE AP_sire;name=PROT;color=#ffeda0
chr10	feature	polypeptide_conserved_region	9361504	9362152	.	+	.	ID=DOMAIN 345-2-0;Parent=TE_BASE 345;annot=Class_I::LTR::Ty1/copia::SIRE INT_sire;name=INT;color=#b10026
chr10	feature	polypeptide_conserved_region	9365666	9365996	.	+	.	ID=DOMAIN 345-3-0;Parent=TE_BASE 345;annot=Class_I::LTR::Ty1/copia::SIRE RT_sire;name=RT;color=#feb24c
chr10	feature	polypeptide_conserved_region	9366281	9366683	.	+	.	ID=DOMAIN 345-4-0;Parent=TE_BASE 345;annot=Class_I::LTR::Ty1/copia::SIRE RNaseH_sire;name=RH;color=#fc4e2a
chr10	feature	primer_binding_site	9349743	9349761	.	.	.	ID=PBS 345;Parent=TE_BASE 345;name=pbs;color=#c7e9c0
chr10	feature	RR_tract	9373353	9373367	.	.	.	ID=PPT 345;Parent=TE_BASE 345;name=ppt;color=#41ab5d
chr10	feature	long_terminal_repeat	9373394	9374118	.	.	.	ID=LTR RIGHT 345-0;Parent=TE_BASE 345;name=ltr right;color=#f032e6
chr10	feature	long_terminal_repeat	9349022	9349695	.	.	.	ID=LTR LEFT 345-0;Parent=TE_BASE 345;name=ltr left;color=#f032e6
chr10	feature	nested_repeat	9299513	9335632	.	.	.	ID=TE_BASE 346;name=TE_BASE 346;annot=Class_I::LTR::Ty1/copia::SIRE;color=#a9a9a9
chr10	feature	repeat_fragment	9299513	9335632	.	.	.	ID=TE 346-0;Parent=TE_BASE 346;name=TE 346;color=#a9a9a9
chr10	feature	polypeptide_conserved_region	9313006	9313405	.	-	.	ID=DOMAIN 346-0-0;Parent=TE_BASE 346;annot=Class_I::LTR::Ty1/copia::SIRE RNaseH_sire;name=RH;color=#fc4e2a
chr10	feature	polypeptide_conserved_region	9313690	9314413	.	-	.	ID=DOMAIN 346-1-0;Parent=TE_BASE 346;annot=Class_I::LTR::Ty1/copia::SIRE RT_sire;name=RT;color=#feb24c
chr10	feature	polypeptide_conserved_region	9314840	9315422	.	-	.	ID=DOMAIN 346-2-0;Parent=TE_BASE 346;annot=Class_I::LTR::Ty1/copia::SIRE INT_sire;name=INT;color=#b10026
chr10	feature	polypeptide_conserved_region	9315566	9315803	.	-	.	ID=DOMAIN 346-3-0;Parent=TE_BASE 346;annot=Class_I::LTR::Ty1/copia::SIRE AP_sire;name=PROT;color=#ffeda0
chr10	feature	polypeptide_conserved_region	9316700	9317342	.	-	.	ID=DOMAIN 346-4-0;Parent=TE_BASE 346;annot=Class_I::LTR::Ty1/copia::SIRE GAG_sire;name=GAG;color=#225ea8
chr10	feature	long_terminal_repeat	9335427	9335632	.	.	.	ID=LTR LEFT 346-0;Parent=TE_BASE 346;name=ltr left;color=#f032e6
chr10	feature	long_terminal_repeat	9299513	9299720	.	.	.	ID=LTR RIGHT 346-0;Parent=TE_BASE 346;name=ltr right;color=#f032e6
chr10	feature	nested_repeat	9275605	9281468	.	.	.	ID=TE_BASE 347;name=TE_BASE 347;annot=Class_I::LTR::Ty3/gypsy::chromovirus::Reina;color=#a9a9a9
chr10	feature	repeat_fragment	9275605	9281468	.	.	.	ID=TE 347-0;Parent=TE_BASE 347;name=TE 347;color=#a9a9a9
chr10	feature	polypeptide_conserved_region	9275959	9276103	.	-	.	ID=DOMAIN 347-0-0;Parent=TE_BASE 347;annot=Class_I::LTR::Ty3/gypsy::chromovirus::Reina CHR_Populus;name=CHD;color=#6a51a3
chr10	feature	polypeptide_conserved_region	9276160	9277192	.	-	.	ID=DOMAIN 347-1-0;Parent=TE_BASE 347;annot=Class_I::LTR::Ty3/gypsy::chromovirus::Reina INT_reina;name=INT;color=#b10026
chr10	feature	polypeptide_conserved_region	9277423	9277687	.	-	.	ID=DOMAIN 347-2-0;Parent=TE_BASE 347;annot=Class_I::LTR::Ty3/gypsy::chromovirus::Reina RNaseH_reina;name=RH;color=#fc4e2a
chr10	feature	polypeptide_conserved_region	9277905	9278580	.	-	.	ID=DOMAIN 347-3-0;Parent=TE_BASE 347;annot=Class_I::LTR::Ty3/gypsy::chromovirus::Reina RT_reina;name=RT;color=#feb24c
chr10	feature	polypeptide_conserved_region	9278973	9279192	.	-	.	ID=DOMAIN 347-4-0;Parent=TE_BASE 347;annot=Class_I::LTR::Ty3/gypsy::chromovirus::Reina AP_reina;name=PROT;color=#ffeda0
chr10	feature	primer_binding_site	9275708	9275726	.	.	.	ID=PBS 347;Parent=TE_BASE 347;name=ppt;color=#41ab5d
chr10	feature	RR_tract	9281351	9281365	.	.	.	ID=PPT 347;Parent=TE_BASE 347;name=pbs;color=#c7e9c0
chr10	feature	long_terminal_repeat	9281374	9281468	.	.	.	ID=LTR LEFT 347-0;Parent=TE_BASE 347;name=ltr left;color=#f032e6
chr10	feature	long_terminal_repeat	9275605	9275700	.	.	.	ID=LTR RIGHT 347-0;Parent=TE_BASE 347;name=ltr right;color=#f032e6
chr10	feature	nested_repeat	9229732	9238723	.	.	.	ID=TE_BASE 348;name=TE_BASE 348;annot=Class_I::LTR::Ty3/gypsy::chromovirus::Tekay;color=#a9a9a9
chr10	feature	repeat_fragment	9229732	9238723	.	.	.	ID=TE 348-0;Parent=TE_BASE 348;name=TE 348;color=#a9a9a9
chr10	feature	polypeptide_conserved_region	9233711	9233972	.	+	.	ID=DOMAIN 348-0-0;Parent=TE_BASE 348;annot=Class_I::LTR::Ty3/gypsy::chromovirus::CRM AP_crm;name=PROT;color=#ffeda0
chr10	feature	polypeptide_conserved_region	9236025	9236217	.	+	.	ID=DOMAIN 348-1-0;Parent=TE_BASE 348;annot=Class_I::LTR::Ty3/gypsy::chromovirus::Tekay INT_del;name=INT;color=#b10026
chr10	feature	primer_binding_site	9229874	9229889	.	.	.	ID=PBS 348;Parent=TE_BASE 348;name=pbs;color=#c7e9c0
chr10	feature	long_terminal_repeat	9238655	9238723	.	.	.	ID=LTR RIGHT 348-0;Parent=TE_BASE 348;name=ltr right;color=#f032e6
chr10	feature	long_terminal_repeat	9229732	9229790	.	.	.	ID=LTR LEFT 348-0;Parent=TE_BASE 348;name=ltr left;color=#f032e6
chr10	feature	target_site_duplication	9229726	9229731	.	.	.	ID=TSR LEFT 348;Parent=TE_BASE 348;name=tsr left;color=#333333
chr10	feature	target_site_duplication	9238724	9238729	.	.	.	ID=TSR RIGHT 348;Parent=TE_BASE 348;name=tsr right;color=#333333
chr10	feature	nested_repeat	9216894	9227761	.	.	.	ID=TE_BASE 349;name=TE_BASE 349;annot=Class_I::LTR::Ty3/gypsy::chromovirus::Galadriel;color=#a9a9a9
chr10	feature	repeat_fragment	9216894	9227761	.	.	.	ID=TE 349-0;Parent=TE_BASE 349;name=TE 349;color=#a9a9a9
chr10	feature	polypeptide_conserved_region	9219598	9220168	.	-	.	ID=DOMAIN 349-0-0;Parent=TE_BASE 349;annot=Class_I::LTR::Ty3/gypsy::chromovirus::Galadriel GAG_galadriel;name=GAG;color=#225ea8
chr10	feature	primer_binding_site	9216963	9216980	.	.	.	ID=PBS 349;Parent=TE_BASE 349;name=ppt;color=#41ab5d
chr10	feature	long_terminal_repeat	9227714	9227761	.	.	.	ID=LTR LEFT 349-0;Parent=TE_BASE 349;name=ltr left;color=#f032e6
chr10	feature	long_terminal_repeat	9216894	9216942	.	.	.	ID=LTR RIGHT 349-0;Parent=TE_BASE 349;name=ltr right;color=#f032e6
chr10	feature	nested_repeat	9047158	9066678	.	.	.	ID=TE_BASE 351;name=TE_BASE 351;annot=Class_I::LTR::Ty1/copia::SIRE;color=#a9a9a9
chr10	feature	repeat_fragment	9047158	9066678	.	.	.	ID=TE 351-0;Parent=TE_BASE 351;name=TE 351;color=#a9a9a9
chr10	feature	polypeptide_conserved_region	9054075	9054381	.	-	.	ID=DOMAIN 351-0-0;Parent=TE_BASE 351;annot=Class_I::LTR::Ty1/copia::SIRE RNaseH_sire;name=RH;color=#fc4e2a
chr10	feature	polypeptide_conserved_region	9054667	9055321	.	-	.	ID=DOMAIN 351-1-0;Parent=TE_BASE 351;annot=Class_I::LTR::Ty1/copia::SIRE RT_sire;name=RT;color=#feb24c
chr10	feature	polypeptide_conserved_region	9063534	9064155	.	-	.	ID=DOMAIN 351-2-0;Parent=TE_BASE 351;annot=Class_I::LTR::Ty1/copia::SIRE INT_sire;name=INT;color=#b10026
chr10	feature	polypeptide_conserved_region	9064334	9064571	.	-	.	ID=DOMAIN 351-3-0;Parent=TE_BASE 351;annot=Class_I::LTR::Ty1/copia::SIRE AP_sire;name=PROT;color=#ffeda0
chr10	feature	polypeptide_conserved_region	9065589	9066150	.	-	.	ID=DOMAIN 351-4-0;Parent=TE_BASE 351;annot=Class_I::LTR::Ty1/copia::SIRE GAG_sire;name=GAG;color=#225ea8
chr10	feature	long_terminal_repeat	9066240	9066678	.	.	.	ID=LTR LEFT 351-0;Parent=TE_BASE 351;name=ltr left;color=#f032e6
chr10	feature	long_terminal_repeat	9047158	9047598	.	.	.	ID=LTR RIGHT 351-0;Parent=TE_BASE 351;name=ltr right;color=#f032e6
chr10	feature	target_site_duplication	9047154	9047157	.	.	.	ID=TSR RIGHT 351;Parent=TE_BASE 351;name=tsr right;color=#333333
chr10	feature	target_site_duplication	9066679	9066682	.	.	.	ID=TSR LEFT 351;Parent=TE_BASE 351;name=tsr left;color=#333333
chr10	feature	nested_repeat	8941537	8951498	.	.	.	ID=TE_BASE 353;name=TE_BASE 353;annot=Class_I::LTR::Ty1/copia::Tork;color=#a9a9a9
chr10	feature	repeat_fragment	8941537	8951498	.	.	.	ID=TE 353-0;Parent=TE_BASE 353;name=TE 353;color=#a9a9a9
chr10	feature	polypeptide_conserved_region	8948903	8949116	.	-	.	ID=DOMAIN 353-0-0;Parent=TE_BASE 353;annot=Class_I::LTR::Ty1/copia::Tork RNaseH_tork;name=RH;color=#fc4e2a
chr10	feature	polypeptide_conserved_region	8949424	8950153	.	-	.	ID=DOMAIN 353-1-0;Parent=TE_BASE 353;annot=Class_I::LTR::Ty1/copia::Tork RT_tork;name=RT;color=#feb24c
chr10	feature	polypeptide_conserved_region	8950612	8951098	.	-	.	ID=DOMAIN 353-2-0;Parent=TE_BASE 353;annot=Class_I::LTR::Ty1/copia::Ivana INT_oryco;name=INT;color=#b10026
chr10	feature	primer_binding_site	8941910	8941928	.	.	.	ID=PBS 353;Parent=TE_BASE 353;name=ppt;color=#41ab5d
chr10	feature	RR_tract	8951113	8951127	.	.	.	ID=PPT 353;Parent=TE_BASE 353;name=pbs;color=#c7e9c0
chr10	feature	long_terminal_repeat	8951165	8951498	.	.	.	ID=LTR LEFT 353-0;Parent=TE_BASE 353;name=ltr left;color=#f032e6
chr10	feature	long_terminal_repeat	8941537	8941870	.	.	.	ID=LTR RIGHT 353-0;Parent=TE_BASE 353;name=ltr right;color=#f032e6
chr10	feature	nested_repeat	8691035	8698142	.	.	.	ID=TE_BASE 355;name=TE_BASE 355;annot=Class_I::LTR::Ty1/copia::Ivana;color=#a9a9a9
chr10	feature	repeat_fragment	8691035	8698142	.	.	.	ID=TE 355-0;Parent=TE_BASE 355;name=TE 355;color=#a9a9a9
chr10	feature	polypeptide_conserved_region	8695554	8695893	.	+	.	ID=DOMAIN 355-0-0;Parent=TE_BASE 355;annot=Class_I::LTR::Ty1/copia::Ivana INT_oryco;name=INT;color=#b10026
chr10	feature	polypeptide_conserved_region	8696543	8697170	.	+	.	ID=DOMAIN 355-1-0;Parent=TE_BASE 355;annot=Class_I::LTR::Ty1/copia::Ivana RT_oryco;name=RT;color=#feb24c
chr10	feature	polypeptide_conserved_region	8697561	8697873	.	+	.	ID=DOMAIN 355-2-0;Parent=TE_BASE 355;annot=Class_I::LTR::Ty1/copia::Tork RNaseH_tork;name=RH;color=#fc4e2a
chr10	feature	primer_binding_site	8691175	8691197	.	.	.	ID=PBS 355;Parent=TE_BASE 355;name=pbs;color=#c7e9c0
chr10	feature	RR_tract	8698031	8698045	.	.	.	ID=PPT 355;Parent=TE_BASE 355;name=ppt;color=#41ab5d
chr10	feature	long_terminal_repeat	8698046	8698142	.	.	.	ID=LTR RIGHT 355-0;Parent=TE_BASE 355;name=ltr right;color=#f032e6
chr10	feature	long_terminal_repeat	8691035	8691131	.	.	.	ID=LTR LEFT 355-0;Parent=TE_BASE 355;name=ltr left;color=#f032e6
chr10	feature	nested_repeat	8663935	8669574	.	.	.	ID=TE_BASE 356;name=TE_BASE 356;annot=Class_I::LTR::Ty3/gypsy::chromovirus::CRM;color=#a9a9a9
chr10	feature	repeat_fragment	8663935	8669574	.	.	.	ID=TE 356-0;Parent=TE_BASE 356;name=TE 356;color=#a9a9a9
chr10	feature	polypeptide_conserved_region	8664604	8665591	.	-	.	ID=DOMAIN 356-0-0;Parent=TE_BASE 356;annot=Class_I::LTR::Ty3/gypsy::chromovirus::CRM INT_crm;name=INT;color=#b10026
chr10	feature	polypeptide_conserved_region	8665839	8666187	.	-	.	ID=DOMAIN 356-1-0;Parent=TE_BASE 356;annot=Class_I::LTR::Ty3/gypsy::chromovirus::CRM RNaseH_crm;name=RH;color=#fc4e2a
chr10	feature	polypeptide_conserved_region	8666393	8666990	.	-	.	ID=DOMAIN 356-2-0;Parent=TE_BASE 356;annot=Class_I::LTR::Ty3/gypsy::chromovirus::CRM RT_crm;name=RT;color=#feb24c
chr10	feature	polypeptide_conserved_region	8667383	8667647	.	-	.	ID=DOMAIN 356-3-0;Parent=TE_BASE 356;annot=Class_I::LTR::Ty3/gypsy::chromovirus::CRM AP_crm;name=PROT;color=#ffeda0
chr10	feature	polypeptide_conserved_region	8668258	8668657	.	-	.	ID=DOMAIN 356-4-0;Parent=TE_BASE 356;annot=Class_I::LTR::Ty3/gypsy::chromovirus::CRM GAG_crm;name=GAG;color=#225ea8
chr10	feature	long_terminal_repeat	8668963	8669574	.	.	.	ID=LTR LEFT 356-0;Parent=TE_BASE 356;name=ltr left;color=#f032e6
chr10	feature	long_terminal_repeat	8663935	8664542	.	.	.	ID=LTR RIGHT 356-0;Parent=TE_BASE 356;name=ltr right;color=#f032e6
chr10	feature	target_site_duplication	8663930	8663934	.	.	.	ID=TSR RIGHT 356;Parent=TE_BASE 356;name=tsr right;color=#333333
chr10	feature	target_site_duplication	8669575	8669579	.	.	.	ID=TSR LEFT 356;Parent=TE_BASE 356;name=tsr left;color=#333333
chr10	feature	nested_repeat	8536405	8541483	.	.	.	ID=TE_BASE 358;name=TE_BASE 358;annot=Class_I::LTR::Ty3/gypsy::chromovirus::Reina;color=#a9a9a9
chr10	feature	repeat_fragment	8536405	8541483	.	.	.	ID=TE 358-0;Parent=TE_BASE 358;name=TE 358;color=#a9a9a9
chr10	feature	polypeptide_conserved_region	8538281	8538872	.	+	.	ID=DOMAIN 358-0-0;Parent=TE_BASE 358;annot=Class_I::LTR::Ty3/gypsy::chromovirus::Reina GAG_reina;name=GAG;color=#225ea8
chr10	feature	polypeptide_conserved_region	8539988	8540162	.	+	.	ID=DOMAIN 358-1-0;Parent=TE_BASE 358;annot=Class_I::LTR::Ty3/gypsy::chromovirus::Reina RT_reina;name=RT;color=#feb24c
chr10	feature	polypeptide_conserved_region	8540294	8540645	.	+	.	ID=DOMAIN 358-2-0;Parent=TE_BASE 358;annot=Class_I::LTR::Ty3/gypsy::chromovirus::Reina RNaseH_reina;name=RH;color=#fc4e2a
chr10	feature	polypeptide_conserved_region	8540699	8540975	.	+	.	ID=DOMAIN 358-3-0;Parent=TE_BASE 358;annot=Class_I::LTR::Ty3/gypsy::chromovirus::Reina INT_reina;name=INT;color=#b10026
chr10	feature	primer_binding_site	8536623	8536642	.	.	.	ID=PBS 358;Parent=TE_BASE 358;name=pbs;color=#c7e9c0
chr10	feature	RR_tract	8541288	8541302	.	.	.	ID=PPT 358;Parent=TE_BASE 358;name=ppt;color=#41ab5d
chr10	feature	long_terminal_repeat	8541321	8541483	.	.	.	ID=LTR RIGHT 358-0;Parent=TE_BASE 358;name=ltr right;color=#f032e6
chr10	feature	long_terminal_repeat	8536405	8536566	.	.	.	ID=LTR LEFT 358-0;Parent=TE_BASE 358;name=ltr left;color=#f032e6
chr10	feature	nested_repeat	8525880	8534286	.	.	.	ID=TE_BASE 359;name=TE_BASE 359;annot=Class_I::LTR::Ty3/gypsy::chromovirus::Reina;color=#a9a9a9
chr10	feature	repeat_fragment	8525880	8534286	.	.	.	ID=TE 359-0;Parent=TE_BASE 359;name=TE 359;color=#a9a9a9
chr10	feature	polypeptide_conserved_region	8526418	8527450	.	-	.	ID=DOMAIN 359-0-0;Parent=TE_BASE 359;annot=Class_I::LTR::Ty3/gypsy::chromovirus::Reina INT_reina;name=INT;color=#b10026
chr10	feature	polypeptide_conserved_region	8527684	8528032	.	-	.	ID=DOMAIN 359-1-0;Parent=TE_BASE 359;annot=Class_I::LTR::Ty3/gypsy::chromovirus::Reina RNaseH_reina;name=RH;color=#fc4e2a
chr10	feature	polypeptide_conserved_region	8528164	8528839	.	-	.	ID=DOMAIN 359-2-0;Parent=TE_BASE 359;annot=Class_I::LTR::Ty3/gypsy::chromovirus::Reina RT_reina;name=RT;color=#feb24c
chr10	feature	long_terminal_repeat	8534115	8534286	.	.	.	ID=LTR LEFT 359-0;Parent=TE_BASE 359;name=ltr left;color=#f032e6
chr10	feature	long_terminal_repeat	8525880	8526048	.	.	.	ID=LTR RIGHT 359-0;Parent=TE_BASE 359;name=ltr right;color=#f032e6
chr10	feature	nested_repeat	8515976	8523868	.	.	.	ID=TE_BASE 360;name=TE_BASE 360;annot=Class_I::LTR::Ty1/copia::SIRE;color=#a9a9a9
chr10	feature	repeat_fragment	8515976	8523868	.	.	.	ID=TE 360-0;Parent=TE_BASE 360;name=TE 360;color=#a9a9a9
chr10	feature	polypeptide_conserved_region	8522076	8522499	.	-	.	ID=DOMAIN 360-0-0;Parent=TE_BASE 360;annot=Class_I::LTR::Ty1/copia::SIRE GAG_sire;name=GAG;color=#225ea8
chr10	feature	primer_binding_site	8517287	8517307	.	.	.	ID=PBS 360;Parent=TE_BASE 360;name=ppt;color=#41ab5d
chr10	feature	RR_tract	8522614	8522628	.	.	.	ID=PPT 360;Parent=TE_BASE 360;name=pbs;color=#c7e9c0
chr10	feature	long_terminal_repeat	8522654	8523868	.	.	.	ID=LTR LEFT 360-0;Parent=TE_BASE 360;name=ltr left;color=#f032e6
chr10	feature	long_terminal_repeat	8515976	8517231	.	.	.	ID=LTR RIGHT 360-0;Parent=TE_BASE 360;name=ltr right;color=#f032e6
chr10	feature	target_site_duplication	8515971	8515975	.	.	.	ID=TSR RIGHT 360;Parent=TE_BASE 360;name=tsr right;color=#333333
chr10	feature	target_site_duplication	8523869	8523873	.	.	.	ID=TSR LEFT 360;Parent=TE_BASE 360;name=tsr left;color=#333333
chr10	feature	nested_repeat	8463855	8480577	.	.	.	ID=TE_BASE 361;name=TE_BASE 361;annot=Class_I::LTR::Ty1/copia::Tork;color=#a9a9a9
chr10	feature	repeat_fragment	8463855	8480577	.	.	.	ID=TE 361-0;Parent=TE_BASE 361;name=TE 361;color=#a9a9a9
chr10	feature	polypeptide_conserved_region	8474552	8474816	.	-	.	ID=DOMAIN 361-0-0;Parent=TE_BASE 361;annot=Class_I::LTR::Ty1/copia::Tork RNaseH_tork;name=RH;color=#fc4e2a
chr10	feature	polypeptide_conserved_region	8475125	8475854	.	-	.	ID=DOMAIN 361-1-0;Parent=TE_BASE 361;annot=Class_I::LTR::Ty1/copia::Tork RT_tork;name=RT;color=#feb24c
chr10	feature	polypeptide_conserved_region	8476306	8476942	.	-	.	ID=DOMAIN 361-2-0;Parent=TE_BASE 361;annot=Class_I::LTR::Ty1/copia::Ivana INT_oryco;name=INT;color=#b10026
chr10	feature	long_terminal_repeat	8479811	8480577	.	.	.	ID=LTR LEFT 361-0;Parent=TE_BASE 361;name=ltr left;color=#f032e6
chr10	feature	long_terminal_repeat	8463855	8464622	.	.	.	ID=LTR RIGHT 361-0;Parent=TE_BASE 361;name=ltr right;color=#f032e6
chr10	feature	nested_repeat	8316132	8330253	.	.	.	ID=TE_BASE 366;name=TE_BASE 366;annot=Class_I::LTR::Ty1/copia::Tork;color=#a9a9a9
chr10	feature	repeat_fragment	8316132	8330253	.	.	.	ID=TE 366-0;Parent=TE_BASE 366;name=TE 366;color=#a9a9a9
chr10	feature	polypeptide_conserved_region	8322529	8322937	.	-	.	ID=DOMAIN 366-0-0;Parent=TE_BASE 366;annot=Class_I::LTR::Ty1/copia::Tork RNaseH_tork;name=RH;color=#fc4e2a
chr10	feature	polypeptide_conserved_region	8323249	8323942	.	-	.	ID=DOMAIN 366-1-0;Parent=TE_BASE 366;annot=Class_I::LTR::Ty1/copia::Tork RT_tork;name=RT;color=#feb24c
chr10	feature	polypeptide_conserved_region	8324592	8325246	.	-	.	ID=DOMAIN 366-2-0;Parent=TE_BASE 366;annot=Class_I::LTR::Ty1/copia::Tork INT_tork;name=INT;color=#b10026
chr10	feature	long_terminal_repeat	8329674	8330253	.	.	.	ID=LTR LEFT 366-0;Parent=TE_BASE 366;name=ltr left;color=#f032e6
chr10	feature	long_terminal_repeat	8316132	8316711	.	.	.	ID=LTR RIGHT 366-0;Parent=TE_BASE 366;name=ltr right;color=#f032e6
chr10	feature	nested_repeat	8295872	8312080	.	.	.	ID=TE_BASE 367;name=TE_BASE 367;annot=Class_I::LTR::Ty1/copia::Tork;color=#a9a9a9
chr10	feature	repeat_fragment	8295872	8312080	.	.	.	ID=TE 367-0;Parent=TE_BASE 367;name=TE 367;color=#a9a9a9
chr10	feature	polypeptide_conserved_region	8296226	8296580	.	-	.	ID=DOMAIN 367-0-0;Parent=TE_BASE 367;annot=Class_I::LTR::Ty1/copia::Tork RNaseH_tork;name=RH;color=#fc4e2a
chr10	feature	polypeptide_conserved_region	8296890	8297619	.	-	.	ID=DOMAIN 367-1-0;Parent=TE_BASE 367;annot=Class_I::LTR::Ty1/copia::Tork RT_tork;name=RT;color=#feb24c
chr10	feature	polypeptide_conserved_region	8299957	8300524	.	+	.	ID=DOMAIN 367-2-0;Parent=TE_BASE 367;annot=Class_I::LTR::Ty1/copia::SIRE GAG_sire;name=GAG;color=#225ea8
chr10	feature	long_terminal_repeat	8312033	8312080	.	.	.	ID=LTR LEFT 367-0;Parent=TE_BASE 367;name=ltr left;color=#f032e6
chr10	feature	long_terminal_repeat	8295872	8295919	.	.	.	ID=LTR RIGHT 367-0;Parent=TE_BASE 367;name=ltr right;color=#f032e6
chr10	feature	nested_repeat	8267146	8275818	.	.	.	ID=TE_BASE 368;name=TE_BASE 368;annot=Class_I::LTR::Ty3/gypsy::chromovirus::Reina;color=#a9a9a9
chr10	feature	repeat_fragment	8267146	8275818	.	.	.	ID=TE 368-0;Parent=TE_BASE 368;name=TE 368;color=#a9a9a9
chr10	feature	polypeptide_conserved_region	8269265	8269667	.	+	.	ID=DOMAIN 368-0-0;Parent=TE_BASE 368;annot=Class_I::LTR::Ty1/copia::SIRE RNaseH_sire;name=RH;color=#fc4e2a
chr10	feature	polypeptide_conserved_region	8272848	8273484	.	+	.	ID=DOMAIN 368-1-0;Parent=TE_BASE 368;annot=Class_I::LTR::Ty3/gypsy::chromovirus::Reina GAG_reina;name=GAG;color=#225ea8
chr10	feature	primer_binding_site	8269059	8269081	.	.	.	ID=PBS 368;Parent=TE_BASE 368;name=pbs;color=#c7e9c0
chr10	feature	long_terminal_repeat	8273908	8275818	.	.	.	ID=LTR RIGHT 368-0;Parent=TE_BASE 368;name=ltr right;color=#f032e6
chr10	feature	long_terminal_repeat	8267146	8269057	.	.	.	ID=LTR LEFT 368-0;Parent=TE_BASE 368;name=ltr left;color=#f032e6
chr10	feature	nested_repeat	8249127	8255701	.	.	.	ID=TE_BASE 369;name=TE_BASE 369;annot=Class_I::LTR::Ty1/copia::SIRE;color=#a9a9a9
chr10	feature	repeat_fragment	8249127	8255701	.	.	.	ID=TE 369-0;Parent=TE_BASE 369;name=TE 369;color=#a9a9a9
chr10	feature	polypeptide_conserved_region	8250001	8250568	.	+	.	ID=DOMAIN 369-0-0;Parent=TE_BASE 369;annot=Class_I::LTR::Ty1/copia::SIRE GAG_sire;name=GAG;color=#225ea8
chr10	feature	polypeptide_conserved_region	8253493	8253895	.	+	.	ID=DOMAIN 369-1-0;Parent=TE_BASE 369;annot=Class_I::LTR::Ty1/copia::SIRE RNaseH_sire;name=RH;color=#fc4e2a
chr10	feature	long_terminal_repeat	8254994	8255701	.	.	.	ID=LTR RIGHT 369-0;Parent=TE_BASE 369;name=ltr right;color=#f032e6
chr10	feature	long_terminal_repeat	8249127	8249840	.	.	.	ID=LTR LEFT 369-0;Parent=TE_BASE 369;name=ltr left;color=#f032e6
chr10	feature	nested_repeat	8170452	8191019	.	.	.	ID=TE_BASE 371;name=TE_BASE 371;annot=Class_I::LTR::Ty1/copia::SIRE;color=#a9a9a9
chr10	feature	repeat_fragment	8170452	8191019	.	.	.	ID=TE 371-0;Parent=TE_BASE 371;name=TE 371;color=#a9a9a9
chr10	feature	polypeptide_conserved_region	8172381	8172678	.	-	.	ID=DOMAIN 371-0-0;Parent=TE_BASE 371;annot=Class_I::LTR::Ty1/copia::SIRE RNaseH_sire;name=RH;color=#fc4e2a
chr10	feature	polypeptide_conserved_region	8172958	8173684	.	-	.	ID=DOMAIN 371-1-0;Parent=TE_BASE 371;annot=Class_I::LTR::Ty1/copia::SIRE RT_sire;name=RT;color=#feb24c
chr10	feature	polypeptide_conserved_region	8174176	8174833	.	-	.	ID=DOMAIN 371-2-0;Parent=TE_BASE 371;annot=Class_I::LTR::Ty1/copia::SIRE INT_sire;name=INT;color=#b10026
chr10	feature	polypeptide_conserved_region	8174977	8175214	.	-	.	ID=DOMAIN 371-3-0;Parent=TE_BASE 371;annot=Class_I::LTR::Ty1/copia::SIRE AP_sire;name=PROT;color=#ffeda0
chr10	feature	long_terminal_repeat	8190172	8191019	.	.	.	ID=LTR LEFT 371-0;Parent=TE_BASE 371;name=ltr left;color=#f032e6
chr10	feature	long_terminal_repeat	8170452	8171195	.	.	.	ID=LTR RIGHT 371-0;Parent=TE_BASE 371;name=ltr right;color=#f032e6
chr10	feature	nested_repeat	8162731	8168016	.	.	.	ID=TE_BASE 372;name=TE_BASE 372;annot=Class_I::LTR::Ty1/copia::Ale;color=#a9a9a9
chr10	feature	repeat_fragment	8162731	8168016	.	.	.	ID=TE 372-0;Parent=TE_BASE 372;name=TE 372;color=#a9a9a9
chr10	feature	polypeptide_conserved_region	8163666	8164242	.	+	.	ID=DOMAIN 372-0-0;Parent=TE_BASE 372;annot=Class_I::LTR::Ty1/copia::Alesia GAG_retrofit;name=GAG;color=#225ea8
chr10	feature	polypeptide_conserved_region	8164997	8165639	.	+	.	ID=DOMAIN 372-1-0;Parent=TE_BASE 372;annot=Class_I::LTR::Ty1/copia::Ale INT_retrofit;name=INT;color=#b10026
chr10	feature	polypeptide_conserved_region	8166402	8167005	.	+	.	ID=DOMAIN 372-2-0;Parent=TE_BASE 372;annot=Class_I::LTR::Ty1/copia::Ale RT_retrofit;name=RT;color=#feb24c
chr10	feature	polypeptide_conserved_region	8167303	8167705	.	+	.	ID=DOMAIN 372-3-0;Parent=TE_BASE 372;annot=Class_I::LTR::Ty1/copia::Ale RNaseH_retrofit;name=RH;color=#fc4e2a
chr10	feature	long_terminal_repeat	8167781	8168016	.	.	.	ID=LTR RIGHT 372-0;Parent=TE_BASE 372;name=ltr right;color=#f032e6
chr10	feature	long_terminal_repeat	8162731	8162980	.	.	.	ID=LTR LEFT 372-0;Parent=TE_BASE 372;name=ltr left;color=#f032e6
chr10	feature	nested_repeat	8155161	8162498	.	.	.	ID=TE_BASE 373;name=TE_BASE 373;annot=Class_I::LTR::Ty1/copia::Tork;color=#a9a9a9
chr10	feature	repeat_fragment	8155161	8162498	.	.	.	ID=TE 373-0;Parent=TE_BASE 373;name=TE 373;color=#a9a9a9
chr10	feature	polypeptide_conserved_region	8155901	8156300	.	-	.	ID=DOMAIN 373-0-0;Parent=TE_BASE 373;annot=Class_I::LTR::Ty1/copia::Tork RNaseH_tork;name=RH;color=#fc4e2a
chr10	feature	polypeptide_conserved_region	8156963	8157335	.	-	.	ID=DOMAIN 373-1-0;Parent=TE_BASE 373;annot=Class_I::LTR::Ty1/copia::Tork RT_tork;name=RT;color=#feb24c
chr10	feature	polypeptide_conserved_region	8158017	8158476	.	-	.	ID=DOMAIN 373-2-0;Parent=TE_BASE 373;annot=Class_I::LTR::Ty1/copia::Tork INT_tork;name=INT;color=#b10026
chr10	feature	polypeptide_conserved_region	8158640	8158847	.	-	.	ID=DOMAIN 373-3-0;Parent=TE_BASE 373;annot=Class_I::LTR::Ty1/copia::Tork AP_tork;name=PROT;color=#ffeda0
chr10	feature	polypeptide_conserved_region	8161152	8161704	.	-	.	ID=DOMAIN 373-4-0;Parent=TE_BASE 373;annot=Class_I::LTR::Ty1/copia::Tork GAG_tork;name=GAG;color=#225ea8
chr10	feature	long_terminal_repeat	8161870	8162498	.	.	.	ID=LTR LEFT 373-0;Parent=TE_BASE 373;name=ltr left;color=#f032e6
chr10	feature	long_terminal_repeat	8155161	8155801	.	.	.	ID=LTR RIGHT 373-0;Parent=TE_BASE 373;name=ltr right;color=#f032e6
chr10	feature	nested_repeat	8038951	8044760	.	.	.	ID=TE_BASE 375;name=TE_BASE 375;annot=Class_I::LTR::Ty3/gypsy::chromovirus::Galadriel;color=#a9a9a9
chr10	feature	repeat_fragment	8038951	8044760	.	.	.	ID=TE 375-0;Parent=TE_BASE 375;name=TE 375;color=#a9a9a9
chr10	feature	polypeptide_conserved_region	8039749	8039935	.	-	.	ID=DOMAIN 375-0-0;Parent=TE_BASE 375;annot=Class_I::LTR::Ty3/gypsy::chromovirus::Galadriel CHR_galadriel_Monkey;name=CHD;color=#6a51a3
chr10	feature	polypeptide_conserved_region	8039995	8041030	.	-	.	ID=DOMAIN 375-1-0;Parent=TE_BASE 375;annot=Class_I::LTR::Ty3/gypsy::chromovirus::Galadriel INT_galadriel;name=INT;color=#b10026
chr10	feature	polypeptide_conserved_region	8041383	8041626	.	-	.	ID=DOMAIN 375-2-0;Parent=TE_BASE 375;annot=Class_I::LTR::Ty3/gypsy::chromovirus::Galadriel RNaseH_galadriel;name=RH;color=#fc4e2a
chr10	feature	polypeptide_conserved_region	8041799	8042432	.	-	.	ID=DOMAIN 375-3-0;Parent=TE_BASE 375;annot=Class_I::LTR::Ty3/gypsy::chromovirus::Galadriel RT_galadriel;name=RT;color=#feb24c
chr10	feature	polypeptide_conserved_region	8042810	8043062	.	-	.	ID=DOMAIN 375-4-0;Parent=TE_BASE 375;annot=Class_I::LTR::Ty3/gypsy::chromovirus::Galadriel AP_galadriel;name=PROT;color=#ffeda0
chr10	feature	polypeptide_conserved_region	8043329	8043893	.	-	.	ID=DOMAIN 375-5-0;Parent=TE_BASE 375;annot=Class_I::LTR::Ty3/gypsy::chromovirus::Galadriel GAG_galadriel;name=GAG;color=#225ea8
chr10	feature	long_terminal_repeat	8044568	8044760	.	.	.	ID=LTR LEFT 375-0;Parent=TE_BASE 375;name=ltr left;color=#f032e6
chr10	feature	long_terminal_repeat	8038951	8039143	.	.	.	ID=LTR RIGHT 375-0;Parent=TE_BASE 375;name=ltr right;color=#f032e6
chr10	feature	nested_repeat	7939502	7947037	.	.	.	ID=TE_BASE 376;name=TE_BASE 376;annot=Class_I::LTR::Ty3/gypsy::chromovirus::Reina;color=#a9a9a9
chr10	feature	repeat_fragment	7939502	7947037	.	.	.	ID=TE 376-0;Parent=TE_BASE 376;name=TE 376;color=#a9a9a9
chr10	feature	polypeptide_conserved_region	7943940	7944543	.	+	.	ID=DOMAIN 376-0-0;Parent=TE_BASE 376;annot=Class_I::LTR::Ty3/gypsy::chromovirus::Reina GAG_reina;name=GAG;color=#225ea8
chr10	feature	polypeptide_conserved_region	7945321	7945483	.	+	.	ID=DOMAIN 376-1-0;Parent=TE_BASE 376;annot=Class_I::LTR::Ty3/gypsy::chromovirus::Reina RT_reina;name=RT;color=#feb24c
chr10	feature	polypeptide_conserved_region	7945909	7946260	.	+	.	ID=DOMAIN 376-2-0;Parent=TE_BASE 376;annot=Class_I::LTR::Ty3/gypsy::chromovirus::Reina RNaseH_reina;name=RH;color=#fc4e2a
chr10	feature	polypeptide_conserved_region	7946455	7946584	.	+	.	ID=DOMAIN 376-3-0;Parent=TE_BASE 376;annot=Class_I::LTR::Ty3/gypsy::chromovirus::Reina INT_reina;name=INT;color=#b10026
chr10	feature	primer_binding_site	7939686	7939705	.	.	.	ID=PBS 376;Parent=TE_BASE 376;name=pbs;color=#c7e9c0
chr10	feature	RR_tract	7946809	7946823	.	.	.	ID=PPT 376;Parent=TE_BASE 376;name=ppt;color=#41ab5d
chr10	feature	long_terminal_repeat	7946869	7947037	.	.	.	ID=LTR RIGHT 376-0;Parent=TE_BASE 376;name=ltr right;color=#f032e6
chr10	feature	long_terminal_repeat	7939502	7939670	.	.	.	ID=LTR LEFT 376-0;Parent=TE_BASE 376;name=ltr left;color=#f032e6
chr10	feature	nested_repeat	7891822	7900832	.	.	.	ID=TE_BASE 379;name=TE_BASE 379;annot=Class_I::LTR::Ty1/copia::SIRE;color=#a9a9a9
chr10	feature	repeat_fragment	7891822	7900832	.	.	.	ID=TE 379-0;Parent=TE_BASE 379;name=TE 379;color=#a9a9a9
chr10	feature	polypeptide_conserved_region	7893446	7894013	.	+	.	ID=DOMAIN 379-0-0;Parent=TE_BASE 379;annot=Class_I::LTR::Ty1/copia::SIRE GAG_sire;name=GAG;color=#225ea8
chr10	feature	primer_binding_site	7893415	7893435	.	.	.	ID=PBS 379;Parent=TE_BASE 379;name=pbs;color=#c7e9c0
chr10	feature	RR_tract	7899330	7899344	.	.	.	ID=PPT 379;Parent=TE_BASE 379;name=ppt;color=#41ab5d
chr10	feature	long_terminal_repeat	7899344	7900832	.	.	.	ID=LTR RIGHT 379-0;Parent=TE_BASE 379;name=ltr right;color=#f032e6
chr10	feature	long_terminal_repeat	7891822	7893354	.	.	.	ID=LTR LEFT 379-0;Parent=TE_BASE 379;name=ltr left;color=#f032e6
chr10	feature	target_site_duplication	7891817	7891821	.	.	.	ID=TSR LEFT 379;Parent=TE_BASE 379;name=tsr left;color=#333333
chr10	feature	target_site_duplication	7900833	7900837	.	.	.	ID=TSR RIGHT 379;Parent=TE_BASE 379;name=tsr right;color=#333333
chr10	feature	nested_repeat	7804380	7823170	.	.	.	ID=TE_BASE 381;name=TE_BASE 381;annot=Class_I::LTR::Ty1/copia::SIRE;color=#a9a9a9
chr10	feature	repeat_fragment	7804380	7823170	.	.	.	ID=TE 381-0;Parent=TE_BASE 381;name=TE 381;color=#a9a9a9
chr10	feature	polypeptide_conserved_region	7804860	7805586	.	-	.	ID=DOMAIN 381-0-0;Parent=TE_BASE 381;annot=Class_I::LTR::Ty1/copia::SIRE RT_sire;name=RT;color=#feb24c
chr10	feature	polypeptide_conserved_region	7806046	7806430	.	-	.	ID=DOMAIN 381-1-0;Parent=TE_BASE 381;annot=Class_I::LTR::Ty1/copia::SIRE INT_sire;name=INT;color=#b10026
chr10	feature	polypeptide_conserved_region	7813503	7814097	.	+	.	ID=DOMAIN 381-2-0;Parent=TE_BASE 381;annot=Class_I::LTR::Ty1/copia::SIRE GAG_sire;name=GAG;color=#225ea8
chr10	feature	primer_binding_site	7804818	7804837	.	.	.	ID=PBS 381;Parent=TE_BASE 381;name=ppt;color=#41ab5d
chr10	feature	long_terminal_repeat	7822790	7823170	.	.	.	ID=LTR LEFT 381-0;Parent=TE_BASE 381;name=ltr left;color=#f032e6
chr10	feature	long_terminal_repeat	7804380	7804760	.	.	.	ID=LTR RIGHT 381-0;Parent=TE_BASE 381;name=ltr right;color=#f032e6
chr10	feature	nested_repeat	7777657	7784369	.	.	.	ID=TE_BASE 382;name=TE_BASE 382;annot=Class_I::LTR::Ty1/copia::SIRE;color=#a9a9a9
chr10	feature	repeat_fragment	7777657	7784369	.	.	.	ID=TE 382-0;Parent=TE_BASE 382;name=TE 382;color=#a9a9a9
chr10	feature	polypeptide_conserved_region	7778877	7779150	.	-	.	ID=DOMAIN 382-0-0;Parent=TE_BASE 382;annot=Class_I::LTR::Ty1/copia::SIRE GAG_sire;name=GAG;color=#225ea8
chr10	feature	primer_binding_site	7778865	7778882	.	.	.	ID=PBS 382;Parent=TE_BASE 382;name=ppt;color=#41ab5d
chr10	feature	RR_tract	7783115	7783129	.	.	.	ID=PPT 382;Parent=TE_BASE 382;name=pbs;color=#c7e9c0
chr10	feature	long_terminal_repeat	7783214	7784369	.	.	.	ID=LTR LEFT 382-0;Parent=TE_BASE 382;name=ltr left;color=#f032e6
chr10	feature	long_terminal_repeat	7777657	7778806	.	.	.	ID=LTR RIGHT 382-0;Parent=TE_BASE 382;name=ltr right;color=#f032e6
chr10	feature	nested_repeat	7639070	7644969	.	.	.	ID=TE_BASE 385;name=TE_BASE 385;annot=Class_I::LTR::Ty3/gypsy::chromovirus::Tekay;color=#a9a9a9
chr10	feature	repeat_fragment	7639070	7644969	.	.	.	ID=TE 385-0;Parent=TE_BASE 385;name=TE 385;color=#a9a9a9
chr10	feature	polypeptide_conserved_region	7644159	7644297	.	+	.	ID=DOMAIN 385-0-0;Parent=TE_BASE 385;annot=Class_I::LTR::Ty3/gypsy::chromovirus::Tekay RT_del;name=RT;color=#feb24c
chr10	feature	RR_tract	7644815	7644829	.	.	.	ID=PPT 385;Parent=TE_BASE 385;name=ppt;color=#41ab5d
chr10	feature	long_terminal_repeat	7644877	7644969	.	.	.	ID=LTR RIGHT 385-0;Parent=TE_BASE 385;name=ltr right;color=#f032e6
chr10	feature	long_terminal_repeat	7639070	7639146	.	.	.	ID=LTR LEFT 385-0;Parent=TE_BASE 385;name=ltr left;color=#f032e6
chr10	feature	nested_repeat	7627890	7635146	.	.	.	ID=TE_BASE 386;name=TE_BASE 386;annot=Class_I::LTR::Ty1/copia::SIRE;color=#a9a9a9
chr10	feature	repeat_fragment	7627890	7635146	.	.	.	ID=TE 386-0;Parent=TE_BASE 386;name=TE 386;color=#a9a9a9
chr10	feature	polypeptide_conserved_region	7632993	7633305	.	+	.	ID=DOMAIN 386-0-0;Parent=TE_BASE 386;annot=Class_I::LTR::Ty1/copia::SIRE RT_sire;name=RT;color=#feb24c
chr10	feature	polypeptide_conserved_region	7633590	7633992	.	+	.	ID=DOMAIN 386-1-0;Parent=TE_BASE 386;annot=Class_I::LTR::Ty1/copia::SIRE RNaseH_sire;name=RH;color=#fc4e2a
chr10	feature	long_terminal_repeat	7634933	7635146	.	.	.	ID=LTR RIGHT 386-0;Parent=TE_BASE 386;name=ltr right;color=#f032e6
chr10	feature	long_terminal_repeat	7627890	7628103	.	.	.	ID=LTR LEFT 386-0;Parent=TE_BASE 386;name=ltr left;color=#f032e6
chr10	feature	nested_repeat	7589202	7600783	.	.	.	ID=TE_BASE 388;name=TE_BASE 388;annot=Class_I::LTR::Ty1/copia::SIRE;color=#a9a9a9
chr10	feature	repeat_fragment	7589202	7600783	.	.	.	ID=TE 388-0;Parent=TE_BASE 388;name=TE 388;color=#a9a9a9
chr10	feature	polypeptide_conserved_region	7592923	7593325	.	-	.	ID=DOMAIN 388-0-0;Parent=TE_BASE 388;annot=Class_I::LTR::Ty1/copia::SIRE RNaseH_sire;name=RH;color=#fc4e2a
chr10	feature	polypeptide_conserved_region	7593610	7594336	.	-	.	ID=DOMAIN 388-1-0;Parent=TE_BASE 388;annot=Class_I::LTR::Ty1/copia::SIRE RT_sire;name=RT;color=#feb24c
chr10	feature	polypeptide_conserved_region	7594837	7595485	.	-	.	ID=DOMAIN 388-2-0;Parent=TE_BASE 388;annot=Class_I::LTR::Ty1/copia::SIRE INT_sire;name=INT;color=#b10026
chr10	feature	polypeptide_conserved_region	7595629	7595866	.	-	.	ID=DOMAIN 388-3-0;Parent=TE_BASE 388;annot=Class_I::LTR::Ty1/copia::SIRE AP_sire;name=PROT;color=#ffeda0
chr10	feature	polypeptide_conserved_region	7596770	7597382	.	-	.	ID=DOMAIN 388-4-0;Parent=TE_BASE 388;annot=Class_I::LTR::Ty1/copia::SIRE GAG_sire;name=GAG;color=#225ea8
chr10	feature	primer_binding_site	7590503	7590522	.	.	.	ID=PBS 388;Parent=TE_BASE 388;name=ppt;color=#41ab5d
chr10	feature	RR_tract	7599491	7599505	.	.	.	ID=PPT 388;Parent=TE_BASE 388;name=pbs;color=#c7e9c0
chr10	feature	long_terminal_repeat	7599523	7600783	.	.	.	ID=LTR LEFT 388-0;Parent=TE_BASE 388;name=ltr left;color=#f032e6
chr10	feature	long_terminal_repeat	7589202	7590447	.	.	.	ID=LTR RIGHT 388-0;Parent=TE_BASE 388;name=ltr right;color=#f032e6
chr10	feature	nested_repeat	7523952	7528601	.	.	.	ID=TE_BASE 389;name=TE_BASE 389;annot=Class_I::LTR::Ty3/gypsy::chromovirus::Reina;color=#a9a9a9
chr10	feature	repeat_fragment	7523952	7528601	.	.	.	ID=TE 389-0;Parent=TE_BASE 389;name=TE 389;color=#a9a9a9
chr10	feature	polypeptide_conserved_region	7525205	7525655	.	+	.	ID=DOMAIN 389-0-0;Parent=TE_BASE 389;annot=Class_I::LTR::Ty3/gypsy::chromovirus::Reina GAG_reina;name=GAG;color=#225ea8
chr10	feature	primer_binding_site	7524386	7524405	.	.	.	ID=PBS 389;Parent=TE_BASE 389;name=pbs;color=#c7e9c0
chr10	feature	RR_tract	7528094	7528108	.	.	.	ID=PPT 389;Parent=TE_BASE 389;name=ppt;color=#41ab5d
chr10	feature	long_terminal_repeat	7528172	7528601	.	.	.	ID=LTR RIGHT 389-0;Parent=TE_BASE 389;name=ltr right;color=#f032e6
chr10	feature	long_terminal_repeat	7523952	7524381	.	.	.	ID=LTR LEFT 389-0;Parent=TE_BASE 389;name=ltr left;color=#f032e6
chr10	feature	target_site_duplication	7523947	7523951	.	.	.	ID=TSR LEFT 389;Parent=TE_BASE 389;name=tsr left;color=#333333
chr10	feature	target_site_duplication	7528602	7528606	.	.	.	ID=TSR RIGHT 389;Parent=TE_BASE 389;name=tsr right;color=#333333
chr10	feature	nested_repeat	7447363	7453606	.	.	.	ID=TE_BASE 392;name=TE_BASE 392;annot=Class_I::LTR::Ty1/copia::SIRE;color=#a9a9a9
chr10	feature	repeat_fragment	7447363	7453606	.	.	.	ID=TE 392-0;Parent=TE_BASE 392;name=TE 392;color=#a9a9a9
chr10	feature	polypeptide_conserved_region	7451229	7451793	.	-	.	ID=DOMAIN 392-0-0;Parent=TE_BASE 392;annot=Class_I::LTR::Ty1/copia::SIRE GAG_sire;name=GAG;color=#225ea8
chr10	feature	primer_binding_site	7447722	7447741	.	.	.	ID=PBS 392;Parent=TE_BASE 392;name=ppt;color=#41ab5d
chr10	feature	RR_tract	7453301	7453315	.	.	.	ID=PPT 392;Parent=TE_BASE 392;name=pbs;color=#c7e9c0
chr10	feature	long_terminal_repeat	7453324	7453606	.	.	.	ID=LTR LEFT 392-0;Parent=TE_BASE 392;name=ltr left;color=#f032e6
chr10	feature	long_terminal_repeat	7447363	7447645	.	.	.	ID=LTR RIGHT 392-0;Parent=TE_BASE 392;name=ltr right;color=#f032e6
chr10	feature	nested_repeat	7434675	7440504	.	.	.	ID=TE_BASE 393;name=TE_BASE 393;annot=Class_I::LTR::Ty1/copia::SIRE;color=#a9a9a9
chr10	feature	repeat_fragment	7434675	7440504	.	.	.	ID=TE 393-0;Parent=TE_BASE 393;name=TE 393;color=#a9a9a9
chr10	feature	polypeptide_conserved_region	7439623	7440232	.	-	.	ID=DOMAIN 393-0-0;Parent=TE_BASE 393;annot=Class_I::LTR::Ty1/copia::SIRE GAG_sire;name=GAG;color=#225ea8
chr10	feature	primer_binding_site	7434905	7434929	.	.	.	ID=PBS 393;Parent=TE_BASE 393;name=ppt;color=#41ab5d
chr10	feature	RR_tract	7440245	7440259	.	.	.	ID=PPT 393;Parent=TE_BASE 393;name=pbs;color=#c7e9c0
chr10	feature	long_terminal_repeat	7440340	7440504	.	.	.	ID=LTR LEFT 393-0;Parent=TE_BASE 393;name=ltr left;color=#f032e6
chr10	feature	long_terminal_repeat	7434675	7434841	.	.	.	ID=LTR RIGHT 393-0;Parent=TE_BASE 393;name=ltr right;color=#f032e6
chr10	feature	nested_repeat	7231161	7245550	.	.	.	ID=TE_BASE 396;name=TE_BASE 396;annot=Class_I::LTR::Ty1/copia::Tork;color=#a9a9a9
chr10	feature	repeat_fragment	7231161	7245550	.	.	.	ID=TE 396-0;Parent=TE_BASE 396;name=TE 396;color=#a9a9a9
chr10	feature	polypeptide_conserved_region	7234979	7235522	.	-	.	ID=DOMAIN 396-0-0;Parent=TE_BASE 396;annot=Class_I::LTR::Ty1/copia::SIRE INT_sire;name=INT;color=#b10026
chr10	feature	polypeptide_conserved_region	7239008	7239272	.	-	.	ID=DOMAIN 396-1-0;Parent=TE_BASE 396;annot=Class_I::LTR::Ty1/copia::Tork RNaseH_tork;name=RH;color=#fc4e2a
chr10	feature	polypeptide_conserved_region	7239581	7240310	.	-	.	ID=DOMAIN 396-2-0;Parent=TE_BASE 396;annot=Class_I::LTR::Ty1/copia::Tork RT_tork;name=RT;color=#feb24c
chr10	feature	long_terminal_repeat	7245453	7245550	.	.	.	ID=LTR LEFT 396-0;Parent=TE_BASE 396;name=ltr left;color=#f032e6
chr10	feature	long_terminal_repeat	7231161	7231272	.	.	.	ID=LTR RIGHT 396-0;Parent=TE_BASE 396;name=ltr right;color=#f032e6
chr10	feature	nested_repeat	7198361	7204444	.	.	.	ID=TE_BASE 397;name=TE_BASE 397;annot=Class_I::LTR::Ty1/copia::Tork;color=#a9a9a9
chr10	feature	repeat_fragment	7198361	7204444	.	.	.	ID=TE 397-0;Parent=TE_BASE 397;name=TE 397;color=#a9a9a9
chr10	feature	polypeptide_conserved_region	7199943	7200255	.	-	.	ID=DOMAIN 397-0-0;Parent=TE_BASE 397;annot=Class_I::LTR::Ty1/copia::Tork RNaseH_tork;name=RH;color=#fc4e2a
chr10	feature	polypeptide_conserved_region	7200850	7201300	.	-	.	ID=DOMAIN 397-1-0;Parent=TE_BASE 397;annot=Class_I::LTR::Ty1/copia::Tork RT_tork;name=RT;color=#feb24c
chr10	feature	polypeptide_conserved_region	7201849	7202308	.	-	.	ID=DOMAIN 397-2-0;Parent=TE_BASE 397;annot=Class_I::LTR::Ty1/copia::Tork INT_tork;name=INT;color=#b10026
chr10	feature	polypeptide_conserved_region	7202651	7202900	.	-	.	ID=DOMAIN 397-3-0;Parent=TE_BASE 397;annot=Class_I::LTR::Ty1/copia::Tork AP_tork;name=PROT;color=#ffeda0
chr10	feature	polypeptide_conserved_region	7203167	7203551	.	-	.	ID=DOMAIN 397-4-0;Parent=TE_BASE 397;annot=Class_I::LTR::Ty1/copia::Tork GAG_tork;name=GAG;color=#225ea8
chr10	feature	primer_binding_site	7198847	7198866	.	.	.	ID=PBS 397;Parent=TE_BASE 397;name=ppt;color=#41ab5d
chr10	feature	RR_tract	7203978	7203992	.	.	.	ID=PPT 397;Parent=TE_BASE 397;name=pbs;color=#c7e9c0
chr10	feature	long_terminal_repeat	7204000	7204444	.	.	.	ID=LTR LEFT 397-0;Parent=TE_BASE 397;name=ltr left;color=#f032e6
chr10	feature	long_terminal_repeat	7198361	7198807	.	.	.	ID=LTR RIGHT 397-0;Parent=TE_BASE 397;name=ltr right;color=#f032e6
chr10	feature	nested_repeat	7147669	7153043	.	.	.	ID=TE_BASE 398;name=TE_BASE 398;annot=Class_I::LTR::Ty1/copia::Tork;color=#a9a9a9
chr10	feature	repeat_fragment	7147669	7153043	.	.	.	ID=TE 398-0;Parent=TE_BASE 398;name=TE 398;color=#a9a9a9
chr10	feature	polypeptide_conserved_region	7148436	7148832	.	-	.	ID=DOMAIN 398-0-0;Parent=TE_BASE 398;annot=Class_I::LTR::Ty1/copia::Tork RNaseH_tork;name=RH;color=#fc4e2a
chr10	feature	polypeptide_conserved_region	7149141	7149543	.	-	.	ID=DOMAIN 398-1-0;Parent=TE_BASE 398;annot=Class_I::LTR::Ty1/copia::Tork RT_tork;name=RT;color=#feb24c
chr10	feature	polypeptide_conserved_region	7150420	7150978	.	-	.	ID=DOMAIN 398-2-0;Parent=TE_BASE 398;annot=Class_I::LTR::Ty1/copia::Tork INT_tork;name=INT;color=#b10026
chr10	feature	polypeptide_conserved_region	7151202	7151451	.	-	.	ID=DOMAIN 398-3-0;Parent=TE_BASE 398;annot=Class_I::LTR::Ty1/copia::Tork AP_tork;name=PROT;color=#ffeda0
chr10	feature	polypeptide_conserved_region	7151685	7152270	.	-	.	ID=DOMAIN 398-4-0;Parent=TE_BASE 398;annot=Class_I::LTR::Ty1/copia::Tork GAG_tork;name=GAG;color=#225ea8
chr10	feature	long_terminal_repeat	7152369	7153043	.	.	.	ID=LTR LEFT 398-0;Parent=TE_BASE 398;name=ltr left;color=#f032e6
chr10	feature	long_terminal_repeat	7147669	7148351	.	.	.	ID=LTR RIGHT 398-0;Parent=TE_BASE 398;name=ltr right;color=#f032e6
chr10	feature	nested_repeat	7086568	7089906	.	.	.	ID=TE_BASE 399;name=TE_BASE 399;annot=Class_I::LTR::Ty1/copia::Ivana;color=#a9a9a9
chr10	feature	repeat_fragment	7086568	7089906	.	.	.	ID=TE 399-0;Parent=TE_BASE 399;name=TE 399;color=#a9a9a9
chr10	feature	polypeptide_conserved_region	7086962	7087748	.	+	.	ID=DOMAIN 399-0-0;Parent=TE_BASE 399;annot=Class_I::LTR::Ty1/copia::Ivana GAG_oryco;name=GAG;color=#225ea8
chr10	feature	polypeptide_conserved_region	7087927	7088140	.	+	.	ID=DOMAIN 399-1-0;Parent=TE_BASE 399;annot=Class_I::LTR::Ty1/copia::Ivana AP_oryco;name=PROT;color=#ffeda0
chr10	feature	polypeptide_conserved_region	7088291	7088933	.	+	.	ID=DOMAIN 399-2-0;Parent=TE_BASE 399;annot=Class_I::LTR::Ty1/copia::Ivana INT_oryco;name=INT;color=#b10026
chr10	feature	primer_binding_site	7086744	7086762	.	.	.	ID=PBS 399;Parent=TE_BASE 399;name=pbs;color=#c7e9c0
chr10	feature	RR_tract	7089712	7089726	.	.	.	ID=PPT 399;Parent=TE_BASE 399;name=ppt;color=#41ab5d
chr10	feature	long_terminal_repeat	7089752	7089906	.	.	.	ID=LTR RIGHT 399-0;Parent=TE_BASE 399;name=ltr right;color=#f032e6
chr10	feature	long_terminal_repeat	7086568	7086721	.	.	.	ID=LTR LEFT 399-0;Parent=TE_BASE 399;name=ltr left;color=#f032e6
chr10	feature	nested_repeat	6943807	6950722	.	.	.	ID=TE_BASE 403;name=TE_BASE 403;annot=Class_I::LTR::Ty1/copia::Tork;color=#a9a9a9
chr10	feature	repeat_fragment	6943807	6950722	.	.	.	ID=TE 403-0;Parent=TE_BASE 403;name=TE 403;color=#a9a9a9
chr10	feature	polypeptide_conserved_region	6948032	6948590	.	+	.	ID=DOMAIN 403-0-0;Parent=TE_BASE 403;annot=Class_I::LTR::Ty1/copia::Ivana INT_oryco;name=INT;color=#b10026
chr10	feature	polypeptide_conserved_region	6949071	6949800	.	+	.	ID=DOMAIN 403-1-0;Parent=TE_BASE 403;annot=Class_I::LTR::Ty1/copia::Tork RT_tork;name=RT;color=#feb24c
chr10	feature	polypeptide_conserved_region	6950109	6950514	.	+	.	ID=DOMAIN 403-2-0;Parent=TE_BASE 403;annot=Class_I::LTR::Ty1/copia::Osser RNaseH_hydra;name=RH;color=#fc4e2a
chr10	feature	primer_binding_site	6943947	6943969	.	.	.	ID=PBS 403;Parent=TE_BASE 403;name=pbs;color=#c7e9c0
chr10	feature	RR_tract	6950587	6950601	.	.	.	ID=PPT 403;Parent=TE_BASE 403;name=ppt;color=#41ab5d
chr10	feature	long_terminal_repeat	6950602	6950722	.	.	.	ID=LTR RIGHT 403-0;Parent=TE_BASE 403;name=ltr right;color=#f032e6
chr10	feature	long_terminal_repeat	6943807	6943927	.	.	.	ID=LTR LEFT 403-0;Parent=TE_BASE 403;name=ltr left;color=#f032e6
chr10	feature	nested_repeat	6919653	6925019	.	.	.	ID=TE_BASE 404;name=TE_BASE 404;annot=Class_I::LTR::Ty1/copia::Tork;color=#a9a9a9
chr10	feature	repeat_fragment	6919653	6925019	.	.	.	ID=TE 404-0;Parent=TE_BASE 404;name=TE 404;color=#a9a9a9
chr10	feature	polypeptide_conserved_region	6920428	6920728	.	-	.	ID=DOMAIN 404-0-0;Parent=TE_BASE 404;annot=Class_I::LTR::Ty1/copia::Tork RNaseH_tork;name=RH;color=#fc4e2a
chr10	feature	polypeptide_conserved_region	6921058	6921670	.	-	.	ID=DOMAIN 404-1-0;Parent=TE_BASE 404;annot=Class_I::LTR::Ty1/copia::Tork RT_tork;name=RT;color=#feb24c
chr10	feature	polypeptide_conserved_region	6922329	6922974	.	-	.	ID=DOMAIN 404-2-0;Parent=TE_BASE 404;annot=Class_I::LTR::Ty1/copia::Tork INT_tork;name=INT;color=#b10026
chr10	feature	polypeptide_conserved_region	6923335	6923503	.	-	.	ID=DOMAIN 404-3-0;Parent=TE_BASE 404;annot=Class_I::LTR::Ty1/copia::Tork AP_tork;name=PROT;color=#ffeda0
chr10	feature	polypeptide_conserved_region	6923773	6924112	.	-	.	ID=DOMAIN 404-4-0;Parent=TE_BASE 404;annot=Class_I::LTR::Ty1/copia::Tork GAG_tork;name=GAG;color=#225ea8
chr10	feature	long_terminal_repeat	6924416	6925019	.	.	.	ID=LTR LEFT 404-0;Parent=TE_BASE 404;name=ltr left;color=#f032e6
chr10	feature	long_terminal_repeat	6919653	6920249	.	.	.	ID=LTR RIGHT 404-0;Parent=TE_BASE 404;name=ltr right;color=#f032e6
chr10	feature	nested_repeat	6828732	6856098	.	.	.	ID=TE_BASE 405;name=TE_BASE 405;annot=Class_I::LTR::Ty1/copia::Tork;color=#a9a9a9
chr10	feature	repeat_fragment	6828732	6856098	.	.	.	ID=TE 405-0;Parent=TE_BASE 405;name=TE 405;color=#a9a9a9
chr10	feature	polypeptide_conserved_region	6843744	6844146	.	-	.	ID=DOMAIN 405-0-0;Parent=TE_BASE 405;annot=Class_I::LTR::Ty1/copia::Tork RNaseH_tork;name=RH;color=#fc4e2a
chr10	feature	polypeptide_conserved_region	6844408	6844888	.	-	.	ID=DOMAIN 405-1-0;Parent=TE_BASE 405;annot=Class_I::LTR::Ty1/copia::Tork RT_tork;name=RT;color=#feb24c
chr10	feature	polypeptide_conserved_region	6845359	6846007	.	+	.	ID=DOMAIN 405-2-0;Parent=TE_BASE 405;annot=Class_I::LTR::Ty1/copia::Tork INT_tork;name=INT;color=#b10026
chr10	feature	long_terminal_repeat	6856035	6856098	.	.	.	ID=LTR LEFT 405-0;Parent=TE_BASE 405;name=ltr left;color=#f032e6
chr10	feature	long_terminal_repeat	6828732	6828797	.	.	.	ID=LTR RIGHT 405-0;Parent=TE_BASE 405;name=ltr right;color=#f032e6
chr10	feature	nested_repeat	6791803	6826620	.	.	.	ID=TE_BASE 406;name=TE_BASE 406;annot=Class_I::LTR::Ty1/copia::Tork;color=#a9a9a9
chr10	feature	repeat_fragment	6791803	6826620	.	.	.	ID=TE 406-0;Parent=TE_BASE 406;name=TE 406;color=#a9a9a9
chr10	feature	polypeptide_conserved_region	6795628	6796264	.	+	.	ID=DOMAIN 406-0-0;Parent=TE_BASE 406;annot=Class_I::LTR::Ty1/copia::Ivana INT_oryco;name=INT;color=#b10026
chr10	feature	polypeptide_conserved_region	6796722	6797451	.	+	.	ID=DOMAIN 406-1-0;Parent=TE_BASE 406;annot=Class_I::LTR::Ty1/copia::Tork RT_tork;name=RT;color=#feb24c
chr10	feature	primer_binding_site	6792262	6792278	.	.	.	ID=PBS 406;Parent=TE_BASE 406;name=pbs;color=#c7e9c0
chr10	feature	RR_tract	6826155	6826169	.	.	.	ID=PPT 406;Parent=TE_BASE 406;name=ppt;color=#41ab5d
chr10	feature	long_terminal_repeat	6826198	6826620	.	.	.	ID=LTR RIGHT 406-0;Parent=TE_BASE 406;name=ltr right;color=#f032e6
chr10	feature	long_terminal_repeat	6791803	6792219	.	.	.	ID=LTR LEFT 406-0;Parent=TE_BASE 406;name=ltr left;color=#f032e6
chr10	feature	nested_repeat	6719530	6730876	.	.	.	ID=TE_BASE 408;name=TE_BASE 408;annot=Class_I::LTR::Ty1/copia::SIRE;color=#a9a9a9
chr10	feature	repeat_fragment	6719530	6730876	.	.	.	ID=TE 408-0;Parent=TE_BASE 408;name=TE 408;color=#a9a9a9
chr10	feature	polypeptide_conserved_region	6721648	6722050	.	-	.	ID=DOMAIN 408-0-0;Parent=TE_BASE 408;annot=Class_I::LTR::Ty1/copia::SIRE RNaseH_sire;name=RH;color=#fc4e2a
chr10	feature	polypeptide_conserved_region	6722335	6723061	.	-	.	ID=DOMAIN 408-1-0;Parent=TE_BASE 408;annot=Class_I::LTR::Ty1/copia::SIRE RT_sire;name=RT;color=#feb24c
chr10	feature	polypeptide_conserved_region	6727482	6727737	.	-	.	ID=DOMAIN 408-2-0;Parent=TE_BASE 408;annot=Class_I::LTR::Ty1/copia::SIRE INT_sire;name=INT;color=#b10026
chr10	feature	polypeptide_conserved_region	6727881	6728118	.	-	.	ID=DOMAIN 408-3-0;Parent=TE_BASE 408;annot=Class_I::LTR::Ty1/copia::SIRE AP_sire;name=PROT;color=#ffeda0
chr10	feature	polypeptide_conserved_region	6729132	6729687	.	-	.	ID=DOMAIN 408-4-0;Parent=TE_BASE 408;annot=Class_I::LTR::Ty1/copia::SIRE GAG_sire;name=GAG;color=#225ea8
chr10	feature	long_terminal_repeat	6730797	6730876	.	.	.	ID=LTR LEFT 408-0;Parent=TE_BASE 408;name=ltr left;color=#f032e6
chr10	feature	long_terminal_repeat	6719530	6719609	.	.	.	ID=LTR RIGHT 408-0;Parent=TE_BASE 408;name=ltr right;color=#f032e6
chr10	feature	target_site_duplication	6719525	6719529	.	.	.	ID=TSR RIGHT 408;Parent=TE_BASE 408;name=tsr right;color=#333333
chr10	feature	target_site_duplication	6730877	6730881	.	.	.	ID=TSR LEFT 408;Parent=TE_BASE 408;name=tsr left;color=#333333
chr10	feature	nested_repeat	6674358	6684044	.	.	.	ID=TE_BASE 410;name=TE_BASE 410;annot=Class_I::LTR::Ty1/copia::SIRE;color=#a9a9a9
chr10	feature	repeat_fragment	6674358	6684044	.	.	.	ID=TE 410-0;Parent=TE_BASE 410;name=TE 410;color=#a9a9a9
chr10	feature	polypeptide_conserved_region	6677309	6677711	.	-	.	ID=DOMAIN 410-0-0;Parent=TE_BASE 410;annot=Class_I::LTR::Ty1/copia::SIRE RNaseH_sire;name=RH;color=#fc4e2a
chr10	feature	polypeptide_conserved_region	6679945	6680182	.	-	.	ID=DOMAIN 410-1-0;Parent=TE_BASE 410;annot=Class_I::LTR::Ty1/copia::SIRE AP_sire;name=PROT;color=#ffeda0
chr10	feature	polypeptide_conserved_region	6681073	6681718	.	-	.	ID=DOMAIN 410-2-0;Parent=TE_BASE 410;annot=Class_I::LTR::Ty1/copia::SIRE GAG_sire;name=GAG;color=#225ea8
chr10	feature	long_terminal_repeat	6683491	6684044	.	.	.	ID=LTR LEFT 410-0;Parent=TE_BASE 410;name=ltr left;color=#f032e6
chr10	feature	long_terminal_repeat	6674358	6674911	.	.	.	ID=LTR RIGHT 410-0;Parent=TE_BASE 410;name=ltr right;color=#f032e6
chr10	feature	nested_repeat	6662684	6667722	.	.	.	ID=TE_BASE 411;name=TE_BASE 411;annot=Class_I::LTR::Ty3/gypsy::chromovirus::Reina;color=#a9a9a9
chr10	feature	repeat_fragment	6662684	6667722	.	.	.	ID=TE 411-0;Parent=TE_BASE 411;name=TE 411;color=#a9a9a9
chr10	feature	polypeptide_conserved_region	6663169	6663313	.	-	.	ID=DOMAIN 411-0-0;Parent=TE_BASE 411;annot=Class_I::LTR::Ty3/gypsy::chromovirus::Reina INT_reina;name=INT;color=#b10026
chr10	feature	polypeptide_conserved_region	6663630	6663849	.	-	.	ID=DOMAIN 411-1-0;Parent=TE_BASE 411;annot=Class_I::LTR::Ty3/gypsy::chromovirus::Reina RNaseH_reina;name=RH;color=#fc4e2a
chr10	feature	polypeptide_conserved_region	6664245	6664413	.	-	.	ID=DOMAIN 411-2-0;Parent=TE_BASE 411;annot=Class_I::LTR::Ty3/gypsy::chromovirus::Reina RT_reina;name=RT;color=#feb24c
chr10	feature	polypeptide_conserved_region	6665237	6665870	.	-	.	ID=DOMAIN 411-3-0;Parent=TE_BASE 411;annot=Class_I::LTR::Ty3/gypsy::chromovirus::Reina GAG_reina;name=GAG;color=#225ea8
chr10	feature	primer_binding_site	6662863	6662881	.	.	.	ID=PBS 411;Parent=TE_BASE 411;name=ppt;color=#41ab5d
chr10	feature	RR_tract	6667551	6667565	.	.	.	ID=PPT 411;Parent=TE_BASE 411;name=pbs;color=#c7e9c0
chr10	feature	long_terminal_repeat	6667567	6667722	.	.	.	ID=LTR LEFT 411-0;Parent=TE_BASE 411;name=ltr left;color=#f032e6
chr10	feature	long_terminal_repeat	6662684	6662839	.	.	.	ID=LTR RIGHT 411-0;Parent=TE_BASE 411;name=ltr right;color=#f032e6
chr10	feature	nested_repeat	6611772	6620990	.	.	.	ID=TE_BASE 413;name=TE_BASE 413;annot=Class_I::LTR::Ty3/gypsy::chromovirus::Tekay;color=#a9a9a9
chr10	feature	repeat_fragment	6611772	6620990	.	.	.	ID=TE 413-0;Parent=TE_BASE 413;name=TE 413;color=#a9a9a9
chr10	feature	polypeptide_conserved_region	6614596	6615124	.	-	.	ID=DOMAIN 413-0-0;Parent=TE_BASE 413;annot=Class_I::LTR::Ty3/gypsy::chromovirus::Tekay INT_del;name=INT;color=#b10026
chr10	feature	polypeptide_conserved_region	6615922	6616273	.	-	.	ID=DOMAIN 413-1-0;Parent=TE_BASE 413;annot=Class_I::LTR::Ty3/gypsy::chromovirus::Tekay RNaseH_del;name=RH;color=#fc4e2a
chr10	feature	polypeptide_conserved_region	6616408	6617080	.	-	.	ID=DOMAIN 413-2-0;Parent=TE_BASE 413;annot=Class_I::LTR::Ty3/gypsy::chromovirus::Tekay RT_del;name=RT;color=#feb24c
chr10	feature	long_terminal_repeat	6618526	6620990	.	.	.	ID=LTR LEFT 413-0;Parent=TE_BASE 413;name=ltr left;color=#f032e6
chr10	feature	long_terminal_repeat	6611772	6614318	.	.	.	ID=LTR RIGHT 413-0;Parent=TE_BASE 413;name=ltr right;color=#f032e6
chr10	feature	target_site_duplication	6611767	6611771	.	.	.	ID=TSR RIGHT 413;Parent=TE_BASE 413;name=tsr right;color=#333333
chr10	feature	target_site_duplication	6620991	6620995	.	.	.	ID=TSR LEFT 413;Parent=TE_BASE 413;name=tsr left;color=#333333
chr10	feature	nested_repeat	6564895	6594874	.	.	.	ID=TE_BASE 414;name=TE_BASE 414;annot=Class_I::LTR::Ty1/copia::SIRE;color=#a9a9a9
chr10	feature	repeat_fragment	6564895	6594874	.	.	.	ID=TE 414-0;Parent=TE_BASE 414;name=TE 414;color=#a9a9a9
chr10	feature	polypeptide_conserved_region	6571661	6571970	.	+	.	ID=DOMAIN 414-0-0;Parent=TE_BASE 414;annot=Class_I::LTR::Ty1/copia::Tork RNaseH_tork;name=RH;color=#fc4e2a
chr10	feature	polypeptide_conserved_region	6594306	6594828	.	-	.	ID=DOMAIN 414-1-0;Parent=TE_BASE 414;annot=Class_I::LTR::Ty1/copia::SIRE GAG_sire;name=GAG;color=#225ea8
chr10	feature	primer_binding_site	6565099	6565116	.	.	.	ID=PBS 414;Parent=TE_BASE 414;name=ppt;color=#41ab5d
chr10	feature	long_terminal_repeat	6594693	6594874	.	.	.	ID=LTR LEFT 414-0;Parent=TE_BASE 414;name=ltr left;color=#f032e6
chr10	feature	long_terminal_repeat	6564895	6565076	.	.	.	ID=LTR RIGHT 414-0;Parent=TE_BASE 414;name=ltr right;color=#f032e6
chr10	feature	nested_repeat	6483071	6487901	.	.	.	ID=TE_BASE 416;name=TE_BASE 416;annot=Class_I::LTR::Ty1/copia::Tork;color=#a9a9a9
chr10	feature	repeat_fragment	6483071	6487901	.	.	.	ID=TE 416-0;Parent=TE_BASE 416;name=TE 416;color=#a9a9a9
chr10	feature	polypeptide_conserved_region	6483433	6483832	.	-	.	ID=DOMAIN 416-0-0;Parent=TE_BASE 416;annot=Class_I::LTR::Ty1/copia::Tork RNaseH_tork;name=RH;color=#fc4e2a
chr10	feature	polypeptide_conserved_region	6484138	6484870	.	-	.	ID=DOMAIN 416-1-0;Parent=TE_BASE 416;annot=Class_I::LTR::Ty1/copia::Tork RT_tork;name=RT;color=#feb24c
chr10	feature	polypeptide_conserved_region	6485516	6486050	.	-	.	ID=DOMAIN 416-2-0;Parent=TE_BASE 416;annot=Class_I::LTR::Ty1/copia::Tork INT_tork;name=INT;color=#b10026
chr10	feature	polypeptide_conserved_region	6486218	6486467	.	-	.	ID=DOMAIN 416-3-0;Parent=TE_BASE 416;annot=Class_I::LTR::Ty1/copia::Tork AP_tork;name=PROT;color=#ffeda0
chr10	feature	polypeptide_conserved_region	6486937	6487324	.	-	.	ID=DOMAIN 416-4-0;Parent=TE_BASE 416;annot=Class_I::LTR::Ty1/copia::Tork GAG_tork;name=GAG;color=#225ea8
chr10	feature	long_terminal_repeat	6487743	6487901	.	.	.	ID=LTR LEFT 416-0;Parent=TE_BASE 416;name=ltr left;color=#f032e6
chr10	feature	long_terminal_repeat	6483071	6483228	.	.	.	ID=LTR RIGHT 416-0;Parent=TE_BASE 416;name=ltr right;color=#f032e6
chr10	feature	nested_repeat	6469423	6474113	.	.	.	ID=TE_BASE 417;name=TE_BASE 417;annot=Class_I::LTR::Ty1/copia::Ivana;color=#a9a9a9
chr10	feature	repeat_fragment	6469423	6474113	.	.	.	ID=TE 417-0;Parent=TE_BASE 417;name=TE 417;color=#a9a9a9
chr10	feature	polypeptide_conserved_region	6470470	6471064	.	-	.	ID=DOMAIN 417-0-0;Parent=TE_BASE 417;annot=Class_I::LTR::Ty1/copia::Ivana INT_oryco;name=INT;color=#b10026
chr10	feature	polypeptide_conserved_region	6473425	6473755	.	-	.	ID=DOMAIN 417-1-0;Parent=TE_BASE 417;annot=Class_I::LTR::Ty1/copia::Ivana GAG_oryco;name=GAG;color=#225ea8
chr10	feature	long_terminal_repeat	6473956	6474113	.	.	.	ID=LTR LEFT 417-0;Parent=TE_BASE 417;name=ltr left;color=#f032e6
chr10	feature	long_terminal_repeat	6469423	6469580	.	.	.	ID=LTR RIGHT 417-0;Parent=TE_BASE 417;name=ltr right;color=#f032e6
chr10	feature	target_site_duplication	6469418	6469422	.	.	.	ID=TSR RIGHT 417;Parent=TE_BASE 417;name=tsr right;color=#333333
chr10	feature	target_site_duplication	6474114	6474118	.	.	.	ID=TSR LEFT 417;Parent=TE_BASE 417;name=tsr left;color=#333333
chr10	feature	nested_repeat	6465212	6467309	.	.	.	ID=TE_BASE 418;name=TE_BASE 418;annot=Class_I::LTR::Ty1/copia::Tork;color=#a9a9a9
chr10	feature	repeat_fragment	6465212	6467309	.	.	.	ID=TE 418-0;Parent=TE_BASE 418;name=TE 418;color=#a9a9a9
chr10	feature	polypeptide_conserved_region	6465611	6466010	.	-	.	ID=DOMAIN 418-0-0;Parent=TE_BASE 418;annot=Class_I::LTR::Ty1/copia::Tork RNaseH_tork;name=RH;color=#fc4e2a
chr10	feature	polypeptide_conserved_region	6466316	6466928	.	-	.	ID=DOMAIN 418-1-0;Parent=TE_BASE 418;annot=Class_I::LTR::Ty1/copia::Tork RT_tork;name=RT;color=#feb24c
chr10	feature	primer_binding_site	6465568	6465584	.	.	.	ID=PBS 418;Parent=TE_BASE 418;name=ppt;color=#41ab5d
chr10	feature	long_terminal_repeat	6467015	6467309	.	.	.	ID=LTR LEFT 418-0;Parent=TE_BASE 418;name=ltr left;color=#f032e6
chr10	feature	long_terminal_repeat	6465212	6465506	.	.	.	ID=LTR RIGHT 418-0;Parent=TE_BASE 418;name=ltr right;color=#f032e6
chr10	feature	nested_repeat	6449170	6454112	.	.	.	ID=TE_BASE 419;name=TE_BASE 419;annot=Class_I::LTR::Ty1/copia::Ivana;color=#a9a9a9
chr10	feature	repeat_fragment	6449170	6454112	.	.	.	ID=TE 419-0;Parent=TE_BASE 419;name=TE 419;color=#a9a9a9
chr10	feature	polypeptide_conserved_region	6451770	6452421	.	-	.	ID=DOMAIN 419-0-0;Parent=TE_BASE 419;annot=Class_I::LTR::Ty1/copia::Ivana INT_oryco;name=INT;color=#b10026
chr10	feature	polypeptide_conserved_region	6452571	6452730	.	-	.	ID=DOMAIN 419-1-0;Parent=TE_BASE 419;annot=Class_I::LTR::Ty1/copia::Ivana AP_oryco;name=PROT;color=#ffeda0
chr10	feature	polypeptide_conserved_region	6452924	6453710	.	-	.	ID=DOMAIN 419-2-0;Parent=TE_BASE 419;annot=Class_I::LTR::Ty1/copia::Ivana GAG_oryco;name=GAG;color=#225ea8
chr10	feature	RR_tract	6453884	6453898	.	.	.	ID=PPT 419;Parent=TE_BASE 419;name=pbs;color=#c7e9c0
chr10	feature	long_terminal_repeat	6453958	6454112	.	.	.	ID=LTR LEFT 419-0;Parent=TE_BASE 419;name=ltr left;color=#f032e6
chr10	feature	long_terminal_repeat	6449170	6449324	.	.	.	ID=LTR RIGHT 419-0;Parent=TE_BASE 419;name=ltr right;color=#f032e6
chr10	feature	nested_repeat	6432954	6436740	.	.	.	ID=TE_BASE 420;name=TE_BASE 420;annot=Class_I::LTR::Ty1/copia::Ale;color=#a9a9a9
chr10	feature	repeat_fragment	6432954	6436740	.	.	.	ID=TE 420-0;Parent=TE_BASE 420;name=TE 420;color=#a9a9a9
chr10	feature	polypeptide_conserved_region	6435224	6435875	.	+	.	ID=DOMAIN 420-0-0;Parent=TE_BASE 420;annot=Class_I::LTR::Ty1/copia::Ale RT_retrofit;name=RT;color=#feb24c
chr10	feature	polypeptide_conserved_region	6436163	6436565	.	+	.	ID=DOMAIN 420-1-0;Parent=TE_BASE 420;annot=Class_I::LTR::Ty1/copia::Ale RNaseH_retrofit;name=RH;color=#fc4e2a
chr10	feature	long_terminal_repeat	6436641	6436740	.	.	.	ID=LTR RIGHT 420-0;Parent=TE_BASE 420;name=ltr right;color=#f032e6
chr10	feature	long_terminal_repeat	6432954	6433053	.	.	.	ID=LTR LEFT 420-0;Parent=TE_BASE 420;name=ltr left;color=#f032e6
chr10	feature	nested_repeat	6421171	6426675	.	.	.	ID=TE_BASE 421;name=TE_BASE 421;annot=Class_I::LTR::Ty1/copia::Ale;color=#a9a9a9
chr10	feature	repeat_fragment	6421171	6426675	.	.	.	ID=TE 421-0;Parent=TE_BASE 421;name=TE 421;color=#a9a9a9
chr10	feature	polypeptide_conserved_region	6422450	6423032	.	+	.	ID=DOMAIN 421-0-0;Parent=TE_BASE 421;annot=Class_I::LTR::Ty1/copia::Alesia GAG_retrofit;name=GAG;color=#225ea8
chr10	feature	polypeptide_conserved_region	6424032	6424446	.	+	.	ID=DOMAIN 421-1-0;Parent=TE_BASE 421;annot=Class_I::LTR::Ty1/copia::Ale INT_retrofit;name=INT;color=#b10026
chr10	feature	polypeptide_conserved_region	6425133	6425838	.	+	.	ID=DOMAIN 421-2-0;Parent=TE_BASE 421;annot=Class_I::LTR::Ty1/copia::Ale RT_retrofit;name=RT;color=#feb24c
chr10	feature	polypeptide_conserved_region	6426132	6426525	.	+	.	ID=DOMAIN 421-3-0;Parent=TE_BASE 421;annot=Class_I::LTR::Ty1/copia::Ale RNaseH_retrofit;name=RH;color=#fc4e2a
chr10	feature	long_terminal_repeat	6426604	6426675	.	.	.	ID=LTR RIGHT 421-0;Parent=TE_BASE 421;name=ltr right;color=#f032e6
chr10	feature	long_terminal_repeat	6421171	6421242	.	.	.	ID=LTR LEFT 421-0;Parent=TE_BASE 421;name=ltr left;color=#f032e6
chr10	feature	nested_repeat	6232832	6237957	.	.	.	ID=TE_BASE 423;name=TE_BASE 423;annot=Class_I::LTR::Ty1/copia::Ivana;color=#a9a9a9
chr10	feature	repeat_fragment	6232832	6237957	.	.	.	ID=TE 423-0;Parent=TE_BASE 423;name=TE 423;color=#a9a9a9
chr10	feature	polypeptide_conserved_region	6235495	6235657	.	+	.	ID=DOMAIN 423-0-0;Parent=TE_BASE 423;annot=Class_I::LTR::Ty1/copia::Ivana RT_oryco;name=RT;color=#feb24c
chr10	feature	polypeptide_conserved_region	6236999	6237278	.	+	.	ID=DOMAIN 423-1-0;Parent=TE_BASE 423;annot=Class_I::LTR::Ty1/copia::SIRE RNaseH_sire;name=RH;color=#fc4e2a
chr10	feature	primer_binding_site	6233256	6233275	.	.	.	ID=PBS 423;Parent=TE_BASE 423;name=pbs;color=#c7e9c0
chr10	feature	RR_tract	6237494	6237508	.	.	.	ID=PPT 423;Parent=TE_BASE 423;name=ppt;color=#41ab5d
chr10	feature	long_terminal_repeat	6237540	6237957	.	.	.	ID=LTR RIGHT 423-0;Parent=TE_BASE 423;name=ltr right;color=#f032e6
chr10	feature	long_terminal_repeat	6232832	6233248	.	.	.	ID=LTR LEFT 423-0;Parent=TE_BASE 423;name=ltr left;color=#f032e6
chr10	feature	nested_repeat	6200828	6209140	.	.	.	ID=TE_BASE 425;name=TE_BASE 425;annot=Class_I::LTR::Ty3/gypsy::chromovirus::Galadriel;color=#a9a9a9
chr10	feature	repeat_fragment	6200828	6209140	.	.	.	ID=TE 425-0;Parent=TE_BASE 425;name=TE 425;color=#a9a9a9
chr10	feature	polypeptide_conserved_region	6201604	6202168	.	+	.	ID=DOMAIN 425-0-0;Parent=TE_BASE 425;annot=Class_I::LTR::Ty3/gypsy::chromovirus::Galadriel GAG_galadriel;name=GAG;color=#225ea8
chr10	feature	polypeptide_conserved_region	6205015	6205267	.	+	.	ID=DOMAIN 425-1-0;Parent=TE_BASE 425;annot=Class_I::LTR::Ty3/gypsy::chromovirus::Galadriel AP_galadriel;name=PROT;color=#ffeda0
chr10	feature	polypeptide_conserved_region	6205645	6206317	.	+	.	ID=DOMAIN 425-2-0;Parent=TE_BASE 425;annot=Class_I::LTR::Ty3/gypsy::chromovirus::Galadriel RT_galadriel;name=RT;color=#feb24c
chr10	feature	polypeptide_conserved_region	6206454	6206805	.	+	.	ID=DOMAIN 425-3-0;Parent=TE_BASE 425;annot=Class_I::LTR::Ty3/gypsy::chromovirus::Galadriel RNaseH_galadriel;name=RH;color=#fc4e2a
chr10	feature	polypeptide_conserved_region	6207526	6208084	.	+	.	ID=DOMAIN 425-4-0;Parent=TE_BASE 425;annot=Class_I::LTR::Ty3/gypsy::chromovirus::Galadriel INT_galadriel;name=INT;color=#b10026
chr10	feature	polypeptide_conserved_region	6208144	6208333	.	+	.	ID=DOMAIN 425-5-0;Parent=TE_BASE 425;annot=Class_I::LTR::Ty3/gypsy::chromovirus::Galadriel CHR_galadriel_Monkey;name=CHD;color=#6a51a3
chr10	feature	primer_binding_site	6200946	6200968	.	.	.	ID=PBS 425;Parent=TE_BASE 425;name=pbs;color=#c7e9c0
chr10	feature	RR_tract	6208994	6209008	.	.	.	ID=PPT 425;Parent=TE_BASE 425;name=ppt;color=#41ab5d
chr10	feature	long_terminal_repeat	6209038	6209140	.	.	.	ID=LTR RIGHT 425-0;Parent=TE_BASE 425;name=ltr right;color=#f032e6
chr10	feature	long_terminal_repeat	6200828	6200940	.	.	.	ID=LTR LEFT 425-0;Parent=TE_BASE 425;name=ltr left;color=#f032e6
chr10	feature	nested_repeat	6106861	6152492	.	.	.	ID=TE_BASE 426;name=TE_BASE 426;annot=Class_I::LTR::Ty1/copia::Ivana;color=#a9a9a9
chr10	feature	repeat_fragment	6106861	6152492	.	.	.	ID=TE 426-0;Parent=TE_BASE 426;name=TE 426;color=#a9a9a9
chr10	feature	polypeptide_conserved_region	6111802	6112366	.	-	.	ID=DOMAIN 426-0-0;Parent=TE_BASE 426;annot=Class_I::LTR::Ty1/copia::SIRE GAG_sire;name=GAG;color=#225ea8
chr10	feature	polypeptide_conserved_region	6114178	6114790	.	-	.	ID=DOMAIN 426-1-0;Parent=TE_BASE 426;annot=Class_I::LTR::Ty1/copia::Ivana RT_oryco;name=RT;color=#feb24c
chr10	feature	polypeptide_conserved_region	6119457	6119859	.	+	.	ID=DOMAIN 426-2-0;Parent=TE_BASE 426;annot=Class_I::LTR::Ty1/copia::SIRE RNaseH_sire;name=RH;color=#fc4e2a
chr10	feature	polypeptide_conserved_region	6150232	6150724	.	-	.	ID=DOMAIN 426-3-0;Parent=TE_BASE 426;annot=Class_I::LTR::Ty1/copia::Ivana INT_oryco;name=INT;color=#b10026
chr10	feature	primer_binding_site	6107284	6107303	.	.	.	ID=PBS 426;Parent=TE_BASE 426;name=ppt;color=#41ab5d
chr10	feature	long_terminal_repeat	6152068	6152492	.	.	.	ID=LTR LEFT 426-0;Parent=TE_BASE 426;name=ltr left;color=#f032e6
chr10	feature	long_terminal_repeat	6106861	6107284	.	.	.	ID=LTR RIGHT 426-0;Parent=TE_BASE 426;name=ltr right;color=#f032e6
chr10	feature	nested_repeat	6025772	6028676	.	.	.	ID=TE_BASE 427;name=TE_BASE 427;annot=Class_I::LTR::Ty1/copia::Ivana;color=#a9a9a9
chr10	feature	repeat_fragment	6025772	6028676	.	.	.	ID=TE 427-0;Parent=TE_BASE 427;name=TE 427;color=#a9a9a9
chr10	feature	polypeptide_conserved_region	6026019	6026418	.	-	.	ID=DOMAIN 427-0-0;Parent=TE_BASE 427;annot=Class_I::LTR::Ty1/copia::Ivana RNaseH_oryco;name=RH;color=#fc4e2a
chr10	feature	polypeptide_conserved_region	6026712	6026940	.	-	.	ID=DOMAIN 427-1-0;Parent=TE_BASE 427;annot=Class_I::LTR::Ty1/copia::Ivana RT_oryco;name=RT;color=#feb24c
chr10	feature	polypeptide_conserved_region	6026935	6027352	.	-	.	ID=DOMAIN 427-2-0;Parent=TE_BASE 427;annot=Class_I::LTR::Ty1/copia::Ivana INT_oryco;name=INT;color=#b10026
chr10	feature	polypeptide_conserved_region	6027966	6028353	.	-	.	ID=DOMAIN 427-3-0;Parent=TE_BASE 427;annot=Class_I::LTR::Ty1/copia::Ivana GAG_oryco;name=GAG;color=#225ea8
chr10	feature	long_terminal_repeat	6028505	6028676	.	.	.	ID=LTR LEFT 427-0;Parent=TE_BASE 427;name=ltr left;color=#f032e6
chr10	feature	long_terminal_repeat	6025772	6025943	.	.	.	ID=LTR RIGHT 427-0;Parent=TE_BASE 427;name=ltr right;color=#f032e6
chr10	feature	nested_repeat	6010446	6018690	.	.	.	ID=TE_BASE 428;name=TE_BASE 428;annot=Class_I::LTR::Ty1/copia::SIRE;color=#a9a9a9
chr10	feature	repeat_fragment	6010446	6018690	.	.	.	ID=TE 428-0;Parent=TE_BASE 428;name=TE 428;color=#a9a9a9
chr10	feature	polypeptide_conserved_region	6012116	6012518	.	-	.	ID=DOMAIN 428-0-0;Parent=TE_BASE 428;annot=Class_I::LTR::Ty1/copia::SIRE RNaseH_sire;name=RH;color=#fc4e2a
chr10	feature	polypeptide_conserved_region	6012803	6013250	.	-	.	ID=DOMAIN 428-1-0;Parent=TE_BASE 428;annot=Class_I::LTR::Ty1/copia::SIRE RT_sire;name=RT;color=#feb24c
chr10	feature	polypeptide_conserved_region	6014622	6015204	.	-	.	ID=DOMAIN 428-2-0;Parent=TE_BASE 428;annot=Class_I::LTR::Ty1/copia::SIRE INT_sire;name=INT;color=#b10026
chr10	feature	polypeptide_conserved_region	6015343	6015580	.	-	.	ID=DOMAIN 428-3-0;Parent=TE_BASE 428;annot=Class_I::LTR::Ty1/copia::SIRE AP_sire;name=PROT;color=#ffeda0
chr10	feature	polypeptide_conserved_region	6016594	6017158	.	-	.	ID=DOMAIN 428-4-0;Parent=TE_BASE 428;annot=Class_I::LTR::Ty1/copia::SIRE GAG_sire;name=GAG;color=#225ea8
chr10	feature	long_terminal_repeat	6018507	6018690	.	.	.	ID=LTR LEFT 428-0;Parent=TE_BASE 428;name=ltr left;color=#f032e6
chr10	feature	long_terminal_repeat	6010446	6010628	.	.	.	ID=LTR RIGHT 428-0;Parent=TE_BASE 428;name=ltr right;color=#f032e6
chr10	feature	nested_repeat	5913089	5921475	.	.	.	ID=TE_BASE 431;name=TE_BASE 431;annot=Class_I::LTR::Ty1/copia::SIRE;color=#a9a9a9
chr10	feature	repeat_fragment	5913089	5921475	.	.	.	ID=TE 431-0;Parent=TE_BASE 431;name=TE 431;color=#a9a9a9
chr10	feature	polypeptide_conserved_region	5913950	5914508	.	+	.	ID=DOMAIN 431-0-0;Parent=TE_BASE 431;annot=Class_I::LTR::Ty1/copia::SIRE GAG_sire;name=GAG;color=#225ea8
chr10	feature	polypeptide_conserved_region	5915532	5915766	.	+	.	ID=DOMAIN 431-1-0;Parent=TE_BASE 431;annot=Class_I::LTR::Ty1/copia::SIRE AP_sire;name=PROT;color=#ffeda0
chr10	feature	polypeptide_conserved_region	5916311	5916716	.	+	.	ID=DOMAIN 431-2-0;Parent=TE_BASE 431;annot=Class_I::LTR::Ty1/copia::SIRE INT_sire;name=INT;color=#b10026
chr10	feature	polypeptide_conserved_region	5917209	5917935	.	+	.	ID=DOMAIN 431-3-0;Parent=TE_BASE 431;annot=Class_I::LTR::Ty1/copia::SIRE RT_sire;name=RT;color=#feb24c
chr10	feature	polypeptide_conserved_region	5918277	5918679	.	+	.	ID=DOMAIN 431-4-0;Parent=TE_BASE 431;annot=Class_I::LTR::Ty1/copia::SIRE RNaseH_sire;name=RH;color=#fc4e2a
chr10	feature	primer_binding_site	5913919	5913939	.	.	.	ID=PBS 431;Parent=TE_BASE 431;name=pbs;color=#c7e9c0
chr10	feature	RR_tract	5920601	5920615	.	.	.	ID=PPT 431;Parent=TE_BASE 431;name=ppt;color=#41ab5d
chr10	feature	long_terminal_repeat	5920695	5921475	.	.	.	ID=LTR RIGHT 431-0;Parent=TE_BASE 431;name=ltr right;color=#f032e6
chr10	feature	long_terminal_repeat	5913089	5913868	.	.	.	ID=LTR LEFT 431-0;Parent=TE_BASE 431;name=ltr left;color=#f032e6
chr10	feature	nested_repeat	5852269	5857803	.	.	.	ID=TE_BASE 433;name=TE_BASE 433;annot=Class_I::LTR::Ty1/copia::SIRE;color=#a9a9a9
chr10	feature	repeat_fragment	5852269	5857803	.	.	.	ID=TE 433-0;Parent=TE_BASE 433;name=TE 433;color=#a9a9a9
chr10	feature	polypeptide_conserved_region	5852505	5852973	.	+	.	ID=DOMAIN 433-0-0;Parent=TE_BASE 433;annot=Class_I::LTR::Ty1/copia::SIRE GAG_sire;name=GAG;color=#225ea8
chr10	feature	primer_binding_site	5852471	5852491	.	.	.	ID=PBS 433;Parent=TE_BASE 433;name=pbs;color=#c7e9c0
chr10	feature	long_terminal_repeat	5857644	5857803	.	.	.	ID=LTR RIGHT 433-0;Parent=TE_BASE 433;name=ltr right;color=#f032e6
chr10	feature	long_terminal_repeat	5852269	5852430	.	.	.	ID=LTR LEFT 433-0;Parent=TE_BASE 433;name=ltr left;color=#f032e6
chr10	feature	nested_repeat	5789001	5798182	.	.	.	ID=TE_BASE 435;name=TE_BASE 435;annot=Class_I::LTR::Ty1/copia::Tork;color=#a9a9a9
chr10	feature	repeat_fragment	5789001	5798182	.	.	.	ID=TE 435-0;Parent=TE_BASE 435;name=TE 435;color=#a9a9a9
chr10	feature	polypeptide_conserved_region	5794751	5795393	.	+	.	ID=DOMAIN 435-0-0;Parent=TE_BASE 435;annot=Class_I::LTR::Ty1/copia::Tork INT_tork;name=INT;color=#b10026
chr10	feature	polypeptide_conserved_region	5795846	5796566	.	+	.	ID=DOMAIN 435-1-0;Parent=TE_BASE 435;annot=Class_I::LTR::Ty1/copia::Tork RT_tork;name=RT;color=#feb24c
chr10	feature	polypeptide_conserved_region	5796875	5797283	.	+	.	ID=DOMAIN 435-2-0;Parent=TE_BASE 435;annot=Class_I::LTR::Ty1/copia::Tork RNaseH_tork;name=RH;color=#fc4e2a
chr10	feature	primer_binding_site	5789883	5789900	.	.	.	ID=PBS 435;Parent=TE_BASE 435;name=pbs;color=#c7e9c0
chr10	feature	RR_tract	5797353	5797367	.	.	.	ID=PPT 435;Parent=TE_BASE 435;name=ppt;color=#41ab5d
chr10	feature	long_terminal_repeat	5797368	5798182	.	.	.	ID=LTR RIGHT 435-0;Parent=TE_BASE 435;name=ltr right;color=#f032e6
chr10	feature	long_terminal_repeat	5789001	5789827	.	.	.	ID=LTR LEFT 435-0;Parent=TE_BASE 435;name=ltr left;color=#f032e6
chr10	feature	nested_repeat	5680770	5687369	.	.	.	ID=TE_BASE 438;name=TE_BASE 438;annot=Class_I::LTR::Ty1/copia::SIRE;color=#a9a9a9
chr10	feature	repeat_fragment	5680770	5687369	.	.	.	ID=TE 438-0;Parent=TE_BASE 438;name=TE 438;color=#a9a9a9
chr10	feature	polypeptide_conserved_region	5686536	5686989	.	-	.	ID=DOMAIN 438-0-0;Parent=TE_BASE 438;annot=Class_I::LTR::Ty1/copia::SIRE GAG_sire;name=GAG;color=#225ea8
chr10	feature	primer_binding_site	5680967	5680987	.	.	.	ID=PBS 438;Parent=TE_BASE 438;name=ppt;color=#41ab5d
chr10	feature	long_terminal_repeat	5687230	5687369	.	.	.	ID=LTR LEFT 438-0;Parent=TE_BASE 438;name=ltr left;color=#f032e6
chr10	feature	long_terminal_repeat	5680770	5680908	.	.	.	ID=LTR RIGHT 438-0;Parent=TE_BASE 438;name=ltr right;color=#f032e6
chr10	feature	nested_repeat	5675394	5680647	.	.	.	ID=TE_BASE 439;name=TE_BASE 439;annot=Class_I::LTR::Ty3/gypsy::chromovirus::Reina;color=#a9a9a9
chr10	feature	repeat_fragment	5675394	5680647	.	.	.	ID=TE 439-0;Parent=TE_BASE 439;name=TE 439;color=#a9a9a9
chr10	feature	polypeptide_conserved_region	5676377	5676842	.	+	.	ID=DOMAIN 439-0-0;Parent=TE_BASE 439;annot=Class_I::LTR::Ty3/gypsy::chromovirus::Reina GAG_reina;name=GAG;color=#225ea8
chr10	feature	polypeptide_conserved_region	5677138	5677381	.	+	.	ID=DOMAIN 439-1-0;Parent=TE_BASE 439;annot=Class_I::LTR::Ty3/gypsy::chromovirus::Reina AP_reina;name=PROT;color=#ffeda0
chr10	feature	polypeptide_conserved_region	5677762	5678437	.	+	.	ID=DOMAIN 439-2-0;Parent=TE_BASE 439;annot=Class_I::LTR::Ty3/gypsy::chromovirus::Reina RT_reina;name=RT;color=#feb24c
chr10	feature	polypeptide_conserved_region	5678569	5678920	.	+	.	ID=DOMAIN 439-3-0;Parent=TE_BASE 439;annot=Class_I::LTR::Ty3/gypsy::chromovirus::Reina RNaseH_reina;name=RH;color=#fc4e2a
chr10	feature	polypeptide_conserved_region	5679151	5680183	.	+	.	ID=DOMAIN 439-4-0;Parent=TE_BASE 439;annot=Class_I::LTR::Ty3/gypsy::chromovirus::Reina INT_reina;name=INT;color=#b10026
chr10	feature	polypeptide_conserved_region	5680240	5680384	.	+	.	ID=DOMAIN 439-5-0;Parent=TE_BASE 439;annot=Class_I::LTR::Ty3/gypsy::chromovirus::Reina CHR_Populus;name=CHD;color=#6a51a3
chr10	feature	RR_tract	5680458	5680472	.	.	.	ID=PPT 439;Parent=TE_BASE 439;name=ppt;color=#41ab5d
chr10	feature	long_terminal_repeat	5680475	5680647	.	.	.	ID=LTR RIGHT 439-0;Parent=TE_BASE 439;name=ltr right;color=#f032e6
chr10	feature	long_terminal_repeat	5675394	5675566	.	.	.	ID=LTR LEFT 439-0;Parent=TE_BASE 439;name=ltr left;color=#f032e6
chr10	feature	nested_repeat	5530114	5536287	.	.	.	ID=TE_BASE 441;name=TE_BASE 441;annot=Class_I::LTR::Ty3/gypsy::chromovirus::Galadriel;color=#a9a9a9
chr10	feature	repeat_fragment	5530114	5536287	.	.	.	ID=TE 441-0;Parent=TE_BASE 441;name=TE 441;color=#a9a9a9
chr10	feature	polypeptide_conserved_region	5530829	5531348	.	+	.	ID=DOMAIN 441-0-0;Parent=TE_BASE 441;annot=Class_I::LTR::Ty3/gypsy::chromovirus::Galadriel GAG_galadriel;name=GAG;color=#225ea8
chr10	feature	primer_binding_site	5530171	5530193	.	.	.	ID=PBS 441;Parent=TE_BASE 441;name=pbs;color=#c7e9c0
chr10	feature	RR_tract	5536141	5536155	.	.	.	ID=PPT 441;Parent=TE_BASE 441;name=ppt;color=#41ab5d
chr10	feature	long_terminal_repeat	5536236	5536287	.	.	.	ID=LTR RIGHT 441-0;Parent=TE_BASE 441;name=ltr right;color=#f032e6
chr10	feature	long_terminal_repeat	5530114	5530165	.	.	.	ID=LTR LEFT 441-0;Parent=TE_BASE 441;name=ltr left;color=#f032e6
chr10	feature	nested_repeat	5442157	5449775	.	.	.	ID=TE_BASE 442;name=TE_BASE 442;annot=Class_I::LTR::Ty1/copia::SIRE;color=#a9a9a9
chr10	feature	repeat_fragment	5442157	5449775	.	.	.	ID=TE 442-0;Parent=TE_BASE 442;name=TE 442;color=#a9a9a9
chr10	feature	polypeptide_conserved_region	5448894	5449200	.	-	.	ID=DOMAIN 442-0-0;Parent=TE_BASE 442;annot=Class_I::LTR::Ty1/copia::SIRE GAG_sire;name=GAG;color=#225ea8
chr10	feature	primer_binding_site	5442712	5442730	.	.	.	ID=PBS 442;Parent=TE_BASE 442;name=ppt;color=#41ab5d
chr10	feature	RR_tract	5449198	5449212	.	.	.	ID=PPT 442;Parent=TE_BASE 442;name=pbs;color=#c7e9c0
chr10	feature	long_terminal_repeat	5449290	5449775	.	.	.	ID=LTR LEFT 442-0;Parent=TE_BASE 442;name=ltr left;color=#f032e6
chr10	feature	long_terminal_repeat	5442157	5442638	.	.	.	ID=LTR RIGHT 442-0;Parent=TE_BASE 442;name=ltr right;color=#f032e6
chr10	feature	nested_repeat	5429265	5434531	.	.	.	ID=TE_BASE 443;name=TE_BASE 443;annot=Class_I::LTR::Ty1/copia::Tork;color=#a9a9a9
chr10	feature	repeat_fragment	5429265	5434531	.	.	.	ID=TE 443-0;Parent=TE_BASE 443;name=TE 443;color=#a9a9a9
chr10	feature	polypeptide_conserved_region	5429969	5430371	.	-	.	ID=DOMAIN 443-0-0;Parent=TE_BASE 443;annot=Class_I::LTR::Ty1/copia::Tork RNaseH_tork;name=RH;color=#fc4e2a
chr10	feature	polypeptide_conserved_region	5430988	5431402	.	-	.	ID=DOMAIN 443-1-0;Parent=TE_BASE 443;annot=Class_I::LTR::Ty1/copia::Tork RT_tork;name=RT;color=#feb24c
chr10	feature	polypeptide_conserved_region	5431942	5432587	.	-	.	ID=DOMAIN 443-2-0;Parent=TE_BASE 443;annot=Class_I::LTR::Ty1/copia::Tork INT_tork;name=INT;color=#b10026
chr10	feature	polypeptide_conserved_region	5432755	5433004	.	-	.	ID=DOMAIN 443-3-0;Parent=TE_BASE 443;annot=Class_I::LTR::Ty1/copia::Tork AP_tork;name=PROT;color=#ffeda0
chr10	feature	polypeptide_conserved_region	5433275	5433863	.	-	.	ID=DOMAIN 443-4-0;Parent=TE_BASE 443;annot=Class_I::LTR::Ty1/copia::Tork GAG_tork;name=GAG;color=#225ea8
chr10	feature	long_terminal_repeat	5433934	5434531	.	.	.	ID=LTR LEFT 443-0;Parent=TE_BASE 443;name=ltr left;color=#f032e6
chr10	feature	long_terminal_repeat	5429265	5429861	.	.	.	ID=LTR RIGHT 443-0;Parent=TE_BASE 443;name=ltr right;color=#f032e6
chr10	feature	nested_repeat	5284816	5287855	.	.	.	ID=TE_BASE 447;name=TE_BASE 447;annot=Class_I::LTR::Ty1/copia::Tork;color=#a9a9a9
chr10	feature	repeat_fragment	5284816	5287855	.	.	.	ID=TE 447-0;Parent=TE_BASE 447;name=TE 447;color=#a9a9a9
chr10	feature	polypeptide_conserved_region	5285172	5285643	.	+	.	ID=DOMAIN 447-0-0;Parent=TE_BASE 447;annot=Class_I::LTR::Ty1/copia::Tork GAG_tork;name=GAG;color=#225ea8
chr10	feature	polypeptide_conserved_region	5285892	5286126	.	+	.	ID=DOMAIN 447-1-0;Parent=TE_BASE 447;annot=Class_I::LTR::Ty1/copia::Tork AP_tork;name=PROT;color=#ffeda0
chr10	feature	polypeptide_conserved_region	5286264	5286735	.	+	.	ID=DOMAIN 447-2-0;Parent=TE_BASE 447;annot=Class_I::LTR::Ty1/copia::Tork INT_tork;name=INT;color=#b10026
chr10	feature	primer_binding_site	5285117	5285136	.	.	.	ID=PBS 447;Parent=TE_BASE 447;name=pbs;color=#c7e9c0
chr10	feature	RR_tract	5287519	5287533	.	.	.	ID=PPT 447;Parent=TE_BASE 447;name=ppt;color=#41ab5d
chr10	feature	long_terminal_repeat	5287562	5287855	.	.	.	ID=LTR RIGHT 447-0;Parent=TE_BASE 447;name=ltr right;color=#f032e6
chr10	feature	long_terminal_repeat	5284816	5285109	.	.	.	ID=LTR LEFT 447-0;Parent=TE_BASE 447;name=ltr left;color=#f032e6
chr10	feature	nested_repeat	5248494	5254937	.	.	.	ID=TE_BASE 448;name=TE_BASE 448;annot=Class_I::LTR::Ty1/copia::SIRE;color=#a9a9a9
chr10	feature	repeat_fragment	5248494	5254937	.	.	.	ID=TE 448-0;Parent=TE_BASE 448;name=TE 448;color=#a9a9a9
chr10	feature	polypeptide_conserved_region	5252660	5253233	.	-	.	ID=DOMAIN 448-0-0;Parent=TE_BASE 448;annot=Class_I::LTR::Ty1/copia::SIRE GAG_sire;name=GAG;color=#225ea8
chr10	feature	primer_binding_site	5250104	5250127	.	.	.	ID=PBS 448;Parent=TE_BASE 448;name=ppt;color=#41ab5d
chr10	feature	RR_tract	5253234	5253248	.	.	.	ID=PPT 448;Parent=TE_BASE 448;name=pbs;color=#c7e9c0
chr10	feature	long_terminal_repeat	5253327	5254937	.	.	.	ID=LTR LEFT 448-0;Parent=TE_BASE 448;name=ltr left;color=#f032e6
chr10	feature	long_terminal_repeat	5248494	5250085	.	.	.	ID=LTR RIGHT 448-0;Parent=TE_BASE 448;name=ltr right;color=#f032e6
chr10	feature	target_site_duplication	5248489	5248493	.	.	.	ID=TSR RIGHT 448;Parent=TE_BASE 448;name=tsr right;color=#333333
chr10	feature	target_site_duplication	5254938	5254942	.	.	.	ID=TSR LEFT 448;Parent=TE_BASE 448;name=tsr left;color=#333333
chr10	feature	nested_repeat	5120043	5125597	.	.	.	ID=TE_BASE 451;name=TE_BASE 451;annot=Class_I::LTR::Ty3/gypsy::chromovirus::Galadriel;color=#a9a9a9
chr10	feature	repeat_fragment	5120043	5125597	.	.	.	ID=TE 451-0;Parent=TE_BASE 451;name=TE 451;color=#a9a9a9
chr10	feature	polypeptide_conserved_region	5120850	5121039	.	-	.	ID=DOMAIN 451-0-0;Parent=TE_BASE 451;annot=Class_I::LTR::Ty3/gypsy::chromovirus::Galadriel CHR_galadriel_Monkey;name=CHD;color=#6a51a3
chr10	feature	polypeptide_conserved_region	5121099	5122131	.	-	.	ID=DOMAIN 451-1-0;Parent=TE_BASE 451;annot=Class_I::LTR::Ty3/gypsy::chromovirus::Galadriel INT_galadriel;name=INT;color=#b10026
chr10	feature	polypeptide_conserved_region	5122377	5122725	.	-	.	ID=DOMAIN 451-2-0;Parent=TE_BASE 451;annot=Class_I::LTR::Ty3/gypsy::chromovirus::Galadriel RNaseH_galadriel;name=RH;color=#fc4e2a
chr10	feature	polypeptide_conserved_region	5122863	5123394	.	-	.	ID=DOMAIN 451-3-0;Parent=TE_BASE 451;annot=Class_I::LTR::Ty3/gypsy::chromovirus::Galadriel RT_galadriel;name=RT;color=#feb24c
chr10	feature	polypeptide_conserved_region	5123910	5124162	.	-	.	ID=DOMAIN 451-4-0;Parent=TE_BASE 451;annot=Class_I::LTR::Ty3/gypsy::chromovirus::Galadriel AP_galadriel;name=PROT;color=#ffeda0
chr10	feature	polypeptide_conserved_region	5124287	5124767	.	-	.	ID=DOMAIN 451-5-0;Parent=TE_BASE 451;annot=Class_I::LTR::Ty3/gypsy::chromovirus::Galadriel GAG_galadriel;name=GAG;color=#225ea8
chr10	feature	long_terminal_repeat	5125505	5125597	.	.	.	ID=LTR LEFT 451-0;Parent=TE_BASE 451;name=ltr left;color=#f032e6
chr10	feature	long_terminal_repeat	5120043	5120133	.	.	.	ID=LTR RIGHT 451-0;Parent=TE_BASE 451;name=ltr right;color=#f032e6
chr10	feature	nested_repeat	5028997	5035253	.	.	.	ID=TE_BASE 453;name=TE_BASE 453;annot=Class_I::LTR::Ty1/copia::SIRE;color=#a9a9a9
chr10	feature	repeat_fragment	5028997	5035253	.	.	.	ID=TE 453-0;Parent=TE_BASE 453;name=TE 453;color=#a9a9a9
chr10	feature	polypeptide_conserved_region	5032959	5033535	.	-	.	ID=DOMAIN 453-0-0;Parent=TE_BASE 453;annot=Class_I::LTR::Ty1/copia::SIRE GAG_sire;name=GAG;color=#225ea8
chr10	feature	primer_binding_site	5030109	5030132	.	.	.	ID=PBS 453;Parent=TE_BASE 453;name=ppt;color=#41ab5d
chr10	feature	RR_tract	5034118	5034132	.	.	.	ID=PPT 453;Parent=TE_BASE 453;name=pbs;color=#c7e9c0
chr10	feature	long_terminal_repeat	5034148	5035253	.	.	.	ID=LTR LEFT 453-0;Parent=TE_BASE 453;name=ltr left;color=#f032e6
chr10	feature	long_terminal_repeat	5028997	5030087	.	.	.	ID=LTR RIGHT 453-0;Parent=TE_BASE 453;name=ltr right;color=#f032e6
chr10	feature	nested_repeat	4968426	4972262	.	.	.	ID=TE_BASE 454;name=TE_BASE 454;annot=Class_I::LTR::Ty1/copia::SIRE;color=#a9a9a9
chr10	feature	repeat_fragment	4968426	4972262	.	.	.	ID=TE 454-0;Parent=TE_BASE 454;name=TE 454;color=#a9a9a9
chr10	feature	polypeptide_conserved_region	4969486	4969777	.	+	.	ID=DOMAIN 454-0-0;Parent=TE_BASE 454;annot=Class_I::LTR::Ty1/copia::SIRE GAG_sire;name=GAG;color=#225ea8
chr10	feature	primer_binding_site	4969125	4969144	.	.	.	ID=PBS 454;Parent=TE_BASE 454;name=pbs;color=#c7e9c0
chr10	feature	RR_tract	4971553	4971567	.	.	.	ID=PPT 454;Parent=TE_BASE 454;name=ppt;color=#41ab5d
chr10	feature	long_terminal_repeat	4971594	4972262	.	.	.	ID=LTR RIGHT 454-0;Parent=TE_BASE 454;name=ltr right;color=#f032e6
chr10	feature	long_terminal_repeat	4968426	4969120	.	.	.	ID=LTR LEFT 454-0;Parent=TE_BASE 454;name=ltr left;color=#f032e6
chr10	feature	nested_repeat	4929723	4938113	.	.	.	ID=TE_BASE 455;name=TE_BASE 455;annot=Class_I::LTR::Ty1/copia::SIRE;color=#a9a9a9
chr10	feature	repeat_fragment	4929723	4938113	.	.	.	ID=TE 455-0;Parent=TE_BASE 455;name=TE 455;color=#a9a9a9
chr10	feature	polypeptide_conserved_region	4931754	4932258	.	+	.	ID=DOMAIN 455-0-0;Parent=TE_BASE 455;annot=Class_I::LTR::Ty1/copia::SIRE GAG_sire;name=GAG;color=#225ea8
chr10	feature	primer_binding_site	4931720	4931740	.	.	.	ID=PBS 455;Parent=TE_BASE 455;name=pbs;color=#c7e9c0
chr10	feature	RR_tract	4936173	4936187	.	.	.	ID=PPT 455;Parent=TE_BASE 455;name=ppt;color=#41ab5d
chr10	feature	long_terminal_repeat	4936187	4938113	.	.	.	ID=LTR RIGHT 455-0;Parent=TE_BASE 455;name=ltr right;color=#f032e6
chr10	feature	long_terminal_repeat	4929723	4931659	.	.	.	ID=LTR LEFT 455-0;Parent=TE_BASE 455;name=ltr left;color=#f032e6
chr10	feature	target_site_duplication	4929718	4929722	.	.	.	ID=TSR LEFT 455;Parent=TE_BASE 455;name=tsr left;color=#333333
chr10	feature	target_site_duplication	4938114	4938118	.	.	.	ID=TSR RIGHT 455;Parent=TE_BASE 455;name=tsr right;color=#333333
chr10	feature	nested_repeat	4911740	4929249	.	.	.	ID=TE_BASE 456;name=TE_BASE 456;annot=Class_I::LTR::Ty1/copia::SIRE;color=#a9a9a9
chr10	feature	repeat_fragment	4911740	4929249	.	.	.	ID=TE 456-0;Parent=TE_BASE 456;name=TE 456;color=#a9a9a9
chr10	feature	polypeptide_conserved_region	4913265	4913736	.	+	.	ID=DOMAIN 456-0-0;Parent=TE_BASE 456;annot=Class_I::LTR::Ty1/copia::SIRE GAG_sire;name=GAG;color=#225ea8
chr10	feature	polypeptide_conserved_region	4914706	4915432	.	+	.	ID=DOMAIN 456-1-0;Parent=TE_BASE 456;annot=Class_I::LTR::Ty1/copia::SIRE RT_sire;name=RT;color=#feb24c
chr10	feature	polypeptide_conserved_region	4915717	4916119	.	+	.	ID=DOMAIN 456-2-0;Parent=TE_BASE 456;annot=Class_I::LTR::Ty1/copia::SIRE RNaseH_sire;name=RH;color=#fc4e2a
chr10	feature	primer_binding_site	4911953	4911970	.	.	.	ID=PBS 456;Parent=TE_BASE 456;name=pbs;color=#c7e9c0
chr10	feature	long_terminal_repeat	4929083	4929249	.	.	.	ID=LTR RIGHT 456-0;Parent=TE_BASE 456;name=ltr right;color=#f032e6
chr10	feature	long_terminal_repeat	4911740	4911906	.	.	.	ID=LTR LEFT 456-0;Parent=TE_BASE 456;name=ltr left;color=#f032e6
chr10	feature	nested_repeat	4839720	4875358	.	.	.	ID=TE_BASE 457;name=TE_BASE 457;annot=Class_I::LTR::Ty1/copia::SIRE;color=#a9a9a9
chr10	feature	repeat_fragment	4839720	4875358	.	.	.	ID=TE 457-0;Parent=TE_BASE 457;name=TE 457;color=#a9a9a9
chr10	feature	polypeptide_conserved_region	4841101	4841758	.	+	.	ID=DOMAIN 457-0-0;Parent=TE_BASE 457;annot=Class_I::LTR::Ty1/copia::SIRE INT_sire;name=INT;color=#b10026
chr10	feature	polypeptide_conserved_region	4842248	4842650	.	+	.	ID=DOMAIN 457-1-0;Parent=TE_BASE 457;annot=Class_I::LTR::Ty1/copia::SIRE RNaseH_sire;name=RH;color=#fc4e2a
chr10	feature	polypeptide_conserved_region	4855080	4855500	.	+	.	ID=DOMAIN 457-2-0;Parent=TE_BASE 457;annot=Class_I::LTR::Ty1/copia::SIRE RT_sire;name=RT;color=#feb24c
chr10	feature	polypeptide_conserved_region	4861185	4861422	.	+	.	ID=DOMAIN 457-3-0;Parent=TE_BASE 457;annot=Class_I::LTR::Ty1/copia::SIRE AP_sire;name=PROT;color=#ffeda0
chr10	feature	polypeptide_conserved_region	4870977	4871520	.	+	.	ID=DOMAIN 457-4-0;Parent=TE_BASE 457;annot=Class_I::LTR::Ty1/copia::SIRE GAG_sire;name=GAG;color=#225ea8
chr10	feature	long_terminal_repeat	4874165	4875358	.	.	.	ID=LTR RIGHT 457-0;Parent=TE_BASE 457;name=ltr right;color=#f032e6
chr10	feature	long_terminal_repeat	4839720	4840905	.	.	.	ID=LTR LEFT 457-0;Parent=TE_BASE 457;name=ltr left;color=#f032e6
chr10	feature	nested_repeat	4802275	4816620	.	.	.	ID=TE_BASE 458;name=TE_BASE 458;annot=Class_I::LTR::Ty1/copia::SIRE;color=#a9a9a9
chr10	feature	repeat_fragment	4802275	4816620	.	.	.	ID=TE 458-0;Parent=TE_BASE 458;name=TE 458;color=#a9a9a9
chr10	feature	polypeptide_conserved_region	4804112	4804727	.	-	.	ID=DOMAIN 458-0-0;Parent=TE_BASE 458;annot=Class_I::LTR::Ty1/copia::SIRE GAG_sire;name=GAG;color=#225ea8
chr10	feature	primer_binding_site	4802459	4802479	.	.	.	ID=PBS 458;Parent=TE_BASE 458;name=ppt;color=#41ab5d
chr10	feature	long_terminal_repeat	4816460	4816620	.	.	.	ID=LTR LEFT 458-0;Parent=TE_BASE 458;name=ltr left;color=#f032e6
chr10	feature	long_terminal_repeat	4802275	4802435	.	.	.	ID=LTR RIGHT 458-0;Parent=TE_BASE 458;name=ltr right;color=#f032e6
chr10	feature	target_site_duplication	4802269	4802274	.	.	.	ID=TSR RIGHT 458;Parent=TE_BASE 458;name=tsr right;color=#333333
chr10	feature	target_site_duplication	4816621	4816626	.	.	.	ID=TSR LEFT 458;Parent=TE_BASE 458;name=tsr left;color=#333333
chr10	feature	nested_repeat	4771732	4787546	.	.	.	ID=TE_BASE 459;name=TE_BASE 459;annot=Class_I::LTR::Ty1/copia::SIRE;color=#a9a9a9
chr10	feature	repeat_fragment	4771732	4787546	.	.	.	ID=TE 459-0;Parent=TE_BASE 459;name=TE 459;color=#a9a9a9
chr10	feature	polypeptide_conserved_region	4775326	4775929	.	+	.	ID=DOMAIN 459-0-0;Parent=TE_BASE 459;annot=Class_I::LTR::Ty1/copia::SIRE GAG_sire;name=GAG;color=#225ea8
chr10	feature	polypeptide_conserved_region	4776900	4777137	.	+	.	ID=DOMAIN 459-1-0;Parent=TE_BASE 459;annot=Class_I::LTR::Ty1/copia::SIRE AP_sire;name=PROT;color=#ffeda0
chr10	feature	polypeptide_conserved_region	4777277	4777934	.	+	.	ID=DOMAIN 459-2-0;Parent=TE_BASE 459;annot=Class_I::LTR::Ty1/copia::SIRE INT_sire;name=INT;color=#b10026
chr10	feature	polypeptide_conserved_region	4778427	4779039	.	+	.	ID=DOMAIN 459-3-0;Parent=TE_BASE 459;annot=Class_I::LTR::Ty1/copia::SIRE RT_sire;name=RT;color=#feb24c
chr10	feature	polypeptide_conserved_region	4779553	4779811	.	+	.	ID=DOMAIN 459-4-0;Parent=TE_BASE 459;annot=Class_I::LTR::Ty1/copia::SIRE RNaseH_sire;name=RH;color=#fc4e2a
chr10	feature	primer_binding_site	4772509	4772528	.	.	.	ID=PBS 459;Parent=TE_BASE 459;name=pbs;color=#c7e9c0
chr10	feature	RR_tract	4786809	4786823	.	.	.	ID=PPT 459;Parent=TE_BASE 459;name=ppt;color=#41ab5d
chr10	feature	long_terminal_repeat	4786823	4787546	.	.	.	ID=LTR RIGHT 459-0;Parent=TE_BASE 459;name=ltr right;color=#f032e6
chr10	feature	long_terminal_repeat	4771732	4772485	.	.	.	ID=LTR LEFT 459-0;Parent=TE_BASE 459;name=ltr left;color=#f032e6
chr10	feature	nested_repeat	4742096	4759481	.	.	.	ID=TE_BASE 460;name=TE_BASE 460;annot=Class_I::LTR::Ty3/gypsy::chromovirus::Reina;color=#a9a9a9
chr10	feature	repeat_fragment	4742096	4759481	.	.	.	ID=TE 460-0;Parent=TE_BASE 460;name=TE 460;color=#a9a9a9
chr10	feature	polypeptide_conserved_region	4756831	4757059	.	+	.	ID=DOMAIN 460-0-0;Parent=TE_BASE 460;annot=Class_I::LTR::Ty3/gypsy::chromovirus::Reina RT_reina;name=RT;color=#feb24c
chr10	feature	polypeptide_conserved_region	4757191	4757542	.	+	.	ID=DOMAIN 460-1-0;Parent=TE_BASE 460;annot=Class_I::LTR::Ty3/gypsy::chromovirus::Reina RNaseH_reina;name=RH;color=#fc4e2a
chr10	feature	polypeptide_conserved_region	4757773	4758805	.	+	.	ID=DOMAIN 460-2-0;Parent=TE_BASE 460;annot=Class_I::LTR::Ty3/gypsy::chromovirus::Reina INT_reina;name=INT;color=#b10026
chr10	feature	polypeptide_conserved_region	4758862	4759006	.	+	.	ID=DOMAIN 460-3-0;Parent=TE_BASE 460;annot=Class_I::LTR::Ty3/gypsy::chromovirus::Reina CHR_Populus;name=CHD;color=#6a51a3
chr10	feature	primer_binding_site	4742250	4742269	.	.	.	ID=PBS 460;Parent=TE_BASE 460;name=pbs;color=#c7e9c0
chr10	feature	RR_tract	4759264	4759278	.	.	.	ID=PPT 460;Parent=TE_BASE 460;name=ppt;color=#41ab5d
chr10	feature	long_terminal_repeat	4759332	4759481	.	.	.	ID=LTR RIGHT 460-0;Parent=TE_BASE 460;name=ltr right;color=#f032e6
chr10	feature	long_terminal_repeat	4742096	4742245	.	.	.	ID=LTR LEFT 460-0;Parent=TE_BASE 460;name=ltr left;color=#f032e6
chr10	feature	nested_repeat	4731638	4738922	.	.	.	ID=TE_BASE 461;name=TE_BASE 461;annot=Class_I::LTR::Ty3/gypsy::chromovirus::Reina;color=#a9a9a9
chr10	feature	repeat_fragment	4731638	4738922	.	.	.	ID=TE 461-0;Parent=TE_BASE 461;name=TE 461;color=#a9a9a9
chr10	feature	polypeptide_conserved_region	4737175	4737319	.	-	.	ID=DOMAIN 461-0-0;Parent=TE_BASE 461;annot=Class_I::LTR::Ty3/gypsy::chromovirus::Reina INT_reina;name=INT;color=#b10026
chr10	feature	polypeptide_conserved_region	4737511	4737688	.	-	.	ID=DOMAIN 461-1-0;Parent=TE_BASE 461;annot=Class_I::LTR::Ty3/gypsy::chromovirus::Reina RNaseH_reina;name=RH;color=#fc4e2a
chr10	feature	primer_binding_site	4732505	4732530	.	.	.	ID=PBS 461;Parent=TE_BASE 461;name=ppt;color=#41ab5d
chr10	feature	RR_tract	4737992	4738006	.	.	.	ID=PPT 461;Parent=TE_BASE 461;name=pbs;color=#c7e9c0
chr10	feature	long_terminal_repeat	4738087	4738922	.	.	.	ID=LTR LEFT 461-0;Parent=TE_BASE 461;name=ltr left;color=#f032e6
chr10	feature	long_terminal_repeat	4731638	4732468	.	.	.	ID=LTR RIGHT 461-0;Parent=TE_BASE 461;name=ltr right;color=#f032e6
chr10	feature	nested_repeat	4661623	4669491	.	.	.	ID=TE_BASE 465;name=TE_BASE 465;annot=Class_I::LTR::Ty3/gypsy::chromovirus::CRM;color=#a9a9a9
chr10	feature	repeat_fragment	4661623	4669491	.	.	.	ID=TE 465-0;Parent=TE_BASE 465;name=TE 465;color=#a9a9a9
chr10	feature	polypeptide_conserved_region	4662555	4663254	.	+	.	ID=DOMAIN 465-0-0;Parent=TE_BASE 465;annot=Class_I::LTR::Ty3/gypsy::chromovirus::CRM GAG_crm;name=GAG;color=#225ea8
chr10	feature	polypeptide_conserved_region	4668270	4669134	.	+	.	ID=DOMAIN 465-1-0;Parent=TE_BASE 465;annot=Class_I::LTR::Ty3/gypsy::chromovirus::CRM INT_crm;name=INT;color=#b10026
chr10	feature	RR_tract	4669155	4669169	.	.	.	ID=PPT 465;Parent=TE_BASE 465;name=ppt;color=#41ab5d
chr10	feature	long_terminal_repeat	4669201	4669491	.	.	.	ID=LTR RIGHT 465-0;Parent=TE_BASE 465;name=ltr right;color=#f032e6
chr10	feature	long_terminal_repeat	4661623	4661913	.	.	.	ID=LTR LEFT 465-0;Parent=TE_BASE 465;name=ltr left;color=#f032e6
chr10	feature	nested_repeat	4650888	4654149	.	.	.	ID=TE_BASE 466;name=TE_BASE 466;annot=Class_I::LTR::Ty3/gypsy::chromovirus::Reina;color=#a9a9a9
chr10	feature	repeat_fragment	4650888	4654149	.	.	.	ID=TE 466-0;Parent=TE_BASE 466;name=TE 466;color=#a9a9a9
chr10	feature	polypeptide_conserved_region	4651897	4652335	.	-	.	ID=DOMAIN 466-0-0;Parent=TE_BASE 466;annot=Class_I::LTR::Ty3/gypsy::chromovirus::Reina GAG_reina;name=GAG;color=#225ea8
chr10	feature	primer_binding_site	4651001	4651016	.	.	.	ID=PBS 466;Parent=TE_BASE 466;name=ppt;color=#41ab5d
chr10	feature	RR_tract	4654078	4654092	.	.	.	ID=PPT 466;Parent=TE_BASE 466;name=pbs;color=#c7e9c0
chr10	feature	long_terminal_repeat	4654095	4654149	.	.	.	ID=LTR LEFT 466-0;Parent=TE_BASE 466;name=ltr left;color=#f032e6
chr10	feature	long_terminal_repeat	4650888	4650941	.	.	.	ID=LTR RIGHT 466-0;Parent=TE_BASE 466;name=ltr right;color=#f032e6
chr10	feature	nested_repeat	4628993	4632466	.	.	.	ID=TE_BASE 467;name=TE_BASE 467;annot=Class_I::LTR::Ty1/copia::Tork;color=#a9a9a9
chr10	feature	repeat_fragment	4628993	4632466	.	.	.	ID=TE 467-0;Parent=TE_BASE 467;name=TE 467;color=#a9a9a9
chr10	feature	polypeptide_conserved_region	4630313	4630958	.	-	.	ID=DOMAIN 467-0-0;Parent=TE_BASE 467;annot=Class_I::LTR::Ty1/copia::Tork INT_tork;name=INT;color=#b10026
chr10	feature	polypeptide_conserved_region	4631126	4631300	.	-	.	ID=DOMAIN 467-1-0;Parent=TE_BASE 467;annot=Class_I::LTR::Ty1/copia::Tork AP_tork;name=PROT;color=#ffeda0
chr10	feature	polypeptide_conserved_region	4631288	4631786	.	-	.	ID=DOMAIN 467-2-0;Parent=TE_BASE 467;annot=Class_I::LTR::Ty1/copia::Tork GAG_tork;name=GAG;color=#225ea8
chr10	feature	long_terminal_repeat	4631859	4632466	.	.	.	ID=LTR LEFT 467-0;Parent=TE_BASE 467;name=ltr left;color=#f032e6
chr10	feature	long_terminal_repeat	4628993	4629599	.	.	.	ID=LTR RIGHT 467-0;Parent=TE_BASE 467;name=ltr right;color=#f032e6
chr10	feature	target_site_duplication	4628988	4628992	.	.	.	ID=TSR RIGHT 467;Parent=TE_BASE 467;name=tsr right;color=#333333
chr10	feature	target_site_duplication	4632467	4632471	.	.	.	ID=TSR LEFT 467;Parent=TE_BASE 467;name=tsr left;color=#333333
chr10	feature	nested_repeat	4557770	4565130	.	.	.	ID=TE_BASE 471;name=TE_BASE 471;annot=Class_I::LTR::Ty3/gypsy::chromovirus::Reina;color=#a9a9a9
chr10	feature	repeat_fragment	4557770	4565130	.	.	.	ID=TE 471-0;Parent=TE_BASE 471;name=TE 471;color=#a9a9a9
chr10	feature	polypeptide_conserved_region	4559710	4559929	.	+	.	ID=DOMAIN 471-0-0;Parent=TE_BASE 471;annot=Class_I::LTR::Ty3/gypsy::chromovirus::Reina AP_reina;name=PROT;color=#ffeda0
chr10	feature	polypeptide_conserved_region	4560334	4560766	.	+	.	ID=DOMAIN 471-1-0;Parent=TE_BASE 471;annot=Class_I::LTR::Ty3/gypsy::chromovirus::Reina RT_reina;name=RT;color=#feb24c
chr10	feature	polypeptide_conserved_region	4561141	4561492	.	+	.	ID=DOMAIN 471-2-0;Parent=TE_BASE 471;annot=Class_I::LTR::Ty3/gypsy::chromovirus::Reina RNaseH_reina;name=RH;color=#fc4e2a
chr10	feature	polypeptide_conserved_region	4561723	4562302	.	+	.	ID=DOMAIN 471-3-0;Parent=TE_BASE 471;annot=Class_I::LTR::Ty3/gypsy::chromovirus::Reina INT_reina;name=INT;color=#b10026
chr10	feature	polypeptide_conserved_region	4564681	4564825	.	+	.	ID=DOMAIN 471-4-0;Parent=TE_BASE 471;annot=Class_I::LTR::Ty3/gypsy::chromovirus::Reina CHR_Populus;name=CHD;color=#6a51a3
chr10	feature	RR_tract	4564899	4564913	.	.	.	ID=PPT 471;Parent=TE_BASE 471;name=ppt;color=#41ab5d
chr10	feature	long_terminal_repeat	4564944	4565130	.	.	.	ID=LTR RIGHT 471-0;Parent=TE_BASE 471;name=ltr right;color=#f032e6
chr10	feature	long_terminal_repeat	4557770	4557956	.	.	.	ID=LTR LEFT 471-0;Parent=TE_BASE 471;name=ltr left;color=#f032e6
chr10	feature	nested_repeat	4502741	4508771	.	.	.	ID=TE_BASE 472;name=TE_BASE 472;annot=Class_I::LTR::Ty3/gypsy::chromovirus::Reina;color=#a9a9a9
chr10	feature	repeat_fragment	4502741	4508771	.	.	.	ID=TE 472-0;Parent=TE_BASE 472;name=TE 472;color=#a9a9a9
chr10	feature	polypeptide_conserved_region	4505741	4506407	.	+	.	ID=DOMAIN 472-0-0;Parent=TE_BASE 472;annot=Class_I::LTR::Ty3/gypsy::chromovirus::Reina RT_reina;name=RT;color=#feb24c
chr10	feature	polypeptide_conserved_region	4506600	4506891	.	+	.	ID=DOMAIN 472-1-0;Parent=TE_BASE 472;annot=Class_I::LTR::Ty3/gypsy::chromovirus::Reina RNaseH_reina;name=RH;color=#fc4e2a
chr10	feature	polypeptide_conserved_region	4507128	4508160	.	+	.	ID=DOMAIN 472-2-0;Parent=TE_BASE 472;annot=Class_I::LTR::Ty3/gypsy::chromovirus::Reina INT_reina;name=INT;color=#b10026
chr10	feature	primer_binding_site	4503139	4503157	.	.	.	ID=PBS 472;Parent=TE_BASE 472;name=pbs;color=#c7e9c0
chr10	feature	RR_tract	4508362	4508376	.	.	.	ID=PPT 472;Parent=TE_BASE 472;name=ppt;color=#41ab5d
chr10	feature	long_terminal_repeat	4508376	4508771	.	.	.	ID=LTR RIGHT 472-0;Parent=TE_BASE 472;name=ltr right;color=#f032e6
chr10	feature	long_terminal_repeat	4502741	4503134	.	.	.	ID=LTR LEFT 472-0;Parent=TE_BASE 472;name=ltr left;color=#f032e6
chr10	feature	nested_repeat	4395144	4420612	.	.	.	ID=TE_BASE 474;name=TE_BASE 474;annot=Class_I::LTR::Ty3/gypsy::chromovirus::Galadriel;color=#a9a9a9
chr10	feature	repeat_fragment	4395144	4420612	.	.	.	ID=TE 474-0;Parent=TE_BASE 474;name=TE 474;color=#a9a9a9
chr10	feature	polypeptide_conserved_region	4418243	4418414	.	-	.	ID=DOMAIN 474-0-0;Parent=TE_BASE 474;annot=Class_I::LTR::Ty3/gypsy::chromovirus::Galadriel CHR_galadriel_Monkey;name=CHD;color=#6a51a3
chr10	feature	polypeptide_conserved_region	4418492	4419053	.	-	.	ID=DOMAIN 474-1-0;Parent=TE_BASE 474;annot=Class_I::LTR::Ty3/gypsy::chromovirus::Galadriel INT_galadriel;name=INT;color=#b10026
chr10	feature	polypeptide_conserved_region	4419753	4420104	.	-	.	ID=DOMAIN 474-2-0;Parent=TE_BASE 474;annot=Class_I::LTR::Ty3/gypsy::chromovirus::Galadriel RNaseH_galadriel;name=RH;color=#fc4e2a
chr10	feature	long_terminal_repeat	4420502	4420612	.	.	.	ID=LTR LEFT 474-0;Parent=TE_BASE 474;name=ltr left;color=#f032e6
chr10	feature	long_terminal_repeat	4395144	4395254	.	.	.	ID=LTR RIGHT 474-0;Parent=TE_BASE 474;name=ltr right;color=#f032e6
chr10	feature	nested_repeat	4281708	4325796	.	.	.	ID=TE_BASE 478;name=TE_BASE 478;annot=Class_I::LTR::Ty3/gypsy::chromovirus::Reina;color=#a9a9a9
chr10	feature	repeat_fragment	4281708	4325796	.	.	.	ID=TE 478-0;Parent=TE_BASE 478;name=TE 478;color=#a9a9a9
chr10	feature	polypeptide_conserved_region	4317376	4317517	.	-	.	ID=DOMAIN 478-0-0;Parent=TE_BASE 478;annot=Class_I::LTR::Ty3/gypsy::chromovirus::Reina CHR_Populus;name=CHD;color=#6a51a3
chr10	feature	polypeptide_conserved_region	4317577	4318609	.	-	.	ID=DOMAIN 478-1-0;Parent=TE_BASE 478;annot=Class_I::LTR::Ty3/gypsy::chromovirus::Reina INT_reina;name=INT;color=#b10026
chr10	feature	polypeptide_conserved_region	4318840	4319191	.	-	.	ID=DOMAIN 478-2-0;Parent=TE_BASE 478;annot=Class_I::LTR::Ty3/gypsy::chromovirus::Reina RNaseH_reina;name=RH;color=#fc4e2a
chr10	feature	polypeptide_conserved_region	4319323	4319998	.	-	.	ID=DOMAIN 478-3-0;Parent=TE_BASE 478;annot=Class_I::LTR::Ty3/gypsy::chromovirus::Reina RT_reina;name=RT;color=#feb24c
chr10	feature	polypeptide_conserved_region	4320823	4321435	.	-	.	ID=DOMAIN 478-4-0;Parent=TE_BASE 478;annot=Class_I::LTR::Ty3/gypsy::chromovirus::Reina GAG_reina;name=GAG;color=#225ea8
chr10	feature	long_terminal_repeat	4325720	4325796	.	.	.	ID=LTR LEFT 478-0;Parent=TE_BASE 478;name=ltr left;color=#f032e6
chr10	feature	long_terminal_repeat	4281708	4281786	.	.	.	ID=LTR RIGHT 478-0;Parent=TE_BASE 478;name=ltr right;color=#f032e6
chr10	feature	nested_repeat	4264743	4270990	.	.	.	ID=TE_BASE 479;name=TE_BASE 479;annot=Class_I::LTR::Ty3/gypsy::chromovirus::Galadriel;color=#a9a9a9
chr10	feature	repeat_fragment	4264743	4270990	.	.	.	ID=TE 479-0;Parent=TE_BASE 479;name=TE 479;color=#a9a9a9
chr10	feature	polypeptide_conserved_region	4265647	4265836	.	-	.	ID=DOMAIN 479-0-0;Parent=TE_BASE 479;annot=Class_I::LTR::Ty3/gypsy::chromovirus::Galadriel CHR_galadriel_Monkey;name=CHD;color=#6a51a3
chr10	feature	polypeptide_conserved_region	4266149	4266875	.	-	.	ID=DOMAIN 479-1-0;Parent=TE_BASE 479;annot=Class_I::LTR::Ty3/gypsy::chromovirus::Galadriel INT_galadriel;name=INT;color=#b10026
chr10	feature	polypeptide_conserved_region	4267121	4267472	.	-	.	ID=DOMAIN 479-2-0;Parent=TE_BASE 479;annot=Class_I::LTR::Ty3/gypsy::chromovirus::Galadriel RNaseH_galadriel;name=RH;color=#fc4e2a
chr10	feature	polypeptide_conserved_region	4267607	4267727	.	-	.	ID=DOMAIN 479-3-0;Parent=TE_BASE 479;annot=Class_I::LTR::Ty3/gypsy::chromovirus::Galadriel RT_galadriel;name=RT;color=#feb24c
chr10	feature	polypeptide_conserved_region	4267961	4268213	.	-	.	ID=DOMAIN 479-4-0;Parent=TE_BASE 479;annot=Class_I::LTR::Ty3/gypsy::chromovirus::Galadriel AP_galadriel;name=PROT;color=#ffeda0
chr10	feature	polypeptide_conserved_region	4269700	4270255	.	-	.	ID=DOMAIN 479-5-0;Parent=TE_BASE 479;annot=Class_I::LTR::Ty3/gypsy::chromovirus::Galadriel GAG_galadriel;name=GAG;color=#225ea8
chr10	feature	long_terminal_repeat	4270939	4270990	.	.	.	ID=LTR LEFT 479-0;Parent=TE_BASE 479;name=ltr left;color=#f032e6
chr10	feature	long_terminal_repeat	4264743	4264794	.	.	.	ID=LTR RIGHT 479-0;Parent=TE_BASE 479;name=ltr right;color=#f032e6
chr10	feature	nested_repeat	3901202	3927269	.	.	.	ID=TE_BASE 483;name=TE_BASE 483;annot=Class_I::LTR::Ty1/copia::Tork;color=#a9a9a9
chr10	feature	repeat_fragment	3901202	3927269	.	.	.	ID=TE 483-0;Parent=TE_BASE 483;name=TE 483;color=#a9a9a9
chr10	feature	polypeptide_conserved_region	3924052	3924409	.	+	.	ID=DOMAIN 483-0-0;Parent=TE_BASE 483;annot=Class_I::LTR::Ty1/copia::Tork GAG_tork;name=GAG;color=#225ea8
chr10	feature	polypeptide_conserved_region	3924646	3924766	.	+	.	ID=DOMAIN 483-1-0;Parent=TE_BASE 483;annot=Class_I::LTR::Ty1/copia::Tork AP_tork;name=PROT;color=#ffeda0
chr10	feature	polypeptide_conserved_region	3925034	3925385	.	+	.	ID=DOMAIN 483-2-0;Parent=TE_BASE 483;annot=Class_I::LTR::Ty1/copia::Tork INT_tork;name=INT;color=#b10026
chr10	feature	polypeptide_conserved_region	3926291	3926882	.	+	.	ID=DOMAIN 483-3-0;Parent=TE_BASE 483;annot=Class_I::LTR::Ty1/copia::Tork RT_tork;name=RT;color=#feb24c
chr10	feature	long_terminal_repeat	3927151	3927269	.	.	.	ID=LTR RIGHT 483-0;Parent=TE_BASE 483;name=ltr right;color=#f032e6
chr10	feature	long_terminal_repeat	3901202	3901317	.	.	.	ID=LTR LEFT 483-0;Parent=TE_BASE 483;name=ltr left;color=#f032e6
chr10	feature	nested_repeat	3870243	3878835	.	.	.	ID=TE_BASE 484;name=TE_BASE 484;annot=Class_I::LTR::Ty1/copia::SIRE;color=#a9a9a9
chr10	feature	repeat_fragment	3870243	3878835	.	.	.	ID=TE 484-0;Parent=TE_BASE 484;name=TE 484;color=#a9a9a9
chr10	feature	polypeptide_conserved_region	3872048	3872450	.	-	.	ID=DOMAIN 484-0-0;Parent=TE_BASE 484;annot=Class_I::LTR::Ty1/copia::SIRE RNaseH_sire;name=RH;color=#fc4e2a
chr10	feature	polypeptide_conserved_region	3872735	3873461	.	-	.	ID=DOMAIN 484-1-0;Parent=TE_BASE 484;annot=Class_I::LTR::Ty1/copia::SIRE RT_sire;name=RT;color=#feb24c
chr10	feature	polypeptide_conserved_region	3873971	3874619	.	-	.	ID=DOMAIN 484-2-0;Parent=TE_BASE 484;annot=Class_I::LTR::Ty1/copia::SIRE INT_sire;name=INT;color=#b10026
chr10	feature	polypeptide_conserved_region	3877094	3877517	.	-	.	ID=DOMAIN 484-3-0;Parent=TE_BASE 484;annot=Class_I::LTR::Ty1/copia::SIRE GAG_sire;name=GAG;color=#225ea8
chr10	feature	long_terminal_repeat	3878298	3878835	.	.	.	ID=LTR LEFT 484-0;Parent=TE_BASE 484;name=ltr left;color=#f032e6
chr10	feature	long_terminal_repeat	3870243	3870770	.	.	.	ID=LTR RIGHT 484-0;Parent=TE_BASE 484;name=ltr right;color=#f032e6
chr10	feature	nested_repeat	3848668	3853782	.	.	.	ID=TE_BASE 485;name=TE_BASE 485;annot=Class_I::LTR::Ty3/gypsy::chromovirus::Reina;color=#a9a9a9
chr10	feature	repeat_fragment	3848668	3853782	.	.	.	ID=TE 485-0;Parent=TE_BASE 485;name=TE 485;color=#a9a9a9
chr10	feature	polypeptide_conserved_region	3849088	3849232	.	-	.	ID=DOMAIN 485-0-0;Parent=TE_BASE 485;annot=Class_I::LTR::Ty3/gypsy::chromovirus::Reina CHR_Populus;name=CHD;color=#6a51a3
chr10	feature	polypeptide_conserved_region	3849639	3849960	.	-	.	ID=DOMAIN 485-1-0;Parent=TE_BASE 485;annot=Class_I::LTR::Ty3/gypsy::chromovirus::Reina RNaseH_reina;name=RH;color=#fc4e2a
chr10	feature	polypeptide_conserved_region	3850091	3850736	.	-	.	ID=DOMAIN 485-2-0;Parent=TE_BASE 485;annot=Class_I::LTR::Ty3/gypsy::chromovirus::Reina RT_reina;name=RT;color=#feb24c
chr10	feature	primer_binding_site	3849084	3849103	.	.	.	ID=PBS 485;Parent=TE_BASE 485;name=ppt;color=#41ab5d
chr10	feature	RR_tract	3853376	3853390	.	.	.	ID=PPT 485;Parent=TE_BASE 485;name=pbs;color=#c7e9c0
chr10	feature	long_terminal_repeat	3853409	3853782	.	.	.	ID=LTR LEFT 485-0;Parent=TE_BASE 485;name=ltr left;color=#f032e6
chr10	feature	long_terminal_repeat	3848668	3849041	.	.	.	ID=LTR RIGHT 485-0;Parent=TE_BASE 485;name=ltr right;color=#f032e6
chr10	feature	target_site_duplication	3848663	3848667	.	.	.	ID=TSR RIGHT 485;Parent=TE_BASE 485;name=tsr right;color=#333333
chr10	feature	target_site_duplication	3853783	3853787	.	.	.	ID=TSR LEFT 485;Parent=TE_BASE 485;name=tsr left;color=#333333
chr10	feature	nested_repeat	3677004	3680602	.	.	.	ID=TE_BASE 489;name=TE_BASE 489;annot=Class_I::LTR::Ty1/copia::Tork;color=#a9a9a9
chr10	feature	repeat_fragment	3677004	3680602	.	.	.	ID=TE 489-0;Parent=TE_BASE 489;name=TE 489;color=#a9a9a9
chr10	feature	polypeptide_conserved_region	3678230	3678878	.	-	.	ID=DOMAIN 489-0-0;Parent=TE_BASE 489;annot=Class_I::LTR::Ty1/copia::Tork INT_tork;name=INT;color=#b10026
chr10	feature	polypeptide_conserved_region	3679046	3679280	.	-	.	ID=DOMAIN 489-1-0;Parent=TE_BASE 489;annot=Class_I::LTR::Ty1/copia::Tork AP_tork;name=PROT;color=#ffeda0
chr10	feature	polypeptide_conserved_region	3679427	3680012	.	-	.	ID=DOMAIN 489-2-0;Parent=TE_BASE 489;annot=Class_I::LTR::Ty1/copia::Tork GAG_tork;name=GAG;color=#225ea8
chr10	feature	long_terminal_repeat	3680195	3680602	.	.	.	ID=LTR LEFT 489-0;Parent=TE_BASE 489;name=ltr left;color=#f032e6
chr10	feature	long_terminal_repeat	3677004	3677403	.	.	.	ID=LTR RIGHT 489-0;Parent=TE_BASE 489;name=ltr right;color=#f032e6
chr10	feature	target_site_duplication	3676999	3677003	.	.	.	ID=TSR RIGHT 489;Parent=TE_BASE 489;name=tsr right;color=#333333
chr10	feature	target_site_duplication	3680603	3680607	.	.	.	ID=TSR LEFT 489;Parent=TE_BASE 489;name=tsr left;color=#333333
chr10	feature	nested_repeat	3508122	3537627	.	.	.	ID=TE_BASE 491;name=TE_BASE 491;annot=Class_I::LTR::Ty1/copia::Ale;color=#a9a9a9
chr10	feature	repeat_fragment	3508122	3537627	.	.	.	ID=TE 491-0;Parent=TE_BASE 491;name=TE 491;color=#a9a9a9
chr10	feature	polypeptide_conserved_region	3512974	3513484	.	+	.	ID=DOMAIN 491-0-0;Parent=TE_BASE 491;annot=Class_I::LTR::Ty1/copia::Ale INT_retrofit;name=INT;color=#b10026
chr10	feature	polypeptide_conserved_region	3514183	3514822	.	+	.	ID=DOMAIN 491-1-0;Parent=TE_BASE 491;annot=Class_I::LTR::Ty1/copia::Ale RT_retrofit;name=RT;color=#feb24c
chr10	feature	polypeptide_conserved_region	3515183	3515519	.	+	.	ID=DOMAIN 491-2-0;Parent=TE_BASE 491;annot=Class_I::LTR::Ty1/copia::Ale RNaseH_retrofit;name=RH;color=#fc4e2a
chr10	feature	primer_binding_site	3508250	3508266	.	.	.	ID=PBS 491;Parent=TE_BASE 491;name=pbs;color=#c7e9c0
chr10	feature	RR_tract	3537492	3537506	.	.	.	ID=PPT 491;Parent=TE_BASE 491;name=ppt;color=#41ab5d
chr10	feature	long_terminal_repeat	3537551	3537627	.	.	.	ID=LTR RIGHT 491-0;Parent=TE_BASE 491;name=ltr right;color=#f032e6
chr10	feature	long_terminal_repeat	3508122	3508198	.	.	.	ID=LTR LEFT 491-0;Parent=TE_BASE 491;name=ltr left;color=#f032e6
chr10	feature	nested_repeat	3387868	3395202	.	.	.	ID=TE_BASE 493;name=TE_BASE 493;annot=Class_I::LTR::Ty1/copia::SIRE;color=#a9a9a9
chr10	feature	repeat_fragment	3387868	3395202	.	.	.	ID=TE 493-0;Parent=TE_BASE 493;name=TE 493;color=#a9a9a9
chr10	feature	polypeptide_conserved_region	3389234	3389594	.	+	.	ID=DOMAIN 493-0-0;Parent=TE_BASE 493;annot=Class_I::LTR::Ty1/copia::SIRE GAG_sire;name=GAG;color=#225ea8
chr10	feature	polypeptide_conserved_region	3390791	3391028	.	+	.	ID=DOMAIN 493-1-0;Parent=TE_BASE 493;annot=Class_I::LTR::Ty1/copia::SIRE AP_sire;name=PROT;color=#ffeda0
chr10	feature	polypeptide_conserved_region	3391172	3391823	.	+	.	ID=DOMAIN 493-2-0;Parent=TE_BASE 493;annot=Class_I::LTR::Ty1/copia::SIRE INT_sire;name=INT;color=#b10026
chr10	feature	polypeptide_conserved_region	3392321	3392858	.	+	.	ID=DOMAIN 493-3-0;Parent=TE_BASE 493;annot=Class_I::LTR::Ty1/copia::SIRE RT_sire;name=RT;color=#feb24c
chr10	feature	polypeptide_conserved_region	3393327	3393729	.	+	.	ID=DOMAIN 493-4-0;Parent=TE_BASE 493;annot=Class_I::LTR::Ty1/copia::SIRE RNaseH_sire;name=RH;color=#fc4e2a
chr10	feature	primer_binding_site	3388181	3388204	.	.	.	ID=PBS 493;Parent=TE_BASE 493;name=pbs;color=#c7e9c0
chr10	feature	RR_tract	3394900	3394914	.	.	.	ID=PPT 493;Parent=TE_BASE 493;name=ppt;color=#41ab5d
chr10	feature	long_terminal_repeat	3394915	3395202	.	.	.	ID=LTR RIGHT 493-0;Parent=TE_BASE 493;name=ltr right;color=#f032e6
chr10	feature	long_terminal_repeat	3387868	3388155	.	.	.	ID=LTR LEFT 493-0;Parent=TE_BASE 493;name=ltr left;color=#f032e6
chr10	feature	nested_repeat	3341098	3349474	.	.	.	ID=TE_BASE 495;name=TE_BASE 495;annot=Class_I::LTR::Ty1/copia::SIRE;color=#a9a9a9
chr10	feature	repeat_fragment	3341098	3349474	.	.	.	ID=TE 495-0;Parent=TE_BASE 495;name=TE 495;color=#a9a9a9
chr10	feature	polypeptide_conserved_region	3343363	3343765	.	-	.	ID=DOMAIN 495-0-0;Parent=TE_BASE 495;annot=Class_I::LTR::Ty1/copia::SIRE RNaseH_sire;name=RH;color=#fc4e2a
chr10	feature	polypeptide_conserved_region	3344276	3344561	.	-	.	ID=DOMAIN 495-1-0;Parent=TE_BASE 495;annot=Class_I::LTR::Ty1/copia::SIRE RT_sire;name=RT;color=#feb24c
chr10	feature	polypeptide_conserved_region	3345256	3345766	.	-	.	ID=DOMAIN 495-2-0;Parent=TE_BASE 495;annot=Class_I::LTR::Ty1/copia::SIRE INT_sire;name=INT;color=#b10026
chr10	feature	long_terminal_repeat	3349329	3349474	.	.	.	ID=LTR LEFT 495-0;Parent=TE_BASE 495;name=ltr left;color=#f032e6
chr10	feature	long_terminal_repeat	3341098	3341244	.	.	.	ID=LTR RIGHT 495-0;Parent=TE_BASE 495;name=ltr right;color=#f032e6
chr10	feature	nested_repeat	3314438	3319857	.	.	.	ID=TE_BASE 496;name=TE_BASE 496;annot=Class_I::LTR::Ty3/gypsy::chromovirus::Galadriel;color=#a9a9a9
chr10	feature	repeat_fragment	3314438	3319857	.	.	.	ID=TE 496-0;Parent=TE_BASE 496;name=TE 496;color=#a9a9a9
chr10	feature	polypeptide_conserved_region	3315231	3315420	.	-	.	ID=DOMAIN 496-0-0;Parent=TE_BASE 496;annot=Class_I::LTR::Ty3/gypsy::chromovirus::Galadriel CHR_galadriel_Monkey;name=CHD;color=#6a51a3
chr10	feature	polypeptide_conserved_region	3315480	3316515	.	-	.	ID=DOMAIN 496-1-0;Parent=TE_BASE 496;annot=Class_I::LTR::Ty3/gypsy::chromovirus::Galadriel INT_galadriel;name=INT;color=#b10026
chr10	feature	polypeptide_conserved_region	3316761	3317112	.	-	.	ID=DOMAIN 496-2-0;Parent=TE_BASE 496;annot=Class_I::LTR::Ty3/gypsy::chromovirus::Galadriel RNaseH_galadriel;name=RH;color=#fc4e2a
chr10	feature	polypeptide_conserved_region	3317247	3317922	.	-	.	ID=DOMAIN 496-3-0;Parent=TE_BASE 496;annot=Class_I::LTR::Ty3/gypsy::chromovirus::Galadriel RT_galadriel;name=RT;color=#feb24c
chr10	feature	polypeptide_conserved_region	3318443	3319007	.	-	.	ID=DOMAIN 496-4-0;Parent=TE_BASE 496;annot=Class_I::LTR::Ty3/gypsy::chromovirus::Galadriel GAG_galadriel;name=GAG;color=#225ea8
chr10	feature	long_terminal_repeat	3319697	3319857	.	.	.	ID=LTR LEFT 496-0;Parent=TE_BASE 496;name=ltr left;color=#f032e6
chr10	feature	long_terminal_repeat	3314438	3314598	.	.	.	ID=LTR RIGHT 496-0;Parent=TE_BASE 496;name=ltr right;color=#f032e6
chr10	feature	nested_repeat	3298744	3304308	.	.	.	ID=TE_BASE 497;name=TE_BASE 497;annot=Class_I::LTR::Ty3/gypsy::chromovirus::Galadriel;color=#a9a9a9
chr10	feature	repeat_fragment	3298744	3304308	.	.	.	ID=TE 497-0;Parent=TE_BASE 497;name=TE 497;color=#a9a9a9
chr10	feature	polypeptide_conserved_region	3300149	3300713	.	+	.	ID=DOMAIN 497-0-0;Parent=TE_BASE 497;annot=Class_I::LTR::Ty3/gypsy::chromovirus::Galadriel GAG_galadriel;name=GAG;color=#225ea8
chr10	feature	polypeptide_conserved_region	3300992	3301244	.	+	.	ID=DOMAIN 497-1-0;Parent=TE_BASE 497;annot=Class_I::LTR::Ty3/gypsy::chromovirus::Galadriel AP_galadriel;name=PROT;color=#ffeda0
chr10	feature	polypeptide_conserved_region	3301637	3302297	.	+	.	ID=DOMAIN 497-2-0;Parent=TE_BASE 497;annot=Class_I::LTR::Ty3/gypsy::chromovirus::Galadriel RT_galadriel;name=RT;color=#feb24c
chr10	feature	polypeptide_conserved_region	3302432	3302660	.	+	.	ID=DOMAIN 497-3-0;Parent=TE_BASE 497;annot=Class_I::LTR::Ty3/gypsy::chromovirus::Galadriel RNaseH_galadriel;name=RH;color=#fc4e2a
chr10	feature	primer_binding_site	3299451	3299468	.	.	.	ID=PBS 497;Parent=TE_BASE 497;name=pbs;color=#c7e9c0
chr10	feature	RR_tract	3303606	3303620	.	.	.	ID=PPT 497;Parent=TE_BASE 497;name=ppt;color=#41ab5d
chr10	feature	long_terminal_repeat	3303668	3304308	.	.	.	ID=LTR RIGHT 497-0;Parent=TE_BASE 497;name=ltr right;color=#f032e6
chr10	feature	long_terminal_repeat	3298744	3299382	.	.	.	ID=LTR LEFT 497-0;Parent=TE_BASE 497;name=ltr left;color=#f032e6
chr10	feature	nested_repeat	3273986	3294565	.	.	.	ID=TE_BASE 498;name=TE_BASE 498;annot=Class_I::LTR::Ty3/gypsy::chromovirus::Galadriel;color=#a9a9a9
chr10	feature	repeat_fragment	3273986	3294565	.	.	.	ID=TE 498-0;Parent=TE_BASE 498;name=TE 498;color=#a9a9a9
chr10	feature	polypeptide_conserved_region	3280388	3280943	.	+	.	ID=DOMAIN 498-0-0;Parent=TE_BASE 498;annot=Class_I::LTR::Ty3/gypsy::chromovirus::Galadriel GAG_galadriel;name=GAG;color=#225ea8
chr10	feature	polypeptide_conserved_region	3281575	3281827	.	+	.	ID=DOMAIN 498-1-0;Parent=TE_BASE 498;annot=Class_I::LTR::Ty3/gypsy::chromovirus::Galadriel AP_galadriel;name=PROT;color=#ffeda0
chr10	feature	polypeptide_conserved_region	3282205	3282880	.	+	.	ID=DOMAIN 498-2-0;Parent=TE_BASE 498;annot=Class_I::LTR::Ty3/gypsy::chromovirus::Galadriel RT_galadriel;name=RT;color=#feb24c
chr10	feature	polypeptide_conserved_region	3283021	3283366	.	+	.	ID=DOMAIN 498-3-0;Parent=TE_BASE 498;annot=Class_I::LTR::Ty3/gypsy::chromovirus::Galadriel RNaseH_galadriel;name=RH;color=#fc4e2a
chr10	feature	polypeptide_conserved_region	3283612	3284515	.	+	.	ID=DOMAIN 498-4-0;Parent=TE_BASE 498;annot=Class_I::LTR::Ty3/gypsy::chromovirus::Galadriel INT_galadriel;name=INT;color=#b10026
chr10	feature	polypeptide_conserved_region	3284761	3284866	.	+	.	ID=DOMAIN 498-5-0;Parent=TE_BASE 498;annot=Class_I::LTR::Ty3/gypsy::chromovirus::Galadriel CHR_galadriel_Monkey;name=CHD;color=#6a51a3
chr10	feature	primer_binding_site	3276231	3276252	.	.	.	ID=PBS 498;Parent=TE_BASE 498;name=pbs;color=#c7e9c0
chr10	feature	RR_tract	3292284	3292298	.	.	.	ID=PPT 498;Parent=TE_BASE 498;name=ppt;color=#41ab5d
chr10	feature	long_terminal_repeat	3292334	3294565	.	.	.	ID=LTR RIGHT 498-0;Parent=TE_BASE 498;name=ltr right;color=#f032e6
chr10	feature	long_terminal_repeat	3273986	3276197	.	.	.	ID=LTR LEFT 498-0;Parent=TE_BASE 498;name=ltr left;color=#f032e6
chr10	feature	nested_repeat	3254510	3264788	.	.	.	ID=TE_BASE 499;name=TE_BASE 499;annot=Class_I::LTR::Ty1/copia::Ivana;color=#a9a9a9
chr10	feature	repeat_fragment	3254510	3264788	.	.	.	ID=TE 499-0;Parent=TE_BASE 499;name=TE 499;color=#a9a9a9
chr10	feature	polypeptide_conserved_region	3256177	3256489	.	-	.	ID=DOMAIN 499-0-0;Parent=TE_BASE 499;annot=Class_I::LTR::Ty1/copia::Tork RNaseH_tork;name=RH;color=#fc4e2a
chr10	feature	polypeptide_conserved_region	3257024	3257459	.	-	.	ID=DOMAIN 499-1-0;Parent=TE_BASE 499;annot=Class_I::LTR::Ty1/copia::Ivana RT_oryco;name=RT;color=#feb24c
chr10	feature	polypeptide_conserved_region	3257911	3258553	.	-	.	ID=DOMAIN 499-2-0;Parent=TE_BASE 499;annot=Class_I::LTR::Ty1/copia::Tork INT_tork;name=INT;color=#b10026
chr10	feature	long_terminal_repeat	3263296	3264788	.	.	.	ID=LTR LEFT 499-0;Parent=TE_BASE 499;name=ltr left;color=#f032e6
chr10	feature	long_terminal_repeat	3254510	3256003	.	.	.	ID=LTR RIGHT 499-0;Parent=TE_BASE 499;name=ltr right;color=#f032e6
chr10	feature	target_site_duplication	3254505	3254509	.	.	.	ID=TSR RIGHT 499;Parent=TE_BASE 499;name=tsr right;color=#333333
chr10	feature	target_site_duplication	3264789	3264793	.	.	.	ID=TSR LEFT 499;Parent=TE_BASE 499;name=tsr left;color=#333333
chr10	feature	nested_repeat	3242329	3248418	.	.	.	ID=TE_BASE 500;name=TE_BASE 500;annot=Class_I::LTR::Ty3/gypsy::chromovirus::Reina;color=#a9a9a9
chr10	feature	repeat_fragment	3242329	3248418	.	.	.	ID=TE 500-0;Parent=TE_BASE 500;name=TE 500;color=#a9a9a9
chr10	feature	polypeptide_conserved_region	3242665	3242809	.	-	.	ID=DOMAIN 500-0-0;Parent=TE_BASE 500;annot=Class_I::LTR::Ty3/gypsy::chromovirus::Reina CHR_Populus;name=CHD;color=#6a51a3
chr10	feature	polypeptide_conserved_region	3242881	3243622	.	-	.	ID=DOMAIN 500-1-0;Parent=TE_BASE 500;annot=Class_I::LTR::Ty3/gypsy::chromovirus::Reina INT_reina;name=INT;color=#b10026
chr10	feature	polypeptide_conserved_region	3244122	3244473	.	-	.	ID=DOMAIN 500-2-0;Parent=TE_BASE 500;annot=Class_I::LTR::Ty3/gypsy::chromovirus::Reina RNaseH_reina;name=RH;color=#fc4e2a
chr10	feature	polypeptide_conserved_region	3245181	3245856	.	-	.	ID=DOMAIN 500-3-0;Parent=TE_BASE 500;annot=Class_I::LTR::Ty3/gypsy::chromovirus::Reina RT_reina;name=RT;color=#feb24c
chr10	feature	polypeptide_conserved_region	3246681	3247305	.	-	.	ID=DOMAIN 500-4-0;Parent=TE_BASE 500;annot=Class_I::LTR::Ty3/gypsy::chromovirus::Reina GAG_reina;name=GAG;color=#225ea8
chr10	feature	RR_tract	3248248	3248262	.	.	.	ID=PPT 500;Parent=TE_BASE 500;name=pbs;color=#c7e9c0
chr10	feature	long_terminal_repeat	3248262	3248418	.	.	.	ID=LTR LEFT 500-0;Parent=TE_BASE 500;name=ltr left;color=#f032e6
chr10	feature	long_terminal_repeat	3242329	3242485	.	.	.	ID=LTR RIGHT 500-0;Parent=TE_BASE 500;name=ltr right;color=#f032e6
chr10	feature	nested_repeat	3215276	3224524	.	.	.	ID=TE_BASE 501;name=TE_BASE 501;annot=Class_I::LTR::Ty1/copia::SIRE;color=#a9a9a9
chr10	feature	repeat_fragment	3215276	3224524	.	.	.	ID=TE 501-0;Parent=TE_BASE 501;name=TE 501;color=#a9a9a9
chr10	feature	polypeptide_conserved_region	3215614	3216259	.	+	.	ID=DOMAIN 501-0-0;Parent=TE_BASE 501;annot=Class_I::LTR::Ty1/copia::SIRE GAG_sire;name=GAG;color=#225ea8
chr10	feature	polypeptide_conserved_region	3217192	3217429	.	+	.	ID=DOMAIN 501-1-0;Parent=TE_BASE 501;annot=Class_I::LTR::Ty1/copia::SIRE AP_sire;name=PROT;color=#ffeda0
chr10	feature	polypeptide_conserved_region	3217573	3218230	.	+	.	ID=DOMAIN 501-2-0;Parent=TE_BASE 501;annot=Class_I::LTR::Ty1/copia::SIRE INT_sire;name=INT;color=#b10026
chr10	feature	polypeptide_conserved_region	3218721	3219447	.	+	.	ID=DOMAIN 501-3-0;Parent=TE_BASE 501;annot=Class_I::LTR::Ty1/copia::SIRE RT_sire;name=RT;color=#feb24c
chr10	feature	polypeptide_conserved_region	3219732	3220068	.	+	.	ID=DOMAIN 501-4-0;Parent=TE_BASE 501;annot=Class_I::LTR::Ty1/copia::SIRE RNaseH_sire;name=RH;color=#fc4e2a
chr10	feature	primer_binding_site	3215522	3215541	.	.	.	ID=PBS 501;Parent=TE_BASE 501;name=pbs;color=#c7e9c0
chr10	feature	RR_tract	3224204	3224218	.	.	.	ID=PPT 501;Parent=TE_BASE 501;name=ppt;color=#41ab5d
chr10	feature	long_terminal_repeat	3224283	3224524	.	.	.	ID=LTR RIGHT 501-0;Parent=TE_BASE 501;name=ltr right;color=#f032e6
chr10	feature	long_terminal_repeat	3215276	3215517	.	.	.	ID=LTR LEFT 501-0;Parent=TE_BASE 501;name=ltr left;color=#f032e6
chr10	feature	nested_repeat	3194250	3202876	.	.	.	ID=TE_BASE 502;name=TE_BASE 502;annot=Class_I::LTR::Ty3/gypsy::chromovirus::Tekay;color=#a9a9a9
chr10	feature	repeat_fragment	3194250	3202876	.	.	.	ID=TE 502-0;Parent=TE_BASE 502;name=TE 502;color=#a9a9a9
chr10	feature	polypeptide_conserved_region	3195758	3196085	.	-	.	ID=DOMAIN 502-0-0;Parent=TE_BASE 502;annot=Class_I::LTR::Ty3/gypsy::chromovirus::Tekay INT_del;name=INT;color=#b10026
chr10	feature	polypeptide_conserved_region	3197823	3198165	.	-	.	ID=DOMAIN 502-1-0;Parent=TE_BASE 502;annot=Class_I::LTR::Ty3/gypsy::chromovirus::Tekay RNaseH_del;name=RH;color=#fc4e2a
chr10	feature	polypeptide_conserved_region	3198306	3198651	.	-	.	ID=DOMAIN 502-2-0;Parent=TE_BASE 502;annot=Class_I::LTR::Ty3/gypsy::chromovirus::Tekay RT_del;name=RT;color=#feb24c
chr10	feature	long_terminal_repeat	3202792	3202876	.	.	.	ID=LTR LEFT 502-0;Parent=TE_BASE 502;name=ltr left;color=#f032e6
chr10	feature	long_terminal_repeat	3194250	3194335	.	.	.	ID=LTR RIGHT 502-0;Parent=TE_BASE 502;name=ltr right;color=#f032e6
chr10	feature	nested_repeat	3184071	3191547	.	.	.	ID=TE_BASE 503;name=TE_BASE 503;annot=Class_I::LTR::Ty1/copia::SIRE;color=#a9a9a9
chr10	feature	repeat_fragment	3184071	3191547	.	.	.	ID=TE 503-0;Parent=TE_BASE 503;name=TE 503;color=#a9a9a9
chr10	feature	polypeptide_conserved_region	3185491	3185893	.	-	.	ID=DOMAIN 503-0-0;Parent=TE_BASE 503;annot=Class_I::LTR::Ty1/copia::SIRE RNaseH_sire;name=RH;color=#fc4e2a
chr10	feature	polypeptide_conserved_region	3186188	3186914	.	-	.	ID=DOMAIN 503-1-0;Parent=TE_BASE 503;annot=Class_I::LTR::Ty1/copia::SIRE RT_sire;name=RT;color=#feb24c
chr10	feature	polypeptide_conserved_region	3187406	3188063	.	-	.	ID=DOMAIN 503-2-0;Parent=TE_BASE 503;annot=Class_I::LTR::Ty1/copia::SIRE INT_sire;name=INT;color=#b10026
chr10	feature	polypeptide_conserved_region	3188207	3188444	.	-	.	ID=DOMAIN 503-3-0;Parent=TE_BASE 503;annot=Class_I::LTR::Ty1/copia::SIRE AP_sire;name=PROT;color=#ffeda0
chr10	feature	polypeptide_conserved_region	3189428	3189983	.	-	.	ID=DOMAIN 503-4-0;Parent=TE_BASE 503;annot=Class_I::LTR::Ty1/copia::SIRE GAG_sire;name=GAG;color=#225ea8
chr10	feature	long_terminal_repeat	3191389	3191547	.	.	.	ID=LTR LEFT 503-0;Parent=TE_BASE 503;name=ltr left;color=#f032e6
chr10	feature	long_terminal_repeat	3184071	3184229	.	.	.	ID=LTR RIGHT 503-0;Parent=TE_BASE 503;name=ltr right;color=#f032e6
chr10	feature	nested_repeat	3048238	3060673	.	.	.	ID=TE_BASE 507;name=TE_BASE 507;annot=Class_I::LTR::Ty3/gypsy::chromovirus::Galadriel;color=#a9a9a9
chr10	feature	repeat_fragment	3048238	3060673	.	.	.	ID=TE 507-0;Parent=TE_BASE 507;name=TE 507;color=#a9a9a9
chr10	feature	polypeptide_conserved_region	3049024	3049213	.	-	.	ID=DOMAIN 507-0-0;Parent=TE_BASE 507;annot=Class_I::LTR::Ty3/gypsy::chromovirus::Galadriel CHR_galadriel_Monkey;name=CHD;color=#6a51a3
chr10	feature	polypeptide_conserved_region	3049273	3050305	.	-	.	ID=DOMAIN 507-1-0;Parent=TE_BASE 507;annot=Class_I::LTR::Ty3/gypsy::chromovirus::Galadriel INT_galadriel;name=INT;color=#b10026
chr10	feature	polypeptide_conserved_region	3050551	3050899	.	-	.	ID=DOMAIN 507-2-0;Parent=TE_BASE 507;annot=Class_I::LTR::Ty3/gypsy::chromovirus::Galadriel RNaseH_galadriel;name=RH;color=#fc4e2a
chr10	feature	polypeptide_conserved_region	3051037	3051352	.	-	.	ID=DOMAIN 507-3-0;Parent=TE_BASE 507;annot=Class_I::LTR::Ty3/gypsy::chromovirus::Galadriel RT_galadriel;name=RT;color=#feb24c
chr10	feature	polypeptide_conserved_region	3058726	3058978	.	-	.	ID=DOMAIN 507-4-0;Parent=TE_BASE 507;annot=Class_I::LTR::Ty3/gypsy::chromovirus::Galadriel AP_galadriel;name=PROT;color=#ffeda0
chr10	feature	polypeptide_conserved_region	3059244	3059811	.	-	.	ID=DOMAIN 507-5-0;Parent=TE_BASE 507;annot=Class_I::LTR::Ty3/gypsy::chromovirus::Galadriel GAG_galadriel;name=GAG;color=#225ea8
chr10	feature	long_terminal_repeat	3060503	3060673	.	.	.	ID=LTR LEFT 507-0;Parent=TE_BASE 507;name=ltr left;color=#f032e6
chr10	feature	long_terminal_repeat	3048238	3048408	.	.	.	ID=LTR RIGHT 507-0;Parent=TE_BASE 507;name=ltr right;color=#f032e6
chr10	feature	nested_repeat	3040615	3047707	.	.	.	ID=TE_BASE 508;name=TE_BASE 508;annot=Class_I::LTR::Ty3/gypsy::chromovirus::Reina;color=#a9a9a9
chr10	feature	repeat_fragment	3040615	3047707	.	.	.	ID=TE 508-0;Parent=TE_BASE 508;name=TE 508;color=#a9a9a9
chr10	feature	polypeptide_conserved_region	3041141	3041285	.	-	.	ID=DOMAIN 508-0-0;Parent=TE_BASE 508;annot=Class_I::LTR::Ty3/gypsy::chromovirus::Reina INT_reina;name=INT;color=#b10026
chr10	feature	polypeptide_conserved_region	3041471	3041822	.	-	.	ID=DOMAIN 508-1-0;Parent=TE_BASE 508;annot=Class_I::LTR::Ty3/gypsy::chromovirus::Reina RNaseH_reina;name=RH;color=#fc4e2a
chr10	feature	polypeptide_conserved_region	3041954	3042128	.	-	.	ID=DOMAIN 508-2-0;Parent=TE_BASE 508;annot=Class_I::LTR::Ty3/gypsy::chromovirus::Reina RT_reina;name=RT;color=#feb24c
chr10	feature	polypeptide_conserved_region	3043241	3043880	.	-	.	ID=DOMAIN 508-3-0;Parent=TE_BASE 508;annot=Class_I::LTR::Ty3/gypsy::chromovirus::Reina GAG_reina;name=GAG;color=#225ea8
chr10	feature	long_terminal_repeat	3047588	3047707	.	.	.	ID=LTR LEFT 508-0;Parent=TE_BASE 508;name=ltr left;color=#f032e6
chr10	feature	long_terminal_repeat	3040615	3040734	.	.	.	ID=LTR RIGHT 508-0;Parent=TE_BASE 508;name=ltr right;color=#f032e6
chr10	feature	nested_repeat	2804918	2815436	.	.	.	ID=TE_BASE 511;name=TE_BASE 511;annot=Class_I::LTR::Ty1/copia::SIRE;color=#a9a9a9
chr10	feature	repeat_fragment	2804918	2815436	.	.	.	ID=TE 511-0;Parent=TE_BASE 511;name=TE 511;color=#a9a9a9
chr10	feature	polypeptide_conserved_region	2812353	2812968	.	-	.	ID=DOMAIN 511-0-0;Parent=TE_BASE 511;annot=Class_I::LTR::Ty1/copia::SIRE GAG_sire;name=GAG;color=#225ea8
chr10	feature	primer_binding_site	2805446	2805464	.	.	.	ID=PBS 511;Parent=TE_BASE 511;name=ppt;color=#41ab5d
chr10	feature	long_terminal_repeat	2814964	2815436	.	.	.	ID=LTR LEFT 511-0;Parent=TE_BASE 511;name=ltr left;color=#f032e6
chr10	feature	long_terminal_repeat	2804918	2805390	.	.	.	ID=LTR RIGHT 511-0;Parent=TE_BASE 511;name=ltr right;color=#f032e6
chr10	feature	nested_repeat	2783879	2792077	.	.	.	ID=TE_BASE 512;name=TE_BASE 512;annot=Class_I::LTR::Ty1/copia::SIRE;color=#a9a9a9
chr10	feature	repeat_fragment	2783879	2792077	.	.	.	ID=TE 512-0;Parent=TE_BASE 512;name=TE 512;color=#a9a9a9
chr10	feature	polypeptide_conserved_region	2789699	2790263	.	-	.	ID=DOMAIN 512-0-0;Parent=TE_BASE 512;annot=Class_I::LTR::Ty1/copia::SIRE GAG_sire;name=GAG;color=#225ea8
chr10	feature	RR_tract	2791119	2791133	.	.	.	ID=PPT 512;Parent=TE_BASE 512;name=pbs;color=#c7e9c0
chr10	feature	long_terminal_repeat	2791218	2792077	.	.	.	ID=LTR LEFT 512-0;Parent=TE_BASE 512;name=ltr left;color=#f032e6
chr10	feature	long_terminal_repeat	2783879	2784652	.	.	.	ID=LTR RIGHT 512-0;Parent=TE_BASE 512;name=ltr right;color=#f032e6
chr10	feature	nested_repeat	2701975	2709957	.	.	.	ID=TE_BASE 514;name=TE_BASE 514;annot=Class_I::LTR::Ty1/copia::SIRE;color=#a9a9a9
chr10	feature	repeat_fragment	2701975	2709957	.	.	.	ID=TE 514-0;Parent=TE_BASE 514;name=TE 514;color=#a9a9a9
chr10	feature	polypeptide_conserved_region	2702304	2702871	.	+	.	ID=DOMAIN 514-0-0;Parent=TE_BASE 514;annot=Class_I::LTR::Ty1/copia::SIRE GAG_sire;name=GAG;color=#225ea8
chr10	feature	polypeptide_conserved_region	2703885	2704122	.	+	.	ID=DOMAIN 514-1-0;Parent=TE_BASE 514;annot=Class_I::LTR::Ty1/copia::SIRE AP_sire;name=PROT;color=#ffeda0
chr10	feature	polypeptide_conserved_region	2704266	2704923	.	+	.	ID=DOMAIN 514-2-0;Parent=TE_BASE 514;annot=Class_I::LTR::Ty1/copia::SIRE INT_sire;name=INT;color=#b10026
chr10	feature	polypeptide_conserved_region	2705415	2706141	.	+	.	ID=DOMAIN 514-3-0;Parent=TE_BASE 514;annot=Class_I::LTR::Ty1/copia::SIRE RT_sire;name=RT;color=#feb24c
chr10	feature	polypeptide_conserved_region	2706426	2706828	.	+	.	ID=DOMAIN 514-4-0;Parent=TE_BASE 514;annot=Class_I::LTR::Ty1/copia::SIRE RNaseH_sire;name=RH;color=#fc4e2a
chr10	feature	long_terminal_repeat	2709715	2709957	.	.	.	ID=LTR RIGHT 514-0;Parent=TE_BASE 514;name=ltr right;color=#f032e6
chr10	feature	long_terminal_repeat	2701975	2702212	.	.	.	ID=LTR LEFT 514-0;Parent=TE_BASE 514;name=ltr left;color=#f032e6
chr10	feature	nested_repeat	2687596	2694215	.	.	.	ID=TE_BASE 515;name=TE_BASE 515;annot=Class_I::LTR::Ty1/copia::SIRE;color=#a9a9a9
chr10	feature	repeat_fragment	2687596	2694215	.	.	.	ID=TE 515-0;Parent=TE_BASE 515;name=TE 515;color=#a9a9a9
chr10	feature	polypeptide_conserved_region	2690525	2690876	.	+	.	ID=DOMAIN 515-0-0;Parent=TE_BASE 515;annot=Class_I::LTR::Ty1/copia::SIRE GAG_sire;name=GAG;color=#225ea8
chr10	feature	primer_binding_site	2687983	2687999	.	.	.	ID=PBS 515;Parent=TE_BASE 515;name=pbs;color=#c7e9c0
chr10	feature	RR_tract	2693816	2693830	.	.	.	ID=PPT 515;Parent=TE_BASE 515;name=ppt;color=#41ab5d
chr10	feature	long_terminal_repeat	2693835	2694215	.	.	.	ID=LTR RIGHT 515-0;Parent=TE_BASE 515;name=ltr right;color=#f032e6
[truncated: 26,088 more rows]
