# Supplementary material for: What Can Long Terminal Repeats Tell Us About the Age of LTR Retrotransposons, Gene Conversion and Ectopic Recombination?
Source: Front Plant Sci. 2020 May 20;11:644. doi: 10.3389/fpls.2020.00644 (PMC7251063; doi:10.3389/fpls.2020.00644)
Supplement: Supplementary file 1 [file Data_Sheet_1.ZIP › allGFFs/Ljap_all_protDom.gff]

##gff-version 3
##sequence-region LjChr1 1 87261079
LjChr1	feature	nested_repeat	87192841	87203924	.	.	.	ID=TE_BASE 5;name=TE_BASE 5;annot=Class_I::LTR::Ty1/copia::SIRE;color=#a9a9a9
LjChr1	feature	repeat_fragment	87192841	87203924	.	.	.	ID=TE 5-0;Parent=TE_BASE 5;name=TE 5;color=#a9a9a9
LjChr1	feature	polypeptide_conserved_region	87198044	87198443	.	-	.	ID=DOMAIN 5-0-0;Parent=TE_BASE 5;annot=Class_I::LTR::Ty1/copia::SIRE RNaseH_sire;name=RH;color=#fc4e2a
LjChr1	feature	polypeptide_conserved_region	87198731	87199457	.	-	.	ID=DOMAIN 5-1-0;Parent=TE_BASE 5;annot=Class_I::LTR::Ty1/copia::SIRE RT_sire;name=RT;color=#feb24c
LjChr1	feature	polypeptide_conserved_region	87199988	87200645	.	-	.	ID=DOMAIN 5-2-0;Parent=TE_BASE 5;annot=Class_I::LTR::Ty1/copia::SIRE INT_sire;name=INT;color=#b10026
LjChr1	feature	polypeptide_conserved_region	87200798	87201035	.	-	.	ID=DOMAIN 5-3-0;Parent=TE_BASE 5;annot=Class_I::LTR::Ty1/copia::SIRE AP_sire;name=PROT;color=#ffeda0
LjChr1	feature	polypeptide_conserved_region	87202236	87202830	.	-	.	ID=DOMAIN 5-4-0;Parent=TE_BASE 5;annot=Class_I::LTR::Ty1/copia::SIRE GAG_sire;name=GAG;color=#225ea8
LjChr1	feature	primer_binding_site	87193046	87193064	.	.	.	ID=PBS 5;Parent=TE_BASE 5;name=ppt;color=#41ab5d
LjChr1	feature	RR_tract	87203682	87203696	.	.	.	ID=PPT 5;Parent=TE_BASE 5;name=pbs;color=#c7e9c0
LjChr1	feature	long_terminal_repeat	87203749	87203924	.	.	.	ID=LTR LEFT 5-0;Parent=TE_BASE 5;name=ltr left;color=#f032e6
LjChr1	feature	long_terminal_repeat	87192841	87193016	.	.	.	ID=LTR RIGHT 5-0;Parent=TE_BASE 5;name=ltr right;color=#f032e6
LjChr1	feature	nested_repeat	87085066	87093504	.	.	.	ID=TE_BASE 7;name=TE_BASE 7;annot=Class_I::LTR::Ty1/copia::SIRE;color=#a9a9a9
LjChr1	feature	repeat_fragment	87085066	87093504	.	.	.	ID=TE 7-0;Parent=TE_BASE 7;name=TE 7;color=#a9a9a9
LjChr1	feature	polypeptide_conserved_region	87089408	87089990	.	-	.	ID=DOMAIN 7-0-0;Parent=TE_BASE 7;annot=Class_I::LTR::Ty1/copia::SIRE INT_sire;name=INT;color=#b10026
LjChr1	feature	polypeptide_conserved_region	87090143	87090380	.	-	.	ID=DOMAIN 7-1-0;Parent=TE_BASE 7;annot=Class_I::LTR::Ty1/copia::SIRE AP_sire;name=PROT;color=#ffeda0
LjChr1	feature	polypeptide_conserved_region	87091581	87092175	.	-	.	ID=DOMAIN 7-2-0;Parent=TE_BASE 7;annot=Class_I::LTR::Ty1/copia::SIRE GAG_sire;name=GAG;color=#225ea8
LjChr1	feature	long_terminal_repeat	87092297	87093504	.	.	.	ID=LTR LEFT 7-0;Parent=TE_BASE 7;name=ltr left;color=#f032e6
LjChr1	feature	long_terminal_repeat	87085066	87086273	.	.	.	ID=LTR RIGHT 7-0;Parent=TE_BASE 7;name=ltr right;color=#f032e6
LjChr1	feature	target_site_duplication	87085061	87085065	.	.	.	ID=TSR RIGHT 7;Parent=TE_BASE 7;name=tsr right;color=#333333
LjChr1	feature	target_site_duplication	87093505	87093509	.	.	.	ID=TSR LEFT 7;Parent=TE_BASE 7;name=tsr left;color=#333333
LjChr1	feature	nested_repeat	87067926	87077223	.	.	.	ID=TE_BASE 8;name=TE_BASE 8;annot=Class_I::LTR::Ty3/gypsy::chromovirus::Tekay;color=#a9a9a9
LjChr1	feature	repeat_fragment	87067926	87077223	.	.	.	ID=TE 8-0;Parent=TE_BASE 8;name=TE 8;color=#a9a9a9
LjChr1	feature	polypeptide_conserved_region	87069574	87069715	.	-	.	ID=DOMAIN 8-0-0;Parent=TE_BASE 8;annot=Class_I::LTR::Ty3/gypsy::chromovirus::Tekay CHR_tekay_Cure;name=CHD;color=#6a51a3
LjChr1	feature	polypeptide_conserved_region	87069778	87070813	.	-	.	ID=DOMAIN 8-1-0;Parent=TE_BASE 8;annot=Class_I::LTR::Ty3/gypsy::chromovirus::Tekay INT_del;name=INT;color=#b10026
LjChr1	feature	polypeptide_conserved_region	87071122	87071473	.	-	.	ID=DOMAIN 8-2-0;Parent=TE_BASE 8;annot=Class_I::LTR::Ty3/gypsy::chromovirus::Tekay RNaseH_del;name=RH;color=#fc4e2a
LjChr1	feature	polypeptide_conserved_region	87071608	87072277	.	-	.	ID=DOMAIN 8-3-0;Parent=TE_BASE 8;annot=Class_I::LTR::Ty3/gypsy::chromovirus::Tekay RT_del;name=RT;color=#feb24c
LjChr1	feature	polypeptide_conserved_region	87072604	87072862	.	-	.	ID=DOMAIN 8-4-0;Parent=TE_BASE 8;annot=Class_I::LTR::Ty3/gypsy::chromovirus::Tekay AP_del;name=PROT;color=#ffeda0
LjChr1	feature	polypeptide_conserved_region	87073021	87073798	.	-	.	ID=DOMAIN 8-5-0;Parent=TE_BASE 8;annot=Class_I::LTR::Ty3/gypsy::chromovirus::Tekay GAG_del;name=GAG;color=#225ea8
LjChr1	feature	long_terminal_repeat	87075623	87077223	.	.	.	ID=LTR LEFT 8-0;Parent=TE_BASE 8;name=ltr left;color=#f032e6
LjChr1	feature	long_terminal_repeat	87067926	87069526	.	.	.	ID=LTR RIGHT 8-0;Parent=TE_BASE 8;name=ltr right;color=#f032e6
LjChr1	feature	nested_repeat	86950365	86961093	.	.	.	ID=TE_BASE 9;name=TE_BASE 9;annot=Class_I::LTR::Ty3/gypsy::non-chromovirus::OTA::Ogre/Tat::Retand;color=#a9a9a9
LjChr1	feature	repeat_fragment	86950365	86961093	.	.	.	ID=TE 9-0;Parent=TE_BASE 9;name=TE 9;color=#a9a9a9
LjChr1	feature	polypeptide_conserved_region	86954527	86955544	.	-	.	ID=DOMAIN 9-0-0;Parent=TE_BASE 9;annot=Class_I::LTR::Ty3/gypsy::non-chromovirus::OTA::Ogre/Tat::Retand INT_tat;name=INT;color=#b10026
LjChr1	feature	polypeptide_conserved_region	86955847	86956210	.	-	.	ID=DOMAIN 9-1-0;Parent=TE_BASE 9;annot=Class_I::LTR::Ty3/gypsy::non-chromovirus::OTA::Ogre/Tat::Retand;name=aRH;color=#fc4e2a
LjChr1	feature	polypeptide_conserved_region	86956246	86956600	.	-	.	ID=DOMAIN 9-2-0;Parent=TE_BASE 9;annot=Class_I::LTR::Ty3/gypsy::non-chromovirus::OTA::Ogre/Tat::Retand RNaseH_tat;name=RH;color=#fc4e2a
LjChr1	feature	polypeptide_conserved_region	86956756	86957422	.	-	.	ID=DOMAIN 9-3-0;Parent=TE_BASE 9;annot=Class_I::LTR::Ty3/gypsy::non-chromovirus::OTA::Ogre/Tat::Retand RT_tat;name=RT;color=#feb24c
LjChr1	feature	long_terminal_repeat	86960939	86961093	.	.	.	ID=LTR LEFT 9-0;Parent=TE_BASE 9;name=ltr left;color=#f032e6
LjChr1	feature	long_terminal_repeat	86950365	86950516	.	.	.	ID=LTR RIGHT 9-0;Parent=TE_BASE 9;name=ltr right;color=#f032e6
LjChr1	feature	target_site_duplication	86950361	86950364	.	.	.	ID=TSR RIGHT 9;Parent=TE_BASE 9;name=tsr right;color=#333333
LjChr1	feature	target_site_duplication	86961094	86961097	.	.	.	ID=TSR LEFT 9;Parent=TE_BASE 9;name=tsr left;color=#333333
LjChr1	feature	nested_repeat	86842155	86856491	.	.	.	ID=TE_BASE 10;name=TE_BASE 10;annot=Class_I::LTR::Ty3/gypsy::non-chromovirus::OTA::Ogre/Tat::Retand;color=#a9a9a9
LjChr1	feature	repeat_fragment	86842155	86856491	.	.	.	ID=TE 10-0;Parent=TE_BASE 10;name=TE 10;color=#a9a9a9
LjChr1	feature	polypeptide_conserved_region	86848459	86849503	.	-	.	ID=DOMAIN 10-0-0;Parent=TE_BASE 10;annot=Class_I::LTR::Ty3/gypsy::non-chromovirus::OTA::Ogre/Tat::Retand INT_tat;name=INT;color=#b10026
LjChr1	feature	polypeptide_conserved_region	86849815	86850178	.	-	.	ID=DOMAIN 10-1-0;Parent=TE_BASE 10;annot=Class_I::LTR::Ty3/gypsy::non-chromovirus::OTA::Ogre/Tat::Ogre;name=aRH;color=#fc4e2a
LjChr1	feature	polypeptide_conserved_region	86850223	86850562	.	-	.	ID=DOMAIN 10-2-0;Parent=TE_BASE 10;annot=Class_I::LTR::Ty3/gypsy::non-chromovirus::OTA::Ogre/Tat::Retand RNaseH_tat;name=RH;color=#fc4e2a
LjChr1	feature	polypeptide_conserved_region	86850733	86851399	.	-	.	ID=DOMAIN 10-3-0;Parent=TE_BASE 10;annot=Class_I::LTR::Ty3/gypsy::non-chromovirus::OTA::Ogre/Tat::Retand RT_tat;name=RT;color=#feb24c
LjChr1	feature	polypeptide_conserved_region	86852270	86852576	.	-	.	ID=DOMAIN 10-4-0;Parent=TE_BASE 10;annot=Class_I::LTR::Ty3/gypsy::non-chromovirus::OTA::Ogre/Tat::Retand AP_tat;name=PROT;color=#ffeda0
LjChr1	feature	long_terminal_repeat	86855745	86856491	.	.	.	ID=LTR LEFT 10-0;Parent=TE_BASE 10;name=ltr left;color=#f032e6
LjChr1	feature	long_terminal_repeat	86842155	86842901	.	.	.	ID=LTR RIGHT 10-0;Parent=TE_BASE 10;name=ltr right;color=#f032e6
LjChr1	feature	nested_repeat	86724458	86734262	.	.	.	ID=TE_BASE 11;name=TE_BASE 11;annot=Class_I::LTR::Ty3/gypsy::non-chromovirus::OTA::Ogre/Tat::Retand;color=#a9a9a9
LjChr1	feature	repeat_fragment	86724458	86734262	.	.	.	ID=TE 11-0;Parent=TE_BASE 11;name=TE 11;color=#a9a9a9
LjChr1	feature	polypeptide_conserved_region	86728766	86729798	.	-	.	ID=DOMAIN 11-0-0;Parent=TE_BASE 11;annot=Class_I::LTR::Ty3/gypsy::non-chromovirus::OTA::Ogre/Tat::Retand INT_tat;name=INT;color=#b10026
LjChr1	feature	polypeptide_conserved_region	86730101	86730464	.	-	.	ID=DOMAIN 11-1-0;Parent=TE_BASE 11;annot=Class_I::LTR::Ty3/gypsy::non-chromovirus::OTA::Ogre/Tat::Retand;name=aRH;color=#fc4e2a
LjChr1	feature	polypeptide_conserved_region	86730500	86730854	.	-	.	ID=DOMAIN 11-2-0;Parent=TE_BASE 11;annot=Class_I::LTR::Ty3/gypsy::non-chromovirus::OTA::Ogre/Tat::Retand RNaseH_tat;name=RH;color=#fc4e2a
LjChr1	feature	polypeptide_conserved_region	86731010	86731676	.	-	.	ID=DOMAIN 11-3-0;Parent=TE_BASE 11;annot=Class_I::LTR::Ty3/gypsy::non-chromovirus::OTA::Ogre/Tat::Retand RT_tat;name=RT;color=#feb24c
LjChr1	feature	polypeptide_conserved_region	86732117	86732441	.	-	.	ID=DOMAIN 11-4-0;Parent=TE_BASE 11;annot=Class_I::LTR::Ty3/gypsy::non-chromovirus::OTA::Ogre/Tat::Retand AP_tat;name=PROT;color=#ffeda0
LjChr1	feature	long_terminal_repeat	86734034	86734262	.	.	.	ID=LTR LEFT 11-0;Parent=TE_BASE 11;name=ltr left;color=#f032e6
LjChr1	feature	long_terminal_repeat	86724458	86724686	.	.	.	ID=LTR RIGHT 11-0;Parent=TE_BASE 11;name=ltr right;color=#f032e6
LjChr1	feature	target_site_duplication	86724453	86724457	.	.	.	ID=TSR RIGHT 11;Parent=TE_BASE 11;name=tsr right;color=#333333
LjChr1	feature	target_site_duplication	86734263	86734267	.	.	.	ID=TSR LEFT 11;Parent=TE_BASE 11;name=tsr left;color=#333333
LjChr1	feature	nested_repeat	86641632	86646570	.	.	.	ID=TE_BASE 13;name=TE_BASE 13;annot=Class_I::LTR::Ty1/copia::Ivana;color=#a9a9a9
LjChr1	feature	repeat_fragment	86641632	86646570	.	.	.	ID=TE 13-0;Parent=TE_BASE 13;name=TE 13;color=#a9a9a9
LjChr1	feature	polypeptide_conserved_region	86641958	86642192	.	-	.	ID=DOMAIN 13-0-0;Parent=TE_BASE 13;annot=Class_I::LTR::Ty1/copia::SIRE RNaseH_sire;name=RH;color=#fc4e2a
LjChr1	feature	polypeptide_conserved_region	86642661	86643309	.	-	.	ID=DOMAIN 13-1-0;Parent=TE_BASE 13;annot=Class_I::LTR::Ty1/copia::Ivana RT_oryco;name=RT;color=#feb24c
LjChr1	feature	polypeptide_conserved_region	86644093	86644723	.	-	.	ID=DOMAIN 13-2-0;Parent=TE_BASE 13;annot=Class_I::LTR::Ty1/copia::Ale INT_retrofit;name=INT;color=#b10026
LjChr1	feature	long_terminal_repeat	86646327	86646570	.	.	.	ID=LTR LEFT 13-0;Parent=TE_BASE 13;name=ltr left;color=#f032e6
LjChr1	feature	long_terminal_repeat	86641632	86641875	.	.	.	ID=LTR RIGHT 13-0;Parent=TE_BASE 13;name=ltr right;color=#f032e6
LjChr1	feature	nested_repeat	85256697	85264706	.	.	.	ID=TE_BASE 15;name=TE_BASE 15;annot=Class_I::LTR::Ty3/gypsy::non-chromovirus::OTA::Ogre/Tat::Retand;color=#a9a9a9
LjChr1	feature	repeat_fragment	85256697	85264706	.	.	.	ID=TE 15-0;Parent=TE_BASE 15;name=TE 15;color=#a9a9a9
LjChr1	feature	polypeptide_conserved_region	85257127	85258123	.	-	.	ID=DOMAIN 15-0-0;Parent=TE_BASE 15;annot=Class_I::LTR::Ty3/gypsy::non-chromovirus::OTA::Ogre/Tat::Retand INT_tat;name=INT;color=#b10026
LjChr1	feature	polypeptide_conserved_region	85258426	85258789	.	-	.	ID=DOMAIN 15-1-0;Parent=TE_BASE 15;annot=Class_I::LTR::Ty3/gypsy::non-chromovirus::OTA::Ogre/Tat::Ogre;name=aRH;color=#fc4e2a
LjChr1	feature	polypeptide_conserved_region	85258834	85259176	.	-	.	ID=DOMAIN 15-2-0;Parent=TE_BASE 15;annot=Class_I::LTR::Ty3/gypsy::non-chromovirus::OTA::Ogre/Tat::Retand RNaseH_tat;name=RH;color=#fc4e2a
LjChr1	feature	polypeptide_conserved_region	85259347	85259851	.	-	.	ID=DOMAIN 15-3-0;Parent=TE_BASE 15;annot=Class_I::LTR::Ty3/gypsy::non-chromovirus::OTA::Ogre/Tat::Retand RT_tat;name=RT;color=#feb24c
LjChr1	feature	long_terminal_repeat	85264366	85264706	.	.	.	ID=LTR LEFT 15-0;Parent=TE_BASE 15;name=ltr left;color=#f032e6
LjChr1	feature	long_terminal_repeat	85256697	85257037	.	.	.	ID=LTR RIGHT 15-0;Parent=TE_BASE 15;name=ltr right;color=#f032e6
LjChr1	feature	nested_repeat	84821223	84826815	.	.	.	ID=TE_BASE 21;name=TE_BASE 21;annot=Class_I::LTR::Ty3/gypsy::chromovirus::Tekay;color=#a9a9a9
LjChr1	feature	repeat_fragment	84821223	84826815	.	.	.	ID=TE 21-0;Parent=TE_BASE 21;name=TE 21;color=#a9a9a9
LjChr1	feature	polypeptide_conserved_region	84824719	84825505	.	-	.	ID=DOMAIN 21-0-0;Parent=TE_BASE 21;annot=Class_I::LTR::Ty3/gypsy::chromovirus::Tekay GAG_del;name=GAG;color=#225ea8
LjChr1	feature	primer_binding_site	84821503	84821521	.	.	.	ID=PBS 21;Parent=TE_BASE 21;name=ppt;color=#41ab5d
LjChr1	feature	RR_tract	84826544	84826558	.	.	.	ID=PPT 21;Parent=TE_BASE 21;name=pbs;color=#c7e9c0
LjChr1	feature	long_terminal_repeat	84826587	84826815	.	.	.	ID=LTR LEFT 21-0;Parent=TE_BASE 21;name=ltr left;color=#f032e6
LjChr1	feature	long_terminal_repeat	84821223	84821451	.	.	.	ID=LTR RIGHT 21-0;Parent=TE_BASE 21;name=ltr right;color=#f032e6
LjChr1	feature	nested_repeat	82637729	82643111	.	.	.	ID=TE_BASE 27;name=TE_BASE 27;annot=Class_I::LTR::Ty3/gypsy::chromovirus::Reina;color=#a9a9a9
LjChr1	feature	repeat_fragment	82637729	82643111	.	.	.	ID=TE 27-0;Parent=TE_BASE 27;name=TE 27;color=#a9a9a9
LjChr1	feature	polypeptide_conserved_region	82640077	82640752	.	+	.	ID=DOMAIN 27-0-0;Parent=TE_BASE 27;annot=Class_I::LTR::Ty3/gypsy::chromovirus::Reina RT_reina;name=RT;color=#feb24c
LjChr1	feature	polypeptide_conserved_region	82640884	82641235	.	+	.	ID=DOMAIN 27-1-0;Parent=TE_BASE 27;annot=Class_I::LTR::Ty3/gypsy::chromovirus::Reina RNaseH_reina;name=RH;color=#fc4e2a
LjChr1	feature	polypeptide_conserved_region	82641469	82642495	.	+	.	ID=DOMAIN 27-2-0;Parent=TE_BASE 27;annot=Class_I::LTR::Ty3/gypsy::chromovirus::Reina INT_reina;name=INT;color=#b10026
LjChr1	feature	polypeptide_conserved_region	82642555	82642732	.	+	.	ID=DOMAIN 27-3-0;Parent=TE_BASE 27;annot=Class_I::LTR::Ty3/gypsy::chromovirus::Reina CHR_Populus;name=CHD;color=#6a51a3
LjChr1	feature	primer_binding_site	82638107	82638121	.	.	.	ID=PBS 27;Parent=TE_BASE 27;name=pbs;color=#c7e9c0
LjChr1	feature	long_terminal_repeat	82642739	82643111	.	.	.	ID=LTR RIGHT 27-0;Parent=TE_BASE 27;name=ltr right;color=#f032e6
LjChr1	feature	long_terminal_repeat	82637729	82638101	.	.	.	ID=LTR LEFT 27-0;Parent=TE_BASE 27;name=ltr left;color=#f032e6
LjChr1	feature	nested_repeat	81662798	81687465	.	.	.	ID=TE_BASE 33;name=TE_BASE 33;annot=Class_I::LTR::Ty3/gypsy::chromovirus::Reina;color=#a9a9a9
LjChr1	feature	repeat_fragment	81662798	81687465	.	.	.	ID=TE 33-0;Parent=TE_BASE 33;name=TE 33;color=#a9a9a9
LjChr1	feature	polypeptide_conserved_region	81684486	81685077	.	+	.	ID=DOMAIN 33-0-0;Parent=TE_BASE 33;annot=Class_I::LTR::Ty3/gypsy::chromovirus::Reina RT_reina;name=RT;color=#feb24c
LjChr1	feature	polypeptide_conserved_region	81685209	81685560	.	+	.	ID=DOMAIN 33-1-0;Parent=TE_BASE 33;annot=Class_I::LTR::Ty3/gypsy::chromovirus::Reina RNaseH_reina;name=RH;color=#fc4e2a
LjChr1	feature	polypeptide_conserved_region	81685779	81686808	.	+	.	ID=DOMAIN 33-2-0;Parent=TE_BASE 33;annot=Class_I::LTR::Ty3/gypsy::chromovirus::Reina INT_reina;name=INT;color=#b10026
LjChr1	feature	polypeptide_conserved_region	81686865	81687045	.	+	.	ID=DOMAIN 33-3-0;Parent=TE_BASE 33;annot=Class_I::LTR::Ty3/gypsy::chromovirus::Reina CHR_Populus;name=CHD;color=#6a51a3
LjChr1	feature	long_terminal_repeat	81687049	81687465	.	.	.	ID=LTR RIGHT 33-0;Parent=TE_BASE 33;name=ltr right;color=#f032e6
LjChr1	feature	long_terminal_repeat	81662798	81663214	.	.	.	ID=LTR LEFT 33-0;Parent=TE_BASE 33;name=ltr left;color=#f032e6
LjChr1	feature	target_site_duplication	81662793	81662797	.	.	.	ID=TSR LEFT 33;Parent=TE_BASE 33;name=tsr left;color=#333333
LjChr1	feature	target_site_duplication	81687466	81687470	.	.	.	ID=TSR RIGHT 33;Parent=TE_BASE 33;name=tsr right;color=#333333
LjChr1	feature	nested_repeat	81539127	81544143	.	.	.	ID=TE_BASE 34;name=TE_BASE 34;annot=Class_I::LTR::Ty3/gypsy::non-chromovirus::OTA::Ogre/Tat::Retand;color=#a9a9a9
LjChr1	feature	repeat_fragment	81539127	81544143	.	.	.	ID=TE 34-0;Parent=TE_BASE 34;name=TE 34;color=#a9a9a9
LjChr1	feature	polypeptide_conserved_region	81540687	81541017	.	+	.	ID=DOMAIN 34-0-0;Parent=TE_BASE 34;annot=Class_I::LTR::Ty3/gypsy::non-chromovirus::OTA::Ogre/Tat::Retand AP_tat;name=PROT;color=#ffeda0
LjChr1	feature	polypeptide_conserved_region	81541473	81542136	.	+	.	ID=DOMAIN 34-1-0;Parent=TE_BASE 34;annot=Class_I::LTR::Ty3/gypsy::non-chromovirus::OTA::Ogre/Tat::Retand RT_tat;name=RT;color=#feb24c
LjChr1	feature	polypeptide_conserved_region	81542286	81542646	.	+	.	ID=DOMAIN 34-2-0;Parent=TE_BASE 34;annot=Class_I::LTR::Ty3/gypsy::non-chromovirus::OTA::Ogre/Tat::Retand RNaseH_tat;name=RH;color=#fc4e2a
LjChr1	feature	polypeptide_conserved_region	81542685	81543048	.	+	.	ID=DOMAIN 34-3-0;Parent=TE_BASE 34;annot=Class_I::LTR::Ty3/gypsy::non-chromovirus::OTA::Ogre/Tat::Retand;name=aRH;color=#fc4e2a
LjChr1	feature	RR_tract	81543169	81543183	.	.	.	ID=PPT 34;Parent=TE_BASE 34;name=ppt;color=#41ab5d
LjChr1	feature	long_terminal_repeat	81543212	81544143	.	.	.	ID=LTR RIGHT 34-0;Parent=TE_BASE 34;name=ltr right;color=#f032e6
LjChr1	feature	long_terminal_repeat	81539127	81540047	.	.	.	ID=LTR LEFT 34-0;Parent=TE_BASE 34;name=ltr left;color=#f032e6
LjChr1	feature	nested_repeat	80850347	80859151	.	.	.	ID=TE_BASE 38;name=TE_BASE 38;annot=Class_I::LTR::Ty1/copia::Ivana;color=#a9a9a9
LjChr1	feature	repeat_fragment	80850347	80859151	.	.	.	ID=TE 38-0;Parent=TE_BASE 38;name=TE 38;color=#a9a9a9
LjChr1	feature	polypeptide_conserved_region	80858155	80858398	.	-	.	ID=DOMAIN 38-0-0;Parent=TE_BASE 38;annot=Class_I::LTR::Ty1/copia::Ivana RT_oryco;name=RT;color=#feb24c
LjChr1	feature	primer_binding_site	80850657	80850678	.	.	.	ID=PBS 38;Parent=TE_BASE 38;name=ppt;color=#41ab5d
LjChr1	feature	RR_tract	80858895	80858909	.	.	.	ID=PPT 38;Parent=TE_BASE 38;name=pbs;color=#c7e9c0
LjChr1	feature	long_terminal_repeat	80858914	80859151	.	.	.	ID=LTR LEFT 38-0;Parent=TE_BASE 38;name=ltr left;color=#f032e6
LjChr1	feature	long_terminal_repeat	80850347	80850588	.	.	.	ID=LTR RIGHT 38-0;Parent=TE_BASE 38;name=ltr right;color=#f032e6
LjChr1	feature	target_site_duplication	80850343	80850346	.	.	.	ID=TSR RIGHT 38;Parent=TE_BASE 38;name=tsr right;color=#333333
LjChr1	feature	target_site_duplication	80859152	80859155	.	.	.	ID=TSR LEFT 38;Parent=TE_BASE 38;name=tsr left;color=#333333
LjChr1	feature	nested_repeat	80786978	80826201	.	.	.	ID=TE_BASE 39;name=TE_BASE 39;annot=Class_I::LTR::Ty3/gypsy::non-chromovirus::OTA::Ogre/Tat::Retand;color=#a9a9a9
LjChr1	feature	repeat_fragment	80786978	80826201	.	.	.	ID=TE 39-0;Parent=TE_BASE 39;name=TE 39;color=#a9a9a9
LjChr1	feature	polypeptide_conserved_region	80787672	80787972	.	+	.	ID=DOMAIN 39-0-0;Parent=TE_BASE 39;annot=Class_I::LTR::Ty3/gypsy::non-chromovirus::OTA::Ogre/Tat::Retand GAG_tat;name=GAG;color=#225ea8
LjChr1	feature	polypeptide_conserved_region	80788917	80789241	.	+	.	ID=DOMAIN 39-1-0;Parent=TE_BASE 39;annot=Class_I::LTR::Ty3/gypsy::non-chromovirus::OTA::Ogre/Tat::Retand AP_tat;name=PROT;color=#ffeda0
LjChr1	feature	polypeptide_conserved_region	80789670	80790000	.	+	.	ID=DOMAIN 39-2-0;Parent=TE_BASE 39;annot=Class_I::LTR::Ty3/gypsy::non-chromovirus::OTA::Ogre/Tat::Retand RT_tat;name=RT;color=#feb24c
LjChr1	feature	primer_binding_site	80787091	80787105	.	.	.	ID=PBS 39;Parent=TE_BASE 39;name=pbs;color=#c7e9c0
LjChr1	feature	RR_tract	80826025	80826039	.	.	.	ID=PPT 39;Parent=TE_BASE 39;name=ppt;color=#41ab5d
LjChr1	feature	long_terminal_repeat	80826094	80826201	.	.	.	ID=LTR RIGHT 39-0;Parent=TE_BASE 39;name=ltr right;color=#f032e6
LjChr1	feature	long_terminal_repeat	80786978	80787084	.	.	.	ID=LTR LEFT 39-0;Parent=TE_BASE 39;name=ltr left;color=#f032e6
LjChr1	feature	nested_repeat	80638026	80647588	.	.	.	ID=TE_BASE 41;name=TE_BASE 41;annot=Class_I::LTR::Ty3/gypsy::non-chromovirus::OTA::Ogre/Tat::Retand;color=#a9a9a9
LjChr1	feature	repeat_fragment	80638026	80647588	.	.	.	ID=TE 41-0;Parent=TE_BASE 41;name=TE 41;color=#a9a9a9
LjChr1	feature	polypeptide_conserved_region	80641707	80642739	.	-	.	ID=DOMAIN 41-0-0;Parent=TE_BASE 41;annot=Class_I::LTR::Ty3/gypsy::non-chromovirus::OTA::Ogre/Tat::Retand INT_tat;name=INT;color=#b10026
LjChr1	feature	polypeptide_conserved_region	80643054	80643417	.	-	.	ID=DOMAIN 41-1-0;Parent=TE_BASE 41;annot=Class_I::LTR::Ty3/gypsy::non-chromovirus::OTA::Ogre/Tat::Retand;name=aRH;color=#fc4e2a
LjChr1	feature	polypeptide_conserved_region	80643453	80643810	.	-	.	ID=DOMAIN 41-2-0;Parent=TE_BASE 41;annot=Class_I::LTR::Ty3/gypsy::non-chromovirus::OTA::Ogre/Tat::Retand RNaseH_tat;name=RH;color=#fc4e2a
LjChr1	feature	polypeptide_conserved_region	80643951	80644623	.	-	.	ID=DOMAIN 41-3-0;Parent=TE_BASE 41;annot=Class_I::LTR::Ty3/gypsy::non-chromovirus::OTA::Ogre/Tat::Retand RT_tat;name=RT;color=#feb24c
LjChr1	feature	polypeptide_conserved_region	80645058	80645382	.	-	.	ID=DOMAIN 41-4-0;Parent=TE_BASE 41;annot=Class_I::LTR::Ty3/gypsy::non-chromovirus::OTA::Ogre/Tat::Retand AP_tat;name=PROT;color=#ffeda0
LjChr1	feature	polypeptide_conserved_region	80646327	80646627	.	-	.	ID=DOMAIN 41-5-0;Parent=TE_BASE 41;annot=Class_I::LTR::Ty3/gypsy::non-chromovirus::OTA::Ogre/Tat::Retand GAG_tat;name=GAG;color=#225ea8
LjChr1	feature	long_terminal_repeat	80647211	80647588	.	.	.	ID=LTR LEFT 41-0;Parent=TE_BASE 41;name=ltr left;color=#f032e6
LjChr1	feature	long_terminal_repeat	80638026	80638404	.	.	.	ID=LTR RIGHT 41-0;Parent=TE_BASE 41;name=ltr right;color=#f032e6
LjChr1	feature	target_site_duplication	80638021	80638025	.	.	.	ID=TSR RIGHT 41;Parent=TE_BASE 41;name=tsr right;color=#333333
LjChr1	feature	target_site_duplication	80647589	80647593	.	.	.	ID=TSR LEFT 41;Parent=TE_BASE 41;name=tsr left;color=#333333
LjChr1	feature	nested_repeat	80540557	80550197	.	.	.	ID=TE_BASE 42;name=TE_BASE 42;annot=Class_I::LTR::Ty3/gypsy::chromovirus::Tekay;color=#a9a9a9
LjChr1	feature	repeat_fragment	80540557	80550197	.	.	.	ID=TE 42-0;Parent=TE_BASE 42;name=TE 42;color=#a9a9a9
LjChr1	feature	polypeptide_conserved_region	80545018	80545159	.	-	.	ID=DOMAIN 42-0-0;Parent=TE_BASE 42;annot=Class_I::LTR::Ty3/gypsy::chromovirus::Tekay CHR_tekay_Cure;name=CHD;color=#6a51a3
LjChr1	feature	polypeptide_conserved_region	80545222	80546257	.	-	.	ID=DOMAIN 42-1-0;Parent=TE_BASE 42;annot=Class_I::LTR::Ty3/gypsy::chromovirus::Tekay INT_del;name=INT;color=#b10026
LjChr1	feature	polypeptide_conserved_region	80546566	80546917	.	-	.	ID=DOMAIN 42-2-0;Parent=TE_BASE 42;annot=Class_I::LTR::Ty3/gypsy::chromovirus::Tekay RNaseH_del;name=RH;color=#fc4e2a
LjChr1	feature	polypeptide_conserved_region	80547052	80547721	.	-	.	ID=DOMAIN 42-3-0;Parent=TE_BASE 42;annot=Class_I::LTR::Ty3/gypsy::chromovirus::Tekay RT_del;name=RT;color=#feb24c
LjChr1	feature	polypeptide_conserved_region	80548048	80548306	.	-	.	ID=DOMAIN 42-4-0;Parent=TE_BASE 42;annot=Class_I::LTR::Ty3/gypsy::chromovirus::Tekay AP_del;name=PROT;color=#ffeda0
LjChr1	feature	polypeptide_conserved_region	80548465	80549245	.	-	.	ID=DOMAIN 42-5-0;Parent=TE_BASE 42;annot=Class_I::LTR::Ty3/gypsy::chromovirus::Tekay GAG_del;name=GAG;color=#225ea8
LjChr1	feature	long_terminal_repeat	80549796	80550197	.	.	.	ID=LTR LEFT 42-0;Parent=TE_BASE 42;name=ltr left;color=#f032e6
LjChr1	feature	long_terminal_repeat	80540557	80540958	.	.	.	ID=LTR RIGHT 42-0;Parent=TE_BASE 42;name=ltr right;color=#f032e6
LjChr1	feature	nested_repeat	80467196	80472602	.	.	.	ID=TE_BASE 43;name=TE_BASE 43;annot=Class_I::LTR::Ty3/gypsy::chromovirus::Reina;color=#a9a9a9
LjChr1	feature	repeat_fragment	80467196	80472602	.	.	.	ID=TE 43-0;Parent=TE_BASE 43;name=TE 43;color=#a9a9a9
LjChr1	feature	polypeptide_conserved_region	80467600	80467774	.	-	.	ID=DOMAIN 43-0-0;Parent=TE_BASE 43;annot=Class_I::LTR::Ty3/gypsy::chromovirus::Reina CHR_Populus;name=CHD;color=#6a51a3
LjChr1	feature	polypeptide_conserved_region	80467831	80468863	.	-	.	ID=DOMAIN 43-1-0;Parent=TE_BASE 43;annot=Class_I::LTR::Ty3/gypsy::chromovirus::Reina INT_reina;name=INT;color=#b10026
LjChr1	feature	polypeptide_conserved_region	80469097	80469448	.	-	.	ID=DOMAIN 43-2-0;Parent=TE_BASE 43;annot=Class_I::LTR::Ty3/gypsy::chromovirus::Reina RNaseH_reina;name=RH;color=#fc4e2a
LjChr1	feature	polypeptide_conserved_region	80469580	80470255	.	-	.	ID=DOMAIN 43-3-0;Parent=TE_BASE 43;annot=Class_I::LTR::Ty3/gypsy::chromovirus::Reina RT_reina;name=RT;color=#feb24c
LjChr1	feature	long_terminal_repeat	80472206	80472602	.	.	.	ID=LTR LEFT 43-0;Parent=TE_BASE 43;name=ltr left;color=#f032e6
LjChr1	feature	long_terminal_repeat	80467196	80467592	.	.	.	ID=LTR RIGHT 43-0;Parent=TE_BASE 43;name=ltr right;color=#f032e6
LjChr1	feature	target_site_duplication	80467191	80467195	.	.	.	ID=TSR RIGHT 43;Parent=TE_BASE 43;name=tsr right;color=#333333
LjChr1	feature	target_site_duplication	80472603	80472607	.	.	.	ID=TSR LEFT 43;Parent=TE_BASE 43;name=tsr left;color=#333333
LjChr1	feature	nested_repeat	80419494	80433672	.	.	.	ID=TE_BASE 45;name=TE_BASE 45;annot=Class_I::LTR::Ty3/gypsy::non-chromovirus::OTA::Ogre/Tat::Retand;color=#a9a9a9
LjChr1	feature	repeat_fragment	80419494	80433672	.	.	.	ID=TE 45-0;Parent=TE_BASE 45;name=TE 45;color=#a9a9a9
LjChr1	feature	polypeptide_conserved_region	80425574	80426612	.	-	.	ID=DOMAIN 45-0-0;Parent=TE_BASE 45;annot=Class_I::LTR::Ty3/gypsy::non-chromovirus::OTA::Ogre/Tat::Retand INT_tat;name=INT;color=#b10026
LjChr1	feature	polypeptide_conserved_region	80426927	80427290	.	-	.	ID=DOMAIN 45-1-0;Parent=TE_BASE 45;annot=Class_I::LTR::Ty3/gypsy::non-chromovirus::OTA::Ogre/Tat::Ogre;name=aRH;color=#fc4e2a
LjChr1	feature	polypeptide_conserved_region	80427335	80427677	.	-	.	ID=DOMAIN 45-2-0;Parent=TE_BASE 45;annot=Class_I::LTR::Ty3/gypsy::non-chromovirus::OTA::Ogre/Tat::Retand RNaseH_tat;name=RH;color=#fc4e2a
LjChr1	feature	polypeptide_conserved_region	80427845	80428511	.	-	.	ID=DOMAIN 45-3-0;Parent=TE_BASE 45;annot=Class_I::LTR::Ty3/gypsy::non-chromovirus::OTA::Ogre/Tat::Retand RT_tat;name=RT;color=#feb24c
LjChr1	feature	polypeptide_conserved_region	80429383	80429689	.	-	.	ID=DOMAIN 45-4-0;Parent=TE_BASE 45;annot=Class_I::LTR::Ty3/gypsy::non-chromovirus::OTA::Ogre/Tat::Retand AP_tat;name=PROT;color=#ffeda0
LjChr1	feature	long_terminal_repeat	80432859	80433672	.	.	.	ID=LTR LEFT 45-0;Parent=TE_BASE 45;name=ltr left;color=#f032e6
LjChr1	feature	long_terminal_repeat	80419494	80420307	.	.	.	ID=LTR RIGHT 45-0;Parent=TE_BASE 45;name=ltr right;color=#f032e6
LjChr1	feature	target_site_duplication	80419489	80419493	.	.	.	ID=TSR RIGHT 45;Parent=TE_BASE 45;name=tsr right;color=#333333
LjChr1	feature	target_site_duplication	80433673	80433677	.	.	.	ID=TSR LEFT 45;Parent=TE_BASE 45;name=tsr left;color=#333333
LjChr1	feature	nested_repeat	80416787	80419190	.	.	.	ID=TE_BASE 46;name=TE_BASE 46;annot=Class_I::LTR::Ty1/copia::Ivana;color=#a9a9a9
LjChr1	feature	repeat_fragment	80416787	80419190	.	.	.	ID=TE 46-0;Parent=TE_BASE 46;name=TE 46;color=#a9a9a9
LjChr1	feature	polypeptide_conserved_region	80417319	80417913	.	+	.	ID=DOMAIN 46-0-0;Parent=TE_BASE 46;annot=Class_I::LTR::Ty1/copia::Ivana GAG_oryco;name=GAG;color=#225ea8
LjChr1	feature	polypeptide_conserved_region	80418090	80418336	.	+	.	ID=DOMAIN 46-1-0;Parent=TE_BASE 46;annot=Class_I::LTR::Ty1/copia::Ivana AP_oryco;name=PROT;color=#ffeda0
LjChr1	feature	primer_binding_site	80417070	80417087	.	.	.	ID=PBS 46;Parent=TE_BASE 46;name=pbs;color=#c7e9c0
LjChr1	feature	RR_tract	80418817	80418831	.	.	.	ID=PPT 46;Parent=TE_BASE 46;name=ppt;color=#41ab5d
LjChr1	feature	long_terminal_repeat	80418913	80419190	.	.	.	ID=LTR RIGHT 46-0;Parent=TE_BASE 46;name=ltr right;color=#f032e6
LjChr1	feature	long_terminal_repeat	80416787	80417064	.	.	.	ID=LTR LEFT 46-0;Parent=TE_BASE 46;name=ltr left;color=#f032e6
LjChr1	feature	target_site_duplication	80416782	80416786	.	.	.	ID=TSR LEFT 46;Parent=TE_BASE 46;name=tsr left;color=#333333
LjChr1	feature	target_site_duplication	80419191	80419195	.	.	.	ID=TSR RIGHT 46;Parent=TE_BASE 46;name=tsr right;color=#333333
LjChr1	feature	nested_repeat	80204921	80214477	.	.	.	ID=TE_BASE 48;name=TE_BASE 48;annot=Class_I::LTR::Ty3/gypsy::non-chromovirus::OTA::Ogre/Tat::Retand;color=#a9a9a9
LjChr1	feature	repeat_fragment	80204921	80214477	.	.	.	ID=TE 48-0;Parent=TE_BASE 48;name=TE 48;color=#a9a9a9
LjChr1	feature	polypeptide_conserved_region	80205882	80206182	.	+	.	ID=DOMAIN 48-0-0;Parent=TE_BASE 48;annot=Class_I::LTR::Ty3/gypsy::non-chromovirus::OTA::Ogre/Tat::Retand GAG_tat;name=GAG;color=#225ea8
LjChr1	feature	polypeptide_conserved_region	80207127	80207451	.	+	.	ID=DOMAIN 48-1-0;Parent=TE_BASE 48;annot=Class_I::LTR::Ty3/gypsy::non-chromovirus::OTA::Ogre/Tat::Retand AP_tat;name=PROT;color=#ffeda0
LjChr1	feature	polypeptide_conserved_region	80207877	80208555	.	+	.	ID=DOMAIN 48-2-0;Parent=TE_BASE 48;annot=Class_I::LTR::Ty3/gypsy::non-chromovirus::OTA::Ogre/Tat::Retand RT_tat;name=RT;color=#feb24c
LjChr1	feature	polypeptide_conserved_region	80208693	80209050	.	+	.	ID=DOMAIN 48-3-0;Parent=TE_BASE 48;annot=Class_I::LTR::Ty3/gypsy::non-chromovirus::OTA::Ogre/Tat::Retand RNaseH_tat;name=RH;color=#fc4e2a
LjChr1	feature	polypeptide_conserved_region	80209089	80209452	.	+	.	ID=DOMAIN 48-4-0;Parent=TE_BASE 48;annot=Class_I::LTR::Ty3/gypsy::non-chromovirus::OTA::Ogre/Tat::Retand;name=aRH;color=#fc4e2a
LjChr1	feature	polypeptide_conserved_region	80209767	80210799	.	+	.	ID=DOMAIN 48-5-0;Parent=TE_BASE 48;annot=Class_I::LTR::Ty3/gypsy::non-chromovirus::OTA::Ogre/Tat::Retand INT_tat;name=INT;color=#b10026
LjChr1	feature	RR_tract	80214045	80214059	.	.	.	ID=PPT 48;Parent=TE_BASE 48;name=ppt;color=#41ab5d
LjChr1	feature	long_terminal_repeat	80214101	80214477	.	.	.	ID=LTR RIGHT 48-0;Parent=TE_BASE 48;name=ltr right;color=#f032e6
LjChr1	feature	long_terminal_repeat	80204921	80205297	.	.	.	ID=LTR LEFT 48-0;Parent=TE_BASE 48;name=ltr left;color=#f032e6
LjChr1	feature	target_site_duplication	80204916	80204920	.	.	.	ID=TSR LEFT 48;Parent=TE_BASE 48;name=tsr left;color=#333333
LjChr1	feature	target_site_duplication	80214478	80214482	.	.	.	ID=TSR RIGHT 48;Parent=TE_BASE 48;name=tsr right;color=#333333
LjChr1	feature	nested_repeat	79895861	79906321	.	.	.	ID=TE_BASE 51;name=TE_BASE 51;annot=Class_I::LTR::Ty3/gypsy::non-chromovirus::OTA::Ogre/Tat::Retand;color=#a9a9a9
LjChr1	feature	repeat_fragment	79895861	79906321	.	.	.	ID=TE 51-0;Parent=TE_BASE 51;name=TE 51;color=#a9a9a9
LjChr1	feature	polypeptide_conserved_region	79898388	79898718	.	+	.	ID=DOMAIN 51-0-0;Parent=TE_BASE 51;annot=Class_I::LTR::Ty3/gypsy::non-chromovirus::OTA::Ogre/Tat::Retand AP_tat;name=PROT;color=#ffeda0
LjChr1	feature	polypeptide_conserved_region	79899174	79899837	.	+	.	ID=DOMAIN 51-1-0;Parent=TE_BASE 51;annot=Class_I::LTR::Ty3/gypsy::non-chromovirus::OTA::Ogre/Tat::Retand RT_tat;name=RT;color=#feb24c
LjChr1	feature	polypeptide_conserved_region	79899987	79900347	.	+	.	ID=DOMAIN 51-2-0;Parent=TE_BASE 51;annot=Class_I::LTR::Ty3/gypsy::non-chromovirus::OTA::Ogre/Tat::Retand RNaseH_tat;name=RH;color=#fc4e2a
LjChr1	feature	polypeptide_conserved_region	79900386	79900749	.	+	.	ID=DOMAIN 51-3-0;Parent=TE_BASE 51;annot=Class_I::LTR::Ty3/gypsy::non-chromovirus::OTA::Ogre/Tat::Retand;name=aRH;color=#fc4e2a
LjChr1	feature	polypeptide_conserved_region	79901450	79902107	.	+	.	ID=DOMAIN 51-4-0;Parent=TE_BASE 51;annot=Class_I::LTR::Ty3/gypsy::non-chromovirus::OTA::Ogre/Tat::Retand INT_tat;name=INT;color=#b10026
LjChr1	feature	primer_binding_site	79896355	79896372	.	.	.	ID=PBS 51;Parent=TE_BASE 51;name=pbs;color=#c7e9c0
LjChr1	feature	RR_tract	79905817	79905831	.	.	.	ID=PPT 51;Parent=TE_BASE 51;name=ppt;color=#41ab5d
LjChr1	feature	long_terminal_repeat	79905831	79906321	.	.	.	ID=LTR RIGHT 51-0;Parent=TE_BASE 51;name=ltr right;color=#f032e6
LjChr1	feature	long_terminal_repeat	79895861	79896350	.	.	.	ID=LTR LEFT 51-0;Parent=TE_BASE 51;name=ltr left;color=#f032e6
LjChr1	feature	nested_repeat	79326445	79335660	.	.	.	ID=TE_BASE 54;name=TE_BASE 54;annot=Class_I::LTR::Ty3/gypsy::non-chromovirus::OTA::Ogre/Tat::Retand;color=#a9a9a9
LjChr1	feature	repeat_fragment	79326445	79335660	.	.	.	ID=TE 54-0;Parent=TE_BASE 54;name=TE 54;color=#a9a9a9
LjChr1	feature	polypeptide_conserved_region	79327567	79327885	.	+	.	ID=DOMAIN 54-0-0;Parent=TE_BASE 54;annot=Class_I::LTR::Ty3/gypsy::non-chromovirus::OTA::Ogre/Tat::Retand AP_tat;name=PROT;color=#ffeda0
LjChr1	feature	polypeptide_conserved_region	79328317	79328995	.	+	.	ID=DOMAIN 54-1-0;Parent=TE_BASE 54;annot=Class_I::LTR::Ty3/gypsy::non-chromovirus::OTA::Ogre/Tat::Retand RT_tat;name=RT;color=#feb24c
LjChr1	feature	polypeptide_conserved_region	79329133	79329490	.	+	.	ID=DOMAIN 54-2-0;Parent=TE_BASE 54;annot=Class_I::LTR::Ty3/gypsy::non-chromovirus::OTA::Ogre/Tat::Retand RNaseH_tat;name=RH;color=#fc4e2a
LjChr1	feature	polypeptide_conserved_region	79329529	79329892	.	+	.	ID=DOMAIN 54-3-0;Parent=TE_BASE 54;annot=Class_I::LTR::Ty3/gypsy::non-chromovirus::OTA::Ogre/Tat::Retand;name=aRH;color=#fc4e2a
LjChr1	feature	polypeptide_conserved_region	79330189	79331218	.	+	.	ID=DOMAIN 54-4-0;Parent=TE_BASE 54;annot=Class_I::LTR::Ty3/gypsy::non-chromovirus::OTA::Ogre/Tat::Retand INT_tat;name=INT;color=#b10026
LjChr1	feature	RR_tract	79335403	79335417	.	.	.	ID=PPT 54;Parent=TE_BASE 54;name=ppt;color=#41ab5d
LjChr1	feature	long_terminal_repeat	79335461	79335660	.	.	.	ID=LTR RIGHT 54-0;Parent=TE_BASE 54;name=ltr right;color=#f032e6
LjChr1	feature	long_terminal_repeat	79326445	79326644	.	.	.	ID=LTR LEFT 54-0;Parent=TE_BASE 54;name=ltr left;color=#f032e6
LjChr1	feature	nested_repeat	79295667	79302101	.	.	.	ID=TE_BASE 55;name=TE_BASE 55;annot=Class_I::LTR::Ty3/gypsy::chromovirus::Reina;color=#a9a9a9
LjChr1	feature	repeat_fragment	79295667	79302101	.	.	.	ID=TE 55-0;Parent=TE_BASE 55;name=TE 55;color=#a9a9a9
LjChr1	feature	polypeptide_conserved_region	79296448	79297129	.	+	.	ID=DOMAIN 55-0-0;Parent=TE_BASE 55;annot=Class_I::LTR::Ty3/gypsy::chromovirus::Reina GAG_reina;name=GAG;color=#225ea8
LjChr1	feature	polypeptide_conserved_region	79298032	79298614	.	+	.	ID=DOMAIN 55-1-0;Parent=TE_BASE 55;annot=Class_I::LTR::Ty3/gypsy::chromovirus::Reina RT_reina;name=RT;color=#feb24c
LjChr1	feature	polypeptide_conserved_region	79299883	79300234	.	+	.	ID=DOMAIN 55-2-0;Parent=TE_BASE 55;annot=Class_I::LTR::Ty3/gypsy::chromovirus::Reina RNaseH_reina;name=RH;color=#fc4e2a
LjChr1	feature	polypeptide_conserved_region	79300456	79301485	.	+	.	ID=DOMAIN 55-3-0;Parent=TE_BASE 55;annot=Class_I::LTR::Ty3/gypsy::chromovirus::Reina INT_reina;name=INT;color=#b10026
LjChr1	feature	polypeptide_conserved_region	79301542	79301716	.	+	.	ID=DOMAIN 55-4-0;Parent=TE_BASE 55;annot=Class_I::LTR::Ty3/gypsy::chromovirus::Reina CHR_reina_LORE2B7b;name=CHD;color=#6a51a3
LjChr1	feature	primer_binding_site	79296115	79296132	.	.	.	ID=PBS 55;Parent=TE_BASE 55;name=pbs;color=#c7e9c0
LjChr1	feature	long_terminal_repeat	79301717	79302101	.	.	.	ID=LTR RIGHT 55-0;Parent=TE_BASE 55;name=ltr right;color=#f032e6
LjChr1	feature	long_terminal_repeat	79295667	79296051	.	.	.	ID=LTR LEFT 55-0;Parent=TE_BASE 55;name=ltr left;color=#f032e6
LjChr1	feature	target_site_duplication	79295662	79295666	.	.	.	ID=TSR LEFT 55;Parent=TE_BASE 55;name=tsr left;color=#333333
LjChr1	feature	target_site_duplication	79302102	79302106	.	.	.	ID=TSR RIGHT 55;Parent=TE_BASE 55;name=tsr right;color=#333333
LjChr1	feature	nested_repeat	79274052	79279040	.	.	.	ID=TE_BASE 56;name=TE_BASE 56;annot=Class_I::LTR::Ty3/gypsy::chromovirus::Reina;color=#a9a9a9
LjChr1	feature	repeat_fragment	79274052	79279040	.	.	.	ID=TE 56-0;Parent=TE_BASE 56;name=TE 56;color=#a9a9a9
LjChr1	feature	polypeptide_conserved_region	79274345	79274486	.	-	.	ID=DOMAIN 56-0-0;Parent=TE_BASE 56;annot=Class_I::LTR::Ty3/gypsy::chromovirus::chromo-unclass CHR_reina_LORE2B7a;name=CHD;color=#6a51a3
LjChr1	feature	polypeptide_conserved_region	79274558	79275557	.	-	.	ID=DOMAIN 56-1-0;Parent=TE_BASE 56;annot=Class_I::LTR::Ty3/gypsy::chromovirus::Reina INT_reina;name=INT;color=#b10026
LjChr1	feature	polypeptide_conserved_region	79275808	79276159	.	-	.	ID=DOMAIN 56-2-0;Parent=TE_BASE 56;annot=Class_I::LTR::Ty3/gypsy::chromovirus::Reina RNaseH_reina;name=RH;color=#fc4e2a
LjChr1	feature	polypeptide_conserved_region	79276632	79276965	.	-	.	ID=DOMAIN 56-3-0;Parent=TE_BASE 56;annot=Class_I::LTR::Ty3/gypsy::chromovirus::Reina RT_reina;name=RT;color=#feb24c
LjChr1	feature	polypeptide_conserved_region	79277826	79278495	.	-	.	ID=DOMAIN 56-4-0;Parent=TE_BASE 56;annot=Class_I::LTR::Ty3/gypsy::chromovirus::Reina GAG_reina;name=GAG;color=#225ea8
LjChr1	feature	long_terminal_repeat	79278797	79279040	.	.	.	ID=LTR LEFT 56-0;Parent=TE_BASE 56;name=ltr left;color=#f032e6
LjChr1	feature	long_terminal_repeat	79274052	79274295	.	.	.	ID=LTR RIGHT 56-0;Parent=TE_BASE 56;name=ltr right;color=#f032e6
LjChr1	feature	target_site_duplication	79274047	79274051	.	.	.	ID=TSR RIGHT 56;Parent=TE_BASE 56;name=tsr right;color=#333333
LjChr1	feature	target_site_duplication	79279041	79279045	.	.	.	ID=TSR LEFT 56;Parent=TE_BASE 56;name=tsr left;color=#333333
LjChr1	feature	nested_repeat	77832712	77836969	.	.	.	ID=TE_BASE 59;name=TE_BASE 59;annot=Class_I::LTR::Ty3/gypsy::non-chromovirus::OTA::Ogre/Tat::Retand;color=#a9a9a9
LjChr1	feature	repeat_fragment	77832712	77836969	.	.	.	ID=TE 59-0;Parent=TE_BASE 59;name=TE 59;color=#a9a9a9
LjChr1	feature	polypeptide_conserved_region	77835534	77836068	.	-	.	ID=DOMAIN 59-0-0;Parent=TE_BASE 59;annot=Class_I::LTR::Ty3/gypsy::non-chromovirus::OTA::Ogre/Tat::Retand GAG_tat;name=GAG;color=#225ea8
LjChr1	feature	primer_binding_site	77833057	77833074	.	.	.	ID=PBS 59;Parent=TE_BASE 59;name=ppt;color=#41ab5d
LjChr1	feature	RR_tract	77836611	77836625	.	.	.	ID=PPT 59;Parent=TE_BASE 59;name=pbs;color=#c7e9c0
LjChr1	feature	long_terminal_repeat	77836652	77836969	.	.	.	ID=LTR LEFT 59-0;Parent=TE_BASE 59;name=ltr left;color=#f032e6
LjChr1	feature	long_terminal_repeat	77832712	77833029	.	.	.	ID=LTR RIGHT 59-0;Parent=TE_BASE 59;name=ltr right;color=#f032e6
LjChr1	feature	target_site_duplication	77832707	77832711	.	.	.	ID=TSR RIGHT 59;Parent=TE_BASE 59;name=tsr right;color=#333333
LjChr1	feature	target_site_duplication	77836970	77836974	.	.	.	ID=TSR LEFT 59;Parent=TE_BASE 59;name=tsr left;color=#333333
LjChr1	feature	nested_repeat	77709338	77716962	.	.	.	ID=TE_BASE 60;name=TE_BASE 60;annot=Class_I::LTR::Ty3/gypsy::chromovirus::Tekay;color=#a9a9a9
LjChr1	feature	repeat_fragment	77709338	77716962	.	.	.	ID=TE 60-0;Parent=TE_BASE 60;name=TE 60;color=#a9a9a9
LjChr1	feature	polypeptide_conserved_region	77711368	77711518	.	-	.	ID=DOMAIN 60-0-0;Parent=TE_BASE 60;annot=Class_I::LTR::Ty3/gypsy::chromovirus::Tekay CHR_tekay_Mtchromovir3;name=CHD;color=#6a51a3
LjChr1	feature	polypeptide_conserved_region	77711552	77712080	.	-	.	ID=DOMAIN 60-1-0;Parent=TE_BASE 60;annot=Class_I::LTR::Ty3/gypsy::chromovirus::Tekay INT_del;name=INT;color=#b10026
LjChr1	feature	primer_binding_site	77711348	77711369	.	.	.	ID=PBS 60;Parent=TE_BASE 60;name=ppt;color=#41ab5d
LjChr1	feature	long_terminal_repeat	77714993	77716962	.	.	.	ID=LTR LEFT 60-0;Parent=TE_BASE 60;name=ltr left;color=#f032e6
LjChr1	feature	long_terminal_repeat	77709338	77711307	.	.	.	ID=LTR RIGHT 60-0;Parent=TE_BASE 60;name=ltr right;color=#f032e6
LjChr1	feature	nested_repeat	77432275	77442097	.	.	.	ID=TE_BASE 61;name=TE_BASE 61;annot=Class_I::LTR::Ty3/gypsy::non-chromovirus::OTA::Ogre/Tat::Retand;color=#a9a9a9
LjChr1	feature	repeat_fragment	77432275	77442097	.	.	.	ID=TE 61-0;Parent=TE_BASE 61;name=TE 61;color=#a9a9a9
LjChr1	feature	polypeptide_conserved_region	77434146	77434470	.	+	.	ID=DOMAIN 61-0-0;Parent=TE_BASE 61;annot=Class_I::LTR::Ty3/gypsy::non-chromovirus::OTA::Ogre/Tat::Retand AP_tat;name=PROT;color=#ffeda0
LjChr1	feature	polypeptide_conserved_region	77434911	77435577	.	+	.	ID=DOMAIN 61-1-0;Parent=TE_BASE 61;annot=Class_I::LTR::Ty3/gypsy::non-chromovirus::OTA::Ogre/Tat::Retand RT_tat;name=RT;color=#feb24c
LjChr1	feature	polypeptide_conserved_region	77435727	77436084	.	+	.	ID=DOMAIN 61-2-0;Parent=TE_BASE 61;annot=Class_I::LTR::Ty3/gypsy::non-chromovirus::OTA::Ogre/Tat::Retand RNaseH_tat;name=RH;color=#fc4e2a
LjChr1	feature	polypeptide_conserved_region	77436123	77436486	.	+	.	ID=DOMAIN 61-3-0;Parent=TE_BASE 61;annot=Class_I::LTR::Ty3/gypsy::non-chromovirus::OTA::Ogre/Tat::Retand;name=aRH;color=#fc4e2a
LjChr1	feature	polypeptide_conserved_region	77436789	77437821	.	+	.	ID=DOMAIN 61-4-0;Parent=TE_BASE 61;annot=Class_I::LTR::Ty3/gypsy::non-chromovirus::OTA::Ogre/Tat::Retand INT_tat;name=INT;color=#b10026
LjChr1	feature	primer_binding_site	77432556	77432573	.	.	.	ID=PBS 61;Parent=TE_BASE 61;name=pbs;color=#c7e9c0
LjChr1	feature	long_terminal_repeat	77441820	77442097	.	.	.	ID=LTR RIGHT 61-0;Parent=TE_BASE 61;name=ltr right;color=#f032e6
LjChr1	feature	long_terminal_repeat	77432275	77432552	.	.	.	ID=LTR LEFT 61-0;Parent=TE_BASE 61;name=ltr left;color=#f032e6
LjChr1	feature	target_site_duplication	77432270	77432274	.	.	.	ID=TSR LEFT 61;Parent=TE_BASE 61;name=tsr left;color=#333333
LjChr1	feature	target_site_duplication	77442098	77442102	.	.	.	ID=TSR RIGHT 61;Parent=TE_BASE 61;name=tsr right;color=#333333
LjChr1	feature	nested_repeat	77187856	77238294	.	.	.	ID=TE_BASE 65;name=TE_BASE 65;annot=Class_I::LTR::Ty3/gypsy::non-chromovirus::OTA::Ogre/Tat::Retand;color=#a9a9a9
LjChr1	feature	repeat_fragment	77187856	77238294	.	.	.	ID=TE 65-0;Parent=TE_BASE 65;name=TE 65;color=#a9a9a9
LjChr1	feature	polypeptide_conserved_region	77190894	77191248	.	-	.	ID=DOMAIN 65-0-0;Parent=TE_BASE 65;annot=Class_I::LTR::Ty3/gypsy::non-chromovirus::OTA::Ogre/Tat::Retand GAG_tat;name=GAG;color=#225ea8
LjChr1	feature	primer_binding_site	77188444	77188463	.	.	.	ID=PBS 65;Parent=TE_BASE 65;name=ppt;color=#41ab5d
LjChr1	feature	RR_tract	77237732	77237746	.	.	.	ID=PPT 65;Parent=TE_BASE 65;name=pbs;color=#c7e9c0
LjChr1	feature	long_terminal_repeat	77237746	77238294	.	.	.	ID=LTR LEFT 65-0;Parent=TE_BASE 65;name=ltr left;color=#f032e6
LjChr1	feature	long_terminal_repeat	77187856	77188416	.	.	.	ID=LTR RIGHT 65-0;Parent=TE_BASE 65;name=ltr right;color=#f032e6
LjChr1	feature	nested_repeat	77049830	77098067	.	.	.	ID=TE_BASE 66;name=TE_BASE 66;annot=Class_I::LTR::Ty3/gypsy::chromovirus::chromo-outgroup;color=#a9a9a9
LjChr1	feature	repeat_fragment	77049830	77098067	.	.	.	ID=TE 66-0;Parent=TE_BASE 66;name=TE 66;color=#a9a9a9
LjChr1	feature	polypeptide_conserved_region	77094087	77094453	.	-	.	ID=DOMAIN 66-0-0;Parent=TE_BASE 66;annot=Class_I::LTR::Ty3/gypsy::chromovirus::Tekay RNaseH_caulimovirus;name=RH;color=#fc4e2a
LjChr1	feature	polypeptide_conserved_region	77094555	77094873	.	-	.	ID=DOMAIN 66-1-0;Parent=TE_BASE 66;annot=Class_I::LTR::Ty3/gypsy::chromovirus::chromo-outgroup RT_caulimovirus;name=RT;color=#feb24c
LjChr1	feature	polypeptide_conserved_region	77095360	77095597	.	-	.	ID=DOMAIN 66-2-0;Parent=TE_BASE 66;annot=Class_I::LTR::Ty1/copia::SIRE AP_sire;name=PROT;color=#ffeda0
LjChr1	feature	primer_binding_site	77050126	77050145	.	.	.	ID=PBS 66;Parent=TE_BASE 66;name=ppt;color=#41ab5d
LjChr1	feature	long_terminal_repeat	77097779	77098067	.	.	.	ID=LTR LEFT 66-0;Parent=TE_BASE 66;name=ltr left;color=#f032e6
LjChr1	feature	long_terminal_repeat	77049830	77050120	.	.	.	ID=LTR RIGHT 66-0;Parent=TE_BASE 66;name=ltr right;color=#f032e6
LjChr1	feature	target_site_duplication	77049826	77049829	.	.	.	ID=TSR RIGHT 66;Parent=TE_BASE 66;name=tsr right;color=#333333
LjChr1	feature	target_site_duplication	77098068	77098071	.	.	.	ID=TSR LEFT 66;Parent=TE_BASE 66;name=tsr left;color=#333333
LjChr1	feature	nested_repeat	76995801	77001176	.	.	.	ID=TE_BASE 67;name=TE_BASE 67;annot=Class_I::LTR::Ty3/gypsy::chromovirus::Reina;color=#a9a9a9
LjChr1	feature	repeat_fragment	76995801	77001176	.	.	.	ID=TE 67-0;Parent=TE_BASE 67;name=TE 67;color=#a9a9a9
LjChr1	feature	polypeptide_conserved_region	76996194	76996368	.	-	.	ID=DOMAIN 67-0-0;Parent=TE_BASE 67;annot=Class_I::LTR::Ty3/gypsy::chromovirus::Reina CHR_reina_LORE2B7b;name=CHD;color=#6a51a3
LjChr1	feature	polypeptide_conserved_region	76996422	76997454	.	-	.	ID=DOMAIN 67-1-0;Parent=TE_BASE 67;annot=Class_I::LTR::Ty3/gypsy::chromovirus::Reina INT_reina;name=INT;color=#b10026
LjChr1	feature	polypeptide_conserved_region	76997785	76998031	.	-	.	ID=DOMAIN 67-2-0;Parent=TE_BASE 67;annot=Class_I::LTR::Ty3/gypsy::chromovirus::Reina RNaseH_reina;name=RH;color=#fc4e2a
LjChr1	feature	polypeptide_conserved_region	76998166	76998784	.	-	.	ID=DOMAIN 67-3-0;Parent=TE_BASE 67;annot=Class_I::LTR::Ty3/gypsy::chromovirus::Reina RT_reina;name=RT;color=#feb24c
LjChr1	feature	polypeptide_conserved_region	76999666	77000341	.	-	.	ID=DOMAIN 67-4-0;Parent=TE_BASE 67;annot=Class_I::LTR::Ty3/gypsy::chromovirus::Reina GAG_reina;name=GAG;color=#225ea8
LjChr1	feature	long_terminal_repeat	77000786	77001176	.	.	.	ID=LTR LEFT 67-0;Parent=TE_BASE 67;name=ltr left;color=#f032e6
LjChr1	feature	long_terminal_repeat	76995801	76996192	.	.	.	ID=LTR RIGHT 67-0;Parent=TE_BASE 67;name=ltr right;color=#f032e6
LjChr1	feature	target_site_duplication	76995796	76995800	.	.	.	ID=TSR RIGHT 67;Parent=TE_BASE 67;name=tsr right;color=#333333
LjChr1	feature	target_site_duplication	77001177	77001181	.	.	.	ID=TSR LEFT 67;Parent=TE_BASE 67;name=tsr left;color=#333333
LjChr1	feature	nested_repeat	76989477	76994664	.	.	.	ID=TE_BASE 68;name=TE_BASE 68;annot=Class_I::LTR::Ty1/copia::Ale;color=#a9a9a9
LjChr1	feature	repeat_fragment	76989477	76994664	.	.	.	ID=TE 68-0;Parent=TE_BASE 68;name=TE 68;color=#a9a9a9
LjChr1	feature	polypeptide_conserved_region	76989715	76990114	.	-	.	ID=DOMAIN 68-0-0;Parent=TE_BASE 68;annot=Class_I::LTR::Ty1/copia::Ale RNaseH_retrofit;name=RH;color=#fc4e2a
LjChr1	feature	polypeptide_conserved_region	76990417	76991095	.	-	.	ID=DOMAIN 68-1-0;Parent=TE_BASE 68;annot=Class_I::LTR::Ty1/copia::Ale RT_retrofit;name=RT;color=#feb24c
LjChr1	feature	polypeptide_conserved_region	76991815	76992451	.	-	.	ID=DOMAIN 68-2-0;Parent=TE_BASE 68;annot=Class_I::LTR::Ty1/copia::Ale INT_retrofit;name=INT;color=#b10026
LjChr1	feature	polypeptide_conserved_region	76992697	76992943	.	-	.	ID=DOMAIN 68-3-0;Parent=TE_BASE 68;annot=Class_I::LTR::Ty1/copia::Alesia AP_retrofit;name=PROT;color=#ffeda0
LjChr1	feature	long_terminal_repeat	76994529	76994664	.	.	.	ID=LTR LEFT 68-0;Parent=TE_BASE 68;name=ltr left;color=#f032e6
LjChr1	feature	long_terminal_repeat	76989477	76989612	.	.	.	ID=LTR RIGHT 68-0;Parent=TE_BASE 68;name=ltr right;color=#f032e6
LjChr1	feature	nested_repeat	75814099	75821619	.	.	.	ID=TE_BASE 75;name=TE_BASE 75;annot=Class_I::LTR::Ty3/gypsy::non-chromovirus::OTA::Ogre/Tat::Retand;color=#a9a9a9
LjChr1	feature	repeat_fragment	75814099	75821619	.	.	.	ID=TE 75-0;Parent=TE_BASE 75;name=TE 75;color=#a9a9a9
LjChr1	feature	polypeptide_conserved_region	75819149	75819467	.	-	.	ID=DOMAIN 75-0-0;Parent=TE_BASE 75;annot=Class_I::LTR::Ty3/gypsy::non-chromovirus::OTA::Ogre/Tat::Retand AP_tat;name=PROT;color=#ffeda0
LjChr1	feature	polypeptide_conserved_region	75819902	75820640	.	-	.	ID=DOMAIN 75-1-0;Parent=TE_BASE 75;annot=Class_I::LTR::Ty3/gypsy::non-chromovirus::OTA::Ogre/Tat::Retand GAG_tat;name=GAG;color=#225ea8
LjChr1	feature	primer_binding_site	75814404	75814423	.	.	.	ID=PBS 75;Parent=TE_BASE 75;name=ppt;color=#41ab5d
LjChr1	feature	RR_tract	75821298	75821312	.	.	.	ID=PPT 75;Parent=TE_BASE 75;name=pbs;color=#c7e9c0
LjChr1	feature	long_terminal_repeat	75821340	75821619	.	.	.	ID=LTR LEFT 75-0;Parent=TE_BASE 75;name=ltr left;color=#f032e6
LjChr1	feature	long_terminal_repeat	75814099	75814378	.	.	.	ID=LTR RIGHT 75-0;Parent=TE_BASE 75;name=ltr right;color=#f032e6
LjChr1	feature	target_site_duplication	75814094	75814098	.	.	.	ID=TSR RIGHT 75;Parent=TE_BASE 75;name=tsr right;color=#333333
LjChr1	feature	target_site_duplication	75821620	75821624	.	.	.	ID=TSR LEFT 75;Parent=TE_BASE 75;name=tsr left;color=#333333
LjChr1	feature	nested_repeat	75797014	75807636	.	.	.	ID=TE_BASE 77;name=TE_BASE 77;annot=Class_I::LTR::Ty1/copia::SIRE;color=#a9a9a9
LjChr1	feature	repeat_fragment	75797014	75807636	.	.	.	ID=TE 77-0;Parent=TE_BASE 77;name=TE 77;color=#a9a9a9
LjChr1	feature	polypeptide_conserved_region	75802960	75803359	.	-	.	ID=DOMAIN 77-0-0;Parent=TE_BASE 77;annot=Class_I::LTR::Ty1/copia::SIRE RNaseH_sire;name=RH;color=#fc4e2a
LjChr1	feature	polypeptide_conserved_region	75803647	75804373	.	-	.	ID=DOMAIN 77-1-0;Parent=TE_BASE 77;annot=Class_I::LTR::Ty1/copia::SIRE RT_sire;name=RT;color=#feb24c
LjChr1	feature	polypeptide_conserved_region	75804904	75805561	.	-	.	ID=DOMAIN 77-2-0;Parent=TE_BASE 77;annot=Class_I::LTR::Ty1/copia::SIRE INT_sire;name=INT;color=#b10026
LjChr1	feature	polypeptide_conserved_region	75805714	75805951	.	-	.	ID=DOMAIN 77-3-0;Parent=TE_BASE 77;annot=Class_I::LTR::Ty1/copia::SIRE AP_sire;name=PROT;color=#ffeda0
LjChr1	feature	long_terminal_repeat	75806455	75807636	.	.	.	ID=LTR LEFT 77-0;Parent=TE_BASE 77;name=ltr left;color=#f032e6
LjChr1	feature	long_terminal_repeat	75797014	75798195	.	.	.	ID=LTR RIGHT 77-0;Parent=TE_BASE 77;name=ltr right;color=#f032e6
LjChr1	feature	nested_repeat	75608120	75613090	.	.	.	ID=TE_BASE 80;name=TE_BASE 80;annot=Class_I::LTR::Ty1/copia::Ale;color=#a9a9a9
LjChr1	feature	repeat_fragment	75608120	75613090	.	.	.	ID=TE 80-0;Parent=TE_BASE 80;name=TE 80;color=#a9a9a9
LjChr1	feature	polypeptide_conserved_region	75608438	75608822	.	-	.	ID=DOMAIN 80-0-0;Parent=TE_BASE 80;annot=Class_I::LTR::Ty1/copia::Ale RNaseH_retrofit;name=RH;color=#fc4e2a
LjChr1	feature	polypeptide_conserved_region	75609122	75609833	.	-	.	ID=DOMAIN 80-1-0;Parent=TE_BASE 80;annot=Class_I::LTR::Ty1/copia::Ale RT_retrofit;name=RT;color=#feb24c
LjChr1	feature	polypeptide_conserved_region	75610451	75611090	.	-	.	ID=DOMAIN 80-2-0;Parent=TE_BASE 80;annot=Class_I::LTR::Ty1/copia::Ale INT_retrofit;name=INT;color=#b10026
LjChr1	feature	polypeptide_conserved_region	75611357	75611585	.	-	.	ID=DOMAIN 80-3-0;Parent=TE_BASE 80;annot=Class_I::LTR::Ty1/copia::Ty1-outgroup AP_1731;name=PROT;color=#ffeda0
LjChr1	feature	polypeptide_conserved_region	75612332	75612869	.	-	.	ID=DOMAIN 80-4-0;Parent=TE_BASE 80;annot=Class_I::LTR::Ty1/copia::Alesia GAG_retrofit;name=GAG;color=#225ea8
LjChr1	feature	long_terminal_repeat	75612959	75613090	.	.	.	ID=LTR LEFT 80-0;Parent=TE_BASE 80;name=ltr left;color=#f032e6
LjChr1	feature	long_terminal_repeat	75608120	75608244	.	.	.	ID=LTR RIGHT 80-0;Parent=TE_BASE 80;name=ltr right;color=#f032e6
LjChr1	feature	nested_repeat	75113573	75119325	.	.	.	ID=TE_BASE 82;name=TE_BASE 82;annot=Class_I::LTR::Ty1/copia::Ivana;color=#a9a9a9
LjChr1	feature	repeat_fragment	75113573	75119325	.	.	.	ID=TE 82-0;Parent=TE_BASE 82;name=TE 82;color=#a9a9a9
LjChr1	feature	polypeptide_conserved_region	75116274	75116910	.	+	.	ID=DOMAIN 82-0-0;Parent=TE_BASE 82;annot=Class_I::LTR::Ty1/copia::Ale INT_retrofit;name=INT;color=#b10026
LjChr1	feature	polypeptide_conserved_region	75117546	75118263	.	+	.	ID=DOMAIN 82-1-0;Parent=TE_BASE 82;annot=Class_I::LTR::Ty1/copia::Ivana RT_oryco;name=RT;color=#feb24c
LjChr1	feature	polypeptide_conserved_region	75118566	75118968	.	+	.	ID=DOMAIN 82-2-0;Parent=TE_BASE 82;annot=Class_I::LTR::Ty1/copia::Ale RNaseH_retrofit;name=RH;color=#fc4e2a
LjChr1	feature	RR_tract	75119010	75119024	.	.	.	ID=PPT 82;Parent=TE_BASE 82;name=ppt;color=#41ab5d
LjChr1	feature	long_terminal_repeat	75119052	75119325	.	.	.	ID=LTR RIGHT 82-0;Parent=TE_BASE 82;name=ltr right;color=#f032e6
LjChr1	feature	long_terminal_repeat	75113573	75113846	.	.	.	ID=LTR LEFT 82-0;Parent=TE_BASE 82;name=ltr left;color=#f032e6
LjChr1	feature	nested_repeat	74852743	74863749	.	.	.	ID=TE_BASE 83;name=TE_BASE 83;annot=Class_I::LTR::Ty3/gypsy::non-chromovirus::OTA::Ogre/Tat::Retand;color=#a9a9a9
LjChr1	feature	repeat_fragment	74852743	74863749	.	.	.	ID=TE 83-0;Parent=TE_BASE 83;name=TE 83;color=#a9a9a9
LjChr1	feature	polypeptide_conserved_region	74854549	74854873	.	+	.	ID=DOMAIN 83-0-0;Parent=TE_BASE 83;annot=Class_I::LTR::Ty3/gypsy::non-chromovirus::OTA::Ogre/Tat::Retand AP_tat;name=PROT;color=#ffeda0
LjChr1	feature	polypeptide_conserved_region	74855314	74855980	.	+	.	ID=DOMAIN 83-1-0;Parent=TE_BASE 83;annot=Class_I::LTR::Ty3/gypsy::non-chromovirus::OTA::Ogre/Tat::Retand RT_tat;name=RT;color=#feb24c
LjChr1	feature	polypeptide_conserved_region	74856133	74856487	.	+	.	ID=DOMAIN 83-2-0;Parent=TE_BASE 83;annot=Class_I::LTR::Ty3/gypsy::non-chromovirus::OTA::Ogre/Tat::Retand RNaseH_tat;name=RH;color=#fc4e2a
LjChr1	feature	polypeptide_conserved_region	74856526	74856889	.	+	.	ID=DOMAIN 83-3-0;Parent=TE_BASE 83;annot=Class_I::LTR::Ty3/gypsy::non-chromovirus::OTA::Ogre/Tat::Retand;name=aRH;color=#fc4e2a
LjChr1	feature	polypeptide_conserved_region	74857192	74858068	.	+	.	ID=DOMAIN 83-4-0;Parent=TE_BASE 83;annot=Class_I::LTR::Ty3/gypsy::non-chromovirus::OTA::Ogre/Tat::Retand INT_tat;name=INT;color=#b10026
LjChr1	feature	primer_binding_site	74852959	74852976	.	.	.	ID=PBS 83;Parent=TE_BASE 83;name=pbs;color=#c7e9c0
LjChr1	feature	long_terminal_repeat	74863523	74863749	.	.	.	ID=LTR RIGHT 83-0;Parent=TE_BASE 83;name=ltr right;color=#f032e6
LjChr1	feature	long_terminal_repeat	74852743	74852955	.	.	.	ID=LTR LEFT 83-0;Parent=TE_BASE 83;name=ltr left;color=#f032e6
LjChr1	feature	target_site_duplication	74852738	74852742	.	.	.	ID=TSR LEFT 83;Parent=TE_BASE 83;name=tsr left;color=#333333
LjChr1	feature	target_site_duplication	74863750	74863754	.	.	.	ID=TSR RIGHT 83;Parent=TE_BASE 83;name=tsr right;color=#333333
LjChr1	feature	nested_repeat	74469090	74472634	.	.	.	ID=TE_BASE 87;name=TE_BASE 87;annot=Class_I::LTR::Ty1/copia::Ale;color=#a9a9a9
LjChr1	feature	repeat_fragment	74469090	74472634	.	.	.	ID=TE 87-0;Parent=TE_BASE 87;name=TE 87;color=#a9a9a9
LjChr1	feature	polypeptide_conserved_region	74469422	74469821	.	-	.	ID=DOMAIN 87-0-0;Parent=TE_BASE 87;annot=Class_I::LTR::Ty1/copia::Ale RNaseH_retrofit;name=RH;color=#fc4e2a
LjChr1	feature	polypeptide_conserved_region	74470118	74470841	.	-	.	ID=DOMAIN 87-1-0;Parent=TE_BASE 87;annot=Class_I::LTR::Ty1/copia::Ale RT_retrofit;name=RT;color=#feb24c
LjChr1	feature	polypeptide_conserved_region	74471456	74472092	.	-	.	ID=DOMAIN 87-2-0;Parent=TE_BASE 87;annot=Class_I::LTR::Ty1/copia::Ale INT_retrofit;name=INT;color=#b10026
LjChr1	feature	long_terminal_repeat	74472398	74472634	.	.	.	ID=LTR LEFT 87-0;Parent=TE_BASE 87;name=ltr left;color=#f032e6
LjChr1	feature	long_terminal_repeat	74469090	74469322	.	.	.	ID=LTR RIGHT 87-0;Parent=TE_BASE 87;name=ltr right;color=#f032e6
LjChr1	feature	nested_repeat	73840668	73852056	.	.	.	ID=TE_BASE 98;name=TE_BASE 98;annot=Class_I::LTR::Ty3/gypsy::chromovirus::Tekay;color=#a9a9a9
LjChr1	feature	repeat_fragment	73840668	73852056	.	.	.	ID=TE 98-0;Parent=TE_BASE 98;name=TE 98;color=#a9a9a9
LjChr1	feature	polypeptide_conserved_region	73843333	73843474	.	-	.	ID=DOMAIN 98-0-0;Parent=TE_BASE 98;annot=Class_I::LTR::Ty3/gypsy::chromovirus::Tekay CHR_tekay_Cure;name=CHD;color=#6a51a3
LjChr1	feature	polypeptide_conserved_region	73843537	73844563	.	-	.	ID=DOMAIN 98-1-0;Parent=TE_BASE 98;annot=Class_I::LTR::Ty3/gypsy::chromovirus::Tekay INT_del;name=INT;color=#b10026
LjChr1	feature	polypeptide_conserved_region	73844877	73845228	.	-	.	ID=DOMAIN 98-2-0;Parent=TE_BASE 98;annot=Class_I::LTR::Ty3/gypsy::chromovirus::Tekay RNaseH_del;name=RH;color=#fc4e2a
LjChr1	feature	polypeptide_conserved_region	73845363	73846032	.	-	.	ID=DOMAIN 98-3-0;Parent=TE_BASE 98;annot=Class_I::LTR::Ty3/gypsy::chromovirus::Tekay RT_del;name=RT;color=#feb24c
LjChr1	feature	polypeptide_conserved_region	73846359	73846617	.	-	.	ID=DOMAIN 98-4-0;Parent=TE_BASE 98;annot=Class_I::LTR::Ty3/gypsy::chromovirus::Tekay AP_del;name=PROT;color=#ffeda0
LjChr1	feature	polypeptide_conserved_region	73846773	73847547	.	-	.	ID=DOMAIN 98-5-0;Parent=TE_BASE 98;annot=Class_I::LTR::Ty3/gypsy::chromovirus::Tekay GAG_del;name=GAG;color=#225ea8
LjChr1	feature	long_terminal_repeat	73851200	73852056	.	.	.	ID=LTR LEFT 98-0;Parent=TE_BASE 98;name=ltr left;color=#f032e6
LjChr1	feature	long_terminal_repeat	73840668	73841550	.	.	.	ID=LTR RIGHT 98-0;Parent=TE_BASE 98;name=ltr right;color=#f032e6
LjChr1	feature	nested_repeat	73766521	73774542	.	.	.	ID=TE_BASE 101;name=TE_BASE 101;annot=Class_I::LTR::Ty3/gypsy::chromovirus::Reina;color=#a9a9a9
LjChr1	feature	repeat_fragment	73766521	73774542	.	.	.	ID=TE 101-0;Parent=TE_BASE 101;name=TE 101;color=#a9a9a9
LjChr1	feature	polypeptide_conserved_region	73773327	73773672	.	+	.	ID=DOMAIN 101-0-0;Parent=TE_BASE 101;annot=Class_I::LTR::Ty3/gypsy::chromovirus::Reina RT_reina;name=RT;color=#feb24c
LjChr1	feature	primer_binding_site	73766670	73766688	.	.	.	ID=PBS 101;Parent=TE_BASE 101;name=pbs;color=#c7e9c0
LjChr1	feature	RR_tract	73774418	73774432	.	.	.	ID=PPT 101;Parent=TE_BASE 101;name=ppt;color=#41ab5d
LjChr1	feature	long_terminal_repeat	73774432	73774542	.	.	.	ID=LTR RIGHT 101-0;Parent=TE_BASE 101;name=ltr right;color=#f032e6
LjChr1	feature	long_terminal_repeat	73766521	73766627	.	.	.	ID=LTR LEFT 101-0;Parent=TE_BASE 101;name=ltr left;color=#f032e6
LjChr1	feature	nested_repeat	73123991	73138401	.	.	.	ID=TE_BASE 103;name=TE_BASE 103;annot=Class_I::LTR::Ty3/gypsy::non-chromovirus::OTA::Ogre/Tat::Retand;color=#a9a9a9
LjChr1	feature	repeat_fragment	73123991	73138401	.	.	.	ID=TE 103-0;Parent=TE_BASE 103;name=TE 103;color=#a9a9a9
LjChr1	feature	polypeptide_conserved_region	73130338	73131382	.	-	.	ID=DOMAIN 103-0-0;Parent=TE_BASE 103;annot=Class_I::LTR::Ty3/gypsy::non-chromovirus::OTA::Ogre/Tat::Retand INT_tat;name=INT;color=#b10026
LjChr1	feature	polypeptide_conserved_region	73131694	73132057	.	-	.	ID=DOMAIN 103-1-0;Parent=TE_BASE 103;annot=Class_I::LTR::Ty3/gypsy::non-chromovirus::OTA::Ogre/Tat::Ogre;name=aRH;color=#fc4e2a
LjChr1	feature	polypeptide_conserved_region	73132102	73132441	.	-	.	ID=DOMAIN 103-2-0;Parent=TE_BASE 103;annot=Class_I::LTR::Ty3/gypsy::non-chromovirus::OTA::Ogre/Tat::Retand RNaseH_tat;name=RH;color=#fc4e2a
LjChr1	feature	polypeptide_conserved_region	73132612	73133290	.	-	.	ID=DOMAIN 103-3-0;Parent=TE_BASE 103;annot=Class_I::LTR::Ty3/gypsy::non-chromovirus::OTA::Ogre/Tat::Retand RT_tat;name=RT;color=#feb24c
LjChr1	feature	polypeptide_conserved_region	73134149	73134455	.	-	.	ID=DOMAIN 103-4-0;Parent=TE_BASE 103;annot=Class_I::LTR::Ty3/gypsy::non-chromovirus::OTA::Ogre/Tat::Retand AP_tat;name=PROT;color=#ffeda0
LjChr1	feature	long_terminal_repeat	73137606	73138401	.	.	.	ID=LTR LEFT 103-0;Parent=TE_BASE 103;name=ltr left;color=#f032e6
LjChr1	feature	long_terminal_repeat	73123991	73124767	.	.	.	ID=LTR RIGHT 103-0;Parent=TE_BASE 103;name=ltr right;color=#f032e6
LjChr1	feature	target_site_duplication	73123986	73123990	.	.	.	ID=TSR RIGHT 103;Parent=TE_BASE 103;name=tsr right;color=#333333
LjChr1	feature	target_site_duplication	73138402	73138406	.	.	.	ID=TSR LEFT 103;Parent=TE_BASE 103;name=tsr left;color=#333333
LjChr1	feature	nested_repeat	70134121	70139135	.	.	.	ID=TE_BASE 111;name=TE_BASE 111;annot=Class_I::LTR::Ty1/copia::Ivana;color=#a9a9a9
LjChr1	feature	repeat_fragment	70134121	70139135	.	.	.	ID=TE 111-0;Parent=TE_BASE 111;name=TE 111;color=#a9a9a9
LjChr1	feature	polypeptide_conserved_region	70134588	70135137	.	+	.	ID=DOMAIN 111-0-0;Parent=TE_BASE 111;annot=Class_I::LTR::Ty1/copia::Alesia GAG_retrofit;name=GAG;color=#225ea8
LjChr1	feature	polypeptide_conserved_region	70135578	70135797	.	+	.	ID=DOMAIN 111-1-0;Parent=TE_BASE 111;annot=Class_I::LTR::Ty1/copia::TAR AP_Ty1/copia;name=PROT;color=#ffeda0
LjChr1	feature	polypeptide_conserved_region	70135986	70136610	.	+	.	ID=DOMAIN 111-2-0;Parent=TE_BASE 111;annot=Class_I::LTR::Ty1/copia::Ale INT_retrofit;name=INT;color=#b10026
LjChr1	feature	polypeptide_conserved_region	70137429	70138056	.	+	.	ID=DOMAIN 111-3-0;Parent=TE_BASE 111;annot=Class_I::LTR::Ty1/copia::Ivana RT_oryco;name=RT;color=#feb24c
LjChr1	feature	polypeptide_conserved_region	70138487	70138802	.	+	.	ID=DOMAIN 111-4-0;Parent=TE_BASE 111;annot=Class_I::LTR::Ty1/copia::Ivana RNaseH_oryco;name=RH;color=#fc4e2a
LjChr1	feature	primer_binding_site	70134383	70134399	.	.	.	ID=PBS 111;Parent=TE_BASE 111;name=pbs;color=#c7e9c0
LjChr1	feature	RR_tract	70138866	70138880	.	.	.	ID=PPT 111;Parent=TE_BASE 111;name=ppt;color=#41ab5d
LjChr1	feature	long_terminal_repeat	70138880	70139135	.	.	.	ID=LTR RIGHT 111-0;Parent=TE_BASE 111;name=ltr right;color=#f032e6
LjChr1	feature	long_terminal_repeat	70134121	70134376	.	.	.	ID=LTR LEFT 111-0;Parent=TE_BASE 111;name=ltr left;color=#f032e6
LjChr1	feature	nested_repeat	70038672	70043911	.	.	.	ID=TE_BASE 112;name=TE_BASE 112;annot=Class_I::LTR::Ty1/copia::Ivana;color=#a9a9a9
LjChr1	feature	repeat_fragment	70038672	70043911	.	.	.	ID=TE 112-0;Parent=TE_BASE 112;name=TE 112;color=#a9a9a9
LjChr1	feature	polypeptide_conserved_region	70040885	70041521	.	+	.	ID=DOMAIN 112-0-0;Parent=TE_BASE 112;annot=Class_I::LTR::Ty1/copia::Ale INT_retrofit;name=INT;color=#b10026
LjChr1	feature	polypeptide_conserved_region	70042136	70042853	.	+	.	ID=DOMAIN 112-1-0;Parent=TE_BASE 112;annot=Class_I::LTR::Ty1/copia::Ivana RT_oryco;name=RT;color=#feb24c
LjChr1	feature	polypeptide_conserved_region	70043162	70043558	.	+	.	ID=DOMAIN 112-2-0;Parent=TE_BASE 112;annot=Class_I::LTR::Ty1/copia::Ale RNaseH_retrofit;name=RH;color=#fc4e2a
LjChr1	feature	primer_binding_site	70038901	70038916	.	.	.	ID=PBS 112;Parent=TE_BASE 112;name=pbs;color=#c7e9c0
LjChr1	feature	RR_tract	70043667	70043681	.	.	.	ID=PPT 112;Parent=TE_BASE 112;name=ppt;color=#41ab5d
LjChr1	feature	long_terminal_repeat	70043685	70043911	.	.	.	ID=LTR RIGHT 112-0;Parent=TE_BASE 112;name=ltr right;color=#f032e6
LjChr1	feature	long_terminal_repeat	70038672	70038893	.	.	.	ID=LTR LEFT 112-0;Parent=TE_BASE 112;name=ltr left;color=#f032e6
LjChr1	feature	nested_repeat	69935479	69940896	.	.	.	ID=TE_BASE 113;name=TE_BASE 113;annot=Class_I::LTR::Ty3/gypsy::chromovirus::Reina;color=#a9a9a9
LjChr1	feature	repeat_fragment	69935479	69940896	.	.	.	ID=TE 113-0;Parent=TE_BASE 113;name=TE 113;color=#a9a9a9
LjChr1	feature	polypeptide_conserved_region	69936390	69936978	.	+	.	ID=DOMAIN 113-0-0;Parent=TE_BASE 113;annot=Class_I::LTR::Ty3/gypsy::chromovirus::Reina GAG_reina;name=GAG;color=#225ea8
LjChr1	feature	polypeptide_conserved_region	69937866	69938541	.	+	.	ID=DOMAIN 113-1-0;Parent=TE_BASE 113;annot=Class_I::LTR::Ty3/gypsy::chromovirus::Reina RT_reina;name=RT;color=#feb24c
LjChr1	feature	polypeptide_conserved_region	69938673	69939024	.	+	.	ID=DOMAIN 113-2-0;Parent=TE_BASE 113;annot=Class_I::LTR::Ty3/gypsy::chromovirus::Reina RNaseH_reina;name=RH;color=#fc4e2a
LjChr1	feature	polypeptide_conserved_region	69939246	69940275	.	+	.	ID=DOMAIN 113-3-0;Parent=TE_BASE 113;annot=Class_I::LTR::Ty3/gypsy::chromovirus::Reina INT_reina;name=INT;color=#b10026
LjChr1	feature	polypeptide_conserved_region	69940332	69940503	.	+	.	ID=DOMAIN 113-4-0;Parent=TE_BASE 113;annot=Class_I::LTR::Ty3/gypsy::chromovirus::Reina CHR_reina_LORE2B7b;name=CHD;color=#6a51a3
LjChr1	feature	primer_binding_site	69935892	69935909	.	.	.	ID=PBS 113;Parent=TE_BASE 113;name=pbs;color=#c7e9c0
LjChr1	feature	long_terminal_repeat	69940507	69940896	.	.	.	ID=LTR RIGHT 113-0;Parent=TE_BASE 113;name=ltr right;color=#f032e6
LjChr1	feature	long_terminal_repeat	69935479	69935868	.	.	.	ID=LTR LEFT 113-0;Parent=TE_BASE 113;name=ltr left;color=#f032e6
LjChr1	feature	target_site_duplication	69935474	69935478	.	.	.	ID=TSR LEFT 113;Parent=TE_BASE 113;name=tsr left;color=#333333
LjChr1	feature	target_site_duplication	69940897	69940901	.	.	.	ID=TSR RIGHT 113;Parent=TE_BASE 113;name=tsr right;color=#333333
LjChr1	feature	nested_repeat	69827885	69834876	.	.	.	ID=TE_BASE 114;name=TE_BASE 114;annot=Class_I::LTR::Ty1/copia::Ivana;color=#a9a9a9
LjChr1	feature	repeat_fragment	69827885	69834876	.	.	.	ID=TE 114-0;Parent=TE_BASE 114;name=TE 114;color=#a9a9a9
LjChr1	feature	polypeptide_conserved_region	69831730	69832132	.	-	.	ID=DOMAIN 114-0-0;Parent=TE_BASE 114;annot=Class_I::LTR::Ty1/copia::SIRE RNaseH_sire;name=RH;color=#fc4e2a
LjChr1	feature	polypeptide_conserved_region	69832749	69833148	.	-	.	ID=DOMAIN 114-1-0;Parent=TE_BASE 114;annot=Class_I::LTR::Ty1/copia::Ivana RT_oryco;name=RT;color=#feb24c
LjChr1	feature	polypeptide_conserved_region	69833919	69834546	.	-	.	ID=DOMAIN 114-2-0;Parent=TE_BASE 114;annot=Class_I::LTR::Ty1/copia::Ale INT_retrofit;name=INT;color=#b10026
LjChr1	feature	long_terminal_repeat	69834775	69834876	.	.	.	ID=LTR LEFT 114-0;Parent=TE_BASE 114;name=ltr left;color=#f032e6
LjChr1	feature	long_terminal_repeat	69827885	69827986	.	.	.	ID=LTR RIGHT 114-0;Parent=TE_BASE 114;name=ltr right;color=#f032e6
LjChr1	feature	nested_repeat	69627698	69658089	.	.	.	ID=TE_BASE 115;name=TE_BASE 115;annot=Class_I::LTR::Ty3/gypsy::non-chromovirus::OTA::Ogre/Tat::Retand;color=#a9a9a9
LjChr1	feature	repeat_fragment	69627698	69658089	.	.	.	ID=TE 115-0;Parent=TE_BASE 115;name=TE 115;color=#a9a9a9
LjChr1	feature	polypeptide_conserved_region	69632514	69633180	.	+	.	ID=DOMAIN 115-0-0;Parent=TE_BASE 115;annot=Class_I::LTR::Ty3/gypsy::non-chromovirus::OTA::Ogre/Tat::Retand RT_tat;name=RT;color=#feb24c
LjChr1	feature	polypeptide_conserved_region	69647558	69647957	.	-	.	ID=DOMAIN 115-1-0;Parent=TE_BASE 115;annot=Class_I::LTR::Ty1/copia::Ale RNaseH_retrofit;name=RH;color=#fc4e2a
LjChr1	feature	polypeptide_conserved_region	69649718	69650354	.	-	.	ID=DOMAIN 115-2-0;Parent=TE_BASE 115;annot=Class_I::LTR::Ty1/copia::Ivana INT_oryco;name=INT;color=#b10026
LjChr1	feature	long_terminal_repeat	69657962	69658089	.	.	.	ID=LTR LEFT 115-0;Parent=TE_BASE 115;name=ltr left;color=#f032e6
LjChr1	feature	long_terminal_repeat	69627698	69627825	.	.	.	ID=LTR RIGHT 115-0;Parent=TE_BASE 115;name=ltr right;color=#f032e6
LjChr1	feature	nested_repeat	68659786	68671879	.	.	.	ID=TE_BASE 121;name=TE_BASE 121;annot=Class_I::LTR::Ty1/copia::SIRE;color=#a9a9a9
LjChr1	feature	repeat_fragment	68659786	68671879	.	.	.	ID=TE 121-0;Parent=TE_BASE 121;name=TE 121;color=#a9a9a9
LjChr1	feature	polypeptide_conserved_region	68661104	68661695	.	+	.	ID=DOMAIN 121-0-0;Parent=TE_BASE 121;annot=Class_I::LTR::Ty1/copia::SIRE GAG_sire;name=GAG;color=#225ea8
LjChr1	feature	polypeptide_conserved_region	68662899	68663136	.	+	.	ID=DOMAIN 121-1-0;Parent=TE_BASE 121;annot=Class_I::LTR::Ty1/copia::SIRE AP_sire;name=PROT;color=#ffeda0
LjChr1	feature	polypeptide_conserved_region	68663289	68663946	.	+	.	ID=DOMAIN 121-2-0;Parent=TE_BASE 121;annot=Class_I::LTR::Ty1/copia::SIRE INT_sire;name=INT;color=#b10026
LjChr1	feature	polypeptide_conserved_region	68664477	68665203	.	+	.	ID=DOMAIN 121-3-0;Parent=TE_BASE 121;annot=Class_I::LTR::Ty1/copia::SIRE RT_sire;name=RT;color=#feb24c
LjChr1	feature	polypeptide_conserved_region	68665491	68665890	.	+	.	ID=DOMAIN 121-4-0;Parent=TE_BASE 121;annot=Class_I::LTR::Ty1/copia::SIRE RNaseH_sire;name=RH;color=#fc4e2a
LjChr1	feature	primer_binding_site	68660986	68661001	.	.	.	ID=PBS 121;Parent=TE_BASE 121;name=pbs;color=#c7e9c0
LjChr1	feature	RR_tract	68670649	68670663	.	.	.	ID=PPT 121;Parent=TE_BASE 121;name=ppt;color=#41ab5d
LjChr1	feature	long_terminal_repeat	68670684	68671879	.	.	.	ID=LTR RIGHT 121-0;Parent=TE_BASE 121;name=ltr right;color=#f032e6
LjChr1	feature	long_terminal_repeat	68659786	68660981	.	.	.	ID=LTR LEFT 121-0;Parent=TE_BASE 121;name=ltr left;color=#f032e6
LjChr1	feature	nested_repeat	68202747	68214612	.	.	.	ID=TE_BASE 124;name=TE_BASE 124;annot=Class_I::LTR::Ty1/copia::SIRE;color=#a9a9a9
LjChr1	feature	repeat_fragment	68202747	68214612	.	.	.	ID=TE 124-0;Parent=TE_BASE 124;name=TE 124;color=#a9a9a9
LjChr1	feature	polypeptide_conserved_region	68204301	68205030	.	+	.	ID=DOMAIN 124-0-0;Parent=TE_BASE 124;annot=Class_I::LTR::Ty1/copia::SIRE GAG_sire;name=GAG;color=#225ea8
LjChr1	feature	polypeptide_conserved_region	68205931	68206168	.	+	.	ID=DOMAIN 124-1-0;Parent=TE_BASE 124;annot=Class_I::LTR::Ty1/copia::SIRE AP_sire;name=PROT;color=#ffeda0
LjChr1	feature	polypeptide_conserved_region	68206321	68206978	.	+	.	ID=DOMAIN 124-2-0;Parent=TE_BASE 124;annot=Class_I::LTR::Ty1/copia::SIRE INT_sire;name=INT;color=#b10026
LjChr1	feature	polypeptide_conserved_region	68207847	68208234	.	+	.	ID=DOMAIN 124-3-0;Parent=TE_BASE 124;annot=Class_I::LTR::Ty1/copia::SIRE RT_sire;name=RT;color=#feb24c
LjChr1	feature	polypeptide_conserved_region	68208522	68208921	.	+	.	ID=DOMAIN 124-4-0;Parent=TE_BASE 124;annot=Class_I::LTR::Ty1/copia::SIRE RNaseH_sire;name=RH;color=#fc4e2a
LjChr1	feature	primer_binding_site	68203648	68203663	.	.	.	ID=PBS 124;Parent=TE_BASE 124;name=pbs;color=#c7e9c0
LjChr1	feature	RR_tract	68213693	68213707	.	.	.	ID=PPT 124;Parent=TE_BASE 124;name=ppt;color=#41ab5d
LjChr1	feature	long_terminal_repeat	68213717	68214612	.	.	.	ID=LTR RIGHT 124-0;Parent=TE_BASE 124;name=ltr right;color=#f032e6
LjChr1	feature	long_terminal_repeat	68202747	68203643	.	.	.	ID=LTR LEFT 124-0;Parent=TE_BASE 124;name=ltr left;color=#f032e6
LjChr1	feature	nested_repeat	68132896	68139640	.	.	.	ID=TE_BASE 125;name=TE_BASE 125;annot=Class_I::LTR::Ty3/gypsy::non-chromovirus::OTA::Ogre/Tat::Retand;color=#a9a9a9
LjChr1	feature	repeat_fragment	68132896	68139640	.	.	.	ID=TE 125-0;Parent=TE_BASE 125;name=TE 125;color=#a9a9a9
LjChr1	feature	polypeptide_conserved_region	68136721	68137057	.	-	.	ID=DOMAIN 125-0-0;Parent=TE_BASE 125;annot=Class_I::LTR::Ty3/gypsy::non-chromovirus::OTA::Ogre/Tat::Retand RT_tat;name=RT;color=#feb24c
LjChr1	feature	polypeptide_conserved_region	68137498	68137822	.	-	.	ID=DOMAIN 125-1-0;Parent=TE_BASE 125;annot=Class_I::LTR::Ty3/gypsy::non-chromovirus::OTA::Ogre/Tat::Retand AP_tat;name=PROT;color=#ffeda0
LjChr1	feature	primer_binding_site	68133123	68133141	.	.	.	ID=PBS 125;Parent=TE_BASE 125;name=ppt;color=#41ab5d
LjChr1	feature	RR_tract	68139364	68139378	.	.	.	ID=PPT 125;Parent=TE_BASE 125;name=pbs;color=#c7e9c0
LjChr1	feature	long_terminal_repeat	68139414	68139640	.	.	.	ID=LTR LEFT 125-0;Parent=TE_BASE 125;name=ltr left;color=#f032e6
LjChr1	feature	long_terminal_repeat	68132896	68133122	.	.	.	ID=LTR RIGHT 125-0;Parent=TE_BASE 125;name=ltr right;color=#f032e6
LjChr1	feature	target_site_duplication	68132891	68132895	.	.	.	ID=TSR RIGHT 125;Parent=TE_BASE 125;name=tsr right;color=#333333
LjChr1	feature	target_site_duplication	68139641	68139645	.	.	.	ID=TSR LEFT 125;Parent=TE_BASE 125;name=tsr left;color=#333333
LjChr1	feature	nested_repeat	67919980	67934143	.	.	.	ID=TE_BASE 129;name=TE_BASE 129;annot=Class_I::LTR::Ty3/gypsy::non-chromovirus::OTA::Ogre/Tat::Retand;color=#a9a9a9
LjChr1	feature	repeat_fragment	67919980	67934143	.	.	.	ID=TE 129-0;Parent=TE_BASE 129;name=TE 129;color=#a9a9a9
LjChr1	feature	polypeptide_conserved_region	67926102	67927095	.	-	.	ID=DOMAIN 129-0-0;Parent=TE_BASE 129;annot=Class_I::LTR::Ty3/gypsy::non-chromovirus::OTA::Ogre/Tat::Retand INT_tat;name=INT;color=#b10026
LjChr1	feature	polypeptide_conserved_region	67927407	67927770	.	-	.	ID=DOMAIN 129-1-0;Parent=TE_BASE 129;annot=Class_I::LTR::Ty3/gypsy::non-chromovirus::OTA::Ogre/Tat::Ogre;name=aRH;color=#fc4e2a
LjChr1	feature	polypeptide_conserved_region	67927815	67928157	.	-	.	ID=DOMAIN 129-2-0;Parent=TE_BASE 129;annot=Class_I::LTR::Ty3/gypsy::non-chromovirus::OTA::Ogre/Tat::Retand RNaseH_tat;name=RH;color=#fc4e2a
LjChr1	feature	polypeptide_conserved_region	67928325	67928991	.	-	.	ID=DOMAIN 129-3-0;Parent=TE_BASE 129;annot=Class_I::LTR::Ty3/gypsy::non-chromovirus::OTA::Ogre/Tat::Retand RT_tat;name=RT;color=#feb24c
LjChr1	feature	polypeptide_conserved_region	67929862	67930168	.	-	.	ID=DOMAIN 129-4-0;Parent=TE_BASE 129;annot=Class_I::LTR::Ty3/gypsy::non-chromovirus::OTA::Ogre/Tat::Retand AP_tat;name=PROT;color=#ffeda0
LjChr1	feature	long_terminal_repeat	67933331	67934143	.	.	.	ID=LTR LEFT 129-0;Parent=TE_BASE 129;name=ltr left;color=#f032e6
LjChr1	feature	long_terminal_repeat	67919980	67920790	.	.	.	ID=LTR RIGHT 129-0;Parent=TE_BASE 129;name=ltr right;color=#f032e6
LjChr1	feature	target_site_duplication	67919975	67919979	.	.	.	ID=TSR RIGHT 129;Parent=TE_BASE 129;name=tsr right;color=#333333
LjChr1	feature	target_site_duplication	67934144	67934148	.	.	.	ID=TSR LEFT 129;Parent=TE_BASE 129;name=tsr left;color=#333333
LjChr1	feature	nested_repeat	67413083	67423041	.	.	.	ID=TE_BASE 132;name=TE_BASE 132;annot=Class_I::LTR::Ty3/gypsy::non-chromovirus::OTA::Ogre/Tat::Retand;color=#a9a9a9
LjChr1	feature	repeat_fragment	67413083	67423041	.	.	.	ID=TE 132-0;Parent=TE_BASE 132;name=TE 132;color=#a9a9a9
LjChr1	feature	polypeptide_conserved_region	67415653	67416697	.	-	.	ID=DOMAIN 132-0-0;Parent=TE_BASE 132;annot=Class_I::LTR::Ty3/gypsy::non-chromovirus::OTA::Ogre/Tat::Retand INT_tat;name=INT;color=#b10026
LjChr1	feature	polypeptide_conserved_region	67417009	67417372	.	-	.	ID=DOMAIN 132-1-0;Parent=TE_BASE 132;annot=Class_I::LTR::Ty3/gypsy::non-chromovirus::OTA::Ogre/Tat::Ogre;name=aRH;color=#fc4e2a
LjChr1	feature	polypeptide_conserved_region	67417417	67417783	.	-	.	ID=DOMAIN 132-2-0;Parent=TE_BASE 132;annot=Class_I::LTR::Ty3/gypsy::non-chromovirus::OTA::Ogre/Tat::Retand RNaseH_tat;name=RH;color=#fc4e2a
LjChr1	feature	polypeptide_conserved_region	67417927	67418593	.	-	.	ID=DOMAIN 132-3-0;Parent=TE_BASE 132;annot=Class_I::LTR::Ty3/gypsy::non-chromovirus::OTA::Ogre/Tat::Retand RT_tat;name=RT;color=#feb24c
LjChr1	feature	polypeptide_conserved_region	67419464	67419770	.	-	.	ID=DOMAIN 132-4-0;Parent=TE_BASE 132;annot=Class_I::LTR::Ty3/gypsy::non-chromovirus::OTA::Ogre/Tat::Retand AP_tat;name=PROT;color=#ffeda0
LjChr1	feature	long_terminal_repeat	67422861	67423041	.	.	.	ID=LTR LEFT 132-0;Parent=TE_BASE 132;name=ltr left;color=#f032e6
LjChr1	feature	long_terminal_repeat	67413083	67413263	.	.	.	ID=LTR RIGHT 132-0;Parent=TE_BASE 132;name=ltr right;color=#f032e6
LjChr1	feature	nested_repeat	67242142	67255062	.	.	.	ID=TE_BASE 134;name=TE_BASE 134;annot=Class_I::LTR::Ty3/gypsy::non-chromovirus::OTA::Ogre/Tat::Retand;color=#a9a9a9
LjChr1	feature	repeat_fragment	67242142	67255062	.	.	.	ID=TE 134-0;Parent=TE_BASE 134;name=TE 134;color=#a9a9a9
LjChr1	feature	polypeptide_conserved_region	67246103	67246409	.	+	.	ID=DOMAIN 134-0-0;Parent=TE_BASE 134;annot=Class_I::LTR::Ty3/gypsy::non-chromovirus::OTA::Ogre/Tat::Retand AP_tat;name=PROT;color=#ffeda0
LjChr1	feature	polypeptide_conserved_region	67247262	67247940	.	+	.	ID=DOMAIN 134-1-0;Parent=TE_BASE 134;annot=Class_I::LTR::Ty3/gypsy::non-chromovirus::OTA::Ogre/Tat::Retand RT_tat;name=RT;color=#feb24c
LjChr1	feature	polypeptide_conserved_region	67248090	67248429	.	+	.	ID=DOMAIN 134-2-0;Parent=TE_BASE 134;annot=Class_I::LTR::Ty3/gypsy::non-chromovirus::OTA::Ogre/Tat::Retand RNaseH_tat;name=RH;color=#fc4e2a
LjChr1	feature	polypeptide_conserved_region	67248501	67248864	.	+	.	ID=DOMAIN 134-3-0;Parent=TE_BASE 134;annot=Class_I::LTR::Ty3/gypsy::non-chromovirus::OTA::Ogre/Tat::Ogre;name=aRH;color=#fc4e2a
LjChr1	feature	polypeptide_conserved_region	67249161	67250205	.	+	.	ID=DOMAIN 134-4-0;Parent=TE_BASE 134;annot=Class_I::LTR::Ty3/gypsy::non-chromovirus::OTA::Ogre/Tat::Retand INT_tat;name=INT;color=#b10026
LjChr1	feature	primer_binding_site	67242935	67242950	.	.	.	ID=PBS 134;Parent=TE_BASE 134;name=pbs;color=#c7e9c0
LjChr1	feature	RR_tract	67254210	67254224	.	.	.	ID=PPT 134;Parent=TE_BASE 134;name=ppt;color=#41ab5d
LjChr1	feature	long_terminal_repeat	67254275	67255062	.	.	.	ID=LTR RIGHT 134-0;Parent=TE_BASE 134;name=ltr right;color=#f032e6
LjChr1	feature	long_terminal_repeat	67242142	67242929	.	.	.	ID=LTR LEFT 134-0;Parent=TE_BASE 134;name=ltr left;color=#f032e6
LjChr1	feature	target_site_duplication	67242137	67242141	.	.	.	ID=TSR LEFT 134;Parent=TE_BASE 134;name=tsr left;color=#333333
LjChr1	feature	target_site_duplication	67255063	67255067	.	.	.	ID=TSR RIGHT 134;Parent=TE_BASE 134;name=tsr right;color=#333333
LjChr1	feature	nested_repeat	67154329	67159257	.	.	.	ID=TE_BASE 137;name=TE_BASE 137;annot=Class_I::LTR::Ty1/copia::Ale;color=#a9a9a9
LjChr1	feature	repeat_fragment	67154329	67159257	.	.	.	ID=TE 137-0;Parent=TE_BASE 137;name=TE 137;color=#a9a9a9
LjChr1	feature	polypeptide_conserved_region	67156343	67156973	.	+	.	ID=DOMAIN 137-0-0;Parent=TE_BASE 137;annot=Class_I::LTR::Ty1/copia::Ale INT_retrofit;name=INT;color=#b10026
LjChr1	feature	polypeptide_conserved_region	67157594	67158287	.	+	.	ID=DOMAIN 137-1-0;Parent=TE_BASE 137;annot=Class_I::LTR::Ty1/copia::Ale RT_retrofit;name=RT;color=#feb24c
LjChr1	feature	polypeptide_conserved_region	67158605	67159007	.	+	.	ID=DOMAIN 137-2-0;Parent=TE_BASE 137;annot=Class_I::LTR::Ty1/copia::Ale RNaseH_retrofit;name=RH;color=#fc4e2a
LjChr1	feature	primer_binding_site	67154553	67154571	.	.	.	ID=PBS 137;Parent=TE_BASE 137;name=pbs;color=#c7e9c0
LjChr1	feature	RR_tract	67159071	67159085	.	.	.	ID=PPT 137;Parent=TE_BASE 137;name=ppt;color=#41ab5d
LjChr1	feature	long_terminal_repeat	67159088	67159257	.	.	.	ID=LTR RIGHT 137-0;Parent=TE_BASE 137;name=ltr right;color=#f032e6
LjChr1	feature	long_terminal_repeat	67154329	67154498	.	.	.	ID=LTR LEFT 137-0;Parent=TE_BASE 137;name=ltr left;color=#f032e6
LjChr1	feature	nested_repeat	66439226	66444608	.	.	.	ID=TE_BASE 139;name=TE_BASE 139;annot=Class_I::LTR::Ty3/gypsy::chromovirus::Reina;color=#a9a9a9
LjChr1	feature	repeat_fragment	66439226	66444608	.	.	.	ID=TE 139-0;Parent=TE_BASE 139;name=TE 139;color=#a9a9a9
LjChr1	feature	polypeptide_conserved_region	66441576	66442248	.	+	.	ID=DOMAIN 139-0-0;Parent=TE_BASE 139;annot=Class_I::LTR::Ty3/gypsy::chromovirus::Reina RT_reina;name=RT;color=#feb24c
LjChr1	feature	polypeptide_conserved_region	66442383	66442734	.	+	.	ID=DOMAIN 139-1-0;Parent=TE_BASE 139;annot=Class_I::LTR::Ty3/gypsy::chromovirus::Reina RNaseH_reina;name=RH;color=#fc4e2a
LjChr1	feature	polypeptide_conserved_region	66442968	66444000	.	+	.	ID=DOMAIN 139-2-0;Parent=TE_BASE 139;annot=Class_I::LTR::Ty3/gypsy::chromovirus::Reina INT_reina;name=INT;color=#b10026
LjChr1	feature	primer_binding_site	66439602	66439622	.	.	.	ID=PBS 139;Parent=TE_BASE 139;name=pbs;color=#c7e9c0
LjChr1	feature	RR_tract	66444160	66444174	.	.	.	ID=PPT 139;Parent=TE_BASE 139;name=ppt;color=#41ab5d
LjChr1	feature	long_terminal_repeat	66444238	66444608	.	.	.	ID=LTR RIGHT 139-0;Parent=TE_BASE 139;name=ltr right;color=#f032e6
LjChr1	feature	long_terminal_repeat	66439226	66439596	.	.	.	ID=LTR LEFT 139-0;Parent=TE_BASE 139;name=ltr left;color=#f032e6
LjChr1	feature	target_site_duplication	66439221	66439225	.	.	.	ID=TSR LEFT 139;Parent=TE_BASE 139;name=tsr left;color=#333333
LjChr1	feature	target_site_duplication	66444609	66444613	.	.	.	ID=TSR RIGHT 139;Parent=TE_BASE 139;name=tsr right;color=#333333
LjChr1	feature	nested_repeat	66316369	66321598	.	.	.	ID=TE_BASE 142;name=TE_BASE 142;annot=Class_I::LTR::Ty1/copia::Ivana;color=#a9a9a9
LjChr1	feature	repeat_fragment	66316369	66321598	.	.	.	ID=TE 142-0;Parent=TE_BASE 142;name=TE 142;color=#a9a9a9
LjChr1	feature	polypeptide_conserved_region	66316780	66316951	.	-	.	ID=DOMAIN 142-0-0;Parent=TE_BASE 142;annot=Class_I::LTR::Ty1/copia::Ale RNaseH_retrofit;name=RH;color=#fc4e2a
LjChr1	feature	polypeptide_conserved_region	66317669	66317972	.	-	.	ID=DOMAIN 142-1-0;Parent=TE_BASE 142;annot=Class_I::LTR::Ty1/copia::Ivana RT_oryco;name=RT;color=#feb24c
LjChr1	feature	polypeptide_conserved_region	66318605	66319049	.	-	.	ID=DOMAIN 142-2-0;Parent=TE_BASE 142;annot=Class_I::LTR::Ty1/copia::Ale INT_retrofit;name=INT;color=#b10026
LjChr1	feature	polypeptide_conserved_region	66320642	66321191	.	-	.	ID=DOMAIN 142-3-0;Parent=TE_BASE 142;annot=Class_I::LTR::Ty1/copia::Alesia GAG_retrofit;name=GAG;color=#225ea8
LjChr1	feature	long_terminal_repeat	66321282	66321598	.	.	.	ID=LTR LEFT 142-0;Parent=TE_BASE 142;name=ltr left;color=#f032e6
LjChr1	feature	long_terminal_repeat	66316369	66316688	.	.	.	ID=LTR RIGHT 142-0;Parent=TE_BASE 142;name=ltr right;color=#f032e6
LjChr1	feature	nested_repeat	66084495	66089403	.	.	.	ID=TE_BASE 143;name=TE_BASE 143;annot=Class_I::LTR::Ty1/copia::Tork;color=#a9a9a9
LjChr1	feature	repeat_fragment	66084495	66089403	.	.	.	ID=TE 143-0;Parent=TE_BASE 143;name=TE 143;color=#a9a9a9
LjChr1	feature	polypeptide_conserved_region	66086559	66087183	.	+	.	ID=DOMAIN 143-0-0;Parent=TE_BASE 143;annot=Class_I::LTR::Ty1/copia::Ale INT_retrofit;name=INT;color=#b10026
LjChr1	feature	polypeptide_conserved_region	66087959	66088487	.	+	.	ID=DOMAIN 143-1-0;Parent=TE_BASE 143;annot=Class_I::LTR::Ty1/copia::Tork RT_tork;name=RT;color=#feb24c
LjChr1	feature	polypeptide_conserved_region	66088832	66089231	.	+	.	ID=DOMAIN 143-2-0;Parent=TE_BASE 143;annot=Class_I::LTR::Ty1/copia::Ale RNaseH_retrofit;name=RH;color=#fc4e2a
LjChr1	feature	RR_tract	66089302	66089316	.	.	.	ID=PPT 143;Parent=TE_BASE 143;name=ppt;color=#41ab5d
LjChr1	feature	long_terminal_repeat	66089318	66089403	.	.	.	ID=LTR RIGHT 143-0;Parent=TE_BASE 143;name=ltr right;color=#f032e6
LjChr1	feature	long_terminal_repeat	66084495	66084580	.	.	.	ID=LTR LEFT 143-0;Parent=TE_BASE 143;name=ltr left;color=#f032e6
LjChr1	feature	nested_repeat	65819226	65829872	.	.	.	ID=TE_BASE 146;name=TE_BASE 146;annot=Class_I::LTR::Ty3/gypsy::non-chromovirus::OTA::Ogre/Tat::Retand;color=#a9a9a9
LjChr1	feature	repeat_fragment	65819226	65829872	.	.	.	ID=TE 146-0;Parent=TE_BASE 146;name=TE 146;color=#a9a9a9
LjChr1	feature	polypeptide_conserved_region	65820178	65820478	.	+	.	ID=DOMAIN 146-0-0;Parent=TE_BASE 146;annot=Class_I::LTR::Ty3/gypsy::non-chromovirus::OTA::Ogre/Tat::Retand GAG_tat;name=GAG;color=#225ea8
LjChr1	feature	polypeptide_conserved_region	65821423	65821747	.	+	.	ID=DOMAIN 146-1-0;Parent=TE_BASE 146;annot=Class_I::LTR::Ty3/gypsy::non-chromovirus::OTA::Ogre/Tat::Retand AP_tat;name=PROT;color=#ffeda0
LjChr1	feature	polypeptide_conserved_region	65822176	65822854	.	+	.	ID=DOMAIN 146-2-0;Parent=TE_BASE 146;annot=Class_I::LTR::Ty3/gypsy::non-chromovirus::OTA::Ogre/Tat::Retand RT_tat;name=RT;color=#feb24c
LjChr1	feature	polypeptide_conserved_region	65822992	65823349	.	+	.	ID=DOMAIN 146-3-0;Parent=TE_BASE 146;annot=Class_I::LTR::Ty3/gypsy::non-chromovirus::OTA::Ogre/Tat::Retand RNaseH_tat;name=RH;color=#fc4e2a
LjChr1	feature	polypeptide_conserved_region	65823388	65823751	.	+	.	ID=DOMAIN 146-4-0;Parent=TE_BASE 146;annot=Class_I::LTR::Ty3/gypsy::non-chromovirus::OTA::Ogre/Tat::Retand;name=aRH;color=#fc4e2a
LjChr1	feature	polypeptide_conserved_region	65824066	65825098	.	+	.	ID=DOMAIN 146-5-0;Parent=TE_BASE 146;annot=Class_I::LTR::Ty3/gypsy::non-chromovirus::OTA::Ogre/Tat::Retand INT_tat;name=INT;color=#b10026
LjChr1	feature	primer_binding_site	65819596	65819612	.	.	.	ID=PBS 146;Parent=TE_BASE 146;name=pbs;color=#c7e9c0
LjChr1	feature	RR_tract	65829415	65829429	.	.	.	ID=PPT 146;Parent=TE_BASE 146;name=ppt;color=#41ab5d
LjChr1	feature	long_terminal_repeat	65829506	65829872	.	.	.	ID=LTR RIGHT 146-0;Parent=TE_BASE 146;name=ltr right;color=#f032e6
LjChr1	feature	long_terminal_repeat	65819226	65819592	.	.	.	ID=LTR LEFT 146-0;Parent=TE_BASE 146;name=ltr left;color=#f032e6
LjChr1	feature	target_site_duplication	65819221	65819225	.	.	.	ID=TSR LEFT 146;Parent=TE_BASE 146;name=tsr left;color=#333333
LjChr1	feature	target_site_duplication	65829873	65829877	.	.	.	ID=TSR RIGHT 146;Parent=TE_BASE 146;name=tsr right;color=#333333
LjChr1	feature	nested_repeat	64698385	64708696	.	.	.	ID=TE_BASE 149;name=TE_BASE 149;annot=Class_I::LTR::Ty3/gypsy::non-chromovirus::OTA::Ogre/Tat::Retand;color=#a9a9a9
LjChr1	feature	repeat_fragment	64698385	64708696	.	.	.	ID=TE 149-0;Parent=TE_BASE 149;name=TE 149;color=#a9a9a9
LjChr1	feature	polypeptide_conserved_region	64699252	64699969	.	+	.	ID=DOMAIN 149-0-0;Parent=TE_BASE 149;annot=Class_I::LTR::Ty3/gypsy::non-chromovirus::OTA::Ogre/Tat::Retand GAG_tat;name=GAG;color=#225ea8
LjChr1	feature	polypeptide_conserved_region	64700539	64700857	.	+	.	ID=DOMAIN 149-1-0;Parent=TE_BASE 149;annot=Class_I::LTR::Ty3/gypsy::non-chromovirus::OTA::Ogre/Tat::Retand AP_tat;name=PROT;color=#ffeda0
LjChr1	feature	polypeptide_conserved_region	64701289	64701967	.	+	.	ID=DOMAIN 149-2-0;Parent=TE_BASE 149;annot=Class_I::LTR::Ty3/gypsy::non-chromovirus::OTA::Ogre/Tat::Retand RT_tat;name=RT;color=#feb24c
LjChr1	feature	polypeptide_conserved_region	64702105	64702462	.	+	.	ID=DOMAIN 149-3-0;Parent=TE_BASE 149;annot=Class_I::LTR::Ty3/gypsy::non-chromovirus::OTA::Ogre/Tat::Retand RNaseH_tat;name=RH;color=#fc4e2a
LjChr1	feature	polypeptide_conserved_region	64702501	64702864	.	+	.	ID=DOMAIN 149-4-0;Parent=TE_BASE 149;annot=Class_I::LTR::Ty3/gypsy::non-chromovirus::OTA::Ogre/Tat::Retand;name=aRH;color=#fc4e2a
LjChr1	feature	polypeptide_conserved_region	64703161	64704190	.	+	.	ID=DOMAIN 149-5-0;Parent=TE_BASE 149;annot=Class_I::LTR::Ty3/gypsy::non-chromovirus::OTA::Ogre/Tat::Retand INT_tat;name=INT;color=#b10026
LjChr1	feature	primer_binding_site	64698670	64698684	.	.	.	ID=PBS 149;Parent=TE_BASE 149;name=pbs;color=#c7e9c0
LjChr1	feature	long_terminal_repeat	64708416	64708696	.	.	.	ID=LTR RIGHT 149-0;Parent=TE_BASE 149;name=ltr right;color=#f032e6
LjChr1	feature	long_terminal_repeat	64698385	64698665	.	.	.	ID=LTR LEFT 149-0;Parent=TE_BASE 149;name=ltr left;color=#f032e6
LjChr1	feature	target_site_duplication	64698380	64698384	.	.	.	ID=TSR LEFT 149;Parent=TE_BASE 149;name=tsr left;color=#333333
LjChr1	feature	target_site_duplication	64708697	64708701	.	.	.	ID=TSR RIGHT 149;Parent=TE_BASE 149;name=tsr right;color=#333333
LjChr1	feature	nested_repeat	64263060	64268552	.	.	.	ID=TE_BASE 151;name=TE_BASE 151;annot=Class_I::LTR::Ty1/copia::Ale;color=#a9a9a9
LjChr1	feature	repeat_fragment	64263060	64268552	.	.	.	ID=TE 151-0;Parent=TE_BASE 151;name=TE 151;color=#a9a9a9
LjChr1	feature	polypeptide_conserved_region	64265420	64266056	.	+	.	ID=DOMAIN 151-0-0;Parent=TE_BASE 151;annot=Class_I::LTR::Ty1/copia::Ale INT_retrofit;name=INT;color=#b10026
LjChr1	feature	polypeptide_conserved_region	64266740	64267451	.	+	.	ID=DOMAIN 151-1-0;Parent=TE_BASE 151;annot=Class_I::LTR::Ty1/copia::Ale RT_retrofit;name=RT;color=#feb24c
LjChr1	feature	polypeptide_conserved_region	64267754	64268153	.	+	.	ID=DOMAIN 151-2-0;Parent=TE_BASE 151;annot=Class_I::LTR::Ty1/copia::Ale RNaseH_retrofit;name=RH;color=#fc4e2a
LjChr1	feature	primer_binding_site	64263361	64263379	.	.	.	ID=PBS 151;Parent=TE_BASE 151;name=pbs;color=#c7e9c0
LjChr1	feature	RR_tract	64268182	64268196	.	.	.	ID=PPT 151;Parent=TE_BASE 151;name=ppt;color=#41ab5d
LjChr1	feature	long_terminal_repeat	64268254	64268552	.	.	.	ID=LTR RIGHT 151-0;Parent=TE_BASE 151;name=ltr right;color=#f032e6
LjChr1	feature	long_terminal_repeat	64263060	64263358	.	.	.	ID=LTR LEFT 151-0;Parent=TE_BASE 151;name=ltr left;color=#f032e6
LjChr1	feature	nested_repeat	63889623	63901704	.	.	.	ID=TE_BASE 155;name=TE_BASE 155;annot=Class_I::LTR::Ty1/copia::SIRE;color=#a9a9a9
LjChr1	feature	repeat_fragment	63889623	63901704	.	.	.	ID=TE 155-0;Parent=TE_BASE 155;name=TE 155;color=#a9a9a9
LjChr1	feature	polypeptide_conserved_region	63890961	63891855	.	+	.	ID=DOMAIN 155-0-0;Parent=TE_BASE 155;annot=Class_I::LTR::Ty1/copia::SIRE GAG_sire;name=GAG;color=#225ea8
LjChr1	feature	polypeptide_conserved_region	63892759	63892996	.	+	.	ID=DOMAIN 155-1-0;Parent=TE_BASE 155;annot=Class_I::LTR::Ty1/copia::SIRE AP_sire;name=PROT;color=#ffeda0
LjChr1	feature	polypeptide_conserved_region	63893149	63893806	.	+	.	ID=DOMAIN 155-2-0;Parent=TE_BASE 155;annot=Class_I::LTR::Ty1/copia::SIRE INT_sire;name=INT;color=#b10026
LjChr1	feature	polypeptide_conserved_region	63894337	63895063	.	+	.	ID=DOMAIN 155-3-0;Parent=TE_BASE 155;annot=Class_I::LTR::Ty1/copia::SIRE RT_sire;name=RT;color=#feb24c
LjChr1	feature	polypeptide_conserved_region	63895351	63895750	.	+	.	ID=DOMAIN 155-4-0;Parent=TE_BASE 155;annot=Class_I::LTR::Ty1/copia::SIRE RNaseH_sire;name=RH;color=#fc4e2a
LjChr1	feature	primer_binding_site	63890846	63890861	.	.	.	ID=PBS 155;Parent=TE_BASE 155;name=pbs;color=#c7e9c0
LjChr1	feature	RR_tract	63900472	63900486	.	.	.	ID=PPT 155;Parent=TE_BASE 155;name=ppt;color=#41ab5d
LjChr1	feature	long_terminal_repeat	63900486	63901704	.	.	.	ID=LTR RIGHT 155-0;Parent=TE_BASE 155;name=ltr right;color=#f032e6
LjChr1	feature	long_terminal_repeat	63889623	63890841	.	.	.	ID=LTR LEFT 155-0;Parent=TE_BASE 155;name=ltr left;color=#f032e6
LjChr1	feature	target_site_duplication	63889618	63889622	.	.	.	ID=TSR LEFT 155;Parent=TE_BASE 155;name=tsr left;color=#333333
LjChr1	feature	target_site_duplication	63901705	63901709	.	.	.	ID=TSR RIGHT 155;Parent=TE_BASE 155;name=tsr right;color=#333333
LjChr1	feature	nested_repeat	63874476	63886584	.	.	.	ID=TE_BASE 156;name=TE_BASE 156;annot=Class_I::LTR::Ty1/copia::SIRE;color=#a9a9a9
LjChr1	feature	repeat_fragment	63874476	63886584	.	.	.	ID=TE 156-0;Parent=TE_BASE 156;name=TE 156;color=#a9a9a9
LjChr1	feature	polypeptide_conserved_region	63875813	63876707	.	+	.	ID=DOMAIN 156-0-0;Parent=TE_BASE 156;annot=Class_I::LTR::Ty1/copia::SIRE GAG_sire;name=GAG;color=#225ea8
LjChr1	feature	polypeptide_conserved_region	63877611	63877848	.	+	.	ID=DOMAIN 156-1-0;Parent=TE_BASE 156;annot=Class_I::LTR::Ty1/copia::SIRE AP_sire;name=PROT;color=#ffeda0
LjChr1	feature	polypeptide_conserved_region	63878001	63878658	.	+	.	ID=DOMAIN 156-2-0;Parent=TE_BASE 156;annot=Class_I::LTR::Ty1/copia::SIRE INT_sire;name=INT;color=#b10026
LjChr1	feature	polypeptide_conserved_region	63879189	63879915	.	+	.	ID=DOMAIN 156-3-0;Parent=TE_BASE 156;annot=Class_I::LTR::Ty1/copia::SIRE RT_sire;name=RT;color=#feb24c
LjChr1	feature	polypeptide_conserved_region	63880203	63880602	.	+	.	ID=DOMAIN 156-4-0;Parent=TE_BASE 156;annot=Class_I::LTR::Ty1/copia::SIRE RNaseH_sire;name=RH;color=#fc4e2a
LjChr1	feature	primer_binding_site	63875698	63875713	.	.	.	ID=PBS 156;Parent=TE_BASE 156;name=pbs;color=#c7e9c0
LjChr1	feature	RR_tract	63885350	63885364	.	.	.	ID=PPT 156;Parent=TE_BASE 156;name=ppt;color=#41ab5d
LjChr1	feature	long_terminal_repeat	63885364	63886584	.	.	.	ID=LTR RIGHT 156-0;Parent=TE_BASE 156;name=ltr right;color=#f032e6
LjChr1	feature	long_terminal_repeat	63874476	63875693	.	.	.	ID=LTR LEFT 156-0;Parent=TE_BASE 156;name=ltr left;color=#f032e6
LjChr1	feature	target_site_duplication	63874471	63874475	.	.	.	ID=TSR LEFT 156;Parent=TE_BASE 156;name=tsr left;color=#333333
LjChr1	feature	target_site_duplication	63886585	63886589	.	.	.	ID=TSR RIGHT 156;Parent=TE_BASE 156;name=tsr right;color=#333333
LjChr1	feature	nested_repeat	63802016	63803802	.	.	.	ID=TE_BASE 157;name=TE_BASE 157;annot=Class_I::LTR::Ty3/gypsy::chromovirus::Tekay;color=#a9a9a9
LjChr1	feature	repeat_fragment	63802016	63803802	.	.	.	ID=TE 157-0;Parent=TE_BASE 157;name=TE 157;color=#a9a9a9
LjChr1	feature	polypeptide_conserved_region	63802608	63802935	.	+	.	ID=DOMAIN 157-0-0;Parent=TE_BASE 157;annot=Class_I::LTR::Ty3/gypsy::chromovirus::Tekay RT_del;name=RT;color=#feb24c
LjChr1	feature	primer_binding_site	63802376	63802395	.	.	.	ID=PBS 157;Parent=TE_BASE 157;name=pbs;color=#c7e9c0
LjChr1	feature	RR_tract	63803491	63803505	.	.	.	ID=PPT 157;Parent=TE_BASE 157;name=ppt;color=#41ab5d
LjChr1	feature	long_terminal_repeat	63803555	63803802	.	.	.	ID=LTR RIGHT 157-0;Parent=TE_BASE 157;name=ltr right;color=#f032e6
LjChr1	feature	long_terminal_repeat	63802016	63802336	.	.	.	ID=LTR LEFT 157-0;Parent=TE_BASE 157;name=ltr left;color=#f032e6
LjChr1	feature	nested_repeat	63793511	63799109	.	.	.	ID=TE_BASE 158;name=TE_BASE 158;annot=Class_I::LTR::Ty1/copia::Ivana;color=#a9a9a9
LjChr1	feature	repeat_fragment	63793511	63799109	.	.	.	ID=TE 158-0;Parent=TE_BASE 158;name=TE 158;color=#a9a9a9
LjChr1	feature	polypeptide_conserved_region	63793849	63794248	.	-	.	ID=DOMAIN 158-0-0;Parent=TE_BASE 158;annot=Class_I::LTR::Ty1/copia::Ale RNaseH_retrofit;name=RH;color=#fc4e2a
LjChr1	feature	polypeptide_conserved_region	63794551	63795268	.	-	.	ID=DOMAIN 158-1-0;Parent=TE_BASE 158;annot=Class_I::LTR::Ty1/copia::Ivana RT_oryco;name=RT;color=#feb24c
LjChr1	feature	polypeptide_conserved_region	63796224	63796863	.	-	.	ID=DOMAIN 158-2-0;Parent=TE_BASE 158;annot=Class_I::LTR::Ty1/copia::Ale INT_retrofit;name=INT;color=#b10026
LjChr1	feature	long_terminal_repeat	63798868	63799109	.	.	.	ID=LTR LEFT 158-0;Parent=TE_BASE 158;name=ltr left;color=#f032e6
LjChr1	feature	long_terminal_repeat	63793511	63793768	.	.	.	ID=LTR RIGHT 158-0;Parent=TE_BASE 158;name=ltr right;color=#f032e6
LjChr1	feature	nested_repeat	63157504	63162386	.	.	.	ID=TE_BASE 161;name=TE_BASE 161;annot=Class_I::LTR::Ty1/copia::Ivana;color=#a9a9a9
LjChr1	feature	repeat_fragment	63157504	63162386	.	.	.	ID=TE 161-0;Parent=TE_BASE 161;name=TE 161;color=#a9a9a9
LjChr1	feature	polypeptide_conserved_region	63157860	63158262	.	-	.	ID=DOMAIN 161-0-0;Parent=TE_BASE 161;annot=Class_I::LTR::Ty1/copia::SIRE RNaseH_sire;name=RH;color=#fc4e2a
LjChr1	feature	polypeptide_conserved_region	63158558	63159284	.	-	.	ID=DOMAIN 161-1-0;Parent=TE_BASE 161;annot=Class_I::LTR::Ty1/copia::Ivana RT_oryco;name=RT;color=#feb24c
LjChr1	feature	polypeptide_conserved_region	63159821	63160475	.	-	.	ID=DOMAIN 161-2-0;Parent=TE_BASE 161;annot=Class_I::LTR::Ty1/copia::Ivana INT_oryco;name=INT;color=#b10026
LjChr1	feature	polypeptide_conserved_region	63160628	63160871	.	-	.	ID=DOMAIN 161-3-0;Parent=TE_BASE 161;annot=Class_I::LTR::Ty1/copia::Ivana AP_oryco;name=PROT;color=#ffeda0
LjChr1	feature	polypeptide_conserved_region	63161078	63161903	.	-	.	ID=DOMAIN 161-4-0;Parent=TE_BASE 161;annot=Class_I::LTR::Ty1/copia::Ivana GAG_oryco;name=GAG;color=#225ea8
LjChr1	feature	long_terminal_repeat	63162112	63162386	.	.	.	ID=LTR LEFT 161-0;Parent=TE_BASE 161;name=ltr left;color=#f032e6
LjChr1	feature	long_terminal_repeat	63157504	63157778	.	.	.	ID=LTR RIGHT 161-0;Parent=TE_BASE 161;name=ltr right;color=#f032e6
LjChr1	feature	target_site_duplication	63157499	63157503	.	.	.	ID=TSR RIGHT 161;Parent=TE_BASE 161;name=tsr right;color=#333333
LjChr1	feature	target_site_duplication	63162387	63162391	.	.	.	ID=TSR LEFT 161;Parent=TE_BASE 161;name=tsr left;color=#333333
LjChr1	feature	nested_repeat	59225098	59234718	.	.	.	ID=TE_BASE 170;name=TE_BASE 170;annot=Class_I::LTR::Ty3/gypsy::non-chromovirus::OTA::Ogre/Tat::Retand;color=#a9a9a9
LjChr1	feature	repeat_fragment	59225098	59234718	.	.	.	ID=TE 170-0;Parent=TE_BASE 170;name=TE 170;color=#a9a9a9
LjChr1	feature	polypeptide_conserved_region	59225630	59225942	.	+	.	ID=DOMAIN 170-0-0;Parent=TE_BASE 170;annot=Class_I::LTR::Ty3/gypsy::non-chromovirus::OTA::Ogre/Tat::Retand GAG_tat;name=GAG;color=#225ea8
LjChr1	feature	polypeptide_conserved_region	59226902	59227214	.	+	.	ID=DOMAIN 170-1-0;Parent=TE_BASE 170;annot=Class_I::LTR::Ty3/gypsy::non-chromovirus::OTA::Ogre/Tat::Retand AP_tat;name=PROT;color=#ffeda0
LjChr1	feature	polypeptide_conserved_region	59227667	59228333	.	+	.	ID=DOMAIN 170-2-0;Parent=TE_BASE 170;annot=Class_I::LTR::Ty3/gypsy::non-chromovirus::OTA::Ogre/Tat::Retand RT_tat;name=RT;color=#feb24c
LjChr1	feature	polypeptide_conserved_region	59228483	59228840	.	+	.	ID=DOMAIN 170-3-0;Parent=TE_BASE 170;annot=Class_I::LTR::Ty3/gypsy::non-chromovirus::OTA::Ogre/Tat::Retand RNaseH_tat;name=RH;color=#fc4e2a
LjChr1	feature	polypeptide_conserved_region	59228879	59229242	.	+	.	ID=DOMAIN 170-4-0;Parent=TE_BASE 170;annot=Class_I::LTR::Ty3/gypsy::non-chromovirus::OTA::Ogre/Tat::Retand;name=aRH;color=#fc4e2a
LjChr1	feature	polypeptide_conserved_region	59229545	59230577	.	+	.	ID=DOMAIN 170-5-0;Parent=TE_BASE 170;annot=Class_I::LTR::Ty3/gypsy::non-chromovirus::OTA::Ogre/Tat::Retand INT_tat;name=INT;color=#b10026
LjChr1	feature	primer_binding_site	59225327	59225344	.	.	.	ID=PBS 170;Parent=TE_BASE 170;name=pbs;color=#c7e9c0
LjChr1	feature	long_terminal_repeat	59234493	59234718	.	.	.	ID=LTR RIGHT 170-0;Parent=TE_BASE 170;name=ltr right;color=#f032e6
LjChr1	feature	long_terminal_repeat	59225098	59225323	.	.	.	ID=LTR LEFT 170-0;Parent=TE_BASE 170;name=ltr left;color=#f032e6
LjChr1	feature	target_site_duplication	59225093	59225097	.	.	.	ID=TSR LEFT 170;Parent=TE_BASE 170;name=tsr left;color=#333333
LjChr1	feature	target_site_duplication	59234719	59234723	.	.	.	ID=TSR RIGHT 170;Parent=TE_BASE 170;name=tsr right;color=#333333
LjChr1	feature	nested_repeat	59056117	59060597	.	.	.	ID=TE_BASE 176;name=TE_BASE 176;annot=Class_I::LTR::Ty1/copia::Tork;color=#a9a9a9
LjChr1	feature	repeat_fragment	59056117	59060597	.	.	.	ID=TE 176-0;Parent=TE_BASE 176;name=TE 176;color=#a9a9a9
LjChr1	feature	polypeptide_conserved_region	59056481	59057201	.	+	.	ID=DOMAIN 176-0-0;Parent=TE_BASE 176;annot=Class_I::LTR::Ty1/copia::Tork GAG_tork;name=GAG;color=#225ea8
LjChr1	feature	polypeptide_conserved_region	59057330	59057579	.	+	.	ID=DOMAIN 176-1-0;Parent=TE_BASE 176;annot=Class_I::LTR::Ty1/copia::Tork AP_tork;name=PROT;color=#ffeda0
LjChr1	feature	polypeptide_conserved_region	59057711	59058359	.	+	.	ID=DOMAIN 176-2-0;Parent=TE_BASE 176;annot=Class_I::LTR::Ty1/copia::Tork INT_tork;name=INT;color=#b10026
LjChr1	feature	polypeptide_conserved_region	59058902	59059631	.	+	.	ID=DOMAIN 176-3-0;Parent=TE_BASE 176;annot=Class_I::LTR::Ty1/copia::Tork RT_tork;name=RT;color=#feb24c
LjChr1	feature	polypeptide_conserved_region	59059994	59060336	.	+	.	ID=DOMAIN 176-4-0;Parent=TE_BASE 176;annot=Class_I::LTR::Ty1/copia::Tork RNaseH_tork;name=RH;color=#fc4e2a
LjChr1	feature	long_terminal_repeat	59060480	59060597	.	.	.	ID=LTR RIGHT 176-0;Parent=TE_BASE 176;name=ltr right;color=#f032e6
LjChr1	feature	long_terminal_repeat	59056117	59056234	.	.	.	ID=LTR LEFT 176-0;Parent=TE_BASE 176;name=ltr left;color=#f032e6
LjChr1	feature	nested_repeat	58839956	58851342	.	.	.	ID=TE_BASE 182;name=TE_BASE 182;annot=Class_I::LTR::Ty1/copia::SIRE;color=#a9a9a9
LjChr1	feature	repeat_fragment	58839956	58851342	.	.	.	ID=TE 182-0;Parent=TE_BASE 182;name=TE 182;color=#a9a9a9
LjChr1	feature	polypeptide_conserved_region	58841438	58842332	.	+	.	ID=DOMAIN 182-0-0;Parent=TE_BASE 182;annot=Class_I::LTR::Ty1/copia::SIRE GAG_sire;name=GAG;color=#225ea8
LjChr1	feature	polypeptide_conserved_region	58844216	58844456	.	+	.	ID=DOMAIN 182-1-0;Parent=TE_BASE 182;annot=Class_I::LTR::Ty1/copia::SIRE AP_sire;name=PROT;color=#ffeda0
LjChr1	feature	polypeptide_conserved_region	58844606	58845260	.	+	.	ID=DOMAIN 182-2-0;Parent=TE_BASE 182;annot=Class_I::LTR::Ty1/copia::SIRE INT_sire;name=INT;color=#b10026
LjChr1	feature	polypeptide_conserved_region	58845827	58846553	.	+	.	ID=DOMAIN 182-3-0;Parent=TE_BASE 182;annot=Class_I::LTR::Ty1/copia::SIRE RT_sire;name=RT;color=#feb24c
LjChr1	feature	polypeptide_conserved_region	58846841	58847240	.	+	.	ID=DOMAIN 182-4-0;Parent=TE_BASE 182;annot=Class_I::LTR::Ty1/copia::SIRE RNaseH_sire;name=RH;color=#fc4e2a
LjChr1	feature	primer_binding_site	58840725	58840743	.	.	.	ID=PBS 182;Parent=TE_BASE 182;name=pbs;color=#c7e9c0
LjChr1	feature	RR_tract	58850569	58850583	.	.	.	ID=PPT 182;Parent=TE_BASE 182;name=ppt;color=#41ab5d
LjChr1	feature	long_terminal_repeat	58850583	58851342	.	.	.	ID=LTR RIGHT 182-0;Parent=TE_BASE 182;name=ltr right;color=#f032e6
LjChr1	feature	long_terminal_repeat	58839956	58840713	.	.	.	ID=LTR LEFT 182-0;Parent=TE_BASE 182;name=ltr left;color=#f032e6
LjChr1	feature	nested_repeat	58812615	58817691	.	.	.	ID=TE_BASE 183;name=TE_BASE 183;annot=Class_I::LTR::Ty1/copia::SIRE;color=#a9a9a9
LjChr1	feature	repeat_fragment	58812615	58817691	.	.	.	ID=TE 183-0;Parent=TE_BASE 183;name=TE 183;color=#a9a9a9
LjChr1	feature	polypeptide_conserved_region	58812861	58813266	.	-	.	ID=DOMAIN 183-0-0;Parent=TE_BASE 183;annot=Class_I::LTR::Ty1/copia::SIRE RNaseH_sire;name=RH;color=#fc4e2a
LjChr1	feature	polypeptide_conserved_region	58813545	58814253	.	-	.	ID=DOMAIN 183-1-0;Parent=TE_BASE 183;annot=Class_I::LTR::Ty1/copia::SIRE RT_sire;name=RT;color=#feb24c
LjChr1	feature	polypeptide_conserved_region	58814943	58815582	.	-	.	ID=DOMAIN 183-2-0;Parent=TE_BASE 183;annot=Class_I::LTR::Ty1/copia::Ale INT_retrofit;name=INT;color=#b10026
LjChr1	feature	polypeptide_conserved_region	58816506	58816923	.	-	.	ID=DOMAIN 183-3-0;Parent=TE_BASE 183;annot=Class_I::LTR::Ty1/copia::Alesia GAG_retrofit;name=GAG;color=#225ea8
LjChr1	feature	long_terminal_repeat	58817525	58817691	.	.	.	ID=LTR LEFT 183-0;Parent=TE_BASE 183;name=ltr left;color=#f032e6
LjChr1	feature	long_terminal_repeat	58812615	58812781	.	.	.	ID=LTR RIGHT 183-0;Parent=TE_BASE 183;name=ltr right;color=#f032e6
LjChr1	feature	target_site_duplication	58812610	58812614	.	.	.	ID=TSR RIGHT 183;Parent=TE_BASE 183;name=tsr right;color=#333333
LjChr1	feature	target_site_duplication	58817692	58817696	.	.	.	ID=TSR LEFT 183;Parent=TE_BASE 183;name=tsr left;color=#333333
LjChr1	feature	nested_repeat	58086087	58092262	.	.	.	ID=TE_BASE 184;name=TE_BASE 184;annot=Class_I::LTR::Ty1/copia::Tork;color=#a9a9a9
LjChr1	feature	repeat_fragment	58086087	58092262	.	.	.	ID=TE 184-0;Parent=TE_BASE 184;name=TE 184;color=#a9a9a9
LjChr1	feature	polypeptide_conserved_region	58088653	58089292	.	+	.	ID=DOMAIN 184-0-0;Parent=TE_BASE 184;annot=Class_I::LTR::Ty1/copia::Ivana INT_oryco;name=INT;color=#b10026
LjChr1	feature	polypeptide_conserved_region	58089910	58090639	.	+	.	ID=DOMAIN 184-1-0;Parent=TE_BASE 184;annot=Class_I::LTR::Ty1/copia::Tork RT_tork;name=RT;color=#feb24c
LjChr1	feature	polypeptide_conserved_region	58090948	58091359	.	+	.	ID=DOMAIN 184-2-0;Parent=TE_BASE 184;annot=Class_I::LTR::Ty1/copia::Tork RNaseH_tork;name=RH;color=#fc4e2a
LjChr1	feature	primer_binding_site	58086513	58086527	.	.	.	ID=PBS 184;Parent=TE_BASE 184;name=pbs;color=#c7e9c0
LjChr1	feature	RR_tract	58091794	58091808	.	.	.	ID=PPT 184;Parent=TE_BASE 184;name=ppt;color=#41ab5d
LjChr1	feature	long_terminal_repeat	58091841	58092262	.	.	.	ID=LTR RIGHT 184-0;Parent=TE_BASE 184;name=ltr right;color=#f032e6
LjChr1	feature	long_terminal_repeat	58086087	58086508	.	.	.	ID=LTR LEFT 184-0;Parent=TE_BASE 184;name=ltr left;color=#f032e6
LjChr1	feature	nested_repeat	58044395	58046213	.	.	.	ID=TE_BASE 186;name=TE_BASE 186;annot=Class_I::LTR::Ty1/copia::Tork;color=#a9a9a9
LjChr1	feature	repeat_fragment	58044395	58046213	.	.	.	ID=TE 186-0;Parent=TE_BASE 186;name=TE 186;color=#a9a9a9
LjChr1	feature	polypeptide_conserved_region	58044836	58045343	.	+	.	ID=DOMAIN 186-0-0;Parent=TE_BASE 186;annot=Class_I::LTR::Ty1/copia::Tork GAG_tork;name=GAG;color=#225ea8
LjChr1	feature	RR_tract	58045861	58045875	.	.	.	ID=PPT 186;Parent=TE_BASE 186;name=ppt;color=#41ab5d
LjChr1	feature	long_terminal_repeat	58045907	58046213	.	.	.	ID=LTR RIGHT 186-0;Parent=TE_BASE 186;name=ltr right;color=#f032e6
LjChr1	feature	long_terminal_repeat	58044395	58044708	.	.	.	ID=LTR LEFT 186-0;Parent=TE_BASE 186;name=ltr left;color=#f032e6
LjChr1	feature	nested_repeat	58023492	58029357	.	.	.	ID=TE_BASE 187;name=TE_BASE 187;annot=Class_I::LTR::Ty3/gypsy::chromovirus::Tekay;color=#a9a9a9
LjChr1	feature	repeat_fragment	58023492	58029357	.	.	.	ID=TE 187-0;Parent=TE_BASE 187;name=TE 187;color=#a9a9a9
LjChr1	feature	polypeptide_conserved_region	58025521	58025671	.	-	.	ID=DOMAIN 187-0-0;Parent=TE_BASE 187;annot=Class_I::LTR::Ty3/gypsy::chromovirus::Tekay CHR_tekay_Mtchromovir3;name=CHD;color=#6a51a3
LjChr1	feature	polypeptide_conserved_region	58025705	58026233	.	-	.	ID=DOMAIN 187-1-0;Parent=TE_BASE 187;annot=Class_I::LTR::Ty3/gypsy::chromovirus::Tekay INT_del;name=INT;color=#b10026
LjChr1	feature	long_terminal_repeat	58029137	58029357	.	.	.	ID=LTR LEFT 187-0;Parent=TE_BASE 187;name=ltr left;color=#f032e6
LjChr1	feature	long_terminal_repeat	58023492	58023712	.	.	.	ID=LTR RIGHT 187-0;Parent=TE_BASE 187;name=ltr right;color=#f032e6
LjChr1	feature	nested_repeat	56888090	56892097	.	.	.	ID=TE_BASE 190;name=TE_BASE 190;annot=Class_I::LTR::Ty1/copia::Ivana;color=#a9a9a9
LjChr1	feature	repeat_fragment	56888090	56892097	.	.	.	ID=TE 190-0;Parent=TE_BASE 190;name=TE 190;color=#a9a9a9
LjChr1	feature	polypeptide_conserved_region	56889811	56890444	.	+	.	ID=DOMAIN 190-0-0;Parent=TE_BASE 190;annot=Class_I::LTR::Ty1/copia::Ale INT_retrofit;name=INT;color=#b10026
LjChr1	feature	polypeptide_conserved_region	56891056	56891401	.	+	.	ID=DOMAIN 190-1-0;Parent=TE_BASE 190;annot=Class_I::LTR::Ty1/copia::Ivana RT_oryco;name=RT;color=#feb24c
LjChr1	feature	primer_binding_site	56888433	56888453	.	.	.	ID=PBS 190;Parent=TE_BASE 190;name=pbs;color=#c7e9c0
LjChr1	feature	RR_tract	56891817	56891831	.	.	.	ID=PPT 190;Parent=TE_BASE 190;name=ppt;color=#41ab5d
LjChr1	feature	long_terminal_repeat	56891832	56892097	.	.	.	ID=LTR RIGHT 190-0;Parent=TE_BASE 190;name=ltr right;color=#f032e6
LjChr1	feature	long_terminal_repeat	56888090	56888353	.	.	.	ID=LTR LEFT 190-0;Parent=TE_BASE 190;name=ltr left;color=#f032e6
LjChr1	feature	nested_repeat	56837547	56848362	.	.	.	ID=TE_BASE 192;name=TE_BASE 192;annot=Class_I::LTR::Ty3/gypsy::non-chromovirus::OTA::Ogre/Tat::Retand;color=#a9a9a9
LjChr1	feature	repeat_fragment	56837547	56848362	.	.	.	ID=TE 192-0;Parent=TE_BASE 192;name=TE 192;color=#a9a9a9
LjChr1	feature	polypeptide_conserved_region	56843205	56843490	.	+	.	ID=DOMAIN 192-0-0;Parent=TE_BASE 192;annot=Class_I::LTR::Ty3/gypsy::non-chromovirus::OTA::Ogre/Tat::Retand AP_tat;name=PROT;color=#ffeda0
LjChr1	feature	polypeptide_conserved_region	56843827	56844388	.	+	.	ID=DOMAIN 192-1-0;Parent=TE_BASE 192;annot=Class_I::LTR::Ty3/gypsy::non-chromovirus::OTA::Ogre/Tat::Retand RT_tat;name=RT;color=#feb24c
LjChr1	feature	polypeptide_conserved_region	56844538	56844895	.	+	.	ID=DOMAIN 192-2-0;Parent=TE_BASE 192;annot=Class_I::LTR::Ty3/gypsy::non-chromovirus::OTA::Ogre/Tat::Retand RNaseH_tat;name=RH;color=#fc4e2a
LjChr1	feature	polypeptide_conserved_region	56844936	56845296	.	+	.	ID=DOMAIN 192-3-0;Parent=TE_BASE 192;annot=Class_I::LTR::Ty3/gypsy::non-chromovirus::OTA::Ogre/Tat::Retand;name=aRH;color=#fc4e2a
LjChr1	feature	polypeptide_conserved_region	56845599	56846631	.	+	.	ID=DOMAIN 192-4-0;Parent=TE_BASE 192;annot=Class_I::LTR::Ty3/gypsy::non-chromovirus::OTA::Ogre/Tat::Retand INT_tat;name=INT;color=#b10026
LjChr1	feature	primer_binding_site	56838209	56838224	.	.	.	ID=PBS 192;Parent=TE_BASE 192;name=pbs;color=#c7e9c0
LjChr1	feature	long_terminal_repeat	56847748	56848362	.	.	.	ID=LTR RIGHT 192-0;Parent=TE_BASE 192;name=ltr right;color=#f032e6
LjChr1	feature	long_terminal_repeat	56837547	56838191	.	.	.	ID=LTR LEFT 192-0;Parent=TE_BASE 192;name=ltr left;color=#f032e6
LjChr1	feature	nested_repeat	56821164	56822862	.	.	.	ID=TE_BASE 193;name=TE_BASE 193;annot=Class_I::LTR::Ty1/copia::Ivana;color=#a9a9a9
LjChr1	feature	repeat_fragment	56821164	56822862	.	.	.	ID=TE 193-0;Parent=TE_BASE 193;name=TE 193;color=#a9a9a9
LjChr1	feature	polypeptide_conserved_region	56821416	56821986	.	+	.	ID=DOMAIN 193-0-0;Parent=TE_BASE 193;annot=Class_I::LTR::Ty1/copia::Ivana GAG_oryco;name=GAG;color=#225ea8
LjChr1	feature	polypeptide_conserved_region	56822271	56822517	.	+	.	ID=DOMAIN 193-1-0;Parent=TE_BASE 193;annot=Class_I::LTR::Ty1/copia::Ivana AP_oryco;name=PROT;color=#ffeda0
LjChr1	feature	primer_binding_site	56821371	56821392	.	.	.	ID=PBS 193;Parent=TE_BASE 193;name=pbs;color=#c7e9c0
LjChr1	feature	RR_tract	56822657	56822671	.	.	.	ID=PPT 193;Parent=TE_BASE 193;name=ppt;color=#41ab5d
LjChr1	feature	long_terminal_repeat	56822671	56822862	.	.	.	ID=LTR RIGHT 193-0;Parent=TE_BASE 193;name=ltr right;color=#f032e6
LjChr1	feature	long_terminal_repeat	56821164	56821355	.	.	.	ID=LTR LEFT 193-0;Parent=TE_BASE 193;name=ltr left;color=#f032e6
LjChr1	feature	nested_repeat	55334439	55338997	.	.	.	ID=TE_BASE 204;name=TE_BASE 204;annot=Class_I::LTR::Ty1/copia::Ivana;color=#a9a9a9
LjChr1	feature	repeat_fragment	55334439	55338997	.	.	.	ID=TE 204-0;Parent=TE_BASE 204;name=TE 204;color=#a9a9a9
LjChr1	feature	polypeptide_conserved_region	55336254	55336704	.	+	.	ID=DOMAIN 204-0-0;Parent=TE_BASE 204;annot=Class_I::LTR::Ty1/copia::Ivana RT_oryco;name=RT;color=#feb24c
LjChr1	feature	polypeptide_conserved_region	55337210	55337585	.	+	.	ID=DOMAIN 204-1-0;Parent=TE_BASE 204;annot=Class_I::LTR::Ty1/copia::Tork RNaseH_tork;name=RH;color=#fc4e2a
LjChr1	feature	primer_binding_site	55335254	55335274	.	.	.	ID=PBS 204;Parent=TE_BASE 204;name=pbs;color=#c7e9c0
LjChr1	feature	RR_tract	55338217	55338231	.	.	.	ID=PPT 204;Parent=TE_BASE 204;name=ppt;color=#41ab5d
LjChr1	feature	long_terminal_repeat	55338232	55338997	.	.	.	ID=LTR RIGHT 204-0;Parent=TE_BASE 204;name=ltr right;color=#f032e6
LjChr1	feature	long_terminal_repeat	55334439	55335204	.	.	.	ID=LTR LEFT 204-0;Parent=TE_BASE 204;name=ltr left;color=#f032e6
LjChr1	feature	target_site_duplication	55334434	55334438	.	.	.	ID=TSR LEFT 204;Parent=TE_BASE 204;name=tsr left;color=#333333
LjChr1	feature	target_site_duplication	55338998	55339002	.	.	.	ID=TSR RIGHT 204;Parent=TE_BASE 204;name=tsr right;color=#333333
LjChr1	feature	nested_repeat	53540314	53545858	.	.	.	ID=TE_BASE 212;name=TE_BASE 212;annot=Class_I::LTR::Ty3/gypsy::chromovirus::Reina;color=#a9a9a9
LjChr1	feature	repeat_fragment	53540314	53545858	.	.	.	ID=TE 212-0;Parent=TE_BASE 212;name=TE 212;color=#a9a9a9
LjChr1	feature	polypeptide_conserved_region	53541346	53541517	.	-	.	ID=DOMAIN 212-0-0;Parent=TE_BASE 212;annot=Class_I::LTR::Ty3/gypsy::chromovirus::Reina CHR_reina_LORE2B7b;name=CHD;color=#6a51a3
LjChr1	feature	polypeptide_conserved_region	53541952	53542777	.	-	.	ID=DOMAIN 212-1-0;Parent=TE_BASE 212;annot=Class_I::LTR::Ty3/gypsy::chromovirus::Reina INT_reina;name=INT;color=#b10026
LjChr1	feature	polypeptide_conserved_region	53543190	53543541	.	-	.	ID=DOMAIN 212-2-0;Parent=TE_BASE 212;annot=Class_I::LTR::Ty3/gypsy::chromovirus::Reina RNaseH_reina;name=RH;color=#fc4e2a
LjChr1	feature	polypeptide_conserved_region	53543676	53544348	.	-	.	ID=DOMAIN 212-3-0;Parent=TE_BASE 212;annot=Class_I::LTR::Ty3/gypsy::chromovirus::Reina RT_reina;name=RT;color=#feb24c
LjChr1	feature	long_terminal_repeat	53545613	53545858	.	.	.	ID=LTR LEFT 212-0;Parent=TE_BASE 212;name=ltr left;color=#f032e6
LjChr1	feature	long_terminal_repeat	53540314	53540559	.	.	.	ID=LTR RIGHT 212-0;Parent=TE_BASE 212;name=ltr right;color=#f032e6
LjChr1	feature	nested_repeat	53467511	53477344	.	.	.	ID=TE_BASE 213;name=TE_BASE 213;annot=Class_I::LTR::Ty3/gypsy::non-chromovirus::OTA::Ogre/Tat::Retand;color=#a9a9a9
LjChr1	feature	repeat_fragment	53467511	53477344	.	.	.	ID=TE 213-0;Parent=TE_BASE 213;name=TE 213;color=#a9a9a9
LjChr1	feature	polypeptide_conserved_region	53471839	53472556	.	-	.	ID=DOMAIN 213-0-0;Parent=TE_BASE 213;annot=Class_I::LTR::Ty3/gypsy::non-chromovirus::OTA::Ogre/Tat::Retand INT_tat;name=INT;color=#b10026
LjChr1	feature	polypeptide_conserved_region	53473173	53473536	.	-	.	ID=DOMAIN 213-1-0;Parent=TE_BASE 213;annot=Class_I::LTR::Ty3/gypsy::non-chromovirus::OTA::Ogre/Tat::Retand;name=aRH;color=#fc4e2a
LjChr1	feature	polypeptide_conserved_region	53473572	53473926	.	-	.	ID=DOMAIN 213-2-0;Parent=TE_BASE 213;annot=Class_I::LTR::Ty3/gypsy::non-chromovirus::OTA::Ogre/Tat::Retand RNaseH_tat;name=RH;color=#fc4e2a
LjChr1	feature	polypeptide_conserved_region	53474082	53474748	.	-	.	ID=DOMAIN 213-3-0;Parent=TE_BASE 213;annot=Class_I::LTR::Ty3/gypsy::non-chromovirus::OTA::Ogre/Tat::Retand RT_tat;name=RT;color=#feb24c
LjChr1	feature	polypeptide_conserved_region	53475189	53475510	.	-	.	ID=DOMAIN 213-4-0;Parent=TE_BASE 213;annot=Class_I::LTR::Ty3/gypsy::non-chromovirus::OTA::Ogre/Tat::Retand AP_tat;name=PROT;color=#ffeda0
LjChr1	feature	long_terminal_repeat	53477118	53477344	.	.	.	ID=LTR LEFT 213-0;Parent=TE_BASE 213;name=ltr left;color=#f032e6
LjChr1	feature	long_terminal_repeat	53467511	53467737	.	.	.	ID=LTR RIGHT 213-0;Parent=TE_BASE 213;name=ltr right;color=#f032e6
LjChr1	feature	target_site_duplication	53467506	53467510	.	.	.	ID=TSR RIGHT 213;Parent=TE_BASE 213;name=tsr right;color=#333333
LjChr1	feature	target_site_duplication	53477345	53477349	.	.	.	ID=TSR LEFT 213;Parent=TE_BASE 213;name=tsr left;color=#333333
LjChr1	feature	nested_repeat	53462280	53467262	.	.	.	ID=TE_BASE 214;name=TE_BASE 214;annot=Class_I::LTR::Ty1/copia::Ale;color=#a9a9a9
LjChr1	feature	repeat_fragment	53462280	53467262	.	.	.	ID=TE 214-0;Parent=TE_BASE 214;name=TE 214;color=#a9a9a9
LjChr1	feature	polypeptide_conserved_region	53462582	53462984	.	-	.	ID=DOMAIN 214-0-0;Parent=TE_BASE 214;annot=Class_I::LTR::Ty1/copia::Ale RNaseH_retrofit;name=RH;color=#fc4e2a
LjChr1	feature	polypeptide_conserved_region	53463272	53463995	.	-	.	ID=DOMAIN 214-1-0;Parent=TE_BASE 214;annot=Class_I::LTR::Ty1/copia::Ale RT_retrofit;name=RT;color=#feb24c
LjChr1	feature	polypeptide_conserved_region	53464661	53465279	.	-	.	ID=DOMAIN 214-2-0;Parent=TE_BASE 214;annot=Class_I::LTR::Ty1/copia::Ale INT_retrofit;name=INT;color=#b10026
LjChr1	feature	long_terminal_repeat	53467042	53467262	.	.	.	ID=LTR LEFT 214-0;Parent=TE_BASE 214;name=ltr left;color=#f032e6
LjChr1	feature	long_terminal_repeat	53462280	53462500	.	.	.	ID=LTR RIGHT 214-0;Parent=TE_BASE 214;name=ltr right;color=#f032e6
LjChr1	feature	nested_repeat	53002676	53008712	.	.	.	ID=TE_BASE 218;name=TE_BASE 218;annot=Class_I::LTR::Ty1/copia::Ivana;color=#a9a9a9
LjChr1	feature	repeat_fragment	53002676	53008712	.	.	.	ID=TE 218-0;Parent=TE_BASE 218;name=TE 218;color=#a9a9a9
LjChr1	feature	polypeptide_conserved_region	53002949	53003354	.	-	.	ID=DOMAIN 218-0-0;Parent=TE_BASE 218;annot=Class_I::LTR::Ty1/copia::Ivana RNaseH_oryco;name=RH;color=#fc4e2a
LjChr1	feature	polypeptide_conserved_region	53003642	53004365	.	-	.	ID=DOMAIN 218-1-0;Parent=TE_BASE 218;annot=Class_I::LTR::Ty1/copia::Ivana RT_oryco;name=RT;color=#feb24c
LjChr1	feature	polypeptide_conserved_region	53006459	53007113	.	-	.	ID=DOMAIN 218-2-0;Parent=TE_BASE 218;annot=Class_I::LTR::Ty1/copia::Ivana INT_oryco;name=INT;color=#b10026
LjChr1	feature	polypeptide_conserved_region	53007260	53007506	.	-	.	ID=DOMAIN 218-3-0;Parent=TE_BASE 218;annot=Class_I::LTR::Ty1/copia::Ivana AP_oryco;name=PROT;color=#ffeda0
LjChr1	feature	polypeptide_conserved_region	53007935	53008442	.	-	.	ID=DOMAIN 218-4-0;Parent=TE_BASE 218;annot=Class_I::LTR::Ty1/copia::Ivana GAG_oryco;name=GAG;color=#225ea8
LjChr1	feature	long_terminal_repeat	53008543	53008712	.	.	.	ID=LTR LEFT 218-0;Parent=TE_BASE 218;name=ltr left;color=#f032e6
LjChr1	feature	long_terminal_repeat	53002676	53002845	.	.	.	ID=LTR RIGHT 218-0;Parent=TE_BASE 218;name=ltr right;color=#f032e6
LjChr1	feature	target_site_duplication	53002671	53002675	.	.	.	ID=TSR RIGHT 218;Parent=TE_BASE 218;name=tsr right;color=#333333
LjChr1	feature	target_site_duplication	53008713	53008717	.	.	.	ID=TSR LEFT 218;Parent=TE_BASE 218;name=tsr left;color=#333333
LjChr1	feature	nested_repeat	52916030	52917863	.	.	.	ID=TE_BASE 221;name=TE_BASE 221;annot=Class_I::LTR::Ty1/copia::SIRE;color=#a9a9a9
LjChr1	feature	repeat_fragment	52916030	52917863	.	.	.	ID=TE 221-0;Parent=TE_BASE 221;name=TE 221;color=#a9a9a9
LjChr1	feature	polypeptide_conserved_region	52916249	52916654	.	-	.	ID=DOMAIN 221-0-0;Parent=TE_BASE 221;annot=Class_I::LTR::Ty1/copia::SIRE RNaseH_sire;name=RH;color=#fc4e2a
LjChr1	feature	polypeptide_conserved_region	52916942	52917662	.	-	.	ID=DOMAIN 221-1-0;Parent=TE_BASE 221;annot=Class_I::LTR::Ty1/copia::SIRE RT_sire;name=RT;color=#feb24c
LjChr1	feature	long_terminal_repeat	52917724	52917863	.	.	.	ID=LTR LEFT 221-0;Parent=TE_BASE 221;name=ltr left;color=#f032e6
LjChr1	feature	long_terminal_repeat	52916030	52916169	.	.	.	ID=LTR RIGHT 221-0;Parent=TE_BASE 221;name=ltr right;color=#f032e6
LjChr1	feature	nested_repeat	52619573	52631664	.	.	.	ID=TE_BASE 225;name=TE_BASE 225;annot=Class_I::LTR::Ty1/copia::SIRE;color=#a9a9a9
LjChr1	feature	repeat_fragment	52619573	52631664	.	.	.	ID=TE 225-0;Parent=TE_BASE 225;name=TE 225;color=#a9a9a9
LjChr1	feature	polypeptide_conserved_region	52625540	52625939	.	-	.	ID=DOMAIN 225-0-0;Parent=TE_BASE 225;annot=Class_I::LTR::Ty1/copia::SIRE RNaseH_sire;name=RH;color=#fc4e2a
LjChr1	feature	polypeptide_conserved_region	52626227	52626953	.	-	.	ID=DOMAIN 225-1-0;Parent=TE_BASE 225;annot=Class_I::LTR::Ty1/copia::SIRE RT_sire;name=RT;color=#feb24c
LjChr1	feature	polypeptide_conserved_region	52627490	52628147	.	-	.	ID=DOMAIN 225-2-0;Parent=TE_BASE 225;annot=Class_I::LTR::Ty1/copia::SIRE INT_sire;name=INT;color=#b10026
LjChr1	feature	polypeptide_conserved_region	52628300	52628540	.	-	.	ID=DOMAIN 225-3-0;Parent=TE_BASE 225;annot=Class_I::LTR::Ty1/copia::SIRE AP_sire;name=PROT;color=#ffeda0
LjChr1	feature	polypeptide_conserved_region	52629399	52630293	.	-	.	ID=DOMAIN 225-4-0;Parent=TE_BASE 225;annot=Class_I::LTR::Ty1/copia::SIRE GAG_sire;name=GAG;color=#225ea8
LjChr1	feature	long_terminal_repeat	52630424	52631664	.	.	.	ID=LTR LEFT 225-0;Parent=TE_BASE 225;name=ltr left;color=#f032e6
LjChr1	feature	long_terminal_repeat	52619573	52620814	.	.	.	ID=LTR RIGHT 225-0;Parent=TE_BASE 225;name=ltr right;color=#f032e6
LjChr1	feature	target_site_duplication	52619568	52619572	.	.	.	ID=TSR RIGHT 225;Parent=TE_BASE 225;name=tsr right;color=#333333
LjChr1	feature	target_site_duplication	52631665	52631669	.	.	.	ID=TSR LEFT 225;Parent=TE_BASE 225;name=tsr left;color=#333333
LjChr1	feature	nested_repeat	51629877	51650361	.	.	.	ID=TE_BASE 231;name=TE_BASE 231;annot=Class_I::LTR::Ty1/copia::SIRE;color=#a9a9a9
LjChr1	feature	repeat_fragment	51629877	51650361	.	.	.	ID=TE 231-0;Parent=TE_BASE 231;name=TE 231;color=#a9a9a9
LjChr1	feature	polypeptide_conserved_region	51645834	51646233	.	-	.	ID=DOMAIN 231-0-0;Parent=TE_BASE 231;annot=Class_I::LTR::Ty1/copia::SIRE RNaseH_sire;name=RH;color=#fc4e2a
LjChr1	feature	polypeptide_conserved_region	51646808	51647246	.	-	.	ID=DOMAIN 231-1-0;Parent=TE_BASE 231;annot=Class_I::LTR::Ty1/copia::SIRE RT_sire;name=RT;color=#feb24c
LjChr1	feature	long_terminal_repeat	51649947	51650361	.	.	.	ID=LTR LEFT 231-0;Parent=TE_BASE 231;name=ltr left;color=#f032e6
LjChr1	feature	long_terminal_repeat	51629877	51630318	.	.	.	ID=LTR RIGHT 231-0;Parent=TE_BASE 231;name=ltr right;color=#f032e6
LjChr1	feature	nested_repeat	51516480	51521725	.	.	.	ID=TE_BASE 232;name=TE_BASE 232;annot=Class_I::LTR::Ty3/gypsy::chromovirus::Reina;color=#a9a9a9
LjChr1	feature	repeat_fragment	51516480	51521725	.	.	.	ID=TE 232-0;Parent=TE_BASE 232;name=TE 232;color=#a9a9a9
LjChr1	feature	polypeptide_conserved_region	51517230	51517893	.	+	.	ID=DOMAIN 232-0-0;Parent=TE_BASE 232;annot=Class_I::LTR::Ty3/gypsy::chromovirus::Reina GAG_reina;name=GAG;color=#225ea8
LjChr1	feature	polypeptide_conserved_region	51518734	51519262	.	+	.	ID=DOMAIN 232-1-0;Parent=TE_BASE 232;annot=Class_I::LTR::Ty3/gypsy::chromovirus::Reina RT_reina;name=RT;color=#feb24c
LjChr1	feature	polypeptide_conserved_region	51519539	51519890	.	+	.	ID=DOMAIN 232-2-0;Parent=TE_BASE 232;annot=Class_I::LTR::Ty3/gypsy::chromovirus::Reina RNaseH_reina;name=RH;color=#fc4e2a
LjChr1	feature	polypeptide_conserved_region	51520112	51521144	.	+	.	ID=DOMAIN 232-3-0;Parent=TE_BASE 232;annot=Class_I::LTR::Ty3/gypsy::chromovirus::Reina INT_reina;name=INT;color=#b10026
LjChr1	feature	polypeptide_conserved_region	51521198	51521351	.	+	.	ID=DOMAIN 232-4-0;Parent=TE_BASE 232;annot=Class_I::LTR::Ty3/gypsy::chromovirus::Reina CHR_reina_LORE2B7b;name=CHD;color=#6a51a3
LjChr1	feature	primer_binding_site	51516867	51516884	.	.	.	ID=PBS 232;Parent=TE_BASE 232;name=pbs;color=#c7e9c0
LjChr1	feature	long_terminal_repeat	51521372	51521725	.	.	.	ID=LTR RIGHT 232-0;Parent=TE_BASE 232;name=ltr right;color=#f032e6
LjChr1	feature	long_terminal_repeat	51516480	51516833	.	.	.	ID=LTR LEFT 232-0;Parent=TE_BASE 232;name=ltr left;color=#f032e6
LjChr1	feature	target_site_duplication	51516475	51516479	.	.	.	ID=TSR LEFT 232;Parent=TE_BASE 232;name=tsr left;color=#333333
LjChr1	feature	target_site_duplication	51521726	51521730	.	.	.	ID=TSR RIGHT 232;Parent=TE_BASE 232;name=tsr right;color=#333333
LjChr1	feature	nested_repeat	51493139	51499064	.	.	.	ID=TE_BASE 233;name=TE_BASE 233;annot=Class_I::LTR::Ty1/copia::Ivana;color=#a9a9a9
LjChr1	feature	repeat_fragment	51493139	51499064	.	.	.	ID=TE 233-0;Parent=TE_BASE 233;name=TE 233;color=#a9a9a9
LjChr1	feature	polypeptide_conserved_region	51498217	51498574	.	+	.	ID=DOMAIN 233-0-0;Parent=TE_BASE 233;annot=Class_I::LTR::Ty1/copia::Ivana RNaseH_oryco;name=RH;color=#fc4e2a
LjChr1	feature	primer_binding_site	51493416	51493434	.	.	.	ID=PBS 233;Parent=TE_BASE 233;name=pbs;color=#c7e9c0
LjChr1	feature	long_terminal_repeat	51498865	51499064	.	.	.	ID=LTR RIGHT 233-0;Parent=TE_BASE 233;name=ltr right;color=#f032e6
LjChr1	feature	long_terminal_repeat	51493139	51493338	.	.	.	ID=LTR LEFT 233-0;Parent=TE_BASE 233;name=ltr left;color=#f032e6
LjChr1	feature	target_site_duplication	51493134	51493138	.	.	.	ID=TSR LEFT 233;Parent=TE_BASE 233;name=tsr left;color=#333333
LjChr1	feature	target_site_duplication	51499065	51499069	.	.	.	ID=TSR RIGHT 233;Parent=TE_BASE 233;name=tsr right;color=#333333
LjChr1	feature	nested_repeat	51461206	51471149	.	.	.	ID=TE_BASE 234;name=TE_BASE 234;annot=Class_I::LTR::Ty1/copia::SIRE;color=#a9a9a9
LjChr1	feature	repeat_fragment	51461206	51471149	.	.	.	ID=TE 234-0;Parent=TE_BASE 234;name=TE 234;color=#a9a9a9
LjChr1	feature	polypeptide_conserved_region	51466028	51466676	.	+	.	ID=DOMAIN 234-0-0;Parent=TE_BASE 234;annot=Class_I::LTR::Ty1/copia::SIRE RT_sire;name=RT;color=#feb24c
LjChr1	feature	polypeptide_conserved_region	51466854	51467253	.	+	.	ID=DOMAIN 234-1-0;Parent=TE_BASE 234;annot=Class_I::LTR::Ty1/copia::SIRE RNaseH_sire;name=RH;color=#fc4e2a
LjChr1	feature	long_terminal_repeat	51471104	51471149	.	.	.	ID=LTR RIGHT 234-0;Parent=TE_BASE 234;name=ltr right;color=#f032e6
LjChr1	feature	long_terminal_repeat	51461206	51461251	.	.	.	ID=LTR LEFT 234-0;Parent=TE_BASE 234;name=ltr left;color=#f032e6
LjChr1	feature	target_site_duplication	51461201	51461205	.	.	.	ID=TSR LEFT 234;Parent=TE_BASE 234;name=tsr left;color=#333333
LjChr1	feature	target_site_duplication	51471150	51471154	.	.	.	ID=TSR RIGHT 234;Parent=TE_BASE 234;name=tsr right;color=#333333
LjChr1	feature	nested_repeat	51434415	51446496	.	.	.	ID=TE_BASE 235;name=TE_BASE 235;annot=Class_I::LTR::Ty1/copia::SIRE;color=#a9a9a9
LjChr1	feature	repeat_fragment	51434415	51446496	.	.	.	ID=TE 235-0;Parent=TE_BASE 235;name=TE 235;color=#a9a9a9
LjChr1	feature	polypeptide_conserved_region	51440380	51440779	.	-	.	ID=DOMAIN 235-0-0;Parent=TE_BASE 235;annot=Class_I::LTR::Ty1/copia::SIRE RNaseH_sire;name=RH;color=#fc4e2a
LjChr1	feature	polypeptide_conserved_region	51441067	51441793	.	-	.	ID=DOMAIN 235-1-0;Parent=TE_BASE 235;annot=Class_I::LTR::Ty1/copia::SIRE RT_sire;name=RT;color=#feb24c
LjChr1	feature	polypeptide_conserved_region	51442324	51442981	.	-	.	ID=DOMAIN 235-2-0;Parent=TE_BASE 235;annot=Class_I::LTR::Ty1/copia::SIRE INT_sire;name=INT;color=#b10026
LjChr1	feature	polypeptide_conserved_region	51443134	51443371	.	-	.	ID=DOMAIN 235-3-0;Parent=TE_BASE 235;annot=Class_I::LTR::Ty1/copia::SIRE AP_sire;name=PROT;color=#ffeda0
LjChr1	feature	polypeptide_conserved_region	51444269	51445163	.	-	.	ID=DOMAIN 235-4-0;Parent=TE_BASE 235;annot=Class_I::LTR::Ty1/copia::SIRE GAG_sire;name=GAG;color=#225ea8
LjChr1	feature	long_terminal_repeat	51445288	51446496	.	.	.	ID=LTR LEFT 235-0;Parent=TE_BASE 235;name=ltr left;color=#f032e6
LjChr1	feature	long_terminal_repeat	51434415	51435624	.	.	.	ID=LTR RIGHT 235-0;Parent=TE_BASE 235;name=ltr right;color=#f032e6
LjChr1	feature	target_site_duplication	51434410	51434414	.	.	.	ID=TSR RIGHT 235;Parent=TE_BASE 235;name=tsr right;color=#333333
LjChr1	feature	target_site_duplication	51446497	51446501	.	.	.	ID=TSR LEFT 235;Parent=TE_BASE 235;name=tsr left;color=#333333
LjChr1	feature	nested_repeat	51397954	51403274	.	.	.	ID=TE_BASE 236;name=TE_BASE 236;annot=Class_I::LTR::Ty3/gypsy::chromovirus::Reina;color=#a9a9a9
LjChr1	feature	repeat_fragment	51397954	51403274	.	.	.	ID=TE 236-0;Parent=TE_BASE 236;name=TE 236;color=#a9a9a9
LjChr1	feature	polypeptide_conserved_region	51398664	51399594	.	-	.	ID=DOMAIN 236-0-0;Parent=TE_BASE 236;annot=Class_I::LTR::Ty3/gypsy::chromovirus::Reina INT_reina;name=INT;color=#b10026
LjChr1	feature	polypeptide_conserved_region	51399828	51400179	.	-	.	ID=DOMAIN 236-1-0;Parent=TE_BASE 236;annot=Class_I::LTR::Ty3/gypsy::chromovirus::Reina RNaseH_reina;name=RH;color=#fc4e2a
LjChr1	feature	polypeptide_conserved_region	51400547	51400985	.	-	.	ID=DOMAIN 236-2-0;Parent=TE_BASE 236;annot=Class_I::LTR::Ty3/gypsy::chromovirus::Reina RT_reina;name=RT;color=#feb24c
LjChr1	feature	polypeptide_conserved_region	51401840	51402506	.	-	.	ID=DOMAIN 236-3-0;Parent=TE_BASE 236;annot=Class_I::LTR::Ty3/gypsy::chromovirus::Reina GAG_reina;name=GAG;color=#225ea8
LjChr1	feature	long_terminal_repeat	51402901	51403274	.	.	.	ID=LTR LEFT 236-0;Parent=TE_BASE 236;name=ltr left;color=#f032e6
LjChr1	feature	long_terminal_repeat	51397954	51398327	.	.	.	ID=LTR RIGHT 236-0;Parent=TE_BASE 236;name=ltr right;color=#f032e6
LjChr1	feature	target_site_duplication	51397949	51397953	.	.	.	ID=TSR RIGHT 236;Parent=TE_BASE 236;name=tsr right;color=#333333
LjChr1	feature	target_site_duplication	51403275	51403279	.	.	.	ID=TSR LEFT 236;Parent=TE_BASE 236;name=tsr left;color=#333333
LjChr1	feature	nested_repeat	49570166	49578705	.	.	.	ID=TE_BASE 242;name=TE_BASE 242;annot=Class_I::LTR::Ty1/copia::Tork;color=#a9a9a9
LjChr1	feature	repeat_fragment	49570166	49578705	.	.	.	ID=TE 242-0;Parent=TE_BASE 242;name=TE 242;color=#a9a9a9
LjChr1	feature	polypeptide_conserved_region	49570428	49570776	.	-	.	ID=DOMAIN 242-0-0;Parent=TE_BASE 242;annot=Class_I::LTR::Ty1/copia::Tork RNaseH_tork;name=RH;color=#fc4e2a
LjChr1	feature	polypeptide_conserved_region	49571133	49571862	.	-	.	ID=DOMAIN 242-1-0;Parent=TE_BASE 242;annot=Class_I::LTR::Ty1/copia::Tork RT_tork;name=RT;color=#feb24c
LjChr1	feature	polypeptide_conserved_region	49576470	49577118	.	-	.	ID=DOMAIN 242-2-0;Parent=TE_BASE 242;annot=Class_I::LTR::Ty1/copia::Tork INT_tork;name=INT;color=#b10026
LjChr1	feature	polypeptide_conserved_region	49577250	49577499	.	-	.	ID=DOMAIN 242-3-0;Parent=TE_BASE 242;annot=Class_I::LTR::Ty1/copia::Tork AP_tork;name=PROT;color=#ffeda0
LjChr1	feature	polypeptide_conserved_region	49577625	49578345	.	-	.	ID=DOMAIN 242-4-0;Parent=TE_BASE 242;annot=Class_I::LTR::Ty1/copia::Tork GAG_tork;name=GAG;color=#225ea8
LjChr1	feature	long_terminal_repeat	49578588	49578705	.	.	.	ID=LTR LEFT 242-0;Parent=TE_BASE 242;name=ltr left;color=#f032e6
LjChr1	feature	long_terminal_repeat	49570166	49570283	.	.	.	ID=LTR RIGHT 242-0;Parent=TE_BASE 242;name=ltr right;color=#f032e6
LjChr1	feature	nested_repeat	47093797	47098952	.	.	.	ID=TE_BASE 247;name=TE_BASE 247;annot=Class_I::LTR::Ty3/gypsy::chromovirus::Reina;color=#a9a9a9
LjChr1	feature	repeat_fragment	47093797	47098952	.	.	.	ID=TE 247-0;Parent=TE_BASE 247;name=TE 247;color=#a9a9a9
LjChr1	feature	polypeptide_conserved_region	47095900	47096575	.	+	.	ID=DOMAIN 247-0-0;Parent=TE_BASE 247;annot=Class_I::LTR::Ty3/gypsy::chromovirus::Reina RT_reina;name=RT;color=#feb24c
LjChr1	feature	polypeptide_conserved_region	47096707	47097058	.	+	.	ID=DOMAIN 247-1-0;Parent=TE_BASE 247;annot=Class_I::LTR::Ty3/gypsy::chromovirus::Reina RNaseH_reina;name=RH;color=#fc4e2a
LjChr1	feature	polypeptide_conserved_region	47097291	47098323	.	+	.	ID=DOMAIN 247-2-0;Parent=TE_BASE 247;annot=Class_I::LTR::Ty3/gypsy::chromovirus::Reina INT_reina;name=INT;color=#b10026
LjChr1	feature	polypeptide_conserved_region	47098377	47098542	.	+	.	ID=DOMAIN 247-3-0;Parent=TE_BASE 247;annot=Class_I::LTR::Ty3/gypsy::chromovirus::Reina CHR_Populus;name=CHD;color=#6a51a3
LjChr1	feature	primer_binding_site	47093919	47093937	.	.	.	ID=PBS 247;Parent=TE_BASE 247;name=pbs;color=#c7e9c0
LjChr1	feature	RR_tract	47098769	47098783	.	.	.	ID=PPT 247;Parent=TE_BASE 247;name=ppt;color=#41ab5d
LjChr1	feature	long_terminal_repeat	47098839	47098952	.	.	.	ID=LTR RIGHT 247-0;Parent=TE_BASE 247;name=ltr right;color=#f032e6
LjChr1	feature	long_terminal_repeat	47093797	47093910	.	.	.	ID=LTR LEFT 247-0;Parent=TE_BASE 247;name=ltr left;color=#f032e6
LjChr1	feature	nested_repeat	45481334	45491132	.	.	.	ID=TE_BASE 253;name=TE_BASE 253;annot=Class_I::LTR::Ty3/gypsy::non-chromovirus::OTA::Ogre/Tat::Retand;color=#a9a9a9
LjChr1	feature	repeat_fragment	45481334	45491132	.	.	.	ID=TE 253-0;Parent=TE_BASE 253;name=TE 253;color=#a9a9a9
LjChr1	feature	polypeptide_conserved_region	45485639	45486671	.	-	.	ID=DOMAIN 253-0-0;Parent=TE_BASE 253;annot=Class_I::LTR::Ty3/gypsy::non-chromovirus::OTA::Ogre/Tat::Retand INT_tat;name=INT;color=#b10026
LjChr1	feature	polypeptide_conserved_region	45486974	45487337	.	-	.	ID=DOMAIN 253-1-0;Parent=TE_BASE 253;annot=Class_I::LTR::Ty3/gypsy::non-chromovirus::OTA::Ogre/Tat::Retand;name=aRH;color=#fc4e2a
LjChr1	feature	polypeptide_conserved_region	45487373	45487727	.	-	.	ID=DOMAIN 253-2-0;Parent=TE_BASE 253;annot=Class_I::LTR::Ty3/gypsy::non-chromovirus::OTA::Ogre/Tat::Retand RNaseH_tat;name=RH;color=#fc4e2a
LjChr1	feature	polypeptide_conserved_region	45487883	45488549	.	-	.	ID=DOMAIN 253-3-0;Parent=TE_BASE 253;annot=Class_I::LTR::Ty3/gypsy::non-chromovirus::OTA::Ogre/Tat::Retand RT_tat;name=RT;color=#feb24c
LjChr1	feature	polypeptide_conserved_region	45488991	45489315	.	-	.	ID=DOMAIN 253-4-0;Parent=TE_BASE 253;annot=Class_I::LTR::Ty3/gypsy::non-chromovirus::OTA::Ogre/Tat::Retand AP_tat;name=PROT;color=#ffeda0
LjChr1	feature	long_terminal_repeat	45490908	45491132	.	.	.	ID=LTR LEFT 253-0;Parent=TE_BASE 253;name=ltr left;color=#f032e6
LjChr1	feature	long_terminal_repeat	45481334	45481558	.	.	.	ID=LTR RIGHT 253-0;Parent=TE_BASE 253;name=ltr right;color=#f032e6
LjChr1	feature	target_site_duplication	45481329	45481333	.	.	.	ID=TSR RIGHT 253;Parent=TE_BASE 253;name=tsr right;color=#333333
LjChr1	feature	target_site_duplication	45491133	45491137	.	.	.	ID=TSR LEFT 253;Parent=TE_BASE 253;name=tsr left;color=#333333
LjChr1	feature	nested_repeat	44971452	45003170	.	.	.	ID=TE_BASE 255;name=TE_BASE 255;annot=Class_I::LTR::Ty3/gypsy::non-chromovirus::OTA::Ogre/Tat::Retand;color=#a9a9a9
LjChr1	feature	repeat_fragment	44971452	45003170	.	.	.	ID=TE 255-0;Parent=TE_BASE 255;name=TE 255;color=#a9a9a9
LjChr1	feature	polypeptide_conserved_region	45000627	45000900	.	-	.	ID=DOMAIN 255-0-0;Parent=TE_BASE 255;annot=Class_I::LTR::Ty3/gypsy::non-chromovirus::OTA::Ogre/Tat::Retand RNaseH_tat;name=RH;color=#fc4e2a
LjChr1	feature	polypeptide_conserved_region	45001053	45001497	.	-	.	ID=DOMAIN 255-1-0;Parent=TE_BASE 255;annot=Class_I::LTR::Ty3/gypsy::non-chromovirus::OTA::Ogre/Tat::Retand RT_tat;name=RT;color=#feb24c
LjChr1	feature	polypeptide_conserved_region	45001696	45002344	.	-	.	ID=DOMAIN 255-2-0;Parent=TE_BASE 255;annot=Class_I::LTR::Ty3/gypsy::non-chromovirus::OTA::Ogre/Tat::Retand INT_tat;name=INT;color=#b10026
LjChr1	feature	long_terminal_repeat	45003125	45003170	.	.	.	ID=LTR LEFT 255-0;Parent=TE_BASE 255;name=ltr left;color=#f032e6
LjChr1	feature	long_terminal_repeat	44971452	44971497	.	.	.	ID=LTR RIGHT 255-0;Parent=TE_BASE 255;name=ltr right;color=#f032e6
LjChr1	feature	nested_repeat	43633872	43641942	.	.	.	ID=TE_BASE 258;name=TE_BASE 258;annot=Class_I::LTR::Ty3/gypsy::chromovirus::chromo-outgroup;color=#a9a9a9
LjChr1	feature	repeat_fragment	43633872	43641942	.	.	.	ID=TE 258-0;Parent=TE_BASE 258;name=TE 258;color=#a9a9a9
LjChr1	feature	polypeptide_conserved_region	43637300	43637666	.	-	.	ID=DOMAIN 258-0-0;Parent=TE_BASE 258;annot=Class_I::LTR::Ty3/gypsy::chromovirus::Tekay RNaseH_caulimovirus;name=RH;color=#fc4e2a
LjChr1	feature	polypeptide_conserved_region	43637768	43638563	.	-	.	ID=DOMAIN 258-1-0;Parent=TE_BASE 258;annot=Class_I::LTR::Ty3/gypsy::chromovirus::chromo-outgroup RT_caulimovirus;name=RT;color=#feb24c
LjChr1	feature	primer_binding_site	43634278	43634296	.	.	.	ID=PBS 258;Parent=TE_BASE 258;name=ppt;color=#41ab5d
LjChr1	feature	RR_tract	43641509	43641523	.	.	.	ID=PPT 258;Parent=TE_BASE 258;name=pbs;color=#c7e9c0
LjChr1	feature	long_terminal_repeat	43641592	43641942	.	.	.	ID=LTR LEFT 258-0;Parent=TE_BASE 258;name=ltr left;color=#f032e6
LjChr1	feature	long_terminal_repeat	43633872	43634226	.	.	.	ID=LTR RIGHT 258-0;Parent=TE_BASE 258;name=ltr right;color=#f032e6
LjChr1	feature	nested_repeat	43562417	43574503	.	.	.	ID=TE_BASE 259;name=TE_BASE 259;annot=Class_I::LTR::Ty1/copia::SIRE;color=#a9a9a9
LjChr1	feature	repeat_fragment	43562417	43574503	.	.	.	ID=TE 259-0;Parent=TE_BASE 259;name=TE 259;color=#a9a9a9
LjChr1	feature	polypeptide_conserved_region	43568386	43568785	.	-	.	ID=DOMAIN 259-0-0;Parent=TE_BASE 259;annot=Class_I::LTR::Ty1/copia::SIRE RNaseH_sire;name=RH;color=#fc4e2a
LjChr1	feature	polypeptide_conserved_region	43569073	43569799	.	-	.	ID=DOMAIN 259-1-0;Parent=TE_BASE 259;annot=Class_I::LTR::Ty1/copia::SIRE RT_sire;name=RT;color=#feb24c
LjChr1	feature	polypeptide_conserved_region	43570330	43570987	.	-	.	ID=DOMAIN 259-2-0;Parent=TE_BASE 259;annot=Class_I::LTR::Ty1/copia::SIRE INT_sire;name=INT;color=#b10026
LjChr1	feature	polypeptide_conserved_region	43571140	43571377	.	-	.	ID=DOMAIN 259-3-0;Parent=TE_BASE 259;annot=Class_I::LTR::Ty1/copia::SIRE AP_sire;name=PROT;color=#ffeda0
LjChr1	feature	polypeptide_conserved_region	43572275	43573169	.	-	.	ID=DOMAIN 259-4-0;Parent=TE_BASE 259;annot=Class_I::LTR::Ty1/copia::SIRE GAG_sire;name=GAG;color=#225ea8
LjChr1	feature	long_terminal_repeat	43573294	43574503	.	.	.	ID=LTR LEFT 259-0;Parent=TE_BASE 259;name=ltr left;color=#f032e6
LjChr1	feature	long_terminal_repeat	43562417	43563627	.	.	.	ID=LTR RIGHT 259-0;Parent=TE_BASE 259;name=ltr right;color=#f032e6
LjChr1	feature	target_site_duplication	43562412	43562416	.	.	.	ID=TSR RIGHT 259;Parent=TE_BASE 259;name=tsr right;color=#333333
LjChr1	feature	target_site_duplication	43574504	43574508	.	.	.	ID=TSR LEFT 259;Parent=TE_BASE 259;name=tsr left;color=#333333
LjChr1	feature	nested_repeat	43184802	43217094	.	.	.	ID=TE_BASE 260;name=TE_BASE 260;annot=Class_I::LTR::Ty1/copia::Tork;color=#a9a9a9
LjChr1	feature	repeat_fragment	43184802	43217094	.	.	.	ID=TE 260-0;Parent=TE_BASE 260;name=TE 260;color=#a9a9a9
LjChr1	feature	polypeptide_conserved_region	43194879	43195116	.	-	.	ID=DOMAIN 260-0-0;Parent=TE_BASE 260;annot=Class_I::LTR::Ty1/copia::Tork AP_tork;name=PROT;color=#ffeda0
LjChr1	feature	primer_binding_site	43185167	43185188	.	.	.	ID=PBS 260;Parent=TE_BASE 260;name=ppt;color=#41ab5d
LjChr1	feature	long_terminal_repeat	43216779	43217094	.	.	.	ID=LTR LEFT 260-0;Parent=TE_BASE 260;name=ltr left;color=#f032e6
LjChr1	feature	long_terminal_repeat	43184802	43185117	.	.	.	ID=LTR RIGHT 260-0;Parent=TE_BASE 260;name=ltr right;color=#f032e6
LjChr1	feature	nested_repeat	43097216	43102766	.	.	.	ID=TE_BASE 263;name=TE_BASE 263;annot=Class_I::LTR::Ty3/gypsy::chromovirus::Reina;color=#a9a9a9
LjChr1	feature	repeat_fragment	43097216	43102766	.	.	.	ID=TE 263-0;Parent=TE_BASE 263;name=TE 263;color=#a9a9a9
LjChr1	feature	polypeptide_conserved_region	43099595	43100270	.	+	.	ID=DOMAIN 263-0-0;Parent=TE_BASE 263;annot=Class_I::LTR::Ty3/gypsy::chromovirus::Reina RT_reina;name=RT;color=#feb24c
LjChr1	feature	polypeptide_conserved_region	43100408	43100753	.	+	.	ID=DOMAIN 263-1-0;Parent=TE_BASE 263;annot=Class_I::LTR::Ty3/gypsy::chromovirus::Reina RNaseH_reina;name=RH;color=#fc4e2a
LjChr1	feature	polypeptide_conserved_region	43100987	43102016	.	+	.	ID=DOMAIN 263-2-0;Parent=TE_BASE 263;annot=Class_I::LTR::Ty3/gypsy::chromovirus::Reina INT_reina;name=INT;color=#b10026
LjChr1	feature	polypeptide_conserved_region	43102073	43102250	.	+	.	ID=DOMAIN 263-3-0;Parent=TE_BASE 263;annot=Class_I::LTR::Ty3/gypsy::chromovirus::Reina CHR_Populus;name=CHD;color=#6a51a3
LjChr1	feature	primer_binding_site	43097751	43097768	.	.	.	ID=PBS 263;Parent=TE_BASE 263;name=pbs;color=#c7e9c0
LjChr1	feature	long_terminal_repeat	43102257	43102766	.	.	.	ID=LTR RIGHT 263-0;Parent=TE_BASE 263;name=ltr right;color=#f032e6
LjChr1	feature	long_terminal_repeat	43097216	43097726	.	.	.	ID=LTR LEFT 263-0;Parent=TE_BASE 263;name=ltr left;color=#f032e6
LjChr1	feature	nested_repeat	42984577	42994886	.	.	.	ID=TE_BASE 264;name=TE_BASE 264;annot=Class_I::LTR::Ty1/copia::SIRE;color=#a9a9a9
LjChr1	feature	repeat_fragment	42984577	42994886	.	.	.	ID=TE 264-0;Parent=TE_BASE 264;name=TE 264;color=#a9a9a9
LjChr1	feature	polypeptide_conserved_region	42988832	42989111	.	-	.	ID=DOMAIN 264-0-0;Parent=TE_BASE 264;annot=Class_I::LTR::Ty1/copia::SIRE RNaseH_sire;name=RH;color=#fc4e2a
LjChr1	feature	polypeptide_conserved_region	42989520	42990246	.	-	.	ID=DOMAIN 264-1-0;Parent=TE_BASE 264;annot=Class_I::LTR::Ty1/copia::SIRE RT_sire;name=RT;color=#feb24c
LjChr1	feature	polypeptide_conserved_region	42990777	42991434	.	-	.	ID=DOMAIN 264-2-0;Parent=TE_BASE 264;annot=Class_I::LTR::Ty1/copia::SIRE INT_sire;name=INT;color=#b10026
LjChr1	feature	polypeptide_conserved_region	42991587	42991824	.	-	.	ID=DOMAIN 264-3-0;Parent=TE_BASE 264;annot=Class_I::LTR::Ty1/copia::SIRE AP_sire;name=PROT;color=#ffeda0
LjChr1	feature	polypeptide_conserved_region	42993025	42993619	.	-	.	ID=DOMAIN 264-4-0;Parent=TE_BASE 264;annot=Class_I::LTR::Ty1/copia::SIRE GAG_sire;name=GAG;color=#225ea8
LjChr1	feature	long_terminal_repeat	42994500	42994886	.	.	.	ID=LTR LEFT 264-0;Parent=TE_BASE 264;name=ltr left;color=#f032e6
LjChr1	feature	long_terminal_repeat	42984577	42984963	.	.	.	ID=LTR RIGHT 264-0;Parent=TE_BASE 264;name=ltr right;color=#f032e6
LjChr1	feature	nested_repeat	42870574	42875562	.	.	.	ID=TE_BASE 265;name=TE_BASE 265;annot=Class_I::LTR::Ty3/gypsy::chromovirus::Reina;color=#a9a9a9
LjChr1	feature	repeat_fragment	42870574	42875562	.	.	.	ID=TE 265-0;Parent=TE_BASE 265;name=TE 265;color=#a9a9a9
LjChr1	feature	polypeptide_conserved_region	42871090	42871759	.	+	.	ID=DOMAIN 265-0-0;Parent=TE_BASE 265;annot=Class_I::LTR::Ty3/gypsy::chromovirus::Reina GAG_reina;name=GAG;color=#225ea8
LjChr1	feature	polypeptide_conserved_region	42872650	42873322	.	+	.	ID=DOMAIN 265-1-0;Parent=TE_BASE 265;annot=Class_I::LTR::Ty3/gypsy::chromovirus::Reina RT_reina;name=RT;color=#feb24c
LjChr1	feature	polypeptide_conserved_region	42873457	42873808	.	+	.	ID=DOMAIN 265-2-0;Parent=TE_BASE 265;annot=Class_I::LTR::Ty3/gypsy::chromovirus::Reina RNaseH_reina;name=RH;color=#fc4e2a
LjChr1	feature	polypeptide_conserved_region	42874142	42875057	.	+	.	ID=DOMAIN 265-3-0;Parent=TE_BASE 265;annot=Class_I::LTR::Ty3/gypsy::chromovirus::Reina INT_reina;name=INT;color=#b10026
LjChr1	feature	polypeptide_conserved_region	42875129	42875270	.	+	.	ID=DOMAIN 265-4-0;Parent=TE_BASE 265;annot=Class_I::LTR::Ty3/gypsy::chromovirus::chromo-unclass CHR_reina_LORE2B7a;name=CHD;color=#6a51a3
LjChr1	feature	primer_binding_site	42870889	42870905	.	.	.	ID=PBS 265;Parent=TE_BASE 265;name=pbs;color=#c7e9c0
LjChr1	feature	RR_tract	42875305	42875319	.	.	.	ID=PPT 265;Parent=TE_BASE 265;name=ppt;color=#41ab5d
LjChr1	feature	long_terminal_repeat	42875319	42875562	.	.	.	ID=LTR RIGHT 265-0;Parent=TE_BASE 265;name=ltr right;color=#f032e6
LjChr1	feature	long_terminal_repeat	42870574	42870817	.	.	.	ID=LTR LEFT 265-0;Parent=TE_BASE 265;name=ltr left;color=#f032e6
LjChr1	feature	target_site_duplication	42870569	42870573	.	.	.	ID=TSR LEFT 265;Parent=TE_BASE 265;name=tsr left;color=#333333
LjChr1	feature	target_site_duplication	42875563	42875567	.	.	.	ID=TSR RIGHT 265;Parent=TE_BASE 265;name=tsr right;color=#333333
LjChr1	feature	nested_repeat	42847763	42852923	.	.	.	ID=TE_BASE 266;name=TE_BASE 266;annot=Class_I::LTR::Ty1/copia::Ivana;color=#a9a9a9
LjChr1	feature	repeat_fragment	42847763	42852923	.	.	.	ID=TE 266-0;Parent=TE_BASE 266;name=TE 266;color=#a9a9a9
LjChr1	feature	polypeptide_conserved_region	42848077	42848476	.	-	.	ID=DOMAIN 266-0-0;Parent=TE_BASE 266;annot=Class_I::LTR::Ty1/copia::Ale RNaseH_retrofit;name=RH;color=#fc4e2a
LjChr1	feature	polypeptide_conserved_region	42848776	42849490	.	-	.	ID=DOMAIN 266-1-0;Parent=TE_BASE 266;annot=Class_I::LTR::Ty1/copia::Ivana RT_oryco;name=RT;color=#feb24c
LjChr1	feature	polypeptide_conserved_region	42850108	42850735	.	-	.	ID=DOMAIN 266-2-0;Parent=TE_BASE 266;annot=Class_I::LTR::Ty1/copia::Ale INT_retrofit;name=INT;color=#b10026
LjChr1	feature	long_terminal_repeat	42852691	42852923	.	.	.	ID=LTR LEFT 266-0;Parent=TE_BASE 266;name=ltr left;color=#f032e6
LjChr1	feature	long_terminal_repeat	42847763	42847998	.	.	.	ID=LTR RIGHT 266-0;Parent=TE_BASE 266;name=ltr right;color=#f032e6
LjChr1	feature	nested_repeat	42840672	42845724	.	.	.	ID=TE_BASE 267;name=TE_BASE 267;annot=Class_I::LTR::Ty1/copia::SIRE;color=#a9a9a9
LjChr1	feature	repeat_fragment	42840672	42845724	.	.	.	ID=TE 267-0;Parent=TE_BASE 267;name=TE 267;color=#a9a9a9
LjChr1	feature	polypeptide_conserved_region	42840923	42841316	.	-	.	ID=DOMAIN 267-0-0;Parent=TE_BASE 267;annot=Class_I::LTR::Ty1/copia::SIRE RNaseH_sire;name=RH;color=#fc4e2a
LjChr1	feature	polypeptide_conserved_region	42841950	42842322	.	-	.	ID=DOMAIN 267-1-0;Parent=TE_BASE 267;annot=Class_I::LTR::Ty1/copia::SIRE RT_sire;name=RT;color=#feb24c
LjChr1	feature	polypeptide_conserved_region	42843012	42843651	.	-	.	ID=DOMAIN 267-2-0;Parent=TE_BASE 267;annot=Class_I::LTR::Ty1/copia::Ale INT_retrofit;name=INT;color=#b10026
LjChr1	feature	polypeptide_conserved_region	42843810	42844053	.	-	.	ID=DOMAIN 267-3-0;Parent=TE_BASE 267;annot=Class_I::LTR::Ty1/copia::Alesia AP_retrofit;name=PROT;color=#ffeda0
LjChr1	feature	primer_binding_site	42840842	42840862	.	.	.	ID=PBS 267;Parent=TE_BASE 267;name=ppt;color=#41ab5d
LjChr1	feature	RR_tract	42845498	42845512	.	.	.	ID=PPT 267;Parent=TE_BASE 267;name=pbs;color=#c7e9c0
LjChr1	feature	long_terminal_repeat	42845559	42845724	.	.	.	ID=LTR LEFT 267-0;Parent=TE_BASE 267;name=ltr left;color=#f032e6
LjChr1	feature	long_terminal_repeat	42840672	42840837	.	.	.	ID=LTR RIGHT 267-0;Parent=TE_BASE 267;name=ltr right;color=#f032e6
LjChr1	feature	target_site_duplication	42840667	42840671	.	.	.	ID=TSR RIGHT 267;Parent=TE_BASE 267;name=tsr right;color=#333333
LjChr1	feature	target_site_duplication	42845725	42845729	.	.	.	ID=TSR LEFT 267;Parent=TE_BASE 267;name=tsr left;color=#333333
LjChr1	feature	nested_repeat	42808752	42819269	.	.	.	ID=TE_BASE 269;name=TE_BASE 269;annot=Class_I::LTR::Ty3/gypsy::non-chromovirus::OTA::Ogre/Tat::Retand;color=#a9a9a9
LjChr1	feature	repeat_fragment	42808752	42819269	.	.	.	ID=TE 269-0;Parent=TE_BASE 269;name=TE 269;color=#a9a9a9
LjChr1	feature	polypeptide_conserved_region	42809618	42810332	.	+	.	ID=DOMAIN 269-0-0;Parent=TE_BASE 269;annot=Class_I::LTR::Ty3/gypsy::non-chromovirus::OTA::Ogre/Tat::Retand GAG_tat;name=GAG;color=#225ea8
LjChr1	feature	polypeptide_conserved_region	42810905	42811223	.	+	.	ID=DOMAIN 269-1-0;Parent=TE_BASE 269;annot=Class_I::LTR::Ty3/gypsy::non-chromovirus::OTA::Ogre/Tat::Retand AP_tat;name=PROT;color=#ffeda0
LjChr1	feature	polypeptide_conserved_region	42811655	42812333	.	+	.	ID=DOMAIN 269-2-0;Parent=TE_BASE 269;annot=Class_I::LTR::Ty3/gypsy::non-chromovirus::OTA::Ogre/Tat::Retand RT_tat;name=RT;color=#feb24c
LjChr1	feature	polypeptide_conserved_region	42812471	42812828	.	+	.	ID=DOMAIN 269-3-0;Parent=TE_BASE 269;annot=Class_I::LTR::Ty3/gypsy::non-chromovirus::OTA::Ogre/Tat::Retand RNaseH_tat;name=RH;color=#fc4e2a
LjChr1	feature	polypeptide_conserved_region	42812867	42813230	.	+	.	ID=DOMAIN 269-4-0;Parent=TE_BASE 269;annot=Class_I::LTR::Ty3/gypsy::non-chromovirus::OTA::Ogre/Tat::Retand;name=aRH;color=#fc4e2a
LjChr1	feature	polypeptide_conserved_region	42813527	42814556	.	+	.	ID=DOMAIN 269-5-0;Parent=TE_BASE 269;annot=Class_I::LTR::Ty3/gypsy::non-chromovirus::OTA::Ogre/Tat::Retand INT_tat;name=INT;color=#b10026
LjChr1	feature	primer_binding_site	42809036	42809050	.	.	.	ID=PBS 269;Parent=TE_BASE 269;name=pbs;color=#c7e9c0
LjChr1	feature	RR_tract	42818932	42818946	.	.	.	ID=PPT 269;Parent=TE_BASE 269;name=ppt;color=#41ab5d
LjChr1	feature	long_terminal_repeat	42818990	42819269	.	.	.	ID=LTR RIGHT 269-0;Parent=TE_BASE 269;name=ltr right;color=#f032e6
LjChr1	feature	long_terminal_repeat	42808752	42809031	.	.	.	ID=LTR LEFT 269-0;Parent=TE_BASE 269;name=ltr left;color=#f032e6
LjChr1	feature	target_site_duplication	42808747	42808751	.	.	.	ID=TSR LEFT 269;Parent=TE_BASE 269;name=tsr left;color=#333333
LjChr1	feature	target_site_duplication	42819270	42819274	.	.	.	ID=TSR RIGHT 269;Parent=TE_BASE 269;name=tsr right;color=#333333
LjChr1	feature	nested_repeat	42733569	42743197	.	.	.	ID=TE_BASE 270;name=TE_BASE 270;annot=Class_I::LTR::Ty3/gypsy::non-chromovirus::OTA::Ogre/Tat::Retand;color=#a9a9a9
LjChr1	feature	repeat_fragment	42733569	42743197	.	.	.	ID=TE 270-0;Parent=TE_BASE 270;name=TE 270;color=#a9a9a9
LjChr1	feature	polypeptide_conserved_region	42737719	42738751	.	-	.	ID=DOMAIN 270-0-0;Parent=TE_BASE 270;annot=Class_I::LTR::Ty3/gypsy::non-chromovirus::OTA::Ogre/Tat::Retand INT_tat;name=INT;color=#b10026
LjChr1	feature	polypeptide_conserved_region	42739054	42739417	.	-	.	ID=DOMAIN 270-1-0;Parent=TE_BASE 270;annot=Class_I::LTR::Ty3/gypsy::non-chromovirus::OTA::Ogre/Tat::Retand;name=aRH;color=#fc4e2a
LjChr1	feature	polypeptide_conserved_region	42739453	42739810	.	-	.	ID=DOMAIN 270-2-0;Parent=TE_BASE 270;annot=Class_I::LTR::Ty3/gypsy::non-chromovirus::OTA::Ogre/Tat::Retand RNaseH_tat;name=RH;color=#fc4e2a
LjChr1	feature	polypeptide_conserved_region	42739963	42740629	.	-	.	ID=DOMAIN 270-3-0;Parent=TE_BASE 270;annot=Class_I::LTR::Ty3/gypsy::non-chromovirus::OTA::Ogre/Tat::Retand RT_tat;name=RT;color=#feb24c
LjChr1	feature	polypeptide_conserved_region	42741082	42741394	.	-	.	ID=DOMAIN 270-4-0;Parent=TE_BASE 270;annot=Class_I::LTR::Ty3/gypsy::non-chromovirus::OTA::Ogre/Tat::Retand AP_tat;name=PROT;color=#ffeda0
LjChr1	feature	polypeptide_conserved_region	42742354	42742666	.	-	.	ID=DOMAIN 270-5-0;Parent=TE_BASE 270;annot=Class_I::LTR::Ty3/gypsy::non-chromovirus::OTA::Ogre/Tat::Retand GAG_tat;name=GAG;color=#225ea8
LjChr1	feature	long_terminal_repeat	42742972	42743197	.	.	.	ID=LTR LEFT 270-0;Parent=TE_BASE 270;name=ltr left;color=#f032e6
LjChr1	feature	long_terminal_repeat	42733569	42733794	.	.	.	ID=LTR RIGHT 270-0;Parent=TE_BASE 270;name=ltr right;color=#f032e6
LjChr1	feature	target_site_duplication	42733564	42733568	.	.	.	ID=TSR RIGHT 270;Parent=TE_BASE 270;name=tsr right;color=#333333
LjChr1	feature	target_site_duplication	42743198	42743202	.	.	.	ID=TSR LEFT 270;Parent=TE_BASE 270;name=tsr left;color=#333333
LjChr1	feature	nested_repeat	42654668	42663681	.	.	.	ID=TE_BASE 272;name=TE_BASE 272;annot=Class_I::LTR::Ty1/copia::SIRE;color=#a9a9a9
LjChr1	feature	repeat_fragment	42654668	42663681	.	.	.	ID=TE 272-0;Parent=TE_BASE 272;name=TE 272;color=#a9a9a9
LjChr1	feature	polypeptide_conserved_region	42655696	42656602	.	+	.	ID=DOMAIN 272-0-0;Parent=TE_BASE 272;annot=Class_I::LTR::Ty1/copia::SIRE GAG_sire;name=GAG;color=#225ea8
LjChr1	feature	polypeptide_conserved_region	42657364	42657598	.	+	.	ID=DOMAIN 272-1-0;Parent=TE_BASE 272;annot=Class_I::LTR::Ty1/copia::SIRE AP_sire;name=PROT;color=#ffeda0
LjChr1	feature	polypeptide_conserved_region	42657751	42658408	.	+	.	ID=DOMAIN 272-2-0;Parent=TE_BASE 272;annot=Class_I::LTR::Ty1/copia::SIRE INT_sire;name=INT;color=#b10026
LjChr1	feature	polypeptide_conserved_region	42658918	42659644	.	+	.	ID=DOMAIN 272-3-0;Parent=TE_BASE 272;annot=Class_I::LTR::Ty1/copia::SIRE RT_sire;name=RT;color=#feb24c
LjChr1	feature	polypeptide_conserved_region	42659932	42660331	.	+	.	ID=DOMAIN 272-4-0;Parent=TE_BASE 272;annot=Class_I::LTR::Ty1/copia::SIRE RNaseH_sire;name=RH;color=#fc4e2a
LjChr1	feature	RR_tract	42662743	42662757	.	.	.	ID=PPT 272;Parent=TE_BASE 272;name=ppt;color=#41ab5d
LjChr1	feature	long_terminal_repeat	42662757	42663681	.	.	.	ID=LTR RIGHT 272-0;Parent=TE_BASE 272;name=ltr right;color=#f032e6
LjChr1	feature	long_terminal_repeat	42654668	42655592	.	.	.	ID=LTR LEFT 272-0;Parent=TE_BASE 272;name=ltr left;color=#f032e6
LjChr1	feature	target_site_duplication	42654663	42654667	.	.	.	ID=TSR LEFT 272;Parent=TE_BASE 272;name=tsr left;color=#333333
LjChr1	feature	target_site_duplication	42663682	42663686	.	.	.	ID=TSR RIGHT 272;Parent=TE_BASE 272;name=tsr right;color=#333333
LjChr1	feature	nested_repeat	41626817	41632049	.	.	.	ID=TE_BASE 276;name=TE_BASE 276;annot=Class_I::LTR::Ty1/copia::Ale;color=#a9a9a9
LjChr1	feature	repeat_fragment	41626817	41632049	.	.	.	ID=TE 276-0;Parent=TE_BASE 276;name=TE 276;color=#a9a9a9
LjChr1	feature	polypeptide_conserved_region	41627215	41627584	.	-	.	ID=DOMAIN 276-0-0;Parent=TE_BASE 276;annot=Class_I::LTR::Ty1/copia::Ale RNaseH_retrofit;name=RH;color=#fc4e2a
LjChr1	feature	polypeptide_conserved_region	41627887	41628598	.	-	.	ID=DOMAIN 276-1-0;Parent=TE_BASE 276;annot=Class_I::LTR::Ty1/copia::Ale RT_retrofit;name=RT;color=#feb24c
LjChr1	feature	polypeptide_conserved_region	41629163	41629802	.	-	.	ID=DOMAIN 276-2-0;Parent=TE_BASE 276;annot=Class_I::LTR::Ty1/copia::Ale INT_retrofit;name=INT;color=#b10026
LjChr1	feature	polypeptide_conserved_region	41630054	41630300	.	-	.	ID=DOMAIN 276-3-0;Parent=TE_BASE 276;annot=Class_I::LTR::Ty1/copia::Alesia AP_retrofit;name=PROT;color=#ffeda0
LjChr1	feature	polypeptide_conserved_region	41631143	41631680	.	-	.	ID=DOMAIN 276-4-0;Parent=TE_BASE 276;annot=Class_I::LTR::Ty1/copia::Alesia GAG_retrofit;name=GAG;color=#225ea8
LjChr1	feature	primer_binding_site	41627173	41627188	.	.	.	ID=PBS 276;Parent=TE_BASE 276;name=ppt;color=#41ab5d
LjChr1	feature	RR_tract	41631716	41631730	.	.	.	ID=PPT 276;Parent=TE_BASE 276;name=pbs;color=#c7e9c0
LjChr1	feature	long_terminal_repeat	41631774	41632049	.	.	.	ID=LTR LEFT 276-0;Parent=TE_BASE 276;name=ltr left;color=#f032e6
LjChr1	feature	long_terminal_repeat	41626817	41627092	.	.	.	ID=LTR RIGHT 276-0;Parent=TE_BASE 276;name=ltr right;color=#f032e6
LjChr1	feature	target_site_duplication	41626812	41626816	.	.	.	ID=TSR RIGHT 276;Parent=TE_BASE 276;name=tsr right;color=#333333
LjChr1	feature	target_site_duplication	41632050	41632054	.	.	.	ID=TSR LEFT 276;Parent=TE_BASE 276;name=tsr left;color=#333333
LjChr1	feature	nested_repeat	41547951	41556035	.	.	.	ID=TE_BASE 279;name=TE_BASE 279;annot=Class_I::LTR::Ty1/copia::Tork;color=#a9a9a9
LjChr1	feature	repeat_fragment	41547951	41556035	.	.	.	ID=TE 279-0;Parent=TE_BASE 279;name=TE 279;color=#a9a9a9
LjChr1	feature	polypeptide_conserved_region	41552428	41553061	.	+	.	ID=DOMAIN 279-0-0;Parent=TE_BASE 279;annot=Class_I::LTR::Ty1/copia::Ivana INT_oryco;name=INT;color=#b10026
LjChr1	feature	polypeptide_conserved_region	41553685	41554414	.	+	.	ID=DOMAIN 279-1-0;Parent=TE_BASE 279;annot=Class_I::LTR::Ty1/copia::Tork RT_tork;name=RT;color=#feb24c
LjChr1	feature	polypeptide_conserved_region	41554723	41555134	.	+	.	ID=DOMAIN 279-2-0;Parent=TE_BASE 279;annot=Class_I::LTR::Ty1/copia::Tork RNaseH_tork;name=RH;color=#fc4e2a
LjChr1	feature	primer_binding_site	41548407	41548421	.	.	.	ID=PBS 279;Parent=TE_BASE 279;name=pbs;color=#c7e9c0
LjChr1	feature	RR_tract	41555569	41555583	.	.	.	ID=PPT 279;Parent=TE_BASE 279;name=ppt;color=#41ab5d
LjChr1	feature	long_terminal_repeat	41555584	41556035	.	.	.	ID=LTR RIGHT 279-0;Parent=TE_BASE 279;name=ltr right;color=#f032e6
LjChr1	feature	long_terminal_repeat	41547951	41548402	.	.	.	ID=LTR LEFT 279-0;Parent=TE_BASE 279;name=ltr left;color=#f032e6
LjChr1	feature	target_site_duplication	41547946	41547950	.	.	.	ID=TSR LEFT 279;Parent=TE_BASE 279;name=tsr left;color=#333333
LjChr1	feature	target_site_duplication	41556036	41556040	.	.	.	ID=TSR RIGHT 279;Parent=TE_BASE 279;name=tsr right;color=#333333
LjChr1	feature	nested_repeat	41490727	41493066	.	.	.	ID=TE_BASE 280;name=TE_BASE 280;annot=Class_I::LTR::Ty3/gypsy::non-chromovirus::OTA::Ogre/Tat::Retand;color=#a9a9a9
LjChr1	feature	repeat_fragment	41490727	41493066	.	.	.	ID=TE 280-0;Parent=TE_BASE 280;name=TE 280;color=#a9a9a9
LjChr1	feature	polypeptide_conserved_region	41491580	41491898	.	+	.	ID=DOMAIN 280-0-0;Parent=TE_BASE 280;annot=Class_I::LTR::Ty3/gypsy::non-chromovirus::OTA::Ogre/Tat::Retand AP_tat;name=PROT;color=#ffeda0
LjChr1	feature	polypeptide_conserved_region	41492330	41492477	.	+	.	ID=DOMAIN 280-1-0;Parent=TE_BASE 280;annot=Class_I::LTR::Ty3/gypsy::non-chromovirus::OTA::Ogre/Tat::Retand RT_tat;name=RT;color=#feb24c
LjChr1	feature	primer_binding_site	41491010	41491026	.	.	.	ID=PBS 280;Parent=TE_BASE 280;name=pbs;color=#c7e9c0
LjChr1	feature	RR_tract	41492698	41492712	.	.	.	ID=PPT 280;Parent=TE_BASE 280;name=ppt;color=#41ab5d
LjChr1	feature	long_terminal_repeat	41492777	41493066	.	.	.	ID=LTR RIGHT 280-0;Parent=TE_BASE 280;name=ltr right;color=#f032e6
LjChr1	feature	long_terminal_repeat	41490727	41491010	.	.	.	ID=LTR LEFT 280-0;Parent=TE_BASE 280;name=ltr left;color=#f032e6
LjChr1	feature	nested_repeat	41461429	41485105	.	.	.	ID=TE_BASE 281;name=TE_BASE 281;annot=Class_I::LTR::Ty3/gypsy::non-chromovirus::OTA::Ogre/Tat::Retand;color=#a9a9a9
LjChr1	feature	repeat_fragment	41461429	41485105	.	.	.	ID=TE 281-0;Parent=TE_BASE 281;name=TE 281;color=#a9a9a9
LjChr1	feature	polypeptide_conserved_region	41462186	41462840	.	-	.	ID=DOMAIN 281-0-0;Parent=TE_BASE 281;annot=Class_I::LTR::Ty3/gypsy::non-chromovirus::OTA::Ogre/Tat::Retand INT_tat;name=INT;color=#b10026
LjChr1	feature	polypeptide_conserved_region	41463484	41463847	.	-	.	ID=DOMAIN 281-1-0;Parent=TE_BASE 281;annot=Class_I::LTR::Ty3/gypsy::non-chromovirus::OTA::Ogre/Tat::Ogre;name=aRH;color=#fc4e2a
LjChr1	feature	polypeptide_conserved_region	41463892	41464231	.	-	.	ID=DOMAIN 281-2-0;Parent=TE_BASE 281;annot=Class_I::LTR::Ty3/gypsy::non-chromovirus::OTA::Ogre/Tat::Retand RNaseH_tat;name=RH;color=#fc4e2a
LjChr1	feature	polypeptide_conserved_region	41464571	41465072	.	-	.	ID=DOMAIN 281-3-0;Parent=TE_BASE 281;annot=Class_I::LTR::Ty3/gypsy::non-chromovirus::OTA::Ogre/Tat::Retand RT_tat;name=RT;color=#feb24c
LjChr1	feature	polypeptide_conserved_region	41465933	41466239	.	-	.	ID=DOMAIN 281-4-0;Parent=TE_BASE 281;annot=Class_I::LTR::Ty3/gypsy::non-chromovirus::OTA::Ogre/Tat::Retand AP_tat;name=PROT;color=#ffeda0
LjChr1	feature	polypeptide_conserved_region	41483250	41483550	.	+	.	ID=DOMAIN 281-5-0;Parent=TE_BASE 281;annot=Class_I::LTR::Ty3/gypsy::non-chromovirus::OTA::Ogre/Tat::Retand GAG_tat;name=GAG;color=#225ea8
LjChr1	feature	long_terminal_repeat	41484528	41485105	.	.	.	ID=LTR LEFT 281-0;Parent=TE_BASE 281;name=ltr left;color=#f032e6
LjChr1	feature	long_terminal_repeat	41461429	41462003	.	.	.	ID=LTR RIGHT 281-0;Parent=TE_BASE 281;name=ltr right;color=#f032e6
LjChr1	feature	nested_repeat	41254260	41289305	.	.	.	ID=TE_BASE 284;name=TE_BASE 284;annot=Class_I::LTR::Ty3/gypsy::non-chromovirus::OTA::Ogre/Tat::Retand;color=#a9a9a9
LjChr1	feature	repeat_fragment	41254260	41289305	.	.	.	ID=TE 284-0;Parent=TE_BASE 284;name=TE 284;color=#a9a9a9
LjChr1	feature	polypeptide_conserved_region	41273715	41274024	.	+	.	ID=DOMAIN 284-0-0;Parent=TE_BASE 284;annot=Class_I::LTR::Ty3/gypsy::non-chromovirus::OTA::Ogre/Tat::Retand RNaseH_tat;name=RH;color=#fc4e2a
LjChr1	feature	polypeptide_conserved_region	41274146	41274386	.	+	.	ID=DOMAIN 284-1-0;Parent=TE_BASE 284;annot=Class_I::LTR::Ty3/gypsy::non-chromovirus::OTA::Ogre/Tat::Retand;name=aRH;color=#fc4e2a
LjChr1	feature	polypeptide_conserved_region	41274867	41275419	.	+	.	ID=DOMAIN 284-2-0;Parent=TE_BASE 284;annot=Class_I::LTR::Ty3/gypsy::non-chromovirus::OTA::Ogre/Tat::Retand INT_tat;name=INT;color=#b10026
LjChr1	feature	long_terminal_repeat	41289134	41289305	.	.	.	ID=LTR RIGHT 284-0;Parent=TE_BASE 284;name=ltr right;color=#f032e6
LjChr1	feature	long_terminal_repeat	41254260	41254439	.	.	.	ID=LTR LEFT 284-0;Parent=TE_BASE 284;name=ltr left;color=#f032e6
LjChr1	feature	nested_repeat	40600361	40604885	.	.	.	ID=TE_BASE 291;name=TE_BASE 291;annot=Class_I::LTR::Ty1/copia::Ivana;color=#a9a9a9
LjChr1	feature	repeat_fragment	40600361	40604885	.	.	.	ID=TE 291-0;Parent=TE_BASE 291;name=TE 291;color=#a9a9a9
LjChr1	feature	polypeptide_conserved_region	40600725	40601127	.	-	.	ID=DOMAIN 291-0-0;Parent=TE_BASE 291;annot=Class_I::LTR::Ty1/copia::Ivana RNaseH_oryco;name=RH;color=#fc4e2a
LjChr1	feature	polypeptide_conserved_region	40601418	40602141	.	-	.	ID=DOMAIN 291-1-0;Parent=TE_BASE 291;annot=Class_I::LTR::Ty1/copia::Ivana RT_oryco;name=RT;color=#feb24c
LjChr1	feature	polypeptide_conserved_region	40602522	40603176	.	-	.	ID=DOMAIN 291-2-0;Parent=TE_BASE 291;annot=Class_I::LTR::Ty1/copia::Ivana INT_oryco;name=INT;color=#b10026
LjChr1	feature	polypeptide_conserved_region	40603320	40603563	.	-	.	ID=DOMAIN 291-3-0;Parent=TE_BASE 291;annot=Class_I::LTR::Ty1/copia::Ivana AP_oryco;name=PROT;color=#ffeda0
LjChr1	feature	polypeptide_conserved_region	40603932	40604508	.	-	.	ID=DOMAIN 291-4-0;Parent=TE_BASE 291;annot=Class_I::LTR::Ty1/copia::Ivana GAG_oryco;name=GAG;color=#225ea8
LjChr1	feature	primer_binding_site	40600718	40600739	.	.	.	ID=PBS 291;Parent=TE_BASE 291;name=ppt;color=#41ab5d
LjChr1	feature	RR_tract	40604498	40604512	.	.	.	ID=PPT 291;Parent=TE_BASE 291;name=pbs;color=#c7e9c0
LjChr1	feature	long_terminal_repeat	40604567	40604885	.	.	.	ID=LTR LEFT 291-0;Parent=TE_BASE 291;name=ltr left;color=#f032e6
LjChr1	feature	long_terminal_repeat	40600361	40600677	.	.	.	ID=LTR RIGHT 291-0;Parent=TE_BASE 291;name=ltr right;color=#f032e6
LjChr1	feature	target_site_duplication	40600357	40600360	.	.	.	ID=TSR RIGHT 291;Parent=TE_BASE 291;name=tsr right;color=#333333
LjChr1	feature	target_site_duplication	40604886	40604889	.	.	.	ID=TSR LEFT 291;Parent=TE_BASE 291;name=tsr left;color=#333333
LjChr1	feature	nested_repeat	40575958	40582263	.	.	.	ID=TE_BASE 292;name=TE_BASE 292;annot=Class_I::LTR::Ty3/gypsy::chromovirus::Tekay;color=#a9a9a9
LjChr1	feature	repeat_fragment	40575958	40582263	.	.	.	ID=TE 292-0;Parent=TE_BASE 292;name=TE 292;color=#a9a9a9
LjChr1	feature	polypeptide_conserved_region	40578140	40578878	.	+	.	ID=DOMAIN 292-0-0;Parent=TE_BASE 292;annot=Class_I::LTR::Ty3/gypsy::chromovirus::Tekay GAG_del;name=GAG;color=#225ea8
LjChr1	feature	primer_binding_site	40576145	40576165	.	.	.	ID=PBS 292;Parent=TE_BASE 292;name=pbs;color=#c7e9c0
LjChr1	feature	RR_tract	40582075	40582089	.	.	.	ID=PPT 292;Parent=TE_BASE 292;name=ppt;color=#41ab5d
LjChr1	feature	long_terminal_repeat	40582089	40582263	.	.	.	ID=LTR RIGHT 292-0;Parent=TE_BASE 292;name=ltr right;color=#f032e6
LjChr1	feature	long_terminal_repeat	40575958	40576132	.	.	.	ID=LTR LEFT 292-0;Parent=TE_BASE 292;name=ltr left;color=#f032e6
LjChr1	feature	nested_repeat	40556054	40564485	.	.	.	ID=TE_BASE 293;name=TE_BASE 293;annot=Class_I::LTR::Ty3/gypsy::chromovirus::Reina;color=#a9a9a9
LjChr1	feature	repeat_fragment	40556054	40564485	.	.	.	ID=TE 293-0;Parent=TE_BASE 293;name=TE 293;color=#a9a9a9
LjChr1	feature	polypeptide_conserved_region	40556442	40556622	.	-	.	ID=DOMAIN 293-0-0;Parent=TE_BASE 293;annot=Class_I::LTR::Ty3/gypsy::chromovirus::Reina CHR_Populus;name=CHD;color=#6a51a3
LjChr1	feature	polypeptide_conserved_region	40556691	40557639	.	-	.	ID=DOMAIN 293-1-0;Parent=TE_BASE 293;annot=Class_I::LTR::Ty3/gypsy::chromovirus::Reina INT_reina;name=INT;color=#b10026
LjChr1	feature	polypeptide_conserved_region	40557925	40558276	.	-	.	ID=DOMAIN 293-2-0;Parent=TE_BASE 293;annot=Class_I::LTR::Ty3/gypsy::chromovirus::Reina RNaseH_reina;name=RH;color=#fc4e2a
LjChr1	feature	polypeptide_conserved_region	40561745	40562273	.	-	.	ID=DOMAIN 293-3-0;Parent=TE_BASE 293;annot=Class_I::LTR::Ty3/gypsy::chromovirus::Reina RT_reina;name=RT;color=#feb24c
LjChr1	feature	polypeptide_conserved_region	40563113	40563767	.	-	.	ID=DOMAIN 293-4-0;Parent=TE_BASE 293;annot=Class_I::LTR::Ty3/gypsy::chromovirus::Reina GAG_reina;name=GAG;color=#225ea8
LjChr1	feature	long_terminal_repeat	40564112	40564485	.	.	.	ID=LTR LEFT 293-0;Parent=TE_BASE 293;name=ltr left;color=#f032e6
LjChr1	feature	long_terminal_repeat	40556054	40556437	.	.	.	ID=LTR RIGHT 293-0;Parent=TE_BASE 293;name=ltr right;color=#f032e6
LjChr1	feature	target_site_duplication	40556049	40556053	.	.	.	ID=TSR RIGHT 293;Parent=TE_BASE 293;name=tsr right;color=#333333
LjChr1	feature	target_site_duplication	40564486	40564490	.	.	.	ID=TSR LEFT 293;Parent=TE_BASE 293;name=tsr left;color=#333333
LjChr1	feature	nested_repeat	40273537	40283058	.	.	.	ID=TE_BASE 297;name=TE_BASE 297;annot=Class_I::LTR::Ty3/gypsy::non-chromovirus::OTA::Ogre/Tat::Retand;color=#a9a9a9
LjChr1	feature	repeat_fragment	40273537	40283058	.	.	.	ID=TE 297-0;Parent=TE_BASE 297;name=TE 297;color=#a9a9a9
LjChr1	feature	polypeptide_conserved_region	40274500	40274800	.	+	.	ID=DOMAIN 297-0-0;Parent=TE_BASE 297;annot=Class_I::LTR::Ty3/gypsy::non-chromovirus::OTA::Ogre/Tat::Retand GAG_tat;name=GAG;color=#225ea8
LjChr1	feature	polypeptide_conserved_region	40275745	40276069	.	+	.	ID=DOMAIN 297-1-0;Parent=TE_BASE 297;annot=Class_I::LTR::Ty3/gypsy::non-chromovirus::OTA::Ogre/Tat::Retand AP_tat;name=PROT;color=#ffeda0
LjChr1	feature	polypeptide_conserved_region	40276498	40277176	.	+	.	ID=DOMAIN 297-2-0;Parent=TE_BASE 297;annot=Class_I::LTR::Ty3/gypsy::non-chromovirus::OTA::Ogre/Tat::Retand RT_tat;name=RT;color=#feb24c
LjChr1	feature	polypeptide_conserved_region	40277314	40277671	.	+	.	ID=DOMAIN 297-3-0;Parent=TE_BASE 297;annot=Class_I::LTR::Ty3/gypsy::non-chromovirus::OTA::Ogre/Tat::Retand RNaseH_tat;name=RH;color=#fc4e2a
LjChr1	feature	polypeptide_conserved_region	40277710	40278073	.	+	.	ID=DOMAIN 297-4-0;Parent=TE_BASE 297;annot=Class_I::LTR::Ty3/gypsy::non-chromovirus::OTA::Ogre/Tat::Retand;name=aRH;color=#fc4e2a
LjChr1	feature	polypeptide_conserved_region	40278388	40279420	.	+	.	ID=DOMAIN 297-5-0;Parent=TE_BASE 297;annot=Class_I::LTR::Ty3/gypsy::non-chromovirus::OTA::Ogre/Tat::Retand INT_tat;name=INT;color=#b10026
LjChr1	feature	primer_binding_site	40273919	40273933	.	.	.	ID=PBS 297;Parent=TE_BASE 297;name=pbs;color=#c7e9c0
LjChr1	feature	RR_tract	40282603	40282617	.	.	.	ID=PPT 297;Parent=TE_BASE 297;name=ppt;color=#41ab5d
LjChr1	feature	long_terminal_repeat	40282680	40283058	.	.	.	ID=LTR RIGHT 297-0;Parent=TE_BASE 297;name=ltr right;color=#f032e6
LjChr1	feature	long_terminal_repeat	40273537	40273915	.	.	.	ID=LTR LEFT 297-0;Parent=TE_BASE 297;name=ltr left;color=#f032e6
LjChr1	feature	target_site_duplication	40273532	40273536	.	.	.	ID=TSR LEFT 297;Parent=TE_BASE 297;name=tsr left;color=#333333
LjChr1	feature	target_site_duplication	40283059	40283063	.	.	.	ID=TSR RIGHT 297;Parent=TE_BASE 297;name=tsr right;color=#333333
LjChr1	feature	nested_repeat	39848295	39863017	.	.	.	ID=TE_BASE 299;name=TE_BASE 299;annot=Class_I::LTR::Ty3/gypsy::chromovirus::Tekay;color=#a9a9a9
LjChr1	feature	repeat_fragment	39848295	39863017	.	.	.	ID=TE 299-0;Parent=TE_BASE 299;name=TE 299;color=#a9a9a9
LjChr1	feature	polypeptide_conserved_region	39856786	39857455	.	+	.	ID=DOMAIN 299-0-0;Parent=TE_BASE 299;annot=Class_I::LTR::Ty3/gypsy::chromovirus::Tekay RT_del;name=RT;color=#feb24c
LjChr1	feature	polypeptide_conserved_region	39857590	39857941	.	+	.	ID=DOMAIN 299-1-0;Parent=TE_BASE 299;annot=Class_I::LTR::Ty3/gypsy::chromovirus::Tekay RNaseH_del;name=RH;color=#fc4e2a
LjChr1	feature	polypeptide_conserved_region	39858250	39858709	.	+	.	ID=DOMAIN 299-2-0;Parent=TE_BASE 299;annot=Class_I::LTR::Ty3/gypsy::chromovirus::Tekay INT_del;name=INT;color=#b10026
LjChr1	feature	primer_binding_site	39848500	39848516	.	.	.	ID=PBS 299;Parent=TE_BASE 299;name=pbs;color=#c7e9c0
LjChr1	feature	RR_tract	39862825	39862839	.	.	.	ID=PPT 299;Parent=TE_BASE 299;name=ppt;color=#41ab5d
LjChr1	feature	long_terminal_repeat	39862893	39863017	.	.	.	ID=LTR RIGHT 299-0;Parent=TE_BASE 299;name=ltr right;color=#f032e6
LjChr1	feature	long_terminal_repeat	39848295	39848438	.	.	.	ID=LTR LEFT 299-0;Parent=TE_BASE 299;name=ltr left;color=#f032e6
LjChr1	feature	nested_repeat	39373084	39378499	.	.	.	ID=TE_BASE 306;name=TE_BASE 306;annot=Class_I::LTR::Ty3/gypsy::chromovirus::Reina;color=#a9a9a9
LjChr1	feature	repeat_fragment	39373084	39378499	.	.	.	ID=TE 306-0;Parent=TE_BASE 306;name=TE 306;color=#a9a9a9
LjChr1	feature	polypeptide_conserved_region	39373477	39373621	.	-	.	ID=DOMAIN 306-0-0;Parent=TE_BASE 306;annot=Class_I::LTR::Ty3/gypsy::chromovirus::Reina CHR_reina_LORE2B7b;name=CHD;color=#6a51a3
LjChr1	feature	polypeptide_conserved_region	39373705	39374734	.	-	.	ID=DOMAIN 306-1-0;Parent=TE_BASE 306;annot=Class_I::LTR::Ty3/gypsy::chromovirus::Reina INT_reina;name=INT;color=#b10026
LjChr1	feature	polypeptide_conserved_region	39374956	39375307	.	-	.	ID=DOMAIN 306-2-0;Parent=TE_BASE 306;annot=Class_I::LTR::Ty3/gypsy::chromovirus::Reina RNaseH_reina;name=RH;color=#fc4e2a
LjChr1	feature	polypeptide_conserved_region	39375439	39376114	.	-	.	ID=DOMAIN 306-3-0;Parent=TE_BASE 306;annot=Class_I::LTR::Ty3/gypsy::chromovirus::Reina RT_reina;name=RT;color=#feb24c
LjChr1	feature	polypeptide_conserved_region	39376939	39377527	.	-	.	ID=DOMAIN 306-4-0;Parent=TE_BASE 306;annot=Class_I::LTR::Ty3/gypsy::chromovirus::Reina GAG_reina;name=GAG;color=#225ea8
LjChr1	feature	long_terminal_repeat	39378111	39378499	.	.	.	ID=LTR LEFT 306-0;Parent=TE_BASE 306;name=ltr left;color=#f032e6
LjChr1	feature	long_terminal_repeat	39373084	39373472	.	.	.	ID=LTR RIGHT 306-0;Parent=TE_BASE 306;name=ltr right;color=#f032e6
LjChr1	feature	target_site_duplication	39373079	39373083	.	.	.	ID=TSR RIGHT 306;Parent=TE_BASE 306;name=tsr right;color=#333333
LjChr1	feature	target_site_duplication	39378500	39378504	.	.	.	ID=TSR LEFT 306;Parent=TE_BASE 306;name=tsr left;color=#333333
LjChr1	feature	nested_repeat	39270312	39275714	.	.	.	ID=TE_BASE 308;name=TE_BASE 308;annot=Class_I::LTR::Ty3/gypsy::chromovirus::Reina;color=#a9a9a9
LjChr1	feature	repeat_fragment	39270312	39275714	.	.	.	ID=TE 308-0;Parent=TE_BASE 308;name=TE 308;color=#a9a9a9
LjChr1	feature	polypeptide_conserved_region	39271124	39271799	.	+	.	ID=DOMAIN 308-0-0;Parent=TE_BASE 308;annot=Class_I::LTR::Ty3/gypsy::chromovirus::Reina GAG_reina;name=GAG;color=#225ea8
LjChr1	feature	polypeptide_conserved_region	39272639	39273314	.	+	.	ID=DOMAIN 308-1-0;Parent=TE_BASE 308;annot=Class_I::LTR::Ty3/gypsy::chromovirus::Reina RT_reina;name=RT;color=#feb24c
LjChr1	feature	polypeptide_conserved_region	39273446	39273797	.	+	.	ID=DOMAIN 308-2-0;Parent=TE_BASE 308;annot=Class_I::LTR::Ty3/gypsy::chromovirus::Reina RNaseH_reina;name=RH;color=#fc4e2a
LjChr1	feature	polypeptide_conserved_region	39274019	39275051	.	+	.	ID=DOMAIN 308-3-0;Parent=TE_BASE 308;annot=Class_I::LTR::Ty3/gypsy::chromovirus::Reina INT_reina;name=INT;color=#b10026
LjChr1	feature	polypeptide_conserved_region	39275105	39275276	.	+	.	ID=DOMAIN 308-4-0;Parent=TE_BASE 308;annot=Class_I::LTR::Ty3/gypsy::chromovirus::Reina CHR_reina_LORE2B7b;name=CHD;color=#6a51a3
LjChr1	feature	primer_binding_site	39270747	39270766	.	.	.	ID=PBS 308;Parent=TE_BASE 308;name=pbs;color=#c7e9c0
LjChr1	feature	long_terminal_repeat	39275285	39275714	.	.	.	ID=LTR RIGHT 308-0;Parent=TE_BASE 308;name=ltr right;color=#f032e6
LjChr1	feature	long_terminal_repeat	39270312	39270741	.	.	.	ID=LTR LEFT 308-0;Parent=TE_BASE 308;name=ltr left;color=#f032e6
LjChr1	feature	target_site_duplication	39270307	39270311	.	.	.	ID=TSR LEFT 308;Parent=TE_BASE 308;name=tsr left;color=#333333
LjChr1	feature	target_site_duplication	39275715	39275719	.	.	.	ID=TSR RIGHT 308;Parent=TE_BASE 308;name=tsr right;color=#333333
LjChr1	feature	nested_repeat	38830005	38875756	.	.	.	ID=TE_BASE 310;name=TE_BASE 310;annot=Class_I::LTR::Ty3/gypsy::non-chromovirus::OTA::Ogre/Tat::Retand;color=#a9a9a9
LjChr1	feature	repeat_fragment	38830005	38875756	.	.	.	ID=TE 310-0;Parent=TE_BASE 310;name=TE 310;color=#a9a9a9
LjChr1	feature	polypeptide_conserved_region	38831219	38831543	.	+	.	ID=DOMAIN 310-0-0;Parent=TE_BASE 310;annot=Class_I::LTR::Ty3/gypsy::non-chromovirus::OTA::Ogre/Tat::Retand AP_tat;name=PROT;color=#ffeda0
LjChr1	feature	polypeptide_conserved_region	38831972	38832650	.	+	.	ID=DOMAIN 310-1-0;Parent=TE_BASE 310;annot=Class_I::LTR::Ty3/gypsy::non-chromovirus::OTA::Ogre/Tat::Retand RT_tat;name=RT;color=#feb24c
LjChr1	feature	polypeptide_conserved_region	38832788	38833148	.	+	.	ID=DOMAIN 310-2-0;Parent=TE_BASE 310;annot=Class_I::LTR::Ty3/gypsy::non-chromovirus::OTA::Ogre/Tat::Retand RNaseH_tat;name=RH;color=#fc4e2a
LjChr1	feature	RR_tract	38875587	38875601	.	.	.	ID=PPT 310;Parent=TE_BASE 310;name=ppt;color=#41ab5d
LjChr1	feature	long_terminal_repeat	38875621	38875756	.	.	.	ID=LTR RIGHT 310-0;Parent=TE_BASE 310;name=ltr right;color=#f032e6
LjChr1	feature	long_terminal_repeat	38830005	38830142	.	.	.	ID=LTR LEFT 310-0;Parent=TE_BASE 310;name=ltr left;color=#f032e6
LjChr1	feature	nested_repeat	38664027	38668263	.	.	.	ID=TE_BASE 314;name=TE_BASE 314;annot=Class_I::LTR::Ty3/gypsy::non-chromovirus::OTA::Ogre/Tat::Retand;color=#a9a9a9
LjChr1	feature	repeat_fragment	38664027	38668263	.	.	.	ID=TE 314-0;Parent=TE_BASE 314;name=TE 314;color=#a9a9a9
LjChr1	feature	polypeptide_conserved_region	38666869	38667403	.	-	.	ID=DOMAIN 314-0-0;Parent=TE_BASE 314;annot=Class_I::LTR::Ty3/gypsy::non-chromovirus::OTA::Ogre/Tat::Retand GAG_tat;name=GAG;color=#225ea8
LjChr1	feature	primer_binding_site	38664323	38664342	.	.	.	ID=PBS 314;Parent=TE_BASE 314;name=ppt;color=#41ab5d
LjChr1	feature	RR_tract	38667945	38667959	.	.	.	ID=PPT 314;Parent=TE_BASE 314;name=pbs;color=#c7e9c0
LjChr1	feature	long_terminal_repeat	38667991	38668263	.	.	.	ID=LTR LEFT 314-0;Parent=TE_BASE 314;name=ltr left;color=#f032e6
LjChr1	feature	long_terminal_repeat	38664027	38664297	.	.	.	ID=LTR RIGHT 314-0;Parent=TE_BASE 314;name=ltr right;color=#f032e6
LjChr1	feature	nested_repeat	36878474	36888048	.	.	.	ID=TE_BASE 318;name=TE_BASE 318;annot=Class_I::LTR::Ty3/gypsy::non-chromovirus::OTA::Ogre/Tat::Retand;color=#a9a9a9
LjChr1	feature	repeat_fragment	36878474	36888048	.	.	.	ID=TE 318-0;Parent=TE_BASE 318;name=TE 318;color=#a9a9a9
LjChr1	feature	polypeptide_conserved_region	36882167	36883199	.	-	.	ID=DOMAIN 318-0-0;Parent=TE_BASE 318;annot=Class_I::LTR::Ty3/gypsy::non-chromovirus::OTA::Ogre/Tat::Retand INT_tat;name=INT;color=#b10026
LjChr1	feature	polypeptide_conserved_region	36883514	36883877	.	-	.	ID=DOMAIN 318-1-0;Parent=TE_BASE 318;annot=Class_I::LTR::Ty3/gypsy::non-chromovirus::OTA::Ogre/Tat::Retand;name=aRH;color=#fc4e2a
LjChr1	feature	polypeptide_conserved_region	36883913	36884270	.	-	.	ID=DOMAIN 318-2-0;Parent=TE_BASE 318;annot=Class_I::LTR::Ty3/gypsy::non-chromovirus::OTA::Ogre/Tat::Retand RNaseH_tat;name=RH;color=#fc4e2a
LjChr1	feature	polypeptide_conserved_region	36884411	36885089	.	-	.	ID=DOMAIN 318-3-0;Parent=TE_BASE 318;annot=Class_I::LTR::Ty3/gypsy::non-chromovirus::OTA::Ogre/Tat::Retand RT_tat;name=RT;color=#feb24c
LjChr1	feature	polypeptide_conserved_region	36885518	36885842	.	-	.	ID=DOMAIN 318-4-0;Parent=TE_BASE 318;annot=Class_I::LTR::Ty3/gypsy::non-chromovirus::OTA::Ogre/Tat::Retand AP_tat;name=PROT;color=#ffeda0
LjChr1	feature	polypeptide_conserved_region	36886787	36887087	.	-	.	ID=DOMAIN 318-5-0;Parent=TE_BASE 318;annot=Class_I::LTR::Ty3/gypsy::non-chromovirus::OTA::Ogre/Tat::Retand GAG_tat;name=GAG;color=#225ea8
LjChr1	feature	long_terminal_repeat	36887671	36888048	.	.	.	ID=LTR LEFT 318-0;Parent=TE_BASE 318;name=ltr left;color=#f032e6
LjChr1	feature	long_terminal_repeat	36878474	36878851	.	.	.	ID=LTR RIGHT 318-0;Parent=TE_BASE 318;name=ltr right;color=#f032e6
LjChr1	feature	target_site_duplication	36878469	36878473	.	.	.	ID=TSR RIGHT 318;Parent=TE_BASE 318;name=tsr right;color=#333333
LjChr1	feature	target_site_duplication	36888049	36888053	.	.	.	ID=TSR LEFT 318;Parent=TE_BASE 318;name=tsr left;color=#333333
LjChr1	feature	nested_repeat	35265801	35269022	.	.	.	ID=TE_BASE 323;name=TE_BASE 323;annot=Class_I::LTR::Ty3/gypsy::chromovirus::Reina;color=#a9a9a9
LjChr1	feature	repeat_fragment	35265801	35269022	.	.	.	ID=TE 323-0;Parent=TE_BASE 323;name=TE 323;color=#a9a9a9
LjChr1	feature	polypeptide_conserved_region	35266582	35267227	.	+	.	ID=DOMAIN 323-0-0;Parent=TE_BASE 323;annot=Class_I::LTR::Ty3/gypsy::chromovirus::Reina GAG_reina;name=GAG;color=#225ea8
LjChr1	feature	polypeptide_conserved_region	35267765	35268365	.	+	.	ID=DOMAIN 323-1-0;Parent=TE_BASE 323;annot=Class_I::LTR::Ty3/gypsy::chromovirus::Reina INT_reina;name=INT;color=#b10026
LjChr1	feature	primer_binding_site	35266227	35266245	.	.	.	ID=PBS 323;Parent=TE_BASE 323;name=pbs;color=#c7e9c0
LjChr1	feature	RR_tract	35268578	35268592	.	.	.	ID=PPT 323;Parent=TE_BASE 323;name=ppt;color=#41ab5d
LjChr1	feature	long_terminal_repeat	35268609	35269022	.	.	.	ID=LTR RIGHT 323-0;Parent=TE_BASE 323;name=ltr right;color=#f032e6
LjChr1	feature	long_terminal_repeat	35265801	35266214	.	.	.	ID=LTR LEFT 323-0;Parent=TE_BASE 323;name=ltr left;color=#f032e6
LjChr1	feature	nested_repeat	35227242	35229056	.	.	.	ID=TE_BASE 324;name=TE_BASE 324;annot=Class_I::LTR::Ty1/copia::Tork;color=#a9a9a9
LjChr1	feature	repeat_fragment	35227242	35229056	.	.	.	ID=TE 324-0;Parent=TE_BASE 324;name=TE 324;color=#a9a9a9
LjChr1	feature	polypeptide_conserved_region	35228255	35228576	.	-	.	ID=DOMAIN 324-0-0;Parent=TE_BASE 324;annot=Class_I::LTR::Ty1/copia::Tork GAG_tork;name=GAG;color=#225ea8
LjChr1	feature	primer_binding_site	35227432	35227451	.	.	.	ID=PBS 324;Parent=TE_BASE 324;name=ppt;color=#41ab5d
LjChr1	feature	RR_tract	35228880	35228894	.	.	.	ID=PPT 324;Parent=TE_BASE 324;name=pbs;color=#c7e9c0
LjChr1	feature	long_terminal_repeat	35228912	35229056	.	.	.	ID=LTR LEFT 324-0;Parent=TE_BASE 324;name=ltr left;color=#f032e6
LjChr1	feature	long_terminal_repeat	35227242	35227400	.	.	.	ID=LTR RIGHT 324-0;Parent=TE_BASE 324;name=ltr right;color=#f032e6
LjChr1	feature	nested_repeat	35181685	35185648	.	.	.	ID=TE_BASE 325;name=TE_BASE 325;annot=Class_I::LTR::Ty1/copia::SIRE;color=#a9a9a9
LjChr1	feature	repeat_fragment	35181685	35185648	.	.	.	ID=TE 325-0;Parent=TE_BASE 325;name=TE 325;color=#a9a9a9
LjChr1	feature	polypeptide_conserved_region	35181983	35182856	.	+	.	ID=DOMAIN 325-0-0;Parent=TE_BASE 325;annot=Class_I::LTR::Ty1/copia::SIRE GAG_sire;name=GAG;color=#225ea8
LjChr1	feature	primer_binding_site	35181917	35181933	.	.	.	ID=PBS 325;Parent=TE_BASE 325;name=pbs;color=#c7e9c0
LjChr1	feature	RR_tract	35185401	35185415	.	.	.	ID=PPT 325;Parent=TE_BASE 325;name=ppt;color=#41ab5d
LjChr1	feature	long_terminal_repeat	35185452	35185648	.	.	.	ID=LTR RIGHT 325-0;Parent=TE_BASE 325;name=ltr right;color=#f032e6
LjChr1	feature	long_terminal_repeat	35181685	35181881	.	.	.	ID=LTR LEFT 325-0;Parent=TE_BASE 325;name=ltr left;color=#f032e6
LjChr1	feature	nested_repeat	35165527	35176624	.	.	.	ID=TE_BASE 326;name=TE_BASE 326;annot=Class_I::LTR::Ty1/copia::SIRE;color=#a9a9a9
LjChr1	feature	repeat_fragment	35165527	35176624	.	.	.	ID=TE 326-0;Parent=TE_BASE 326;name=TE 326;color=#a9a9a9
LjChr1	feature	polypeptide_conserved_region	35170742	35171141	.	-	.	ID=DOMAIN 326-0-0;Parent=TE_BASE 326;annot=Class_I::LTR::Ty1/copia::SIRE RNaseH_sire;name=RH;color=#fc4e2a
LjChr1	feature	polypeptide_conserved_region	35171429	35172155	.	-	.	ID=DOMAIN 326-1-0;Parent=TE_BASE 326;annot=Class_I::LTR::Ty1/copia::SIRE RT_sire;name=RT;color=#feb24c
LjChr1	feature	polypeptide_conserved_region	35172686	35173343	.	-	.	ID=DOMAIN 326-2-0;Parent=TE_BASE 326;annot=Class_I::LTR::Ty1/copia::SIRE INT_sire;name=INT;color=#b10026
LjChr1	feature	polypeptide_conserved_region	35173496	35173733	.	-	.	ID=DOMAIN 326-3-0;Parent=TE_BASE 326;annot=Class_I::LTR::Ty1/copia::SIRE AP_sire;name=PROT;color=#ffeda0
LjChr1	feature	polypeptide_conserved_region	35174934	35175528	.	-	.	ID=DOMAIN 326-4-0;Parent=TE_BASE 326;annot=Class_I::LTR::Ty1/copia::SIRE GAG_sire;name=GAG;color=#225ea8
LjChr1	feature	long_terminal_repeat	35176449	35176624	.	.	.	ID=LTR LEFT 326-0;Parent=TE_BASE 326;name=ltr left;color=#f032e6
LjChr1	feature	long_terminal_repeat	35165527	35165702	.	.	.	ID=LTR RIGHT 326-0;Parent=TE_BASE 326;name=ltr right;color=#f032e6
LjChr1	feature	nested_repeat	35142779	35152608	.	.	.	ID=TE_BASE 327;name=TE_BASE 327;annot=Class_I::LTR::Ty1/copia::SIRE;color=#a9a9a9
LjChr1	feature	repeat_fragment	35142779	35152608	.	.	.	ID=TE 327-0;Parent=TE_BASE 327;name=TE 327;color=#a9a9a9
LjChr1	feature	polypeptide_conserved_region	35143752	35144628	.	+	.	ID=DOMAIN 327-0-0;Parent=TE_BASE 327;annot=Class_I::LTR::Ty1/copia::SIRE GAG_sire;name=GAG;color=#225ea8
LjChr1	feature	polypeptide_conserved_region	35145528	35145765	.	+	.	ID=DOMAIN 327-1-0;Parent=TE_BASE 327;annot=Class_I::LTR::Ty1/copia::SIRE AP_sire;name=PROT;color=#ffeda0
LjChr1	feature	polypeptide_conserved_region	35145915	35146572	.	+	.	ID=DOMAIN 327-2-0;Parent=TE_BASE 327;annot=Class_I::LTR::Ty1/copia::SIRE INT_sire;name=INT;color=#b10026
LjChr1	feature	polypeptide_conserved_region	35147085	35147811	.	+	.	ID=DOMAIN 327-3-0;Parent=TE_BASE 327;annot=Class_I::LTR::Ty1/copia::SIRE RT_sire;name=RT;color=#feb24c
LjChr1	feature	polypeptide_conserved_region	35148096	35148498	.	+	.	ID=DOMAIN 327-4-0;Parent=TE_BASE 327;annot=Class_I::LTR::Ty1/copia::SIRE RNaseH_sire;name=RH;color=#fc4e2a
LjChr1	feature	RR_tract	35151721	35151735	.	.	.	ID=PPT 327;Parent=TE_BASE 327;name=ppt;color=#41ab5d
LjChr1	feature	long_terminal_repeat	35151735	35152608	.	.	.	ID=LTR RIGHT 327-0;Parent=TE_BASE 327;name=ltr right;color=#f032e6
LjChr1	feature	long_terminal_repeat	35142779	35143652	.	.	.	ID=LTR LEFT 327-0;Parent=TE_BASE 327;name=ltr left;color=#f032e6
LjChr1	feature	target_site_duplication	35142774	35142778	.	.	.	ID=TSR LEFT 327;Parent=TE_BASE 327;name=tsr left;color=#333333
LjChr1	feature	target_site_duplication	35152609	35152613	.	.	.	ID=TSR RIGHT 327;Parent=TE_BASE 327;name=tsr right;color=#333333
LjChr1	feature	nested_repeat	33972691	33974202	.	.	.	ID=TE_BASE 330;name=TE_BASE 330;annot=Class_I::LTR::Ty1/copia::Ale;color=#a9a9a9
LjChr1	feature	repeat_fragment	33972691	33974202	.	.	.	ID=TE 330-0;Parent=TE_BASE 330;name=TE 330;color=#a9a9a9
LjChr1	feature	polypeptide_conserved_region	33973557	33973893	.	+	.	ID=DOMAIN 330-0-0;Parent=TE_BASE 330;annot=Class_I::LTR::Ty1/copia::Ale RNaseH_retrofit;name=RH;color=#fc4e2a
LjChr1	feature	primer_binding_site	33972913	33972933	.	.	.	ID=PBS 330;Parent=TE_BASE 330;name=pbs;color=#c7e9c0
LjChr1	feature	RR_tract	33973970	33973984	.	.	.	ID=PPT 330;Parent=TE_BASE 330;name=ppt;color=#41ab5d
LjChr1	feature	long_terminal_repeat	33973984	33974202	.	.	.	ID=LTR RIGHT 330-0;Parent=TE_BASE 330;name=ltr right;color=#f032e6
LjChr1	feature	long_terminal_repeat	33972691	33972908	.	.	.	ID=LTR LEFT 330-0;Parent=TE_BASE 330;name=ltr left;color=#f032e6
LjChr1	feature	nested_repeat	32465419	32476453	.	.	.	ID=TE_BASE 333;name=TE_BASE 333;annot=Class_I::LTR::Ty1/copia::SIRE;color=#a9a9a9
LjChr1	feature	repeat_fragment	32465419	32476453	.	.	.	ID=TE 333-0;Parent=TE_BASE 333;name=TE 333;color=#a9a9a9
LjChr1	feature	polypeptide_conserved_region	32470793	32471192	.	-	.	ID=DOMAIN 333-0-0;Parent=TE_BASE 333;annot=Class_I::LTR::Ty1/copia::SIRE RNaseH_sire;name=RH;color=#fc4e2a
LjChr1	feature	polypeptide_conserved_region	32471480	32472206	.	-	.	ID=DOMAIN 333-1-0;Parent=TE_BASE 333;annot=Class_I::LTR::Ty1/copia::SIRE RT_sire;name=RT;color=#feb24c
LjChr1	feature	polypeptide_conserved_region	32472737	32473394	.	-	.	ID=DOMAIN 333-2-0;Parent=TE_BASE 333;annot=Class_I::LTR::Ty1/copia::SIRE INT_sire;name=INT;color=#b10026
LjChr1	feature	polypeptide_conserved_region	32473547	32473784	.	-	.	ID=DOMAIN 333-3-0;Parent=TE_BASE 333;annot=Class_I::LTR::Ty1/copia::SIRE AP_sire;name=PROT;color=#ffeda0
LjChr1	feature	polypeptide_conserved_region	32474682	32475576	.	-	.	ID=DOMAIN 333-4-0;Parent=TE_BASE 333;annot=Class_I::LTR::Ty1/copia::SIRE GAG_sire;name=GAG;color=#225ea8
LjChr1	feature	long_terminal_repeat	32475701	32476453	.	.	.	ID=LTR LEFT 333-0;Parent=TE_BASE 333;name=ltr left;color=#f032e6
LjChr1	feature	long_terminal_repeat	32465419	32466168	.	.	.	ID=LTR RIGHT 333-0;Parent=TE_BASE 333;name=ltr right;color=#f032e6
LjChr1	feature	nested_repeat	32421923	32428261	.	.	.	ID=TE_BASE 335;name=TE_BASE 335;annot=Class_I::LTR::Ty1/copia::Tork;color=#a9a9a9
LjChr1	feature	repeat_fragment	32421923	32428261	.	.	.	ID=TE 335-0;Parent=TE_BASE 335;name=TE 335;color=#a9a9a9
LjChr1	feature	polypeptide_conserved_region	32422816	32423227	.	-	.	ID=DOMAIN 335-0-0;Parent=TE_BASE 335;annot=Class_I::LTR::Ty1/copia::Tork RNaseH_tork;name=RH;color=#fc4e2a
LjChr1	feature	polypeptide_conserved_region	32423536	32424265	.	-	.	ID=DOMAIN 335-1-0;Parent=TE_BASE 335;annot=Class_I::LTR::Ty1/copia::Tork RT_tork;name=RT;color=#feb24c
LjChr1	feature	polypeptide_conserved_region	32425224	32425863	.	-	.	ID=DOMAIN 335-2-0;Parent=TE_BASE 335;annot=Class_I::LTR::Ty1/copia::Ivana INT_oryco;name=INT;color=#b10026
LjChr1	feature	long_terminal_repeat	32428133	32428261	.	.	.	ID=LTR LEFT 335-0;Parent=TE_BASE 335;name=ltr left;color=#f032e6
LjChr1	feature	long_terminal_repeat	32421923	32422043	.	.	.	ID=LTR RIGHT 335-0;Parent=TE_BASE 335;name=ltr right;color=#f032e6
LjChr1	feature	nested_repeat	32416585	32421037	.	.	.	ID=TE_BASE 336;name=TE_BASE 336;annot=Class_I::LTR::Ty1/copia::SIRE;color=#a9a9a9
LjChr1	feature	repeat_fragment	32416585	32421037	.	.	.	ID=TE 336-0;Parent=TE_BASE 336;name=TE 336;color=#a9a9a9
LjChr1	feature	polypeptide_conserved_region	32417271	32417862	.	+	.	ID=DOMAIN 336-0-0;Parent=TE_BASE 336;annot=Class_I::LTR::Ty1/copia::SIRE GAG_sire;name=GAG;color=#225ea8
LjChr1	feature	primer_binding_site	32417045	32417069	.	.	.	ID=PBS 336;Parent=TE_BASE 336;name=pbs;color=#c7e9c0
LjChr1	feature	long_terminal_repeat	32420569	32421037	.	.	.	ID=LTR RIGHT 336-0;Parent=TE_BASE 336;name=ltr right;color=#f032e6
LjChr1	feature	long_terminal_repeat	32416585	32417040	.	.	.	ID=LTR LEFT 336-0;Parent=TE_BASE 336;name=ltr left;color=#f032e6
LjChr1	feature	nested_repeat	30950543	30961788	.	.	.	ID=TE_BASE 339;name=TE_BASE 339;annot=Class_I::LTR::Ty1/copia::SIRE;color=#a9a9a9
LjChr1	feature	repeat_fragment	30950543	30961788	.	.	.	ID=TE 339-0;Parent=TE_BASE 339;name=TE 339;color=#a9a9a9
LjChr1	feature	polypeptide_conserved_region	30956059	30956458	.	-	.	ID=DOMAIN 339-0-0;Parent=TE_BASE 339;annot=Class_I::LTR::Ty1/copia::SIRE RNaseH_sire;name=RH;color=#fc4e2a
LjChr1	feature	polypeptide_conserved_region	30956746	30957472	.	-	.	ID=DOMAIN 339-1-0;Parent=TE_BASE 339;annot=Class_I::LTR::Ty1/copia::SIRE RT_sire;name=RT;color=#feb24c
LjChr1	feature	polypeptide_conserved_region	30958003	30958660	.	-	.	ID=DOMAIN 339-2-0;Parent=TE_BASE 339;annot=Class_I::LTR::Ty1/copia::SIRE INT_sire;name=INT;color=#b10026
LjChr1	feature	polypeptide_conserved_region	30958813	30959050	.	-	.	ID=DOMAIN 339-3-0;Parent=TE_BASE 339;annot=Class_I::LTR::Ty1/copia::SIRE AP_sire;name=PROT;color=#ffeda0
LjChr1	feature	polypeptide_conserved_region	30960251	30960845	.	-	.	ID=DOMAIN 339-4-0;Parent=TE_BASE 339;annot=Class_I::LTR::Ty1/copia::SIRE GAG_sire;name=GAG;color=#225ea8
LjChr1	feature	long_terminal_repeat	30961447	30961788	.	.	.	ID=LTR LEFT 339-0;Parent=TE_BASE 339;name=ltr left;color=#f032e6
LjChr1	feature	long_terminal_repeat	30950543	30950883	.	.	.	ID=LTR RIGHT 339-0;Parent=TE_BASE 339;name=ltr right;color=#f032e6
LjChr1	feature	nested_repeat	30732348	30739875	.	.	.	ID=TE_BASE 340;name=TE_BASE 340;annot=Class_I::LTR::Ty3/gypsy::chromovirus::Tekay;color=#a9a9a9
LjChr1	feature	repeat_fragment	30732348	30739875	.	.	.	ID=TE 340-0;Parent=TE_BASE 340;name=TE 340;color=#a9a9a9
LjChr1	feature	polypeptide_conserved_region	30736004	30736790	.	+	.	ID=DOMAIN 340-0-0;Parent=TE_BASE 340;annot=Class_I::LTR::Ty3/gypsy::chromovirus::Tekay GAG_del;name=GAG;color=#225ea8
LjChr1	feature	primer_binding_site	30734745	30734768	.	.	.	ID=PBS 340;Parent=TE_BASE 340;name=pbs;color=#c7e9c0
LjChr1	feature	RR_tract	30737453	30737467	.	.	.	ID=PPT 340;Parent=TE_BASE 340;name=ppt;color=#41ab5d
LjChr1	feature	long_terminal_repeat	30737526	30739875	.	.	.	ID=LTR RIGHT 340-0;Parent=TE_BASE 340;name=ltr right;color=#f032e6
LjChr1	feature	long_terminal_repeat	30732348	30734697	.	.	.	ID=LTR LEFT 340-0;Parent=TE_BASE 340;name=ltr left;color=#f032e6
LjChr1	feature	nested_repeat	30716026	30723606	.	.	.	ID=TE_BASE 341;name=TE_BASE 341;annot=Class_I::LTR::Ty3/gypsy::non-chromovirus::OTA::Athila;color=#a9a9a9
LjChr1	feature	repeat_fragment	30716026	30723606	.	.	.	ID=TE 341-0;Parent=TE_BASE 341;name=TE 341;color=#a9a9a9
LjChr1	feature	polypeptide_conserved_region	30716733	30717111	.	+	.	ID=DOMAIN 341-0-0;Parent=TE_BASE 341;annot=Class_I::LTR::Ty3/gypsy::non-chromovirus::OTA::Athila GAG_athila;name=GAG;color=#225ea8
LjChr1	feature	polypeptide_conserved_region	30718179	30718461	.	+	.	ID=DOMAIN 341-1-0;Parent=TE_BASE 341;annot=Class_I::LTR::Ty3/gypsy::non-chromovirus::OTA::Athila AP_athila;name=PROT;color=#ffeda0
LjChr1	feature	primer_binding_site	30716190	30716207	.	.	.	ID=PBS 341;Parent=TE_BASE 341;name=pbs;color=#c7e9c0
LjChr1	feature	RR_tract	30723376	30723390	.	.	.	ID=PPT 341;Parent=TE_BASE 341;name=ppt;color=#41ab5d
LjChr1	feature	long_terminal_repeat	30723449	30723606	.	.	.	ID=LTR RIGHT 341-0;Parent=TE_BASE 341;name=ltr right;color=#f032e6
LjChr1	feature	long_terminal_repeat	30716026	30716181	.	.	.	ID=LTR LEFT 341-0;Parent=TE_BASE 341;name=ltr left;color=#f032e6
LjChr1	feature	nested_repeat	30571057	30577246	.	.	.	ID=TE_BASE 342;name=TE_BASE 342;annot=Class_I::LTR::Ty1/copia::Ivana;color=#a9a9a9
LjChr1	feature	repeat_fragment	30571057	30577246	.	.	.	ID=TE 342-0;Parent=TE_BASE 342;name=TE 342;color=#a9a9a9
LjChr1	feature	polypeptide_conserved_region	30571636	30571963	.	+	.	ID=DOMAIN 342-0-0;Parent=TE_BASE 342;annot=Class_I::LTR::Ty1/copia::Ivana GAG_oryco;name=GAG;color=#225ea8
LjChr1	feature	polypeptide_conserved_region	30574558	30574930	.	+	.	ID=DOMAIN 342-1-0;Parent=TE_BASE 342;annot=Class_I::LTR::Ty1/copia::Ivana INT_oryco;name=INT;color=#b10026
LjChr1	feature	polypeptide_conserved_region	30575514	30576228	.	+	.	ID=DOMAIN 342-2-0;Parent=TE_BASE 342;annot=Class_I::LTR::Ty1/copia::Ivana RT_oryco;name=RT;color=#feb24c
LjChr1	feature	polypeptide_conserved_region	30576542	30576944	.	+	.	ID=DOMAIN 342-3-0;Parent=TE_BASE 342;annot=Class_I::LTR::Ty1/copia::Ivana RNaseH_oryco;name=RH;color=#fc4e2a
LjChr1	feature	RR_tract	30576973	30576987	.	.	.	ID=PPT 342;Parent=TE_BASE 342;name=ppt;color=#41ab5d
LjChr1	feature	long_terminal_repeat	30577022	30577246	.	.	.	ID=LTR RIGHT 342-0;Parent=TE_BASE 342;name=ltr right;color=#f032e6
LjChr1	feature	long_terminal_repeat	30571057	30571281	.	.	.	ID=LTR LEFT 342-0;Parent=TE_BASE 342;name=ltr left;color=#f032e6
LjChr1	feature	target_site_duplication	30571052	30571056	.	.	.	ID=TSR LEFT 342;Parent=TE_BASE 342;name=tsr left;color=#333333
LjChr1	feature	target_site_duplication	30577247	30577251	.	.	.	ID=TSR RIGHT 342;Parent=TE_BASE 342;name=tsr right;color=#333333
LjChr1	feature	nested_repeat	28178398	28213125	.	.	.	ID=TE_BASE 353;name=TE_BASE 353;annot=Class_I::LTR::Ty1/copia::SIRE;color=#a9a9a9
LjChr1	feature	repeat_fragment	28178398	28213125	.	.	.	ID=TE 353-0;Parent=TE_BASE 353;name=TE 353;color=#a9a9a9
LjChr1	feature	polypeptide_conserved_region	28189643	28190237	.	+	.	ID=DOMAIN 353-0-0;Parent=TE_BASE 353;annot=Class_I::LTR::Ty1/copia::SIRE GAG_sire;name=GAG;color=#225ea8
LjChr1	feature	polypeptide_conserved_region	28191441	28191678	.	+	.	ID=DOMAIN 353-1-0;Parent=TE_BASE 353;annot=Class_I::LTR::Ty1/copia::SIRE AP_sire;name=PROT;color=#ffeda0
LjChr1	feature	polypeptide_conserved_region	28193019	28193745	.	+	.	ID=DOMAIN 353-2-0;Parent=TE_BASE 353;annot=Class_I::LTR::Ty1/copia::SIRE RT_sire;name=RT;color=#feb24c
LjChr1	feature	polypeptide_conserved_region	28194033	28194432	.	+	.	ID=DOMAIN 353-3-0;Parent=TE_BASE 353;annot=Class_I::LTR::Ty1/copia::SIRE RNaseH_sire;name=RH;color=#fc4e2a
LjChr1	feature	polypeptide_conserved_region	28203012	28203669	.	-	.	ID=DOMAIN 353-4-0;Parent=TE_BASE 353;annot=Class_I::LTR::Ty1/copia::SIRE INT_sire;name=INT;color=#b10026
LjChr1	feature	primer_binding_site	28178678	28178694	.	.	.	ID=PBS 353;Parent=TE_BASE 353;name=ppt;color=#41ab5d
LjChr1	feature	RR_tract	28212819	28212833	.	.	.	ID=PPT 353;Parent=TE_BASE 353;name=pbs;color=#c7e9c0
LjChr1	feature	long_terminal_repeat	28212910	28213125	.	.	.	ID=LTR LEFT 353-0;Parent=TE_BASE 353;name=ltr left;color=#f032e6
LjChr1	feature	long_terminal_repeat	28178398	28178629	.	.	.	ID=LTR RIGHT 353-0;Parent=TE_BASE 353;name=ltr right;color=#f032e6
LjChr1	feature	nested_repeat	28105740	28109512	.	.	.	ID=TE_BASE 356;name=TE_BASE 356;annot=Class_I::LTR::Ty1/copia::Ivana;color=#a9a9a9
LjChr1	feature	repeat_fragment	28105740	28109512	.	.	.	ID=TE 356-0;Parent=TE_BASE 356;name=TE 356;color=#a9a9a9
LjChr1	feature	polypeptide_conserved_region	28105940	28106342	.	-	.	ID=DOMAIN 356-0-0;Parent=TE_BASE 356;annot=Class_I::LTR::Ty1/copia::Ale RNaseH_retrofit;name=RH;color=#fc4e2a
LjChr1	feature	polypeptide_conserved_region	28106642	28107353	.	-	.	ID=DOMAIN 356-1-0;Parent=TE_BASE 356;annot=Class_I::LTR::Ty1/copia::Ivana RT_oryco;name=RT;color=#feb24c
LjChr1	feature	polypeptide_conserved_region	28107983	28108610	.	-	.	ID=DOMAIN 356-2-0;Parent=TE_BASE 356;annot=Class_I::LTR::Ty1/copia::Ale INT_retrofit;name=INT;color=#b10026
LjChr1	feature	long_terminal_repeat	28109403	28109512	.	.	.	ID=LTR LEFT 356-0;Parent=TE_BASE 356;name=ltr left;color=#f032e6
LjChr1	feature	long_terminal_repeat	28105740	28105849	.	.	.	ID=LTR RIGHT 356-0;Parent=TE_BASE 356;name=ltr right;color=#f032e6
LjChr1	feature	nested_repeat	27649237	27659974	.	.	.	ID=TE_BASE 359;name=TE_BASE 359;annot=Class_I::LTR::Ty3/gypsy::chromovirus::Tekay;color=#a9a9a9
LjChr1	feature	repeat_fragment	27649237	27659974	.	.	.	ID=TE 359-0;Parent=TE_BASE 359;name=TE 359;color=#a9a9a9
LjChr1	feature	polypeptide_conserved_region	27649676	27650042	.	+	.	ID=DOMAIN 359-0-0;Parent=TE_BASE 359;annot=Class_I::LTR::Ty3/gypsy::chromovirus::Tekay RNaseH_caulimovirus;name=RH;color=#fc4e2a
LjChr1	feature	polypeptide_conserved_region	27658666	27659341	.	-	.	ID=DOMAIN 359-1-0;Parent=TE_BASE 359;annot=Class_I::LTR::Ty3/gypsy::chromovirus::Tekay RT_del;name=RT;color=#feb24c
LjChr1	feature	long_terminal_repeat	27659779	27659974	.	.	.	ID=LTR LEFT 359-0;Parent=TE_BASE 359;name=ltr left;color=#f032e6
LjChr1	feature	long_terminal_repeat	27649237	27649431	.	.	.	ID=LTR RIGHT 359-0;Parent=TE_BASE 359;name=ltr right;color=#f032e6
LjChr1	feature	nested_repeat	27616130	27621141	.	.	.	ID=TE_BASE 360;name=TE_BASE 360;annot=Class_I::LTR::Ty1/copia::SIRE;color=#a9a9a9
LjChr1	feature	repeat_fragment	27616130	27621141	.	.	.	ID=TE 360-0;Parent=TE_BASE 360;name=TE 360;color=#a9a9a9
LjChr1	feature	polypeptide_conserved_region	27616344	27616743	.	-	.	ID=DOMAIN 360-0-0;Parent=TE_BASE 360;annot=Class_I::LTR::Ty1/copia::Ale RNaseH_retrofit;name=RH;color=#fc4e2a
LjChr1	feature	polypeptide_conserved_region	27617034	27617760	.	-	.	ID=DOMAIN 360-1-0;Parent=TE_BASE 360;annot=Class_I::LTR::Ty1/copia::SIRE RT_sire;name=RT;color=#feb24c
LjChr1	feature	polypeptide_conserved_region	27618378	27619014	.	-	.	ID=DOMAIN 360-2-0;Parent=TE_BASE 360;annot=Class_I::LTR::Ty1/copia::Ivana INT_oryco;name=INT;color=#b10026
LjChr1	feature	RR_tract	27620939	27620953	.	.	.	ID=PPT 360;Parent=TE_BASE 360;name=pbs;color=#c7e9c0
LjChr1	feature	long_terminal_repeat	27621005	27621141	.	.	.	ID=LTR LEFT 360-0;Parent=TE_BASE 360;name=ltr left;color=#f032e6
LjChr1	feature	long_terminal_repeat	27616130	27616266	.	.	.	ID=LTR RIGHT 360-0;Parent=TE_BASE 360;name=ltr right;color=#f032e6
LjChr1	feature	target_site_duplication	27616125	27616129	.	.	.	ID=TSR RIGHT 360;Parent=TE_BASE 360;name=tsr right;color=#333333
LjChr1	feature	target_site_duplication	27621142	27621146	.	.	.	ID=TSR LEFT 360;Parent=TE_BASE 360;name=tsr left;color=#333333
LjChr1	feature	nested_repeat	27290389	27300214	.	.	.	ID=TE_BASE 364;name=TE_BASE 364;annot=Class_I::LTR::Ty3/gypsy::non-chromovirus::OTA::Ogre/Tat::Retand;color=#a9a9a9
LjChr1	feature	repeat_fragment	27290389	27300214	.	.	.	ID=TE 364-0;Parent=TE_BASE 364;name=TE 364;color=#a9a9a9
LjChr1	feature	polypeptide_conserved_region	27292209	27292533	.	+	.	ID=DOMAIN 364-0-0;Parent=TE_BASE 364;annot=Class_I::LTR::Ty3/gypsy::non-chromovirus::OTA::Ogre/Tat::Retand AP_tat;name=PROT;color=#ffeda0
LjChr1	feature	polypeptide_conserved_region	27292974	27293613	.	+	.	ID=DOMAIN 364-1-0;Parent=TE_BASE 364;annot=Class_I::LTR::Ty3/gypsy::non-chromovirus::OTA::Ogre/Tat::Retand RT_tat;name=RT;color=#feb24c
LjChr1	feature	polypeptide_conserved_region	27293763	27294120	.	+	.	ID=DOMAIN 364-2-0;Parent=TE_BASE 364;annot=Class_I::LTR::Ty3/gypsy::non-chromovirus::OTA::Ogre/Tat::Retand RNaseH_tat;name=RH;color=#fc4e2a
LjChr1	feature	polypeptide_conserved_region	27294159	27294522	.	+	.	ID=DOMAIN 364-3-0;Parent=TE_BASE 364;annot=Class_I::LTR::Ty3/gypsy::non-chromovirus::OTA::Ogre/Tat::Retand;name=aRH;color=#fc4e2a
LjChr1	feature	polypeptide_conserved_region	27294825	27295857	.	+	.	ID=DOMAIN 364-4-0;Parent=TE_BASE 364;annot=Class_I::LTR::Ty3/gypsy::non-chromovirus::OTA::Ogre/Tat::Retand INT_tat;name=INT;color=#b10026
LjChr1	feature	primer_binding_site	27290619	27290636	.	.	.	ID=PBS 364;Parent=TE_BASE 364;name=pbs;color=#c7e9c0
LjChr1	feature	long_terminal_repeat	27299988	27300214	.	.	.	ID=LTR RIGHT 364-0;Parent=TE_BASE 364;name=ltr right;color=#f032e6
LjChr1	feature	long_terminal_repeat	27290389	27290615	.	.	.	ID=LTR LEFT 364-0;Parent=TE_BASE 364;name=ltr left;color=#f032e6
LjChr1	feature	target_site_duplication	27290384	27290388	.	.	.	ID=TSR LEFT 364;Parent=TE_BASE 364;name=tsr left;color=#333333
LjChr1	feature	target_site_duplication	27300215	27300219	.	.	.	ID=TSR RIGHT 364;Parent=TE_BASE 364;name=tsr right;color=#333333
LjChr1	feature	nested_repeat	24730626	24735671	.	.	.	ID=TE_BASE 369;name=TE_BASE 369;annot=Class_I::LTR::Ty1/copia::Ivana;color=#a9a9a9
LjChr1	feature	repeat_fragment	24730626	24735671	.	.	.	ID=TE 369-0;Parent=TE_BASE 369;name=TE 369;color=#a9a9a9
LjChr1	feature	polypeptide_conserved_region	24732510	24733134	.	+	.	ID=DOMAIN 369-0-0;Parent=TE_BASE 369;annot=Class_I::LTR::Ty1/copia::Ale INT_retrofit;name=INT;color=#b10026
LjChr1	feature	polypeptide_conserved_region	24733982	24734693	.	+	.	ID=DOMAIN 369-1-0;Parent=TE_BASE 369;annot=Class_I::LTR::Ty1/copia::Ivana RT_oryco;name=RT;color=#feb24c
LjChr1	feature	polypeptide_conserved_region	24734987	24735314	.	+	.	ID=DOMAIN 369-2-0;Parent=TE_BASE 369;annot=Class_I::LTR::Ty1/copia::SIRE RNaseH_sire;name=RH;color=#fc4e2a
LjChr1	feature	primer_binding_site	24730880	24730900	.	.	.	ID=PBS 369;Parent=TE_BASE 369;name=pbs;color=#c7e9c0
LjChr1	feature	long_terminal_repeat	24735456	24735671	.	.	.	ID=LTR RIGHT 369-0;Parent=TE_BASE 369;name=ltr right;color=#f032e6
LjChr1	feature	long_terminal_repeat	24730626	24730859	.	.	.	ID=LTR LEFT 369-0;Parent=TE_BASE 369;name=ltr left;color=#f032e6
LjChr1	feature	target_site_duplication	24730621	24730625	.	.	.	ID=TSR LEFT 369;Parent=TE_BASE 369;name=tsr left;color=#333333
LjChr1	feature	target_site_duplication	24735672	24735676	.	.	.	ID=TSR RIGHT 369;Parent=TE_BASE 369;name=tsr right;color=#333333
LjChr1	feature	nested_repeat	24665492	24670549	.	.	.	ID=TE_BASE 370;name=TE_BASE 370;annot=Class_I::LTR::Ty1/copia::Ivana;color=#a9a9a9
LjChr1	feature	repeat_fragment	24665492	24670549	.	.	.	ID=TE 370-0;Parent=TE_BASE 370;name=TE 370;color=#a9a9a9
LjChr1	feature	polypeptide_conserved_region	24665722	24666121	.	-	.	ID=DOMAIN 370-0-0;Parent=TE_BASE 370;annot=Class_I::LTR::Ty1/copia::Ale RNaseH_retrofit;name=RH;color=#fc4e2a
LjChr1	feature	polypeptide_conserved_region	24666418	24667138	.	-	.	ID=DOMAIN 370-1-0;Parent=TE_BASE 370;annot=Class_I::LTR::Ty1/copia::Ivana RT_oryco;name=RT;color=#feb24c
LjChr1	feature	polypeptide_conserved_region	24667729	24668275	.	-	.	ID=DOMAIN 370-2-0;Parent=TE_BASE 370;annot=Class_I::LTR::Ty1/copia::Ivana INT_oryco;name=INT;color=#b10026
LjChr1	feature	primer_binding_site	24665665	24665685	.	.	.	ID=PBS 370;Parent=TE_BASE 370;name=ppt;color=#41ab5d
LjChr1	feature	RR_tract	24670334	24670348	.	.	.	ID=PPT 370;Parent=TE_BASE 370;name=pbs;color=#c7e9c0
LjChr1	feature	long_terminal_repeat	24670397	24670549	.	.	.	ID=LTR LEFT 370-0;Parent=TE_BASE 370;name=ltr left;color=#f032e6
LjChr1	feature	long_terminal_repeat	24665492	24665644	.	.	.	ID=LTR RIGHT 370-0;Parent=TE_BASE 370;name=ltr right;color=#f032e6
LjChr1	feature	nested_repeat	23497548	23502722	.	.	.	ID=TE_BASE 376;name=TE_BASE 376;annot=Class_I::LTR::Ty1/copia::Ivana;color=#a9a9a9
LjChr1	feature	repeat_fragment	23497548	23502722	.	.	.	ID=TE 376-0;Parent=TE_BASE 376;name=TE 376;color=#a9a9a9
LjChr1	feature	polypeptide_conserved_region	23497829	23498228	.	-	.	ID=DOMAIN 376-0-0;Parent=TE_BASE 376;annot=Class_I::LTR::Ty1/copia::SIRE RNaseH_sire;name=RH;color=#fc4e2a
LjChr1	feature	polypeptide_conserved_region	23498525	23499245	.	-	.	ID=DOMAIN 376-1-0;Parent=TE_BASE 376;annot=Class_I::LTR::Ty1/copia::Ivana RT_oryco;name=RT;color=#feb24c
LjChr1	feature	polypeptide_conserved_region	23500024	23500654	.	-	.	ID=DOMAIN 376-2-0;Parent=TE_BASE 376;annot=Class_I::LTR::Ty1/copia::Ale INT_retrofit;name=INT;color=#b10026
LjChr1	feature	polypeptide_conserved_region	23500822	23501053	.	-	.	ID=DOMAIN 376-3-0;Parent=TE_BASE 376;annot=Class_I::LTR::Ty1/copia::Tork AP_tork;name=PROT;color=#ffeda0
LjChr1	feature	long_terminal_repeat	23502521	23502722	.	.	.	ID=LTR LEFT 376-0;Parent=TE_BASE 376;name=ltr left;color=#f032e6
LjChr1	feature	long_terminal_repeat	23497548	23497750	.	.	.	ID=LTR RIGHT 376-0;Parent=TE_BASE 376;name=ltr right;color=#f032e6
LjChr1	feature	nested_repeat	23471505	23476542	.	.	.	ID=TE_BASE 377;name=TE_BASE 377;annot=Class_I::LTR::Ty1/copia::Ivana;color=#a9a9a9
LjChr1	feature	repeat_fragment	23471505	23476542	.	.	.	ID=TE 377-0;Parent=TE_BASE 377;name=TE 377;color=#a9a9a9
LjChr1	feature	polypeptide_conserved_region	23473928	23474210	.	+	.	ID=DOMAIN 377-0-0;Parent=TE_BASE 377;annot=Class_I::LTR::Ty1/copia::Ale INT_retrofit;name=INT;color=#b10026
LjChr1	feature	polypeptide_conserved_region	23474831	23475542	.	+	.	ID=DOMAIN 377-1-0;Parent=TE_BASE 377;annot=Class_I::LTR::Ty1/copia::Ivana RT_oryco;name=RT;color=#feb24c
LjChr1	feature	polypeptide_conserved_region	23475845	23476244	.	+	.	ID=DOMAIN 377-2-0;Parent=TE_BASE 377;annot=Class_I::LTR::Ty1/copia::Ale RNaseH_retrofit;name=RH;color=#fc4e2a
LjChr1	feature	RR_tract	23476310	23476324	.	.	.	ID=PPT 377;Parent=TE_BASE 377;name=ppt;color=#41ab5d
LjChr1	feature	long_terminal_repeat	23476325	23476542	.	.	.	ID=LTR RIGHT 377-0;Parent=TE_BASE 377;name=ltr right;color=#f032e6
LjChr1	feature	long_terminal_repeat	23471505	23471712	.	.	.	ID=LTR LEFT 377-0;Parent=TE_BASE 377;name=ltr left;color=#f032e6
LjChr1	feature	nested_repeat	23303149	23313192	.	.	.	ID=TE_BASE 381;name=TE_BASE 381;annot=Class_I::LTR::Ty3/gypsy::chromovirus::Tekay;color=#a9a9a9
LjChr1	feature	repeat_fragment	23303149	23313192	.	.	.	ID=TE 381-0;Parent=TE_BASE 381;name=TE 381;color=#a9a9a9
LjChr1	feature	polypeptide_conserved_region	23310507	23311041	.	-	.	ID=DOMAIN 381-0-0;Parent=TE_BASE 381;annot=Class_I::LTR::Ty3/gypsy::chromovirus::Tekay RT_del;name=RT;color=#feb24c
LjChr1	feature	polypeptide_conserved_region	23311366	23311624	.	-	.	ID=DOMAIN 381-1-0;Parent=TE_BASE 381;annot=Class_I::LTR::Ty3/gypsy::chromovirus::Tekay AP_del;name=PROT;color=#ffeda0
LjChr1	feature	polypeptide_conserved_region	23311783	23312554	.	-	.	ID=DOMAIN 381-2-0;Parent=TE_BASE 381;annot=Class_I::LTR::Ty3/gypsy::chromovirus::Tekay GAG_del;name=GAG;color=#225ea8
LjChr1	feature	long_terminal_repeat	23313144	23313192	.	.	.	ID=LTR LEFT 381-0;Parent=TE_BASE 381;name=ltr left;color=#f032e6
LjChr1	feature	long_terminal_repeat	23303149	23303197	.	.	.	ID=LTR RIGHT 381-0;Parent=TE_BASE 381;name=ltr right;color=#f032e6
LjChr1	feature	nested_repeat	22580136	22584560	.	.	.	ID=TE_BASE 385;name=TE_BASE 385;annot=Class_I::LTR::Ty1/copia::Tork;color=#a9a9a9
LjChr1	feature	repeat_fragment	22580136	22584560	.	.	.	ID=TE 385-0;Parent=TE_BASE 385;name=TE 385;color=#a9a9a9
LjChr1	feature	polypeptide_conserved_region	22581053	22581782	.	-	.	ID=DOMAIN 385-0-0;Parent=TE_BASE 385;annot=Class_I::LTR::Ty1/copia::Tork RT_tork;name=RT;color=#feb24c
LjChr1	feature	polypeptide_conserved_region	22582325	22582973	.	-	.	ID=DOMAIN 385-1-0;Parent=TE_BASE 385;annot=Class_I::LTR::Ty1/copia::Tork INT_tork;name=INT;color=#b10026
LjChr1	feature	polypeptide_conserved_region	22583105	22583354	.	-	.	ID=DOMAIN 385-2-0;Parent=TE_BASE 385;annot=Class_I::LTR::Ty1/copia::Tork AP_tork;name=PROT;color=#ffeda0
LjChr1	feature	polypeptide_conserved_region	22583480	22584200	.	-	.	ID=DOMAIN 385-3-0;Parent=TE_BASE 385;annot=Class_I::LTR::Ty1/copia::Tork GAG_tork;name=GAG;color=#225ea8
LjChr1	feature	long_terminal_repeat	22584448	22584560	.	.	.	ID=LTR LEFT 385-0;Parent=TE_BASE 385;name=ltr left;color=#f032e6
LjChr1	feature	long_terminal_repeat	22580136	22580248	.	.	.	ID=LTR RIGHT 385-0;Parent=TE_BASE 385;name=ltr right;color=#f032e6
LjChr1	feature	target_site_duplication	22580132	22580135	.	.	.	ID=TSR RIGHT 385;Parent=TE_BASE 385;name=tsr right;color=#333333
LjChr1	feature	target_site_duplication	22584561	22584564	.	.	.	ID=TSR LEFT 385;Parent=TE_BASE 385;name=tsr left;color=#333333
LjChr1	feature	nested_repeat	22277697	22283929	.	.	.	ID=TE_BASE 388;name=TE_BASE 388;annot=Class_I::LTR::Ty1/copia::Tork;color=#a9a9a9
LjChr1	feature	repeat_fragment	22277697	22283929	.	.	.	ID=TE 388-0;Parent=TE_BASE 388;name=TE 388;color=#a9a9a9
LjChr1	feature	polypeptide_conserved_region	22281260	22281665	.	+	.	ID=DOMAIN 388-0-0;Parent=TE_BASE 388;annot=Class_I::LTR::Ty1/copia::Ale INT_retrofit;name=INT;color=#b10026
LjChr1	feature	polypeptide_conserved_region	22282262	22282946	.	+	.	ID=DOMAIN 388-1-0;Parent=TE_BASE 388;annot=Class_I::LTR::Ty1/copia::Tork RT_tork;name=RT;color=#feb24c
LjChr1	feature	polypeptide_conserved_region	22283270	22283675	.	+	.	ID=DOMAIN 388-2-0;Parent=TE_BASE 388;annot=Class_I::LTR::Ty1/copia::Ale RNaseH_retrofit;name=RH;color=#fc4e2a
LjChr1	feature	long_terminal_repeat	22283780	22283929	.	.	.	ID=LTR RIGHT 388-0;Parent=TE_BASE 388;name=ltr right;color=#f032e6
LjChr1	feature	long_terminal_repeat	22277697	22277846	.	.	.	ID=LTR LEFT 388-0;Parent=TE_BASE 388;name=ltr left;color=#f032e6
LjChr1	feature	nested_repeat	22248414	22253403	.	.	.	ID=TE_BASE 390;name=TE_BASE 390;annot=Class_I::LTR::Ty3/gypsy::chromovirus::Reina;color=#a9a9a9
LjChr1	feature	repeat_fragment	22248414	22253403	.	.	.	ID=TE 390-0;Parent=TE_BASE 390;name=TE 390;color=#a9a9a9
LjChr1	feature	polypeptide_conserved_region	22248929	22249598	.	+	.	ID=DOMAIN 390-0-0;Parent=TE_BASE 390;annot=Class_I::LTR::Ty3/gypsy::chromovirus::Reina GAG_reina;name=GAG;color=#225ea8
LjChr1	feature	polypeptide_conserved_region	22250489	22251164	.	+	.	ID=DOMAIN 390-1-0;Parent=TE_BASE 390;annot=Class_I::LTR::Ty3/gypsy::chromovirus::Reina RT_reina;name=RT;color=#feb24c
LjChr1	feature	polypeptide_conserved_region	22251296	22251647	.	+	.	ID=DOMAIN 390-2-0;Parent=TE_BASE 390;annot=Class_I::LTR::Ty3/gypsy::chromovirus::Reina RNaseH_reina;name=RH;color=#fc4e2a
LjChr1	feature	polypeptide_conserved_region	22251881	22252898	.	+	.	ID=DOMAIN 390-3-0;Parent=TE_BASE 390;annot=Class_I::LTR::Ty3/gypsy::chromovirus::Reina INT_reina;name=INT;color=#b10026
LjChr1	feature	polypeptide_conserved_region	22252970	22253111	.	+	.	ID=DOMAIN 390-4-0;Parent=TE_BASE 390;annot=Class_I::LTR::Ty3/gypsy::chromovirus::chromo-unclass CHR_reina_LORE2B7a;name=CHD;color=#6a51a3
LjChr1	feature	primer_binding_site	22248728	22248744	.	.	.	ID=PBS 390;Parent=TE_BASE 390;name=pbs;color=#c7e9c0
LjChr1	feature	RR_tract	22253146	22253160	.	.	.	ID=PPT 390;Parent=TE_BASE 390;name=ppt;color=#41ab5d
LjChr1	feature	long_terminal_repeat	22253160	22253403	.	.	.	ID=LTR RIGHT 390-0;Parent=TE_BASE 390;name=ltr right;color=#f032e6
LjChr1	feature	long_terminal_repeat	22248414	22248657	.	.	.	ID=LTR LEFT 390-0;Parent=TE_BASE 390;name=ltr left;color=#f032e6
LjChr1	feature	target_site_duplication	22248409	22248413	.	.	.	ID=TSR LEFT 390;Parent=TE_BASE 390;name=tsr left;color=#333333
LjChr1	feature	target_site_duplication	22253404	22253408	.	.	.	ID=TSR RIGHT 390;Parent=TE_BASE 390;name=tsr right;color=#333333
LjChr1	feature	nested_repeat	22073136	22086103	.	.	.	ID=TE_BASE 393;name=TE_BASE 393;annot=Class_I::LTR::Ty3/gypsy::non-chromovirus::OTA::Ogre/Tat::Retand;color=#a9a9a9
LjChr1	feature	repeat_fragment	22073136	22086103	.	.	.	ID=TE 393-0;Parent=TE_BASE 393;name=TE 393;color=#a9a9a9
LjChr1	feature	polypeptide_conserved_region	22078205	22079252	.	-	.	ID=DOMAIN 393-0-0;Parent=TE_BASE 393;annot=Class_I::LTR::Ty3/gypsy::non-chromovirus::OTA::Ogre/Tat::Retand INT_tat;name=INT;color=#b10026
LjChr1	feature	polypeptide_conserved_region	22079585	22079948	.	-	.	ID=DOMAIN 393-1-0;Parent=TE_BASE 393;annot=Class_I::LTR::Ty3/gypsy::non-chromovirus::OTA::Ogre/Tat::Ogre;name=aRH;color=#fc4e2a
LjChr1	feature	polypeptide_conserved_region	22079993	22080359	.	-	.	ID=DOMAIN 393-2-0;Parent=TE_BASE 393;annot=Class_I::LTR::Ty3/gypsy::non-chromovirus::OTA::Ogre/Tat::Retand RNaseH_tat;name=RH;color=#fc4e2a
LjChr1	feature	polypeptide_conserved_region	22080503	22081181	.	-	.	ID=DOMAIN 393-3-0;Parent=TE_BASE 393;annot=Class_I::LTR::Ty3/gypsy::non-chromovirus::OTA::Ogre/Tat::Retand RT_tat;name=RT;color=#feb24c
LjChr1	feature	polypeptide_conserved_region	22081944	22082250	.	-	.	ID=DOMAIN 393-4-0;Parent=TE_BASE 393;annot=Class_I::LTR::Ty3/gypsy::non-chromovirus::OTA::Ogre/Tat::Retand AP_tat;name=PROT;color=#ffeda0
LjChr1	feature	long_terminal_repeat	22085461	22086103	.	.	.	ID=LTR LEFT 393-0;Parent=TE_BASE 393;name=ltr left;color=#f032e6
LjChr1	feature	long_terminal_repeat	22073136	22073778	.	.	.	ID=LTR RIGHT 393-0;Parent=TE_BASE 393;name=ltr right;color=#f032e6
LjChr1	feature	target_site_duplication	22073131	22073135	.	.	.	ID=TSR RIGHT 393;Parent=TE_BASE 393;name=tsr right;color=#333333
LjChr1	feature	target_site_duplication	22086104	22086108	.	.	.	ID=TSR LEFT 393;Parent=TE_BASE 393;name=tsr left;color=#333333
LjChr1	feature	nested_repeat	21918063	21940360	.	.	.	ID=TE_BASE 395;name=TE_BASE 395;annot=Class_I::LTR::Ty1/copia::SIRE;color=#a9a9a9
LjChr1	feature	repeat_fragment	21918063	21940360	.	.	.	ID=TE 395-0;Parent=TE_BASE 395;name=TE 395;color=#a9a9a9
LjChr1	feature	polypeptide_conserved_region	21932458	21932857	.	-	.	ID=DOMAIN 395-0-0;Parent=TE_BASE 395;annot=Class_I::LTR::Ty1/copia::Ale RNaseH_retrofit;name=RH;color=#fc4e2a
LjChr1	feature	polypeptide_conserved_region	21933148	21933874	.	-	.	ID=DOMAIN 395-1-0;Parent=TE_BASE 395;annot=Class_I::LTR::Ty1/copia::SIRE RT_sire;name=RT;color=#feb24c
LjChr1	feature	polypeptide_conserved_region	21934465	21935101	.	-	.	ID=DOMAIN 395-2-0;Parent=TE_BASE 395;annot=Class_I::LTR::Ty1/copia::Ivana INT_oryco;name=INT;color=#b10026
LjChr1	feature	long_terminal_repeat	21939885	21940360	.	.	.	ID=LTR LEFT 395-0;Parent=TE_BASE 395;name=ltr left;color=#f032e6
LjChr1	feature	long_terminal_repeat	21918063	21918538	.	.	.	ID=LTR RIGHT 395-0;Parent=TE_BASE 395;name=ltr right;color=#f032e6
LjChr1	feature	nested_repeat	21850974	21856180	.	.	.	ID=TE_BASE 396;name=TE_BASE 396;annot=Class_I::LTR::Ty1/copia::Ivana;color=#a9a9a9
LjChr1	feature	repeat_fragment	21850974	21856180	.	.	.	ID=TE 396-0;Parent=TE_BASE 396;name=TE 396;color=#a9a9a9
LjChr1	feature	polypeptide_conserved_region	21852684	21852918	.	+	.	ID=DOMAIN 396-0-0;Parent=TE_BASE 396;annot=Class_I::LTR::Ty1/copia::Tork AP_tork;name=PROT;color=#ffeda0
LjChr1	feature	polypeptide_conserved_region	21853080	21853704	.	+	.	ID=DOMAIN 396-1-0;Parent=TE_BASE 396;annot=Class_I::LTR::Ty1/copia::Ale INT_retrofit;name=INT;color=#b10026
LjChr1	feature	polypeptide_conserved_region	21854490	21855210	.	+	.	ID=DOMAIN 396-2-0;Parent=TE_BASE 396;annot=Class_I::LTR::Ty1/copia::Ivana RT_oryco;name=RT;color=#feb24c
LjChr1	feature	polypeptide_conserved_region	21855510	21855909	.	+	.	ID=DOMAIN 396-3-0;Parent=TE_BASE 396;annot=Class_I::LTR::Ty1/copia::SIRE RNaseH_sire;name=RH;color=#fc4e2a
LjChr1	feature	primer_binding_site	21851178	21851196	.	.	.	ID=PBS 396;Parent=TE_BASE 396;name=pbs;color=#c7e9c0
LjChr1	feature	RR_tract	21855974	21855988	.	.	.	ID=PPT 396;Parent=TE_BASE 396;name=ppt;color=#41ab5d
LjChr1	feature	long_terminal_repeat	21855989	21856180	.	.	.	ID=LTR RIGHT 396-0;Parent=TE_BASE 396;name=ltr right;color=#f032e6
LjChr1	feature	long_terminal_repeat	21850974	21851165	.	.	.	ID=LTR LEFT 396-0;Parent=TE_BASE 396;name=ltr left;color=#f032e6
LjChr1	feature	nested_repeat	21796060	21801018	.	.	.	ID=TE_BASE 397;name=TE_BASE 397;annot=Class_I::LTR::Ty1/copia::Ivana;color=#a9a9a9
LjChr1	feature	repeat_fragment	21796060	21801018	.	.	.	ID=TE 397-0;Parent=TE_BASE 397;name=TE 397;color=#a9a9a9
LjChr1	feature	polypeptide_conserved_region	21798008	21798632	.	+	.	ID=DOMAIN 397-0-0;Parent=TE_BASE 397;annot=Class_I::LTR::Ty1/copia::Ale INT_retrofit;name=INT;color=#b10026
LjChr1	feature	polypeptide_conserved_region	21799262	21799961	.	+	.	ID=DOMAIN 397-1-0;Parent=TE_BASE 397;annot=Class_I::LTR::Ty1/copia::Ivana RT_oryco;name=RT;color=#feb24c
LjChr1	feature	polypeptide_conserved_region	21800276	21800678	.	+	.	ID=DOMAIN 397-2-0;Parent=TE_BASE 397;annot=Class_I::LTR::Ty1/copia::Ale RNaseH_retrofit;name=RH;color=#fc4e2a
LjChr1	feature	long_terminal_repeat	21800768	21801018	.	.	.	ID=LTR RIGHT 397-0;Parent=TE_BASE 397;name=ltr right;color=#f032e6
LjChr1	feature	long_terminal_repeat	21796060	21796312	.	.	.	ID=LTR LEFT 397-0;Parent=TE_BASE 397;name=ltr left;color=#f032e6
LjChr1	feature	nested_repeat	21761995	21770283	.	.	.	ID=TE_BASE 398;name=TE_BASE 398;annot=Class_I::LTR::Ty1/copia::SIRE;color=#a9a9a9
LjChr1	feature	repeat_fragment	21761995	21770283	.	.	.	ID=TE 398-0;Parent=TE_BASE 398;name=TE 398;color=#a9a9a9
LjChr1	feature	polypeptide_conserved_region	21764118	21764844	.	-	.	ID=DOMAIN 398-0-0;Parent=TE_BASE 398;annot=Class_I::LTR::Ty1/copia::SIRE RT_sire;name=RT;color=#feb24c
LjChr1	feature	polypeptide_conserved_region	21765357	21766014	.	-	.	ID=DOMAIN 398-1-0;Parent=TE_BASE 398;annot=Class_I::LTR::Ty1/copia::SIRE INT_sire;name=INT;color=#b10026
LjChr1	feature	polypeptide_conserved_region	21766164	21766401	.	-	.	ID=DOMAIN 398-2-0;Parent=TE_BASE 398;annot=Class_I::LTR::Ty1/copia::SIRE AP_sire;name=PROT;color=#ffeda0
LjChr1	feature	polypeptide_conserved_region	21767265	21768135	.	-	.	ID=DOMAIN 398-3-0;Parent=TE_BASE 398;annot=Class_I::LTR::Ty1/copia::SIRE GAG_sire;name=GAG;color=#225ea8
LjChr1	feature	primer_binding_site	21762531	21762546	.	.	.	ID=PBS 398;Parent=TE_BASE 398;name=ppt;color=#41ab5d
LjChr1	feature	RR_tract	21769724	21769738	.	.	.	ID=PPT 398;Parent=TE_BASE 398;name=pbs;color=#c7e9c0
LjChr1	feature	long_terminal_repeat	21769753	21770283	.	.	.	ID=LTR LEFT 398-0;Parent=TE_BASE 398;name=ltr left;color=#f032e6
LjChr1	feature	long_terminal_repeat	21761995	21762502	.	.	.	ID=LTR RIGHT 398-0;Parent=TE_BASE 398;name=ltr right;color=#f032e6
LjChr1	feature	target_site_duplication	21761991	21761994	.	.	.	ID=TSR RIGHT 398;Parent=TE_BASE 398;name=tsr right;color=#333333
LjChr1	feature	target_site_duplication	21770284	21770287	.	.	.	ID=TSR LEFT 398;Parent=TE_BASE 398;name=tsr left;color=#333333
LjChr1	feature	nested_repeat	21693784	21724673	.	.	.	ID=TE_BASE 399;name=TE_BASE 399;annot=Class_I::LTR::Ty1/copia::Ivana;color=#a9a9a9
LjChr1	feature	repeat_fragment	21693784	21724673	.	.	.	ID=TE 399-0;Parent=TE_BASE 399;name=TE 399;color=#a9a9a9
LjChr1	feature	polypeptide_conserved_region	21694251	21694800	.	+	.	ID=DOMAIN 399-0-0;Parent=TE_BASE 399;annot=Class_I::LTR::Ty1/copia::Alesia GAG_retrofit;name=GAG;color=#225ea8
LjChr1	feature	polypeptide_conserved_region	21721076	21721295	.	+	.	ID=DOMAIN 399-1-0;Parent=TE_BASE 399;annot=Class_I::LTR::Ty1/copia::TAR AP_Ty1/copia;name=PROT;color=#ffeda0
LjChr1	feature	polypeptide_conserved_region	21721484	21722108	.	+	.	ID=DOMAIN 399-2-0;Parent=TE_BASE 399;annot=Class_I::LTR::Ty1/copia::Ale INT_retrofit;name=INT;color=#b10026
LjChr1	feature	polypeptide_conserved_region	21722927	21723641	.	+	.	ID=DOMAIN 399-3-0;Parent=TE_BASE 399;annot=Class_I::LTR::Ty1/copia::Ivana RT_oryco;name=RT;color=#feb24c
LjChr1	feature	polypeptide_conserved_region	21723941	21724340	.	+	.	ID=DOMAIN 399-4-0;Parent=TE_BASE 399;annot=Class_I::LTR::Ty1/copia::SIRE RNaseH_sire;name=RH;color=#fc4e2a
LjChr1	feature	primer_binding_site	21694046	21694062	.	.	.	ID=PBS 399;Parent=TE_BASE 399;name=pbs;color=#c7e9c0
LjChr1	feature	RR_tract	21724404	21724418	.	.	.	ID=PPT 399;Parent=TE_BASE 399;name=ppt;color=#41ab5d
LjChr1	feature	long_terminal_repeat	21724418	21724673	.	.	.	ID=LTR RIGHT 399-0;Parent=TE_BASE 399;name=ltr right;color=#f032e6
LjChr1	feature	long_terminal_repeat	21693784	21694039	.	.	.	ID=LTR LEFT 399-0;Parent=TE_BASE 399;name=ltr left;color=#f032e6
LjChr1	feature	nested_repeat	21658386	21672585	.	.	.	ID=TE_BASE 401;name=TE_BASE 401;annot=Class_I::LTR::Ty3/gypsy::non-chromovirus::OTA::Ogre/Tat::Retand;color=#a9a9a9
LjChr1	feature	repeat_fragment	21658386	21672585	.	.	.	ID=TE 401-0;Parent=TE_BASE 401;name=TE 401;color=#a9a9a9
LjChr1	feature	polypeptide_conserved_region	21663548	21664040	.	+	.	ID=DOMAIN 401-0-0;Parent=TE_BASE 401;annot=Class_I::LTR::Ty3/gypsy::non-chromovirus::OTA::Ogre/Tat::Retand RT_tat;name=RT;color=#feb24c
LjChr1	feature	polypeptide_conserved_region	21664363	21664705	.	+	.	ID=DOMAIN 401-1-0;Parent=TE_BASE 401;annot=Class_I::LTR::Ty3/gypsy::non-chromovirus::OTA::Ogre/Tat::Retand RNaseH_tat;name=RH;color=#fc4e2a
LjChr1	feature	polypeptide_conserved_region	21664777	21665140	.	+	.	ID=DOMAIN 401-2-0;Parent=TE_BASE 401;annot=Class_I::LTR::Ty3/gypsy::non-chromovirus::OTA::Ogre/Tat::Ogre;name=aRH;color=#fc4e2a
LjChr1	feature	polypeptide_conserved_region	21665437	21666481	.	+	.	ID=DOMAIN 401-3-0;Parent=TE_BASE 401;annot=Class_I::LTR::Ty3/gypsy::non-chromovirus::OTA::Ogre/Tat::Retand INT_tat;name=INT;color=#b10026
LjChr1	feature	primer_binding_site	21659215	21659232	.	.	.	ID=PBS 401;Parent=TE_BASE 401;name=pbs;color=#c7e9c0
LjChr1	feature	RR_tract	21671694	21671708	.	.	.	ID=PPT 401;Parent=TE_BASE 401;name=ppt;color=#41ab5d
LjChr1	feature	long_terminal_repeat	21671762	21672585	.	.	.	ID=LTR RIGHT 401-0;Parent=TE_BASE 401;name=ltr right;color=#f032e6
LjChr1	feature	long_terminal_repeat	21658386	21659209	.	.	.	ID=LTR LEFT 401-0;Parent=TE_BASE 401;name=ltr left;color=#f032e6
LjChr1	feature	target_site_duplication	21658381	21658385	.	.	.	ID=TSR LEFT 401;Parent=TE_BASE 401;name=tsr left;color=#333333
LjChr1	feature	target_site_duplication	21672586	21672590	.	.	.	ID=TSR RIGHT 401;Parent=TE_BASE 401;name=tsr right;color=#333333
LjChr1	feature	nested_repeat	21635567	21645210	.	.	.	ID=TE_BASE 402;name=TE_BASE 402;annot=Class_I::LTR::Ty3/gypsy::non-chromovirus::OTA::Ogre/Tat::Retand;color=#a9a9a9
LjChr1	feature	repeat_fragment	21635567	21645210	.	.	.	ID=TE 402-0;Parent=TE_BASE 402;name=TE 402;color=#a9a9a9
LjChr1	feature	polypeptide_conserved_region	21636523	21636823	.	+	.	ID=DOMAIN 402-0-0;Parent=TE_BASE 402;annot=Class_I::LTR::Ty3/gypsy::non-chromovirus::OTA::Ogre/Tat::Retand GAG_tat;name=GAG;color=#225ea8
LjChr1	feature	polypeptide_conserved_region	21637768	21638092	.	+	.	ID=DOMAIN 402-1-0;Parent=TE_BASE 402;annot=Class_I::LTR::Ty3/gypsy::non-chromovirus::OTA::Ogre/Tat::Retand AP_tat;name=PROT;color=#ffeda0
LjChr1	feature	polypeptide_conserved_region	21638521	21639199	.	+	.	ID=DOMAIN 402-2-0;Parent=TE_BASE 402;annot=Class_I::LTR::Ty3/gypsy::non-chromovirus::OTA::Ogre/Tat::Retand RT_tat;name=RT;color=#feb24c
LjChr1	feature	polypeptide_conserved_region	21639337	21639694	.	+	.	ID=DOMAIN 402-3-0;Parent=TE_BASE 402;annot=Class_I::LTR::Ty3/gypsy::non-chromovirus::OTA::Ogre/Tat::Retand RNaseH_tat;name=RH;color=#fc4e2a
LjChr1	feature	polypeptide_conserved_region	21639739	21640096	.	+	.	ID=DOMAIN 402-4-0;Parent=TE_BASE 402;annot=Class_I::LTR::Ty3/gypsy::non-chromovirus::OTA::Ogre/Tat::Retand;name=aRH;color=#fc4e2a
LjChr1	feature	polypeptide_conserved_region	21640411	21641443	.	+	.	ID=DOMAIN 402-5-0;Parent=TE_BASE 402;annot=Class_I::LTR::Ty3/gypsy::non-chromovirus::OTA::Ogre/Tat::Retand INT_tat;name=INT;color=#b10026
LjChr1	feature	primer_binding_site	21635939	21635955	.	.	.	ID=PBS 402;Parent=TE_BASE 402;name=pbs;color=#c7e9c0
LjChr1	feature	RR_tract	21644751	21644765	.	.	.	ID=PPT 402;Parent=TE_BASE 402;name=ppt;color=#41ab5d
LjChr1	feature	long_terminal_repeat	21644842	21645210	.	.	.	ID=LTR RIGHT 402-0;Parent=TE_BASE 402;name=ltr right;color=#f032e6
LjChr1	feature	long_terminal_repeat	21635567	21635935	.	.	.	ID=LTR LEFT 402-0;Parent=TE_BASE 402;name=ltr left;color=#f032e6
LjChr1	feature	target_site_duplication	21635562	21635566	.	.	.	ID=TSR LEFT 402;Parent=TE_BASE 402;name=tsr left;color=#333333
LjChr1	feature	target_site_duplication	21645211	21645215	.	.	.	ID=TSR RIGHT 402;Parent=TE_BASE 402;name=tsr right;color=#333333
LjChr1	feature	nested_repeat	21460283	21466265	.	.	.	ID=TE_BASE 403;name=TE_BASE 403;annot=Class_I::LTR::Ty1/copia::Tork;color=#a9a9a9
LjChr1	feature	repeat_fragment	21460283	21466265	.	.	.	ID=TE 403-0;Parent=TE_BASE 403;name=TE 403;color=#a9a9a9
LjChr1	feature	polypeptide_conserved_region	21461529	21461664	.	-	.	ID=DOMAIN 403-0-0;Parent=TE_BASE 403;annot=Class_I::LTR::Ty1/copia::Tork RNaseH_tork;name=RH;color=#fc4e2a
LjChr1	feature	polypeptide_conserved_region	21461979	21462426	.	-	.	ID=DOMAIN 403-1-0;Parent=TE_BASE 403;annot=Class_I::LTR::Ty1/copia::Tork RT_tork;name=RT;color=#feb24c
LjChr1	feature	polypeptide_conserved_region	21463261	21463483	.	-	.	ID=DOMAIN 403-2-0;Parent=TE_BASE 403;annot=Class_I::LTR::Ty1/copia::Ivana INT_oryco;name=INT;color=#b10026
LjChr1	feature	long_terminal_repeat	21465758	21466265	.	.	.	ID=LTR LEFT 403-0;Parent=TE_BASE 403;name=ltr left;color=#f032e6
LjChr1	feature	long_terminal_repeat	21460283	21460790	.	.	.	ID=LTR RIGHT 403-0;Parent=TE_BASE 403;name=ltr right;color=#f032e6
LjChr1	feature	target_site_duplication	21460278	21460282	.	.	.	ID=TSR RIGHT 403;Parent=TE_BASE 403;name=tsr right;color=#333333
LjChr1	feature	target_site_duplication	21466266	21466270	.	.	.	ID=TSR LEFT 403;Parent=TE_BASE 403;name=tsr left;color=#333333
LjChr1	feature	nested_repeat	21433300	21442800	.	.	.	ID=TE_BASE 404;name=TE_BASE 404;annot=Class_I::LTR::Ty3/gypsy::non-chromovirus::OTA::Ogre/Tat::Retand;color=#a9a9a9
LjChr1	feature	repeat_fragment	21433300	21442800	.	.	.	ID=TE 404-0;Parent=TE_BASE 404;name=TE 404;color=#a9a9a9
LjChr1	feature	polypeptide_conserved_region	21437059	21438091	.	-	.	ID=DOMAIN 404-0-0;Parent=TE_BASE 404;annot=Class_I::LTR::Ty3/gypsy::non-chromovirus::OTA::Ogre/Tat::Retand INT_tat;name=INT;color=#b10026
LjChr1	feature	polypeptide_conserved_region	21438406	21438769	.	-	.	ID=DOMAIN 404-1-0;Parent=TE_BASE 404;annot=Class_I::LTR::Ty3/gypsy::non-chromovirus::OTA::Ogre/Tat::Retand;name=aRH;color=#fc4e2a
LjChr1	feature	polypeptide_conserved_region	21438805	21439162	.	-	.	ID=DOMAIN 404-2-0;Parent=TE_BASE 404;annot=Class_I::LTR::Ty3/gypsy::non-chromovirus::OTA::Ogre/Tat::Retand RNaseH_tat;name=RH;color=#fc4e2a
LjChr1	feature	polypeptide_conserved_region	21439176	21439848	.	-	.	ID=DOMAIN 404-3-0;Parent=TE_BASE 404;annot=Class_I::LTR::Ty3/gypsy::non-chromovirus::OTA::Ogre/Tat::Retand RT_tat;name=RT;color=#feb24c
LjChr1	feature	polypeptide_conserved_region	21440277	21440601	.	-	.	ID=DOMAIN 404-4-0;Parent=TE_BASE 404;annot=Class_I::LTR::Ty3/gypsy::non-chromovirus::OTA::Ogre/Tat::Retand AP_tat;name=PROT;color=#ffeda0
LjChr1	feature	polypeptide_conserved_region	21441546	21441846	.	-	.	ID=DOMAIN 404-5-0;Parent=TE_BASE 404;annot=Class_I::LTR::Ty3/gypsy::non-chromovirus::OTA::Ogre/Tat::Retand GAG_tat;name=GAG;color=#225ea8
LjChr1	feature	long_terminal_repeat	21442431	21442800	.	.	.	ID=LTR LEFT 404-0;Parent=TE_BASE 404;name=ltr left;color=#f032e6
LjChr1	feature	long_terminal_repeat	21433300	21433669	.	.	.	ID=LTR RIGHT 404-0;Parent=TE_BASE 404;name=ltr right;color=#f032e6
LjChr1	feature	target_site_duplication	21433295	21433299	.	.	.	ID=TSR RIGHT 404;Parent=TE_BASE 404;name=tsr right;color=#333333
LjChr1	feature	target_site_duplication	21442801	21442805	.	.	.	ID=TSR LEFT 404;Parent=TE_BASE 404;name=tsr left;color=#333333
LjChr1	feature	nested_repeat	21237004	21241783	.	.	.	ID=TE_BASE 407;name=TE_BASE 407;annot=Class_I::LTR::Ty1/copia::Ivana;color=#a9a9a9
LjChr1	feature	repeat_fragment	21237004	21241783	.	.	.	ID=TE 407-0;Parent=TE_BASE 407;name=TE 407;color=#a9a9a9
LjChr1	feature	polypeptide_conserved_region	21238822	21239467	.	+	.	ID=DOMAIN 407-0-0;Parent=TE_BASE 407;annot=Class_I::LTR::Ty1/copia::Ale INT_retrofit;name=INT;color=#b10026
LjChr1	feature	polypeptide_conserved_region	21240037	21240751	.	+	.	ID=DOMAIN 407-1-0;Parent=TE_BASE 407;annot=Class_I::LTR::Ty1/copia::Ivana RT_oryco;name=RT;color=#feb24c
LjChr1	feature	polypeptide_conserved_region	21241048	21241450	.	+	.	ID=DOMAIN 407-2-0;Parent=TE_BASE 407;annot=Class_I::LTR::Ty1/copia::SIRE RNaseH_sire;name=RH;color=#fc4e2a
LjChr1	feature	long_terminal_repeat	21241528	21241783	.	.	.	ID=LTR RIGHT 407-0;Parent=TE_BASE 407;name=ltr right;color=#f032e6
LjChr1	feature	long_terminal_repeat	21237004	21237259	.	.	.	ID=LTR LEFT 407-0;Parent=TE_BASE 407;name=ltr left;color=#f032e6
LjChr1	feature	target_site_duplication	21236999	21237003	.	.	.	ID=TSR LEFT 407;Parent=TE_BASE 407;name=tsr left;color=#333333
LjChr1	feature	target_site_duplication	21241784	21241788	.	.	.	ID=TSR RIGHT 407;Parent=TE_BASE 407;name=tsr right;color=#333333
LjChr1	feature	nested_repeat	21215004	21218774	.	.	.	ID=TE_BASE 409;name=TE_BASE 409;annot=Class_I::LTR::Ty1/copia::Tork;color=#a9a9a9
LjChr1	feature	repeat_fragment	21215004	21218774	.	.	.	ID=TE 409-0;Parent=TE_BASE 409;name=TE 409;color=#a9a9a9
LjChr1	feature	polypeptide_conserved_region	21216988	21217324	.	+	.	ID=DOMAIN 409-0-0;Parent=TE_BASE 409;annot=Class_I::LTR::Ty1/copia::Tork RT_tork;name=RT;color=#feb24c
LjChr1	feature	polypeptide_conserved_region	21217602	21218007	.	+	.	ID=DOMAIN 409-1-0;Parent=TE_BASE 409;annot=Class_I::LTR::Ty1/copia::Tork RNaseH_tork;name=RH;color=#fc4e2a
LjChr1	feature	primer_binding_site	21215206	21215224	.	.	.	ID=PBS 409;Parent=TE_BASE 409;name=pbs;color=#c7e9c0
LjChr1	feature	RR_tract	21218608	21218622	.	.	.	ID=PPT 409;Parent=TE_BASE 409;name=ppt;color=#41ab5d
LjChr1	feature	long_terminal_repeat	21218623	21218774	.	.	.	ID=LTR RIGHT 409-0;Parent=TE_BASE 409;name=ltr right;color=#f032e6
LjChr1	feature	long_terminal_repeat	21215004	21215155	.	.	.	ID=LTR LEFT 409-0;Parent=TE_BASE 409;name=ltr left;color=#f032e6
LjChr1	feature	nested_repeat	18920460	18958746	.	.	.	ID=TE_BASE 411;name=TE_BASE 411;annot=Class_I::LTR::Ty3/gypsy::non-chromovirus::OTA::Athila;color=#a9a9a9
LjChr1	feature	repeat_fragment	18920460	18958746	.	.	.	ID=TE 411-0;Parent=TE_BASE 411;name=TE 411;color=#a9a9a9
LjChr1	feature	polypeptide_conserved_region	18923079	18923403	.	+	.	ID=DOMAIN 411-0-0;Parent=TE_BASE 411;annot=Class_I::LTR::Ty3/gypsy::non-chromovirus::OTA::Athila RNaseH_athila;name=RH;color=#fc4e2a
LjChr1	feature	polypeptide_conserved_region	18923685	18924726	.	+	.	ID=DOMAIN 411-1-0;Parent=TE_BASE 411;annot=Class_I::LTR::Ty3/gypsy::non-chromovirus::OTA::Athila INT_athila;name=INT;color=#b10026
LjChr1	feature	primer_binding_site	18920839	18920860	.	.	.	ID=PBS 411;Parent=TE_BASE 411;name=pbs;color=#c7e9c0
LjChr1	feature	long_terminal_repeat	18958390	18958746	.	.	.	ID=LTR RIGHT 411-0;Parent=TE_BASE 411;name=ltr right;color=#f032e6
LjChr1	feature	long_terminal_repeat	18920460	18920820	.	.	.	ID=LTR LEFT 411-0;Parent=TE_BASE 411;name=ltr left;color=#f032e6
LjChr1	feature	nested_repeat	18907349	18917937	.	.	.	ID=TE_BASE 412;name=TE_BASE 412;annot=Class_I::LTR::Ty3/gypsy::non-chromovirus::OTA::Ogre/Tat::Retand;color=#a9a9a9
LjChr1	feature	repeat_fragment	18907349	18917937	.	.	.	ID=TE 412-0;Parent=TE_BASE 412;name=TE 412;color=#a9a9a9
LjChr1	feature	polypeptide_conserved_region	18908219	18908963	.	+	.	ID=DOMAIN 412-0-0;Parent=TE_BASE 412;annot=Class_I::LTR::Ty3/gypsy::non-chromovirus::OTA::Ogre/Tat::Retand GAG_tat;name=GAG;color=#225ea8
LjChr1	feature	polypeptide_conserved_region	18909506	18909824	.	+	.	ID=DOMAIN 412-1-0;Parent=TE_BASE 412;annot=Class_I::LTR::Ty3/gypsy::non-chromovirus::OTA::Ogre/Tat::Retand AP_tat;name=PROT;color=#ffeda0
LjChr1	feature	polypeptide_conserved_region	18910256	18910934	.	+	.	ID=DOMAIN 412-2-0;Parent=TE_BASE 412;annot=Class_I::LTR::Ty3/gypsy::non-chromovirus::OTA::Ogre/Tat::Retand RT_tat;name=RT;color=#feb24c
LjChr1	feature	polypeptide_conserved_region	18911072	18911429	.	+	.	ID=DOMAIN 412-3-0;Parent=TE_BASE 412;annot=Class_I::LTR::Ty3/gypsy::non-chromovirus::OTA::Ogre/Tat::Retand RNaseH_tat;name=RH;color=#fc4e2a
LjChr1	feature	polypeptide_conserved_region	18911468	18911831	.	+	.	ID=DOMAIN 412-4-0;Parent=TE_BASE 412;annot=Class_I::LTR::Ty3/gypsy::non-chromovirus::OTA::Ogre/Tat::Retand;name=aRH;color=#fc4e2a
LjChr1	feature	polypeptide_conserved_region	18912352	18913156	.	+	.	ID=DOMAIN 412-5-0;Parent=TE_BASE 412;annot=Class_I::LTR::Ty3/gypsy::non-chromovirus::OTA::Ogre/Tat::Retand INT_tat;name=INT;color=#b10026
LjChr1	feature	primer_binding_site	18907636	18907650	.	.	.	ID=PBS 412;Parent=TE_BASE 412;name=pbs;color=#c7e9c0
LjChr1	feature	RR_tract	18917596	18917610	.	.	.	ID=PPT 412;Parent=TE_BASE 412;name=ppt;color=#41ab5d
LjChr1	feature	long_terminal_repeat	18917654	18917937	.	.	.	ID=LTR RIGHT 412-0;Parent=TE_BASE 412;name=ltr right;color=#f032e6
LjChr1	feature	long_terminal_repeat	18907349	18907631	.	.	.	ID=LTR LEFT 412-0;Parent=TE_BASE 412;name=ltr left;color=#f032e6
LjChr1	feature	target_site_duplication	18907344	18907348	.	.	.	ID=TSR LEFT 412;Parent=TE_BASE 412;name=tsr left;color=#333333
LjChr1	feature	target_site_duplication	18917938	18917942	.	.	.	ID=TSR RIGHT 412;Parent=TE_BASE 412;name=tsr right;color=#333333
LjChr1	feature	nested_repeat	18130187	18139733	.	.	.	ID=TE_BASE 415;name=TE_BASE 415;annot=Class_I::LTR::Ty3/gypsy::non-chromovirus::OTA::Ogre/Tat::Retand;color=#a9a9a9
LjChr1	feature	repeat_fragment	18130187	18139733	.	.	.	ID=TE 415-0;Parent=TE_BASE 415;name=TE 415;color=#a9a9a9
LjChr1	feature	polypeptide_conserved_region	18133851	18134883	.	-	.	ID=DOMAIN 415-0-0;Parent=TE_BASE 415;annot=Class_I::LTR::Ty3/gypsy::non-chromovirus::OTA::Ogre/Tat::Retand INT_tat;name=INT;color=#b10026
LjChr1	feature	polypeptide_conserved_region	18135198	18135561	.	-	.	ID=DOMAIN 415-1-0;Parent=TE_BASE 415;annot=Class_I::LTR::Ty3/gypsy::non-chromovirus::OTA::Ogre/Tat::Retand;name=aRH;color=#fc4e2a
LjChr1	feature	polypeptide_conserved_region	18135597	18135954	.	-	.	ID=DOMAIN 415-2-0;Parent=TE_BASE 415;annot=Class_I::LTR::Ty3/gypsy::non-chromovirus::OTA::Ogre/Tat::Retand RNaseH_tat;name=RH;color=#fc4e2a
LjChr1	feature	polypeptide_conserved_region	18136095	18136773	.	-	.	ID=DOMAIN 415-3-0;Parent=TE_BASE 415;annot=Class_I::LTR::Ty3/gypsy::non-chromovirus::OTA::Ogre/Tat::Retand RT_tat;name=RT;color=#feb24c
LjChr1	feature	polypeptide_conserved_region	18137202	18137526	.	-	.	ID=DOMAIN 415-4-0;Parent=TE_BASE 415;annot=Class_I::LTR::Ty3/gypsy::non-chromovirus::OTA::Ogre/Tat::Retand AP_tat;name=PROT;color=#ffeda0
LjChr1	feature	polypeptide_conserved_region	18138471	18138771	.	-	.	ID=DOMAIN 415-5-0;Parent=TE_BASE 415;annot=Class_I::LTR::Ty3/gypsy::non-chromovirus::OTA::Ogre/Tat::Retand GAG_tat;name=GAG;color=#225ea8
LjChr1	feature	long_terminal_repeat	18139355	18139733	.	.	.	ID=LTR LEFT 415-0;Parent=TE_BASE 415;name=ltr left;color=#f032e6
LjChr1	feature	long_terminal_repeat	18130187	18130565	.	.	.	ID=LTR RIGHT 415-0;Parent=TE_BASE 415;name=ltr right;color=#f032e6
LjChr1	feature	target_site_duplication	18130182	18130186	.	.	.	ID=TSR RIGHT 415;Parent=TE_BASE 415;name=tsr right;color=#333333
LjChr1	feature	target_site_duplication	18139734	18139738	.	.	.	ID=TSR LEFT 415;Parent=TE_BASE 415;name=tsr left;color=#333333
LjChr1	feature	nested_repeat	17544029	17564332	.	.	.	ID=TE_BASE 420;name=TE_BASE 420;annot=Class_I::LTR::Ty1/copia::Ty1-outgroup;color=#a9a9a9
LjChr1	feature	repeat_fragment	17544029	17564332	.	.	.	ID=TE 420-0;Parent=TE_BASE 420;name=TE 420;color=#a9a9a9
LjChr1	feature	polypeptide_conserved_region	17549139	17549289	.	+	.	ID=DOMAIN 420-0-0;Parent=TE_BASE 420;annot=Class_I::LTR::Ty1/copia::Ty1-outgroup RNaseH_copia;name=RH;color=#fc4e2a
LjChr1	feature	primer_binding_site	17544374	17544392	.	.	.	ID=PBS 420;Parent=TE_BASE 420;name=pbs;color=#c7e9c0
LjChr1	feature	RR_tract	17563953	17563967	.	.	.	ID=PPT 420;Parent=TE_BASE 420;name=ppt;color=#41ab5d
LjChr1	feature	long_terminal_repeat	17564045	17564332	.	.	.	ID=LTR RIGHT 420-0;Parent=TE_BASE 420;name=ltr right;color=#f032e6
LjChr1	feature	long_terminal_repeat	17544029	17544316	.	.	.	ID=LTR LEFT 420-0;Parent=TE_BASE 420;name=ltr left;color=#f032e6
LjChr1	feature	nested_repeat	17520778	17525708	.	.	.	ID=TE_BASE 421;name=TE_BASE 421;annot=Class_I::LTR::Ty1/copia::SIRE;color=#a9a9a9
LjChr1	feature	repeat_fragment	17520778	17525708	.	.	.	ID=TE 421-0;Parent=TE_BASE 421;name=TE 421;color=#a9a9a9
LjChr1	feature	polypeptide_conserved_region	17521030	17521435	.	-	.	ID=DOMAIN 421-0-0;Parent=TE_BASE 421;annot=Class_I::LTR::Ty1/copia::SIRE RNaseH_sire;name=RH;color=#fc4e2a
LjChr1	feature	polypeptide_conserved_region	17521723	17522308	.	-	.	ID=DOMAIN 421-1-0;Parent=TE_BASE 421;annot=Class_I::LTR::Ty1/copia::SIRE RT_sire;name=RT;color=#feb24c
LjChr1	feature	polypeptide_conserved_region	17523123	17523762	.	-	.	ID=DOMAIN 421-2-0;Parent=TE_BASE 421;annot=Class_I::LTR::Ty1/copia::Ale INT_retrofit;name=INT;color=#b10026
LjChr1	feature	polypeptide_conserved_region	17523921	17524164	.	-	.	ID=DOMAIN 421-3-0;Parent=TE_BASE 421;annot=Class_I::LTR::Ty1/copia::Alesia AP_retrofit;name=PROT;color=#ffeda0
LjChr1	feature	long_terminal_repeat	17525541	17525708	.	.	.	ID=LTR LEFT 421-0;Parent=TE_BASE 421;name=ltr left;color=#f032e6
LjChr1	feature	long_terminal_repeat	17520778	17520945	.	.	.	ID=LTR RIGHT 421-0;Parent=TE_BASE 421;name=ltr right;color=#f032e6
LjChr1	feature	nested_repeat	17363875	17410480	.	.	.	ID=TE_BASE 423;name=TE_BASE 423;annot=Class_I::LTR::Ty3/gypsy::non-chromovirus::OTA::Ogre/Tat::Retand;color=#a9a9a9
LjChr1	feature	repeat_fragment	17363875	17410480	.	.	.	ID=TE 423-0;Parent=TE_BASE 423;name=TE 423;color=#a9a9a9
LjChr1	feature	polypeptide_conserved_region	17381372	17382038	.	+	.	ID=DOMAIN 423-0-0;Parent=TE_BASE 423;annot=Class_I::LTR::Ty3/gypsy::non-chromovirus::OTA::Ogre/Tat::Retand RT_tat;name=RT;color=#feb24c
LjChr1	feature	polypeptide_conserved_region	17382191	17382545	.	+	.	ID=DOMAIN 423-1-0;Parent=TE_BASE 423;annot=Class_I::LTR::Ty3/gypsy::non-chromovirus::OTA::Ogre/Tat::Retand RNaseH_tat;name=RH;color=#fc4e2a
LjChr1	feature	polypeptide_conserved_region	17382584	17382947	.	+	.	ID=DOMAIN 423-2-0;Parent=TE_BASE 423;annot=Class_I::LTR::Ty3/gypsy::non-chromovirus::OTA::Ogre/Tat::Retand;name=aRH;color=#fc4e2a
LjChr1	feature	polypeptide_conserved_region	17383250	17384273	.	+	.	ID=DOMAIN 423-3-0;Parent=TE_BASE 423;annot=Class_I::LTR::Ty3/gypsy::non-chromovirus::OTA::Ogre/Tat::Retand INT_tat;name=INT;color=#b10026
LjChr1	feature	long_terminal_repeat	17410367	17410480	.	.	.	ID=LTR RIGHT 423-0;Parent=TE_BASE 423;name=ltr right;color=#f032e6
LjChr1	feature	long_terminal_repeat	17363875	17363977	.	.	.	ID=LTR LEFT 423-0;Parent=TE_BASE 423;name=ltr left;color=#f032e6
LjChr1	feature	target_site_duplication	17363871	17363874	.	.	.	ID=TSR LEFT 423;Parent=TE_BASE 423;name=tsr left;color=#333333
LjChr1	feature	target_site_duplication	17410481	17410484	.	.	.	ID=TSR RIGHT 423;Parent=TE_BASE 423;name=tsr right;color=#333333
LjChr1	feature	nested_repeat	15618244	15623905	.	.	.	ID=TE_BASE 425;name=TE_BASE 425;annot=Class_I::LTR::Ty1/copia::Ivana;color=#a9a9a9
LjChr1	feature	repeat_fragment	15618244	15623905	.	.	.	ID=TE 425-0;Parent=TE_BASE 425;name=TE 425;color=#a9a9a9
LjChr1	feature	polypeptide_conserved_region	15620499	15621138	.	+	.	ID=DOMAIN 425-0-0;Parent=TE_BASE 425;annot=Class_I::LTR::Ty1/copia::Ale INT_retrofit;name=INT;color=#b10026
LjChr1	feature	polypeptide_conserved_region	15621756	15622449	.	+	.	ID=DOMAIN 425-1-0;Parent=TE_BASE 425;annot=Class_I::LTR::Ty1/copia::Ivana RT_oryco;name=RT;color=#feb24c
LjChr1	feature	polypeptide_conserved_region	15623158	15623557	.	+	.	ID=DOMAIN 425-2-0;Parent=TE_BASE 425;annot=Class_I::LTR::Ty1/copia::Ale RNaseH_retrofit;name=RH;color=#fc4e2a
LjChr1	feature	primer_binding_site	15618560	15618579	.	.	.	ID=PBS 425;Parent=TE_BASE 425;name=pbs;color=#c7e9c0
LjChr1	feature	long_terminal_repeat	15623645	15623905	.	.	.	ID=LTR RIGHT 425-0;Parent=TE_BASE 425;name=ltr right;color=#f032e6
LjChr1	feature	long_terminal_repeat	15618244	15618503	.	.	.	ID=LTR LEFT 425-0;Parent=TE_BASE 425;name=ltr left;color=#f032e6
LjChr1	feature	target_site_duplication	15618240	15618243	.	.	.	ID=TSR LEFT 425;Parent=TE_BASE 425;name=tsr left;color=#333333
LjChr1	feature	target_site_duplication	15623906	15623909	.	.	.	ID=TSR RIGHT 425;Parent=TE_BASE 425;name=tsr right;color=#333333
LjChr1	feature	nested_repeat	14888984	14906639	.	.	.	ID=TE_BASE 428;name=TE_BASE 428;annot=Class_I::LTR::Ty1/copia::SIRE;color=#a9a9a9
LjChr1	feature	repeat_fragment	14888984	14906639	.	.	.	ID=TE 428-0;Parent=TE_BASE 428;name=TE 428;color=#a9a9a9
LjChr1	feature	polypeptide_conserved_region	14898552	14898951	.	-	.	ID=DOMAIN 428-0-0;Parent=TE_BASE 428;annot=Class_I::LTR::Ty1/copia::SIRE RNaseH_sire;name=RH;color=#fc4e2a
LjChr1	feature	polypeptide_conserved_region	14899239	14899965	.	-	.	ID=DOMAIN 428-1-0;Parent=TE_BASE 428;annot=Class_I::LTR::Ty1/copia::SIRE RT_sire;name=RT;color=#feb24c
LjChr1	feature	polypeptide_conserved_region	14903384	14904041	.	-	.	ID=DOMAIN 428-2-0;Parent=TE_BASE 428;annot=Class_I::LTR::Ty1/copia::SIRE INT_sire;name=INT;color=#b10026
LjChr1	feature	polypeptide_conserved_region	14904199	14904430	.	-	.	ID=DOMAIN 428-3-0;Parent=TE_BASE 428;annot=Class_I::LTR::Ty1/copia::SIRE AP_sire;name=PROT;color=#ffeda0
LjChr1	feature	polypeptide_conserved_region	14905328	14906222	.	-	.	ID=DOMAIN 428-4-0;Parent=TE_BASE 428;annot=Class_I::LTR::Ty1/copia::SIRE GAG_sire;name=GAG;color=#225ea8
LjChr1	feature	primer_binding_site	14889349	14889365	.	.	.	ID=PBS 428;Parent=TE_BASE 428;name=ppt;color=#41ab5d
LjChr1	feature	long_terminal_repeat	14906347	14906639	.	.	.	ID=LTR LEFT 428-0;Parent=TE_BASE 428;name=ltr left;color=#f032e6
LjChr1	feature	long_terminal_repeat	14888984	14889276	.	.	.	ID=LTR RIGHT 428-0;Parent=TE_BASE 428;name=ltr right;color=#f032e6
LjChr1	feature	nested_repeat	14726897	14732535	.	.	.	ID=TE_BASE 431;name=TE_BASE 431;annot=Class_I::LTR::Ty1/copia::Tork;color=#a9a9a9
LjChr1	feature	repeat_fragment	14726897	14732535	.	.	.	ID=TE 431-0;Parent=TE_BASE 431;name=TE 431;color=#a9a9a9
LjChr1	feature	polypeptide_conserved_region	14727504	14728053	.	+	.	ID=DOMAIN 431-0-0;Parent=TE_BASE 431;annot=Class_I::LTR::Ty1/copia::Tork GAG_tork;name=GAG;color=#225ea8
LjChr1	feature	polypeptide_conserved_region	14728835	14729459	.	+	.	ID=DOMAIN 431-1-0;Parent=TE_BASE 431;annot=Class_I::LTR::Ty1/copia::Ivana INT_oryco;name=INT;color=#b10026
LjChr1	feature	polypeptide_conserved_region	14729964	14730693	.	+	.	ID=DOMAIN 431-2-0;Parent=TE_BASE 431;annot=Class_I::LTR::Ty1/copia::Tork RT_tork;name=RT;color=#feb24c
LjChr1	feature	polypeptide_conserved_region	14730978	14731383	.	+	.	ID=DOMAIN 431-3-0;Parent=TE_BASE 431;annot=Class_I::LTR::Ty1/copia::Tork RNaseH_tork;name=RH;color=#fc4e2a
LjChr1	feature	primer_binding_site	14727453	14727470	.	.	.	ID=PBS 431;Parent=TE_BASE 431;name=pbs;color=#c7e9c0
LjChr1	feature	RR_tract	14731993	14732007	.	.	.	ID=PPT 431;Parent=TE_BASE 431;name=ppt;color=#41ab5d
LjChr1	feature	long_terminal_repeat	14732007	14732535	.	.	.	ID=LTR RIGHT 431-0;Parent=TE_BASE 431;name=ltr right;color=#f032e6
LjChr1	feature	long_terminal_repeat	14726897	14727424	.	.	.	ID=LTR LEFT 431-0;Parent=TE_BASE 431;name=ltr left;color=#f032e6
LjChr1	feature	target_site_duplication	14726892	14726896	.	.	.	ID=TSR LEFT 431;Parent=TE_BASE 431;name=tsr left;color=#333333
LjChr1	feature	target_site_duplication	14732536	14732540	.	.	.	ID=TSR RIGHT 431;Parent=TE_BASE 431;name=tsr right;color=#333333
LjChr1	feature	nested_repeat	14699737	14720451	.	.	.	ID=TE_BASE 432;name=TE_BASE 432;annot=Class_I::LTR::Ty3/gypsy::chromovirus::Tekay;color=#a9a9a9
LjChr1	feature	repeat_fragment	14699737	14720451	.	.	.	ID=TE 432-0;Parent=TE_BASE 432;name=TE 432;color=#a9a9a9
LjChr1	feature	polypeptide_conserved_region	14715514	14715664	.	-	.	ID=DOMAIN 432-0-0;Parent=TE_BASE 432;annot=Class_I::LTR::Ty3/gypsy::chromovirus::Tekay CHR_tekay_Lycopersicon;name=CHD;color=#6a51a3
LjChr1	feature	polypeptide_conserved_region	14715721	14716726	.	-	.	ID=DOMAIN 432-1-0;Parent=TE_BASE 432;annot=Class_I::LTR::Ty3/gypsy::chromovirus::Tekay INT_del;name=INT;color=#b10026
LjChr1	feature	long_terminal_repeat	14719947	14720451	.	.	.	ID=LTR LEFT 432-0;Parent=TE_BASE 432;name=ltr left;color=#f032e6
LjChr1	feature	long_terminal_repeat	14699737	14700246	.	.	.	ID=LTR RIGHT 432-0;Parent=TE_BASE 432;name=ltr right;color=#f032e6
LjChr1	feature	target_site_duplication	14699733	14699736	.	.	.	ID=TSR RIGHT 432;Parent=TE_BASE 432;name=tsr right;color=#333333
LjChr1	feature	target_site_duplication	14720452	14720455	.	.	.	ID=TSR LEFT 432;Parent=TE_BASE 432;name=tsr left;color=#333333
LjChr1	feature	nested_repeat	13929460	13945024	.	.	.	ID=TE_BASE 434;name=TE_BASE 434;annot=Class_I::LTR::Ty3/gypsy::non-chromovirus::OTA::Athila;color=#a9a9a9
LjChr1	feature	repeat_fragment	13929460	13945024	.	.	.	ID=TE 434-0;Parent=TE_BASE 434;name=TE 434;color=#a9a9a9
LjChr1	feature	polypeptide_conserved_region	13937955	13938237	.	-	.	ID=DOMAIN 434-0-0;Parent=TE_BASE 434;annot=Class_I::LTR::Ty3/gypsy::non-chromovirus::OTA::Athila AP_athila;name=PROT;color=#ffeda0
LjChr1	feature	polypeptide_conserved_region	13939283	13939769	.	-	.	ID=DOMAIN 434-1-0;Parent=TE_BASE 434;annot=Class_I::LTR::Ty3/gypsy::non-chromovirus::OTA::Athila GAG_athila;name=GAG;color=#225ea8
LjChr1	feature	long_terminal_repeat	13942126	13945024	.	.	.	ID=LTR LEFT 434-0;Parent=TE_BASE 434;name=ltr left;color=#f032e6
LjChr1	feature	long_terminal_repeat	13929460	13932362	.	.	.	ID=LTR RIGHT 434-0;Parent=TE_BASE 434;name=ltr right;color=#f032e6
LjChr1	feature	nested_repeat	13905526	13915110	.	.	.	ID=TE_BASE 436;name=TE_BASE 436;annot=Class_I::LTR::Ty1/copia::SIRE;color=#a9a9a9
LjChr1	feature	repeat_fragment	13905526	13915110	.	.	.	ID=TE 436-0;Parent=TE_BASE 436;name=TE 436;color=#a9a9a9
LjChr1	feature	polypeptide_conserved_region	13910945	13911344	.	-	.	ID=DOMAIN 436-0-0;Parent=TE_BASE 436;annot=Class_I::LTR::Ty1/copia::SIRE RNaseH_sire;name=RH;color=#fc4e2a
LjChr1	feature	polypeptide_conserved_region	13911632	13912358	.	-	.	ID=DOMAIN 436-1-0;Parent=TE_BASE 436;annot=Class_I::LTR::Ty1/copia::SIRE RT_sire;name=RT;color=#feb24c
LjChr1	feature	polypeptide_conserved_region	13913995	13914598	.	-	.	ID=DOMAIN 436-2-0;Parent=TE_BASE 436;annot=Class_I::LTR::Ty1/copia::SIRE GAG_sire;name=GAG;color=#225ea8
LjChr1	feature	long_terminal_repeat	13914889	13915110	.	.	.	ID=LTR LEFT 436-0;Parent=TE_BASE 436;name=ltr left;color=#f032e6
LjChr1	feature	long_terminal_repeat	13905526	13905730	.	.	.	ID=LTR RIGHT 436-0;Parent=TE_BASE 436;name=ltr right;color=#f032e6
LjChr1	feature	nested_repeat	13709466	13716125	.	.	.	ID=TE_BASE 440;name=TE_BASE 440;annot=Class_I::LTR::Ty1/copia::Tork;color=#a9a9a9
LjChr1	feature	repeat_fragment	13709466	13716125	.	.	.	ID=TE 440-0;Parent=TE_BASE 440;name=TE 440;color=#a9a9a9
LjChr1	feature	polypeptide_conserved_region	13711991	13712243	.	+	.	ID=DOMAIN 440-0-0;Parent=TE_BASE 440;annot=Class_I::LTR::Ty1/copia::Tork AP_tork;name=PROT;color=#ffeda0
LjChr1	feature	polypeptide_conserved_region	13712420	13713083	.	+	.	ID=DOMAIN 440-1-0;Parent=TE_BASE 440;annot=Class_I::LTR::Ty1/copia::Tork INT_tork;name=INT;color=#b10026
LjChr1	feature	polypeptide_conserved_region	13713662	13714391	.	+	.	ID=DOMAIN 440-2-0;Parent=TE_BASE 440;annot=Class_I::LTR::Ty1/copia::Tork RT_tork;name=RT;color=#feb24c
LjChr1	feature	polypeptide_conserved_region	13714700	13715111	.	+	.	ID=DOMAIN 440-3-0;Parent=TE_BASE 440;annot=Class_I::LTR::Ty1/copia::Tork RNaseH_tork;name=RH;color=#fc4e2a
LjChr1	feature	primer_binding_site	13709988	13710008	.	.	.	ID=PBS 440;Parent=TE_BASE 440;name=pbs;color=#c7e9c0
LjChr1	feature	RR_tract	13715597	13715611	.	.	.	ID=PPT 440;Parent=TE_BASE 440;name=ppt;color=#41ab5d
LjChr1	feature	long_terminal_repeat	13715612	13716125	.	.	.	ID=LTR RIGHT 440-0;Parent=TE_BASE 440;name=ltr right;color=#f032e6
LjChr1	feature	long_terminal_repeat	13709466	13709979	.	.	.	ID=LTR LEFT 440-0;Parent=TE_BASE 440;name=ltr left;color=#f032e6
LjChr1	feature	target_site_duplication	13709461	13709465	.	.	.	ID=TSR LEFT 440;Parent=TE_BASE 440;name=tsr left;color=#333333
LjChr1	feature	target_site_duplication	13716126	13716130	.	.	.	ID=TSR RIGHT 440;Parent=TE_BASE 440;name=tsr right;color=#333333
LjChr1	feature	nested_repeat	13681958	13697402	.	.	.	ID=TE_BASE 441;name=TE_BASE 441;annot=Class_I::LTR::Ty3/gypsy::non-chromovirus::OTA::Ogre/Tat::Retand;color=#a9a9a9
LjChr1	feature	repeat_fragment	13681958	13697402	.	.	.	ID=TE 441-0;Parent=TE_BASE 441;name=TE 441;color=#a9a9a9
LjChr1	feature	polypeptide_conserved_region	13688064	13689108	.	-	.	ID=DOMAIN 441-0-0;Parent=TE_BASE 441;annot=Class_I::LTR::Ty3/gypsy::non-chromovirus::OTA::Ogre/Tat::Retand INT_tat;name=INT;color=#b10026
LjChr1	feature	polypeptide_conserved_region	13689420	13689783	.	-	.	ID=DOMAIN 441-1-0;Parent=TE_BASE 441;annot=Class_I::LTR::Ty3/gypsy::non-chromovirus::OTA::Ogre/Tat::Ogre;name=aRH;color=#fc4e2a
LjChr1	feature	polypeptide_conserved_region	13691187	13691409	.	-	.	ID=DOMAIN 441-2-0;Parent=TE_BASE 441;annot=Class_I::LTR::Ty3/gypsy::non-chromovirus::OTA::Ogre/Tat::Retand RNaseH_tat;name=RH;color=#fc4e2a
LjChr1	feature	polypeptide_conserved_region	13691550	13692228	.	-	.	ID=DOMAIN 441-3-0;Parent=TE_BASE 441;annot=Class_I::LTR::Ty3/gypsy::non-chromovirus::OTA::Ogre/Tat::Retand RT_tat;name=RT;color=#feb24c
LjChr1	feature	polypeptide_conserved_region	13693088	13693394	.	-	.	ID=DOMAIN 441-4-0;Parent=TE_BASE 441;annot=Class_I::LTR::Ty3/gypsy::non-chromovirus::OTA::Ogre/Tat::Retand AP_tat;name=PROT;color=#ffeda0
LjChr1	feature	long_terminal_repeat	13696576	13697402	.	.	.	ID=LTR LEFT 441-0;Parent=TE_BASE 441;name=ltr left;color=#f032e6
LjChr1	feature	long_terminal_repeat	13681958	13682785	.	.	.	ID=LTR RIGHT 441-0;Parent=TE_BASE 441;name=ltr right;color=#f032e6
LjChr1	feature	target_site_duplication	13681953	13681957	.	.	.	ID=TSR RIGHT 441;Parent=TE_BASE 441;name=tsr right;color=#333333
LjChr1	feature	target_site_duplication	13697403	13697407	.	.	.	ID=TSR LEFT 441;Parent=TE_BASE 441;name=tsr left;color=#333333
LjChr1	feature	nested_repeat	13511094	13520151	.	.	.	ID=TE_BASE 443;name=TE_BASE 443;annot=Class_I::LTR::Ty1/copia::SIRE;color=#a9a9a9
LjChr1	feature	repeat_fragment	13511094	13520151	.	.	.	ID=TE 443-0;Parent=TE_BASE 443;name=TE 443;color=#a9a9a9
LjChr1	feature	polypeptide_conserved_region	13517282	13517921	.	+	.	ID=DOMAIN 443-0-0;Parent=TE_BASE 443;annot=Class_I::LTR::Ty1/copia::Ale INT_retrofit;name=INT;color=#b10026
LjChr1	feature	polypeptide_conserved_region	13518515	13519241	.	+	.	ID=DOMAIN 443-1-0;Parent=TE_BASE 443;annot=Class_I::LTR::Ty1/copia::SIRE RT_sire;name=RT;color=#feb24c
LjChr1	feature	polypeptide_conserved_region	13519535	13519934	.	+	.	ID=DOMAIN 443-2-0;Parent=TE_BASE 443;annot=Class_I::LTR::Ty1/copia::Ale RNaseH_retrofit;name=RH;color=#fc4e2a
LjChr1	feature	primer_binding_site	13511237	13511253	.	.	.	ID=PBS 443;Parent=TE_BASE 443;name=pbs;color=#c7e9c0
LjChr1	feature	long_terminal_repeat	13520011	13520151	.	.	.	ID=LTR RIGHT 443-0;Parent=TE_BASE 443;name=ltr right;color=#f032e6
LjChr1	feature	long_terminal_repeat	13511094	13511234	.	.	.	ID=LTR LEFT 443-0;Parent=TE_BASE 443;name=ltr left;color=#f032e6
LjChr1	feature	target_site_duplication	13511089	13511093	.	.	.	ID=TSR LEFT 443;Parent=TE_BASE 443;name=tsr left;color=#333333
LjChr1	feature	target_site_duplication	13520152	13520156	.	.	.	ID=TSR RIGHT 443;Parent=TE_BASE 443;name=tsr right;color=#333333
LjChr1	feature	nested_repeat	12981262	12993255	.	.	.	ID=TE_BASE 445;name=TE_BASE 445;annot=Class_I::LTR::Ty1/copia::SIRE;color=#a9a9a9
LjChr1	feature	repeat_fragment	12981262	12993255	.	.	.	ID=TE 445-0;Parent=TE_BASE 445;name=TE 445;color=#a9a9a9
LjChr1	feature	polypeptide_conserved_region	12982597	12983191	.	+	.	ID=DOMAIN 445-0-0;Parent=TE_BASE 445;annot=Class_I::LTR::Ty1/copia::SIRE GAG_sire;name=GAG;color=#225ea8
LjChr1	feature	polypeptide_conserved_region	12984395	12984632	.	+	.	ID=DOMAIN 445-1-0;Parent=TE_BASE 445;annot=Class_I::LTR::Ty1/copia::SIRE AP_sire;name=PROT;color=#ffeda0
LjChr1	feature	polypeptide_conserved_region	12984785	12985439	.	+	.	ID=DOMAIN 445-2-0;Parent=TE_BASE 445;annot=Class_I::LTR::Ty1/copia::SIRE INT_sire;name=INT;color=#b10026
LjChr1	feature	polypeptide_conserved_region	12985971	12986697	.	+	.	ID=DOMAIN 445-3-0;Parent=TE_BASE 445;annot=Class_I::LTR::Ty1/copia::SIRE RT_sire;name=RT;color=#feb24c
LjChr1	feature	polypeptide_conserved_region	12986985	12987384	.	+	.	ID=DOMAIN 445-4-0;Parent=TE_BASE 445;annot=Class_I::LTR::Ty1/copia::SIRE RNaseH_sire;name=RH;color=#fc4e2a
LjChr1	feature	primer_binding_site	12982482	12982497	.	.	.	ID=PBS 445;Parent=TE_BASE 445;name=pbs;color=#c7e9c0
LjChr1	feature	RR_tract	12992034	12992048	.	.	.	ID=PPT 445;Parent=TE_BASE 445;name=ppt;color=#41ab5d
LjChr1	feature	long_terminal_repeat	12992048	12993255	.	.	.	ID=LTR RIGHT 445-0;Parent=TE_BASE 445;name=ltr right;color=#f032e6
LjChr1	feature	long_terminal_repeat	12981262	12982469	.	.	.	ID=LTR LEFT 445-0;Parent=TE_BASE 445;name=ltr left;color=#f032e6
LjChr1	feature	nested_repeat	12969123	12980373	.	.	.	ID=TE_BASE 446;name=TE_BASE 446;annot=Class_I::LTR::Ty1/copia::SIRE;color=#a9a9a9
LjChr1	feature	repeat_fragment	12969123	12980373	.	.	.	ID=TE 446-0;Parent=TE_BASE 446;name=TE 446;color=#a9a9a9
LjChr1	feature	polypeptide_conserved_region	12975326	12975725	.	-	.	ID=DOMAIN 446-0-0;Parent=TE_BASE 446;annot=Class_I::LTR::Ty1/copia::SIRE RNaseH_sire;name=RH;color=#fc4e2a
LjChr1	feature	polypeptide_conserved_region	12976013	12976739	.	-	.	ID=DOMAIN 446-1-0;Parent=TE_BASE 446;annot=Class_I::LTR::Ty1/copia::SIRE RT_sire;name=RT;color=#feb24c
LjChr1	feature	polypeptide_conserved_region	12977270	12977927	.	-	.	ID=DOMAIN 446-2-0;Parent=TE_BASE 446;annot=Class_I::LTR::Ty1/copia::SIRE INT_sire;name=INT;color=#b10026
LjChr1	feature	polypeptide_conserved_region	12978080	12978317	.	-	.	ID=DOMAIN 446-3-0;Parent=TE_BASE 446;annot=Class_I::LTR::Ty1/copia::SIRE AP_sire;name=PROT;color=#ffeda0
LjChr1	feature	polypeptide_conserved_region	12979518	12980112	.	-	.	ID=DOMAIN 446-4-0;Parent=TE_BASE 446;annot=Class_I::LTR::Ty1/copia::SIRE GAG_sire;name=GAG;color=#225ea8
LjChr1	feature	long_terminal_repeat	12980234	12980373	.	.	.	ID=LTR LEFT 446-0;Parent=TE_BASE 446;name=ltr left;color=#f032e6
LjChr1	feature	long_terminal_repeat	12969123	12969262	.	.	.	ID=LTR RIGHT 446-0;Parent=TE_BASE 446;name=ltr right;color=#f032e6
LjChr1	feature	target_site_duplication	12969118	12969122	.	.	.	ID=TSR RIGHT 446;Parent=TE_BASE 446;name=tsr right;color=#333333
LjChr1	feature	target_site_duplication	12980374	12980378	.	.	.	ID=TSR LEFT 446;Parent=TE_BASE 446;name=tsr left;color=#333333
LjChr1	feature	nested_repeat	12956446	12964320	.	.	.	ID=TE_BASE 447;name=TE_BASE 447;annot=Class_I::LTR::Ty3/gypsy::chromovirus::Tekay;color=#a9a9a9
LjChr1	feature	repeat_fragment	12956446	12964320	.	.	.	ID=TE 447-0;Parent=TE_BASE 447;name=TE 447;color=#a9a9a9
LjChr1	feature	polypeptide_conserved_region	12961132	12961918	.	+	.	ID=DOMAIN 447-0-0;Parent=TE_BASE 447;annot=Class_I::LTR::Ty3/gypsy::chromovirus::Tekay GAG_del;name=GAG;color=#225ea8
LjChr1	feature	RR_tract	12962120	12962134	.	.	.	ID=PPT 447;Parent=TE_BASE 447;name=ppt;color=#41ab5d
LjChr1	feature	long_terminal_repeat	12962201	12964320	.	.	.	ID=LTR RIGHT 447-0;Parent=TE_BASE 447;name=ltr right;color=#f032e6
LjChr1	feature	long_terminal_repeat	12956446	12958522	.	.	.	ID=LTR LEFT 447-0;Parent=TE_BASE 447;name=ltr left;color=#f032e6
LjChr1	feature	nested_repeat	12857786	12868053	.	.	.	ID=TE_BASE 448;name=TE_BASE 448;annot=Class_I::LTR::Ty3/gypsy::chromovirus::Tekay;color=#a9a9a9
LjChr1	feature	repeat_fragment	12857786	12868053	.	.	.	ID=TE 448-0;Parent=TE_BASE 448;name=TE 448;color=#a9a9a9
LjChr1	feature	polypeptide_conserved_region	12859726	12860761	.	-	.	ID=DOMAIN 448-0-0;Parent=TE_BASE 448;annot=Class_I::LTR::Ty3/gypsy::chromovirus::Tekay INT_del;name=INT;color=#b10026
LjChr1	feature	polypeptide_conserved_region	12861070	12861421	.	-	.	ID=DOMAIN 448-1-0;Parent=TE_BASE 448;annot=Class_I::LTR::Ty3/gypsy::chromovirus::Tekay RNaseH_del;name=RH;color=#fc4e2a
LjChr1	feature	polypeptide_conserved_region	12861556	12862225	.	-	.	ID=DOMAIN 448-2-0;Parent=TE_BASE 448;annot=Class_I::LTR::Ty3/gypsy::chromovirus::Tekay RT_del;name=RT;color=#feb24c
LjChr1	feature	long_terminal_repeat	12867546	12868053	.	.	.	ID=LTR LEFT 448-0;Parent=TE_BASE 448;name=ltr left;color=#f032e6
LjChr1	feature	long_terminal_repeat	12857786	12858292	.	.	.	ID=LTR RIGHT 448-0;Parent=TE_BASE 448;name=ltr right;color=#f032e6
LjChr1	feature	nested_repeat	11905606	11910687	.	.	.	ID=TE_BASE 450;name=TE_BASE 450;annot=Class_I::LTR::Ty3/gypsy::chromovirus::Reina;color=#a9a9a9
LjChr1	feature	repeat_fragment	11905606	11910687	.	.	.	ID=TE 450-0;Parent=TE_BASE 450;name=TE 450;color=#a9a9a9
LjChr1	feature	polypeptide_conserved_region	11906197	11906878	.	+	.	ID=DOMAIN 450-0-0;Parent=TE_BASE 450;annot=Class_I::LTR::Ty3/gypsy::chromovirus::Reina GAG_reina;name=GAG;color=#225ea8
LjChr1	feature	polypeptide_conserved_region	11907700	11908375	.	+	.	ID=DOMAIN 450-1-0;Parent=TE_BASE 450;annot=Class_I::LTR::Ty3/gypsy::chromovirus::Reina RT_reina;name=RT;color=#feb24c
LjChr1	feature	polypeptide_conserved_region	11908507	11908768	.	+	.	ID=DOMAIN 450-2-0;Parent=TE_BASE 450;annot=Class_I::LTR::Ty3/gypsy::chromovirus::Reina RNaseH_reina;name=RH;color=#fc4e2a
LjChr1	feature	polypeptide_conserved_region	11909079	11910087	.	+	.	ID=DOMAIN 450-3-0;Parent=TE_BASE 450;annot=Class_I::LTR::Ty3/gypsy::chromovirus::Reina INT_reina;name=INT;color=#b10026
LjChr1	feature	polypeptide_conserved_region	11910165	11910336	.	+	.	ID=DOMAIN 450-4-0;Parent=TE_BASE 450;annot=Class_I::LTR::Ty3/gypsy::chromovirus::Reina CHR_reina_LORE2B7b;name=CHD;color=#6a51a3
LjChr1	feature	primer_binding_site	11905839	11905864	.	.	.	ID=PBS 450;Parent=TE_BASE 450;name=pbs;color=#c7e9c0
LjChr1	feature	RR_tract	11910485	11910499	.	.	.	ID=PPT 450;Parent=TE_BASE 450;name=ppt;color=#41ab5d
LjChr1	feature	long_terminal_repeat	11910500	11910687	.	.	.	ID=LTR RIGHT 450-0;Parent=TE_BASE 450;name=ltr right;color=#f032e6
LjChr1	feature	long_terminal_repeat	11905606	11905793	.	.	.	ID=LTR LEFT 450-0;Parent=TE_BASE 450;name=ltr left;color=#f032e6
LjChr1	feature	nested_repeat	10705325	10710806	.	.	.	ID=TE_BASE 454;name=TE_BASE 454;annot=Class_I::LTR::Ty1/copia::Ale;color=#a9a9a9
LjChr1	feature	repeat_fragment	10705325	10710806	.	.	.	ID=TE 454-0;Parent=TE_BASE 454;name=TE 454;color=#a9a9a9
LjChr1	feature	polypeptide_conserved_region	10705730	10706279	.	+	.	ID=DOMAIN 454-0-0;Parent=TE_BASE 454;annot=Class_I::LTR::Ty1/copia::Alesia GAG_retrofit;name=GAG;color=#225ea8
LjChr1	feature	polypeptide_conserved_region	10707713	10708355	.	+	.	ID=DOMAIN 454-1-0;Parent=TE_BASE 454;annot=Class_I::LTR::Ty1/copia::Ale INT_retrofit;name=INT;color=#b10026
LjChr1	feature	polypeptide_conserved_region	10708988	10709708	.	+	.	ID=DOMAIN 454-2-0;Parent=TE_BASE 454;annot=Class_I::LTR::Ty1/copia::Ale RT_retrofit;name=RT;color=#feb24c
LjChr1	feature	polypeptide_conserved_region	10710011	10710410	.	+	.	ID=DOMAIN 454-3-0;Parent=TE_BASE 454;annot=Class_I::LTR::Ty1/copia::Ale RNaseH_retrofit;name=RH;color=#fc4e2a
LjChr1	feature	primer_binding_site	10705630	10705648	.	.	.	ID=PBS 454;Parent=TE_BASE 454;name=pbs;color=#c7e9c0
LjChr1	feature	RR_tract	10710441	10710455	.	.	.	ID=PPT 454;Parent=TE_BASE 454;name=ppt;color=#41ab5d
LjChr1	feature	long_terminal_repeat	10710504	10710806	.	.	.	ID=LTR RIGHT 454-0;Parent=TE_BASE 454;name=ltr right;color=#f032e6
LjChr1	feature	long_terminal_repeat	10705325	10705627	.	.	.	ID=LTR LEFT 454-0;Parent=TE_BASE 454;name=ltr left;color=#f032e6
LjChr1	feature	nested_repeat	10693052	10697708	.	.	.	ID=TE_BASE 455;name=TE_BASE 455;annot=Class_I::LTR::Ty1/copia::Ivana;color=#a9a9a9
LjChr1	feature	repeat_fragment	10693052	10697708	.	.	.	ID=TE 455-0;Parent=TE_BASE 455;name=TE 455;color=#a9a9a9
LjChr1	feature	polypeptide_conserved_region	10693312	10693714	.	-	.	ID=DOMAIN 455-0-0;Parent=TE_BASE 455;annot=Class_I::LTR::Ty1/copia::Ivana RNaseH_oryco;name=RH;color=#fc4e2a
LjChr1	feature	polypeptide_conserved_region	10694020	10694710	.	-	.	ID=DOMAIN 455-1-0;Parent=TE_BASE 455;annot=Class_I::LTR::Ty1/copia::Ivana RT_oryco;name=RT;color=#feb24c
LjChr1	feature	polypeptide_conserved_region	10695193	10695847	.	-	.	ID=DOMAIN 455-2-0;Parent=TE_BASE 455;annot=Class_I::LTR::Ty1/copia::Ivana INT_oryco;name=INT;color=#b10026
LjChr1	feature	polypeptide_conserved_region	10695996	10696239	.	-	.	ID=DOMAIN 455-3-0;Parent=TE_BASE 455;annot=Class_I::LTR::Ty1/copia::Ivana AP_oryco;name=PROT;color=#ffeda0
LjChr1	feature	polypeptide_conserved_region	10696425	10697283	.	-	.	ID=DOMAIN 455-4-0;Parent=TE_BASE 455;annot=Class_I::LTR::Ty1/copia::Ivana GAG_oryco;name=GAG;color=#225ea8
LjChr1	feature	primer_binding_site	10693309	10693326	.	.	.	ID=PBS 455;Parent=TE_BASE 455;name=ppt;color=#41ab5d
LjChr1	feature	RR_tract	10697511	10697525	.	.	.	ID=PPT 455;Parent=TE_BASE 455;name=pbs;color=#c7e9c0
LjChr1	feature	long_terminal_repeat	10697525	10697708	.	.	.	ID=LTR LEFT 455-0;Parent=TE_BASE 455;name=ltr left;color=#f032e6
LjChr1	feature	long_terminal_repeat	10693052	10693233	.	.	.	ID=LTR RIGHT 455-0;Parent=TE_BASE 455;name=ltr right;color=#f032e6
LjChr1	feature	nested_repeat	10589685	10594755	.	.	.	ID=TE_BASE 457;name=TE_BASE 457;annot=Class_I::LTR::Ty1/copia::SIRE;color=#a9a9a9
LjChr1	feature	repeat_fragment	10589685	10594755	.	.	.	ID=TE 457-0;Parent=TE_BASE 457;name=TE 457;color=#a9a9a9
LjChr1	feature	polypeptide_conserved_region	10589912	10590275	.	-	.	ID=DOMAIN 457-0-0;Parent=TE_BASE 457;annot=Class_I::LTR::Ty1/copia::Ale RNaseH_retrofit;name=RH;color=#fc4e2a
LjChr1	feature	polypeptide_conserved_region	10590581	10591274	.	-	.	ID=DOMAIN 457-1-0;Parent=TE_BASE 457;annot=Class_I::LTR::Ty1/copia::SIRE RT_sire;name=RT;color=#feb24c
LjChr1	feature	polypeptide_conserved_region	10591853	10592492	.	-	.	ID=DOMAIN 457-2-0;Parent=TE_BASE 457;annot=Class_I::LTR::Ty1/copia::Ale INT_retrofit;name=INT;color=#b10026
LjChr1	feature	long_terminal_repeat	10594606	10594755	.	.	.	ID=LTR LEFT 457-0;Parent=TE_BASE 457;name=ltr left;color=#f032e6
LjChr1	feature	long_terminal_repeat	10589685	10589834	.	.	.	ID=LTR RIGHT 457-0;Parent=TE_BASE 457;name=ltr right;color=#f032e6
LjChr1	feature	target_site_duplication	10589680	10589684	.	.	.	ID=TSR RIGHT 457;Parent=TE_BASE 457;name=tsr right;color=#333333
LjChr1	feature	target_site_duplication	10594756	10594760	.	.	.	ID=TSR LEFT 457;Parent=TE_BASE 457;name=tsr left;color=#333333
LjChr1	feature	nested_repeat	10529512	10538707	.	.	.	ID=TE_BASE 458;name=TE_BASE 458;annot=Class_I::LTR::Ty1/copia::SIRE;color=#a9a9a9
LjChr1	feature	repeat_fragment	10529512	10538707	.	.	.	ID=TE 458-0;Parent=TE_BASE 458;name=TE 458;color=#a9a9a9
LjChr1	feature	polypeptide_conserved_region	10530490	10531360	.	+	.	ID=DOMAIN 458-0-0;Parent=TE_BASE 458;annot=Class_I::LTR::Ty1/copia::SIRE GAG_sire;name=GAG;color=#225ea8
LjChr1	feature	polypeptide_conserved_region	10532278	10532515	.	+	.	ID=DOMAIN 458-1-0;Parent=TE_BASE 458;annot=Class_I::LTR::Ty1/copia::SIRE AP_sire;name=PROT;color=#ffeda0
LjChr1	feature	polypeptide_conserved_region	10532570	10533179	.	+	.	ID=DOMAIN 458-2-0;Parent=TE_BASE 458;annot=Class_I::LTR::Ty1/copia::SIRE INT_sire;name=INT;color=#b10026
LjChr1	feature	polypeptide_conserved_region	10533692	10534139	.	+	.	ID=DOMAIN 458-3-0;Parent=TE_BASE 458;annot=Class_I::LTR::Ty1/copia::SIRE RT_sire;name=RT;color=#feb24c
LjChr1	feature	polypeptide_conserved_region	10534702	10535047	.	+	.	ID=DOMAIN 458-4-0;Parent=TE_BASE 458;annot=Class_I::LTR::Ty1/copia::SIRE RNaseH_sire;name=RH;color=#fc4e2a
LjChr1	feature	primer_binding_site	10530420	10530442	.	.	.	ID=PBS 458;Parent=TE_BASE 458;name=pbs;color=#c7e9c0
LjChr1	feature	RR_tract	10537817	10537831	.	.	.	ID=PPT 458;Parent=TE_BASE 458;name=ppt;color=#41ab5d
LjChr1	feature	long_terminal_repeat	10537831	10538707	.	.	.	ID=LTR RIGHT 458-0;Parent=TE_BASE 458;name=ltr right;color=#f032e6
LjChr1	feature	long_terminal_repeat	10529512	10530389	.	.	.	ID=LTR LEFT 458-0;Parent=TE_BASE 458;name=ltr left;color=#f032e6
LjChr1	feature	nested_repeat	10491441	10503354	.	.	.	ID=TE_BASE 460;name=TE_BASE 460;annot=Class_I::LTR::Ty1/copia::SIRE;color=#a9a9a9
LjChr1	feature	repeat_fragment	10491441	10503354	.	.	.	ID=TE 460-0;Parent=TE_BASE 460;name=TE 460;color=#a9a9a9
LjChr1	feature	polypeptide_conserved_region	10499353	10499590	.	-	.	ID=DOMAIN 460-0-0;Parent=TE_BASE 460;annot=Class_I::LTR::Ty1/copia::SIRE INT_sire;name=INT;color=#b10026
LjChr1	feature	polypeptide_conserved_region	10499743	10499980	.	-	.	ID=DOMAIN 460-1-0;Parent=TE_BASE 460;annot=Class_I::LTR::Ty1/copia::SIRE AP_sire;name=PROT;color=#ffeda0
LjChr1	feature	polypeptide_conserved_region	10501677	10502055	.	-	.	ID=DOMAIN 460-2-0;Parent=TE_BASE 460;annot=Class_I::LTR::Ty1/copia::SIRE GAG_sire;name=GAG;color=#225ea8
LjChr1	feature	long_terminal_repeat	10503068	10503354	.	.	.	ID=LTR LEFT 460-0;Parent=TE_BASE 460;name=ltr left;color=#f032e6
LjChr1	feature	long_terminal_repeat	10491441	10491727	.	.	.	ID=LTR RIGHT 460-0;Parent=TE_BASE 460;name=ltr right;color=#f032e6
LjChr1	feature	nested_repeat	10460979	10465826	.	.	.	ID=TE_BASE 462;name=TE_BASE 462;annot=Class_I::LTR::Ty1/copia::Ivana;color=#a9a9a9
LjChr1	feature	repeat_fragment	10460979	10465826	.	.	.	ID=TE 462-0;Parent=TE_BASE 462;name=TE 462;color=#a9a9a9
LjChr1	feature	polypeptide_conserved_region	10462916	10463480	.	+	.	ID=DOMAIN 462-0-0;Parent=TE_BASE 462;annot=Class_I::LTR::Ty1/copia::Ale INT_retrofit;name=INT;color=#b10026
LjChr1	feature	polypeptide_conserved_region	10464098	10464812	.	+	.	ID=DOMAIN 462-1-0;Parent=TE_BASE 462;annot=Class_I::LTR::Ty1/copia::Ivana RT_oryco;name=RT;color=#feb24c
LjChr1	feature	polypeptide_conserved_region	10465112	10465511	.	+	.	ID=DOMAIN 462-2-0;Parent=TE_BASE 462;annot=Class_I::LTR::Ty1/copia::Ale RNaseH_retrofit;name=RH;color=#fc4e2a
LjChr1	feature	primer_binding_site	10461238	10461259	.	.	.	ID=PBS 462;Parent=TE_BASE 462;name=pbs;color=#c7e9c0
LjChr1	feature	long_terminal_repeat	10465589	10465826	.	.	.	ID=LTR RIGHT 462-0;Parent=TE_BASE 462;name=ltr right;color=#f032e6
LjChr1	feature	long_terminal_repeat	10460979	10461211	.	.	.	ID=LTR LEFT 462-0;Parent=TE_BASE 462;name=ltr left;color=#f032e6
LjChr1	feature	nested_repeat	10313999	10328114	.	.	.	ID=TE_BASE 464;name=TE_BASE 464;annot=Class_I::LTR::Ty3/gypsy::non-chromovirus::OTA::Ogre/Tat::Retand;color=#a9a9a9
LjChr1	feature	repeat_fragment	10313999	10328114	.	.	.	ID=TE 464-0;Parent=TE_BASE 464;name=TE 464;color=#a9a9a9
LjChr1	feature	polypeptide_conserved_region	10320059	10321055	.	-	.	ID=DOMAIN 464-0-0;Parent=TE_BASE 464;annot=Class_I::LTR::Ty3/gypsy::non-chromovirus::OTA::Ogre/Tat::Retand INT_tat;name=INT;color=#b10026
LjChr1	feature	polypeptide_conserved_region	10321367	10321730	.	-	.	ID=DOMAIN 464-1-0;Parent=TE_BASE 464;annot=Class_I::LTR::Ty3/gypsy::non-chromovirus::OTA::Ogre/Tat::Ogre;name=aRH;color=#fc4e2a
LjChr1	feature	polypeptide_conserved_region	10321775	10322117	.	-	.	ID=DOMAIN 464-2-0;Parent=TE_BASE 464;annot=Class_I::LTR::Ty3/gypsy::non-chromovirus::OTA::Ogre/Tat::Retand RNaseH_tat;name=RH;color=#fc4e2a
LjChr1	feature	polypeptide_conserved_region	10322409	10322952	.	-	.	ID=DOMAIN 464-3-0;Parent=TE_BASE 464;annot=Class_I::LTR::Ty3/gypsy::non-chromovirus::OTA::Ogre/Tat::Retand RT_tat;name=RT;color=#feb24c
LjChr1	feature	polypeptide_conserved_region	10323823	10324129	.	-	.	ID=DOMAIN 464-4-0;Parent=TE_BASE 464;annot=Class_I::LTR::Ty3/gypsy::non-chromovirus::OTA::Ogre/Tat::Retand AP_tat;name=PROT;color=#ffeda0
LjChr1	feature	long_terminal_repeat	10327298	10328114	.	.	.	ID=LTR LEFT 464-0;Parent=TE_BASE 464;name=ltr left;color=#f032e6
LjChr1	feature	long_terminal_repeat	10313999	10314815	.	.	.	ID=LTR RIGHT 464-0;Parent=TE_BASE 464;name=ltr right;color=#f032e6
LjChr1	feature	target_site_duplication	10313994	10313998	.	.	.	ID=TSR RIGHT 464;Parent=TE_BASE 464;name=tsr right;color=#333333
LjChr1	feature	target_site_duplication	10328115	10328119	.	.	.	ID=TSR LEFT 464;Parent=TE_BASE 464;name=tsr left;color=#333333
LjChr1	feature	nested_repeat	10266384	10270559	.	.	.	ID=TE_BASE 466;name=TE_BASE 466;annot=Class_I::LTR::Ty1/copia::Ivana;color=#a9a9a9
LjChr1	feature	repeat_fragment	10266384	10270559	.	.	.	ID=TE 466-0;Parent=TE_BASE 466;name=TE 466;color=#a9a9a9
LjChr1	feature	polypeptide_conserved_region	10267644	10268274	.	+	.	ID=DOMAIN 466-0-0;Parent=TE_BASE 466;annot=Class_I::LTR::Ty1/copia::Ale INT_retrofit;name=INT;color=#b10026
LjChr1	feature	polypeptide_conserved_region	10268868	10269579	.	+	.	ID=DOMAIN 466-1-0;Parent=TE_BASE 466;annot=Class_I::LTR::Ty1/copia::Ivana RT_oryco;name=RT;color=#feb24c
LjChr1	feature	polypeptide_conserved_region	10269879	10270281	.	+	.	ID=DOMAIN 466-2-0;Parent=TE_BASE 466;annot=Class_I::LTR::Ty1/copia::Ale RNaseH_retrofit;name=RH;color=#fc4e2a
LjChr1	feature	primer_binding_site	10266624	10266643	.	.	.	ID=PBS 466;Parent=TE_BASE 466;name=pbs;color=#c7e9c0
LjChr1	feature	RR_tract	10270322	10270336	.	.	.	ID=PPT 466;Parent=TE_BASE 466;name=ppt;color=#41ab5d
LjChr1	feature	long_terminal_repeat	10270349	10270559	.	.	.	ID=LTR RIGHT 466-0;Parent=TE_BASE 466;name=ltr right;color=#f032e6
LjChr1	feature	long_terminal_repeat	10266384	10266594	.	.	.	ID=LTR LEFT 466-0;Parent=TE_BASE 466;name=ltr left;color=#f032e6
LjChr1	feature	nested_repeat	10147444	10173286	.	.	.	ID=TE_BASE 467;name=TE_BASE 467;annot=Class_I::LTR::Ty1/copia::SIRE;color=#a9a9a9
LjChr1	feature	repeat_fragment	10147444	10173286	.	.	.	ID=TE 467-0;Parent=TE_BASE 467;name=TE 467;color=#a9a9a9
LjChr1	feature	polypeptide_conserved_region	10159656	10160136	.	+	.	ID=DOMAIN 467-0-0;Parent=TE_BASE 467;annot=Class_I::LTR::Ty3/gypsy::non-chromovirus::OTA::Athila GAG_athila;name=GAG;color=#225ea8
LjChr1	feature	polypeptide_conserved_region	10161203	10161485	.	+	.	ID=DOMAIN 467-1-0;Parent=TE_BASE 467;annot=Class_I::LTR::Ty3/gypsy::non-chromovirus::OTA::Athila AP_athila;name=PROT;color=#ffeda0
LjChr1	feature	polypeptide_conserved_region	10170201	10170858	.	+	.	ID=DOMAIN 467-2-0;Parent=TE_BASE 467;annot=Class_I::LTR::Ty1/copia::SIRE INT_sire;name=INT;color=#b10026
LjChr1	feature	polypeptide_conserved_region	10171368	10172094	.	+	.	ID=DOMAIN 467-3-0;Parent=TE_BASE 467;annot=Class_I::LTR::Ty1/copia::SIRE RT_sire;name=RT;color=#feb24c
LjChr1	feature	polypeptide_conserved_region	10172382	10172781	.	+	.	ID=DOMAIN 467-4-0;Parent=TE_BASE 467;annot=Class_I::LTR::Ty1/copia::SIRE RNaseH_sire;name=RH;color=#fc4e2a
LjChr1	feature	long_terminal_repeat	10173102	10173286	.	.	.	ID=LTR RIGHT 467-0;Parent=TE_BASE 467;name=ltr right;color=#f032e6
LjChr1	feature	long_terminal_repeat	10147444	10147615	.	.	.	ID=LTR LEFT 467-0;Parent=TE_BASE 467;name=ltr left;color=#f032e6
LjChr1	feature	nested_repeat	10131826	10134362	.	.	.	ID=TE_BASE 468;name=TE_BASE 468;annot=Class_I::LTR::Ty1/copia::SIRE;color=#a9a9a9
LjChr1	feature	repeat_fragment	10131826	10134362	.	.	.	ID=TE 468-0;Parent=TE_BASE 468;name=TE 468;color=#a9a9a9
LjChr1	feature	polypeptide_conserved_region	10133494	10133728	.	+	.	ID=DOMAIN 468-0-0;Parent=TE_BASE 468;annot=Class_I::LTR::Ty1/copia::SIRE AP_sire;name=PROT;color=#ffeda0
LjChr1	feature	primer_binding_site	10132197	10132216	.	.	.	ID=PBS 468;Parent=TE_BASE 468;name=pbs;color=#c7e9c0
LjChr1	feature	long_terminal_repeat	10134012	10134362	.	.	.	ID=LTR RIGHT 468-0;Parent=TE_BASE 468;name=ltr right;color=#f032e6
LjChr1	feature	long_terminal_repeat	10131826	10132176	.	.	.	ID=LTR LEFT 468-0;Parent=TE_BASE 468;name=ltr left;color=#f032e6
LjChr1	feature	nested_repeat	9931790	9976965	.	.	.	ID=TE_BASE 472;name=TE_BASE 472;annot=Class_I::LTR::Ty3/gypsy::chromovirus::Tekay;color=#a9a9a9
LjChr1	feature	repeat_fragment	9931790	9976965	.	.	.	ID=TE 472-0;Parent=TE_BASE 472;name=TE 472;color=#a9a9a9
LjChr1	feature	polypeptide_conserved_region	9961760	9962018	.	+	.	ID=DOMAIN 472-0-0;Parent=TE_BASE 472;annot=Class_I::LTR::Ty3/gypsy::chromovirus::Tekay AP_del;name=PROT;color=#ffeda0
LjChr1	feature	polypeptide_conserved_region	9962345	9962906	.	+	.	ID=DOMAIN 472-1-0;Parent=TE_BASE 472;annot=Class_I::LTR::Ty3/gypsy::chromovirus::Tekay RT_del;name=RT;color=#feb24c
LjChr1	feature	polypeptide_conserved_region	9963165	9963516	.	+	.	ID=DOMAIN 472-2-0;Parent=TE_BASE 472;annot=Class_I::LTR::Ty3/gypsy::chromovirus::Tekay RNaseH_del;name=RH;color=#fc4e2a
LjChr1	feature	polypeptide_conserved_region	9963822	9964407	.	+	.	ID=DOMAIN 472-3-0;Parent=TE_BASE 472;annot=Class_I::LTR::Ty3/gypsy::chromovirus::Tekay INT_del;name=INT;color=#b10026
LjChr1	feature	primer_binding_site	9931953	9931974	.	.	.	ID=PBS 472;Parent=TE_BASE 472;name=pbs;color=#c7e9c0
LjChr1	feature	long_terminal_repeat	9976841	9976965	.	.	.	ID=LTR RIGHT 472-0;Parent=TE_BASE 472;name=ltr right;color=#f032e6
LjChr1	feature	long_terminal_repeat	9931790	9931915	.	.	.	ID=LTR LEFT 472-0;Parent=TE_BASE 472;name=ltr left;color=#f032e6
LjChr1	feature	nested_repeat	9857758	9862555	.	.	.	ID=TE_BASE 473;name=TE_BASE 473;annot=Class_I::LTR::Ty1/copia::Ivana;color=#a9a9a9
LjChr1	feature	repeat_fragment	9857758	9862555	.	.	.	ID=TE 473-0;Parent=TE_BASE 473;name=TE 473;color=#a9a9a9
LjChr1	feature	polypeptide_conserved_region	9858074	9858479	.	-	.	ID=DOMAIN 473-0-0;Parent=TE_BASE 473;annot=Class_I::LTR::Ty1/copia::Ivana RNaseH_oryco;name=RH;color=#fc4e2a
LjChr1	feature	polypeptide_conserved_region	9858776	9859499	.	-	.	ID=DOMAIN 473-1-0;Parent=TE_BASE 473;annot=Class_I::LTR::Ty1/copia::Ivana RT_oryco;name=RT;color=#feb24c
LjChr1	feature	polypeptide_conserved_region	9860033	9860687	.	-	.	ID=DOMAIN 473-2-0;Parent=TE_BASE 473;annot=Class_I::LTR::Ty1/copia::Ivana INT_oryco;name=INT;color=#b10026
LjChr1	feature	polypeptide_conserved_region	9860840	9861083	.	-	.	ID=DOMAIN 473-3-0;Parent=TE_BASE 473;annot=Class_I::LTR::Ty1/copia::Ivana AP_oryco;name=PROT;color=#ffeda0
LjChr1	feature	polypeptide_conserved_region	9861290	9862115	.	-	.	ID=DOMAIN 473-4-0;Parent=TE_BASE 473;annot=Class_I::LTR::Ty1/copia::Ivana GAG_oryco;name=GAG;color=#225ea8
LjChr1	feature	long_terminal_repeat	9862324	9862555	.	.	.	ID=LTR LEFT 473-0;Parent=TE_BASE 473;name=ltr left;color=#f032e6
LjChr1	feature	long_terminal_repeat	9857758	9857989	.	.	.	ID=LTR RIGHT 473-0;Parent=TE_BASE 473;name=ltr right;color=#f032e6
LjChr1	feature	nested_repeat	9678239	9682482	.	.	.	ID=TE_BASE 476;name=TE_BASE 476;annot=Class_I::LTR::Ty1/copia::Ty1-outgroup;color=#a9a9a9
LjChr1	feature	repeat_fragment	9678239	9682482	.	.	.	ID=TE 476-0;Parent=TE_BASE 476;name=TE 476;color=#a9a9a9
LjChr1	feature	polypeptide_conserved_region	9681130	9681250	.	-	.	ID=DOMAIN 476-0-0;Parent=TE_BASE 476;annot=Class_I::LTR::Ty1/copia::Ty1-outgroup RNaseH_copia;name=RH;color=#fc4e2a
LjChr1	feature	primer_binding_site	9678908	9678928	.	.	.	ID=PBS 476;Parent=TE_BASE 476;name=ppt;color=#41ab5d
LjChr1	feature	RR_tract	9681858	9681872	.	.	.	ID=PPT 476;Parent=TE_BASE 476;name=pbs;color=#c7e9c0
LjChr1	feature	long_terminal_repeat	9681879	9682482	.	.	.	ID=LTR LEFT 476-0;Parent=TE_BASE 476;name=ltr left;color=#f032e6
LjChr1	feature	long_terminal_repeat	9678239	9678839	.	.	.	ID=LTR RIGHT 476-0;Parent=TE_BASE 476;name=ltr right;color=#f032e6
LjChr1	feature	nested_repeat	9626641	9664089	.	.	.	ID=TE_BASE 477;name=TE_BASE 477;annot=Class_I::LTR::Ty1/copia::SIRE;color=#a9a9a9
LjChr1	feature	repeat_fragment	9626641	9664089	.	.	.	ID=TE 477-0;Parent=TE_BASE 477;name=TE 477;color=#a9a9a9
LjChr1	feature	polypeptide_conserved_region	9644634	9645033	.	-	.	ID=DOMAIN 477-0-0;Parent=TE_BASE 477;annot=Class_I::LTR::Ty1/copia::SIRE RNaseH_sire;name=RH;color=#fc4e2a
LjChr1	feature	polypeptide_conserved_region	9645764	9646049	.	-	.	ID=DOMAIN 477-1-0;Parent=TE_BASE 477;annot=Class_I::LTR::Ty1/copia::SIRE RT_sire;name=RT;color=#feb24c
LjChr1	feature	polypeptide_conserved_region	9646616	9646931	.	-	.	ID=DOMAIN 477-2-0;Parent=TE_BASE 477;annot=Class_I::LTR::Ty1/copia::SIRE INT_sire;name=INT;color=#b10026
LjChr1	feature	long_terminal_repeat	9664040	9664089	.	.	.	ID=LTR LEFT 477-0;Parent=TE_BASE 477;name=ltr left;color=#f032e6
LjChr1	feature	long_terminal_repeat	9626641	9626692	.	.	.	ID=LTR RIGHT 477-0;Parent=TE_BASE 477;name=ltr right;color=#f032e6
LjChr1	feature	nested_repeat	9527527	9532698	.	.	.	ID=TE_BASE 480;name=TE_BASE 480;annot=Class_I::LTR::Ty1/copia::Ivana;color=#a9a9a9
LjChr1	feature	repeat_fragment	9527527	9532698	.	.	.	ID=TE 480-0;Parent=TE_BASE 480;name=TE 480;color=#a9a9a9
LjChr1	feature	polypeptide_conserved_region	9527753	9528023	.	-	.	ID=DOMAIN 480-0-0;Parent=TE_BASE 480;annot=Class_I::LTR::Ty1/copia::Ale RNaseH_retrofit;name=RH;color=#fc4e2a
LjChr1	feature	polypeptide_conserved_region	9528453	9529107	.	-	.	ID=DOMAIN 480-1-0;Parent=TE_BASE 480;annot=Class_I::LTR::Ty1/copia::Ivana RT_oryco;name=RT;color=#feb24c
LjChr1	feature	polypeptide_conserved_region	9529753	9530278	.	-	.	ID=DOMAIN 480-2-0;Parent=TE_BASE 480;annot=Class_I::LTR::Ty1/copia::Ivana INT_oryco;name=INT;color=#b10026
LjChr1	feature	long_terminal_repeat	9532551	9532698	.	.	.	ID=LTR LEFT 480-0;Parent=TE_BASE 480;name=ltr left;color=#f032e6
LjChr1	feature	long_terminal_repeat	9527527	9527675	.	.	.	ID=LTR RIGHT 480-0;Parent=TE_BASE 480;name=ltr right;color=#f032e6
LjChr1	feature	nested_repeat	9420731	9430403	.	.	.	ID=TE_BASE 482;name=TE_BASE 482;annot=Class_I::LTR::Ty3/gypsy::non-chromovirus::OTA::Ogre/Tat::Retand;color=#a9a9a9
LjChr1	feature	repeat_fragment	9420731	9430403	.	.	.	ID=TE 482-0;Parent=TE_BASE 482;name=TE 482;color=#a9a9a9
LjChr1	feature	polypeptide_conserved_region	9425426	9425750	.	+	.	ID=DOMAIN 482-0-0;Parent=TE_BASE 482;annot=Class_I::LTR::Ty3/gypsy::non-chromovirus::OTA::Ogre/Tat::Retand AP_tat;name=PROT;color=#ffeda0
LjChr1	feature	polypeptide_conserved_region	9426191	9426857	.	+	.	ID=DOMAIN 482-1-0;Parent=TE_BASE 482;annot=Class_I::LTR::Ty3/gypsy::non-chromovirus::OTA::Ogre/Tat::Retand RT_tat;name=RT;color=#feb24c
LjChr1	feature	polypeptide_conserved_region	9427010	9427364	.	+	.	ID=DOMAIN 482-2-0;Parent=TE_BASE 482;annot=Class_I::LTR::Ty3/gypsy::non-chromovirus::OTA::Ogre/Tat::Retand RNaseH_tat;name=RH;color=#fc4e2a
LjChr1	feature	polypeptide_conserved_region	9427403	9427766	.	+	.	ID=DOMAIN 482-3-0;Parent=TE_BASE 482;annot=Class_I::LTR::Ty3/gypsy::non-chromovirus::OTA::Ogre/Tat::Retand;name=aRH;color=#fc4e2a
LjChr1	feature	polypeptide_conserved_region	9428069	9429101	.	+	.	ID=DOMAIN 482-4-0;Parent=TE_BASE 482;annot=Class_I::LTR::Ty3/gypsy::non-chromovirus::OTA::Ogre/Tat::Retand INT_tat;name=INT;color=#b10026
LjChr1	feature	RR_tract	9430116	9430130	.	.	.	ID=PPT 482;Parent=TE_BASE 482;name=ppt;color=#41ab5d
LjChr1	feature	long_terminal_repeat	9430136	9430403	.	.	.	ID=LTR RIGHT 482-0;Parent=TE_BASE 482;name=ltr right;color=#f032e6
LjChr1	feature	long_terminal_repeat	9420731	9420998	.	.	.	ID=LTR LEFT 482-0;Parent=TE_BASE 482;name=ltr left;color=#f032e6
LjChr1	feature	nested_repeat	9361140	9373163	.	.	.	ID=TE_BASE 485;name=TE_BASE 485;annot=Class_I::LTR::Ty1/copia::SIRE;color=#a9a9a9
LjChr1	feature	repeat_fragment	9361140	9373163	.	.	.	ID=TE 485-0;Parent=TE_BASE 485;name=TE 485;color=#a9a9a9
LjChr1	feature	polypeptide_conserved_region	9362513	9363407	.	+	.	ID=DOMAIN 485-0-0;Parent=TE_BASE 485;annot=Class_I::LTR::Ty1/copia::SIRE GAG_sire;name=GAG;color=#225ea8
LjChr1	feature	polypeptide_conserved_region	9364266	9364506	.	+	.	ID=DOMAIN 485-1-0;Parent=TE_BASE 485;annot=Class_I::LTR::Ty1/copia::SIRE AP_sire;name=PROT;color=#ffeda0
LjChr1	feature	polypeptide_conserved_region	9364659	9365316	.	+	.	ID=DOMAIN 485-2-0;Parent=TE_BASE 485;annot=Class_I::LTR::Ty1/copia::SIRE INT_sire;name=INT;color=#b10026
LjChr1	feature	polypeptide_conserved_region	9365853	9366579	.	+	.	ID=DOMAIN 485-3-0;Parent=TE_BASE 485;annot=Class_I::LTR::Ty1/copia::SIRE RT_sire;name=RT;color=#feb24c
LjChr1	feature	polypeptide_conserved_region	9366867	9367266	.	+	.	ID=DOMAIN 485-4-0;Parent=TE_BASE 485;annot=Class_I::LTR::Ty1/copia::SIRE RNaseH_sire;name=RH;color=#fc4e2a
LjChr1	feature	primer_binding_site	9362229	9362245	.	.	.	ID=PBS 485;Parent=TE_BASE 485;name=pbs;color=#c7e9c0
LjChr1	feature	RR_tract	9372090	9372104	.	.	.	ID=PPT 485;Parent=TE_BASE 485;name=ppt;color=#41ab5d
LjChr1	feature	long_terminal_repeat	9372104	9373163	.	.	.	ID=LTR RIGHT 485-0;Parent=TE_BASE 485;name=ltr right;color=#f032e6
LjChr1	feature	long_terminal_repeat	9361140	9362198	.	.	.	ID=LTR LEFT 485-0;Parent=TE_BASE 485;name=ltr left;color=#f032e6
LjChr1	feature	target_site_duplication	9361135	9361139	.	.	.	ID=TSR LEFT 485;Parent=TE_BASE 485;name=tsr left;color=#333333
LjChr1	feature	target_site_duplication	9373164	9373168	.	.	.	ID=TSR RIGHT 485;Parent=TE_BASE 485;name=tsr right;color=#333333
LjChr1	feature	nested_repeat	9226482	9231861	.	.	.	ID=TE_BASE 487;name=TE_BASE 487;annot=Class_I::LTR::Ty1/copia::Ale;color=#a9a9a9
LjChr1	feature	repeat_fragment	9226482	9231861	.	.	.	ID=TE 487-0;Parent=TE_BASE 487;name=TE 487;color=#a9a9a9
LjChr1	feature	polypeptide_conserved_region	9226851	9227250	.	-	.	ID=DOMAIN 487-0-0;Parent=TE_BASE 487;annot=Class_I::LTR::Ty1/copia::Ale RNaseH_retrofit;name=RH;color=#fc4e2a
LjChr1	feature	polypeptide_conserved_region	9227553	9228264	.	-	.	ID=DOMAIN 487-1-0;Parent=TE_BASE 487;annot=Class_I::LTR::Ty1/copia::Ale RT_retrofit;name=RT;color=#feb24c
LjChr1	feature	polypeptide_conserved_region	9228975	9229614	.	-	.	ID=DOMAIN 487-2-0;Parent=TE_BASE 487;annot=Class_I::LTR::Ty1/copia::Ale INT_retrofit;name=INT;color=#b10026
LjChr1	feature	polypeptide_conserved_region	9229866	9230112	.	-	.	ID=DOMAIN 487-3-0;Parent=TE_BASE 487;annot=Class_I::LTR::Ty1/copia::Alesia AP_retrofit;name=PROT;color=#ffeda0
LjChr1	feature	polypeptide_conserved_region	9230955	9231492	.	-	.	ID=DOMAIN 487-4-0;Parent=TE_BASE 487;annot=Class_I::LTR::Ty1/copia::Alesia GAG_retrofit;name=GAG;color=#225ea8
LjChr1	feature	primer_binding_site	9226838	9226853	.	.	.	ID=PBS 487;Parent=TE_BASE 487;name=ppt;color=#41ab5d
LjChr1	feature	RR_tract	9231528	9231542	.	.	.	ID=PPT 487;Parent=TE_BASE 487;name=pbs;color=#c7e9c0
LjChr1	feature	long_terminal_repeat	9231586	9231861	.	.	.	ID=LTR LEFT 487-0;Parent=TE_BASE 487;name=ltr left;color=#f032e6
LjChr1	feature	long_terminal_repeat	9226482	9226757	.	.	.	ID=LTR RIGHT 487-0;Parent=TE_BASE 487;name=ltr right;color=#f032e6
LjChr1	feature	target_site_duplication	9226477	9226481	.	.	.	ID=TSR RIGHT 487;Parent=TE_BASE 487;name=tsr right;color=#333333
LjChr1	feature	target_site_duplication	9231862	9231866	.	.	.	ID=TSR LEFT 487;Parent=TE_BASE 487;name=tsr left;color=#333333
LjChr1	feature	nested_repeat	8888464	8898349	.	.	.	ID=TE_BASE 491;name=TE_BASE 491;annot=Class_I::LTR::Ty3/gypsy::non-chromovirus::OTA::Ogre/Tat::Retand;color=#a9a9a9
LjChr1	feature	repeat_fragment	8888464	8898349	.	.	.	ID=TE 491-0;Parent=TE_BASE 491;name=TE 491;color=#a9a9a9
LjChr1	feature	polypeptide_conserved_region	8890337	8890610	.	+	.	ID=DOMAIN 491-0-0;Parent=TE_BASE 491;annot=Class_I::LTR::Ty3/gypsy::non-chromovirus::OTA::Ogre/Tat::Retand AP_tat;name=PROT;color=#ffeda0
LjChr1	feature	polypeptide_conserved_region	8891051	8891717	.	+	.	ID=DOMAIN 491-1-0;Parent=TE_BASE 491;annot=Class_I::LTR::Ty3/gypsy::non-chromovirus::OTA::Ogre/Tat::Retand RT_tat;name=RT;color=#feb24c
LjChr1	feature	polypeptide_conserved_region	8891870	8892044	.	+	.	ID=DOMAIN 491-2-0;Parent=TE_BASE 491;annot=Class_I::LTR::Ty3/gypsy::non-chromovirus::OTA::Ogre/Tat::Retand RNaseH_tat;name=RH;color=#fc4e2a
LjChr1	feature	polypeptide_conserved_region	8892256	8892619	.	+	.	ID=DOMAIN 491-3-0;Parent=TE_BASE 491;annot=Class_I::LTR::Ty3/gypsy::non-chromovirus::OTA::Ogre/Tat::Retand;name=aRH;color=#fc4e2a
LjChr1	feature	polypeptide_conserved_region	8892922	8893954	.	+	.	ID=DOMAIN 491-4-0;Parent=TE_BASE 491;annot=Class_I::LTR::Ty3/gypsy::non-chromovirus::OTA::Ogre/Tat::Retand INT_tat;name=INT;color=#b10026
LjChr1	feature	primer_binding_site	8888697	8888714	.	.	.	ID=PBS 491;Parent=TE_BASE 491;name=pbs;color=#c7e9c0
LjChr1	feature	long_terminal_repeat	8898120	8898349	.	.	.	ID=LTR RIGHT 491-0;Parent=TE_BASE 491;name=ltr right;color=#f032e6
LjChr1	feature	long_terminal_repeat	8888464	8888693	.	.	.	ID=LTR LEFT 491-0;Parent=TE_BASE 491;name=ltr left;color=#f032e6
LjChr1	feature	target_site_duplication	8888459	8888463	.	.	.	ID=TSR LEFT 491;Parent=TE_BASE 491;name=tsr left;color=#333333
LjChr1	feature	target_site_duplication	8898350	8898354	.	.	.	ID=TSR RIGHT 491;Parent=TE_BASE 491;name=tsr right;color=#333333
LjChr1	feature	nested_repeat	8863394	8868852	.	.	.	ID=TE_BASE 492;name=TE_BASE 492;annot=Class_I::LTR::Ty1/copia::Ale;color=#a9a9a9
LjChr1	feature	repeat_fragment	8863394	8868852	.	.	.	ID=TE 492-0;Parent=TE_BASE 492;name=TE 492;color=#a9a9a9
LjChr1	feature	polypeptide_conserved_region	8863784	8864183	.	-	.	ID=DOMAIN 492-0-0;Parent=TE_BASE 492;annot=Class_I::LTR::Ty1/copia::Ale RNaseH_retrofit;name=RH;color=#fc4e2a
LjChr1	feature	polypeptide_conserved_region	8864480	8865203	.	-	.	ID=DOMAIN 492-1-0;Parent=TE_BASE 492;annot=Class_I::LTR::Ty1/copia::Ale RT_retrofit;name=RT;color=#feb24c
LjChr1	feature	polypeptide_conserved_region	8865851	8866484	.	-	.	ID=DOMAIN 492-2-0;Parent=TE_BASE 492;annot=Class_I::LTR::Ty1/copia::Ale INT_retrofit;name=INT;color=#b10026
LjChr1	feature	polypeptide_conserved_region	8867906	8868446	.	-	.	ID=DOMAIN 492-3-0;Parent=TE_BASE 492;annot=Class_I::LTR::Ty1/copia::Alesia GAG_retrofit;name=GAG;color=#225ea8
LjChr1	feature	long_terminal_repeat	8868554	8868852	.	.	.	ID=LTR LEFT 492-0;Parent=TE_BASE 492;name=ltr left;color=#f032e6
LjChr1	feature	long_terminal_repeat	8863394	8863692	.	.	.	ID=LTR RIGHT 492-0;Parent=TE_BASE 492;name=ltr right;color=#f032e6
LjChr1	feature	nested_repeat	8837295	8841560	.	.	.	ID=TE_BASE 493;name=TE_BASE 493;annot=Class_I::LTR::Ty3/gypsy::non-chromovirus::OTA::Ogre/Tat::Retand;color=#a9a9a9
LjChr1	feature	repeat_fragment	8837295	8841560	.	.	.	ID=TE 493-0;Parent=TE_BASE 493;name=TE 493;color=#a9a9a9
LjChr1	feature	polypeptide_conserved_region	8838162	8838696	.	+	.	ID=DOMAIN 493-0-0;Parent=TE_BASE 493;annot=Class_I::LTR::Ty3/gypsy::non-chromovirus::OTA::Ogre/Tat::Retand GAG_tat;name=GAG;color=#225ea8
LjChr1	feature	primer_binding_site	8837582	8837599	.	.	.	ID=PBS 493;Parent=TE_BASE 493;name=pbs;color=#c7e9c0
LjChr1	feature	RR_tract	8841220	8841234	.	.	.	ID=PPT 493;Parent=TE_BASE 493;name=ppt;color=#41ab5d
LjChr1	feature	long_terminal_repeat	8841278	8841560	.	.	.	ID=LTR RIGHT 493-0;Parent=TE_BASE 493;name=ltr right;color=#f032e6
LjChr1	feature	long_terminal_repeat	8837295	8837577	.	.	.	ID=LTR LEFT 493-0;Parent=TE_BASE 493;name=ltr left;color=#f032e6
LjChr1	feature	target_site_duplication	8837290	8837294	.	.	.	ID=TSR LEFT 493;Parent=TE_BASE 493;name=tsr left;color=#333333
LjChr1	feature	target_site_duplication	8841561	8841565	.	.	.	ID=TSR RIGHT 493;Parent=TE_BASE 493;name=tsr right;color=#333333
LjChr1	feature	nested_repeat	8704906	8709980	.	.	.	ID=TE_BASE 495;name=TE_BASE 495;annot=Class_I::LTR::Ty1/copia::SIRE;color=#a9a9a9
LjChr1	feature	repeat_fragment	8704906	8709980	.	.	.	ID=TE 495-0;Parent=TE_BASE 495;name=TE 495;color=#a9a9a9
LjChr1	feature	polypeptide_conserved_region	8706569	8706812	.	+	.	ID=DOMAIN 495-0-0;Parent=TE_BASE 495;annot=Class_I::LTR::Ty1/copia::Alesia AP_retrofit;name=PROT;color=#ffeda0
LjChr1	feature	polypeptide_conserved_region	8706962	8707598	.	+	.	ID=DOMAIN 495-1-0;Parent=TE_BASE 495;annot=Class_I::LTR::Ty1/copia::Ale INT_retrofit;name=INT;color=#b10026
LjChr1	feature	polypeptide_conserved_region	8708321	8709041	.	+	.	ID=DOMAIN 495-2-0;Parent=TE_BASE 495;annot=Class_I::LTR::Ty1/copia::SIRE RT_sire;name=RT;color=#feb24c
LjChr1	feature	polypeptide_conserved_region	8709329	8709734	.	+	.	ID=DOMAIN 495-3-0;Parent=TE_BASE 495;annot=Class_I::LTR::Ty1/copia::SIRE RNaseH_sire;name=RH;color=#fc4e2a
LjChr1	feature	RR_tract	8709799	8709813	.	.	.	ID=PPT 495;Parent=TE_BASE 495;name=ppt;color=#41ab5d
LjChr1	feature	long_terminal_repeat	8709813	8709980	.	.	.	ID=LTR RIGHT 495-0;Parent=TE_BASE 495;name=ltr right;color=#f032e6
LjChr1	feature	long_terminal_repeat	8704906	8705073	.	.	.	ID=LTR LEFT 495-0;Parent=TE_BASE 495;name=ltr left;color=#f032e6
LjChr1	feature	target_site_duplication	8704901	8704905	.	.	.	ID=TSR LEFT 495;Parent=TE_BASE 495;name=tsr left;color=#333333
LjChr1	feature	target_site_duplication	8709981	8709985	.	.	.	ID=TSR RIGHT 495;Parent=TE_BASE 495;name=tsr right;color=#333333
LjChr1	feature	nested_repeat	8450477	8472138	.	.	.	ID=TE_BASE 498;name=TE_BASE 498;annot=Class_I::LTR::Ty3/gypsy::non-chromovirus::OTA::Ogre/Tat::Retand;color=#a9a9a9
LjChr1	feature	repeat_fragment	8450477	8472138	.	.	.	ID=TE 498-0;Parent=TE_BASE 498;name=TE 498;color=#a9a9a9
LjChr1	feature	polypeptide_conserved_region	8451703	8452069	.	+	.	ID=DOMAIN 498-0-0;Parent=TE_BASE 498;annot=Class_I::LTR::Ty3/gypsy::non-chromovirus::OTA::Ogre/Tat::Retand GAG_tat;name=GAG;color=#225ea8
LjChr1	feature	polypeptide_conserved_region	8453021	8453351	.	+	.	ID=DOMAIN 498-1-0;Parent=TE_BASE 498;annot=Class_I::LTR::Ty3/gypsy::non-chromovirus::OTA::Ogre/Tat::Retand AP_tat;name=PROT;color=#ffeda0
LjChr1	feature	polypeptide_conserved_region	8458098	8459133	.	-	.	ID=DOMAIN 498-2-0;Parent=TE_BASE 498;annot=Class_I::LTR::Ty3/gypsy::chromovirus::Tekay INT_del;name=INT;color=#b10026
LjChr1	feature	polypeptide_conserved_region	8465819	8466128	.	+	.	ID=DOMAIN 498-3-0;Parent=TE_BASE 498;annot=Class_I::LTR::Ty3/gypsy::non-chromovirus::OTA::Ogre/Tat::Retand RT_tat;name=RT;color=#feb24c
LjChr1	feature	polypeptide_conserved_region	8466278	8466638	.	+	.	ID=DOMAIN 498-4-0;Parent=TE_BASE 498;annot=Class_I::LTR::Ty3/gypsy::non-chromovirus::OTA::Ogre/Tat::Retand RNaseH_tat;name=RH;color=#fc4e2a
LjChr1	feature	RR_tract	8471947	8471961	.	.	.	ID=PPT 498;Parent=TE_BASE 498;name=pbs;color=#c7e9c0
LjChr1	feature	long_terminal_repeat	8472025	8472138	.	.	.	ID=LTR LEFT 498-0;Parent=TE_BASE 498;name=ltr left;color=#f032e6
LjChr1	feature	long_terminal_repeat	8450477	8450590	.	.	.	ID=LTR RIGHT 498-0;Parent=TE_BASE 498;name=ltr right;color=#f032e6
LjChr1	feature	nested_repeat	8414012	8425544	.	.	.	ID=TE_BASE 499;name=TE_BASE 499;annot=Class_I::LTR::Ty3/gypsy::chromovirus::Tekay;color=#a9a9a9
LjChr1	feature	repeat_fragment	8414012	8425544	.	.	.	ID=TE 499-0;Parent=TE_BASE 499;name=TE 499;color=#a9a9a9
LjChr1	feature	polypeptide_conserved_region	8417811	8418492	.	+	.	ID=DOMAIN 499-0-0;Parent=TE_BASE 499;annot=Class_I::LTR::Ty3/gypsy::chromovirus::Tekay GAG_del;name=GAG;color=#225ea8
LjChr1	feature	polypeptide_conserved_region	8418729	8418990	.	+	.	ID=DOMAIN 499-1-0;Parent=TE_BASE 499;annot=Class_I::LTR::Ty3/gypsy::chromovirus::Tekay AP_del;name=PROT;color=#ffeda0
LjChr1	feature	polypeptide_conserved_region	8419296	8419971	.	+	.	ID=DOMAIN 499-2-0;Parent=TE_BASE 499;annot=Class_I::LTR::Ty3/gypsy::chromovirus::Tekay RT_del;name=RT;color=#feb24c
LjChr1	feature	polypeptide_conserved_region	8420106	8420457	.	+	.	ID=DOMAIN 499-3-0;Parent=TE_BASE 499;annot=Class_I::LTR::Ty3/gypsy::chromovirus::Tekay RNaseH_del;name=RH;color=#fc4e2a
LjChr1	feature	polypeptide_conserved_region	8420766	8421801	.	+	.	ID=DOMAIN 499-4-0;Parent=TE_BASE 499;annot=Class_I::LTR::Ty3/gypsy::chromovirus::Tekay INT_del;name=INT;color=#b10026
LjChr1	feature	primer_binding_site	8417508	8417526	.	.	.	ID=PBS 499;Parent=TE_BASE 499;name=pbs;color=#c7e9c0
LjChr1	feature	RR_tract	8422044	8422058	.	.	.	ID=PPT 499;Parent=TE_BASE 499;name=ppt;color=#41ab5d
LjChr1	feature	long_terminal_repeat	8422058	8425544	.	.	.	ID=LTR RIGHT 499-0;Parent=TE_BASE 499;name=ltr right;color=#f032e6
LjChr1	feature	long_terminal_repeat	8414012	8417501	.	.	.	ID=LTR LEFT 499-0;Parent=TE_BASE 499;name=ltr left;color=#f032e6
LjChr1	feature	nested_repeat	7787705	7811808	.	.	.	ID=TE_BASE 502;name=TE_BASE 502;annot=Class_I::LTR::Ty1/copia::Ivana;color=#a9a9a9
LjChr1	feature	repeat_fragment	7787705	7811808	.	.	.	ID=TE 502-0;Parent=TE_BASE 502;name=TE 502;color=#a9a9a9
LjChr1	feature	polypeptide_conserved_region	7791454	7791700	.	-	.	ID=DOMAIN 502-0-0;Parent=TE_BASE 502;annot=Class_I::LTR::Ty1/copia::Ivana AP_oryco;name=PROT;color=#ffeda0
LjChr1	feature	polypeptide_conserved_region	7792024	7792528	.	-	.	ID=DOMAIN 502-1-0;Parent=TE_BASE 502;annot=Class_I::LTR::Ty1/copia::Ivana GAG_oryco;name=GAG;color=#225ea8
LjChr1	feature	long_terminal_repeat	7811346	7811808	.	.	.	ID=LTR LEFT 502-0;Parent=TE_BASE 502;name=ltr left;color=#f032e6
LjChr1	feature	long_terminal_repeat	7787705	7788160	.	.	.	ID=LTR RIGHT 502-0;Parent=TE_BASE 502;name=ltr right;color=#f032e6
LjChr1	feature	nested_repeat	7772263	7779732	.	.	.	ID=TE_BASE 503;name=TE_BASE 503;annot=Class_I::LTR::Ty3/gypsy::non-chromovirus::OTA::Athila;color=#a9a9a9
LjChr1	feature	repeat_fragment	7772263	7779732	.	.	.	ID=TE 503-0;Parent=TE_BASE 503;name=TE 503;color=#a9a9a9
LjChr1	feature	polypeptide_conserved_region	7772786	7773068	.	+	.	ID=DOMAIN 503-0-0;Parent=TE_BASE 503;annot=Class_I::LTR::Ty3/gypsy::non-chromovirus::OTA::Athila AP_athila;name=PROT;color=#ffeda0
LjChr1	feature	polypeptide_conserved_region	7778648	7779134	.	+	.	ID=DOMAIN 503-1-0;Parent=TE_BASE 503;annot=Class_I::LTR::Ty3/gypsy::non-chromovirus::OTA::Athila GAG_athila;name=GAG;color=#225ea8
LjChr1	feature	RR_tract	7779538	7779552	.	.	.	ID=PPT 503;Parent=TE_BASE 503;name=ppt;color=#41ab5d
LjChr1	feature	long_terminal_repeat	7779630	7779732	.	.	.	ID=LTR RIGHT 503-0;Parent=TE_BASE 503;name=ltr right;color=#f032e6
LjChr1	feature	long_terminal_repeat	7772263	7772365	.	.	.	ID=LTR LEFT 503-0;Parent=TE_BASE 503;name=ltr left;color=#f032e6
LjChr1	feature	nested_repeat	7292286	7317840	.	.	.	ID=TE_BASE 506;name=TE_BASE 506;annot=Class_I::LTR::Ty3/gypsy::chromovirus::chromo-unclass;color=#a9a9a9
LjChr1	feature	repeat_fragment	7292286	7317840	.	.	.	ID=TE 506-0;Parent=TE_BASE 506;name=TE 506;color=#a9a9a9
LjChr1	feature	polypeptide_conserved_region	7295072	7295972	.	+	.	ID=DOMAIN 506-0-0;Parent=TE_BASE 506;annot=Class_I::LTR::Ty1/copia::SIRE GAG_sire;name=GAG;color=#225ea8
LjChr1	feature	polypeptide_conserved_region	7297025	7297424	.	+	.	ID=DOMAIN 506-1-0;Parent=TE_BASE 506;annot=Class_I::LTR::Ty1/copia::SIRE RNaseH_sire;name=RH;color=#fc4e2a
LjChr1	feature	polypeptide_conserved_region	7297602	7298352	.	+	.	ID=DOMAIN 506-2-0;Parent=TE_BASE 506;annot=Class_I::LTR::Ty3/gypsy::chromovirus::Reina INT_reina;name=INT;color=#b10026
LjChr1	feature	polypeptide_conserved_region	7298421	7298565	.	+	.	ID=DOMAIN 506-3-0;Parent=TE_BASE 506;annot=Class_I::LTR::Ty3/gypsy::chromovirus::chromo-unclass CHR_reina_LORE2B7a;name=CHD;color=#6a51a3
LjChr1	feature	long_terminal_repeat	7317528	7317840	.	.	.	ID=LTR RIGHT 506-0;Parent=TE_BASE 506;name=ltr right;color=#f032e6
LjChr1	feature	long_terminal_repeat	7292286	7292598	.	.	.	ID=LTR LEFT 506-0;Parent=TE_BASE 506;name=ltr left;color=#f032e6
LjChr1	feature	nested_repeat	7228696	7238105	.	.	.	ID=TE_BASE 508;name=TE_BASE 508;annot=Class_I::LTR::Ty1/copia::SIRE;color=#a9a9a9
LjChr1	feature	repeat_fragment	7228696	7238105	.	.	.	ID=TE 508-0;Parent=TE_BASE 508;name=TE 508;color=#a9a9a9
LjChr1	feature	polypeptide_conserved_region	7233779	7234118	.	-	.	ID=DOMAIN 508-0-0;Parent=TE_BASE 508;annot=Class_I::LTR::Ty1/copia::SIRE RNaseH_sire;name=RH;color=#fc4e2a
LjChr1	feature	polypeptide_conserved_region	7234406	7235132	.	-	.	ID=DOMAIN 508-1-0;Parent=TE_BASE 508;annot=Class_I::LTR::Ty1/copia::SIRE RT_sire;name=RT;color=#feb24c
LjChr1	feature	polypeptide_conserved_region	7236016	7236295	.	-	.	ID=DOMAIN 508-2-0;Parent=TE_BASE 508;annot=Class_I::LTR::Ty1/copia::SIRE INT_sire;name=INT;color=#b10026
LjChr1	feature	polypeptide_conserved_region	7236448	7236685	.	-	.	ID=DOMAIN 508-3-0;Parent=TE_BASE 508;annot=Class_I::LTR::Ty1/copia::SIRE AP_sire;name=PROT;color=#ffeda0
LjChr1	feature	polypeptide_conserved_region	7236940	7237831	.	-	.	ID=DOMAIN 508-4-0;Parent=TE_BASE 508;annot=Class_I::LTR::Ty1/copia::SIRE GAG_sire;name=GAG;color=#225ea8
LjChr1	feature	long_terminal_repeat	7237959	7238105	.	.	.	ID=LTR LEFT 508-0;Parent=TE_BASE 508;name=ltr left;color=#f032e6
LjChr1	feature	long_terminal_repeat	7228696	7228843	.	.	.	ID=LTR RIGHT 508-0;Parent=TE_BASE 508;name=ltr right;color=#f032e6
LjChr1	feature	nested_repeat	6912235	6918987	.	.	.	ID=TE_BASE 510;name=TE_BASE 510;annot=Class_I::LTR::Ty1/copia::Tork;color=#a9a9a9
LjChr1	feature	repeat_fragment	6912235	6918987	.	.	.	ID=TE 510-0;Parent=TE_BASE 510;name=TE 510;color=#a9a9a9
LjChr1	feature	polypeptide_conserved_region	6912497	6912896	.	-	.	ID=DOMAIN 510-0-0;Parent=TE_BASE 510;annot=Class_I::LTR::Ty1/copia::Ty1-outgroup RNaseH_copia;name=RH;color=#fc4e2a
LjChr1	feature	polypeptide_conserved_region	6913345	6913888	.	-	.	ID=DOMAIN 510-1-0;Parent=TE_BASE 510;annot=Class_I::LTR::Ty1/copia::Tork RT_tork;name=RT;color=#feb24c
LjChr1	feature	polypeptide_conserved_region	6916404	6917019	.	-	.	ID=DOMAIN 510-2-0;Parent=TE_BASE 510;annot=Class_I::LTR::Ty1/copia::Ale INT_retrofit;name=INT;color=#b10026
LjChr1	feature	polypeptide_conserved_region	6917247	6917457	.	-	.	ID=DOMAIN 510-3-0;Parent=TE_BASE 510;annot=Class_I::LTR::Ty1/copia::Ty1-outgroup AP_1731;name=PROT;color=#ffeda0
LjChr1	feature	long_terminal_repeat	6918829	6918987	.	.	.	ID=LTR LEFT 510-0;Parent=TE_BASE 510;name=ltr left;color=#f032e6
LjChr1	feature	long_terminal_repeat	6912235	6912393	.	.	.	ID=LTR RIGHT 510-0;Parent=TE_BASE 510;name=ltr right;color=#f032e6
LjChr1	feature	nested_repeat	6879632	6884964	.	.	.	ID=TE_BASE 511;name=TE_BASE 511;annot=Class_I::LTR::Ty3/gypsy::chromovirus::Reina;color=#a9a9a9
LjChr1	feature	repeat_fragment	6879632	6884964	.	.	.	ID=TE 511-0;Parent=TE_BASE 511;name=TE 511;color=#a9a9a9
LjChr1	feature	polypeptide_conserved_region	6880227	6881256	.	-	.	ID=DOMAIN 511-0-0;Parent=TE_BASE 511;annot=Class_I::LTR::Ty3/gypsy::chromovirus::Reina INT_reina;name=INT;color=#b10026
LjChr1	feature	polypeptide_conserved_region	6881478	6881829	.	-	.	ID=DOMAIN 511-1-0;Parent=TE_BASE 511;annot=Class_I::LTR::Ty3/gypsy::chromovirus::Reina RNaseH_reina;name=RH;color=#fc4e2a
LjChr1	feature	polypeptide_conserved_region	6881961	6882636	.	-	.	ID=DOMAIN 511-2-0;Parent=TE_BASE 511;annot=Class_I::LTR::Ty3/gypsy::chromovirus::Reina RT_reina;name=RT;color=#feb24c
LjChr1	feature	polypeptide_conserved_region	6883461	6884124	.	-	.	ID=DOMAIN 511-3-0;Parent=TE_BASE 511;annot=Class_I::LTR::Ty3/gypsy::chromovirus::Reina GAG_reina;name=GAG;color=#225ea8
LjChr1	feature	long_terminal_repeat	6884602	6884964	.	.	.	ID=LTR LEFT 511-0;Parent=TE_BASE 511;name=ltr left;color=#f032e6
LjChr1	feature	long_terminal_repeat	6879632	6879994	.	.	.	ID=LTR RIGHT 511-0;Parent=TE_BASE 511;name=ltr right;color=#f032e6
LjChr1	feature	target_site_duplication	6879627	6879631	.	.	.	ID=TSR RIGHT 511;Parent=TE_BASE 511;name=tsr right;color=#333333
LjChr1	feature	target_site_duplication	6884965	6884969	.	.	.	ID=TSR LEFT 511;Parent=TE_BASE 511;name=tsr left;color=#333333
LjChr1	feature	nested_repeat	6848342	6860738	.	.	.	ID=TE_BASE 512;name=TE_BASE 512;annot=Class_I::LTR::Ty1/copia::SIRE;color=#a9a9a9
LjChr1	feature	repeat_fragment	6848342	6860738	.	.	.	ID=TE 512-0;Parent=TE_BASE 512;name=TE 512;color=#a9a9a9
LjChr1	feature	polypeptide_conserved_region	6854435	6854834	.	-	.	ID=DOMAIN 512-0-0;Parent=TE_BASE 512;annot=Class_I::LTR::Ty1/copia::SIRE RNaseH_sire;name=RH;color=#fc4e2a
LjChr1	feature	polypeptide_conserved_region	6855156	6855819	.	-	.	ID=DOMAIN 512-1-0;Parent=TE_BASE 512;annot=Class_I::LTR::Ty1/copia::SIRE RT_sire;name=RT;color=#feb24c
LjChr1	feature	polypeptide_conserved_region	6856356	6857013	.	-	.	ID=DOMAIN 512-2-0;Parent=TE_BASE 512;annot=Class_I::LTR::Ty1/copia::SIRE INT_sire;name=INT;color=#b10026
LjChr1	feature	polypeptide_conserved_region	6857165	6857405	.	-	.	ID=DOMAIN 512-3-0;Parent=TE_BASE 512;annot=Class_I::LTR::Ty1/copia::SIRE AP_sire;name=PROT;color=#ffeda0
LjChr1	feature	polypeptide_conserved_region	6858471	6859365	.	-	.	ID=DOMAIN 512-4-0;Parent=TE_BASE 512;annot=Class_I::LTR::Ty1/copia::SIRE GAG_sire;name=GAG;color=#225ea8
LjChr1	feature	long_terminal_repeat	6859493	6860738	.	.	.	ID=LTR LEFT 512-0;Parent=TE_BASE 512;name=ltr left;color=#f032e6
LjChr1	feature	long_terminal_repeat	6848342	6849588	.	.	.	ID=LTR RIGHT 512-0;Parent=TE_BASE 512;name=ltr right;color=#f032e6
LjChr1	feature	target_site_duplication	6848337	6848341	.	.	.	ID=TSR RIGHT 512;Parent=TE_BASE 512;name=tsr right;color=#333333
LjChr1	feature	target_site_duplication	6860739	6860743	.	.	.	ID=TSR LEFT 512;Parent=TE_BASE 512;name=tsr left;color=#333333
LjChr1	feature	nested_repeat	6767133	6771900	.	.	.	ID=TE_BASE 516;name=TE_BASE 516;annot=Class_I::LTR::Ty1/copia::Tork;color=#a9a9a9
LjChr1	feature	repeat_fragment	6767133	6771900	.	.	.	ID=TE 516-0;Parent=TE_BASE 516;name=TE 516;color=#a9a9a9
LjChr1	feature	polypeptide_conserved_region	6767641	6768043	.	-	.	ID=DOMAIN 516-0-0;Parent=TE_BASE 516;annot=Class_I::LTR::Ty1/copia::Tork RNaseH_tork;name=RH;color=#fc4e2a
LjChr1	feature	polypeptide_conserved_region	6768355	6769090	.	-	.	ID=DOMAIN 516-1-0;Parent=TE_BASE 516;annot=Class_I::LTR::Ty1/copia::Tork RT_tork;name=RT;color=#feb24c
LjChr1	feature	polypeptide_conserved_region	6769618	6770263	.	-	.	ID=DOMAIN 516-2-0;Parent=TE_BASE 516;annot=Class_I::LTR::Ty1/copia::Tork INT_tork;name=INT;color=#b10026
LjChr1	feature	polypeptide_conserved_region	6770422	6770665	.	-	.	ID=DOMAIN 516-3-0;Parent=TE_BASE 516;annot=Class_I::LTR::Ty1/copia::Ivana AP_oryco;name=PROT;color=#ffeda0
LjChr1	feature	polypeptide_conserved_region	6771037	6771499	.	-	.	ID=DOMAIN 516-4-0;Parent=TE_BASE 516;annot=Class_I::LTR::Ty1/copia::Tork GAG_tork;name=GAG;color=#225ea8
LjChr1	feature	long_terminal_repeat	6771545	6771900	.	.	.	ID=LTR LEFT 516-0;Parent=TE_BASE 516;name=ltr left;color=#f032e6
LjChr1	feature	long_terminal_repeat	6767133	6767489	.	.	.	ID=LTR RIGHT 516-0;Parent=TE_BASE 516;name=ltr right;color=#f032e6
LjChr1	feature	target_site_duplication	6767128	6767132	.	.	.	ID=TSR RIGHT 516;Parent=TE_BASE 516;name=tsr right;color=#333333
LjChr1	feature	target_site_duplication	6771901	6771905	.	.	.	ID=TSR LEFT 516;Parent=TE_BASE 516;name=tsr left;color=#333333
LjChr1	feature	nested_repeat	6681408	6691719	.	.	.	ID=TE_BASE 517;name=TE_BASE 517;annot=Class_I::LTR::Ty3/gypsy::non-chromovirus::OTA::Ogre/Tat::Retand;color=#a9a9a9
LjChr1	feature	repeat_fragment	6681408	6691719	.	.	.	ID=TE 517-0;Parent=TE_BASE 517;name=TE 517;color=#a9a9a9
LjChr1	feature	polypeptide_conserved_region	6685918	6686947	.	-	.	ID=DOMAIN 517-0-0;Parent=TE_BASE 517;annot=Class_I::LTR::Ty3/gypsy::non-chromovirus::OTA::Ogre/Tat::Retand INT_tat;name=INT;color=#b10026
LjChr1	feature	polypeptide_conserved_region	6687244	6687607	.	-	.	ID=DOMAIN 517-1-0;Parent=TE_BASE 517;annot=Class_I::LTR::Ty3/gypsy::non-chromovirus::OTA::Ogre/Tat::Retand;name=aRH;color=#fc4e2a
LjChr1	feature	polypeptide_conserved_region	6687643	6688000	.	-	.	ID=DOMAIN 517-2-0;Parent=TE_BASE 517;annot=Class_I::LTR::Ty3/gypsy::non-chromovirus::OTA::Ogre/Tat::Retand RNaseH_tat;name=RH;color=#fc4e2a
LjChr1	feature	polypeptide_conserved_region	6688141	6688819	.	-	.	ID=DOMAIN 517-3-0;Parent=TE_BASE 517;annot=Class_I::LTR::Ty3/gypsy::non-chromovirus::OTA::Ogre/Tat::Retand RT_tat;name=RT;color=#feb24c
LjChr1	feature	polypeptide_conserved_region	6689251	6689569	.	-	.	ID=DOMAIN 517-4-0;Parent=TE_BASE 517;annot=Class_I::LTR::Ty3/gypsy::non-chromovirus::OTA::Ogre/Tat::Retand AP_tat;name=PROT;color=#ffeda0
LjChr1	feature	polypeptide_conserved_region	6690004	6690721	.	-	.	ID=DOMAIN 517-5-0;Parent=TE_BASE 517;annot=Class_I::LTR::Ty3/gypsy::non-chromovirus::OTA::Ogre/Tat::Retand GAG_tat;name=GAG;color=#225ea8
LjChr1	feature	long_terminal_repeat	6691437	6691719	.	.	.	ID=LTR LEFT 517-0;Parent=TE_BASE 517;name=ltr left;color=#f032e6
LjChr1	feature	long_terminal_repeat	6681408	6681690	.	.	.	ID=LTR RIGHT 517-0;Parent=TE_BASE 517;name=ltr right;color=#f032e6
LjChr1	feature	target_site_duplication	6681403	6681407	.	.	.	ID=TSR RIGHT 517;Parent=TE_BASE 517;name=tsr right;color=#333333
LjChr1	feature	target_site_duplication	6691720	6691724	.	.	.	ID=TSR LEFT 517;Parent=TE_BASE 517;name=tsr left;color=#333333
LjChr1	feature	nested_repeat	6618126	6626300	.	.	.	ID=TE_BASE 519;name=TE_BASE 519;annot=Class_I::LTR::Ty1/copia::SIRE;color=#a9a9a9
LjChr1	feature	repeat_fragment	6618126	6626300	.	.	.	ID=TE 519-0;Parent=TE_BASE 519;name=TE 519;color=#a9a9a9
LjChr1	feature	polypeptide_conserved_region	6619685	6620183	.	+	.	ID=DOMAIN 519-0-0;Parent=TE_BASE 519;annot=Class_I::LTR::Ty1/copia::SIRE INT_sire;name=INT;color=#b10026
LjChr1	feature	polypeptide_conserved_region	6620749	6621475	.	+	.	ID=DOMAIN 519-1-0;Parent=TE_BASE 519;annot=Class_I::LTR::Ty1/copia::SIRE RT_sire;name=RT;color=#feb24c
LjChr1	feature	polypeptide_conserved_region	6621763	6622162	.	+	.	ID=DOMAIN 519-2-0;Parent=TE_BASE 519;annot=Class_I::LTR::Ty1/copia::SIRE RNaseH_sire;name=RH;color=#fc4e2a
LjChr1	feature	RR_tract	6624811	6624825	.	.	.	ID=PPT 519;Parent=TE_BASE 519;name=ppt;color=#41ab5d
LjChr1	feature	long_terminal_repeat	6624830	6626300	.	.	.	ID=LTR RIGHT 519-0;Parent=TE_BASE 519;name=ltr right;color=#f032e6
LjChr1	feature	long_terminal_repeat	6618126	6619588	.	.	.	ID=LTR LEFT 519-0;Parent=TE_BASE 519;name=ltr left;color=#f032e6
LjChr1	feature	nested_repeat	6603391	6608387	.	.	.	ID=TE_BASE 520;name=TE_BASE 520;annot=Class_I::LTR::Ty1/copia::Ivana;color=#a9a9a9
LjChr1	feature	repeat_fragment	6603391	6608387	.	.	.	ID=TE 520-0;Parent=TE_BASE 520;name=TE 520;color=#a9a9a9
LjChr1	feature	polypeptide_conserved_region	6605327	6605954	.	+	.	ID=DOMAIN 520-0-0;Parent=TE_BASE 520;annot=Class_I::LTR::Ty1/copia::Ale INT_retrofit;name=INT;color=#b10026
LjChr1	feature	polypeptide_conserved_region	6606617	6607328	.	+	.	ID=DOMAIN 520-1-0;Parent=TE_BASE 520;annot=Class_I::LTR::Ty1/copia::Ivana RT_oryco;name=RT;color=#feb24c
LjChr1	feature	polypeptide_conserved_region	6607625	6608030	.	+	.	ID=DOMAIN 520-2-0;Parent=TE_BASE 520;annot=Class_I::LTR::Ty1/copia::Ale RNaseH_retrofit;name=RH;color=#fc4e2a
LjChr1	feature	long_terminal_repeat	6608111	6608387	.	.	.	ID=LTR RIGHT 520-0;Parent=TE_BASE 520;name=ltr right;color=#f032e6
LjChr1	feature	long_terminal_repeat	6603391	6603667	.	.	.	ID=LTR LEFT 520-0;Parent=TE_BASE 520;name=ltr left;color=#f032e6
LjChr1	feature	nested_repeat	6488687	6492067	.	.	.	ID=TE_BASE 522;name=TE_BASE 522;annot=Class_I::LTR::Ty3/gypsy::chromovirus::Reina;color=#a9a9a9
LjChr1	feature	repeat_fragment	6488687	6492067	.	.	.	ID=TE 522-0;Parent=TE_BASE 522;name=TE 522;color=#a9a9a9
LjChr1	feature	polypeptide_conserved_region	6489243	6490260	.	-	.	ID=DOMAIN 522-0-0;Parent=TE_BASE 522;annot=Class_I::LTR::Ty3/gypsy::chromovirus::Reina INT_reina;name=INT;color=#b10026
LjChr1	feature	polypeptide_conserved_region	6490480	6490726	.	-	.	ID=DOMAIN 522-1-0;Parent=TE_BASE 522;annot=Class_I::LTR::Ty3/gypsy::chromovirus::Reina RNaseH_reina;name=RH;color=#fc4e2a
LjChr1	feature	polypeptide_conserved_region	6490940	6491426	.	-	.	ID=DOMAIN 522-2-0;Parent=TE_BASE 522;annot=Class_I::LTR::Ty3/gypsy::chromovirus::Reina RT_reina;name=RT;color=#feb24c
LjChr1	feature	RR_tract	6491731	6491745	.	.	.	ID=PPT 522;Parent=TE_BASE 522;name=pbs;color=#c7e9c0
LjChr1	feature	long_terminal_repeat	6491755	6492067	.	.	.	ID=LTR LEFT 522-0;Parent=TE_BASE 522;name=ltr left;color=#f032e6
[truncated: 17,730 more rows]
