# Supplementary material for: What Can Long Terminal Repeats Tell Us About the Age of LTR Retrotransposons, Gene Conversion and Ectopic Recombination?
Source: Front Plant Sci. 2020 May 20;11:644. doi: 10.3389/fpls.2020.00644 (PMC7251063; doi:10.3389/fpls.2020.00644)
Supplement: Supplementary file 1 [file Data_Sheet_1.ZIP › allGFFs/Gmax_all_protDom.gff]

##gff-version 3
##sequence-region Chr01 1 56831624
Chr01	feature	nested_repeat	55295518	55304013	.	.	.	ID=TE_BASE 7;name=TE_BASE 7;annot=Class_I::LTR::Ty3/gypsy::non-chromovirus::OTA::Ogre/Tat::Retand;color=#a9a9a9
Chr01	feature	repeat_fragment	55295518	55304013	.	.	.	ID=TE 7-0;Parent=TE_BASE 7;name=TE 7;color=#a9a9a9
Chr01	feature	polypeptide_conserved_region	55296540	55297083	.	-	.	ID=DOMAIN 7-0-0;Parent=TE_BASE 7;annot=Class_I::LTR::Ty3/gypsy::non-chromovirus::OTA::Ogre/Tat::Retand INT_tat;name=INT;color=#b10026
Chr01	feature	polypeptide_conserved_region	55297476	55297839	.	-	.	ID=DOMAIN 7-1-0;Parent=TE_BASE 7;annot=Class_I::LTR::Ty3/gypsy::non-chromovirus::OTA::Ogre/Tat::Ogre;name=aRH;color=#fc4e2a
Chr01	feature	polypeptide_conserved_region	55297884	55298214	.	-	.	ID=DOMAIN 7-2-0;Parent=TE_BASE 7;annot=Class_I::LTR::Ty3/gypsy::non-chromovirus::OTA::Ogre/Tat::Retand RNaseH_tat;name=RH;color=#fc4e2a
Chr01	feature	polypeptide_conserved_region	55298394	55299072	.	-	.	ID=DOMAIN 7-3-0;Parent=TE_BASE 7;annot=Class_I::LTR::Ty3/gypsy::non-chromovirus::OTA::Ogre/Tat::Retand RT_tat;name=RT;color=#feb24c
Chr01	feature	long_terminal_repeat	55303169	55304013	.	.	.	ID=LTR LEFT 7-0;Parent=TE_BASE 7;name=ltr left;color=#f032e6
Chr01	feature	long_terminal_repeat	55295518	55296362	.	.	.	ID=LTR RIGHT 7-0;Parent=TE_BASE 7;name=ltr right;color=#f032e6
Chr01	feature	nested_repeat	55152170	55156696	.	.	.	ID=TE_BASE 8;name=TE_BASE 8;annot=Class_I::LTR::Ty3/gypsy::chromovirus::Reina;color=#a9a9a9
Chr01	feature	repeat_fragment	55152170	55156696	.	.	.	ID=TE 8-0;Parent=TE_BASE 8;name=TE 8;color=#a9a9a9
Chr01	feature	polypeptide_conserved_region	55154379	55154631	.	+	.	ID=DOMAIN 8-0-0;Parent=TE_BASE 8;annot=Class_I::LTR::Ty3/gypsy::chromovirus::Reina RT_reina;name=RT;color=#feb24c
Chr01	feature	polypeptide_conserved_region	55154638	55154857	.	+	.	ID=DOMAIN 8-1-0;Parent=TE_BASE 8;annot=Class_I::LTR::Ty3/gypsy::chromovirus::Tekay RNaseH_del;name=RH;color=#fc4e2a
Chr01	feature	polypeptide_conserved_region	55155085	55156111	.	+	.	ID=DOMAIN 8-2-0;Parent=TE_BASE 8;annot=Class_I::LTR::Ty3/gypsy::chromovirus::Reina INT_reina;name=INT;color=#b10026
Chr01	feature	long_terminal_repeat	55156343	55156696	.	.	.	ID=LTR RIGHT 8-0;Parent=TE_BASE 8;name=ltr right;color=#f032e6
Chr01	feature	long_terminal_repeat	55152170	55152523	.	.	.	ID=LTR LEFT 8-0;Parent=TE_BASE 8;name=ltr left;color=#f032e6
Chr01	feature	target_site_duplication	55152165	55152169	.	.	.	ID=TSR LEFT 8;Parent=TE_BASE 8;name=tsr left;color=#333333
Chr01	feature	target_site_duplication	55156697	55156701	.	.	.	ID=TSR RIGHT 8;Parent=TE_BASE 8;name=tsr right;color=#333333
Chr01	feature	nested_repeat	54740454	54766420	.	.	.	ID=TE_BASE 12;name=TE_BASE 12;annot=Class_I::LTR::Ty1/copia::Ivana;color=#a9a9a9
Chr01	feature	repeat_fragment	54740454	54766420	.	.	.	ID=TE 12-0;Parent=TE_BASE 12;name=TE 12;color=#a9a9a9
Chr01	feature	polypeptide_conserved_region	54763687	54763993	.	-	.	ID=DOMAIN 12-0-0;Parent=TE_BASE 12;annot=Class_I::LTR::Ty1/copia::Ivana RT_oryco;name=RT;color=#feb24c
Chr01	feature	RR_tract	54766252	54766266	.	.	.	ID=PPT 12;Parent=TE_BASE 12;name=pbs;color=#c7e9c0
Chr01	feature	long_terminal_repeat	54766341	54766420	.	.	.	ID=LTR LEFT 12-0;Parent=TE_BASE 12;name=ltr left;color=#f032e6
Chr01	feature	long_terminal_repeat	54740454	54740529	.	.	.	ID=LTR RIGHT 12-0;Parent=TE_BASE 12;name=ltr right;color=#f032e6
Chr01	feature	nested_repeat	54592133	54596845	.	.	.	ID=TE_BASE 14;name=TE_BASE 14;annot=Class_I::LTR::Ty1/copia::Ale;color=#a9a9a9
Chr01	feature	repeat_fragment	54592133	54596845	.	.	.	ID=TE 14-0;Parent=TE_BASE 14;name=TE 14;color=#a9a9a9
Chr01	feature	polypeptide_conserved_region	54592437	54592839	.	-	.	ID=DOMAIN 14-0-0;Parent=TE_BASE 14;annot=Class_I::LTR::Ty1/copia::Ale RNaseH_retrofit;name=RH;color=#fc4e2a
Chr01	feature	polypeptide_conserved_region	54593127	54593850	.	-	.	ID=DOMAIN 14-1-0;Parent=TE_BASE 14;annot=Class_I::LTR::Ty1/copia::Ale RT_retrofit;name=RT;color=#feb24c
Chr01	feature	polypeptide_conserved_region	54594621	54595239	.	-	.	ID=DOMAIN 14-2-0;Parent=TE_BASE 14;annot=Class_I::LTR::Ty1/copia::Ale INT_retrofit;name=INT;color=#b10026
Chr01	feature	long_terminal_repeat	54596641	54596845	.	.	.	ID=LTR LEFT 14-0;Parent=TE_BASE 14;name=ltr left;color=#f032e6
Chr01	feature	long_terminal_repeat	54592133	54592334	.	.	.	ID=LTR RIGHT 14-0;Parent=TE_BASE 14;name=ltr right;color=#f032e6
Chr01	feature	target_site_duplication	54592128	54592132	.	.	.	ID=TSR RIGHT 14;Parent=TE_BASE 14;name=tsr right;color=#333333
Chr01	feature	target_site_duplication	54596846	54596850	.	.	.	ID=TSR LEFT 14;Parent=TE_BASE 14;name=tsr left;color=#333333
Chr01	feature	nested_repeat	54309090	54319712	.	.	.	ID=TE_BASE 17;name=TE_BASE 17;annot=Class_I::LTR::Ty3/gypsy::non-chromovirus::OTA::Athila;color=#a9a9a9
Chr01	feature	repeat_fragment	54309090	54319712	.	.	.	ID=TE 17-0;Parent=TE_BASE 17;name=TE 17;color=#a9a9a9
Chr01	feature	polypeptide_conserved_region	54313041	54314052	.	-	.	ID=DOMAIN 17-0-0;Parent=TE_BASE 17;annot=Class_I::LTR::Ty3/gypsy::non-chromovirus::OTA::Athila INT_athila;name=INT;color=#b10026
Chr01	feature	polypeptide_conserved_region	54314367	54314724	.	-	.	ID=DOMAIN 17-1-0;Parent=TE_BASE 17;annot=Class_I::LTR::Ty3/gypsy::non-chromovirus::OTA::Athila RNaseH_athila;name=RH;color=#fc4e2a
Chr01	feature	polypeptide_conserved_region	54314865	54315591	.	-	.	ID=DOMAIN 17-2-0;Parent=TE_BASE 17;annot=Class_I::LTR::Ty3/gypsy::non-chromovirus::OTA::Athila RT_athila;name=RT;color=#feb24c
Chr01	feature	polypeptide_conserved_region	54316182	54316464	.	-	.	ID=DOMAIN 17-3-0;Parent=TE_BASE 17;annot=Class_I::LTR::Ty3/gypsy::non-chromovirus::OTA::Athila AP_athila;name=PROT;color=#ffeda0
Chr01	feature	polypeptide_conserved_region	54317664	54318150	.	-	.	ID=DOMAIN 17-4-0;Parent=TE_BASE 17;annot=Class_I::LTR::Ty3/gypsy::non-chromovirus::OTA::Athila GAG_athila;name=GAG;color=#225ea8
Chr01	feature	long_terminal_repeat	54319586	54319712	.	.	.	ID=LTR LEFT 17-0;Parent=TE_BASE 17;name=ltr left;color=#f032e6
Chr01	feature	long_terminal_repeat	54309090	54309216	.	.	.	ID=LTR RIGHT 17-0;Parent=TE_BASE 17;name=ltr right;color=#f032e6
Chr01	feature	target_site_duplication	54309086	54309089	.	.	.	ID=TSR RIGHT 17;Parent=TE_BASE 17;name=tsr right;color=#333333
Chr01	feature	target_site_duplication	54319713	54319716	.	.	.	ID=TSR LEFT 17;Parent=TE_BASE 17;name=tsr left;color=#333333
Chr01	feature	nested_repeat	54112062	54117327	.	.	.	ID=TE_BASE 19;name=TE_BASE 19;annot=Class_I::LTR::Ty3/gypsy::chromovirus::Reina;color=#a9a9a9
Chr01	feature	repeat_fragment	54112062	54117327	.	.	.	ID=TE 19-0;Parent=TE_BASE 19;name=TE 19;color=#a9a9a9
Chr01	feature	polypeptide_conserved_region	54112788	54113457	.	+	.	ID=DOMAIN 19-0-0;Parent=TE_BASE 19;annot=Class_I::LTR::Ty3/gypsy::chromovirus::Reina GAG_reina;name=GAG;color=#225ea8
Chr01	feature	polypeptide_conserved_region	54114312	54114987	.	+	.	ID=DOMAIN 19-1-0;Parent=TE_BASE 19;annot=Class_I::LTR::Ty3/gypsy::chromovirus::Reina RT_reina;name=RT;color=#feb24c
Chr01	feature	polypeptide_conserved_region	54115119	54115470	.	+	.	ID=DOMAIN 19-2-0;Parent=TE_BASE 19;annot=Class_I::LTR::Ty3/gypsy::chromovirus::Reina RNaseH_reina;name=RH;color=#fc4e2a
Chr01	feature	polypeptide_conserved_region	54115686	54116715	.	+	.	ID=DOMAIN 19-3-0;Parent=TE_BASE 19;annot=Class_I::LTR::Ty3/gypsy::chromovirus::Reina INT_reina;name=INT;color=#b10026
Chr01	feature	polypeptide_conserved_region	54116778	54116919	.	+	.	ID=DOMAIN 19-4-0;Parent=TE_BASE 19;annot=Class_I::LTR::Ty3/gypsy::chromovirus::chromo-unclass CHR_reina_LORE2B7a;name=CHD;color=#6a51a3
Chr01	feature	primer_binding_site	54112437	54112450	.	.	.	ID=PBS 19;Parent=TE_BASE 19;name=pbs;color=#c7e9c0
Chr01	feature	RR_tract	54116942	54116956	.	.	.	ID=PPT 19;Parent=TE_BASE 19;name=ppt;color=#41ab5d
Chr01	feature	long_terminal_repeat	54116956	54117327	.	.	.	ID=LTR RIGHT 19-0;Parent=TE_BASE 19;name=ltr right;color=#f032e6
Chr01	feature	long_terminal_repeat	54112062	54112433	.	.	.	ID=LTR LEFT 19-0;Parent=TE_BASE 19;name=ltr left;color=#f032e6
Chr01	feature	target_site_duplication	54112057	54112061	.	.	.	ID=TSR LEFT 19;Parent=TE_BASE 19;name=tsr left;color=#333333
Chr01	feature	target_site_duplication	54117328	54117332	.	.	.	ID=TSR RIGHT 19;Parent=TE_BASE 19;name=tsr right;color=#333333
Chr01	feature	nested_repeat	53638529	53643658	.	.	.	ID=TE_BASE 22;name=TE_BASE 22;annot=Class_I::LTR::Ty3/gypsy::chromovirus::Reina;color=#a9a9a9
Chr01	feature	repeat_fragment	53638529	53643658	.	.	.	ID=TE 22-0;Parent=TE_BASE 22;name=TE 22;color=#a9a9a9
Chr01	feature	polypeptide_conserved_region	53639129	53640149	.	-	.	ID=DOMAIN 22-0-0;Parent=TE_BASE 22;annot=Class_I::LTR::Ty3/gypsy::chromovirus::Reina INT_reina;name=INT;color=#b10026
Chr01	feature	polypeptide_conserved_region	53640387	53640732	.	-	.	ID=DOMAIN 22-1-0;Parent=TE_BASE 22;annot=Class_I::LTR::Ty3/gypsy::chromovirus::Reina RNaseH_reina;name=RH;color=#fc4e2a
Chr01	feature	polypeptide_conserved_region	53640870	53641545	.	-	.	ID=DOMAIN 22-2-0;Parent=TE_BASE 22;annot=Class_I::LTR::Ty3/gypsy::chromovirus::Reina RT_reina;name=RT;color=#feb24c
Chr01	feature	polypeptide_conserved_region	53642385	53643027	.	-	.	ID=DOMAIN 22-3-0;Parent=TE_BASE 22;annot=Class_I::LTR::Ty3/gypsy::chromovirus::Reina GAG_reina;name=GAG;color=#225ea8
Chr01	feature	long_terminal_repeat	53643300	53643658	.	.	.	ID=LTR LEFT 22-0;Parent=TE_BASE 22;name=ltr left;color=#f032e6
Chr01	feature	long_terminal_repeat	53638529	53638887	.	.	.	ID=LTR RIGHT 22-0;Parent=TE_BASE 22;name=ltr right;color=#f032e6
Chr01	feature	target_site_duplication	53638524	53638528	.	.	.	ID=TSR RIGHT 22;Parent=TE_BASE 22;name=tsr right;color=#333333
Chr01	feature	target_site_duplication	53643659	53643663	.	.	.	ID=TSR LEFT 22;Parent=TE_BASE 22;name=tsr left;color=#333333
Chr01	feature	nested_repeat	53594191	53599481	.	.	.	ID=TE_BASE 23;name=TE_BASE 23;annot=Class_I::LTR::Ty1/copia::Tork;color=#a9a9a9
Chr01	feature	repeat_fragment	53594191	53599481	.	.	.	ID=TE 23-0;Parent=TE_BASE 23;name=TE 23;color=#a9a9a9
Chr01	feature	polypeptide_conserved_region	53596627	53596930	.	+	.	ID=DOMAIN 23-0-0;Parent=TE_BASE 23;annot=Class_I::LTR::Ty1/copia::Ale INT_retrofit;name=INT;color=#b10026
Chr01	feature	polypeptide_conserved_region	53597713	53598430	.	+	.	ID=DOMAIN 23-1-0;Parent=TE_BASE 23;annot=Class_I::LTR::Ty1/copia::Tork RT_tork;name=RT;color=#feb24c
Chr01	feature	polypeptide_conserved_region	53598730	53599129	.	+	.	ID=DOMAIN 23-2-0;Parent=TE_BASE 23;annot=Class_I::LTR::Ty1/copia::SIRE RNaseH_sire;name=RH;color=#fc4e2a
Chr01	feature	RR_tract	53599173	53599187	.	.	.	ID=PPT 23;Parent=TE_BASE 23;name=ppt;color=#41ab5d
Chr01	feature	long_terminal_repeat	53599210	53599481	.	.	.	ID=LTR RIGHT 23-0;Parent=TE_BASE 23;name=ltr right;color=#f032e6
Chr01	feature	long_terminal_repeat	53594191	53594463	.	.	.	ID=LTR LEFT 23-0;Parent=TE_BASE 23;name=ltr left;color=#f032e6
Chr01	feature	nested_repeat	53183620	53188731	.	.	.	ID=TE_BASE 26;name=TE_BASE 26;annot=Class_I::LTR::Ty3/gypsy::chromovirus::Reina;color=#a9a9a9
Chr01	feature	repeat_fragment	53183620	53188731	.	.	.	ID=TE 26-0;Parent=TE_BASE 26;name=TE 26;color=#a9a9a9
Chr01	feature	polypeptide_conserved_region	53184224	53185241	.	-	.	ID=DOMAIN 26-0-0;Parent=TE_BASE 26;annot=Class_I::LTR::Ty3/gypsy::chromovirus::Reina INT_reina;name=INT;color=#b10026
Chr01	feature	polypeptide_conserved_region	53185478	53185829	.	-	.	ID=DOMAIN 26-1-0;Parent=TE_BASE 26;annot=Class_I::LTR::Ty3/gypsy::chromovirus::Reina RNaseH_reina;name=RH;color=#fc4e2a
Chr01	feature	polypeptide_conserved_region	53185961	53186636	.	-	.	ID=DOMAIN 26-2-0;Parent=TE_BASE 26;annot=Class_I::LTR::Ty3/gypsy::chromovirus::Reina RT_reina;name=RT;color=#feb24c
Chr01	feature	polypeptide_conserved_region	53187479	53188076	.	-	.	ID=DOMAIN 26-3-0;Parent=TE_BASE 26;annot=Class_I::LTR::Ty3/gypsy::chromovirus::Reina GAG_reina;name=GAG;color=#225ea8
Chr01	feature	long_terminal_repeat	53188372	53188731	.	.	.	ID=LTR LEFT 26-0;Parent=TE_BASE 26;name=ltr left;color=#f032e6
Chr01	feature	long_terminal_repeat	53183620	53183979	.	.	.	ID=LTR RIGHT 26-0;Parent=TE_BASE 26;name=ltr right;color=#f032e6
Chr01	feature	target_site_duplication	53183615	53183619	.	.	.	ID=TSR RIGHT 26;Parent=TE_BASE 26;name=tsr right;color=#333333
Chr01	feature	target_site_duplication	53188732	53188736	.	.	.	ID=TSR LEFT 26;Parent=TE_BASE 26;name=tsr left;color=#333333
Chr01	feature	nested_repeat	52876125	52879052	.	.	.	ID=TE_BASE 28;name=TE_BASE 28;annot=Class_I::LTR::Ty1/copia::Ivana;color=#a9a9a9
Chr01	feature	repeat_fragment	52876125	52879052	.	.	.	ID=TE 28-0;Parent=TE_BASE 28;name=TE 28;color=#a9a9a9
Chr01	feature	polypeptide_conserved_region	52877132	52877831	.	+	.	ID=DOMAIN 28-0-0;Parent=TE_BASE 28;annot=Class_I::LTR::Ty1/copia::Ivana RT_oryco;name=RT;color=#feb24c
Chr01	feature	polypeptide_conserved_region	52878134	52878533	.	+	.	ID=DOMAIN 28-1-0;Parent=TE_BASE 28;annot=Class_I::LTR::Ty1/copia::Ale RNaseH_retrofit;name=RH;color=#fc4e2a
Chr01	feature	primer_binding_site	52876245	52876266	.	.	.	ID=PBS 28;Parent=TE_BASE 28;name=pbs;color=#c7e9c0
Chr01	feature	RR_tract	52878883	52878897	.	.	.	ID=PPT 28;Parent=TE_BASE 28;name=ppt;color=#41ab5d
Chr01	feature	long_terminal_repeat	52878953	52879052	.	.	.	ID=LTR RIGHT 28-0;Parent=TE_BASE 28;name=ltr right;color=#f032e6
Chr01	feature	long_terminal_repeat	52876125	52876232	.	.	.	ID=LTR LEFT 28-0;Parent=TE_BASE 28;name=ltr left;color=#f032e6
Chr01	feature	nested_repeat	52686113	52690898	.	.	.	ID=TE_BASE 29;name=TE_BASE 29;annot=Class_I::LTR::Ty1/copia::Ivana;color=#a9a9a9
Chr01	feature	repeat_fragment	52686113	52690898	.	.	.	ID=TE 29-0;Parent=TE_BASE 29;name=TE 29;color=#a9a9a9
Chr01	feature	polypeptide_conserved_region	52687977	52688598	.	+	.	ID=DOMAIN 29-0-0;Parent=TE_BASE 29;annot=Class_I::LTR::Ty1/copia::Ale INT_retrofit;name=INT;color=#b10026
Chr01	feature	polypeptide_conserved_region	52689208	52689919	.	+	.	ID=DOMAIN 29-1-0;Parent=TE_BASE 29;annot=Class_I::LTR::Ty1/copia::Ivana RT_oryco;name=RT;color=#feb24c
Chr01	feature	polypeptide_conserved_region	52690222	52690627	.	+	.	ID=DOMAIN 29-2-0;Parent=TE_BASE 29;annot=Class_I::LTR::Ty1/copia::Ale RNaseH_retrofit;name=RH;color=#fc4e2a
Chr01	feature	primer_binding_site	52686318	52686336	.	.	.	ID=PBS 29;Parent=TE_BASE 29;name=pbs;color=#c7e9c0
Chr01	feature	RR_tract	52690668	52690682	.	.	.	ID=PPT 29;Parent=TE_BASE 29;name=ppt;color=#41ab5d
Chr01	feature	long_terminal_repeat	52690704	52690898	.	.	.	ID=LTR RIGHT 29-0;Parent=TE_BASE 29;name=ltr right;color=#f032e6
Chr01	feature	long_terminal_repeat	52686113	52686307	.	.	.	ID=LTR LEFT 29-0;Parent=TE_BASE 29;name=ltr left;color=#f032e6
Chr01	feature	nested_repeat	51702166	51719187	.	.	.	ID=TE_BASE 32;name=TE_BASE 32;annot=Class_I::LTR::Ty3/gypsy::chromovirus::Reina;color=#a9a9a9
Chr01	feature	repeat_fragment	51702166	51719187	.	.	.	ID=TE 32-0;Parent=TE_BASE 32;name=TE 32;color=#a9a9a9
Chr01	feature	polypeptide_conserved_region	51715203	51715755	.	+	.	ID=DOMAIN 32-0-0;Parent=TE_BASE 32;annot=Class_I::LTR::Ty3/gypsy::chromovirus::Reina RT_reina;name=RT;color=#feb24c
Chr01	feature	polypeptide_conserved_region	51716076	51716358	.	+	.	ID=DOMAIN 32-1-0;Parent=TE_BASE 32;annot=Class_I::LTR::Ty3/gypsy::chromovirus::Reina RNaseH_reina;name=RH;color=#fc4e2a
Chr01	feature	polypeptide_conserved_region	51716595	51717603	.	+	.	ID=DOMAIN 32-2-0;Parent=TE_BASE 32;annot=Class_I::LTR::Ty3/gypsy::chromovirus::Reina INT_reina;name=INT;color=#b10026
Chr01	feature	long_terminal_repeat	51718706	51719187	.	.	.	ID=LTR RIGHT 32-0;Parent=TE_BASE 32;name=ltr right;color=#f032e6
Chr01	feature	long_terminal_repeat	51702166	51702647	.	.	.	ID=LTR LEFT 32-0;Parent=TE_BASE 32;name=ltr left;color=#f032e6
Chr01	feature	nested_repeat	51678591	51682523	.	.	.	ID=TE_BASE 33;name=TE_BASE 33;annot=Class_I::LTR::Ty1/copia::Ivana;color=#a9a9a9
Chr01	feature	repeat_fragment	51678591	51682523	.	.	.	ID=TE 33-0;Parent=TE_BASE 33;name=TE 33;color=#a9a9a9
Chr01	feature	polypeptide_conserved_region	51679929	51680532	.	+	.	ID=DOMAIN 33-0-0;Parent=TE_BASE 33;annot=Class_I::LTR::Ty1/copia::Ale INT_retrofit;name=INT;color=#b10026
Chr01	feature	polypeptide_conserved_region	51680887	51681544	.	+	.	ID=DOMAIN 33-1-0;Parent=TE_BASE 33;annot=Class_I::LTR::Ty1/copia::Ivana RT_oryco;name=RT;color=#feb24c
Chr01	feature	polypeptide_conserved_region	51681856	51682255	.	+	.	ID=DOMAIN 33-2-0;Parent=TE_BASE 33;annot=Class_I::LTR::Ty1/copia::Ale RNaseH_retrofit;name=RH;color=#fc4e2a
Chr01	feature	long_terminal_repeat	51682335	51682523	.	.	.	ID=LTR RIGHT 33-0;Parent=TE_BASE 33;name=ltr right;color=#f032e6
Chr01	feature	long_terminal_repeat	51678591	51678771	.	.	.	ID=LTR LEFT 33-0;Parent=TE_BASE 33;name=ltr left;color=#f032e6
Chr01	feature	nested_repeat	50993261	51005087	.	.	.	ID=TE_BASE 43;name=TE_BASE 43;annot=Class_I::LTR::Ty3/gypsy::non-chromovirus::OTA::Athila;color=#a9a9a9
Chr01	feature	repeat_fragment	50993261	51005087	.	.	.	ID=TE 43-0;Parent=TE_BASE 43;name=TE 43;color=#a9a9a9
Chr01	feature	polypeptide_conserved_region	50995061	50995547	.	+	.	ID=DOMAIN 43-0-0;Parent=TE_BASE 43;annot=Class_I::LTR::Ty3/gypsy::non-chromovirus::OTA::Athila GAG_athila;name=GAG;color=#225ea8
Chr01	feature	polypeptide_conserved_region	50996738	50997020	.	+	.	ID=DOMAIN 43-1-0;Parent=TE_BASE 43;annot=Class_I::LTR::Ty3/gypsy::non-chromovirus::OTA::Athila AP_athila;name=PROT;color=#ffeda0
Chr01	feature	polypeptide_conserved_region	50997611	50998337	.	+	.	ID=DOMAIN 43-2-0;Parent=TE_BASE 43;annot=Class_I::LTR::Ty3/gypsy::non-chromovirus::OTA::Athila RT_athila;name=RT;color=#feb24c
Chr01	feature	polypeptide_conserved_region	50998478	50998835	.	+	.	ID=DOMAIN 43-3-0;Parent=TE_BASE 43;annot=Class_I::LTR::Ty3/gypsy::non-chromovirus::OTA::Athila RNaseH_athila;name=RH;color=#fc4e2a
Chr01	feature	polypeptide_conserved_region	50999150	51000161	.	+	.	ID=DOMAIN 43-4-0;Parent=TE_BASE 43;annot=Class_I::LTR::Ty3/gypsy::non-chromovirus::OTA::Athila INT_athila;name=INT;color=#b10026
Chr01	feature	primer_binding_site	50994611	50994627	.	.	.	ID=PBS 43;Parent=TE_BASE 43;name=pbs;color=#c7e9c0
Chr01	feature	RR_tract	51003713	51003727	.	.	.	ID=PPT 43;Parent=TE_BASE 43;name=ppt;color=#41ab5d
Chr01	feature	long_terminal_repeat	51003744	51005087	.	.	.	ID=LTR RIGHT 43-0;Parent=TE_BASE 43;name=ltr right;color=#f032e6
Chr01	feature	long_terminal_repeat	50993261	50994602	.	.	.	ID=LTR LEFT 43-0;Parent=TE_BASE 43;name=ltr left;color=#f032e6
Chr01	feature	target_site_duplication	50993256	50993260	.	.	.	ID=TSR LEFT 43;Parent=TE_BASE 43;name=tsr left;color=#333333
Chr01	feature	target_site_duplication	51005088	51005092	.	.	.	ID=TSR RIGHT 43;Parent=TE_BASE 43;name=tsr right;color=#333333
Chr01	feature	nested_repeat	50918460	50923031	.	.	.	ID=TE_BASE 44;name=TE_BASE 44;annot=Class_I::LTR::Ty1/copia::Ivana;color=#a9a9a9
Chr01	feature	repeat_fragment	50918460	50923031	.	.	.	ID=TE 44-0;Parent=TE_BASE 44;name=TE 44;color=#a9a9a9
Chr01	feature	polypeptide_conserved_region	50918785	50919652	.	+	.	ID=DOMAIN 44-0-0;Parent=TE_BASE 44;annot=Class_I::LTR::Ty1/copia::Ivana GAG_oryco;name=GAG;color=#225ea8
Chr01	feature	polypeptide_conserved_region	50919817	50920060	.	+	.	ID=DOMAIN 44-1-0;Parent=TE_BASE 44;annot=Class_I::LTR::Ty1/copia::Ivana AP_oryco;name=PROT;color=#ffeda0
Chr01	feature	polypeptide_conserved_region	50920216	50920870	.	+	.	ID=DOMAIN 44-2-0;Parent=TE_BASE 44;annot=Class_I::LTR::Ty1/copia::Ivana INT_oryco;name=INT;color=#b10026
Chr01	feature	polypeptide_conserved_region	50921344	50922067	.	+	.	ID=DOMAIN 44-3-0;Parent=TE_BASE 44;annot=Class_I::LTR::Ty1/copia::Ivana RT_oryco;name=RT;color=#feb24c
Chr01	feature	polypeptide_conserved_region	50922370	50922772	.	+	.	ID=DOMAIN 44-4-0;Parent=TE_BASE 44;annot=Class_I::LTR::Ty1/copia::Ivana RNaseH_oryco;name=RH;color=#fc4e2a
Chr01	feature	primer_binding_site	50918678	50918699	.	.	.	ID=PBS 44;Parent=TE_BASE 44;name=pbs;color=#c7e9c0
Chr01	feature	RR_tract	50922839	50922853	.	.	.	ID=PPT 44;Parent=TE_BASE 44;name=ppt;color=#41ab5d
Chr01	feature	long_terminal_repeat	50922854	50923031	.	.	.	ID=LTR RIGHT 44-0;Parent=TE_BASE 44;name=ltr right;color=#f032e6
Chr01	feature	long_terminal_repeat	50918460	50918637	.	.	.	ID=LTR LEFT 44-0;Parent=TE_BASE 44;name=ltr left;color=#f032e6
Chr01	feature	target_site_duplication	50918456	50918459	.	.	.	ID=TSR LEFT 44;Parent=TE_BASE 44;name=tsr left;color=#333333
Chr01	feature	target_site_duplication	50923032	50923035	.	.	.	ID=TSR RIGHT 44;Parent=TE_BASE 44;name=tsr right;color=#333333
Chr01	feature	nested_repeat	50854567	50859815	.	.	.	ID=TE_BASE 45;name=TE_BASE 45;annot=Class_I::LTR::Ty3/gypsy::chromovirus::Reina;color=#a9a9a9
Chr01	feature	repeat_fragment	50854567	50859815	.	.	.	ID=TE 45-0;Parent=TE_BASE 45;name=TE 45;color=#a9a9a9
Chr01	feature	polypeptide_conserved_region	50855191	50855653	.	+	.	ID=DOMAIN 45-0-0;Parent=TE_BASE 45;annot=Class_I::LTR::Ty3/gypsy::chromovirus::CRM GAG_crm;name=GAG;color=#225ea8
Chr01	feature	polypeptide_conserved_region	50856751	50857426	.	+	.	ID=DOMAIN 45-1-0;Parent=TE_BASE 45;annot=Class_I::LTR::Ty3/gypsy::chromovirus::Reina RT_reina;name=RT;color=#feb24c
Chr01	feature	polypeptide_conserved_region	50857561	50857909	.	+	.	ID=DOMAIN 45-2-0;Parent=TE_BASE 45;annot=Class_I::LTR::Ty3/gypsy::chromovirus::Reina RNaseH_reina;name=RH;color=#fc4e2a
Chr01	feature	polypeptide_conserved_region	50858155	50859187	.	+	.	ID=DOMAIN 45-3-0;Parent=TE_BASE 45;annot=Class_I::LTR::Ty3/gypsy::chromovirus::Reina INT_reina;name=INT;color=#b10026
Chr01	feature	RR_tract	50859413	50859427	.	.	.	ID=PPT 45;Parent=TE_BASE 45;name=ppt;color=#41ab5d
Chr01	feature	long_terminal_repeat	50859428	50859815	.	.	.	ID=LTR RIGHT 45-0;Parent=TE_BASE 45;name=ltr right;color=#f032e6
Chr01	feature	long_terminal_repeat	50854567	50854954	.	.	.	ID=LTR LEFT 45-0;Parent=TE_BASE 45;name=ltr left;color=#f032e6
Chr01	feature	target_site_duplication	50854562	50854566	.	.	.	ID=TSR LEFT 45;Parent=TE_BASE 45;name=tsr left;color=#333333
Chr01	feature	target_site_duplication	50859816	50859820	.	.	.	ID=TSR RIGHT 45;Parent=TE_BASE 45;name=tsr right;color=#333333
Chr01	feature	nested_repeat	50332271	50337287	.	.	.	ID=TE_BASE 50;name=TE_BASE 50;annot=Class_I::LTR::Ty1/copia::Tork;color=#a9a9a9
Chr01	feature	repeat_fragment	50332271	50337287	.	.	.	ID=TE 50-0;Parent=TE_BASE 50;name=TE 50;color=#a9a9a9
Chr01	feature	polypeptide_conserved_region	50334128	50334686	.	+	.	ID=DOMAIN 50-0-0;Parent=TE_BASE 50;annot=Class_I::LTR::Ty1/copia::Tork INT_tork;name=INT;color=#b10026
Chr01	feature	polypeptide_conserved_region	50335232	50335958	.	+	.	ID=DOMAIN 50-1-0;Parent=TE_BASE 50;annot=Class_I::LTR::Ty1/copia::Tork RT_tork;name=RT;color=#feb24c
Chr01	feature	polypeptide_conserved_region	50336285	50336672	.	+	.	ID=DOMAIN 50-2-0;Parent=TE_BASE 50;annot=Class_I::LTR::Ty1/copia::Tork RNaseH_tork;name=RH;color=#fc4e2a
Chr01	feature	primer_binding_site	50332757	50332778	.	.	.	ID=PBS 50;Parent=TE_BASE 50;name=pbs;color=#c7e9c0
Chr01	feature	RR_tract	50336787	50336801	.	.	.	ID=PPT 50;Parent=TE_BASE 50;name=ppt;color=#41ab5d
Chr01	feature	long_terminal_repeat	50336803	50337287	.	.	.	ID=LTR RIGHT 50-0;Parent=TE_BASE 50;name=ltr right;color=#f032e6
Chr01	feature	long_terminal_repeat	50332271	50332752	.	.	.	ID=LTR LEFT 50-0;Parent=TE_BASE 50;name=ltr left;color=#f032e6
Chr01	feature	target_site_duplication	50332266	50332270	.	.	.	ID=TSR LEFT 50;Parent=TE_BASE 50;name=tsr left;color=#333333
Chr01	feature	target_site_duplication	50337288	50337292	.	.	.	ID=TSR RIGHT 50;Parent=TE_BASE 50;name=tsr right;color=#333333
Chr01	feature	nested_repeat	50199090	50204380	.	.	.	ID=TE_BASE 51;name=TE_BASE 51;annot=Class_I::LTR::Ty1/copia::Ivana;color=#a9a9a9
Chr01	feature	repeat_fragment	50199090	50204380	.	.	.	ID=TE 51-0;Parent=TE_BASE 51;name=TE 51;color=#a9a9a9
Chr01	feature	polypeptide_conserved_region	50200675	50201401	.	-	.	ID=DOMAIN 51-0-0;Parent=TE_BASE 51;annot=Class_I::LTR::Ty1/copia::Ivana RT_oryco;name=RT;color=#feb24c
Chr01	feature	polypeptide_conserved_region	50203404	50203917	.	-	.	ID=DOMAIN 51-1-0;Parent=TE_BASE 51;annot=Class_I::LTR::Ty1/copia::Ivana GAG_oryco;name=GAG;color=#225ea8
Chr01	feature	long_terminal_repeat	50204096	50204380	.	.	.	ID=LTR LEFT 51-0;Parent=TE_BASE 51;name=ltr left;color=#f032e6
Chr01	feature	long_terminal_repeat	50199090	50199380	.	.	.	ID=LTR RIGHT 51-0;Parent=TE_BASE 51;name=ltr right;color=#f032e6
Chr01	feature	nested_repeat	49900044	49944934	.	.	.	ID=TE_BASE 53;name=TE_BASE 53;annot=Class_I::LTR::Ty1/copia::Ivana;color=#a9a9a9
Chr01	feature	repeat_fragment	49900044	49944934	.	.	.	ID=TE 53-0;Parent=TE_BASE 53;name=TE 53;color=#a9a9a9
Chr01	feature	polypeptide_conserved_region	49940209	49940524	.	-	.	ID=DOMAIN 53-0-0;Parent=TE_BASE 53;annot=Class_I::LTR::Ty1/copia::SIRE RNaseH_sire;name=RH;color=#fc4e2a
Chr01	feature	polypeptide_conserved_region	49940876	49941602	.	-	.	ID=DOMAIN 53-1-0;Parent=TE_BASE 53;annot=Class_I::LTR::Ty1/copia::Ivana RT_oryco;name=RT;color=#feb24c
Chr01	feature	polypeptide_conserved_region	49942108	49942762	.	-	.	ID=DOMAIN 53-2-0;Parent=TE_BASE 53;annot=Class_I::LTR::Ty1/copia::Ivana INT_oryco;name=INT;color=#b10026
Chr01	feature	polypeptide_conserved_region	49942921	49943161	.	-	.	ID=DOMAIN 53-3-0;Parent=TE_BASE 53;annot=Class_I::LTR::Ty1/copia::Ivana AP_oryco;name=PROT;color=#ffeda0
Chr01	feature	polypeptide_conserved_region	49943314	49944169	.	-	.	ID=DOMAIN 53-4-0;Parent=TE_BASE 53;annot=Class_I::LTR::Ty1/copia::Ivana GAG_oryco;name=GAG;color=#225ea8
Chr01	feature	long_terminal_repeat	49944844	49944934	.	.	.	ID=LTR LEFT 53-0;Parent=TE_BASE 53;name=ltr left;color=#f032e6
Chr01	feature	long_terminal_repeat	49900044	49900128	.	.	.	ID=LTR RIGHT 53-0;Parent=TE_BASE 53;name=ltr right;color=#f032e6
Chr01	feature	nested_repeat	49604628	49612064	.	.	.	ID=TE_BASE 59;name=TE_BASE 59;annot=Class_I::LTR::Ty3/gypsy::chromovirus::Reina;color=#a9a9a9
Chr01	feature	repeat_fragment	49604628	49612064	.	.	.	ID=TE 59-0;Parent=TE_BASE 59;name=TE 59;color=#a9a9a9
Chr01	feature	polypeptide_conserved_region	49606345	49606924	.	+	.	ID=DOMAIN 59-0-0;Parent=TE_BASE 59;annot=Class_I::LTR::Ty3/gypsy::chromovirus::Reina RT_reina;name=RT;color=#feb24c
Chr01	feature	polypeptide_conserved_region	49607155	49607503	.	+	.	ID=DOMAIN 59-1-0;Parent=TE_BASE 59;annot=Class_I::LTR::Ty3/gypsy::chromovirus::Reina RNaseH_reina;name=RH;color=#fc4e2a
Chr01	feature	polypeptide_conserved_region	49609126	49610113	.	+	.	ID=DOMAIN 59-2-0;Parent=TE_BASE 59;annot=Class_I::LTR::Ty3/gypsy::chromovirus::Reina INT_reina;name=INT;color=#b10026
Chr01	feature	long_terminal_repeat	49611744	49612064	.	.	.	ID=LTR RIGHT 59-0;Parent=TE_BASE 59;name=ltr right;color=#f032e6
Chr01	feature	long_terminal_repeat	49604628	49604946	.	.	.	ID=LTR LEFT 59-0;Parent=TE_BASE 59;name=ltr left;color=#f032e6
Chr01	feature	target_site_duplication	49604623	49604627	.	.	.	ID=TSR LEFT 59;Parent=TE_BASE 59;name=tsr left;color=#333333
Chr01	feature	target_site_duplication	49612065	49612069	.	.	.	ID=TSR RIGHT 59;Parent=TE_BASE 59;name=tsr right;color=#333333
Chr01	feature	nested_repeat	49527854	49576318	.	.	.	ID=TE_BASE 60;name=TE_BASE 60;annot=Class_I::LTR::Ty3/gypsy::chromovirus::Reina;color=#a9a9a9
Chr01	feature	repeat_fragment	49527854	49576318	.	.	.	ID=TE 60-0;Parent=TE_BASE 60;name=TE 60;color=#a9a9a9
Chr01	feature	polypeptide_conserved_region	49563631	49564018	.	+	.	ID=DOMAIN 60-0-0;Parent=TE_BASE 60;annot=Class_I::LTR::Ty3/gypsy::chromovirus::Reina RT_reina;name=RT;color=#feb24c
Chr01	feature	polypeptide_conserved_region	49564440	49564788	.	+	.	ID=DOMAIN 60-1-0;Parent=TE_BASE 60;annot=Class_I::LTR::Ty3/gypsy::chromovirus::Reina RNaseH_reina;name=RH;color=#fc4e2a
Chr01	feature	polypeptide_conserved_region	49565025	49566036	.	+	.	ID=DOMAIN 60-2-0;Parent=TE_BASE 60;annot=Class_I::LTR::Ty3/gypsy::chromovirus::Reina INT_reina;name=INT;color=#b10026
Chr01	feature	primer_binding_site	49527953	49527973	.	.	.	ID=PBS 60;Parent=TE_BASE 60;name=pbs;color=#c7e9c0
Chr01	feature	RR_tract	49576218	49576232	.	.	.	ID=PPT 60;Parent=TE_BASE 60;name=ppt;color=#41ab5d
Chr01	feature	long_terminal_repeat	49576252	49576318	.	.	.	ID=LTR RIGHT 60-0;Parent=TE_BASE 60;name=ltr right;color=#f032e6
Chr01	feature	long_terminal_repeat	49527854	49527920	.	.	.	ID=LTR LEFT 60-0;Parent=TE_BASE 60;name=ltr left;color=#f032e6
Chr01	feature	nested_repeat	49521204	49527652	.	.	.	ID=TE_BASE 61;name=TE_BASE 61;annot=Class_I::LTR::Ty3/gypsy::chromovirus::Reina;color=#a9a9a9
Chr01	feature	repeat_fragment	49521204	49527652	.	.	.	ID=TE 61-0;Parent=TE_BASE 61;name=TE 61;color=#a9a9a9
Chr01	feature	polypeptide_conserved_region	49524643	49525318	.	+	.	ID=DOMAIN 61-0-0;Parent=TE_BASE 61;annot=Class_I::LTR::Ty3/gypsy::chromovirus::Reina RT_reina;name=RT;color=#feb24c
Chr01	feature	polypeptide_conserved_region	49525453	49525795	.	+	.	ID=DOMAIN 61-1-0;Parent=TE_BASE 61;annot=Class_I::LTR::Ty3/gypsy::chromovirus::Reina RNaseH_reina;name=RH;color=#fc4e2a
Chr01	feature	polypeptide_conserved_region	49526515	49527028	.	+	.	ID=DOMAIN 61-2-0;Parent=TE_BASE 61;annot=Class_I::LTR::Ty3/gypsy::chromovirus::Reina INT_reina;name=INT;color=#b10026
Chr01	feature	long_terminal_repeat	49527260	49527652	.	.	.	ID=LTR RIGHT 61-0;Parent=TE_BASE 61;name=ltr right;color=#f032e6
Chr01	feature	long_terminal_repeat	49521204	49521596	.	.	.	ID=LTR LEFT 61-0;Parent=TE_BASE 61;name=ltr left;color=#f032e6
Chr01	feature	target_site_duplication	49521200	49521203	.	.	.	ID=TSR LEFT 61;Parent=TE_BASE 61;name=tsr left;color=#333333
Chr01	feature	target_site_duplication	49527653	49527656	.	.	.	ID=TSR RIGHT 61;Parent=TE_BASE 61;name=tsr right;color=#333333
Chr01	feature	nested_repeat	49348315	49375520	.	.	.	ID=TE_BASE 63;name=TE_BASE 63;annot=Class_I::LTR::Ty1/copia::Ale;color=#a9a9a9
Chr01	feature	repeat_fragment	49348315	49375520	.	.	.	ID=TE 63-0;Parent=TE_BASE 63;name=TE 63;color=#a9a9a9
Chr01	feature	polypeptide_conserved_region	49358593	49358881	.	+	.	ID=DOMAIN 63-0-0;Parent=TE_BASE 63;annot=Class_I::LTR::Ty1/copia::Ale RNaseH_retrofit;name=RH;color=#fc4e2a
Chr01	feature	RR_tract	49375436	49375450	.	.	.	ID=PPT 63;Parent=TE_BASE 63;name=ppt;color=#41ab5d
Chr01	feature	long_terminal_repeat	49375450	49375520	.	.	.	ID=LTR RIGHT 63-0;Parent=TE_BASE 63;name=ltr right;color=#f032e6
Chr01	feature	long_terminal_repeat	49348315	49348387	.	.	.	ID=LTR LEFT 63-0;Parent=TE_BASE 63;name=ltr left;color=#f032e6
Chr01	feature	nested_repeat	49228857	49235626	.	.	.	ID=TE_BASE 64;name=TE_BASE 64;annot=Class_I::LTR::Ty1/copia::SIRE;color=#a9a9a9
Chr01	feature	repeat_fragment	49228857	49235626	.	.	.	ID=TE 64-0;Parent=TE_BASE 64;name=TE 64;color=#a9a9a9
Chr01	feature	polypeptide_conserved_region	49230595	49231438	.	+	.	ID=DOMAIN 64-0-0;Parent=TE_BASE 64;annot=Class_I::LTR::Ty1/copia::SIRE GAG_sire;name=GAG;color=#225ea8
Chr01	feature	primer_binding_site	49230524	49230540	.	.	.	ID=PBS 64;Parent=TE_BASE 64;name=pbs;color=#c7e9c0
Chr01	feature	RR_tract	49233833	49233847	.	.	.	ID=PPT 64;Parent=TE_BASE 64;name=ppt;color=#41ab5d
Chr01	feature	long_terminal_repeat	49233929	49235626	.	.	.	ID=LTR RIGHT 64-0;Parent=TE_BASE 64;name=ltr right;color=#f032e6
Chr01	feature	long_terminal_repeat	49228857	49230519	.	.	.	ID=LTR LEFT 64-0;Parent=TE_BASE 64;name=ltr left;color=#f032e6
Chr01	feature	target_site_duplication	49228852	49228856	.	.	.	ID=TSR LEFT 64;Parent=TE_BASE 64;name=tsr left;color=#333333
Chr01	feature	target_site_duplication	49235627	49235631	.	.	.	ID=TSR RIGHT 64;Parent=TE_BASE 64;name=tsr right;color=#333333
Chr01	feature	nested_repeat	49021379	49064298	.	.	.	ID=TE_BASE 66;name=TE_BASE 66;annot=Class_I::LTR::Ty3/gypsy::non-chromovirus::OTA::Ogre/Tat::Retand;color=#a9a9a9
Chr01	feature	repeat_fragment	49021379	49064298	.	.	.	ID=TE 66-0;Parent=TE_BASE 66;name=TE 66;color=#a9a9a9
Chr01	feature	polypeptide_conserved_region	49055065	49055377	.	+	.	ID=DOMAIN 66-0-0;Parent=TE_BASE 66;annot=Class_I::LTR::Ty3/gypsy::non-chromovirus::OTA::Ogre/Tat::Retand GAG_tat;name=GAG;color=#225ea8
Chr01	feature	polypeptide_conserved_region	49057086	49057530	.	+	.	ID=DOMAIN 66-1-0;Parent=TE_BASE 66;annot=Class_I::LTR::Ty3/gypsy::non-chromovirus::OTA::Ogre/Tat::Retand RT_tat;name=RT;color=#feb24c
Chr01	feature	polypeptide_conserved_region	49057861	49058128	.	+	.	ID=DOMAIN 66-2-0;Parent=TE_BASE 66;annot=Class_I::LTR::Ty3/gypsy::non-chromovirus::OTA::Ogre/Tat::Retand RNaseH_tat;name=RH;color=#fc4e2a
Chr01	feature	polypeptide_conserved_region	49058207	49058561	.	+	.	ID=DOMAIN 66-3-0;Parent=TE_BASE 66;annot=Class_I::LTR::Ty3/gypsy::non-chromovirus::OTA::Ogre/Tat::Retand;name=aRH;color=#fc4e2a
Chr01	feature	polypeptide_conserved_region	49058867	49059905	.	+	.	ID=DOMAIN 66-4-0;Parent=TE_BASE 66;annot=Class_I::LTR::Ty3/gypsy::non-chromovirus::OTA::Ogre/Tat::Retand INT_tat;name=INT;color=#b10026
Chr01	feature	primer_binding_site	49021488	49021507	.	.	.	ID=PBS 66;Parent=TE_BASE 66;name=pbs;color=#c7e9c0
Chr01	feature	RR_tract	49064190	49064204	.	.	.	ID=PPT 66;Parent=TE_BASE 66;name=ppt;color=#41ab5d
Chr01	feature	long_terminal_repeat	49064204	49064298	.	.	.	ID=LTR RIGHT 66-0;Parent=TE_BASE 66;name=ltr right;color=#f032e6
Chr01	feature	long_terminal_repeat	49021379	49021483	.	.	.	ID=LTR LEFT 66-0;Parent=TE_BASE 66;name=ltr left;color=#f032e6
Chr01	feature	nested_repeat	48927353	48932555	.	.	.	ID=TE_BASE 67;name=TE_BASE 67;annot=Class_I::LTR::Ty3/gypsy::chromovirus::Reina;color=#a9a9a9
Chr01	feature	repeat_fragment	48927353	48932555	.	.	.	ID=TE 67-0;Parent=TE_BASE 67;name=TE 67;color=#a9a9a9
Chr01	feature	polypeptide_conserved_region	48929486	48930161	.	+	.	ID=DOMAIN 67-0-0;Parent=TE_BASE 67;annot=Class_I::LTR::Ty3/gypsy::chromovirus::Reina RT_reina;name=RT;color=#feb24c
Chr01	feature	polypeptide_conserved_region	48930296	48930644	.	+	.	ID=DOMAIN 67-1-0;Parent=TE_BASE 67;annot=Class_I::LTR::Ty3/gypsy::chromovirus::Reina RNaseH_reina;name=RH;color=#fc4e2a
Chr01	feature	polypeptide_conserved_region	48930881	48931898	.	+	.	ID=DOMAIN 67-2-0;Parent=TE_BASE 67;annot=Class_I::LTR::Ty3/gypsy::chromovirus::Reina INT_reina;name=INT;color=#b10026
Chr01	feature	RR_tract	48932131	48932145	.	.	.	ID=PPT 67;Parent=TE_BASE 67;name=ppt;color=#41ab5d
Chr01	feature	long_terminal_repeat	48932145	48932555	.	.	.	ID=LTR RIGHT 67-0;Parent=TE_BASE 67;name=ltr right;color=#f032e6
Chr01	feature	long_terminal_repeat	48927353	48927766	.	.	.	ID=LTR LEFT 67-0;Parent=TE_BASE 67;name=ltr left;color=#f032e6
Chr01	feature	nested_repeat	48866878	48872014	.	.	.	ID=TE_BASE 69;name=TE_BASE 69;annot=Class_I::LTR::Ty3/gypsy::chromovirus::Reina;color=#a9a9a9
Chr01	feature	repeat_fragment	48866878	48872014	.	.	.	ID=TE 69-0;Parent=TE_BASE 69;name=TE 69;color=#a9a9a9
Chr01	feature	polypeptide_conserved_region	48869204	48869711	.	+	.	ID=DOMAIN 69-0-0;Parent=TE_BASE 69;annot=Class_I::LTR::Ty3/gypsy::chromovirus::Reina RT_reina;name=RT;color=#feb24c
Chr01	feature	polypeptide_conserved_region	48869846	48870194	.	+	.	ID=DOMAIN 69-1-0;Parent=TE_BASE 69;annot=Class_I::LTR::Ty3/gypsy::chromovirus::Reina RNaseH_reina;name=RH;color=#fc4e2a
Chr01	feature	polypeptide_conserved_region	48870422	48871436	.	+	.	ID=DOMAIN 69-2-0;Parent=TE_BASE 69;annot=Class_I::LTR::Ty3/gypsy::chromovirus::Reina INT_reina;name=INT;color=#b10026
Chr01	feature	primer_binding_site	48867243	48867259	.	.	.	ID=PBS 69;Parent=TE_BASE 69;name=pbs;color=#c7e9c0
Chr01	feature	long_terminal_repeat	48871680	48872014	.	.	.	ID=LTR RIGHT 69-0;Parent=TE_BASE 69;name=ltr right;color=#f032e6
Chr01	feature	long_terminal_repeat	48866878	48867212	.	.	.	ID=LTR LEFT 69-0;Parent=TE_BASE 69;name=ltr left;color=#f032e6
Chr01	feature	target_site_duplication	48866873	48866877	.	.	.	ID=TSR LEFT 69;Parent=TE_BASE 69;name=tsr left;color=#333333
Chr01	feature	target_site_duplication	48872015	48872019	.	.	.	ID=TSR RIGHT 69;Parent=TE_BASE 69;name=tsr right;color=#333333
Chr01	feature	nested_repeat	48794561	48800024	.	.	.	ID=TE_BASE 70;name=TE_BASE 70;annot=Class_I::LTR::Ty1/copia::Tork;color=#a9a9a9
Chr01	feature	repeat_fragment	48794561	48800024	.	.	.	ID=TE 70-0;Parent=TE_BASE 70;name=TE 70;color=#a9a9a9
Chr01	feature	polypeptide_conserved_region	48795613	48796021	.	-	.	ID=DOMAIN 70-0-0;Parent=TE_BASE 70;annot=Class_I::LTR::Ty1/copia::Tork RNaseH_tork;name=RH;color=#fc4e2a
Chr01	feature	polypeptide_conserved_region	48796306	48797035	.	-	.	ID=DOMAIN 70-1-0;Parent=TE_BASE 70;annot=Class_I::LTR::Ty1/copia::Tork RT_tork;name=RT;color=#feb24c
Chr01	feature	polypeptide_conserved_region	48797533	48798154	.	-	.	ID=DOMAIN 70-2-0;Parent=TE_BASE 70;annot=Class_I::LTR::Ty1/copia::Ty1-outgroup INT_1731;name=INT;color=#b10026
Chr01	feature	polypeptide_conserved_region	48798328	48798568	.	-	.	ID=DOMAIN 70-3-0;Parent=TE_BASE 70;annot=Class_I::LTR::Ty1/copia::Tork AP_tork;name=PROT;color=#ffeda0
Chr01	feature	polypeptide_conserved_region	48798733	48799471	.	-	.	ID=DOMAIN 70-4-0;Parent=TE_BASE 70;annot=Class_I::LTR::Ty1/copia::Tork GAG_tork;name=GAG;color=#225ea8
Chr01	feature	long_terminal_repeat	48799560	48800024	.	.	.	ID=LTR LEFT 70-0;Parent=TE_BASE 70;name=ltr left;color=#f032e6
Chr01	feature	long_terminal_repeat	48794561	48795024	.	.	.	ID=LTR RIGHT 70-0;Parent=TE_BASE 70;name=ltr right;color=#f032e6
Chr01	feature	target_site_duplication	48794556	48794560	.	.	.	ID=TSR RIGHT 70;Parent=TE_BASE 70;name=tsr right;color=#333333
Chr01	feature	target_site_duplication	48800025	48800029	.	.	.	ID=TSR LEFT 70;Parent=TE_BASE 70;name=tsr left;color=#333333
Chr01	feature	nested_repeat	48527562	48530193	.	.	.	ID=TE_BASE 72;name=TE_BASE 72;annot=Class_I::LTR::Ty1/copia::Ale;color=#a9a9a9
Chr01	feature	repeat_fragment	48527562	48530193	.	.	.	ID=TE 72-0;Parent=TE_BASE 72;name=TE 72;color=#a9a9a9
Chr01	feature	polypeptide_conserved_region	48528433	48529156	.	+	.	ID=DOMAIN 72-0-0;Parent=TE_BASE 72;annot=Class_I::LTR::Ty1/copia::Ale RT_retrofit;name=RT;color=#feb24c
Chr01	feature	polypeptide_conserved_region	48529453	48529855	.	+	.	ID=DOMAIN 72-1-0;Parent=TE_BASE 72;annot=Class_I::LTR::Ty1/copia::Ale RNaseH_retrofit;name=RH;color=#fc4e2a
Chr01	feature	long_terminal_repeat	48529930	48530193	.	.	.	ID=LTR RIGHT 72-0;Parent=TE_BASE 72;name=ltr right;color=#f032e6
Chr01	feature	long_terminal_repeat	48527562	48527814	.	.	.	ID=LTR LEFT 72-0;Parent=TE_BASE 72;name=ltr left;color=#f032e6
Chr01	feature	target_site_duplication	48527557	48527561	.	.	.	ID=TSR LEFT 72;Parent=TE_BASE 72;name=tsr left;color=#333333
Chr01	feature	target_site_duplication	48530194	48530198	.	.	.	ID=TSR RIGHT 72;Parent=TE_BASE 72;name=tsr right;color=#333333
Chr01	feature	nested_repeat	48487029	48491963	.	.	.	ID=TE_BASE 73;name=TE_BASE 73;annot=Class_I::LTR::Ty1/copia::Ivana;color=#a9a9a9
Chr01	feature	repeat_fragment	48487029	48491963	.	.	.	ID=TE 73-0;Parent=TE_BASE 73;name=TE 73;color=#a9a9a9
Chr01	feature	polypeptide_conserved_region	48487306	48487708	.	-	.	ID=DOMAIN 73-0-0;Parent=TE_BASE 73;annot=Class_I::LTR::Ty1/copia::Ale RNaseH_retrofit;name=RH;color=#fc4e2a
Chr01	feature	polypeptide_conserved_region	48488002	48488722	.	-	.	ID=DOMAIN 73-1-0;Parent=TE_BASE 73;annot=Class_I::LTR::Ty1/copia::Ivana RT_oryco;name=RT;color=#feb24c
Chr01	feature	polypeptide_conserved_region	48489403	48490027	.	-	.	ID=DOMAIN 73-2-0;Parent=TE_BASE 73;annot=Class_I::LTR::Ty1/copia::Ivana INT_oryco;name=INT;color=#b10026
Chr01	feature	long_terminal_repeat	48491759	48491963	.	.	.	ID=LTR LEFT 73-0;Parent=TE_BASE 73;name=ltr left;color=#f032e6
Chr01	feature	long_terminal_repeat	48487029	48487234	.	.	.	ID=LTR RIGHT 73-0;Parent=TE_BASE 73;name=ltr right;color=#f032e6
Chr01	feature	target_site_duplication	48487025	48487028	.	.	.	ID=TSR RIGHT 73;Parent=TE_BASE 73;name=tsr right;color=#333333
Chr01	feature	target_site_duplication	48491964	48491967	.	.	.	ID=TSR LEFT 73;Parent=TE_BASE 73;name=tsr left;color=#333333
Chr01	feature	nested_repeat	48464085	48474804	.	.	.	ID=TE_BASE 74;name=TE_BASE 74;annot=Class_I::LTR::Ty3/gypsy::non-chromovirus::OTA::Athila;color=#a9a9a9
Chr01	feature	repeat_fragment	48464085	48474804	.	.	.	ID=TE 74-0;Parent=TE_BASE 74;name=TE 74;color=#a9a9a9
Chr01	feature	polypeptide_conserved_region	48468148	48469192	.	-	.	ID=DOMAIN 74-0-0;Parent=TE_BASE 74;annot=Class_I::LTR::Ty3/gypsy::non-chromovirus::OTA::Athila INT_athila;name=INT;color=#b10026
Chr01	feature	polypeptide_conserved_region	48469474	48469831	.	-	.	ID=DOMAIN 74-1-0;Parent=TE_BASE 74;annot=Class_I::LTR::Ty3/gypsy::non-chromovirus::OTA::Athila RNaseH_athila;name=RH;color=#fc4e2a
Chr01	feature	polypeptide_conserved_region	48469972	48470698	.	-	.	ID=DOMAIN 74-2-0;Parent=TE_BASE 74;annot=Class_I::LTR::Ty3/gypsy::non-chromovirus::OTA::Athila RT_athila;name=RT;color=#feb24c
Chr01	feature	polypeptide_conserved_region	48471289	48471571	.	-	.	ID=DOMAIN 74-3-0;Parent=TE_BASE 74;annot=Class_I::LTR::Ty3/gypsy::non-chromovirus::OTA::Athila AP_athila;name=PROT;color=#ffeda0
Chr01	feature	polypeptide_conserved_region	48472762	48473248	.	-	.	ID=DOMAIN 74-4-0;Parent=TE_BASE 74;annot=Class_I::LTR::Ty3/gypsy::non-chromovirus::OTA::Athila GAG_athila;name=GAG;color=#225ea8
Chr01	feature	long_terminal_repeat	48474638	48474804	.	.	.	ID=LTR LEFT 74-0;Parent=TE_BASE 74;name=ltr left;color=#f032e6
Chr01	feature	long_terminal_repeat	48464085	48464251	.	.	.	ID=LTR RIGHT 74-0;Parent=TE_BASE 74;name=ltr right;color=#f032e6
Chr01	feature	nested_repeat	48265374	48270095	.	.	.	ID=TE_BASE 78;name=TE_BASE 78;annot=Class_I::LTR::Ty1/copia::Ale;color=#a9a9a9
Chr01	feature	repeat_fragment	48265374	48270095	.	.	.	ID=TE 78-0;Parent=TE_BASE 78;name=TE 78;color=#a9a9a9
Chr01	feature	polypeptide_conserved_region	48265728	48266130	.	-	.	ID=DOMAIN 78-0-0;Parent=TE_BASE 78;annot=Class_I::LTR::Ty1/copia::Ale RNaseH_retrofit;name=RH;color=#fc4e2a
Chr01	feature	polypeptide_conserved_region	48266424	48267057	.	-	.	ID=DOMAIN 78-1-0;Parent=TE_BASE 78;annot=Class_I::LTR::Ty1/copia::Ale RT_retrofit;name=RT;color=#feb24c
Chr01	feature	polypeptide_conserved_region	48268068	48268458	.	-	.	ID=DOMAIN 78-2-0;Parent=TE_BASE 78;annot=Class_I::LTR::Ty1/copia::Ale INT_retrofit;name=INT;color=#b10026
Chr01	feature	polypeptide_conserved_region	48268956	48269718	.	-	.	ID=DOMAIN 78-3-0;Parent=TE_BASE 78;annot=Class_I::LTR::Ty1/copia::Alesia GAG_retrofit;name=GAG;color=#225ea8
Chr01	feature	long_terminal_repeat	48269795	48270095	.	.	.	ID=LTR LEFT 78-0;Parent=TE_BASE 78;name=ltr left;color=#f032e6
Chr01	feature	long_terminal_repeat	48265374	48265676	.	.	.	ID=LTR RIGHT 78-0;Parent=TE_BASE 78;name=ltr right;color=#f032e6
Chr01	feature	nested_repeat	48248132	48254319	.	.	.	ID=TE_BASE 80;name=TE_BASE 80;annot=Class_I::LTR::Ty1/copia::Tork;color=#a9a9a9
Chr01	feature	repeat_fragment	48248132	48254319	.	.	.	ID=TE 80-0;Parent=TE_BASE 80;name=TE 80;color=#a9a9a9
Chr01	feature	polypeptide_conserved_region	48248862	48249273	.	-	.	ID=DOMAIN 80-0-0;Parent=TE_BASE 80;annot=Class_I::LTR::Ty1/copia::Tork RNaseH_tork;name=RH;color=#fc4e2a
Chr01	feature	polypeptide_conserved_region	48249582	48250311	.	-	.	ID=DOMAIN 80-1-0;Parent=TE_BASE 80;annot=Class_I::LTR::Ty1/copia::Tork RT_tork;name=RT;color=#feb24c
Chr01	feature	polypeptide_conserved_region	48250923	48251574	.	-	.	ID=DOMAIN 80-2-0;Parent=TE_BASE 80;annot=Class_I::LTR::Ty1/copia::Tork INT_tork;name=INT;color=#b10026
Chr01	feature	RR_tract	48253889	48253903	.	.	.	ID=PPT 80;Parent=TE_BASE 80;name=pbs;color=#c7e9c0
Chr01	feature	long_terminal_repeat	48253936	48254319	.	.	.	ID=LTR LEFT 80-0;Parent=TE_BASE 80;name=ltr left;color=#f032e6
Chr01	feature	long_terminal_repeat	48248132	48248515	.	.	.	ID=LTR RIGHT 80-0;Parent=TE_BASE 80;name=ltr right;color=#f032e6
Chr01	feature	target_site_duplication	48248127	48248131	.	.	.	ID=TSR RIGHT 80;Parent=TE_BASE 80;name=tsr right;color=#333333
Chr01	feature	target_site_duplication	48254320	48254324	.	.	.	ID=TSR LEFT 80;Parent=TE_BASE 80;name=tsr left;color=#333333
Chr01	feature	nested_repeat	48217458	48222228	.	.	.	ID=TE_BASE 82;name=TE_BASE 82;annot=Class_I::LTR::Ty1/copia::Ivana;color=#a9a9a9
Chr01	feature	repeat_fragment	48217458	48222228	.	.	.	ID=TE 82-0;Parent=TE_BASE 82;name=TE 82;color=#a9a9a9
Chr01	feature	polypeptide_conserved_region	48217907	48218729	.	+	.	ID=DOMAIN 82-0-0;Parent=TE_BASE 82;annot=Class_I::LTR::Ty1/copia::Ivana GAG_oryco;name=GAG;color=#225ea8
Chr01	feature	polypeptide_conserved_region	48218864	48219101	.	+	.	ID=DOMAIN 82-1-0;Parent=TE_BASE 82;annot=Class_I::LTR::Ty1/copia::Ivana AP_oryco;name=PROT;color=#ffeda0
Chr01	feature	polypeptide_conserved_region	48219261	48219915	.	+	.	ID=DOMAIN 82-2-0;Parent=TE_BASE 82;annot=Class_I::LTR::Ty1/copia::Ivana INT_oryco;name=INT;color=#b10026
Chr01	feature	polypeptide_conserved_region	48220487	48221123	.	+	.	ID=DOMAIN 82-3-0;Parent=TE_BASE 82;annot=Class_I::LTR::Ty1/copia::Ivana RT_oryco;name=RT;color=#feb24c
Chr01	feature	polypeptide_conserved_region	48221423	48221828	.	+	.	ID=DOMAIN 82-4-0;Parent=TE_BASE 82;annot=Class_I::LTR::Ty1/copia::Ivana RNaseH_oryco;name=RH;color=#fc4e2a
Chr01	feature	primer_binding_site	48217782	48217802	.	.	.	ID=PBS 82;Parent=TE_BASE 82;name=pbs;color=#c7e9c0
Chr01	feature	RR_tract	48221895	48221909	.	.	.	ID=PPT 82;Parent=TE_BASE 82;name=ppt;color=#41ab5d
Chr01	feature	long_terminal_repeat	48221909	48222228	.	.	.	ID=LTR RIGHT 82-0;Parent=TE_BASE 82;name=ltr right;color=#f032e6
Chr01	feature	long_terminal_repeat	48217458	48217777	.	.	.	ID=LTR LEFT 82-0;Parent=TE_BASE 82;name=ltr left;color=#f032e6
Chr01	feature	target_site_duplication	48217453	48217457	.	.	.	ID=TSR LEFT 82;Parent=TE_BASE 82;name=tsr left;color=#333333
Chr01	feature	target_site_duplication	48222229	48222233	.	.	.	ID=TSR RIGHT 82;Parent=TE_BASE 82;name=tsr right;color=#333333
Chr01	feature	nested_repeat	48108705	48112228	.	.	.	ID=TE_BASE 83;name=TE_BASE 83;annot=Class_I::LTR::Ty1/copia::SIRE;color=#a9a9a9
Chr01	feature	repeat_fragment	48108705	48112228	.	.	.	ID=TE 83-0;Parent=TE_BASE 83;name=TE 83;color=#a9a9a9
Chr01	feature	polypeptide_conserved_region	48109754	48110246	.	+	.	ID=DOMAIN 83-0-0;Parent=TE_BASE 83;annot=Class_I::LTR::Ty1/copia::SIRE GAG_sire;name=GAG;color=#225ea8
Chr01	feature	primer_binding_site	48108912	48108930	.	.	.	ID=PBS 83;Parent=TE_BASE 83;name=pbs;color=#c7e9c0
Chr01	feature	RR_tract	48112018	48112032	.	.	.	ID=PPT 83;Parent=TE_BASE 83;name=ppt;color=#41ab5d
Chr01	feature	long_terminal_repeat	48112057	48112228	.	.	.	ID=LTR RIGHT 83-0;Parent=TE_BASE 83;name=ltr right;color=#f032e6
Chr01	feature	long_terminal_repeat	48108705	48108875	.	.	.	ID=LTR LEFT 83-0;Parent=TE_BASE 83;name=ltr left;color=#f032e6
Chr01	feature	nested_repeat	48101721	48106883	.	.	.	ID=TE_BASE 84;name=TE_BASE 84;annot=Class_I::LTR::Ty1/copia::Ivana;color=#a9a9a9
Chr01	feature	repeat_fragment	48101721	48106883	.	.	.	ID=TE 84-0;Parent=TE_BASE 84;name=TE 84;color=#a9a9a9
Chr01	feature	polypeptide_conserved_region	48103800	48104415	.	+	.	ID=DOMAIN 84-0-0;Parent=TE_BASE 84;annot=Class_I::LTR::Ty1/copia::Ale INT_retrofit;name=INT;color=#b10026
Chr01	feature	polypeptide_conserved_region	48105062	48105758	.	+	.	ID=DOMAIN 84-1-0;Parent=TE_BASE 84;annot=Class_I::LTR::Ty1/copia::Ivana RT_oryco;name=RT;color=#feb24c
Chr01	feature	polypeptide_conserved_region	48106258	48106471	.	+	.	ID=DOMAIN 84-2-0;Parent=TE_BASE 84;annot=Class_I::LTR::Ty1/copia::Ale RNaseH_retrofit;name=RH;color=#fc4e2a
Chr01	feature	primer_binding_site	48102088	48102108	.	.	.	ID=PBS 84;Parent=TE_BASE 84;name=pbs;color=#c7e9c0
Chr01	feature	long_terminal_repeat	48106544	48106883	.	.	.	ID=LTR RIGHT 84-0;Parent=TE_BASE 84;name=ltr right;color=#f032e6
Chr01	feature	long_terminal_repeat	48101721	48102062	.	.	.	ID=LTR LEFT 84-0;Parent=TE_BASE 84;name=ltr left;color=#f032e6
Chr01	feature	nested_repeat	47976423	47982536	.	.	.	ID=TE_BASE 85;name=TE_BASE 85;annot=Class_I::LTR::Ty3/gypsy::chromovirus::CRM;color=#a9a9a9
Chr01	feature	repeat_fragment	47976423	47982536	.	.	.	ID=TE 85-0;Parent=TE_BASE 85;name=TE 85;color=#a9a9a9
Chr01	feature	polypeptide_conserved_region	47976557	47977205	.	-	.	ID=DOMAIN 85-0-0;Parent=TE_BASE 85;annot=Class_I::LTR::Ty3/gypsy::chromovirus::CRM INT_crm;name=INT;color=#b10026
Chr01	feature	polypeptide_conserved_region	47977793	47978144	.	-	.	ID=DOMAIN 85-1-0;Parent=TE_BASE 85;annot=Class_I::LTR::Ty3/gypsy::chromovirus::CRM RNaseH_crm;name=RH;color=#fc4e2a
Chr01	feature	polypeptide_conserved_region	47978279	47978705	.	-	.	ID=DOMAIN 85-2-0;Parent=TE_BASE 85;annot=Class_I::LTR::Ty3/gypsy::chromovirus::CRM RT_crm;name=RT;color=#feb24c
Chr01	feature	polypeptide_conserved_region	47979490	47979757	.	-	.	ID=DOMAIN 85-3-0;Parent=TE_BASE 85;annot=Class_I::LTR::Ty3/gypsy::chromovirus::CRM AP_crm;name=PROT;color=#ffeda0
Chr01	feature	polypeptide_conserved_region	47980440	47980710	.	-	.	ID=DOMAIN 85-4-0;Parent=TE_BASE 85;annot=Class_I::LTR::Ty3/gypsy::chromovirus::CRM GAG_crm;name=GAG;color=#225ea8
Chr01	feature	long_terminal_repeat	47982464	47982536	.	.	.	ID=LTR LEFT 85-0;Parent=TE_BASE 85;name=ltr left;color=#f032e6
Chr01	feature	long_terminal_repeat	47976423	47976495	.	.	.	ID=LTR RIGHT 85-0;Parent=TE_BASE 85;name=ltr right;color=#f032e6
Chr01	feature	nested_repeat	47926479	47968835	.	.	.	ID=TE_BASE 86;name=TE_BASE 86;annot=Class_I::LTR::Ty3/gypsy::chromovirus::Reina;color=#a9a9a9
Chr01	feature	repeat_fragment	47926479	47968835	.	.	.	ID=TE 86-0;Parent=TE_BASE 86;name=TE 86;color=#a9a9a9
Chr01	feature	polypeptide_conserved_region	47951871	47952678	.	-	.	ID=DOMAIN 86-0-0;Parent=TE_BASE 86;annot=Class_I::LTR::Ty3/gypsy::chromovirus::Reina INT_reina;name=INT;color=#b10026
Chr01	feature	polypeptide_conserved_region	47952918	47953239	.	-	.	ID=DOMAIN 86-1-0;Parent=TE_BASE 86;annot=Class_I::LTR::Ty3/gypsy::chromovirus::Reina RNaseH_reina;name=RH;color=#fc4e2a
Chr01	feature	long_terminal_repeat	47968747	47968835	.	.	.	ID=LTR LEFT 86-0;Parent=TE_BASE 86;name=ltr left;color=#f032e6
Chr01	feature	long_terminal_repeat	47926479	47926563	.	.	.	ID=LTR RIGHT 86-0;Parent=TE_BASE 86;name=ltr right;color=#f032e6
Chr01	feature	target_site_duplication	47926475	47926478	.	.	.	ID=TSR RIGHT 86;Parent=TE_BASE 86;name=tsr right;color=#333333
Chr01	feature	target_site_duplication	47968836	47968839	.	.	.	ID=TSR LEFT 86;Parent=TE_BASE 86;name=tsr left;color=#333333
Chr01	feature	nested_repeat	47838406	47867548	.	.	.	ID=TE_BASE 87;name=TE_BASE 87;annot=Class_I::LTR::Ty1/copia::Tork;color=#a9a9a9
Chr01	feature	repeat_fragment	47838406	47867548	.	.	.	ID=TE 87-0;Parent=TE_BASE 87;name=TE 87;color=#a9a9a9
Chr01	feature	polypeptide_conserved_region	47843464	47844052	.	-	.	ID=DOMAIN 87-0-0;Parent=TE_BASE 87;annot=Class_I::LTR::Ty1/copia::Tork GAG_tork;name=GAG;color=#225ea8
Chr01	feature	polypeptide_conserved_region	47849869	47850532	.	+	.	ID=DOMAIN 87-1-0;Parent=TE_BASE 87;annot=Class_I::LTR::Ty1/copia::Tork INT_tork;name=INT;color=#b10026
Chr01	feature	polypeptide_conserved_region	47851093	47851822	.	+	.	ID=DOMAIN 87-2-0;Parent=TE_BASE 87;annot=Class_I::LTR::Ty1/copia::Tork RT_tork;name=RT;color=#feb24c
Chr01	feature	primer_binding_site	47838525	47838543	.	.	.	ID=PBS 87;Parent=TE_BASE 87;name=ppt;color=#41ab5d
Chr01	feature	RR_tract	47867396	47867410	.	.	.	ID=PPT 87;Parent=TE_BASE 87;name=pbs;color=#c7e9c0
Chr01	feature	long_terminal_repeat	47867475	47867548	.	.	.	ID=LTR LEFT 87-0;Parent=TE_BASE 87;name=ltr left;color=#f032e6
Chr01	feature	long_terminal_repeat	47838406	47838481	.	.	.	ID=LTR RIGHT 87-0;Parent=TE_BASE 87;name=ltr right;color=#f032e6
Chr01	feature	nested_repeat	47710827	47756712	.	.	.	ID=TE_BASE 88;name=TE_BASE 88;annot=Class_I::LTR::Ty1/copia::Tork;color=#a9a9a9
Chr01	feature	repeat_fragment	47710827	47756712	.	.	.	ID=TE 88-0;Parent=TE_BASE 88;name=TE 88;color=#a9a9a9
Chr01	feature	polypeptide_conserved_region	47718662	47719235	.	+	.	ID=DOMAIN 88-0-0;Parent=TE_BASE 88;annot=Class_I::LTR::Ty1/copia::Tork INT_tork;name=INT;color=#b10026
Chr01	feature	polypeptide_conserved_region	47720168	47720558	.	+	.	ID=DOMAIN 88-1-0;Parent=TE_BASE 88;annot=Class_I::LTR::Ty1/copia::Tork RT_tork;name=RT;color=#feb24c
Chr01	feature	polypeptide_conserved_region	47720913	47721324	.	+	.	ID=DOMAIN 88-2-0;Parent=TE_BASE 88;annot=Class_I::LTR::Ty1/copia::Tork RNaseH_tork;name=RH;color=#fc4e2a
Chr01	feature	primer_binding_site	47710934	47710955	.	.	.	ID=PBS 88;Parent=TE_BASE 88;name=pbs;color=#c7e9c0
Chr01	feature	RR_tract	47756595	47756609	.	.	.	ID=PPT 88;Parent=TE_BASE 88;name=ppt;color=#41ab5d
Chr01	feature	long_terminal_repeat	47756620	47756712	.	.	.	ID=LTR RIGHT 88-0;Parent=TE_BASE 88;name=ltr right;color=#f032e6
Chr01	feature	long_terminal_repeat	47710827	47710924	.	.	.	ID=LTR LEFT 88-0;Parent=TE_BASE 88;name=ltr left;color=#f032e6
Chr01	feature	nested_repeat	47591270	47596081	.	.	.	ID=TE_BASE 89;name=TE_BASE 89;annot=Class_I::LTR::Ty1/copia::Ivana;color=#a9a9a9
Chr01	feature	repeat_fragment	47591270	47596081	.	.	.	ID=TE 89-0;Parent=TE_BASE 89;name=TE 89;color=#a9a9a9
Chr01	feature	polypeptide_conserved_region	47591689	47592094	.	-	.	ID=DOMAIN 89-0-0;Parent=TE_BASE 89;annot=Class_I::LTR::Ty1/copia::Ivana RNaseH_oryco;name=RH;color=#fc4e2a
Chr01	feature	polypeptide_conserved_region	47592415	47593105	.	-	.	ID=DOMAIN 89-1-0;Parent=TE_BASE 89;annot=Class_I::LTR::Ty1/copia::Ivana RT_oryco;name=RT;color=#feb24c
Chr01	feature	polypeptide_conserved_region	47593572	47594220	.	-	.	ID=DOMAIN 89-2-0;Parent=TE_BASE 89;annot=Class_I::LTR::Ty1/copia::Ivana INT_oryco;name=INT;color=#b10026
Chr01	feature	polypeptide_conserved_region	47594373	47594619	.	-	.	ID=DOMAIN 89-3-0;Parent=TE_BASE 89;annot=Class_I::LTR::Ty1/copia::Ivana AP_oryco;name=PROT;color=#ffeda0
Chr01	feature	polypeptide_conserved_region	47594727	47595570	.	-	.	ID=DOMAIN 89-4-0;Parent=TE_BASE 89;annot=Class_I::LTR::Ty1/copia::Ivana GAG_oryco;name=GAG;color=#225ea8
Chr01	feature	long_terminal_repeat	47595734	47596081	.	.	.	ID=LTR LEFT 89-0;Parent=TE_BASE 89;name=ltr left;color=#f032e6
Chr01	feature	long_terminal_repeat	47591270	47591617	.	.	.	ID=LTR RIGHT 89-0;Parent=TE_BASE 89;name=ltr right;color=#f032e6
Chr01	feature	nested_repeat	47493211	47502812	.	.	.	ID=TE_BASE 90;name=TE_BASE 90;annot=Class_I::LTR::Ty3/gypsy::non-chromovirus::OTA::Athila;color=#a9a9a9
Chr01	feature	repeat_fragment	47493211	47502812	.	.	.	ID=TE 90-0;Parent=TE_BASE 90;name=TE 90;color=#a9a9a9
Chr01	feature	polypeptide_conserved_region	47494782	47495121	.	+	.	ID=DOMAIN 90-0-0;Parent=TE_BASE 90;annot=Class_I::LTR::Ty3/gypsy::non-chromovirus::OTA::Athila GAG_athila;name=GAG;color=#225ea8
Chr01	feature	polypeptide_conserved_region	47496509	47496791	.	+	.	ID=DOMAIN 90-1-0;Parent=TE_BASE 90;annot=Class_I::LTR::Ty3/gypsy::non-chromovirus::OTA::Athila AP_athila;name=PROT;color=#ffeda0
Chr01	feature	polypeptide_conserved_region	47497391	47498093	.	+	.	ID=DOMAIN 90-2-0;Parent=TE_BASE 90;annot=Class_I::LTR::Ty3/gypsy::non-chromovirus::OTA::Athila RT_athila;name=RT;color=#feb24c
Chr01	feature	polypeptide_conserved_region	47498234	47498591	.	+	.	ID=DOMAIN 90-3-0;Parent=TE_BASE 90;annot=Class_I::LTR::Ty3/gypsy::non-chromovirus::OTA::Athila RNaseH_athila;name=RH;color=#fc4e2a
Chr01	feature	polypeptide_conserved_region	47498873	47499917	.	+	.	ID=DOMAIN 90-4-0;Parent=TE_BASE 90;annot=Class_I::LTR::Ty3/gypsy::non-chromovirus::OTA::Athila INT_athila;name=INT;color=#b10026
Chr01	feature	primer_binding_site	47493442	47493462	.	.	.	ID=PBS 90;Parent=TE_BASE 90;name=pbs;color=#c7e9c0
Chr01	feature	RR_tract	47502584	47502598	.	.	.	ID=PPT 90;Parent=TE_BASE 90;name=ppt;color=#41ab5d
Chr01	feature	long_terminal_repeat	47502629	47502812	.	.	.	ID=LTR RIGHT 90-0;Parent=TE_BASE 90;name=ltr right;color=#f032e6
Chr01	feature	long_terminal_repeat	47493211	47493394	.	.	.	ID=LTR LEFT 90-0;Parent=TE_BASE 90;name=ltr left;color=#f032e6
Chr01	feature	nested_repeat	47446842	47450615	.	.	.	ID=TE_BASE 91;name=TE_BASE 91;annot=Class_I::LTR::Ty3/gypsy::chromovirus::CRM;color=#a9a9a9
Chr01	feature	repeat_fragment	47446842	47450615	.	.	.	ID=TE 91-0;Parent=TE_BASE 91;name=TE 91;color=#a9a9a9
Chr01	feature	polypeptide_conserved_region	47447297	47447687	.	-	.	ID=DOMAIN 91-0-0;Parent=TE_BASE 91;annot=Class_I::LTR::Ty3/gypsy::chromovirus::CRM RT_crm;name=RT;color=#feb24c
Chr01	feature	polypeptide_conserved_region	47448214	47448481	.	-	.	ID=DOMAIN 91-1-0;Parent=TE_BASE 91;annot=Class_I::LTR::Ty3/gypsy::chromovirus::CRM AP_crm;name=PROT;color=#ffeda0
Chr01	feature	polypeptide_conserved_region	47448712	47449408	.	-	.	ID=DOMAIN 91-2-0;Parent=TE_BASE 91;annot=Class_I::LTR::Ty3/gypsy::chromovirus::CRM GAG_crm;name=GAG;color=#225ea8
Chr01	feature	primer_binding_site	47447050	47447075	.	.	.	ID=PBS 91;Parent=TE_BASE 91;name=ppt;color=#41ab5d
Chr01	feature	RR_tract	47450402	47450416	.	.	.	ID=PPT 91;Parent=TE_BASE 91;name=pbs;color=#c7e9c0
Chr01	feature	long_terminal_repeat	47450447	47450615	.	.	.	ID=LTR LEFT 91-0;Parent=TE_BASE 91;name=ltr left;color=#f032e6
Chr01	feature	long_terminal_repeat	47446842	47447010	.	.	.	ID=LTR RIGHT 91-0;Parent=TE_BASE 91;name=ltr right;color=#f032e6
Chr01	feature	target_site_duplication	47446838	47446841	.	.	.	ID=TSR RIGHT 91;Parent=TE_BASE 91;name=tsr right;color=#333333
Chr01	feature	target_site_duplication	47450616	47450619	.	.	.	ID=TSR LEFT 91;Parent=TE_BASE 91;name=tsr left;color=#333333
Chr01	feature	nested_repeat	47436900	47442556	.	.	.	ID=TE_BASE 92;name=TE_BASE 92;annot=Class_I::LTR::Ty1/copia::Tork;color=#a9a9a9
Chr01	feature	repeat_fragment	47436900	47442556	.	.	.	ID=TE 92-0;Parent=TE_BASE 92;name=TE 92;color=#a9a9a9
Chr01	feature	polypeptide_conserved_region	47439015	47439669	.	+	.	ID=DOMAIN 92-0-0;Parent=TE_BASE 92;annot=Class_I::LTR::Ty1/copia::Tork INT_tork;name=INT;color=#b10026
Chr01	feature	polypeptide_conserved_region	47440494	47441031	.	+	.	ID=DOMAIN 92-1-0;Parent=TE_BASE 92;annot=Class_I::LTR::Ty1/copia::Tork RT_tork;name=RT;color=#feb24c
Chr01	feature	polypeptide_conserved_region	47441337	47441742	.	+	.	ID=DOMAIN 92-2-0;Parent=TE_BASE 92;annot=Class_I::LTR::Ty1/copia::SIRE RNaseH_sire;name=RH;color=#fc4e2a
Chr01	feature	RR_tract	47442384	47442398	.	.	.	ID=PPT 92;Parent=TE_BASE 92;name=ppt;color=#41ab5d
Chr01	feature	long_terminal_repeat	47442453	47442556	.	.	.	ID=LTR RIGHT 92-0;Parent=TE_BASE 92;name=ltr right;color=#f032e6
Chr01	feature	long_terminal_repeat	47436900	47437003	.	.	.	ID=LTR LEFT 92-0;Parent=TE_BASE 92;name=ltr left;color=#f032e6
Chr01	feature	nested_repeat	47409920	47431078	.	.	.	ID=TE_BASE 93;name=TE_BASE 93;annot=Class_I::LTR::Ty1/copia::SIRE;color=#a9a9a9
Chr01	feature	repeat_fragment	47409920	47431078	.	.	.	ID=TE 93-0;Parent=TE_BASE 93;name=TE 93;color=#a9a9a9
Chr01	feature	polypeptide_conserved_region	47424273	47424642	.	-	.	ID=DOMAIN 93-0-0;Parent=TE_BASE 93;annot=Class_I::LTR::Ty1/copia::SIRE RNaseH_sire;name=RH;color=#fc4e2a
Chr01	feature	primer_binding_site	47410401	47410420	.	.	.	ID=PBS 93;Parent=TE_BASE 93;name=ppt;color=#41ab5d
Chr01	feature	RR_tract	47430582	47430596	.	.	.	ID=PPT 93;Parent=TE_BASE 93;name=pbs;color=#c7e9c0
Chr01	feature	long_terminal_repeat	47430639	47431078	.	.	.	ID=LTR LEFT 93-0;Parent=TE_BASE 93;name=ltr left;color=#f032e6
Chr01	feature	long_terminal_repeat	47409920	47410356	.	.	.	ID=LTR RIGHT 93-0;Parent=TE_BASE 93;name=ltr right;color=#f032e6
Chr01	feature	nested_repeat	47402866	47408557	.	.	.	ID=TE_BASE 94;name=TE_BASE 94;annot=Class_I::LTR::Ty1/copia::Ivana;color=#a9a9a9
Chr01	feature	repeat_fragment	47402866	47408557	.	.	.	ID=TE 94-0;Parent=TE_BASE 94;name=TE 94;color=#a9a9a9
Chr01	feature	polypeptide_conserved_region	47403763	47404006	.	+	.	ID=DOMAIN 94-0-0;Parent=TE_BASE 94;annot=Class_I::LTR::Ty1/copia::Ivana AP_oryco;name=PROT;color=#ffeda0
Chr01	feature	polypeptide_conserved_region	47404159	47404810	.	+	.	ID=DOMAIN 94-1-0;Parent=TE_BASE 94;annot=Class_I::LTR::Ty1/copia::Ivana INT_oryco;name=INT;color=#b10026
Chr01	feature	polypeptide_conserved_region	47405586	47406033	.	+	.	ID=DOMAIN 94-2-0;Parent=TE_BASE 94;annot=Class_I::LTR::Ty1/copia::Ivana RT_oryco;name=RT;color=#feb24c
Chr01	feature	polypeptide_conserved_region	47406323	47406728	.	+	.	ID=DOMAIN 94-3-0;Parent=TE_BASE 94;annot=Class_I::LTR::Ty1/copia::Ivana RNaseH_oryco;name=RH;color=#fc4e2a
Chr01	feature	long_terminal_repeat	47408456	47408557	.	.	.	ID=LTR RIGHT 94-0;Parent=TE_BASE 94;name=ltr right;color=#f032e6
Chr01	feature	long_terminal_repeat	47402866	47402967	.	.	.	ID=LTR LEFT 94-0;Parent=TE_BASE 94;name=ltr left;color=#f032e6
Chr01	feature	nested_repeat	47362003	47369155	.	.	.	ID=TE_BASE 95;name=TE_BASE 95;annot=Class_I::LTR::Ty1/copia::SIRE;color=#a9a9a9
Chr01	feature	repeat_fragment	47362003	47369155	.	.	.	ID=TE 95-0;Parent=TE_BASE 95;name=TE 95;color=#a9a9a9
Chr01	feature	polypeptide_conserved_region	47363189	47363777	.	+	.	ID=DOMAIN 95-0-0;Parent=TE_BASE 95;annot=Class_I::LTR::Ty1/copia::SIRE GAG_sire;name=GAG;color=#225ea8
Chr01	feature	polypeptide_conserved_region	47364494	47365184	.	+	.	ID=DOMAIN 95-1-0;Parent=TE_BASE 95;annot=Class_I::LTR::Ty1/copia::SIRE RT_sire;name=RT;color=#feb24c
Chr01	feature	polypeptide_conserved_region	47365469	47365811	.	+	.	ID=DOMAIN 95-2-0;Parent=TE_BASE 95;annot=Class_I::LTR::Ty1/copia::SIRE RNaseH_sire;name=RH;color=#fc4e2a
Chr01	feature	primer_binding_site	47363087	47363103	.	.	.	ID=PBS 95;Parent=TE_BASE 95;name=pbs;color=#c7e9c0
Chr01	feature	RR_tract	47368074	47368088	.	.	.	ID=PPT 95;Parent=TE_BASE 95;name=ppt;color=#41ab5d
Chr01	feature	long_terminal_repeat	47368088	47369155	.	.	.	ID=LTR RIGHT 95-0;Parent=TE_BASE 95;name=ltr right;color=#f032e6
Chr01	feature	long_terminal_repeat	47362003	47363082	.	.	.	ID=LTR LEFT 95-0;Parent=TE_BASE 95;name=ltr left;color=#f032e6
Chr01	feature	target_site_duplication	47361998	47362002	.	.	.	ID=TSR LEFT 95;Parent=TE_BASE 95;name=tsr left;color=#333333
Chr01	feature	target_site_duplication	47369156	47369160	.	.	.	ID=TSR RIGHT 95;Parent=TE_BASE 95;name=tsr right;color=#333333
Chr01	feature	nested_repeat	47275002	47279376	.	.	.	ID=TE_BASE 97;name=TE_BASE 97;annot=Class_I::LTR::Ty1/copia::Tork;color=#a9a9a9
Chr01	feature	repeat_fragment	47275002	47279376	.	.	.	ID=TE 97-0;Parent=TE_BASE 97;name=TE 97;color=#a9a9a9
Chr01	feature	polypeptide_conserved_region	47277442	47278003	.	+	.	ID=DOMAIN 97-0-0;Parent=TE_BASE 97;annot=Class_I::LTR::Ty1/copia::Tork RT_tork;name=RT;color=#feb24c
Chr01	feature	primer_binding_site	47275152	47275168	.	.	.	ID=PBS 97;Parent=TE_BASE 97;name=pbs;color=#c7e9c0
Chr01	feature	RR_tract	47279149	47279163	.	.	.	ID=PPT 97;Parent=TE_BASE 97;name=ppt;color=#41ab5d
Chr01	feature	long_terminal_repeat	47279232	47279376	.	.	.	ID=LTR RIGHT 97-0;Parent=TE_BASE 97;name=ltr right;color=#f032e6
Chr01	feature	long_terminal_repeat	47275002	47275147	.	.	.	ID=LTR LEFT 97-0;Parent=TE_BASE 97;name=ltr left;color=#f032e6
Chr01	feature	nested_repeat	47199239	47202537	.	.	.	ID=TE_BASE 100;name=TE_BASE 100;annot=Class_I::LTR::Ty1/copia::Tork;color=#a9a9a9
Chr01	feature	repeat_fragment	47199239	47202537	.	.	.	ID=TE 100-0;Parent=TE_BASE 100;name=TE 100;color=#a9a9a9
Chr01	feature	polypeptide_conserved_region	47200196	47200721	.	-	.	ID=DOMAIN 100-0-0;Parent=TE_BASE 100;annot=Class_I::LTR::Ty1/copia::Ty1-outgroup INT_1731;name=INT;color=#b10026
Chr01	feature	polypeptide_conserved_region	47200990	47201230	.	-	.	ID=DOMAIN 100-1-0;Parent=TE_BASE 100;annot=Class_I::LTR::Ty1/copia::Tork AP_tork;name=PROT;color=#ffeda0
Chr01	feature	polypeptide_conserved_region	47201395	47202133	.	-	.	ID=DOMAIN 100-2-0;Parent=TE_BASE 100;annot=Class_I::LTR::Ty1/copia::Tork GAG_tork;name=GAG;color=#225ea8
Chr01	feature	primer_binding_site	47199405	47199425	.	.	.	ID=PBS 100;Parent=TE_BASE 100;name=ppt;color=#41ab5d
Chr01	feature	RR_tract	47202330	47202344	.	.	.	ID=PPT 100;Parent=TE_BASE 100;name=pbs;color=#c7e9c0
Chr01	feature	long_terminal_repeat	47202376	47202537	.	.	.	ID=LTR LEFT 100-0;Parent=TE_BASE 100;name=ltr left;color=#f032e6
Chr01	feature	long_terminal_repeat	47199239	47199399	.	.	.	ID=LTR RIGHT 100-0;Parent=TE_BASE 100;name=ltr right;color=#f032e6
Chr01	feature	target_site_duplication	47199235	47199238	.	.	.	ID=TSR RIGHT 100;Parent=TE_BASE 100;name=tsr right;color=#333333
Chr01	feature	target_site_duplication	47202538	47202541	.	.	.	ID=TSR LEFT 100;Parent=TE_BASE 100;name=tsr left;color=#333333
Chr01	feature	nested_repeat	47111872	47144978	.	.	.	ID=TE_BASE 102;name=TE_BASE 102;annot=Class_I::LTR::Ty3/gypsy::chromovirus::Reina;color=#a9a9a9
Chr01	feature	repeat_fragment	47111872	47144978	.	.	.	ID=TE 102-0;Parent=TE_BASE 102;name=TE 102;color=#a9a9a9
Chr01	feature	polypeptide_conserved_region	47121344	47121671	.	-	.	ID=DOMAIN 102-0-0;Parent=TE_BASE 102;annot=Class_I::LTR::Ty1/copia::SIRE RNaseH_sire;name=RH;color=#fc4e2a
Chr01	feature	polypeptide_conserved_region	47132497	47133112	.	+	.	ID=DOMAIN 102-1-0;Parent=TE_BASE 102;annot=Class_I::LTR::Ty3/gypsy::chromovirus::Reina RT_reina;name=RT;color=#feb24c
Chr01	feature	polypeptide_conserved_region	47133814	47134831	.	+	.	ID=DOMAIN 102-2-0;Parent=TE_BASE 102;annot=Class_I::LTR::Ty3/gypsy::chromovirus::Reina INT_reina;name=INT;color=#b10026
Chr01	feature	polypeptide_conserved_region	47140907	47141420	.	+	.	ID=DOMAIN 102-3-0;Parent=TE_BASE 102;annot=Class_I::LTR::Ty1/copia::Ivana GAG_oryco;name=GAG;color=#225ea8
Chr01	feature	RR_tract	47144817	47144831	.	.	.	ID=PPT 102;Parent=TE_BASE 102;name=pbs;color=#c7e9c0
Chr01	feature	long_terminal_repeat	47144915	47144978	.	.	.	ID=LTR LEFT 102-0;Parent=TE_BASE 102;name=ltr left;color=#f032e6
Chr01	feature	long_terminal_repeat	47111872	47111929	.	.	.	ID=LTR RIGHT 102-0;Parent=TE_BASE 102;name=ltr right;color=#f032e6
Chr01	feature	nested_repeat	47072573	47081366	.	.	.	ID=TE_BASE 103;name=TE_BASE 103;annot=Class_I::LTR::Ty3/gypsy::non-chromovirus::OTA::Athila;color=#a9a9a9
Chr01	feature	repeat_fragment	47072573	47081366	.	.	.	ID=TE 103-0;Parent=TE_BASE 103;name=TE 103;color=#a9a9a9
Chr01	feature	polypeptide_conserved_region	47074588	47075095	.	-	.	ID=DOMAIN 103-0-0;Parent=TE_BASE 103;annot=Class_I::LTR::Ty3/gypsy::non-chromovirus::OTA::Athila INT_athila;name=INT;color=#b10026
Chr01	feature	polypeptide_conserved_region	47075424	47075784	.	-	.	ID=DOMAIN 103-1-0;Parent=TE_BASE 103;annot=Class_I::LTR::Ty3/gypsy::non-chromovirus::OTA::Athila RNaseH_athila;name=RH;color=#fc4e2a
Chr01	feature	polypeptide_conserved_region	47075922	47076624	.	-	.	ID=DOMAIN 103-2-0;Parent=TE_BASE 103;annot=Class_I::LTR::Ty3/gypsy::non-chromovirus::OTA::Athila RT_athila;name=RT;color=#feb24c
Chr01	feature	polypeptide_conserved_region	47077365	47077647	.	-	.	ID=DOMAIN 103-3-0;Parent=TE_BASE 103;annot=Class_I::LTR::Ty3/gypsy::non-chromovirus::OTA::Athila AP_athila;name=PROT;color=#ffeda0
Chr01	feature	polypeptide_conserved_region	47078879	47079374	.	-	.	ID=DOMAIN 103-4-0;Parent=TE_BASE 103;annot=Class_I::LTR::Ty3/gypsy::non-chromovirus::OTA::Athila GAG_athila;name=GAG;color=#225ea8
Chr01	feature	long_terminal_repeat	47081177	47081366	.	.	.	ID=LTR LEFT 103-0;Parent=TE_BASE 103;name=ltr left;color=#f032e6
Chr01	feature	long_terminal_repeat	47072573	47072762	.	.	.	ID=LTR RIGHT 103-0;Parent=TE_BASE 103;name=ltr right;color=#f032e6
Chr01	feature	nested_repeat	47043510	47047096	.	.	.	ID=TE_BASE 104;name=TE_BASE 104;annot=Class_I::LTR::Ty3/gypsy::chromovirus::CRM;color=#a9a9a9
Chr01	feature	repeat_fragment	47043510	47047096	.	.	.	ID=TE 104-0;Parent=TE_BASE 104;name=TE 104;color=#a9a9a9
Chr01	feature	polypeptide_conserved_region	47045129	47045534	.	+	.	ID=DOMAIN 104-0-0;Parent=TE_BASE 104;annot=Class_I::LTR::Ty3/gypsy::chromovirus::CRM GAG_crm;name=GAG;color=#225ea8
Chr01	feature	polypeptide_conserved_region	47045665	47045911	.	+	.	ID=DOMAIN 104-1-0;Parent=TE_BASE 104;annot=Class_I::LTR::Ty3/gypsy::chromovirus::CRM AP_crm;name=PROT;color=#ffeda0
Chr01	feature	polypeptide_conserved_region	47046387	47046702	.	+	.	ID=DOMAIN 104-2-0;Parent=TE_BASE 104;annot=Class_I::LTR::Ty3/gypsy::chromovirus::CRM INT_crm;name=INT;color=#b10026
Chr01	feature	long_terminal_repeat	47046922	47047096	.	.	.	ID=LTR RIGHT 104-0;Parent=TE_BASE 104;name=ltr right;color=#f032e6
Chr01	feature	long_terminal_repeat	47043510	47043681	.	.	.	ID=LTR LEFT 104-0;Parent=TE_BASE 104;name=ltr left;color=#f032e6
Chr01	feature	nested_repeat	47030470	47035347	.	.	.	ID=TE_BASE 106;name=TE_BASE 106;annot=Class_I::LTR::Ty1/copia::Ivana;color=#a9a9a9
Chr01	feature	repeat_fragment	47030470	47035347	.	.	.	ID=TE 106-0;Parent=TE_BASE 106;name=TE 106;color=#a9a9a9
Chr01	feature	polypeptide_conserved_region	47032444	47033071	.	+	.	ID=DOMAIN 106-0-0;Parent=TE_BASE 106;annot=Class_I::LTR::Ty1/copia::Ale INT_retrofit;name=INT;color=#b10026
Chr01	feature	polypeptide_conserved_region	47033692	47034403	.	+	.	ID=DOMAIN 106-1-0;Parent=TE_BASE 106;annot=Class_I::LTR::Ty1/copia::Ivana RT_oryco;name=RT;color=#feb24c
Chr01	feature	polypeptide_conserved_region	47034706	47035108	.	+	.	ID=DOMAIN 106-2-0;Parent=TE_BASE 106;annot=Class_I::LTR::Ty1/copia::Ale RNaseH_retrofit;name=RH;color=#fc4e2a
Chr01	feature	long_terminal_repeat	47035176	47035347	.	.	.	ID=LTR RIGHT 106-0;Parent=TE_BASE 106;name=ltr right;color=#f032e6
Chr01	feature	long_terminal_repeat	47030470	47030636	.	.	.	ID=LTR LEFT 106-0;Parent=TE_BASE 106;name=ltr left;color=#f032e6
Chr01	feature	nested_repeat	47016576	47025809	.	.	.	ID=TE_BASE 107;name=TE_BASE 107;annot=Class_I::LTR::Ty1/copia::SIRE;color=#a9a9a9
Chr01	feature	repeat_fragment	47016576	47025809	.	.	.	ID=TE 107-0;Parent=TE_BASE 107;name=TE 107;color=#a9a9a9
Chr01	feature	polypeptide_conserved_region	47020093	47020495	.	-	.	ID=DOMAIN 107-0-0;Parent=TE_BASE 107;annot=Class_I::LTR::Ty1/copia::SIRE RNaseH_sire;name=RH;color=#fc4e2a
Chr01	feature	polypeptide_conserved_region	47020780	47021506	.	-	.	ID=DOMAIN 107-1-0;Parent=TE_BASE 107;annot=Class_I::LTR::Ty1/copia::SIRE RT_sire;name=RT;color=#feb24c
Chr01	feature	polypeptide_conserved_region	47022022	47022679	.	-	.	ID=DOMAIN 107-2-0;Parent=TE_BASE 107;annot=Class_I::LTR::Ty1/copia::SIRE INT_sire;name=INT;color=#b10026
Chr01	feature	polypeptide_conserved_region	47022829	47023066	.	-	.	ID=DOMAIN 107-3-0;Parent=TE_BASE 107;annot=Class_I::LTR::Ty1/copia::SIRE AP_sire;name=PROT;color=#ffeda0
Chr01	feature	polypeptide_conserved_region	47023282	47024713	.	-	.	ID=DOMAIN 107-4-0;Parent=TE_BASE 107;annot=Class_I::LTR::Ty1/copia::SIRE GAG_sire;name=GAG;color=#225ea8
Chr01	feature	long_terminal_repeat	47024809	47025809	.	.	.	ID=LTR LEFT 107-0;Parent=TE_BASE 107;name=ltr left;color=#f032e6
Chr01	feature	long_terminal_repeat	47016576	47017576	.	.	.	ID=LTR RIGHT 107-0;Parent=TE_BASE 107;name=ltr right;color=#f032e6
Chr01	feature	target_site_duplication	47016571	47016575	.	.	.	ID=TSR RIGHT 107;Parent=TE_BASE 107;name=tsr right;color=#333333
Chr01	feature	target_site_duplication	47025810	47025814	.	.	.	ID=TSR LEFT 107;Parent=TE_BASE 107;name=tsr left;color=#333333
Chr01	feature	nested_repeat	46918035	46923385	.	.	.	ID=TE_BASE 108;name=TE_BASE 108;annot=Class_I::LTR::Ty1/copia::Tork;color=#a9a9a9
Chr01	feature	repeat_fragment	46918035	46923385	.	.	.	ID=TE 108-0;Parent=TE_BASE 108;name=TE 108;color=#a9a9a9
Chr01	feature	polypeptide_conserved_region	46918490	46919228	.	+	.	ID=DOMAIN 108-0-0;Parent=TE_BASE 108;annot=Class_I::LTR::Ty1/copia::Tork GAG_tork;name=GAG;color=#225ea8
Chr01	feature	polypeptide_conserved_region	46919411	46919651	.	+	.	ID=DOMAIN 108-1-0;Parent=TE_BASE 108;annot=Class_I::LTR::Ty1/copia::Tork AP_tork;name=PROT;color=#ffeda0
Chr01	feature	polypeptide_conserved_region	46919825	46920446	.	+	.	ID=DOMAIN 108-2-0;Parent=TE_BASE 108;annot=Class_I::LTR::Ty1/copia::Ty1-outgroup INT_1731;name=INT;color=#b10026
Chr01	feature	polypeptide_conserved_region	46920944	46921673	.	+	.	ID=DOMAIN 108-3-0;Parent=TE_BASE 108;annot=Class_I::LTR::Ty1/copia::Tork RT_tork;name=RT;color=#feb24c
Chr01	feature	polypeptide_conserved_region	46921958	46922366	.	+	.	ID=DOMAIN 108-4-0;Parent=TE_BASE 108;annot=Class_I::LTR::Ty1/copia::Tork RNaseH_tork;name=RH;color=#fc4e2a
Chr01	feature	RR_tract	46922940	46922954	.	.	.	ID=PPT 108;Parent=TE_BASE 108;name=ppt;color=#41ab5d
Chr01	feature	long_terminal_repeat	46923003	46923385	.	.	.	ID=LTR RIGHT 108-0;Parent=TE_BASE 108;name=ltr right;color=#f032e6
Chr01	feature	long_terminal_repeat	46918035	46918418	.	.	.	ID=LTR LEFT 108-0;Parent=TE_BASE 108;name=ltr left;color=#f032e6
Chr01	feature	nested_repeat	46908008	46911314	.	.	.	ID=TE_BASE 109;name=TE_BASE 109;annot=Class_I::LTR::Ty1/copia::Ivana;color=#a9a9a9
Chr01	feature	repeat_fragment	46908008	46911314	.	.	.	ID=TE 109-0;Parent=TE_BASE 109;name=TE 109;color=#a9a9a9
Chr01	feature	polypeptide_conserved_region	46908506	46909253	.	+	.	ID=DOMAIN 109-0-0;Parent=TE_BASE 109;annot=Class_I::LTR::Ty1/copia::Tork GAG_tork;name=GAG;color=#225ea8
Chr01	feature	polypeptide_conserved_region	46909427	46909667	.	+	.	ID=DOMAIN 109-1-0;Parent=TE_BASE 109;annot=Class_I::LTR::Ty1/copia::Tork AP_tork;name=PROT;color=#ffeda0
Chr01	feature	polypeptide_conserved_region	46909841	46910465	.	+	.	ID=DOMAIN 109-2-0;Parent=TE_BASE 109;annot=Class_I::LTR::Ty1/copia::Ivana INT_oryco;name=INT;color=#b10026
Chr01	feature	RR_tract	46911127	46911141	.	.	.	ID=PPT 109;Parent=TE_BASE 109;name=ppt;color=#41ab5d
Chr01	feature	long_terminal_repeat	46911190	46911314	.	.	.	ID=LTR RIGHT 109-0;Parent=TE_BASE 109;name=ltr right;color=#f032e6
Chr01	feature	long_terminal_repeat	46908008	46908132	.	.	.	ID=LTR LEFT 109-0;Parent=TE_BASE 109;name=ltr left;color=#f032e6
Chr01	feature	nested_repeat	46789472	46794450	.	.	.	ID=TE_BASE 112;name=TE_BASE 112;annot=Class_I::LTR::Ty3/gypsy::chromovirus::Reina;color=#a9a9a9
Chr01	feature	repeat_fragment	46789472	46794450	.	.	.	ID=TE 112-0;Parent=TE_BASE 112;name=TE 112;color=#a9a9a9
Chr01	feature	polypeptide_conserved_region	46790164	46790842	.	+	.	ID=DOMAIN 112-0-0;Parent=TE_BASE 112;annot=Class_I::LTR::Ty3/gypsy::chromovirus::Reina GAG_reina;name=GAG;color=#225ea8
Chr01	feature	polypeptide_conserved_region	46791737	46792379	.	+	.	ID=DOMAIN 112-1-0;Parent=TE_BASE 112;annot=Class_I::LTR::Ty3/gypsy::chromovirus::Reina RT_reina;name=RT;color=#feb24c
Chr01	feature	polypeptide_conserved_region	46792550	46792889	.	+	.	ID=DOMAIN 112-2-0;Parent=TE_BASE 112;annot=Class_I::LTR::Ty3/gypsy::chromovirus::Reina RNaseH_reina;name=RH;color=#fc4e2a
Chr01	feature	polypeptide_conserved_region	46793113	46793971	.	+	.	ID=DOMAIN 112-3-0;Parent=TE_BASE 112;annot=Class_I::LTR::Ty3/gypsy::chromovirus::Reina INT_reina;name=INT;color=#b10026
Chr01	feature	primer_binding_site	46789572	46789593	.	.	.	ID=PBS 112;Parent=TE_BASE 112;name=pbs;color=#c7e9c0
Chr01	feature	RR_tract	46794336	46794350	.	.	.	ID=PPT 112;Parent=TE_BASE 112;name=ppt;color=#41ab5d
Chr01	feature	long_terminal_repeat	46794360	46794450	.	.	.	ID=LTR RIGHT 112-0;Parent=TE_BASE 112;name=ltr right;color=#f032e6
Chr01	feature	long_terminal_repeat	46789472	46789564	.	.	.	ID=LTR LEFT 112-0;Parent=TE_BASE 112;name=ltr left;color=#f032e6
Chr01	feature	nested_repeat	46682834	46687980	.	.	.	ID=TE_BASE 115;name=TE_BASE 115;annot=Class_I::LTR::Ty1/copia::Tork;color=#a9a9a9
Chr01	feature	repeat_fragment	46682834	46687980	.	.	.	ID=TE 115-0;Parent=TE_BASE 115;name=TE 115;color=#a9a9a9
Chr01	feature	polypeptide_conserved_region	46683644	46684052	.	-	.	ID=DOMAIN 115-0-0;Parent=TE_BASE 115;annot=Class_I::LTR::Ty1/copia::Tork RNaseH_tork;name=RH;color=#fc4e2a
Chr01	feature	polypeptide_conserved_region	46684337	46685066	.	-	.	ID=DOMAIN 115-1-0;Parent=TE_BASE 115;annot=Class_I::LTR::Ty1/copia::Tork RT_tork;name=RT;color=#feb24c
Chr01	feature	polypeptide_conserved_region	46685564	46686185	.	-	.	ID=DOMAIN 115-2-0;Parent=TE_BASE 115;annot=Class_I::LTR::Ty1/copia::Ty1-outgroup INT_1731;name=INT;color=#b10026
Chr01	feature	polypeptide_conserved_region	46686359	46686599	.	-	.	ID=DOMAIN 115-3-0;Parent=TE_BASE 115;annot=Class_I::LTR::Ty1/copia::Tork AP_tork;name=PROT;color=#ffeda0
Chr01	feature	polypeptide_conserved_region	46686764	46687511	.	-	.	ID=DOMAIN 115-4-0;Parent=TE_BASE 115;annot=Class_I::LTR::Ty1/copia::Tork GAG_tork;name=GAG;color=#225ea8
Chr01	feature	long_terminal_repeat	46687808	46687980	.	.	.	ID=LTR LEFT 115-0;Parent=TE_BASE 115;name=ltr left;color=#f032e6
Chr01	feature	long_terminal_repeat	46682834	46683006	.	.	.	ID=LTR RIGHT 115-0;Parent=TE_BASE 115;name=ltr right;color=#f032e6
Chr01	feature	nested_repeat	46628452	46637347	.	.	.	ID=TE_BASE 116;name=TE_BASE 116;annot=Class_I::LTR::Ty1/copia::SIRE;color=#a9a9a9
Chr01	feature	repeat_fragment	46628452	46637347	.	.	.	ID=TE 116-0;Parent=TE_BASE 116;name=TE 116;color=#a9a9a9
Chr01	feature	polypeptide_conserved_region	46629038	46629947	.	+	.	ID=DOMAIN 116-0-0;Parent=TE_BASE 116;annot=Class_I::LTR::Ty1/copia::SIRE GAG_sire;name=GAG;color=#225ea8
Chr01	feature	polypeptide_conserved_region	46630694	46630931	.	+	.	ID=DOMAIN 116-1-0;Parent=TE_BASE 116;annot=Class_I::LTR::Ty1/copia::SIRE AP_sire;name=PROT;color=#ffeda0
Chr01	feature	polypeptide_conserved_region	46631081	46631738	.	+	.	ID=DOMAIN 116-2-0;Parent=TE_BASE 116;annot=Class_I::LTR::Ty1/copia::SIRE INT_sire;name=INT;color=#b10026
Chr01	feature	polypeptide_conserved_region	46632254	46632980	.	+	.	ID=DOMAIN 116-3-0;Parent=TE_BASE 116;annot=Class_I::LTR::Ty1/copia::SIRE RT_sire;name=RT;color=#feb24c
Chr01	feature	polypeptide_conserved_region	46633265	46633667	.	+	.	ID=DOMAIN 116-4-0;Parent=TE_BASE 116;annot=Class_I::LTR::Ty1/copia::SIRE RNaseH_sire;name=RH;color=#fc4e2a
Chr01	feature	primer_binding_site	46628645	46628661	.	.	.	ID=PBS 116;Parent=TE_BASE 116;name=pbs;color=#c7e9c0
Chr01	feature	RR_tract	46637134	46637148	.	.	.	ID=PPT 116;Parent=TE_BASE 116;name=ppt;color=#41ab5d
Chr01	feature	long_terminal_repeat	46637171	46637347	.	.	.	ID=LTR RIGHT 116-0;Parent=TE_BASE 116;name=ltr right;color=#f032e6
Chr01	feature	long_terminal_repeat	46628452	46628628	.	.	.	ID=LTR LEFT 116-0;Parent=TE_BASE 116;name=ltr left;color=#f032e6
Chr01	feature	nested_repeat	46609724	46614907	.	.	.	ID=TE_BASE 117;name=TE_BASE 117;annot=Class_I::LTR::Ty3/gypsy::chromovirus::Reina;color=#a9a9a9
Chr01	feature	repeat_fragment	46609724	46614907	.	.	.	ID=TE 117-0;Parent=TE_BASE 117;name=TE 117;color=#a9a9a9
Chr01	feature	polypeptide_conserved_region	46610351	46611380	.	-	.	ID=DOMAIN 117-0-0;Parent=TE_BASE 117;annot=Class_I::LTR::Ty3/gypsy::chromovirus::Reina INT_reina;name=INT;color=#b10026
Chr01	feature	polypeptide_conserved_region	46611617	46611965	.	-	.	ID=DOMAIN 117-1-0;Parent=TE_BASE 117;annot=Class_I::LTR::Ty3/gypsy::chromovirus::Reina RNaseH_reina;name=RH;color=#fc4e2a
Chr01	feature	polypeptide_conserved_region	46612103	46612775	.	-	.	ID=DOMAIN 117-2-0;Parent=TE_BASE 117;annot=Class_I::LTR::Ty3/gypsy::chromovirus::Reina RT_reina;name=RT;color=#feb24c
Chr01	feature	polypeptide_conserved_region	46613606	46614227	.	-	.	ID=DOMAIN 117-3-0;Parent=TE_BASE 117;annot=Class_I::LTR::Ty3/gypsy::chromovirus::Reina GAG_reina;name=GAG;color=#225ea8
Chr01	feature	long_terminal_repeat	46614515	46614907	.	.	.	ID=LTR LEFT 117-0;Parent=TE_BASE 117;name=ltr left;color=#f032e6
Chr01	feature	long_terminal_repeat	46609724	46610115	.	.	.	ID=LTR RIGHT 117-0;Parent=TE_BASE 117;name=ltr right;color=#f032e6
Chr01	feature	nested_repeat	46579857	46585076	.	.	.	ID=TE_BASE 118;name=TE_BASE 118;annot=Class_I::LTR::Ty1/copia::Tork;color=#a9a9a9
Chr01	feature	repeat_fragment	46579857	46585076	.	.	.	ID=TE 118-0;Parent=TE_BASE 118;name=TE 118;color=#a9a9a9
Chr01	feature	polypeptide_conserved_region	46580183	46580930	.	+	.	ID=DOMAIN 118-0-0;Parent=TE_BASE 118;annot=Class_I::LTR::Ty1/copia::Tork GAG_tork;name=GAG;color=#225ea8
Chr01	feature	polypeptide_conserved_region	46581104	46581344	.	+	.	ID=DOMAIN 118-1-0;Parent=TE_BASE 118;annot=Class_I::LTR::Ty1/copia::Tork AP_tork;name=PROT;color=#ffeda0
Chr01	feature	polypeptide_conserved_region	46581518	46582139	.	+	.	ID=DOMAIN 118-2-0;Parent=TE_BASE 118;annot=Class_I::LTR::Ty1/copia::Ty1-outgroup INT_1731;name=INT;color=#b10026
Chr01	feature	polypeptide_conserved_region	46582771	46583365	.	+	.	ID=DOMAIN 118-3-0;Parent=TE_BASE 118;annot=Class_I::LTR::Ty1/copia::Tork RT_tork;name=RT;color=#feb24c
Chr01	feature	polypeptide_conserved_region	46583650	46584058	.	+	.	ID=DOMAIN 118-4-0;Parent=TE_BASE 118;annot=Class_I::LTR::Ty1/copia::Tork RNaseH_tork;name=RH;color=#fc4e2a
Chr01	feature	primer_binding_site	46580157	46580179	.	.	.	ID=PBS 118;Parent=TE_BASE 118;name=pbs;color=#c7e9c0
Chr01	feature	RR_tract	46584736	46584750	.	.	.	ID=PPT 118;Parent=TE_BASE 118;name=ppt;color=#41ab5d
Chr01	feature	long_terminal_repeat	46584795	46585076	.	.	.	ID=LTR RIGHT 118-0;Parent=TE_BASE 118;name=ltr right;color=#f032e6
Chr01	feature	long_terminal_repeat	46579857	46580138	.	.	.	ID=LTR LEFT 118-0;Parent=TE_BASE 118;name=ltr left;color=#f032e6
Chr01	feature	nested_repeat	46476803	46481958	.	.	.	ID=TE_BASE 122;name=TE_BASE 122;annot=Class_I::LTR::Ty1/copia::Tork;color=#a9a9a9
Chr01	feature	repeat_fragment	46476803	46481958	.	.	.	ID=TE 122-0;Parent=TE_BASE 122;name=TE 122;color=#a9a9a9
Chr01	feature	polypeptide_conserved_region	46477100	46477502	.	-	.	ID=DOMAIN 122-0-0;Parent=TE_BASE 122;annot=Class_I::LTR::Ty1/copia::Tork RNaseH_tork;name=RH;color=#fc4e2a
Chr01	feature	polypeptide_conserved_region	46480506	46481241	.	-	.	ID=DOMAIN 122-1-0;Parent=TE_BASE 122;annot=Class_I::LTR::Ty1/copia::Tork RT_tork;name=RT;color=#feb24c
Chr01	feature	long_terminal_repeat	46481736	46481958	.	.	.	ID=LTR LEFT 122-0;Parent=TE_BASE 122;name=ltr left;color=#f032e6
Chr01	feature	long_terminal_repeat	46476803	46477017	.	.	.	ID=LTR RIGHT 122-0;Parent=TE_BASE 122;name=ltr right;color=#f032e6
Chr01	feature	nested_repeat	46469695	46476350	.	.	.	ID=TE_BASE 123;name=TE_BASE 123;annot=Class_I::LTR::Ty1/copia::Tork;color=#a9a9a9
Chr01	feature	repeat_fragment	46469695	46476350	.	.	.	ID=TE 123-0;Parent=TE_BASE 123;name=TE 123;color=#a9a9a9
Chr01	feature	polypeptide_conserved_region	46471677	46472334	.	+	.	ID=DOMAIN 123-0-0;Parent=TE_BASE 123;annot=Class_I::LTR::Ty1/copia::Tork INT_tork;name=INT;color=#b10026
Chr01	feature	polypeptide_conserved_region	46474125	46474851	.	+	.	ID=DOMAIN 123-1-0;Parent=TE_BASE 123;annot=Class_I::LTR::Ty1/copia::Tork RT_tork;name=RT;color=#feb24c
Chr01	feature	polypeptide_conserved_region	46475160	46475376	.	+	.	ID=DOMAIN 123-2-0;Parent=TE_BASE 123;annot=Class_I::LTR::Ty1/copia::Tork RNaseH_tork;name=RH;color=#fc4e2a
Chr01	feature	RR_tract	46476191	46476205	.	.	.	ID=PPT 123;Parent=TE_BASE 123;name=ppt;color=#41ab5d
Chr01	feature	long_terminal_repeat	46476254	46476350	.	.	.	ID=LTR RIGHT 123-0;Parent=TE_BASE 123;name=ltr right;color=#f032e6
Chr01	feature	long_terminal_repeat	46469695	46469781	.	.	.	ID=LTR LEFT 123-0;Parent=TE_BASE 123;name=ltr left;color=#f032e6
Chr01	feature	target_site_duplication	46469690	46469694	.	.	.	ID=TSR LEFT 123;Parent=TE_BASE 123;name=tsr left;color=#333333
Chr01	feature	target_site_duplication	46476351	46476355	.	.	.	ID=TSR RIGHT 123;Parent=TE_BASE 123;name=tsr right;color=#333333
Chr01	feature	nested_repeat	46338825	46349882	.	.	.	ID=TE_BASE 125;name=TE_BASE 125;annot=Class_I::LTR::Ty3/gypsy::non-chromovirus::OTA::Athila;color=#a9a9a9
Chr01	feature	repeat_fragment	46338825	46349882	.	.	.	ID=TE 125-0;Parent=TE_BASE 125;name=TE 125;color=#a9a9a9
Chr01	feature	polypeptide_conserved_region	46340599	46341091	.	+	.	ID=DOMAIN 125-0-0;Parent=TE_BASE 125;annot=Class_I::LTR::Ty3/gypsy::non-chromovirus::OTA::Athila GAG_athila;name=GAG;color=#225ea8
Chr01	feature	polypeptide_conserved_region	46342276	46342558	.	+	.	ID=DOMAIN 125-1-0;Parent=TE_BASE 125;annot=Class_I::LTR::Ty3/gypsy::non-chromovirus::OTA::Athila AP_athila;name=PROT;color=#ffeda0
Chr01	feature	polypeptide_conserved_region	46343149	46343875	.	+	.	ID=DOMAIN 125-2-0;Parent=TE_BASE 125;annot=Class_I::LTR::Ty3/gypsy::non-chromovirus::OTA::Athila RT_athila;name=RT;color=#feb24c
Chr01	feature	polypeptide_conserved_region	46344016	46344373	.	+	.	ID=DOMAIN 125-3-0;Parent=TE_BASE 125;annot=Class_I::LTR::Ty3/gypsy::non-chromovirus::OTA::Athila RNaseH_athila;name=RH;color=#fc4e2a
Chr01	feature	polypeptide_conserved_region	46344688	46345702	.	+	.	ID=DOMAIN 125-4-0;Parent=TE_BASE 125;annot=Class_I::LTR::Ty3/gypsy::non-chromovirus::OTA::Athila INT_athila;name=INT;color=#b10026
Chr01	feature	primer_binding_site	46340146	46340162	.	.	.	ID=PBS 125;Parent=TE_BASE 125;name=pbs;color=#c7e9c0
Chr01	feature	RR_tract	46348512	46348526	.	.	.	ID=PPT 125;Parent=TE_BASE 125;name=ppt;color=#41ab5d
Chr01	feature	long_terminal_repeat	46348542	46349882	.	.	.	ID=LTR RIGHT 125-0;Parent=TE_BASE 125;name=ltr right;color=#f032e6
Chr01	feature	long_terminal_repeat	46338825	46340137	.	.	.	ID=LTR LEFT 125-0;Parent=TE_BASE 125;name=ltr left;color=#f032e6
Chr01	feature	target_site_duplication	46338820	46338824	.	.	.	ID=TSR LEFT 125;Parent=TE_BASE 125;name=tsr left;color=#333333
Chr01	feature	target_site_duplication	46349883	46349887	.	.	.	ID=TSR RIGHT 125;Parent=TE_BASE 125;name=tsr right;color=#333333
Chr01	feature	nested_repeat	46321947	46326796	.	.	.	ID=TE_BASE 126;name=TE_BASE 126;annot=Class_I::LTR::Ty1/copia::Ivana;color=#a9a9a9
Chr01	feature	repeat_fragment	46321947	46326796	.	.	.	ID=TE 126-0;Parent=TE_BASE 126;name=TE 126;color=#a9a9a9
Chr01	feature	polypeptide_conserved_region	46323799	46324423	.	+	.	ID=DOMAIN 126-0-0;Parent=TE_BASE 126;annot=Class_I::LTR::Ty1/copia::Ivana INT_oryco;name=INT;color=#b10026
Chr01	feature	polypeptide_conserved_region	46325088	46325808	.	+	.	ID=DOMAIN 126-1-0;Parent=TE_BASE 126;annot=Class_I::LTR::Ty1/copia::Ivana RT_oryco;name=RT;color=#feb24c
Chr01	feature	polypeptide_conserved_region	46326105	46326507	.	+	.	ID=DOMAIN 126-2-0;Parent=TE_BASE 126;annot=Class_I::LTR::Ty1/copia::Ale RNaseH_retrofit;name=RH;color=#fc4e2a
Chr01	feature	primer_binding_site	46322178	46322196	.	.	.	ID=PBS 126;Parent=TE_BASE 126;name=pbs;color=#c7e9c0
Chr01	feature	RR_tract	46326579	46326593	.	.	.	ID=PPT 126;Parent=TE_BASE 126;name=ppt;color=#41ab5d
Chr01	feature	long_terminal_repeat	46326611	46326796	.	.	.	ID=LTR RIGHT 126-0;Parent=TE_BASE 126;name=ltr right;color=#f032e6
Chr01	feature	long_terminal_repeat	46321947	46322133	.	.	.	ID=LTR LEFT 126-0;Parent=TE_BASE 126;name=ltr left;color=#f032e6
Chr01	feature	nested_repeat	46312004	46316597	.	.	.	ID=TE_BASE 127;name=TE_BASE 127;annot=Class_I::LTR::Ty1/copia::Tork;color=#a9a9a9
Chr01	feature	repeat_fragment	46312004	46316597	.	.	.	ID=TE 127-0;Parent=TE_BASE 127;name=TE 127;color=#a9a9a9
Chr01	feature	polypeptide_conserved_region	46312345	46312747	.	-	.	ID=DOMAIN 127-0-0;Parent=TE_BASE 127;annot=Class_I::LTR::Ty1/copia::SIRE RNaseH_sire;name=RH;color=#fc4e2a
Chr01	feature	polypeptide_conserved_region	46313113	46313740	.	-	.	ID=DOMAIN 127-1-0;Parent=TE_BASE 127;annot=Class_I::LTR::Ty1/copia::Tork RT_tork;name=RT;color=#feb24c
Chr01	feature	polypeptide_conserved_region	46314526	46314742	.	-	.	ID=DOMAIN 127-2-0;Parent=TE_BASE 127;annot=Class_I::LTR::Ty1/copia::Ale INT_retrofit;name=INT;color=#b10026
Chr01	feature	primer_binding_site	46312294	46312314	.	.	.	ID=PBS 127;Parent=TE_BASE 127;name=ppt;color=#41ab5d
Chr01	feature	RR_tract	46316289	46316303	.	.	.	ID=PPT 127;Parent=TE_BASE 127;name=pbs;color=#c7e9c0
Chr01	feature	long_terminal_repeat	46316337	46316597	.	.	.	ID=LTR LEFT 127-0;Parent=TE_BASE 127;name=ltr left;color=#f032e6
Chr01	feature	long_terminal_repeat	46312004	46312266	.	.	.	ID=LTR RIGHT 127-0;Parent=TE_BASE 127;name=ltr right;color=#f032e6
Chr01	feature	nested_repeat	46244544	46253656	.	.	.	ID=TE_BASE 129;name=TE_BASE 129;annot=Class_I::LTR::Ty1/copia::SIRE;color=#a9a9a9
Chr01	feature	repeat_fragment	46244544	46253656	.	.	.	ID=TE 129-0;Parent=TE_BASE 129;name=TE 129;color=#a9a9a9
Chr01	feature	polypeptide_conserved_region	46247782	46248184	.	-	.	ID=DOMAIN 129-0-0;Parent=TE_BASE 129;annot=Class_I::LTR::Ty1/copia::SIRE RNaseH_sire;name=RH;color=#fc4e2a
Chr01	feature	polypeptide_conserved_region	46248469	46249093	.	-	.	ID=DOMAIN 129-1-0;Parent=TE_BASE 129;annot=Class_I::LTR::Ty1/copia::SIRE RT_sire;name=RT;color=#feb24c
Chr01	feature	polypeptide_conserved_region	46249720	46250377	.	-	.	ID=DOMAIN 129-2-0;Parent=TE_BASE 129;annot=Class_I::LTR::Ty1/copia::SIRE INT_sire;name=INT;color=#b10026
Chr01	feature	polypeptide_conserved_region	46250527	46250764	.	-	.	ID=DOMAIN 129-3-0;Parent=TE_BASE 129;annot=Class_I::LTR::Ty1/copia::SIRE AP_sire;name=PROT;color=#ffeda0
Chr01	feature	polypeptide_conserved_region	46251582	46252440	.	-	.	ID=DOMAIN 129-4-0;Parent=TE_BASE 129;annot=Class_I::LTR::Ty1/copia::SIRE GAG_sire;name=GAG;color=#225ea8
Chr01	feature	long_terminal_repeat	46252579	46253656	.	.	.	ID=LTR LEFT 129-0;Parent=TE_BASE 129;name=ltr left;color=#f032e6
Chr01	feature	long_terminal_repeat	46244544	46245620	.	.	.	ID=LTR RIGHT 129-0;Parent=TE_BASE 129;name=ltr right;color=#f032e6
Chr01	feature	target_site_duplication	46244539	46244543	.	.	.	ID=TSR RIGHT 129;Parent=TE_BASE 129;name=tsr right;color=#333333
Chr01	feature	target_site_duplication	46253657	46253661	.	.	.	ID=TSR LEFT 129;Parent=TE_BASE 129;name=tsr left;color=#333333
Chr01	feature	nested_repeat	46133059	46136471	.	.	.	ID=TE_BASE 130;name=TE_BASE 130;annot=Class_I::LTR::Ty1/copia::Tork;color=#a9a9a9
Chr01	feature	repeat_fragment	46133059	46136471	.	.	.	ID=TE 130-0;Parent=TE_BASE 130;name=TE 130;color=#a9a9a9
Chr01	feature	polypeptide_conserved_region	46134100	46134721	.	-	.	ID=DOMAIN 130-0-0;Parent=TE_BASE 130;annot=Class_I::LTR::Ty1/copia::Ty1-outgroup INT_1731;name=INT;color=#b10026
Chr01	feature	polypeptide_conserved_region	46134895	46135135	.	-	.	ID=DOMAIN 130-1-0;Parent=TE_BASE 130;annot=Class_I::LTR::Ty1/copia::Tork AP_tork;name=PROT;color=#ffeda0
Chr01	feature	polypeptide_conserved_region	46135300	46136038	.	-	.	ID=DOMAIN 130-2-0;Parent=TE_BASE 130;annot=Class_I::LTR::Ty1/copia::Tork GAG_tork;name=GAG;color=#225ea8
Chr01	feature	RR_tract	46136233	46136247	.	.	.	ID=PPT 130;Parent=TE_BASE 130;name=pbs;color=#c7e9c0
Chr01	feature	long_terminal_repeat	46136303	46136471	.	.	.	ID=LTR LEFT 130-0;Parent=TE_BASE 130;name=ltr left;color=#f032e6
Chr01	feature	long_terminal_repeat	46133059	46133229	.	.	.	ID=LTR RIGHT 130-0;Parent=TE_BASE 130;name=ltr right;color=#f032e6
Chr01	feature	nested_repeat	46118263	46123598	.	.	.	ID=TE_BASE 131;name=TE_BASE 131;annot=Class_I::LTR::Ty1/copia::Ivana;color=#a9a9a9
Chr01	feature	repeat_fragment	46118263	46123598	.	.	.	ID=TE 131-0;Parent=TE_BASE 131;name=TE 131;color=#a9a9a9
Chr01	feature	polypeptide_conserved_region	46118589	46119093	.	+	.	ID=DOMAIN 131-0-0;Parent=TE_BASE 131;annot=Class_I::LTR::Ty1/copia::Ivana GAG_oryco;name=GAG;color=#225ea8
Chr01	feature	polypeptide_conserved_region	46120442	46120622	.	+	.	ID=DOMAIN 131-1-0;Parent=TE_BASE 131;annot=Class_I::LTR::Ty1/copia::Ivana AP_oryco;name=PROT;color=#ffeda0
Chr01	feature	polypeptide_conserved_region	46120778	46121426	.	+	.	ID=DOMAIN 131-2-0;Parent=TE_BASE 131;annot=Class_I::LTR::Ty1/copia::Ivana INT_oryco;name=INT;color=#b10026
Chr01	feature	polypeptide_conserved_region	46122176	46122527	.	+	.	ID=DOMAIN 131-3-0;Parent=TE_BASE 131;annot=Class_I::LTR::Ty1/copia::Ivana RT_oryco;name=RT;color=#feb24c
Chr01	feature	polypeptide_conserved_region	46123097	46123310	.	+	.	ID=DOMAIN 131-4-0;Parent=TE_BASE 131;annot=Class_I::LTR::Ty1/copia::Ivana RNaseH_oryco;name=RH;color=#fc4e2a
Chr01	feature	primer_binding_site	46118520	46118537	.	.	.	ID=PBS 131;Parent=TE_BASE 131;name=pbs;color=#c7e9c0
Chr01	feature	RR_tract	46123380	46123394	.	.	.	ID=PPT 131;Parent=TE_BASE 131;name=ppt;color=#41ab5d
Chr01	feature	long_terminal_repeat	46123394	46123598	.	.	.	ID=LTR RIGHT 131-0;Parent=TE_BASE 131;name=ltr right;color=#f032e6
Chr01	feature	long_terminal_repeat	46118263	46118467	.	.	.	ID=LTR LEFT 131-0;Parent=TE_BASE 131;name=ltr left;color=#f032e6
Chr01	feature	target_site_duplication	46118259	46118262	.	.	.	ID=TSR LEFT 131;Parent=TE_BASE 131;name=tsr left;color=#333333
Chr01	feature	target_site_duplication	46123599	46123602	.	.	.	ID=TSR RIGHT 131;Parent=TE_BASE 131;name=tsr right;color=#333333
Chr01	feature	nested_repeat	46072954	46078614	.	.	.	ID=TE_BASE 133;name=TE_BASE 133;annot=Class_I::LTR::Ty1/copia::SIRE;color=#a9a9a9
Chr01	feature	repeat_fragment	46072954	46078614	.	.	.	ID=TE 133-0;Parent=TE_BASE 133;name=TE 133;color=#a9a9a9
Chr01	feature	polypeptide_conserved_region	46074458	46074695	.	+	.	ID=DOMAIN 133-0-0;Parent=TE_BASE 133;annot=Class_I::LTR::Ty1/copia::SIRE AP_sire;name=PROT;color=#ffeda0
Chr01	feature	polypeptide_conserved_region	46074845	46075502	.	+	.	ID=DOMAIN 133-1-0;Parent=TE_BASE 133;annot=Class_I::LTR::Ty1/copia::SIRE INT_sire;name=INT;color=#b10026
Chr01	feature	polypeptide_conserved_region	46076030	46076756	.	+	.	ID=DOMAIN 133-2-0;Parent=TE_BASE 133;annot=Class_I::LTR::Ty1/copia::SIRE RT_sire;name=RT;color=#feb24c
Chr01	feature	polypeptide_conserved_region	46077041	46077443	.	+	.	ID=DOMAIN 133-3-0;Parent=TE_BASE 133;annot=Class_I::LTR::Ty1/copia::SIRE RNaseH_sire;name=RH;color=#fc4e2a
Chr01	feature	primer_binding_site	46073185	46073204	.	.	.	ID=PBS 133;Parent=TE_BASE 133;name=pbs;color=#c7e9c0
Chr01	feature	RR_tract	46078422	46078436	.	.	.	ID=PPT 133;Parent=TE_BASE 133;name=ppt;color=#41ab5d
Chr01	feature	long_terminal_repeat	46078448	46078614	.	.	.	ID=LTR RIGHT 133-0;Parent=TE_BASE 133;name=ltr right;color=#f032e6
Chr01	feature	long_terminal_repeat	46072954	46073120	.	.	.	ID=LTR LEFT 133-0;Parent=TE_BASE 133;name=ltr left;color=#f032e6
Chr01	feature	nested_repeat	45925761	45950341	.	.	.	ID=TE_BASE 134;name=TE_BASE 134;annot=Class_I::LTR::Ty3/gypsy::non-chromovirus::OTA::Ogre/Tat::Retand;color=#a9a9a9
Chr01	feature	repeat_fragment	45925761	45950341	.	.	.	ID=TE 134-0;Parent=TE_BASE 134;name=TE 134;color=#a9a9a9
Chr01	feature	polypeptide_conserved_region	45933441	45933762	.	-	.	ID=DOMAIN 134-0-0;Parent=TE_BASE 134;annot=Class_I::LTR::Ty3/gypsy::non-chromovirus::OTA::Ogre/Tat::Retand INT_tat;name=INT;color=#b10026
Chr01	feature	polypeptide_conserved_region	45934059	45934422	.	-	.	ID=DOMAIN 134-1-0;Parent=TE_BASE 134;annot=Class_I::LTR::Ty3/gypsy::non-chromovirus::OTA::Ogre/Tat::Retand;name=aRH;color=#fc4e2a
Chr01	feature	polypeptide_conserved_region	45934455	45934812	.	-	.	ID=DOMAIN 134-2-0;Parent=TE_BASE 134;annot=Class_I::LTR::Ty3/gypsy::non-chromovirus::OTA::Ogre/Tat::Retand RNaseH_tat;name=RH;color=#fc4e2a
Chr01	feature	polypeptide_conserved_region	45934953	45935190	.	-	.	ID=DOMAIN 134-3-0;Parent=TE_BASE 134;annot=Class_I::LTR::Ty3/gypsy::non-chromovirus::OTA::Ogre/Tat::Retand RT_tat;name=RT;color=#feb24c
Chr01	feature	primer_binding_site	45925862	45925879	.	.	.	ID=PBS 134;Parent=TE_BASE 134;name=ppt;color=#41ab5d
Chr01	feature	RR_tract	45950215	45950229	.	.	.	ID=PPT 134;Parent=TE_BASE 134;name=pbs;color=#c7e9c0
Chr01	feature	long_terminal_repeat	45950270	45950341	.	.	.	ID=LTR LEFT 134-0;Parent=TE_BASE 134;name=ltr left;color=#f032e6
Chr01	feature	long_terminal_repeat	45925761	45925835	.	.	.	ID=LTR RIGHT 134-0;Parent=TE_BASE 134;name=ltr right;color=#f032e6
Chr01	feature	nested_repeat	45896100	45904603	.	.	.	ID=TE_BASE 135;name=TE_BASE 135;annot=Class_I::LTR::Ty1/copia::SIRE;color=#a9a9a9
Chr01	feature	repeat_fragment	45896100	45904603	.	.	.	ID=TE 135-0;Parent=TE_BASE 135;name=TE 135;color=#a9a9a9
Chr01	feature	polypeptide_conserved_region	45899016	45899418	.	-	.	ID=DOMAIN 135-0-0;Parent=TE_BASE 135;annot=Class_I::LTR::Ty1/copia::SIRE RNaseH_sire;name=RH;color=#fc4e2a
Chr01	feature	polypeptide_conserved_region	45899703	45900429	.	-	.	ID=DOMAIN 135-1-0;Parent=TE_BASE 135;annot=Class_I::LTR::Ty1/copia::SIRE RT_sire;name=RT;color=#feb24c
Chr01	feature	polypeptide_conserved_region	45900945	45901602	.	-	.	ID=DOMAIN 135-2-0;Parent=TE_BASE 135;annot=Class_I::LTR::Ty1/copia::SIRE INT_sire;name=INT;color=#b10026
Chr01	feature	polypeptide_conserved_region	45901752	45901989	.	-	.	ID=DOMAIN 135-3-0;Parent=TE_BASE 135;annot=Class_I::LTR::Ty1/copia::SIRE AP_sire;name=PROT;color=#ffeda0
Chr01	feature	polypeptide_conserved_region	45902736	45903642	.	-	.	ID=DOMAIN 135-4-0;Parent=TE_BASE 135;annot=Class_I::LTR::Ty1/copia::SIRE GAG_sire;name=GAG;color=#225ea8
Chr01	feature	long_terminal_repeat	45904496	45904603	.	.	.	ID=LTR LEFT 135-0;Parent=TE_BASE 135;name=ltr left;color=#f032e6
Chr01	feature	long_terminal_repeat	45896100	45896213	.	.	.	ID=LTR RIGHT 135-0;Parent=TE_BASE 135;name=ltr right;color=#f032e6
Chr01	feature	nested_repeat	45860683	45868797	.	.	.	ID=TE_BASE 137;name=TE_BASE 137;annot=Class_I::LTR::Ty1/copia::SIRE;color=#a9a9a9
Chr01	feature	repeat_fragment	45860683	45868797	.	.	.	ID=TE 137-0;Parent=TE_BASE 137;name=TE 137;color=#a9a9a9
Chr01	feature	polypeptide_conserved_region	45863064	45863418	.	-	.	ID=DOMAIN 137-0-0;Parent=TE_BASE 137;annot=Class_I::LTR::Ty1/copia::SIRE RNaseH_sire;name=RH;color=#fc4e2a
Chr01	feature	polypeptide_conserved_region	45863705	45864428	.	-	.	ID=DOMAIN 137-1-0;Parent=TE_BASE 137;annot=Class_I::LTR::Ty1/copia::SIRE RT_sire;name=RT;color=#feb24c
Chr01	feature	polypeptide_conserved_region	45864953	45865610	.	-	.	ID=DOMAIN 137-2-0;Parent=TE_BASE 137;annot=Class_I::LTR::Ty1/copia::SIRE INT_sire;name=INT;color=#b10026
Chr01	feature	polypeptide_conserved_region	45865760	45865997	.	-	.	ID=DOMAIN 137-3-0;Parent=TE_BASE 137;annot=Class_I::LTR::Ty1/copia::SIRE AP_sire;name=PROT;color=#ffeda0
Chr01	feature	polypeptide_conserved_region	45866816	45867674	.	-	.	ID=DOMAIN 137-4-0;Parent=TE_BASE 137;annot=Class_I::LTR::Ty1/copia::SIRE GAG_sire;name=GAG;color=#225ea8
Chr01	feature	long_terminal_repeat	45868599	45868797	.	.	.	ID=LTR LEFT 137-0;Parent=TE_BASE 137;name=ltr left;color=#f032e6
Chr01	feature	long_terminal_repeat	45860683	45860881	.	.	.	ID=LTR RIGHT 137-0;Parent=TE_BASE 137;name=ltr right;color=#f032e6
Chr01	feature	nested_repeat	45746512	45751115	.	.	.	ID=TE_BASE 138;name=TE_BASE 138;annot=Class_I::LTR::Ty1/copia::Ivana;color=#a9a9a9
Chr01	feature	repeat_fragment	45746512	45751115	.	.	.	ID=TE 138-0;Parent=TE_BASE 138;name=TE 138;color=#a9a9a9
Chr01	feature	polypeptide_conserved_region	45746684	45747089	.	-	.	ID=DOMAIN 138-0-0;Parent=TE_BASE 138;annot=Class_I::LTR::Ty1/copia::Ivana RNaseH_oryco;name=RH;color=#fc4e2a
Chr01	feature	polypeptide_conserved_region	45747374	45748100	.	-	.	ID=DOMAIN 138-1-0;Parent=TE_BASE 138;annot=Class_I::LTR::Ty1/copia::Ivana RT_oryco;name=RT;color=#feb24c
Chr01	feature	polypeptide_conserved_region	45748562	45749216	.	-	.	ID=DOMAIN 138-2-0;Parent=TE_BASE 138;annot=Class_I::LTR::Ty1/copia::Ivana INT_oryco;name=INT;color=#b10026
Chr01	feature	polypeptide_conserved_region	45749369	45749615	.	-	.	ID=DOMAIN 138-3-0;Parent=TE_BASE 138;annot=Class_I::LTR::Ty1/copia::Ivana AP_oryco;name=PROT;color=#ffeda0
Chr01	feature	polypeptide_conserved_region	45749723	45750563	.	-	.	ID=DOMAIN 138-4-0;Parent=TE_BASE 138;annot=Class_I::LTR::Ty1/copia::Ivana GAG_oryco;name=GAG;color=#225ea8
Chr01	feature	primer_binding_site	45746639	45746659	.	.	.	ID=PBS 138;Parent=TE_BASE 138;name=ppt;color=#41ab5d
Chr01	feature	long_terminal_repeat	45751015	45751115	.	.	.	ID=LTR LEFT 138-0;Parent=TE_BASE 138;name=ltr left;color=#f032e6
Chr01	feature	long_terminal_repeat	45746512	45746612	.	.	.	ID=LTR RIGHT 138-0;Parent=TE_BASE 138;name=ltr right;color=#f032e6
Chr01	feature	nested_repeat	45712363	45716856	.	.	.	ID=TE_BASE 139;name=TE_BASE 139;annot=Class_I::LTR::Ty1/copia::SIRE;color=#a9a9a9
Chr01	feature	repeat_fragment	45712363	45716856	.	.	.	ID=TE 139-0;Parent=TE_BASE 139;name=TE 139;color=#a9a9a9
Chr01	feature	polypeptide_conserved_region	45714049	45714598	.	+	.	ID=DOMAIN 139-0-0;Parent=TE_BASE 139;annot=Class_I::LTR::Ty1/copia::Ale INT_retrofit;name=INT;color=#b10026
Chr01	feature	polypeptide_conserved_region	45715175	45715895	.	+	.	ID=DOMAIN 139-1-0;Parent=TE_BASE 139;annot=Class_I::LTR::Ty1/copia::SIRE RT_sire;name=RT;color=#feb24c
Chr01	feature	polypeptide_conserved_region	45716184	45716580	.	+	.	ID=DOMAIN 139-2-0;Parent=TE_BASE 139;annot=Class_I::LTR::Ty1/copia::Ale RNaseH_retrofit;name=RH;color=#fc4e2a
Chr01	feature	primer_binding_site	45712548	45712566	.	.	.	ID=PBS 139;Parent=TE_BASE 139;name=pbs;color=#c7e9c0
Chr01	feature	long_terminal_repeat	45716662	45716856	.	.	.	ID=LTR RIGHT 139-0;Parent=TE_BASE 139;name=ltr right;color=#f032e6
Chr01	feature	long_terminal_repeat	45712363	45712545	.	.	.	ID=LTR LEFT 139-0;Parent=TE_BASE 139;name=ltr left;color=#f032e6
Chr01	feature	target_site_duplication	45712358	45712362	.	.	.	ID=TSR LEFT 139;Parent=TE_BASE 139;name=tsr left;color=#333333
Chr01	feature	target_site_duplication	45716857	45716861	.	.	.	ID=TSR RIGHT 139;Parent=TE_BASE 139;name=tsr right;color=#333333
Chr01	feature	nested_repeat	45630278	45635372	.	.	.	ID=TE_BASE 141;name=TE_BASE 141;annot=Class_I::LTR::Ty3/gypsy::chromovirus::Reina;color=#a9a9a9
Chr01	feature	repeat_fragment	45630278	45635372	.	.	.	ID=TE 141-0;Parent=TE_BASE 141;name=TE 141;color=#a9a9a9
Chr01	feature	polypeptide_conserved_region	45630873	45631488	.	+	.	ID=DOMAIN 141-0-0;Parent=TE_BASE 141;annot=Class_I::LTR::Ty3/gypsy::chromovirus::Reina GAG_reina;name=GAG;color=#225ea8
Chr01	feature	polypeptide_conserved_region	45632367	45632769	.	+	.	ID=DOMAIN 141-1-0;Parent=TE_BASE 141;annot=Class_I::LTR::Ty3/gypsy::chromovirus::Reina RT_reina;name=RT;color=#feb24c
Chr01	feature	polypeptide_conserved_region	45633176	45633467	.	+	.	ID=DOMAIN 141-2-0;Parent=TE_BASE 141;annot=Class_I::LTR::Ty3/gypsy::chromovirus::Reina RNaseH_reina;name=RH;color=#fc4e2a
Chr01	feature	polypeptide_conserved_region	45633760	45634525	.	+	.	ID=DOMAIN 141-3-0;Parent=TE_BASE 141;annot=Class_I::LTR::Ty3/gypsy::chromovirus::Reina INT_reina;name=INT;color=#b10026
Chr01	feature	primer_binding_site	45630673	45630694	.	.	.	ID=PBS 141;Parent=TE_BASE 141;name=pbs;color=#c7e9c0
Chr01	feature	RR_tract	45634950	45634964	.	.	.	ID=PPT 141;Parent=TE_BASE 141;name=ppt;color=#41ab5d
Chr01	feature	long_terminal_repeat	45635018	45635372	.	.	.	ID=LTR RIGHT 141-0;Parent=TE_BASE 141;name=ltr right;color=#f032e6
Chr01	feature	long_terminal_repeat	45630278	45630632	.	.	.	ID=LTR LEFT 141-0;Parent=TE_BASE 141;name=ltr left;color=#f032e6
Chr01	feature	nested_repeat	45587660	45592852	.	.	.	ID=TE_BASE 142;name=TE_BASE 142;annot=Class_I::LTR::Ty1/copia::Ivana;color=#a9a9a9
Chr01	feature	repeat_fragment	45587660	45592852	.	.	.	ID=TE 142-0;Parent=TE_BASE 142;name=TE 142;color=#a9a9a9
Chr01	feature	polypeptide_conserved_region	45589734	45590361	.	+	.	ID=DOMAIN 142-0-0;Parent=TE_BASE 142;annot=Class_I::LTR::Ty1/copia::Ale INT_retrofit;name=INT;color=#b10026
Chr01	feature	polypeptide_conserved_region	45591072	45591786	.	+	.	ID=DOMAIN 142-1-0;Parent=TE_BASE 142;annot=Class_I::LTR::Ty1/copia::Ivana RT_oryco;name=RT;color=#feb24c
Chr01	feature	polypeptide_conserved_region	45592079	45592484	.	+	.	ID=DOMAIN 142-2-0;Parent=TE_BASE 142;annot=Class_I::LTR::Ty1/copia::SIRE RNaseH_sire;name=RH;color=#fc4e2a
Chr01	feature	long_terminal_repeat	45592543	45592852	.	.	.	ID=LTR RIGHT 142-0;Parent=TE_BASE 142;name=ltr right;color=#f032e6
Chr01	feature	long_terminal_repeat	45587660	45587964	.	.	.	ID=LTR LEFT 142-0;Parent=TE_BASE 142;name=ltr left;color=#f032e6
Chr01	feature	target_site_duplication	45587656	45587659	.	.	.	ID=TSR LEFT 142;Parent=TE_BASE 142;name=tsr left;color=#333333
Chr01	feature	target_site_duplication	45592853	45592856	.	.	.	ID=TSR RIGHT 142;Parent=TE_BASE 142;name=tsr right;color=#333333
Chr01	feature	nested_repeat	45556575	45561069	.	.	.	ID=TE_BASE 143;name=TE_BASE 143;annot=Class_I::LTR::Ty1/copia::Tork;color=#a9a9a9
Chr01	feature	repeat_fragment	45556575	45561069	.	.	.	ID=TE 143-0;Parent=TE_BASE 143;name=TE 143;color=#a9a9a9
Chr01	feature	polypeptide_conserved_region	45556979	45557690	.	+	.	ID=DOMAIN 143-0-0;Parent=TE_BASE 143;annot=Class_I::LTR::Ty1/copia::Tork GAG_tork;name=GAG;color=#225ea8
Chr01	feature	polypeptide_conserved_region	45557825	45558074	.	+	.	ID=DOMAIN 143-1-0;Parent=TE_BASE 143;annot=Class_I::LTR::Ty1/copia::Tork AP_tork;name=PROT;color=#ffeda0
Chr01	feature	polypeptide_conserved_region	45558206	45558854	.	+	.	ID=DOMAIN 143-2-0;Parent=TE_BASE 143;annot=Class_I::LTR::Ty1/copia::Tork INT_tork;name=INT;color=#b10026
Chr01	feature	polypeptide_conserved_region	45559358	45560084	.	+	.	ID=DOMAIN 143-3-0;Parent=TE_BASE 143;annot=Class_I::LTR::Ty1/copia::Tork RT_tork;name=RT;color=#feb24c
Chr01	feature	polypeptide_conserved_region	45560393	45560792	.	+	.	ID=DOMAIN 143-4-0;Parent=TE_BASE 143;annot=Class_I::LTR::Ty1/copia::Tork RNaseH_tork;name=RH;color=#fc4e2a
Chr01	feature	long_terminal_repeat	45560944	45561069	.	.	.	ID=LTR RIGHT 143-0;Parent=TE_BASE 143;name=ltr right;color=#f032e6
Chr01	feature	long_terminal_repeat	45556575	45556700	.	.	.	ID=LTR LEFT 143-0;Parent=TE_BASE 143;name=ltr left;color=#f032e6
Chr01	feature	nested_repeat	45474268	45480123	.	.	.	ID=TE_BASE 145;name=TE_BASE 145;annot=Class_I::LTR::Ty1/copia::Tork;color=#a9a9a9
Chr01	feature	repeat_fragment	45474268	45480123	.	.	.	ID=TE 145-0;Parent=TE_BASE 145;name=TE 145;color=#a9a9a9
Chr01	feature	polypeptide_conserved_region	45474908	45475232	.	-	.	ID=DOMAIN 145-0-0;Parent=TE_BASE 145;annot=Class_I::LTR::Ty1/copia::Ivana RNaseH_oryco;name=RH;color=#fc4e2a
Chr01	feature	polypeptide_conserved_region	45475626	45476355	.	-	.	ID=DOMAIN 145-1-0;Parent=TE_BASE 145;annot=Class_I::LTR::Ty1/copia::Tork RT_tork;name=RT;color=#feb24c
Chr01	feature	polypeptide_conserved_region	45476910	45477573	.	-	.	ID=DOMAIN 145-2-0;Parent=TE_BASE 145;annot=Class_I::LTR::Ty1/copia::Tork INT_tork;name=INT;color=#b10026
Chr01	feature	RR_tract	45479906	45479920	.	.	.	ID=PPT 145;Parent=TE_BASE 145;name=pbs;color=#c7e9c0
Chr01	feature	long_terminal_repeat	45479945	45480123	.	.	.	ID=LTR LEFT 145-0;Parent=TE_BASE 145;name=ltr left;color=#f032e6
Chr01	feature	long_terminal_repeat	45474268	45474448	.	.	.	ID=LTR RIGHT 145-0;Parent=TE_BASE 145;name=ltr right;color=#f032e6
Chr01	feature	nested_repeat	45236429	45242867	.	.	.	ID=TE_BASE 147;name=TE_BASE 147;annot=Class_I::LTR::Ty3/gypsy::chromovirus::Reina;color=#a9a9a9
Chr01	feature	repeat_fragment	45236429	45242867	.	.	.	ID=TE 147-0;Parent=TE_BASE 147;name=TE 147;color=#a9a9a9
Chr01	feature	polypeptide_conserved_region	45238669	45239341	.	+	.	ID=DOMAIN 147-0-0;Parent=TE_BASE 147;annot=Class_I::LTR::Ty3/gypsy::chromovirus::Reina RT_reina;name=RT;color=#feb24c
Chr01	feature	polypeptide_conserved_region	45239479	45239827	.	+	.	ID=DOMAIN 147-1-0;Parent=TE_BASE 147;annot=Class_I::LTR::Ty3/gypsy::chromovirus::Reina RNaseH_reina;name=RH;color=#fc4e2a
Chr01	feature	polypeptide_conserved_region	45240061	45240889	.	+	.	ID=DOMAIN 147-2-0;Parent=TE_BASE 147;annot=Class_I::LTR::Ty3/gypsy::chromovirus::Reina INT_reina;name=INT;color=#b10026
Chr01	feature	primer_binding_site	45236904	45236922	.	.	.	ID=PBS 147;Parent=TE_BASE 147;name=pbs;color=#c7e9c0
Chr01	feature	RR_tract	45242398	45242412	.	.	.	ID=PPT 147;Parent=TE_BASE 147;name=ppt;color=#41ab5d
Chr01	feature	long_terminal_repeat	45242412	45242867	.	.	.	ID=LTR RIGHT 147-0;Parent=TE_BASE 147;name=ltr right;color=#f032e6
Chr01	feature	long_terminal_repeat	45236429	45236884	.	.	.	ID=LTR LEFT 147-0;Parent=TE_BASE 147;name=ltr left;color=#f032e6
Chr01	feature	target_site_duplication	45236424	45236428	.	.	.	ID=TSR LEFT 147;Parent=TE_BASE 147;name=tsr left;color=#333333
Chr01	feature	target_site_duplication	45242868	45242872	.	.	.	ID=TSR RIGHT 147;Parent=TE_BASE 147;name=tsr right;color=#333333
Chr01	feature	nested_repeat	45137672	45158634	.	.	.	ID=TE_BASE 148;name=TE_BASE 148;annot=Class_I::LTR::Ty3/gypsy::non-chromovirus::OTA::Ogre/Tat::Retand;color=#a9a9a9
Chr01	feature	repeat_fragment	45137672	45158634	.	.	.	ID=TE 148-0;Parent=TE_BASE 148;name=TE 148;color=#a9a9a9
Chr01	feature	polypeptide_conserved_region	45145920	45146958	.	-	.	ID=DOMAIN 148-0-0;Parent=TE_BASE 148;annot=Class_I::LTR::Ty3/gypsy::non-chromovirus::OTA::Ogre/Tat::Retand INT_tat;name=INT;color=#b10026
Chr01	feature	polypeptide_conserved_region	45147279	45147642	.	-	.	ID=DOMAIN 148-1-0;Parent=TE_BASE 148;annot=Class_I::LTR::Ty3/gypsy::non-chromovirus::OTA::Ogre/Tat::Ogre;name=aRH;color=#fc4e2a
Chr01	feature	polypeptide_conserved_region	45147741	45148104	.	-	.	ID=DOMAIN 148-2-0;Parent=TE_BASE 148;annot=Class_I::LTR::Ty3/gypsy::non-chromovirus::OTA::Ogre/Tat::Retand RNaseH_tat;name=RH;color=#fc4e2a
Chr01	feature	polypeptide_conserved_region	45148251	45148926	.	-	.	ID=DOMAIN 148-3-0;Parent=TE_BASE 148;annot=Class_I::LTR::Ty3/gypsy::non-chromovirus::OTA::Ogre/Tat::Retand RT_tat;name=RT;color=#feb24c
Chr01	feature	polypeptide_conserved_region	45150067	45150349	.	-	.	ID=DOMAIN 148-4-0;Parent=TE_BASE 148;annot=Class_I::LTR::Ty3/gypsy::non-chromovirus::OTA::Ogre/Tat::Retand AP_tat;name=PROT;color=#ffeda0
Chr01	feature	polypeptide_conserved_region	45153207	45153570	.	-	.	ID=DOMAIN 148-5-0;Parent=TE_BASE 148;annot=Class_I::LTR::Ty3/gypsy::non-chromovirus::OTA::Athila GAG_athila;name=GAG;color=#225ea8
Chr01	feature	long_terminal_repeat	45156993	45158634	.	.	.	ID=LTR LEFT 148-0;Parent=TE_BASE 148;name=ltr left;color=#f032e6
Chr01	feature	long_terminal_repeat	45137672	45139334	.	.	.	ID=LTR RIGHT 148-0;Parent=TE_BASE 148;name=ltr right;color=#f032e6
Chr01	feature	target_site_duplication	45137667	45137671	.	.	.	ID=TSR RIGHT 148;Parent=TE_BASE 148;name=tsr right;color=#333333
Chr01	feature	target_site_duplication	45158635	45158639	.	.	.	ID=TSR LEFT 148;Parent=TE_BASE 148;name=tsr left;color=#333333
Chr01	feature	nested_repeat	45024796	45043700	.	.	.	ID=TE_BASE 150;name=TE_BASE 150;annot=Class_I::LTR::Ty3/gypsy::non-chromovirus::OTA::Ogre/Tat::Retand;color=#a9a9a9
Chr01	feature	repeat_fragment	45024796	45043700	.	.	.	ID=TE 150-0;Parent=TE_BASE 150;name=TE 150;color=#a9a9a9
Chr01	feature	polypeptide_conserved_region	45029828	45030191	.	+	.	ID=DOMAIN 150-0-0;Parent=TE_BASE 150;annot=Class_I::LTR::Ty3/gypsy::non-chromovirus::OTA::Ogre/Tat::Retand GAG_tat;name=GAG;color=#225ea8
Chr01	feature	polypeptide_conserved_region	45031913	45032195	.	+	.	ID=DOMAIN 150-1-0;Parent=TE_BASE 150;annot=Class_I::LTR::Ty3/gypsy::non-chromovirus::OTA::Ogre/Tat::Retand AP_tat;name=PROT;color=#ffeda0
Chr01	feature	polypeptide_conserved_region	45033336	45034011	.	+	.	ID=DOMAIN 150-2-0;Parent=TE_BASE 150;annot=Class_I::LTR::Ty3/gypsy::non-chromovirus::OTA::Ogre/Tat::Retand RT_tat;name=RT;color=#feb24c
Chr01	feature	polypeptide_conserved_region	45034229	45034517	.	+	.	ID=DOMAIN 150-3-0;Parent=TE_BASE 150;annot=Class_I::LTR::Ty3/gypsy::non-chromovirus::OTA::Ogre/Tat::Retand RNaseH_tat;name=RH;color=#fc4e2a
Chr01	feature	polypeptide_conserved_region	45034619	45034982	.	+	.	ID=DOMAIN 150-4-0;Parent=TE_BASE 150;annot=Class_I::LTR::Ty3/gypsy::non-chromovirus::OTA::Ogre/Tat::Ogre;name=aRH;color=#fc4e2a
Chr01	feature	polypeptide_conserved_region	45035294	45035735	.	+	.	ID=DOMAIN 150-5-0;Parent=TE_BASE 150;annot=Class_I::LTR::Ty3/gypsy::non-chromovirus::OTA::Ogre/Tat::Retand INT_tat;name=INT;color=#b10026
Chr01	feature	primer_binding_site	45026411	45026425	.	.	.	ID=PBS 150;Parent=TE_BASE 150;name=pbs;color=#c7e9c0
Chr01	feature	RR_tract	45042077	45042091	.	.	.	ID=PPT 150;Parent=TE_BASE 150;name=ppt;color=#41ab5d
Chr01	feature	long_terminal_repeat	45042092	45043700	.	.	.	ID=LTR RIGHT 150-0;Parent=TE_BASE 150;name=ltr right;color=#f032e6
Chr01	feature	long_terminal_repeat	45024796	45026396	.	.	.	ID=LTR LEFT 150-0;Parent=TE_BASE 150;name=ltr left;color=#f032e6
Chr01	feature	nested_repeat	45007860	45018527	.	.	.	ID=TE_BASE 151;name=TE_BASE 151;annot=Class_I::LTR::Ty3/gypsy::chromovirus::CRM;color=#a9a9a9
Chr01	feature	repeat_fragment	45007860	45018527	.	.	.	ID=TE 151-0;Parent=TE_BASE 151;name=TE 151;color=#a9a9a9
Chr01	feature	polypeptide_conserved_region	45011189	45011786	.	+	.	ID=DOMAIN 151-0-0;Parent=TE_BASE 151;annot=Class_I::LTR::Ty3/gypsy::chromovirus::CRM GAG_crm;name=GAG;color=#225ea8
Chr01	feature	polypeptide_conserved_region	45012053	45012320	.	+	.	ID=DOMAIN 151-1-0;Parent=TE_BASE 151;annot=Class_I::LTR::Ty3/gypsy::chromovirus::CRM AP_crm;name=PROT;color=#ffeda0
Chr01	feature	polypeptide_conserved_region	45015656	45016247	.	+	.	ID=DOMAIN 151-2-0;Parent=TE_BASE 151;annot=Class_I::LTR::Ty3/gypsy::chromovirus::CRM RT_crm;name=RT;color=#feb24c
Chr01	feature	polypeptide_conserved_region	45016382	45016733	.	+	.	ID=DOMAIN 151-3-0;Parent=TE_BASE 151;annot=Class_I::LTR::Ty3/gypsy::chromovirus::CRM RNaseH_crm;name=RH;color=#fc4e2a
Chr01	feature	polypeptide_conserved_region	45016976	45017969	.	+	.	ID=DOMAIN 151-4-0;Parent=TE_BASE 151;annot=Class_I::LTR::Ty3/gypsy::chromovirus::CRM INT_crm;name=INT;color=#b10026
Chr01	feature	long_terminal_repeat	45018045	45018527	.	.	.	ID=LTR RIGHT 151-0;Parent=TE_BASE 151;name=ltr right;color=#f032e6
Chr01	feature	long_terminal_repeat	45007860	45008342	.	.	.	ID=LTR LEFT 151-0;Parent=TE_BASE 151;name=ltr left;color=#f032e6
Chr01	feature	nested_repeat	44965822	44988421	.	.	.	ID=TE_BASE 152;name=TE_BASE 152;annot=Class_I::LTR::Ty1/copia::SIRE;color=#a9a9a9
Chr01	feature	repeat_fragment	44965822	44988421	.	.	.	ID=TE 152-0;Parent=TE_BASE 152;name=TE 152;color=#a9a9a9
Chr01	feature	polypeptide_conserved_region	44973803	44974664	.	+	.	ID=DOMAIN 152-0-0;Parent=TE_BASE 152;annot=Class_I::LTR::Ty1/copia::SIRE GAG_sire;name=GAG;color=#225ea8
Chr01	feature	polypeptide_conserved_region	44975592	44975757	.	+	.	ID=DOMAIN 152-1-0;Parent=TE_BASE 152;annot=Class_I::LTR::Ty1/copia::SIRE AP_sire;name=PROT;color=#ffeda0
Chr01	feature	polypeptide_conserved_region	44975907	44976564	.	+	.	ID=DOMAIN 152-2-0;Parent=TE_BASE 152;annot=Class_I::LTR::Ty1/copia::SIRE INT_sire;name=INT;color=#b10026
Chr01	feature	polypeptide_conserved_region	44977089	44977815	.	+	.	ID=DOMAIN 152-3-0;Parent=TE_BASE 152;annot=Class_I::LTR::Ty1/copia::SIRE RT_sire;name=RT;color=#feb24c
Chr01	feature	polypeptide_conserved_region	44978100	44978502	.	+	.	ID=DOMAIN 152-4-0;Parent=TE_BASE 152;annot=Class_I::LTR::Ty1/copia::SIRE RNaseH_sire;name=RH;color=#fc4e2a
Chr01	feature	RR_tract	44987140	44987154	.	.	.	ID=PPT 152;Parent=TE_BASE 152;name=ppt;color=#41ab5d
Chr01	feature	long_terminal_repeat	44987235	44988421	.	.	.	ID=LTR RIGHT 152-0;Parent=TE_BASE 152;name=ltr right;color=#f032e6
Chr01	feature	long_terminal_repeat	44965822	44967023	.	.	.	ID=LTR LEFT 152-0;Parent=TE_BASE 152;name=ltr left;color=#f032e6
Chr01	feature	nested_repeat	44917314	44921897	.	.	.	ID=TE_BASE 153;name=TE_BASE 153;annot=Class_I::LTR::Ty1/copia::Ale;color=#a9a9a9
Chr01	feature	repeat_fragment	44917314	44921897	.	.	.	ID=TE 153-0;Parent=TE_BASE 153;name=TE 153;color=#a9a9a9
Chr01	feature	polypeptide_conserved_region	44917648	44918230	.	+	.	ID=DOMAIN 153-0-0;Parent=TE_BASE 153;annot=Class_I::LTR::Ty1/copia::Alesia GAG_retrofit;name=GAG;color=#225ea8
Chr01	feature	polypeptide_conserved_region	44918980	44919607	.	+	.	ID=DOMAIN 153-1-0;Parent=TE_BASE 153;annot=Class_I::LTR::Ty1/copia::Ale INT_retrofit;name=INT;color=#b10026
Chr01	feature	polypeptide_conserved_region	44920213	44920939	.	+	.	ID=DOMAIN 153-2-0;Parent=TE_BASE 153;annot=Class_I::LTR::Ty1/copia::Ale RT_retrofit;name=RT;color=#feb24c
Chr01	feature	polypeptide_conserved_region	44921227	44921629	.	+	.	ID=DOMAIN 153-3-0;Parent=TE_BASE 153;annot=Class_I::LTR::Ty1/copia::Ale RNaseH_retrofit;name=RH;color=#fc4e2a
Chr01	feature	long_terminal_repeat	44921695	44921897	.	.	.	ID=LTR RIGHT 153-0;Parent=TE_BASE 153;name=ltr right;color=#f032e6
Chr01	feature	long_terminal_repeat	44917314	44917517	.	.	.	ID=LTR LEFT 153-0;Parent=TE_BASE 153;name=ltr left;color=#f032e6
Chr01	feature	nested_repeat	44897213	44899772	.	.	.	ID=TE_BASE 154;name=TE_BASE 154;annot=Class_I::LTR::Ty1/copia::Ivana;color=#a9a9a9
Chr01	feature	repeat_fragment	44897213	44899772	.	.	.	ID=TE 154-0;Parent=TE_BASE 154;name=TE 154;color=#a9a9a9
Chr01	feature	polypeptide_conserved_region	44897608	44897836	.	-	.	ID=DOMAIN 154-0-0;Parent=TE_BASE 154;annot=Class_I::LTR::Ty1/copia::Ivana RNaseH_oryco;name=RH;color=#fc4e2a
Chr01	feature	polypeptide_conserved_region	44898178	44898424	.	-	.	ID=DOMAIN 154-1-0;Parent=TE_BASE 154;annot=Class_I::LTR::Ty1/copia::Ivana AP_oryco;name=PROT;color=#ffeda0
Chr01	feature	polypeptide_conserved_region	44898797	44899373	.	-	.	ID=DOMAIN 154-2-0;Parent=TE_BASE 154;annot=Class_I::LTR::Ty1/copia::Ivana GAG_oryco;name=GAG;color=#225ea8
Chr01	feature	primer_binding_site	44897592	44897612	.	.	.	ID=PBS 154;Parent=TE_BASE 154;name=ppt;color=#41ab5d
Chr01	feature	RR_tract	44899361	44899375	.	.	.	ID=PPT 154;Parent=TE_BASE 154;name=pbs;color=#c7e9c0
Chr01	feature	long_terminal_repeat	44899442	44899772	.	.	.	ID=LTR LEFT 154-0;Parent=TE_BASE 154;name=ltr left;color=#f032e6
Chr01	feature	long_terminal_repeat	44897213	44897543	.	.	.	ID=LTR RIGHT 154-0;Parent=TE_BASE 154;name=ltr right;color=#f032e6
Chr01	feature	target_site_duplication	44897208	44897212	.	.	.	ID=TSR RIGHT 154;Parent=TE_BASE 154;name=tsr right;color=#333333
Chr01	feature	target_site_duplication	44899773	44899777	.	.	.	ID=TSR LEFT 154;Parent=TE_BASE 154;name=tsr left;color=#333333
Chr01	feature	nested_repeat	44833450	44838001	.	.	.	ID=TE_BASE 155;name=TE_BASE 155;annot=Class_I::LTR::Ty1/copia::Tork;color=#a9a9a9
Chr01	feature	repeat_fragment	44833450	44838001	.	.	.	ID=TE 155-0;Parent=TE_BASE 155;name=TE 155;color=#a9a9a9
Chr01	feature	polypeptide_conserved_region	44833819	44834218	.	-	.	ID=DOMAIN 155-0-0;Parent=TE_BASE 155;annot=Class_I::LTR::Ty1/copia::Tork RNaseH_tork;name=RH;color=#fc4e2a
Chr01	feature	polypeptide_conserved_region	44834544	44835042	.	-	.	ID=DOMAIN 155-1-0;Parent=TE_BASE 155;annot=Class_I::LTR::Ty1/copia::Tork RT_tork;name=RT;color=#feb24c
Chr01	feature	polypeptide_conserved_region	44836101	44836470	.	-	.	ID=DOMAIN 155-2-0;Parent=TE_BASE 155;annot=Class_I::LTR::Ty1/copia::Tork INT_tork;name=INT;color=#b10026
Chr01	feature	polypeptide_conserved_region	44836629	44836866	.	-	.	ID=DOMAIN 155-3-0;Parent=TE_BASE 155;annot=Class_I::LTR::Ty1/copia::Ivana AP_oryco;name=PROT;color=#ffeda0
Chr01	feature	polypeptide_conserved_region	44836995	44837562	.	-	.	ID=DOMAIN 155-4-0;Parent=TE_BASE 155;annot=Class_I::LTR::Ty1/copia::Tork GAG_tork;name=GAG;color=#225ea8
Chr01	feature	long_terminal_repeat	44837763	44838001	.	.	.	ID=LTR LEFT 155-0;Parent=TE_BASE 155;name=ltr left;color=#f032e6
Chr01	feature	long_terminal_repeat	44833450	44833690	.	.	.	ID=LTR RIGHT 155-0;Parent=TE_BASE 155;name=ltr right;color=#f032e6
Chr01	feature	nested_repeat	44686878	44725666	.	.	.	ID=TE_BASE 157;name=TE_BASE 157;annot=Class_I::LTR::Ty3/gypsy::non-chromovirus::OTA::Ogre/Tat::Retand;color=#a9a9a9
Chr01	feature	repeat_fragment	44686878	44725666	.	.	.	ID=TE 157-0;Parent=TE_BASE 157;name=TE 157;color=#a9a9a9
Chr01	feature	polypeptide_conserved_region	44721145	44721694	.	+	.	ID=DOMAIN 157-0-0;Parent=TE_BASE 157;annot=Class_I::LTR::Ty3/gypsy::non-chromovirus::OTA::Ogre/Tat::Retand RT_tat;name=RT;color=#feb24c
Chr01	feature	polypeptide_conserved_region	44722212	44722377	.	+	.	ID=DOMAIN 157-1-0;Parent=TE_BASE 157;annot=Class_I::LTR::Ty3/gypsy::non-chromovirus::OTA::Ogre/Tat::Retand;name=aRH;color=#fc4e2a
Chr01	feature	polypeptide_conserved_region	44723122	44723518	.	+	.	ID=DOMAIN 157-2-0;Parent=TE_BASE 157;annot=Class_I::LTR::Ty3/gypsy::non-chromovirus::OTA::Ogre/Tat::Retand INT_tat;name=INT;color=#b10026
Chr01	feature	primer_binding_site	44686978	44686998	.	.	.	ID=PBS 157;Parent=TE_BASE 157;name=pbs;color=#c7e9c0
Chr01	feature	RR_tract	44725566	44725580	.	.	.	ID=PPT 157;Parent=TE_BASE 157;name=ppt;color=#41ab5d
Chr01	feature	long_terminal_repeat	44725581	44725666	.	.	.	ID=LTR RIGHT 157-0;Parent=TE_BASE 157;name=ltr right;color=#f032e6
Chr01	feature	long_terminal_repeat	44686878	44686969	.	.	.	ID=LTR LEFT 157-0;Parent=TE_BASE 157;name=ltr left;color=#f032e6
Chr01	feature	nested_repeat	44675067	44684239	.	.	.	ID=TE_BASE 158;name=TE_BASE 158;annot=Class_I::LTR::Ty1/copia::SIRE;color=#a9a9a9
Chr01	feature	repeat_fragment	44675067	44684239	.	.	.	ID=TE 158-0;Parent=TE_BASE 158;name=TE 158;color=#a9a9a9
Chr01	feature	polypeptide_conserved_region	44678357	44678759	.	-	.	ID=DOMAIN 158-0-0;Parent=TE_BASE 158;annot=Class_I::LTR::Ty1/copia::SIRE RNaseH_sire;name=RH;color=#fc4e2a
Chr01	feature	polypeptide_conserved_region	44679044	44679770	.	-	.	ID=DOMAIN 158-1-0;Parent=TE_BASE 158;annot=Class_I::LTR::Ty1/copia::SIRE RT_sire;name=RT;color=#feb24c
Chr01	feature	polypeptide_conserved_region	44680295	44680952	.	-	.	ID=DOMAIN 158-2-0;Parent=TE_BASE 158;annot=Class_I::LTR::Ty1/copia::SIRE INT_sire;name=INT;color=#b10026
Chr01	feature	polypeptide_conserved_region	44681102	44681339	.	-	.	ID=DOMAIN 158-3-0;Parent=TE_BASE 158;annot=Class_I::LTR::Ty1/copia::SIRE AP_sire;name=PROT;color=#ffeda0
Chr01	feature	polypeptide_conserved_region	44682427	44683030	.	-	.	ID=DOMAIN 158-4-0;Parent=TE_BASE 158;annot=Class_I::LTR::Ty1/copia::SIRE GAG_sire;name=GAG;color=#225ea8
Chr01	feature	long_terminal_repeat	44683150	44684239	.	.	.	ID=LTR LEFT 158-0;Parent=TE_BASE 158;name=ltr left;color=#f032e6
Chr01	feature	long_terminal_repeat	44675067	44676156	.	.	.	ID=LTR RIGHT 158-0;Parent=TE_BASE 158;name=ltr right;color=#f032e6
Chr01	feature	target_site_duplication	44675062	44675066	.	.	.	ID=TSR RIGHT 158;Parent=TE_BASE 158;name=tsr right;color=#333333
Chr01	feature	target_site_duplication	44684240	44684244	.	.	.	ID=TSR LEFT 158;Parent=TE_BASE 158;name=tsr left;color=#333333
Chr01	feature	nested_repeat	44623822	44629670	.	.	.	ID=TE_BASE 159;name=TE_BASE 159;annot=Class_I::LTR::Ty1/copia::Ivana;color=#a9a9a9
Chr01	feature	repeat_fragment	44623822	44629670	.	.	.	ID=TE 159-0;Parent=TE_BASE 159;name=TE 159;color=#a9a9a9
Chr01	feature	polypeptide_conserved_region	44624181	44624595	.	+	.	ID=DOMAIN 159-0-0;Parent=TE_BASE 159;annot=Class_I::LTR::Ty1/copia::Ivana GAG_oryco;name=GAG;color=#225ea8
Chr01	feature	polypeptide_conserved_region	44626725	44627379	.	+	.	ID=DOMAIN 159-1-0;Parent=TE_BASE 159;annot=Class_I::LTR::Ty1/copia::Ivana INT_oryco;name=INT;color=#b10026
Chr01	feature	polypeptide_conserved_region	44627898	44628624	.	+	.	ID=DOMAIN 159-2-0;Parent=TE_BASE 159;annot=Class_I::LTR::Ty1/copia::Ivana RT_oryco;name=RT;color=#feb24c
Chr01	feature	polypeptide_conserved_region	44628921	44629323	.	+	.	ID=DOMAIN 159-3-0;Parent=TE_BASE 159;annot=Class_I::LTR::Ty1/copia::Ivana RNaseH_oryco;name=RH;color=#fc4e2a
Chr01	feature	primer_binding_site	44624054	44624073	.	.	.	ID=PBS 159;Parent=TE_BASE 159;name=pbs;color=#c7e9c0
Chr01	feature	RR_tract	44629346	44629360	.	.	.	ID=PPT 159;Parent=TE_BASE 159;name=ppt;color=#41ab5d
Chr01	feature	long_terminal_repeat	44629445	44629670	.	.	.	ID=LTR RIGHT 159-0;Parent=TE_BASE 159;name=ltr right;color=#f032e6
Chr01	feature	long_terminal_repeat	44623822	44624049	.	.	.	ID=LTR LEFT 159-0;Parent=TE_BASE 159;name=ltr left;color=#f032e6
Chr01	feature	target_site_duplication	44623817	44623821	.	.	.	ID=TSR LEFT 159;Parent=TE_BASE 159;name=tsr left;color=#333333
Chr01	feature	target_site_duplication	44629671	44629675	.	.	.	ID=TSR RIGHT 159;Parent=TE_BASE 159;name=tsr right;color=#333333
Chr01	feature	nested_repeat	44588953	44593419	.	.	.	ID=TE_BASE 160;name=TE_BASE 160;annot=Class_I::LTR::Ty1/copia::Ivana;color=#a9a9a9
Chr01	feature	repeat_fragment	44588953	44593419	.	.	.	ID=TE 160-0;Parent=TE_BASE 160;name=TE 160;color=#a9a9a9
Chr01	feature	polypeptide_conserved_region	44589387	44589792	.	-	.	ID=DOMAIN 160-0-0;Parent=TE_BASE 160;annot=Class_I::LTR::Ty1/copia::Ivana RNaseH_oryco;name=RH;color=#fc4e2a
Chr01	feature	polypeptide_conserved_region	44589948	44590455	.	-	.	ID=DOMAIN 160-1-0;Parent=TE_BASE 160;annot=Class_I::LTR::Ty1/copia::Ivana RT_oryco;name=RT;color=#feb24c
Chr01	feature	polypeptide_conserved_region	44590917	44591562	.	-	.	ID=DOMAIN 160-2-0;Parent=TE_BASE 160;annot=Class_I::LTR::Ty1/copia::Ivana INT_oryco;name=INT;color=#b10026
Chr01	feature	polypeptide_conserved_region	44591715	44591961	.	-	.	ID=DOMAIN 160-3-0;Parent=TE_BASE 160;annot=Class_I::LTR::Ty1/copia::Ivana AP_oryco;name=PROT;color=#ffeda0
Chr01	feature	polypeptide_conserved_region	44592069	44592900	.	-	.	ID=DOMAIN 160-4-0;Parent=TE_BASE 160;annot=Class_I::LTR::Ty1/copia::Ivana GAG_oryco;name=GAG;color=#225ea8
Chr01	feature	primer_binding_site	44589342	44589362	.	.	.	ID=PBS 160;Parent=TE_BASE 160;name=ppt;color=#41ab5d
Chr01	feature	RR_tract	44593016	44593030	.	.	.	ID=PPT 160;Parent=TE_BASE 160;name=pbs;color=#c7e9c0
Chr01	feature	long_terminal_repeat	44593102	44593419	.	.	.	ID=LTR LEFT 160-0;Parent=TE_BASE 160;name=ltr left;color=#f032e6
Chr01	feature	long_terminal_repeat	44588953	44589306	.	.	.	ID=LTR RIGHT 160-0;Parent=TE_BASE 160;name=ltr right;color=#f032e6
Chr01	feature	nested_repeat	44529359	44534189	.	.	.	ID=TE_BASE 162;name=TE_BASE 162;annot=Class_I::LTR::Ty1/copia::Ivana;color=#a9a9a9
Chr01	feature	repeat_fragment	44529359	44534189	.	.	.	ID=TE 162-0;Parent=TE_BASE 162;name=TE 162;color=#a9a9a9
Chr01	feature	polypeptide_conserved_region	44529792	44530665	.	+	.	ID=DOMAIN 162-0-0;Parent=TE_BASE 162;annot=Class_I::LTR::Ty1/copia::Ivana GAG_oryco;name=GAG;color=#225ea8
Chr01	feature	polypeptide_conserved_region	44530791	44531034	.	+	.	ID=DOMAIN 162-1-0;Parent=TE_BASE 162;annot=Class_I::LTR::Ty1/copia::Ivana AP_oryco;name=PROT;color=#ffeda0
Chr01	feature	polypeptide_conserved_region	44531187	44531838	.	+	.	ID=DOMAIN 162-2-0;Parent=TE_BASE 162;annot=Class_I::LTR::Ty1/copia::Ivana INT_oryco;name=INT;color=#b10026
Chr01	feature	polypeptide_conserved_region	44532330	44533056	.	+	.	ID=DOMAIN 162-3-0;Parent=TE_BASE 162;annot=Class_I::LTR::Ty1/copia::Ivana RT_oryco;name=RT;color=#feb24c
Chr01	feature	polypeptide_conserved_region	44533341	44533746	.	+	.	ID=DOMAIN 162-4-0;Parent=TE_BASE 162;annot=Class_I::LTR::Ty1/copia::Ivana RNaseH_oryco;name=RH;color=#fc4e2a
Chr01	feature	primer_binding_site	44529739	44529757	.	.	.	ID=PBS 162;Parent=TE_BASE 162;name=pbs;color=#c7e9c0
Chr01	feature	RR_tract	44533801	44533815	.	.	.	ID=PPT 162;Parent=TE_BASE 162;name=ppt;color=#41ab5d
Chr01	feature	long_terminal_repeat	44533815	44534189	.	.	.	ID=LTR RIGHT 162-0;Parent=TE_BASE 162;name=ltr right;color=#f032e6
Chr01	feature	long_terminal_repeat	44529359	44529733	.	.	.	ID=LTR LEFT 162-0;Parent=TE_BASE 162;name=ltr left;color=#f032e6
Chr01	feature	nested_repeat	44514319	44519446	.	.	.	ID=TE_BASE 164;name=TE_BASE 164;annot=Class_I::LTR::Ty3/gypsy::chromovirus::Reina;color=#a9a9a9
Chr01	feature	repeat_fragment	44514319	44519446	.	.	.	ID=TE 164-0;Parent=TE_BASE 164;name=TE 164;color=#a9a9a9
Chr01	feature	polypeptide_conserved_region	44514969	44515986	.	-	.	ID=DOMAIN 164-0-0;Parent=TE_BASE 164;annot=Class_I::LTR::Ty3/gypsy::chromovirus::Reina INT_reina;name=INT;color=#b10026
Chr01	feature	polypeptide_conserved_region	44516217	44516565	.	-	.	ID=DOMAIN 164-1-0;Parent=TE_BASE 164;annot=Class_I::LTR::Ty3/gypsy::chromovirus::Reina RNaseH_reina;name=RH;color=#fc4e2a
Chr01	feature	polypeptide_conserved_region	44516703	44517309	.	-	.	ID=DOMAIN 164-2-0;Parent=TE_BASE 164;annot=Class_I::LTR::Ty3/gypsy::chromovirus::Reina RT_reina;name=RT;color=#feb24c
Chr01	feature	long_terminal_repeat	44519162	44519446	.	.	.	ID=LTR LEFT 164-0;Parent=TE_BASE 164;name=ltr left;color=#f032e6
Chr01	feature	long_terminal_repeat	44514319	44514603	.	.	.	ID=LTR RIGHT 164-0;Parent=TE_BASE 164;name=ltr right;color=#f032e6
Chr01	feature	nested_repeat	44493050	44502025	.	.	.	ID=TE_BASE 165;name=TE_BASE 165;annot=Class_I::LTR::Ty3/gypsy::non-chromovirus::OTA::Athila;color=#a9a9a9
Chr01	feature	repeat_fragment	44493050	44502025	.	.	.	ID=TE 165-0;Parent=TE_BASE 165;name=TE 165;color=#a9a9a9
Chr01	feature	polypeptide_conserved_region	44495047	44495752	.	+	.	ID=DOMAIN 165-0-0;Parent=TE_BASE 165;annot=Class_I::LTR::Ty3/gypsy::non-chromovirus::OTA::Athila GAG_athila;name=GAG;color=#225ea8
Chr01	feature	polypeptide_conserved_region	44496735	44496996	.	+	.	ID=DOMAIN 165-1-0;Parent=TE_BASE 165;annot=Class_I::LTR::Ty3/gypsy::non-chromovirus::OTA::Athila AP_athila;name=PROT;color=#ffeda0
Chr01	feature	polypeptide_conserved_region	44497836	44498271	.	+	.	ID=DOMAIN 165-2-0;Parent=TE_BASE 165;annot=Class_I::LTR::Ty3/gypsy::non-chromovirus::OTA::Athila RT_athila;name=RT;color=#feb24c
Chr01	feature	polypeptide_conserved_region	44498409	44498769	.	+	.	ID=DOMAIN 165-3-0;Parent=TE_BASE 165;annot=Class_I::LTR::Ty3/gypsy::non-chromovirus::OTA::Athila RNaseH_athila;name=RH;color=#fc4e2a
Chr01	feature	polypeptide_conserved_region	44499214	44500105	.	+	.	ID=DOMAIN 165-4-0;Parent=TE_BASE 165;annot=Class_I::LTR::Ty3/gypsy::non-chromovirus::OTA::Athila INT_athila;name=INT;color=#b10026
Chr01	feature	primer_binding_site	44493244	44493263	.	.	.	ID=PBS 165;Parent=TE_BASE 165;name=pbs;color=#c7e9c0
Chr01	feature	RR_tract	44501867	44501881	.	.	.	ID=PPT 165;Parent=TE_BASE 165;name=ppt;color=#41ab5d
Chr01	feature	long_terminal_repeat	44501900	44502025	.	.	.	ID=LTR RIGHT 165-0;Parent=TE_BASE 165;name=ltr right;color=#f032e6
Chr01	feature	long_terminal_repeat	44493050	44493175	.	.	.	ID=LTR LEFT 165-0;Parent=TE_BASE 165;name=ltr left;color=#f032e6
Chr01	feature	nested_repeat	44472592	44476096	.	.	.	ID=TE_BASE 166;name=TE_BASE 166;annot=Class_I::LTR::Ty1/copia::Ty1-outgroup;color=#a9a9a9
Chr01	feature	repeat_fragment	44472592	44476096	.	.	.	ID=TE 166-0;Parent=TE_BASE 166;name=TE 166;color=#a9a9a9
Chr01	feature	polypeptide_conserved_region	44473018	44473756	.	+	.	ID=DOMAIN 166-0-0;Parent=TE_BASE 166;annot=Class_I::LTR::Ty1/copia::Tork GAG_tork;name=GAG;color=#225ea8
Chr01	feature	polypeptide_conserved_region	44474359	44474974	.	+	.	ID=DOMAIN 166-1-0;Parent=TE_BASE 166;annot=Class_I::LTR::Ty1/copia::Ty1-outgroup INT_1731;name=INT;color=#b10026
Chr01	feature	RR_tract	44475690	44475704	.	.	.	ID=PPT 166;Parent=TE_BASE 166;name=ppt;color=#41ab5d
Chr01	feature	long_terminal_repeat	44475782	44476096	.	.	.	ID=LTR RIGHT 166-0;Parent=TE_BASE 166;name=ltr right;color=#f032e6
Chr01	feature	long_terminal_repeat	44472592	44472946	.	.	.	ID=LTR LEFT 166-0;Parent=TE_BASE 166;name=ltr left;color=#f032e6
Chr01	feature	nested_repeat	44425074	44429721	.	.	.	ID=TE_BASE 167;name=TE_BASE 167;annot=Class_I::LTR::Ty1/copia::Tork;color=#a9a9a9
Chr01	feature	repeat_fragment	44425074	44429721	.	.	.	ID=TE 167-0;Parent=TE_BASE 167;name=TE 167;color=#a9a9a9
Chr01	feature	polypeptide_conserved_region	44425504	44425903	.	-	.	ID=DOMAIN 167-0-0;Parent=TE_BASE 167;annot=Class_I::LTR::Ty1/copia::Tork RNaseH_tork;name=RH;color=#fc4e2a
Chr01	feature	polypeptide_conserved_region	44426212	44426899	.	-	.	ID=DOMAIN 167-1-0;Parent=TE_BASE 167;annot=Class_I::LTR::Ty1/copia::Tork RT_tork;name=RT;color=#feb24c
Chr01	feature	polypeptide_conserved_region	44427444	44428092	.	-	.	ID=DOMAIN 167-2-0;Parent=TE_BASE 167;annot=Class_I::LTR::Ty1/copia::Tork INT_tork;name=INT;color=#b10026
Chr01	feature	polypeptide_conserved_region	44428224	44428473	.	-	.	ID=DOMAIN 167-3-0;Parent=TE_BASE 167;annot=Class_I::LTR::Ty1/copia::Tork AP_tork;name=PROT;color=#ffeda0
Chr01	feature	polypeptide_conserved_region	44428602	44429313	.	-	.	ID=DOMAIN 167-4-0;Parent=TE_BASE 167;annot=Class_I::LTR::Ty1/copia::Tork GAG_tork;name=GAG;color=#225ea8
Chr01	feature	long_terminal_repeat	44429444	44429721	.	.	.	ID=LTR LEFT 167-0;Parent=TE_BASE 167;name=ltr left;color=#f032e6
Chr01	feature	long_terminal_repeat	44425074	44425351	.	.	.	ID=LTR RIGHT 167-0;Parent=TE_BASE 167;name=ltr right;color=#f032e6
Chr01	feature	target_site_duplication	44425068	44425073	.	.	.	ID=TSR RIGHT 167;Parent=TE_BASE 167;name=tsr right;color=#333333
Chr01	feature	target_site_duplication	44429722	44429727	.	.	.	ID=TSR LEFT 167;Parent=TE_BASE 167;name=tsr left;color=#333333
Chr01	feature	nested_repeat	44291612	44296865	.	.	.	ID=TE_BASE 169;name=TE_BASE 169;annot=Class_I::LTR::Ty1/copia::Tork;color=#a9a9a9
Chr01	feature	repeat_fragment	44291612	44296865	.	.	.	ID=TE 169-0;Parent=TE_BASE 169;name=TE 169;color=#a9a9a9
Chr01	feature	polypeptide_conserved_region	44292365	44292773	.	-	.	ID=DOMAIN 169-0-0;Parent=TE_BASE 169;annot=Class_I::LTR::Ty1/copia::Tork RNaseH_tork;name=RH;color=#fc4e2a
Chr01	feature	polypeptide_conserved_region	44293058	44293784	.	-	.	ID=DOMAIN 169-1-0;Parent=TE_BASE 169;annot=Class_I::LTR::Ty1/copia::Tork RT_tork;name=RT;color=#feb24c
Chr01	feature	polypeptide_conserved_region	44294228	44294852	.	-	.	ID=DOMAIN 169-2-0;Parent=TE_BASE 169;annot=Class_I::LTR::Ty1/copia::Ivana INT_oryco;name=INT;color=#b10026
Chr01	feature	polypeptide_conserved_region	44295005	44295242	.	-	.	ID=DOMAIN 169-3-0;Parent=TE_BASE 169;annot=Class_I::LTR::Ty1/copia::Tork AP_tork;name=PROT;color=#ffeda0
Chr01	feature	RR_tract	44296691	44296705	.	.	.	ID=PPT 169;Parent=TE_BASE 169;name=pbs;color=#c7e9c0
Chr01	feature	long_terminal_repeat	44296706	44296865	.	.	.	ID=LTR LEFT 169-0;Parent=TE_BASE 169;name=ltr left;color=#f032e6
Chr01	feature	long_terminal_repeat	44291612	44291771	.	.	.	ID=LTR RIGHT 169-0;Parent=TE_BASE 169;name=ltr right;color=#f032e6
Chr01	feature	nested_repeat	44261077	44271482	.	.	.	ID=TE_BASE 170;name=TE_BASE 170;annot=Class_I::LTR::Ty3/gypsy::chromovirus::Tekay;color=#a9a9a9
Chr01	feature	repeat_fragment	44261077	44271482	.	.	.	ID=TE 170-0;Parent=TE_BASE 170;name=TE 170;color=#a9a9a9
Chr01	feature	polypeptide_conserved_region	44267033	44267780	.	+	.	ID=DOMAIN 170-0-0;Parent=TE_BASE 170;annot=Class_I::LTR::Ty3/gypsy::chromovirus::Tekay GAG_del;name=GAG;color=#225ea8
Chr01	feature	polypeptide_conserved_region	44268011	44268272	.	+	.	ID=DOMAIN 170-1-0;Parent=TE_BASE 170;annot=Class_I::LTR::Ty3/gypsy::chromovirus::Tekay AP_del;name=PROT;color=#ffeda0
Chr01	feature	polypeptide_conserved_region	44268593	44269268	.	+	.	ID=DOMAIN 170-2-0;Parent=TE_BASE 170;annot=Class_I::LTR::Ty3/gypsy::chromovirus::Tekay RT_del;name=RT;color=#feb24c
Chr01	feature	polypeptide_conserved_region	44269409	44269754	.	+	.	ID=DOMAIN 170-3-0;Parent=TE_BASE 170;annot=Class_I::LTR::Ty3/gypsy::chromovirus::Tekay RNaseH_del;name=RH;color=#fc4e2a
Chr01	feature	polypeptide_conserved_region	44270063	44271098	.	+	.	ID=DOMAIN 170-4-0;Parent=TE_BASE 170;annot=Class_I::LTR::Ty3/gypsy::chromovirus::Tekay INT_del;name=INT;color=#b10026
Chr01	feature	primer_binding_site	44261240	44261258	.	.	.	ID=PBS 170;Parent=TE_BASE 170;name=pbs;color=#c7e9c0
Chr01	feature	RR_tract	44271334	44271348	.	.	.	ID=PPT 170;Parent=TE_BASE 170;name=ppt;color=#41ab5d
Chr01	feature	long_terminal_repeat	44271402	44271482	.	.	.	ID=LTR RIGHT 170-0;Parent=TE_BASE 170;name=ltr right;color=#f032e6
Chr01	feature	long_terminal_repeat	44261077	44261158	.	.	.	ID=LTR LEFT 170-0;Parent=TE_BASE 170;name=ltr left;color=#f032e6
Chr01	feature	nested_repeat	44189470	44195747	.	.	.	ID=TE_BASE 172;name=TE_BASE 172;annot=Class_I::LTR::Ty3/gypsy::non-chromovirus::OTA::Athila;color=#a9a9a9
Chr01	feature	repeat_fragment	44189470	44195747	.	.	.	ID=TE 172-0;Parent=TE_BASE 172;name=TE 172;color=#a9a9a9
Chr01	feature	polypeptide_conserved_region	44190355	44190622	.	+	.	ID=DOMAIN 172-0-0;Parent=TE_BASE 172;annot=Class_I::LTR::Ty3/gypsy::non-chromovirus::OTA::Athila GAG_athila;name=GAG;color=#225ea8
Chr01	feature	polypeptide_conserved_region	44191775	44191940	.	+	.	ID=DOMAIN 172-1-0;Parent=TE_BASE 172;annot=Class_I::LTR::Ty3/gypsy::non-chromovirus::OTA::Athila AP_athila;name=PROT;color=#ffeda0
Chr01	feature	polypeptide_conserved_region	44192655	44193378	.	+	.	ID=DOMAIN 172-2-0;Parent=TE_BASE 172;annot=Class_I::LTR::Ty3/gypsy::non-chromovirus::OTA::Athila RT_athila;name=RT;color=#feb24c
Chr01	feature	polypeptide_conserved_region	44193679	44193877	.	+	.	ID=DOMAIN 172-3-0;Parent=TE_BASE 172;annot=Class_I::LTR::Ty3/gypsy::non-chromovirus::OTA::Athila RNaseH_athila;name=RH;color=#fc4e2a
Chr01	feature	polypeptide_conserved_region	44194159	44195203	.	+	.	ID=DOMAIN 172-4-0;Parent=TE_BASE 172;annot=Class_I::LTR::Ty3/gypsy::non-chromovirus::OTA::Athila INT_athila;name=INT;color=#b10026
Chr01	feature	primer_binding_site	44189669	44189688	.	.	.	ID=PBS 172;Parent=TE_BASE 172;name=pbs;color=#c7e9c0
Chr01	feature	RR_tract	44195506	44195520	.	.	.	ID=PPT 172;Parent=TE_BASE 172;name=ppt;color=#41ab5d
Chr01	feature	long_terminal_repeat	44195567	44195747	.	.	.	ID=LTR RIGHT 172-0;Parent=TE_BASE 172;name=ltr right;color=#f032e6
Chr01	feature	long_terminal_repeat	44189470	44189649	.	.	.	ID=LTR LEFT 172-0;Parent=TE_BASE 172;name=ltr left;color=#f032e6
Chr01	feature	nested_repeat	44165277	44173179	.	.	.	ID=TE_BASE 173;name=TE_BASE 173;annot=Class_I::LTR::Ty1/copia::SIRE;color=#a9a9a9
Chr01	feature	repeat_fragment	44165277	44173179	.	.	.	ID=TE 173-0;Parent=TE_BASE 173;name=TE 173;color=#a9a9a9
Chr01	feature	polypeptide_conserved_region	44168423	44168702	.	-	.	ID=DOMAIN 173-0-0;Parent=TE_BASE 173;annot=Class_I::LTR::Ty1/copia::SIRE RNaseH_sire;name=RH;color=#fc4e2a
Chr01	feature	polypeptide_conserved_region	44169109	44169259	.	-	.	ID=DOMAIN 173-1-0;Parent=TE_BASE 173;annot=Class_I::LTR::Ty1/copia::SIRE RT_sire;name=RT;color=#feb24c
Chr01	feature	polypeptide_conserved_region	44169642	44170299	.	-	.	ID=DOMAIN 173-2-0;Parent=TE_BASE 173;annot=Class_I::LTR::Ty1/copia::SIRE INT_sire;name=INT;color=#b10026
Chr01	feature	polypeptide_conserved_region	44170561	44170687	.	-	.	ID=DOMAIN 173-3-0;Parent=TE_BASE 173;annot=Class_I::LTR::Ty1/copia::SIRE AP_sire;name=PROT;color=#ffeda0
Chr01	feature	polypeptide_conserved_region	44171793	44172387	.	-	.	ID=DOMAIN 173-4-0;Parent=TE_BASE 173;annot=Class_I::LTR::Ty1/copia::SIRE GAG_sire;name=GAG;color=#225ea8
Chr01	feature	long_terminal_repeat	44172484	44173179	.	.	.	ID=LTR LEFT 173-0;Parent=TE_BASE 173;name=ltr left;color=#f032e6
Chr01	feature	long_terminal_repeat	44165277	44165972	.	.	.	ID=LTR RIGHT 173-0;Parent=TE_BASE 173;name=ltr right;color=#f032e6
Chr01	feature	nested_repeat	43926641	43930383	.	.	.	ID=TE_BASE 177;name=TE_BASE 177;annot=Class_I::LTR::Ty3/gypsy::chromovirus::Reina;color=#a9a9a9
Chr01	feature	repeat_fragment	43926641	43930383	.	.	.	ID=TE 177-0;Parent=TE_BASE 177;name=TE 177;color=#a9a9a9
Chr01	feature	polypeptide_conserved_region	43928162	43928510	.	+	.	ID=DOMAIN 177-0-0;Parent=TE_BASE 177;annot=Class_I::LTR::Ty3/gypsy::chromovirus::Reina RNaseH_reina;name=RH;color=#fc4e2a
Chr01	feature	polypeptide_conserved_region	43928747	43929767	.	+	.	ID=DOMAIN 177-1-0;Parent=TE_BASE 177;annot=Class_I::LTR::Ty3/gypsy::chromovirus::Reina INT_reina;name=INT;color=#b10026
Chr01	feature	primer_binding_site	43927030	43927048	.	.	.	ID=PBS 177;Parent=TE_BASE 177;name=pbs;color=#c7e9c0
Chr01	feature	RR_tract	43929994	43930008	.	.	.	ID=PPT 177;Parent=TE_BASE 177;name=ppt;color=#41ab5d
Chr01	feature	long_terminal_repeat	43930008	43930383	.	.	.	ID=LTR RIGHT 177-0;Parent=TE_BASE 177;name=ltr right;color=#f032e6
Chr01	feature	long_terminal_repeat	43926641	43927022	.	.	.	ID=LTR LEFT 177-0;Parent=TE_BASE 177;name=ltr left;color=#f032e6
Chr01	feature	target_site_duplication	43926636	43926640	.	.	.	ID=TSR LEFT 177;Parent=TE_BASE 177;name=tsr left;color=#333333
Chr01	feature	target_site_duplication	43930384	43930388	.	.	.	ID=TSR RIGHT 177;Parent=TE_BASE 177;name=tsr right;color=#333333
Chr01	feature	nested_repeat	43785176	43794398	.	.	.	ID=TE_BASE 178;name=TE_BASE 178;annot=Class_I::LTR::Ty1/copia::SIRE;color=#a9a9a9
Chr01	feature	repeat_fragment	43785176	43794398	.	.	.	ID=TE 178-0;Parent=TE_BASE 178;name=TE 178;color=#a9a9a9
Chr01	feature	polypeptide_conserved_region	43788508	43788910	.	-	.	ID=DOMAIN 178-0-0;Parent=TE_BASE 178;annot=Class_I::LTR::Ty1/copia::SIRE RNaseH_sire;name=RH;color=#fc4e2a
Chr01	feature	polypeptide_conserved_region	43789195	43789921	.	-	.	ID=DOMAIN 178-1-0;Parent=TE_BASE 178;annot=Class_I::LTR::Ty1/copia::SIRE RT_sire;name=RT;color=#feb24c
Chr01	feature	polypeptide_conserved_region	43790446	43791103	.	-	.	ID=DOMAIN 178-2-0;Parent=TE_BASE 178;annot=Class_I::LTR::Ty1/copia::SIRE INT_sire;name=INT;color=#b10026
Chr01	feature	polypeptide_conserved_region	43791253	43791490	.	-	.	ID=DOMAIN 178-3-0;Parent=TE_BASE 178;annot=Class_I::LTR::Ty1/copia::SIRE AP_sire;name=PROT;color=#ffeda0
Chr01	feature	polypeptide_conserved_region	43792308	43793169	.	-	.	ID=DOMAIN 178-4-0;Parent=TE_BASE 178;annot=Class_I::LTR::Ty1/copia::SIRE GAG_sire;name=GAG;color=#225ea8
Chr01	feature	long_terminal_repeat	43793307	43794398	.	.	.	ID=LTR LEFT 178-0;Parent=TE_BASE 178;name=ltr left;color=#f032e6
Chr01	feature	long_terminal_repeat	43785176	43786267	.	.	.	ID=LTR RIGHT 178-0;Parent=TE_BASE 178;name=ltr right;color=#f032e6
Chr01	feature	target_site_duplication	43785171	43785175	.	.	.	ID=TSR RIGHT 178;Parent=TE_BASE 178;name=tsr right;color=#333333
Chr01	feature	target_site_duplication	43794399	43794403	.	.	.	ID=TSR LEFT 178;Parent=TE_BASE 178;name=tsr left;color=#333333
Chr01	feature	nested_repeat	43728106	43746755	.	.	.	ID=TE_BASE 180;name=TE_BASE 180;annot=Class_I::LTR::Ty3/gypsy::non-chromovirus::OTA::Ogre/Tat::Retand;color=#a9a9a9
Chr01	feature	repeat_fragment	43728106	43746755	.	.	.	ID=TE 180-0;Parent=TE_BASE 180;name=TE 180;color=#a9a9a9
Chr01	feature	polypeptide_conserved_region	43733073	43734111	.	-	.	ID=DOMAIN 180-0-0;Parent=TE_BASE 180;annot=Class_I::LTR::Ty3/gypsy::non-chromovirus::OTA::Ogre/Tat::Retand INT_tat;name=INT;color=#b10026
Chr01	feature	polypeptide_conserved_region	43736922	43737597	.	-	.	ID=DOMAIN 180-1-0;Parent=TE_BASE 180;annot=Class_I::LTR::Ty3/gypsy::non-chromovirus::OTA::Ogre/Tat::Retand RT_tat;name=RT;color=#feb24c
Chr01	feature	long_terminal_repeat	43746579	43746755	.	.	.	ID=LTR LEFT 180-0;Parent=TE_BASE 180;name=ltr left;color=#f032e6
Chr01	feature	long_terminal_repeat	43728106	43728282	.	.	.	ID=LTR RIGHT 180-0;Parent=TE_BASE 180;name=ltr right;color=#f032e6
Chr01	feature	nested_repeat	43658608	43673984	.	.	.	ID=TE_BASE 183;name=TE_BASE 183;annot=Class_I::LTR::Ty3/gypsy::non-chromovirus::OTA::Athila;color=#a9a9a9
Chr01	feature	repeat_fragment	43658608	43673984	.	.	.	ID=TE 183-0;Parent=TE_BASE 183;name=TE 183;color=#a9a9a9
Chr01	feature	polypeptide_conserved_region	43670906	43671179	.	-	.	ID=DOMAIN 183-0-0;Parent=TE_BASE 183;annot=Class_I::LTR::Ty3/gypsy::non-chromovirus::OTA::Athila AP_athila;name=PROT;color=#ffeda0
Chr01	feature	polypeptide_conserved_region	43672448	43672934	.	-	.	ID=DOMAIN 183-1-0;Parent=TE_BASE 183;annot=Class_I::LTR::Ty3/gypsy::non-chromovirus::OTA::Athila GAG_athila;name=GAG;color=#225ea8
Chr01	feature	primer_binding_site	43659167	43659188	.	.	.	ID=PBS 183;Parent=TE_BASE 183;name=ppt;color=#41ab5d
Chr01	feature	RR_tract	43673377	43673391	.	.	.	ID=PPT 183;Parent=TE_BASE 183;name=pbs;color=#c7e9c0
Chr01	feature	long_terminal_repeat	43673445	43673984	.	.	.	ID=LTR LEFT 183-0;Parent=TE_BASE 183;name=ltr left;color=#f032e6
Chr01	feature	long_terminal_repeat	43658608	43659139	.	.	.	ID=LTR RIGHT 183-0;Parent=TE_BASE 183;name=ltr right;color=#f032e6
Chr01	feature	target_site_duplication	43658603	43658607	.	.	.	ID=TSR RIGHT 183;Parent=TE_BASE 183;name=tsr right;color=#333333
Chr01	feature	target_site_duplication	43673985	43673989	.	.	.	ID=TSR LEFT 183;Parent=TE_BASE 183;name=tsr left;color=#333333
Chr01	feature	nested_repeat	43580766	43586385	.	.	.	ID=TE_BASE 184;name=TE_BASE 184;annot=Class_I::LTR::Ty1/copia::Tork;color=#a9a9a9
Chr01	feature	repeat_fragment	43580766	43586385	.	.	.	ID=TE 184-0;Parent=TE_BASE 184;name=TE 184;color=#a9a9a9
Chr01	feature	polypeptide_conserved_region	43583625	43584279	.	+	.	ID=DOMAIN 184-0-0;Parent=TE_BASE 184;annot=Class_I::LTR::Ty1/copia::Tork INT_tork;name=INT;color=#b10026
Chr01	feature	polypeptide_conserved_region	43584920	43585634	.	+	.	ID=DOMAIN 184-1-0;Parent=TE_BASE 184;annot=Class_I::LTR::Ty1/copia::Tork RT_tork;name=RT;color=#feb24c
Chr01	feature	long_terminal_repeat	43585932	43586385	.	.	.	ID=LTR RIGHT 184-0;Parent=TE_BASE 184;name=ltr right;color=#f032e6
Chr01	feature	long_terminal_repeat	43580766	43581212	.	.	.	ID=LTR LEFT 184-0;Parent=TE_BASE 184;name=ltr left;color=#f032e6
Chr01	feature	nested_repeat	43573499	43576763	.	.	.	ID=TE_BASE 185;name=TE_BASE 185;annot=Class_I::LTR::Ty1/copia::Ty1-outgroup;color=#a9a9a9
Chr01	feature	repeat_fragment	43573499	43576763	.	.	.	ID=TE 185-0;Parent=TE_BASE 185;name=TE 185;color=#a9a9a9
Chr01	feature	polypeptide_conserved_region	43573912	43574650	.	+	.	ID=DOMAIN 185-0-0;Parent=TE_BASE 185;annot=Class_I::LTR::Ty1/copia::Tork GAG_tork;name=GAG;color=#225ea8
Chr01	feature	polypeptide_conserved_region	43575247	43575868	.	+	.	ID=DOMAIN 185-1-0;Parent=TE_BASE 185;annot=Class_I::LTR::Ty1/copia::Ty1-outgroup INT_1731;name=INT;color=#b10026
Chr01	feature	RR_tract	43576654	43576668	.	.	.	ID=PPT 185;Parent=TE_BASE 185;name=ppt;color=#41ab5d
Chr01	feature	long_terminal_repeat	43576688	43576763	.	.	.	ID=LTR RIGHT 185-0;Parent=TE_BASE 185;name=ltr right;color=#f032e6
Chr01	feature	long_terminal_repeat	43573499	43573574	.	.	.	ID=LTR LEFT 185-0;Parent=TE_BASE 185;name=ltr left;color=#f032e6
Chr01	feature	target_site_duplication	43573494	43573498	.	.	.	ID=TSR LEFT 185;Parent=TE_BASE 185;name=tsr left;color=#333333
Chr01	feature	target_site_duplication	43576764	43576768	.	.	.	ID=TSR RIGHT 185;Parent=TE_BASE 185;name=tsr right;color=#333333
Chr01	feature	nested_repeat	43519275	43525933	.	.	.	ID=TE_BASE 186;name=TE_BASE 186;annot=Class_I::LTR::Ty1/copia::Tork;color=#a9a9a9
Chr01	feature	repeat_fragment	43519275	43525933	.	.	.	ID=TE 186-0;Parent=TE_BASE 186;name=TE 186;color=#a9a9a9
Chr01	feature	polypeptide_conserved_region	43522356	43523013	.	+	.	ID=DOMAIN 186-0-0;Parent=TE_BASE 186;annot=Class_I::LTR::Ty1/copia::Tork INT_tork;name=INT;color=#b10026
Chr01	feature	polypeptide_conserved_region	43523580	43524309	.	+	.	ID=DOMAIN 186-1-0;Parent=TE_BASE 186;annot=Class_I::LTR::Ty1/copia::Tork RT_tork;name=RT;color=#feb24c
Chr01	feature	polypeptide_conserved_region	43524618	43525029	.	+	.	ID=DOMAIN 186-2-0;Parent=TE_BASE 186;annot=Class_I::LTR::Ty1/copia::Tork RNaseH_tork;name=RH;color=#fc4e2a
Chr01	feature	primer_binding_site	43519723	43519739	.	.	.	ID=PBS 186;Parent=TE_BASE 186;name=pbs;color=#c7e9c0
Chr01	feature	RR_tract	43525476	43525490	.	.	.	ID=PPT 186;Parent=TE_BASE 186;name=ppt;color=#41ab5d
Chr01	feature	long_terminal_repeat	43525490	43525933	.	.	.	ID=LTR RIGHT 186-0;Parent=TE_BASE 186;name=ltr right;color=#f032e6
Chr01	feature	long_terminal_repeat	43519275	43519718	.	.	.	ID=LTR LEFT 186-0;Parent=TE_BASE 186;name=ltr left;color=#f032e6
Chr01	feature	target_site_duplication	43519270	43519274	.	.	.	ID=TSR LEFT 186;Parent=TE_BASE 186;name=tsr left;color=#333333
Chr01	feature	target_site_duplication	43525934	43525938	.	.	.	ID=TSR RIGHT 186;Parent=TE_BASE 186;name=tsr right;color=#333333
Chr01	feature	nested_repeat	43426077	43431128	.	.	.	ID=TE_BASE 187;name=TE_BASE 187;annot=Class_I::LTR::Ty1/copia::Ivana;color=#a9a9a9
Chr01	feature	repeat_fragment	43426077	43431128	.	.	.	ID=TE 187-0;Parent=TE_BASE 187;name=TE 187;color=#a9a9a9
Chr01	feature	polypeptide_conserved_region	43426297	43426696	.	-	.	ID=DOMAIN 187-0-0;Parent=TE_BASE 187;annot=Class_I::LTR::Ty1/copia::Ale RNaseH_retrofit;name=RH;color=#fc4e2a
Chr01	feature	polypeptide_conserved_region	43426996	43427710	.	-	.	ID=DOMAIN 187-1-0;Parent=TE_BASE 187;annot=Class_I::LTR::Ty1/copia::Ivana RT_oryco;name=RT;color=#feb24c
Chr01	feature	polypeptide_conserved_region	43428400	43429027	.	-	.	ID=DOMAIN 187-2-0;Parent=TE_BASE 187;annot=Class_I::LTR::Ty1/copia::Ale INT_retrofit;name=INT;color=#b10026
Chr01	feature	primer_binding_site	43426253	43426275	.	.	.	ID=PBS 187;Parent=TE_BASE 187;name=ppt;color=#41ab5d
Chr01	feature	RR_tract	43430970	43430984	.	.	.	ID=PPT 187;Parent=TE_BASE 187;name=pbs;color=#c7e9c0
Chr01	feature	long_terminal_repeat	43430987	43431128	.	.	.	ID=LTR LEFT 187-0;Parent=TE_BASE 187;name=ltr left;color=#f032e6
Chr01	feature	long_terminal_repeat	43426077	43426225	.	.	.	ID=LTR RIGHT 187-0;Parent=TE_BASE 187;name=ltr right;color=#f032e6
Chr01	feature	nested_repeat	43391659	43394205	.	.	.	ID=TE_BASE 188;name=TE_BASE 188;annot=Class_I::LTR::Ty1/copia::Ivana;color=#a9a9a9
Chr01	feature	repeat_fragment	43391659	43394205	.	.	.	ID=TE 188-0;Parent=TE_BASE 188;name=TE 188;color=#a9a9a9
Chr01	feature	polypeptide_conserved_region	43392039	43392618	.	+	.	ID=DOMAIN 188-0-0;Parent=TE_BASE 188;annot=Class_I::LTR::Ty1/copia::Ivana GAG_oryco;name=GAG;color=#225ea8
Chr01	feature	polypeptide_conserved_region	43392996	43393242	.	+	.	ID=DOMAIN 188-1-0;Parent=TE_BASE 188;annot=Class_I::LTR::Ty1/copia::Ivana AP_oryco;name=PROT;color=#ffeda0
Chr01	feature	polypeptide_conserved_region	43393584	43393812	.	+	.	ID=DOMAIN 188-2-0;Parent=TE_BASE 188;annot=Class_I::LTR::Ty1/copia::Ivana RNaseH_oryco;name=RH;color=#fc4e2a
Chr01	feature	long_terminal_repeat	43393893	43394205	.	.	.	ID=LTR RIGHT 188-0;Parent=TE_BASE 188;name=ltr right;color=#f032e6
Chr01	feature	long_terminal_repeat	43391659	43391971	.	.	.	ID=LTR LEFT 188-0;Parent=TE_BASE 188;name=ltr left;color=#f032e6
Chr01	feature	nested_repeat	43368539	43374841	.	.	.	ID=TE_BASE 189;name=TE_BASE 189;annot=Class_I::LTR::Ty3/gypsy::chromovirus::Reina;color=#a9a9a9
Chr01	feature	repeat_fragment	43368539	43374841	.	.	.	ID=TE 189-0;Parent=TE_BASE 189;name=TE 189;color=#a9a9a9
Chr01	feature	polypeptide_conserved_region	43371429	43371936	.	+	.	ID=DOMAIN 189-0-0;Parent=TE_BASE 189;annot=Class_I::LTR::Ty3/gypsy::chromovirus::Reina RT_reina;name=RT;color=#feb24c
Chr01	feature	polypeptide_conserved_region	43371962	43372694	.	+	.	ID=DOMAIN 189-1-0;Parent=TE_BASE 189;annot=Class_I::LTR::Ty3/gypsy::non-chromovirus::OTA::Athila INT_athila;name=INT;color=#b10026
Chr01	feature	primer_binding_site	43368718	43368736	.	.	.	ID=PBS 189;Parent=TE_BASE 189;name=pbs;color=#c7e9c0
Chr01	feature	RR_tract	43374691	43374705	.	.	.	ID=PPT 189;Parent=TE_BASE 189;name=ppt;color=#41ab5d
Chr01	feature	long_terminal_repeat	43374724	43374841	.	.	.	ID=LTR RIGHT 189-0;Parent=TE_BASE 189;name=ltr right;color=#f032e6
Chr01	feature	long_terminal_repeat	43368539	43368656	.	.	.	ID=LTR LEFT 189-0;Parent=TE_BASE 189;name=ltr left;color=#f032e6
Chr01	feature	nested_repeat	43296017	43304161	.	.	.	ID=TE_BASE 190;name=TE_BASE 190;annot=Class_I::LTR::Ty1/copia::SIRE;color=#a9a9a9
Chr01	feature	repeat_fragment	43296017	43304161	.	.	.	ID=TE 190-0;Parent=TE_BASE 190;name=TE 190;color=#a9a9a9
Chr01	feature	polypeptide_conserved_region	43299624	43300026	.	-	.	ID=DOMAIN 190-0-0;Parent=TE_BASE 190;annot=Class_I::LTR::Ty1/copia::SIRE RNaseH_sire;name=RH;color=#fc4e2a
Chr01	feature	polypeptide_conserved_region	43300311	43300719	.	-	.	ID=DOMAIN 190-1-0;Parent=TE_BASE 190;annot=Class_I::LTR::Ty1/copia::SIRE RT_sire;name=RT;color=#feb24c
Chr01	feature	polypeptide_conserved_region	43301294	43301549	.	-	.	ID=DOMAIN 190-2-0;Parent=TE_BASE 190;annot=Class_I::LTR::Ty1/copia::SIRE INT_sire;name=INT;color=#b10026
Chr01	feature	polypeptide_conserved_region	43301699	43301936	.	-	.	ID=DOMAIN 190-3-0;Parent=TE_BASE 190;annot=Class_I::LTR::Ty1/copia::SIRE AP_sire;name=PROT;color=#ffeda0
Chr01	feature	polypeptide_conserved_region	43302680	43303586	.	-	.	ID=DOMAIN 190-4-0;Parent=TE_BASE 190;annot=Class_I::LTR::Ty1/copia::SIRE GAG_sire;name=GAG;color=#225ea8
Chr01	feature	long_terminal_repeat	43303999	43304161	.	.	.	ID=LTR LEFT 190-0;Parent=TE_BASE 190;name=ltr left;color=#f032e6
Chr01	feature	long_terminal_repeat	43296017	43296179	.	.	.	ID=LTR RIGHT 190-0;Parent=TE_BASE 190;name=ltr right;color=#f032e6
Chr01	feature	nested_repeat	43283857	43289825	.	.	.	ID=TE_BASE 191;name=TE_BASE 191;annot=Class_I::LTR::Ty3/gypsy::chromovirus::CRM;color=#a9a9a9
Chr01	feature	repeat_fragment	43283857	43289825	.	.	.	ID=TE 191-0;Parent=TE_BASE 191;name=TE 191;color=#a9a9a9
Chr01	feature	polypeptide_conserved_region	43287242	43287941	.	+	.	ID=DOMAIN 191-0-0;Parent=TE_BASE 191;annot=Class_I::LTR::Ty3/gypsy::chromovirus::CRM GAG_crm;name=GAG;color=#225ea8
Chr01	feature	polypeptide_conserved_region	43288205	43288463	.	+	.	ID=DOMAIN 191-1-0;Parent=TE_BASE 191;annot=Class_I::LTR::Ty3/gypsy::chromovirus::CRM AP_crm;name=PROT;color=#ffeda0
Chr01	feature	primer_binding_site	43284915	43284933	.	.	.	ID=PBS 191;Parent=TE_BASE 191;name=pbs;color=#c7e9c0
Chr01	feature	RR_tract	43288718	43288732	.	.	.	ID=PPT 191;Parent=TE_BASE 191;name=ppt;color=#41ab5d
Chr01	feature	long_terminal_repeat	43288756	43289825	.	.	.	ID=LTR RIGHT 191-0;Parent=TE_BASE 191;name=ltr right;color=#f032e6
Chr01	feature	long_terminal_repeat	43283857	43284914	.	.	.	ID=LTR LEFT 191-0;Parent=TE_BASE 191;name=ltr left;color=#f032e6
Chr01	feature	nested_repeat	43257138	43265251	.	.	.	ID=TE_BASE 192;name=TE_BASE 192;annot=Class_I::LTR::Ty1/copia::SIRE;color=#a9a9a9
Chr01	feature	repeat_fragment	43257138	43265251	.	.	.	ID=TE 192-0;Parent=TE_BASE 192;name=TE 192;color=#a9a9a9
Chr01	feature	polypeptide_conserved_region	43257713	43258619	.	+	.	ID=DOMAIN 192-0-0;Parent=TE_BASE 192;annot=Class_I::LTR::Ty1/copia::SIRE GAG_sire;name=GAG;color=#225ea8
Chr01	feature	polypeptide_conserved_region	43259363	43259600	.	+	.	ID=DOMAIN 192-1-0;Parent=TE_BASE 192;annot=Class_I::LTR::Ty1/copia::SIRE AP_sire;name=PROT;color=#ffeda0
Chr01	feature	polypeptide_conserved_region	43259750	43260029	.	+	.	ID=DOMAIN 192-2-0;Parent=TE_BASE 192;annot=Class_I::LTR::Ty1/copia::SIRE INT_sire;name=INT;color=#b10026
Chr01	feature	polypeptide_conserved_region	43260575	43260983	.	+	.	ID=DOMAIN 192-3-0;Parent=TE_BASE 192;annot=Class_I::LTR::Ty1/copia::SIRE RT_sire;name=RT;color=#feb24c
Chr01	feature	polypeptide_conserved_region	43261268	43261670	.	+	.	ID=DOMAIN 192-4-0;Parent=TE_BASE 192;annot=Class_I::LTR::Ty1/copia::SIRE RNaseH_sire;name=RH;color=#fc4e2a
Chr01	feature	primer_binding_site	43257319	43257334	.	.	.	ID=PBS 192;Parent=TE_BASE 192;name=pbs;color=#c7e9c0
Chr01	feature	RR_tract	43265056	43265070	.	.	.	ID=PPT 192;Parent=TE_BASE 192;name=ppt;color=#41ab5d
Chr01	feature	long_terminal_repeat	43265089	43265251	.	.	.	ID=LTR RIGHT 192-0;Parent=TE_BASE 192;name=ltr right;color=#f032e6
Chr01	feature	long_terminal_repeat	43257138	43257300	.	.	.	ID=LTR LEFT 192-0;Parent=TE_BASE 192;name=ltr left;color=#f032e6
Chr01	feature	nested_repeat	43113939	43119142	.	.	.	ID=TE_BASE 193;name=TE_BASE 193;annot=Class_I::LTR::Ty3/gypsy::chromovirus::Reina;color=#a9a9a9
Chr01	feature	repeat_fragment	43113939	43119142	.	.	.	ID=TE 193-0;Parent=TE_BASE 193;name=TE 193;color=#a9a9a9
Chr01	feature	polypeptide_conserved_region	43114813	43115611	.	-	.	ID=DOMAIN 193-0-0;Parent=TE_BASE 193;annot=Class_I::LTR::Ty3/gypsy::chromovirus::Reina INT_reina;name=INT;color=#b10026
Chr01	feature	polypeptide_conserved_region	43115848	43116196	.	-	.	ID=DOMAIN 193-1-0;Parent=TE_BASE 193;annot=Class_I::LTR::Ty3/gypsy::chromovirus::Reina RNaseH_reina;name=RH;color=#fc4e2a
Chr01	feature	polypeptide_conserved_region	43116331	43116997	.	-	.	ID=DOMAIN 193-2-0;Parent=TE_BASE 193;annot=Class_I::LTR::Ty3/gypsy::chromovirus::Reina RT_reina;name=RT;color=#feb24c
Chr01	feature	primer_binding_site	43114385	43114404	.	.	.	ID=PBS 193;Parent=TE_BASE 193;name=ppt;color=#41ab5d
Chr01	feature	RR_tract	43118693	43118707	.	.	.	ID=PPT 193;Parent=TE_BASE 193;name=pbs;color=#c7e9c0
Chr01	feature	long_terminal_repeat	43118745	43119142	.	.	.	ID=LTR LEFT 193-0;Parent=TE_BASE 193;name=ltr left;color=#f032e6
Chr01	feature	long_terminal_repeat	43113939	43114336	.	.	.	ID=LTR RIGHT 193-0;Parent=TE_BASE 193;name=ltr right;color=#f032e6
Chr01	feature	target_site_duplication	43113934	43113938	.	.	.	ID=TSR RIGHT 193;Parent=TE_BASE 193;name=tsr right;color=#333333
Chr01	feature	target_site_duplication	43119143	43119147	.	.	.	ID=TSR LEFT 193;Parent=TE_BASE 193;name=tsr left;color=#333333
Chr01	feature	nested_repeat	43082935	43089278	.	.	.	ID=TE_BASE 194;name=TE_BASE 194;annot=Class_I::LTR::Ty1/copia::Tork;color=#a9a9a9
Chr01	feature	repeat_fragment	43082935	43089278	.	.	.	ID=TE 194-0;Parent=TE_BASE 194;name=TE 194;color=#a9a9a9
Chr01	feature	polypeptide_conserved_region	43086125	43086635	.	+	.	ID=DOMAIN 194-0-0;Parent=TE_BASE 194;annot=Class_I::LTR::Ty1/copia::Tork INT_tork;name=INT;color=#b10026
Chr01	feature	polypeptide_conserved_region	43087452	43087926	.	+	.	ID=DOMAIN 194-1-0;Parent=TE_BASE 194;annot=Class_I::LTR::Ty1/copia::Tork RT_tork;name=RT;color=#feb24c
Chr01	feature	primer_binding_site	43083383	43083399	.	.	.	ID=PBS 194;Parent=TE_BASE 194;name=pbs;color=#c7e9c0
Chr01	feature	RR_tract	43088821	43088835	.	.	.	ID=PPT 194;Parent=TE_BASE 194;name=ppt;color=#41ab5d
Chr01	feature	long_terminal_repeat	43088835	43089278	.	.	.	ID=LTR RIGHT 194-0;Parent=TE_BASE 194;name=ltr right;color=#f032e6
Chr01	feature	long_terminal_repeat	43082935	43083378	.	.	.	ID=LTR LEFT 194-0;Parent=TE_BASE 194;name=ltr left;color=#f032e6
Chr01	feature	target_site_duplication	43082930	43082934	.	.	.	ID=TSR LEFT 194;Parent=TE_BASE 194;name=tsr left;color=#333333
Chr01	feature	target_site_duplication	43089279	43089283	.	.	.	ID=TSR RIGHT 194;Parent=TE_BASE 194;name=tsr right;color=#333333
Chr01	feature	nested_repeat	42925620	42935547	.	.	.	ID=TE_BASE 195;name=TE_BASE 195;annot=Class_I::LTR::Ty3/gypsy::chromovirus::Reina;color=#a9a9a9
Chr01	feature	repeat_fragment	42925620	42935547	.	.	.	ID=TE 195-0;Parent=TE_BASE 195;name=TE 195;color=#a9a9a9
Chr01	feature	polypeptide_conserved_region	42931081	42931702	.	+	.	ID=DOMAIN 195-0-0;Parent=TE_BASE 195;annot=Class_I::LTR::Ty3/gypsy::chromovirus::Reina GAG_reina;name=GAG;color=#225ea8
Chr01	feature	polypeptide_conserved_region	42932543	42933209	.	+	.	ID=DOMAIN 195-1-0;Parent=TE_BASE 195;annot=Class_I::LTR::Ty3/gypsy::chromovirus::Reina RT_reina;name=RT;color=#feb24c
Chr01	feature	polypeptide_conserved_region	42933344	42933692	.	+	.	ID=DOMAIN 195-2-0;Parent=TE_BASE 195;annot=Class_I::LTR::Ty3/gypsy::chromovirus::Reina RNaseH_reina;name=RH;color=#fc4e2a
Chr01	feature	polypeptide_conserved_region	42933929	42934946	.	+	.	ID=DOMAIN 195-3-0;Parent=TE_BASE 195;annot=Class_I::LTR::Ty3/gypsy::chromovirus::Reina INT_reina;name=INT;color=#b10026
Chr01	feature	primer_binding_site	42926005	42926022	.	.	.	ID=PBS 195;Parent=TE_BASE 195;name=pbs;color=#c7e9c0
Chr01	feature	RR_tract	42935129	42935143	.	.	.	ID=PPT 195;Parent=TE_BASE 195;name=ppt;color=#41ab5d
Chr01	feature	long_terminal_repeat	42935189	42935547	.	.	.	ID=LTR RIGHT 195-0;Parent=TE_BASE 195;name=ltr right;color=#f032e6
Chr01	feature	long_terminal_repeat	42925620	42925979	.	.	.	ID=LTR LEFT 195-0;Parent=TE_BASE 195;name=ltr left;color=#f032e6
Chr01	feature	nested_repeat	42791949	42810497	.	.	.	ID=TE_BASE 198;name=TE_BASE 198;annot=Class_I::LTR::Ty3/gypsy::non-chromovirus::OTA::Ogre/Tat::Retand;color=#a9a9a9
Chr01	feature	repeat_fragment	42791949	42810497	.	.	.	ID=TE 198-0;Parent=TE_BASE 198;name=TE 198;color=#a9a9a9
Chr01	feature	polypeptide_conserved_region	42797217	42797580	.	+	.	ID=DOMAIN 198-0-0;Parent=TE_BASE 198;annot=Class_I::LTR::Ty3/gypsy::non-chromovirus::OTA::Ogre/Tat::Retand GAG_tat;name=GAG;color=#225ea8
Chr01	feature	polypeptide_conserved_region	42799294	42799612	.	+	.	ID=DOMAIN 198-1-0;Parent=TE_BASE 198;annot=Class_I::LTR::Ty3/gypsy::non-chromovirus::OTA::Ogre/Tat::Retand AP_tat;name=PROT;color=#ffeda0
Chr01	feature	polypeptide_conserved_region	42800780	42801455	.	+	.	ID=DOMAIN 198-2-0;Parent=TE_BASE 198;annot=Class_I::LTR::Ty3/gypsy::non-chromovirus::OTA::Ogre/Tat::Retand RT_tat;name=RT;color=#feb24c
Chr01	feature	polypeptide_conserved_region	42801596	42801959	.	+	.	ID=DOMAIN 198-3-0;Parent=TE_BASE 198;annot=Class_I::LTR::Ty3/gypsy::non-chromovirus::OTA::Ogre/Tat::Retand RNaseH_tat;name=RH;color=#fc4e2a
Chr01	feature	polypeptide_conserved_region	42802061	42802424	.	+	.	ID=DOMAIN 198-4-0;Parent=TE_BASE 198;annot=Class_I::LTR::Ty3/gypsy::non-chromovirus::OTA::Ogre/Tat::Ogre;name=aRH;color=#fc4e2a
Chr01	feature	polypeptide_conserved_region	42802736	42803774	.	+	.	ID=DOMAIN 198-5-0;Parent=TE_BASE 198;annot=Class_I::LTR::Ty3/gypsy::non-chromovirus::OTA::Ogre/Tat::Retand INT_tat;name=INT;color=#b10026
Chr01	feature	RR_tract	42810091	42810105	.	.	.	ID=PPT 198;Parent=TE_BASE 198;name=ppt;color=#41ab5d
Chr01	feature	long_terminal_repeat	42810106	42810497	.	.	.	ID=LTR RIGHT 198-0;Parent=TE_BASE 198;name=ltr right;color=#f032e6
Chr01	feature	long_terminal_repeat	42791949	42792340	.	.	.	ID=LTR LEFT 198-0;Parent=TE_BASE 198;name=ltr left;color=#f032e6
Chr01	feature	nested_repeat	42712243	42716997	.	.	.	ID=TE_BASE 199;name=TE_BASE 199;annot=Class_I::LTR::Ty1/copia::Ivana;color=#a9a9a9
Chr01	feature	repeat_fragment	42712243	42716997	.	.	.	ID=TE 199-0;Parent=TE_BASE 199;name=TE 199;color=#a9a9a9
Chr01	feature	polypeptide_conserved_region	42712689	42713184	.	+	.	ID=DOMAIN 199-0-0;Parent=TE_BASE 199;annot=Class_I::LTR::Ty1/copia::Ivana GAG_oryco;name=GAG;color=#225ea8
Chr01	feature	polypeptide_conserved_region	42713648	42713885	.	+	.	ID=DOMAIN 199-1-0;Parent=TE_BASE 199;annot=Class_I::LTR::Ty1/copia::Ivana AP_oryco;name=PROT;color=#ffeda0
Chr01	feature	polypeptide_conserved_region	42714043	42714541	.	+	.	ID=DOMAIN 199-2-0;Parent=TE_BASE 199;annot=Class_I::LTR::Ty1/copia::Ivana INT_oryco;name=INT;color=#b10026
Chr01	feature	polypeptide_conserved_region	42715172	42715895	.	+	.	ID=DOMAIN 199-3-0;Parent=TE_BASE 199;annot=Class_I::LTR::Ty1/copia::Ivana RT_oryco;name=RT;color=#feb24c
Chr01	feature	polypeptide_conserved_region	42716195	42716600	.	+	.	ID=DOMAIN 199-4-0;Parent=TE_BASE 199;annot=Class_I::LTR::Ty1/copia::Ivana RNaseH_oryco;name=RH;color=#fc4e2a
Chr01	feature	primer_binding_site	42712582	42712602	.	.	.	ID=PBS 199;Parent=TE_BASE 199;name=pbs;color=#c7e9c0
Chr01	feature	RR_tract	42716663	42716677	.	.	.	ID=PPT 199;Parent=TE_BASE 199;name=ppt;color=#41ab5d
Chr01	feature	long_terminal_repeat	42716677	42716997	.	.	.	ID=LTR RIGHT 199-0;Parent=TE_BASE 199;name=ltr right;color=#f032e6
Chr01	feature	long_terminal_repeat	42712243	42712559	.	.	.	ID=LTR LEFT 199-0;Parent=TE_BASE 199;name=ltr left;color=#f032e6
Chr01	feature	target_site_duplication	42712238	42712242	.	.	.	ID=TSR LEFT 199;Parent=TE_BASE 199;name=tsr left;color=#333333
Chr01	feature	target_site_duplication	42716998	42717002	.	.	.	ID=TSR RIGHT 199;Parent=TE_BASE 199;name=tsr right;color=#333333
Chr01	feature	nested_repeat	42665487	42696801	.	.	.	ID=TE_BASE 200;name=TE_BASE 200;annot=Class_I::LTR::Ty3/gypsy::non-chromovirus::OTA::Athila;color=#a9a9a9
Chr01	feature	repeat_fragment	42665487	42696801	.	.	.	ID=TE 200-0;Parent=TE_BASE 200;name=TE 200;color=#a9a9a9
Chr01	feature	polypeptide_conserved_region	42672738	42673443	.	-	.	ID=DOMAIN 200-0-0;Parent=TE_BASE 200;annot=Class_I::LTR::Ty3/gypsy::non-chromovirus::OTA::Athila INT_athila;name=INT;color=#b10026
Chr01	feature	polypeptide_conserved_region	42674063	42674420	.	-	.	ID=DOMAIN 200-1-0;Parent=TE_BASE 200;annot=Class_I::LTR::Ty3/gypsy::non-chromovirus::OTA::Athila RNaseH_athila;name=RH;color=#fc4e2a
Chr01	feature	polypeptide_conserved_region	42674561	42675293	.	-	.	ID=DOMAIN 200-2-0;Parent=TE_BASE 200;annot=Class_I::LTR::Ty3/gypsy::non-chromovirus::OTA::Athila RT_athila;name=RT;color=#feb24c
Chr01	feature	polypeptide_conserved_region	42691408	42691675	.	-	.	ID=DOMAIN 200-3-0;Parent=TE_BASE 200;annot=Class_I::LTR::Ty3/gypsy::chromovirus::CRM AP_crm;name=PROT;color=#ffeda0
Chr01	feature	polypeptide_conserved_region	42692077	42692644	.	-	.	ID=DOMAIN 200-4-0;Parent=TE_BASE 200;annot=Class_I::LTR::Ty3/gypsy::chromovirus::CRM GAG_crm;name=GAG;color=#225ea8
Chr01	feature	long_terminal_repeat	42696628	42696801	.	.	.	ID=LTR LEFT 200-0;Parent=TE_BASE 200;name=ltr left;color=#f032e6
Chr01	feature	long_terminal_repeat	42665487	42665660	.	.	.	ID=LTR RIGHT 200-0;Parent=TE_BASE 200;name=ltr right;color=#f032e6
Chr01	feature	nested_repeat	42646182	42655423	.	.	.	ID=TE_BASE 201;name=TE_BASE 201;annot=Class_I::LTR::Ty1/copia::SIRE;color=#a9a9a9
Chr01	feature	repeat_fragment	42646182	42655423	.	.	.	ID=TE 201-0;Parent=TE_BASE 201;name=TE 201;color=#a9a9a9
Chr01	feature	polypeptide_conserved_region	42649707	42650109	.	-	.	ID=DOMAIN 201-0-0;Parent=TE_BASE 201;annot=Class_I::LTR::Ty1/copia::SIRE RNaseH_sire;name=RH;color=#fc4e2a
Chr01	feature	polypeptide_conserved_region	42650394	42651120	.	-	.	ID=DOMAIN 201-1-0;Parent=TE_BASE 201;annot=Class_I::LTR::Ty1/copia::SIRE RT_sire;name=RT;color=#feb24c
Chr01	feature	polypeptide_conserved_region	42651645	42652302	.	-	.	ID=DOMAIN 201-2-0;Parent=TE_BASE 201;annot=Class_I::LTR::Ty1/copia::SIRE INT_sire;name=INT;color=#b10026
Chr01	feature	polypeptide_conserved_region	42652452	42652689	.	-	.	ID=DOMAIN 201-3-0;Parent=TE_BASE 201;annot=Class_I::LTR::Ty1/copia::SIRE AP_sire;name=PROT;color=#ffeda0
Chr01	feature	polypeptide_conserved_region	42653421	42654330	.	-	.	ID=DOMAIN 201-4-0;Parent=TE_BASE 201;annot=Class_I::LTR::Ty1/copia::SIRE GAG_sire;name=GAG;color=#225ea8
Chr01	feature	long_terminal_repeat	42654423	42655423	.	.	.	ID=LTR LEFT 201-0;Parent=TE_BASE 201;name=ltr left;color=#f032e6
Chr01	feature	long_terminal_repeat	42646182	42647183	.	.	.	ID=LTR RIGHT 201-0;Parent=TE_BASE 201;name=ltr right;color=#f032e6
Chr01	feature	target_site_duplication	42646177	42646181	.	.	.	ID=TSR RIGHT 201;Parent=TE_BASE 201;name=tsr right;color=#333333
Chr01	feature	target_site_duplication	42655424	42655428	.	.	.	ID=TSR LEFT 201;Parent=TE_BASE 201;name=tsr left;color=#333333
Chr01	feature	nested_repeat	42618103	42637152	.	.	.	ID=TE_BASE 202;name=TE_BASE 202;annot=Class_I::LTR::Ty3/gypsy::non-chromovirus::OTA::Ogre/Tat::Retand;color=#a9a9a9
Chr01	feature	repeat_fragment	42618103	42637152	.	.	.	ID=TE 202-0;Parent=TE_BASE 202;name=TE 202;color=#a9a9a9
Chr01	feature	polypeptide_conserved_region	42625642	42626464	.	-	.	ID=DOMAIN 202-0-0;Parent=TE_BASE 202;annot=Class_I::LTR::Ty3/gypsy::non-chromovirus::OTA::Ogre/Tat::Retand INT_tat;name=INT;color=#b10026
Chr01	feature	polypeptide_conserved_region	42627002	42627365	.	-	.	ID=DOMAIN 202-1-0;Parent=TE_BASE 202;annot=Class_I::LTR::Ty3/gypsy::non-chromovirus::OTA::Ogre/Tat::Ogre;name=aRH;color=#fc4e2a
Chr01	feature	polypeptide_conserved_region	42627464	42627827	.	-	.	ID=DOMAIN 202-2-0;Parent=TE_BASE 202;annot=Class_I::LTR::Ty3/gypsy::non-chromovirus::OTA::Ogre/Tat::Retand RNaseH_tat;name=RH;color=#fc4e2a
Chr01	feature	polypeptide_conserved_region	42627974	42628649	.	-	.	ID=DOMAIN 202-3-0;Parent=TE_BASE 202;annot=Class_I::LTR::Ty3/gypsy::non-chromovirus::OTA::Ogre/Tat::Retand RT_tat;name=RT;color=#feb24c
Chr01	feature	polypeptide_conserved_region	42629793	42630063	.	-	.	ID=DOMAIN 202-4-0;Parent=TE_BASE 202;annot=Class_I::LTR::Ty3/gypsy::non-chromovirus::OTA::Ogre/Tat::Retand AP_tat;name=PROT;color=#ffeda0
Chr01	feature	polypeptide_conserved_region	42631790	42632153	.	-	.	ID=DOMAIN 202-5-0;Parent=TE_BASE 202;annot=Class_I::LTR::Ty3/gypsy::non-chromovirus::OTA::Ogre/Tat::Retand GAG_tat;name=GAG;color=#225ea8
Chr01	feature	long_terminal_repeat	42635535	42637152	.	.	.	ID=LTR LEFT 202-0;Parent=TE_BASE 202;name=ltr left;color=#f032e6
Chr01	feature	long_terminal_repeat	42618103	42619705	.	.	.	ID=LTR RIGHT 202-0;Parent=TE_BASE 202;name=ltr right;color=#f032e6
Chr01	feature	target_site_duplication	42618098	42618102	.	.	.	ID=TSR RIGHT 202;Parent=TE_BASE 202;name=tsr right;color=#333333
Chr01	feature	target_site_duplication	42637153	42637157	.	.	.	ID=TSR LEFT 202;Parent=TE_BASE 202;name=tsr left;color=#333333
Chr01	feature	nested_repeat	42584557	42594514	.	.	.	ID=TE_BASE 203;name=TE_BASE 203;annot=Class_I::LTR::Ty3/gypsy::chromovirus::CRM;color=#a9a9a9
Chr01	feature	repeat_fragment	42584557	42594514	.	.	.	ID=TE 203-0;Parent=TE_BASE 203;name=TE 203;color=#a9a9a9
Chr01	feature	polypeptide_conserved_region	42587768	42588335	.	+	.	ID=DOMAIN 203-0-0;Parent=TE_BASE 203;annot=Class_I::LTR::Ty3/gypsy::chromovirus::CRM GAG_crm;name=GAG;color=#225ea8
Chr01	feature	polypeptide_conserved_region	42588731	42588998	.	+	.	ID=DOMAIN 203-1-0;Parent=TE_BASE 203;annot=Class_I::LTR::Ty3/gypsy::chromovirus::CRM AP_crm;name=PROT;color=#ffeda0
Chr01	feature	polypeptide_conserved_region	42589601	42590186	.	+	.	ID=DOMAIN 203-2-0;Parent=TE_BASE 203;annot=Class_I::LTR::Ty3/gypsy::chromovirus::CRM RT_crm;name=RT;color=#feb24c
Chr01	feature	polypeptide_conserved_region	42590321	42590672	.	+	.	ID=DOMAIN 203-3-0;Parent=TE_BASE 203;annot=Class_I::LTR::Ty3/gypsy::chromovirus::CRM RNaseH_crm;name=RH;color=#fc4e2a
Chr01	feature	polypeptide_conserved_region	42590915	42591365	.	+	.	ID=DOMAIN 203-4-0;Parent=TE_BASE 203;annot=Class_I::LTR::Ty3/gypsy::chromovirus::CRM INT_crm;name=INT;color=#b10026
Chr01	feature	RR_tract	42593535	42593549	.	.	.	ID=PPT 203;Parent=TE_BASE 203;name=ppt;color=#41ab5d
Chr01	feature	long_terminal_repeat	42593609	42594514	.	.	.	ID=LTR RIGHT 203-0;Parent=TE_BASE 203;name=ltr right;color=#f032e6
Chr01	feature	long_terminal_repeat	42584557	42585517	.	.	.	ID=LTR LEFT 203-0;Parent=TE_BASE 203;name=ltr left;color=#f032e6
Chr01	feature	nested_repeat	42539827	42572580	.	.	.	ID=TE_BASE 204;name=TE_BASE 204;annot=Class_I::LTR::Ty1/copia::Tork;color=#a9a9a9
Chr01	feature	repeat_fragment	42539827	42572580	.	.	.	ID=TE 204-0;Parent=TE_BASE 204;name=TE 204;color=#a9a9a9
Chr01	feature	polypeptide_conserved_region	42552423	42552930	.	-	.	ID=DOMAIN 204-0-0;Parent=TE_BASE 204;annot=Class_I::LTR::Ty1/copia::Tork INT_tork;name=INT;color=#b10026
Chr01	feature	polypeptide_conserved_region	42553577	42553943	.	-	.	ID=DOMAIN 204-1-0;Parent=TE_BASE 204;annot=Class_I::LTR::Ty1/copia::Tork GAG_tork;name=GAG;color=#225ea8
Chr01	feature	primer_binding_site	42539937	42539956	.	.	.	ID=PBS 204;Parent=TE_BASE 204;name=ppt;color=#41ab5d
Chr01	feature	RR_tract	42572452	42572466	.	.	.	ID=PPT 204;Parent=TE_BASE 204;name=pbs;color=#c7e9c0
Chr01	feature	long_terminal_repeat	42572487	42572580	.	.	.	ID=LTR LEFT 204-0;Parent=TE_BASE 204;name=ltr left;color=#f032e6
Chr01	feature	long_terminal_repeat	42539827	42539921	.	.	.	ID=LTR RIGHT 204-0;Parent=TE_BASE 204;name=ltr right;color=#f032e6
Chr01	feature	nested_repeat	42496353	42511098	.	.	.	ID=TE_BASE 205;name=TE_BASE 205;annot=Class_I::LTR::Ty3/gypsy::non-chromovirus::OTA::Ogre/Tat::Retand;color=#a9a9a9
Chr01	feature	repeat_fragment	42496353	42511098	.	.	.	ID=TE 205-0;Parent=TE_BASE 205;name=TE 205;color=#a9a9a9
Chr01	feature	polypeptide_conserved_region	42500319	42500634	.	+	.	ID=DOMAIN 205-0-0;Parent=TE_BASE 205;annot=Class_I::LTR::Ty3/gypsy::non-chromovirus::OTA::Ogre/Tat::Retand GAG_tat;name=GAG;color=#225ea8
Chr01	feature	primer_binding_site	42497967	42497984	.	.	.	ID=PBS 205;Parent=TE_BASE 205;name=pbs;color=#c7e9c0
Chr01	feature	RR_tract	42509470	42509484	.	.	.	ID=PPT 205;Parent=TE_BASE 205;name=ppt;color=#41ab5d
Chr01	feature	long_terminal_repeat	42509485	42511098	.	.	.	ID=LTR RIGHT 205-0;Parent=TE_BASE 205;name=ltr right;color=#f032e6
Chr01	feature	long_terminal_repeat	42496353	42497962	.	.	.	ID=LTR LEFT 205-0;Parent=TE_BASE 205;name=ltr left;color=#f032e6
Chr01	feature	nested_repeat	42457767	42471215	.	.	.	ID=TE_BASE 207;name=TE_BASE 207;annot=Class_I::LTR::Ty3/gypsy::chromovirus::CRM;color=#a9a9a9
Chr01	feature	repeat_fragment	42457767	42471215	.	.	.	ID=TE 207-0;Parent=TE_BASE 207;name=TE 207;color=#a9a9a9
Chr01	feature	polypeptide_conserved_region	42459055	42459763	.	+	.	ID=DOMAIN 207-0-0;Parent=TE_BASE 207;annot=Class_I::LTR::Ty3/gypsy::chromovirus::CRM GAG_crm;name=GAG;color=#225ea8
Chr01	feature	polypeptide_conserved_region	42460027	42460294	.	+	.	ID=DOMAIN 207-1-0;Parent=TE_BASE 207;annot=Class_I::LTR::Ty3/gypsy::chromovirus::CRM AP_crm;name=PROT;color=#ffeda0
Chr01	feature	polypeptide_conserved_region	42460650	42461121	.	+	.	ID=DOMAIN 207-2-0;Parent=TE_BASE 207;annot=Class_I::LTR::Ty3/gypsy::chromovirus::CRM RT_crm;name=RT;color=#feb24c
Chr01	feature	RR_tract	42470987	42471001	.	.	.	ID=PPT 207;Parent=TE_BASE 207;name=ppt;color=#41ab5d
Chr01	feature	long_terminal_repeat	42471064	42471215	.	.	.	ID=LTR RIGHT 207-0;Parent=TE_BASE 207;name=ltr right;color=#f032e6
Chr01	feature	long_terminal_repeat	42457767	42457917	.	.	.	ID=LTR LEFT 207-0;Parent=TE_BASE 207;name=ltr left;color=#f032e6
Chr01	feature	nested_repeat	42408779	42414341	.	.	.	ID=TE_BASE 209;name=TE_BASE 209;annot=Class_I::LTR::Ty3/gypsy::chromovirus::CRM;color=#a9a9a9
Chr01	feature	repeat_fragment	42408779	42414341	.	.	.	ID=TE 209-0;Parent=TE_BASE 209;name=TE 209;color=#a9a9a9
Chr01	feature	polypeptide_conserved_region	42409873	42410140	.	-	.	ID=DOMAIN 209-0-0;Parent=TE_BASE 209;annot=Class_I::LTR::Ty3/gypsy::chromovirus::CRM AP_crm;name=PROT;color=#ffeda0
Chr01	feature	polypeptide_conserved_region	42410635	42411106	.	-	.	ID=DOMAIN 209-1-0;Parent=TE_BASE 209;annot=Class_I::LTR::Ty3/gypsy::chromovirus::CRM GAG_crm;name=GAG;color=#225ea8
Chr01	feature	primer_binding_site	42408948	42408968	.	.	.	ID=PBS 209;Parent=TE_BASE 209;name=ppt;color=#41ab5d
Chr01	feature	RR_tract	42414103	42414117	.	.	.	ID=PPT 209;Parent=TE_BASE 209;name=pbs;color=#c7e9c0
Chr01	feature	long_terminal_repeat	42414179	42414341	.	.	.	ID=LTR LEFT 209-0;Parent=TE_BASE 209;name=ltr left;color=#f032e6
Chr01	feature	long_terminal_repeat	42408779	42408941	.	.	.	ID=LTR RIGHT 209-0;Parent=TE_BASE 209;name=ltr right;color=#f032e6
Chr01	feature	nested_repeat	42387447	42404791	.	.	.	ID=TE_BASE 210;name=TE_BASE 210;annot=Class_I::LTR::Ty3/gypsy::non-chromovirus::OTA::Ogre/Tat::Retand;color=#a9a9a9
Chr01	feature	repeat_fragment	42387447	42404791	.	.	.	ID=TE 210-0;Parent=TE_BASE 210;name=TE 210;color=#a9a9a9
Chr01	feature	polypeptide_conserved_region	42393415	42394453	.	-	.	ID=DOMAIN 210-0-0;Parent=TE_BASE 210;annot=Class_I::LTR::Ty3/gypsy::non-chromovirus::OTA::Ogre/Tat::Retand INT_tat;name=INT;color=#b10026
Chr01	feature	polypeptide_conserved_region	42394798	42395161	.	-	.	ID=DOMAIN 210-1-0;Parent=TE_BASE 210;annot=Class_I::LTR::Ty3/gypsy::non-chromovirus::OTA::Ogre/Tat::Ogre;name=aRH;color=#fc4e2a
Chr01	feature	polypeptide_conserved_region	42395260	42395623	.	-	.	ID=DOMAIN 210-2-0;Parent=TE_BASE 210;annot=Class_I::LTR::Ty3/gypsy::non-chromovirus::OTA::Ogre/Tat::Retand RNaseH_tat;name=RH;color=#fc4e2a
Chr01	feature	polypeptide_conserved_region	42395770	42396445	.	-	.	ID=DOMAIN 210-3-0;Parent=TE_BASE 210;annot=Class_I::LTR::Ty3/gypsy::non-chromovirus::OTA::Ogre/Tat::Retand RT_tat;name=RT;color=#feb24c
Chr01	feature	polypeptide_conserved_region	42397550	42397868	.	-	.	ID=DOMAIN 210-4-0;Parent=TE_BASE 210;annot=Class_I::LTR::Ty3/gypsy::non-chromovirus::OTA::Ogre/Tat::Retand AP_tat;name=PROT;color=#ffeda0
Chr01	feature	polypeptide_conserved_region	42399505	42399868	.	-	.	ID=DOMAIN 210-5-0;Parent=TE_BASE 210;annot=Class_I::LTR::Ty3/gypsy::non-chromovirus::OTA::Athila GAG_athila;name=GAG;color=#225ea8
Chr01	feature	long_terminal_repeat	42404745	42404791	.	.	.	ID=LTR LEFT 210-0;Parent=TE_BASE 210;name=ltr left;color=#f032e6
Chr01	feature	long_terminal_repeat	42387447	42387493	.	.	.	ID=LTR RIGHT 210-0;Parent=TE_BASE 210;name=ltr right;color=#f032e6
Chr01	feature	nested_repeat	42378405	42387159	.	.	.	ID=TE_BASE 211;name=TE_BASE 211;annot=Class_I::LTR::Ty1/copia::SIRE;color=#a9a9a9
Chr01	feature	repeat_fragment	42378405	42387159	.	.	.	ID=TE 211-0;Parent=TE_BASE 211;name=TE 211;color=#a9a9a9
Chr01	feature	polypeptide_conserved_region	42381493	42381895	.	-	.	ID=DOMAIN 211-0-0;Parent=TE_BASE 211;annot=Class_I::LTR::Ty1/copia::SIRE RNaseH_sire;name=RH;color=#fc4e2a
Chr01	feature	polypeptide_conserved_region	42382183	42382906	.	-	.	ID=DOMAIN 211-1-0;Parent=TE_BASE 211;annot=Class_I::LTR::Ty1/copia::SIRE RT_sire;name=RT;color=#feb24c
Chr01	feature	polypeptide_conserved_region	42383422	42384079	.	-	.	ID=DOMAIN 211-2-0;Parent=TE_BASE 211;annot=Class_I::LTR::Ty1/copia::SIRE INT_sire;name=INT;color=#b10026
Chr01	feature	polypeptide_conserved_region	42384229	42384466	.	-	.	ID=DOMAIN 211-3-0;Parent=TE_BASE 211;annot=Class_I::LTR::Ty1/copia::SIRE AP_sire;name=PROT;color=#ffeda0
Chr01	feature	polypeptide_conserved_region	42385210	42386119	.	-	.	ID=DOMAIN 211-4-0;Parent=TE_BASE 211;annot=Class_I::LTR::Ty1/copia::SIRE GAG_sire;name=GAG;color=#225ea8
Chr01	feature	long_terminal_repeat	42387042	42387159	.	.	.	ID=LTR LEFT 211-0;Parent=TE_BASE 211;name=ltr left;color=#f032e6
Chr01	feature	long_terminal_repeat	42378405	42378522	.	.	.	ID=LTR RIGHT 211-0;Parent=TE_BASE 211;name=ltr right;color=#f032e6
Chr01	feature	nested_repeat	42353874	42362618	.	.	.	ID=TE_BASE 212;name=TE_BASE 212;annot=Class_I::LTR::Ty1/copia::SIRE;color=#a9a9a9
Chr01	feature	repeat_fragment	42353874	42362618	.	.	.	ID=TE 212-0;Parent=TE_BASE 212;name=TE 212;color=#a9a9a9
Chr01	feature	polypeptide_conserved_region	42354427	42355813	.	+	.	ID=DOMAIN 212-0-0;Parent=TE_BASE 212;annot=Class_I::LTR::Ty1/copia::SIRE GAG_sire;name=GAG;color=#225ea8
Chr01	feature	polypeptide_conserved_region	42356077	42356314	.	+	.	ID=DOMAIN 212-1-0;Parent=TE_BASE 212;annot=Class_I::LTR::Ty1/copia::SIRE AP_sire;name=PROT;color=#ffeda0
Chr01	feature	polypeptide_conserved_region	42356464	42357121	.	+	.	ID=DOMAIN 212-2-0;Parent=TE_BASE 212;annot=Class_I::LTR::Ty1/copia::SIRE INT_sire;name=INT;color=#b10026
Chr01	feature	polypeptide_conserved_region	42357637	42358363	.	+	.	ID=DOMAIN 212-3-0;Parent=TE_BASE 212;annot=Class_I::LTR::Ty1/copia::SIRE RT_sire;name=RT;color=#feb24c
Chr01	feature	polypeptide_conserved_region	42358648	42359050	.	+	.	ID=DOMAIN 212-4-0;Parent=TE_BASE 212;annot=Class_I::LTR::Ty1/copia::SIRE RNaseH_sire;name=RH;color=#fc4e2a
Chr01	feature	primer_binding_site	42354028	42354045	.	.	.	ID=PBS 212;Parent=TE_BASE 212;name=pbs;color=#c7e9c0
Chr01	feature	RR_tract	42362464	42362478	.	.	.	ID=PPT 212;Parent=TE_BASE 212;name=ppt;color=#41ab5d
Chr01	feature	long_terminal_repeat	42362497	42362618	.	.	.	ID=LTR RIGHT 212-0;Parent=TE_BASE 212;name=ltr right;color=#f032e6
Chr01	feature	long_terminal_repeat	42353874	42353995	.	.	.	ID=LTR LEFT 212-0;Parent=TE_BASE 212;name=ltr left;color=#f032e6
Chr01	feature	nested_repeat	42191900	42201921	.	.	.	ID=TE_BASE 215;name=TE_BASE 215;annot=Class_I::LTR::Ty3/gypsy::non-chromovirus::OTA::Athila;color=#a9a9a9
Chr01	feature	repeat_fragment	42191900	42201921	.	.	.	ID=TE 215-0;Parent=TE_BASE 215;name=TE 215;color=#a9a9a9
Chr01	feature	polypeptide_conserved_region	42194648	42195689	.	-	.	ID=DOMAIN 215-0-0;Parent=TE_BASE 215;annot=Class_I::LTR::Ty3/gypsy::non-chromovirus::OTA::Athila INT_athila;name=INT;color=#b10026
Chr01	feature	polypeptide_conserved_region	42195986	42196349	.	-	.	ID=DOMAIN 215-1-0;Parent=TE_BASE 215;annot=Class_I::LTR::Ty3/gypsy::non-chromovirus::OTA::Athila RNaseH_athila;name=RH;color=#fc4e2a
Chr01	feature	polypeptide_conserved_region	42196484	42197198	.	-	.	ID=DOMAIN 215-2-0;Parent=TE_BASE 215;annot=Class_I::LTR::Ty3/gypsy::non-chromovirus::OTA::Athila RT_athila;name=RT;color=#feb24c
Chr01	feature	polypeptide_conserved_region	42197994	42198177	.	-	.	ID=DOMAIN 215-3-0;Parent=TE_BASE 215;annot=Class_I::LTR::Ty3/gypsy::non-chromovirus::OTA::Athila AP_athila;name=PROT;color=#ffeda0
Chr01	feature	polypeptide_conserved_region	42199394	42199895	.	-	.	ID=DOMAIN 215-4-0;Parent=TE_BASE 215;annot=Class_I::LTR::Ty3/gypsy::non-chromovirus::OTA::Athila GAG_athila;name=GAG;color=#225ea8
Chr01	feature	long_terminal_repeat	42201767	42201921	.	.	.	ID=LTR LEFT 215-0;Parent=TE_BASE 215;name=ltr left;color=#f032e6
Chr01	feature	long_terminal_repeat	42191900	42192042	.	.	.	ID=LTR RIGHT 215-0;Parent=TE_BASE 215;name=ltr right;color=#f032e6
Chr01	feature	target_site_duplication	42191896	42191899	.	.	.	ID=TSR RIGHT 215;Parent=TE_BASE 215;name=tsr right;color=#333333
Chr01	feature	target_site_duplication	42201922	42201925	.	.	.	ID=TSR LEFT 215;Parent=TE_BASE 215;name=tsr left;color=#333333
Chr01	feature	nested_repeat	42169659	42179000	.	.	.	ID=TE_BASE 216;name=TE_BASE 216;annot=Class_I::LTR::Ty1/copia::SIRE;color=#a9a9a9
Chr01	feature	repeat_fragment	42169659	42179000	.	.	.	ID=TE 216-0;Parent=TE_BASE 216;name=TE 216;color=#a9a9a9
Chr01	feature	polypeptide_conserved_region	42173010	42173412	.	-	.	ID=DOMAIN 216-0-0;Parent=TE_BASE 216;annot=Class_I::LTR::Ty1/copia::SIRE RNaseH_sire;name=RH;color=#fc4e2a
Chr01	feature	polypeptide_conserved_region	42173697	42174423	.	-	.	ID=DOMAIN 216-1-0;Parent=TE_BASE 216;annot=Class_I::LTR::Ty1/copia::SIRE RT_sire;name=RT;color=#feb24c
Chr01	feature	polypeptide_conserved_region	42174948	42175605	.	-	.	ID=DOMAIN 216-2-0;Parent=TE_BASE 216;annot=Class_I::LTR::Ty1/copia::SIRE INT_sire;name=INT;color=#b10026
Chr01	feature	polypeptide_conserved_region	42175755	42175992	.	-	.	ID=DOMAIN 216-3-0;Parent=TE_BASE 216;annot=Class_I::LTR::Ty1/copia::SIRE AP_sire;name=PROT;color=#ffeda0
Chr01	feature	polypeptide_conserved_region	42176910	42177771	.	-	.	ID=DOMAIN 216-4-0;Parent=TE_BASE 216;annot=Class_I::LTR::Ty1/copia::SIRE GAG_sire;name=GAG;color=#225ea8
Chr01	feature	long_terminal_repeat	42177909	42179000	.	.	.	ID=LTR LEFT 216-0;Parent=TE_BASE 216;name=ltr left;color=#f032e6
Chr01	feature	long_terminal_repeat	42169659	42170751	.	.	.	ID=LTR RIGHT 216-0;Parent=TE_BASE 216;name=ltr right;color=#f032e6
Chr01	feature	target_site_duplication	42169654	42169658	.	.	.	ID=TSR RIGHT 216;Parent=TE_BASE 216;name=tsr right;color=#333333
Chr01	feature	target_site_duplication	42179001	42179005	.	.	.	ID=TSR LEFT 216;Parent=TE_BASE 216;name=tsr left;color=#333333
Chr01	feature	nested_repeat	42121712	42135334	.	.	.	ID=TE_BASE 219;name=TE_BASE 219;annot=Class_I::LTR::Ty1/copia::SIRE;color=#a9a9a9
Chr01	feature	repeat_fragment	42121712	42135334	.	.	.	ID=TE 219-0;Parent=TE_BASE 219;name=TE 219;color=#a9a9a9
Chr01	feature	polypeptide_conserved_region	42131312	42131714	.	-	.	ID=DOMAIN 219-0-0;Parent=TE_BASE 219;annot=Class_I::LTR::Ty1/copia::SIRE RNaseH_sire;name=RH;color=#fc4e2a
Chr01	feature	polypeptide_conserved_region	42131999	42132725	.	-	.	ID=DOMAIN 219-1-0;Parent=TE_BASE 219;annot=Class_I::LTR::Ty1/copia::SIRE RT_sire;name=RT;color=#feb24c
Chr01	feature	polypeptide_conserved_region	42133241	42133898	.	-	.	ID=DOMAIN 219-2-0;Parent=TE_BASE 219;annot=Class_I::LTR::Ty1/copia::SIRE INT_sire;name=INT;color=#b10026
Chr01	feature	polypeptide_conserved_region	42134048	42134285	.	-	.	ID=DOMAIN 219-3-0;Parent=TE_BASE 219;annot=Class_I::LTR::Ty1/copia::SIRE AP_sire;name=PROT;color=#ffeda0
Chr01	feature	long_terminal_repeat	42135269	42135334	.	.	.	ID=LTR LEFT 219-0;Parent=TE_BASE 219;name=ltr left;color=#f032e6
Chr01	feature	long_terminal_repeat	42121712	42121777	.	.	.	ID=LTR RIGHT 219-0;Parent=TE_BASE 219;name=ltr right;color=#f032e6
Chr01	feature	nested_repeat	42082608	42092591	.	.	.	ID=TE_BASE 221;name=TE_BASE 221;annot=Class_I::LTR::Ty1/copia::SIRE;color=#a9a9a9
Chr01	feature	repeat_fragment	42082608	42092591	.	.	.	ID=TE 221-0;Parent=TE_BASE 221;name=TE 221;color=#a9a9a9
Chr01	feature	polypeptide_conserved_region	42086625	42087027	.	-	.	ID=DOMAIN 221-0-0;Parent=TE_BASE 221;annot=Class_I::LTR::Ty1/copia::SIRE RNaseH_sire;name=RH;color=#fc4e2a
Chr01	feature	polypeptide_conserved_region	42087312	42088038	.	-	.	ID=DOMAIN 221-1-0;Parent=TE_BASE 221;annot=Class_I::LTR::Ty1/copia::SIRE RT_sire;name=RT;color=#feb24c
Chr01	feature	polypeptide_conserved_region	42088554	42089211	.	-	.	ID=DOMAIN 221-2-0;Parent=TE_BASE 221;annot=Class_I::LTR::Ty1/copia::SIRE INT_sire;name=INT;color=#b10026
Chr01	feature	polypeptide_conserved_region	42089361	42089598	.	-	.	ID=DOMAIN 221-3-0;Parent=TE_BASE 221;annot=Class_I::LTR::Ty1/copia::SIRE AP_sire;name=PROT;color=#ffeda0
Chr01	feature	polypeptide_conserved_region	42090342	42091248	.	-	.	ID=DOMAIN 221-4-0;Parent=TE_BASE 221;annot=Class_I::LTR::Ty1/copia::SIRE GAG_sire;name=GAG;color=#225ea8
Chr01	feature	long_terminal_repeat	42091344	42092591	.	.	.	ID=LTR LEFT 221-0;Parent=TE_BASE 221;name=ltr left;color=#f032e6
Chr01	feature	long_terminal_repeat	42082608	42083875	.	.	.	ID=LTR RIGHT 221-0;Parent=TE_BASE 221;name=ltr right;color=#f032e6
Chr01	feature	target_site_duplication	42082603	42082607	.	.	.	ID=TSR RIGHT 221;Parent=TE_BASE 221;name=tsr right;color=#333333
Chr01	feature	target_site_duplication	42092592	42092596	.	.	.	ID=TSR LEFT 221;Parent=TE_BASE 221;name=tsr left;color=#333333
Chr01	feature	nested_repeat	41986249	41996197	.	.	.	ID=TE_BASE 223;name=TE_BASE 223;annot=Class_I::LTR::Ty1/copia::SIRE;color=#a9a9a9
Chr01	feature	repeat_fragment	41986249	41996197	.	.	.	ID=TE 223-0;Parent=TE_BASE 223;name=TE 223;color=#a9a9a9
Chr01	feature	polypeptide_conserved_region	41994364	41994871	.	+	.	ID=DOMAIN 223-0-0;Parent=TE_BASE 223;annot=Class_I::LTR::Ty1/copia::SIRE RT_sire;name=RT;color=#feb24c
Chr01	feature	polypeptide_conserved_region	41995155	41995557	.	+	.	ID=DOMAIN 223-1-0;Parent=TE_BASE 223;annot=Class_I::LTR::Ty1/copia::SIRE RNaseH_sire;name=RH;color=#fc4e2a
Chr01	feature	RR_tract	41996026	41996040	.	.	.	ID=PPT 223;Parent=TE_BASE 223;name=ppt;color=#41ab5d
Chr01	feature	long_terminal_repeat	41996055	41996197	.	.	.	ID=LTR RIGHT 223-0;Parent=TE_BASE 223;name=ltr right;color=#f032e6
Chr01	feature	long_terminal_repeat	41986249	41986391	.	.	.	ID=LTR LEFT 223-0;Parent=TE_BASE 223;name=ltr left;color=#f032e6
Chr01	feature	target_site_duplication	41986244	41986248	.	.	.	ID=TSR LEFT 223;Parent=TE_BASE 223;name=tsr left;color=#333333
Chr01	feature	target_site_duplication	41996198	41996202	.	.	.	ID=TSR RIGHT 223;Parent=TE_BASE 223;name=tsr right;color=#333333
Chr01	feature	nested_repeat	41766220	41778366	.	.	.	ID=TE_BASE 228;name=TE_BASE 228;annot=Class_I::LTR::Ty1/copia::SIRE;color=#a9a9a9
Chr01	feature	repeat_fragment	41766220	41778366	.	.	.	ID=TE 228-0;Parent=TE_BASE 228;name=TE 228;color=#a9a9a9
Chr01	feature	polypeptide_conserved_region	41769664	41770066	.	-	.	ID=DOMAIN 228-0-0;Parent=TE_BASE 228;annot=Class_I::LTR::Ty1/copia::SIRE RNaseH_sire;name=RH;color=#fc4e2a
Chr01	feature	polypeptide_conserved_region	41774051	41774579	.	-	.	ID=DOMAIN 228-1-0;Parent=TE_BASE 228;annot=Class_I::LTR::Ty1/copia::SIRE RT_sire;name=RT;color=#feb24c
Chr01	feature	polypeptide_conserved_region	41775118	41775334	.	-	.	ID=DOMAIN 228-2-0;Parent=TE_BASE 228;annot=Class_I::LTR::Ty1/copia::SIRE INT_sire;name=INT;color=#b10026
Chr01	feature	polypeptide_conserved_region	41775508	41775745	.	-	.	ID=DOMAIN 228-3-0;Parent=TE_BASE 228;annot=Class_I::LTR::Ty1/copia::SIRE AP_sire;name=PROT;color=#ffeda0
Chr01	feature	polypeptide_conserved_region	41776839	41777433	.	-	.	ID=DOMAIN 228-4-0;Parent=TE_BASE 228;annot=Class_I::LTR::Ty1/copia::SIRE GAG_sire;name=GAG;color=#225ea8
Chr01	feature	long_terminal_repeat	41777530	41778366	.	.	.	ID=LTR LEFT 228-0;Parent=TE_BASE 228;name=ltr left;color=#f032e6
Chr01	feature	long_terminal_repeat	41766220	41767035	.	.	.	ID=LTR RIGHT 228-0;Parent=TE_BASE 228;name=ltr right;color=#f032e6
Chr01	feature	nested_repeat	41719592	41729403	.	.	.	ID=TE_BASE 230;name=TE_BASE 230;annot=Class_I::LTR::Ty1/copia::SIRE;color=#a9a9a9
Chr01	feature	repeat_fragment	41719592	41729403	.	.	.	ID=TE 230-0;Parent=TE_BASE 230;name=TE 230;color=#a9a9a9
Chr01	feature	polypeptide_conserved_region	41723528	41723930	.	-	.	ID=DOMAIN 230-0-0;Parent=TE_BASE 230;annot=Class_I::LTR::Ty1/copia::SIRE RNaseH_sire;name=RH;color=#fc4e2a
Chr01	feature	polypeptide_conserved_region	41724215	41724941	.	-	.	ID=DOMAIN 230-1-0;Parent=TE_BASE 230;annot=Class_I::LTR::Ty1/copia::SIRE RT_sire;name=RT;color=#feb24c
Chr01	feature	polypeptide_conserved_region	41725457	41726114	.	-	.	ID=DOMAIN 230-2-0;Parent=TE_BASE 230;annot=Class_I::LTR::Ty1/copia::SIRE INT_sire;name=INT;color=#b10026
Chr01	feature	polypeptide_conserved_region	41726264	41726501	.	-	.	ID=DOMAIN 230-3-0;Parent=TE_BASE 230;annot=Class_I::LTR::Ty1/copia::SIRE AP_sire;name=PROT;color=#ffeda0
Chr01	feature	polypeptide_conserved_region	41727248	41728157	.	-	.	ID=DOMAIN 230-4-0;Parent=TE_BASE 230;annot=Class_I::LTR::Ty1/copia::SIRE GAG_sire;name=GAG;color=#225ea8
Chr01	feature	long_terminal_repeat	41728250	41729403	.	.	.	ID=LTR LEFT 230-0;Parent=TE_BASE 230;name=ltr left;color=#f032e6
Chr01	feature	long_terminal_repeat	41719592	41720765	.	.	.	ID=LTR RIGHT 230-0;Parent=TE_BASE 230;name=ltr right;color=#f032e6
Chr01	feature	target_site_duplication	41719587	41719591	.	.	.	ID=TSR RIGHT 230;Parent=TE_BASE 230;name=tsr right;color=#333333
Chr01	feature	target_site_duplication	41729404	41729408	.	.	.	ID=TSR LEFT 230;Parent=TE_BASE 230;name=tsr left;color=#333333
Chr01	feature	nested_repeat	41691378	41709364	.	.	.	ID=TE_BASE 232;name=TE_BASE 232;annot=Class_I::LTR::Ty3/gypsy::non-chromovirus::OTA::Ogre/Tat::Retand;color=#a9a9a9
Chr01	feature	repeat_fragment	41691378	41709364	.	.	.	ID=TE 232-0;Parent=TE_BASE 232;name=TE 232;color=#a9a9a9
Chr01	feature	polypeptide_conserved_region	41701380	41701704	.	+	.	ID=DOMAIN 232-0-0;Parent=TE_BASE 232;annot=Class_I::LTR::Ty3/gypsy::non-chromovirus::OTA::Ogre/Tat::Retand GAG_tat;name=GAG;color=#225ea8
Chr01	feature	primer_binding_site	41691535	41691553	.	.	.	ID=PBS 232;Parent=TE_BASE 232;name=pbs;color=#c7e9c0
Chr01	feature	RR_tract	41709262	41709276	.	.	.	ID=PPT 232;Parent=TE_BASE 232;name=ppt;color=#41ab5d
Chr01	feature	long_terminal_repeat	41709278	41709364	.	.	.	ID=LTR RIGHT 232-0;Parent=TE_BASE 232;name=ltr right;color=#f032e6
Chr01	feature	long_terminal_repeat	41691378	41691461	.	.	.	ID=LTR LEFT 232-0;Parent=TE_BASE 232;name=ltr left;color=#f032e6
Chr01	feature	nested_repeat	41651902	41658289	.	.	.	ID=TE_BASE 233;name=TE_BASE 233;annot=Class_I::LTR::Ty1/copia::SIRE;color=#a9a9a9
Chr01	feature	repeat_fragment	41651902	41658289	.	.	.	ID=TE 233-0;Parent=TE_BASE 233;name=TE 233;color=#a9a9a9
Chr01	feature	polypeptide_conserved_region	41653097	41653949	.	+	.	ID=DOMAIN 233-0-0;Parent=TE_BASE 233;annot=Class_I::LTR::Ty1/copia::SIRE GAG_sire;name=GAG;color=#225ea8
Chr01	feature	polypeptide_conserved_region	41654186	41654423	.	+	.	ID=DOMAIN 233-1-0;Parent=TE_BASE 233;annot=Class_I::LTR::Ty1/copia::SIRE AP_sire;name=PROT;color=#ffeda0
Chr01	feature	polypeptide_conserved_region	41654573	41655230	.	+	.	ID=DOMAIN 233-2-0;Parent=TE_BASE 233;annot=Class_I::LTR::Ty1/copia::SIRE INT_sire;name=INT;color=#b10026
Chr01	feature	polypeptide_conserved_region	41655755	41655965	.	+	.	ID=DOMAIN 233-3-0;Parent=TE_BASE 233;annot=Class_I::LTR::Ty1/copia::SIRE RT_sire;name=RT;color=#feb24c
Chr01	feature	primer_binding_site	41652996	41653014	.	.	.	ID=PBS 233;Parent=TE_BASE 233;name=pbs;color=#c7e9c0
Chr01	feature	RR_tract	41657186	41657200	.	.	.	ID=PPT 233;Parent=TE_BASE 233;name=ppt;color=#41ab5d
Chr01	feature	long_terminal_repeat	41657200	41658289	.	.	.	ID=LTR RIGHT 233-0;Parent=TE_BASE 233;name=ltr right;color=#f032e6
Chr01	feature	long_terminal_repeat	41651902	41652991	.	.	.	ID=LTR LEFT 233-0;Parent=TE_BASE 233;name=ltr left;color=#f032e6
Chr01	feature	target_site_duplication	41651897	41651901	.	.	.	ID=TSR LEFT 233;Parent=TE_BASE 233;name=tsr left;color=#333333
Chr01	feature	target_site_duplication	41658290	41658294	.	.	.	ID=TSR RIGHT 233;Parent=TE_BASE 233;name=tsr right;color=#333333
Chr01	feature	nested_repeat	41514589	41520049	.	.	.	ID=TE_BASE 239;name=TE_BASE 239;annot=Class_I::LTR::Ty3/gypsy::chromovirus::CRM;color=#a9a9a9
Chr01	feature	repeat_fragment	41514589	41520049	.	.	.	ID=TE 239-0;Parent=TE_BASE 239;name=TE 239;color=#a9a9a9
Chr01	feature	polypeptide_conserved_region	41515726	41516197	.	-	.	ID=DOMAIN 239-0-0;Parent=TE_BASE 239;annot=Class_I::LTR::Ty3/gypsy::chromovirus::CRM RT_crm;name=RT;color=#feb24c
Chr01	feature	primer_binding_site	41515518	41515539	.	.	.	ID=PBS 239;Parent=TE_BASE 239;name=ppt;color=#41ab5d
Chr01	feature	RR_tract	41519072	41519086	.	.	.	ID=PPT 239;Parent=TE_BASE 239;name=pbs;color=#c7e9c0
Chr01	feature	long_terminal_repeat	41519119	41520049	.	.	.	ID=LTR LEFT 239-0;Parent=TE_BASE 239;name=ltr left;color=#f032e6
Chr01	feature	long_terminal_repeat	41514589	41515514	.	.	.	ID=LTR RIGHT 239-0;Parent=TE_BASE 239;name=ltr right;color=#f032e6
Chr01	feature	nested_repeat	41482054	41497917	.	.	.	ID=TE_BASE 240;name=TE_BASE 240;annot=Class_I::LTR::Ty1/copia::Tork;color=#a9a9a9
Chr01	feature	repeat_fragment	41482054	41497917	.	.	.	ID=TE 240-0;Parent=TE_BASE 240;name=TE 240;color=#a9a9a9
Chr01	feature	polypeptide_conserved_region	41495088	41495643	.	+	.	ID=DOMAIN 240-0-0;Parent=TE_BASE 240;annot=Class_I::LTR::Ty1/copia::Ivana INT_oryco;name=INT;color=#b10026
Chr01	feature	polypeptide_conserved_region	41496385	41496688	.	+	.	ID=DOMAIN 240-1-0;Parent=TE_BASE 240;annot=Class_I::LTR::Ty1/copia::Tork RT_tork;name=RT;color=#feb24c
Chr01	feature	polypeptide_conserved_region	41497277	41497544	.	+	.	ID=DOMAIN 240-2-0;Parent=TE_BASE 240;annot=Class_I::LTR::Ty1/copia::Tork RNaseH_tork;name=RH;color=#fc4e2a
Chr01	feature	primer_binding_site	41482153	41482170	.	.	.	ID=PBS 240;Parent=TE_BASE 240;name=pbs;color=#c7e9c0
Chr01	feature	long_terminal_repeat	41497835	41497917	.	.	.	ID=LTR RIGHT 240-0;Parent=TE_BASE 240;name=ltr right;color=#f032e6
Chr01	feature	long_terminal_repeat	41482054	41482149	.	.	.	ID=LTR LEFT 240-0;Parent=TE_BASE 240;name=ltr left;color=#f032e6
Chr01	feature	nested_repeat	41351429	41355945	.	.	.	ID=TE_BASE 244;name=TE_BASE 244;annot=Class_I::LTR::Ty1/copia::Tork;color=#a9a9a9
Chr01	feature	repeat_fragment	41351429	41355945	.	.	.	ID=TE 244-0;Parent=TE_BASE 244;name=TE 244;color=#a9a9a9
Chr01	feature	polypeptide_conserved_region	41351836	41352388	.	+	.	ID=DOMAIN 244-0-0;Parent=TE_BASE 244;annot=Class_I::LTR::Ty1/copia::Tork GAG_tork;name=GAG;color=#225ea8
Chr01	feature	polypeptide_conserved_region	41352679	41352928	.	+	.	ID=DOMAIN 244-1-0;Parent=TE_BASE 244;annot=Class_I::LTR::Ty1/copia::Tork AP_tork;name=PROT;color=#ffeda0
Chr01	feature	polypeptide_conserved_region	41353060	41353708	.	+	.	ID=DOMAIN 244-2-0;Parent=TE_BASE 244;annot=Class_I::LTR::Ty1/copia::Tork INT_tork;name=INT;color=#b10026
Chr01	feature	polypeptide_conserved_region	41354212	41354938	.	+	.	ID=DOMAIN 244-3-0;Parent=TE_BASE 244;annot=Class_I::LTR::Ty1/copia::Tork RT_tork;name=RT;color=#feb24c
Chr01	feature	polypeptide_conserved_region	41355246	41355645	.	+	.	ID=DOMAIN 244-4-0;Parent=TE_BASE 244;annot=Class_I::LTR::Ty1/copia::Tork RNaseH_tork;name=RH;color=#fc4e2a
Chr01	feature	primer_binding_site	41351588	41351606	.	.	.	ID=PBS 244;Parent=TE_BASE 244;name=pbs;color=#c7e9c0
Chr01	feature	RR_tract	41355700	41355714	.	.	.	ID=PPT 244;Parent=TE_BASE 244;name=ppt;color=#41ab5d
Chr01	feature	long_terminal_repeat	41355797	41355945	.	.	.	ID=LTR RIGHT 244-0;Parent=TE_BASE 244;name=ltr right;color=#f032e6
Chr01	feature	long_terminal_repeat	41351429	41351577	.	.	.	ID=LTR LEFT 244-0;Parent=TE_BASE 244;name=ltr left;color=#f032e6
Chr01	feature	nested_repeat	41286229	41321291	.	.	.	ID=TE_BASE 245;name=TE_BASE 245;annot=Class_I::LTR::Ty3/gypsy::non-chromovirus::OTA::Athila;color=#a9a9a9
Chr01	feature	repeat_fragment	41286229	41321291	.	.	.	ID=TE 245-0;Parent=TE_BASE 245;name=TE 245;color=#a9a9a9
Chr01	feature	polypeptide_conserved_region	41313844	41314327	.	+	.	ID=DOMAIN 245-0-0;Parent=TE_BASE 245;annot=Class_I::LTR::Ty3/gypsy::non-chromovirus::OTA::Athila GAG_athila;name=GAG;color=#225ea8
Chr01	feature	polypeptide_conserved_region	41315560	41315833	.	+	.	ID=DOMAIN 245-1-0;Parent=TE_BASE 245;annot=Class_I::LTR::Ty3/gypsy::non-chromovirus::OTA::Athila AP_athila;name=PROT;color=#ffeda0
Chr01	feature	primer_binding_site	41287692	41287712	.	.	.	ID=PBS 245;Parent=TE_BASE 245;name=pbs;color=#c7e9c0
Chr01	feature	RR_tract	41319810	41319824	.	.	.	ID=PPT 245;Parent=TE_BASE 245;name=ppt;color=#41ab5d
Chr01	feature	long_terminal_repeat	41319886	41321291	.	.	.	ID=LTR RIGHT 245-0;Parent=TE_BASE 245;name=ltr right;color=#f032e6
Chr01	feature	long_terminal_repeat	41286229	41287684	.	.	.	ID=LTR LEFT 245-0;Parent=TE_BASE 245;name=ltr left;color=#f032e6
Chr01	feature	nested_repeat	41203023	41219215	.	.	.	ID=TE_BASE 247;name=TE_BASE 247;annot=Class_I::LTR::Ty3/gypsy::non-chromovirus::OTA::Ogre/Tat::Retand;color=#a9a9a9
Chr01	feature	repeat_fragment	41203023	41219215	.	.	.	ID=TE 247-0;Parent=TE_BASE 247;name=TE 247;color=#a9a9a9
Chr01	feature	polypeptide_conserved_region	41208219	41209257	.	-	.	ID=DOMAIN 247-0-0;Parent=TE_BASE 247;annot=Class_I::LTR::Ty3/gypsy::non-chromovirus::OTA::Ogre/Tat::Retand INT_tat;name=INT;color=#b10026
Chr01	feature	polypeptide_conserved_region	41209578	41209941	.	-	.	ID=DOMAIN 247-1-0;Parent=TE_BASE 247;annot=Class_I::LTR::Ty3/gypsy::non-chromovirus::OTA::Ogre/Tat::Ogre;name=aRH;color=#fc4e2a
Chr01	feature	polypeptide_conserved_region	41210037	41210400	.	-	.	ID=DOMAIN 247-2-0;Parent=TE_BASE 247;annot=Class_I::LTR::Ty3/gypsy::non-chromovirus::OTA::Ogre/Tat::Retand RNaseH_tat;name=RH;color=#fc4e2a
Chr01	feature	polypeptide_conserved_region	41210547	41211222	.	-	.	ID=DOMAIN 247-3-0;Parent=TE_BASE 247;annot=Class_I::LTR::Ty3/gypsy::non-chromovirus::OTA::Ogre/Tat::Retand RT_tat;name=RT;color=#feb24c
Chr01	feature	polypeptide_conserved_region	41212423	41212705	.	-	.	ID=DOMAIN 247-4-0;Parent=TE_BASE 247;annot=Class_I::LTR::Ty3/gypsy::non-chromovirus::OTA::Ogre/Tat::Retand AP_tat;name=PROT;color=#ffeda0
Chr01	feature	polypeptide_conserved_region	41214418	41214781	.	-	.	ID=DOMAIN 247-5-0;Parent=TE_BASE 247;annot=Class_I::LTR::Ty3/gypsy::non-chromovirus::OTA::Ogre/Tat::Retand GAG_tat;name=GAG;color=#225ea8
Chr01	feature	long_terminal_repeat	41219163	41219215	.	.	.	ID=LTR LEFT 247-0;Parent=TE_BASE 247;name=ltr left;color=#f032e6
Chr01	feature	long_terminal_repeat	41203023	41203076	.	.	.	ID=LTR RIGHT 247-0;Parent=TE_BASE 247;name=ltr right;color=#f032e6
Chr01	feature	nested_repeat	41192023	41198249	.	.	.	ID=TE_BASE 248;name=TE_BASE 248;annot=Class_I::LTR::Ty1/copia::Tork;color=#a9a9a9
Chr01	feature	repeat_fragment	41192023	41198249	.	.	.	ID=TE 248-0;Parent=TE_BASE 248;name=TE 248;color=#a9a9a9
Chr01	feature	polypeptide_conserved_region	41192753	41193164	.	-	.	ID=DOMAIN 248-0-0;Parent=TE_BASE 248;annot=Class_I::LTR::Ty1/copia::Tork RNaseH_tork;name=RH;color=#fc4e2a
Chr01	feature	polypeptide_conserved_region	41193473	41194202	.	-	.	ID=DOMAIN 248-1-0;Parent=TE_BASE 248;annot=Class_I::LTR::Ty1/copia::Tork RT_tork;name=RT;color=#feb24c
Chr01	feature	polypeptide_conserved_region	41194814	41195465	.	-	.	ID=DOMAIN 248-2-0;Parent=TE_BASE 248;annot=Class_I::LTR::Ty1/copia::Tork INT_tork;name=INT;color=#b10026
Chr01	feature	primer_binding_site	41192409	41192431	.	.	.	ID=PBS 248;Parent=TE_BASE 248;name=ppt;color=#41ab5d
Chr01	feature	RR_tract	41197817	41197831	.	.	.	ID=PPT 248;Parent=TE_BASE 248;name=pbs;color=#c7e9c0
Chr01	feature	long_terminal_repeat	41197864	41198249	.	.	.	ID=LTR LEFT 248-0;Parent=TE_BASE 248;name=ltr left;color=#f032e6
Chr01	feature	long_terminal_repeat	41192023	41192406	.	.	.	ID=LTR RIGHT 248-0;Parent=TE_BASE 248;name=ltr right;color=#f032e6
Chr01	feature	target_site_duplication	41192018	41192022	.	.	.	ID=TSR RIGHT 248;Parent=TE_BASE 248;name=tsr right;color=#333333
Chr01	feature	target_site_duplication	41198250	41198254	.	.	.	ID=TSR LEFT 248;Parent=TE_BASE 248;name=tsr left;color=#333333
Chr01	feature	nested_repeat	40935628	40940719	.	.	.	ID=TE_BASE 251;name=TE_BASE 251;annot=Class_I::LTR::Ty3/gypsy::chromovirus::Reina;color=#a9a9a9
Chr01	feature	repeat_fragment	40935628	40940719	.	.	.	ID=TE 251-0;Parent=TE_BASE 251;name=TE 251;color=#a9a9a9
Chr01	feature	polypeptide_conserved_region	40936217	40937249	.	-	.	ID=DOMAIN 251-0-0;Parent=TE_BASE 251;annot=Class_I::LTR::Ty3/gypsy::chromovirus::Reina INT_reina;name=INT;color=#b10026
Chr01	feature	polypeptide_conserved_region	40937529	40937811	.	-	.	ID=DOMAIN 251-1-0;Parent=TE_BASE 251;annot=Class_I::LTR::Ty3/gypsy::chromovirus::Reina RNaseH_reina;name=RH;color=#fc4e2a
Chr01	feature	polypeptide_conserved_region	40937945	40938560	.	-	.	ID=DOMAIN 251-2-0;Parent=TE_BASE 251;annot=Class_I::LTR::Ty3/gypsy::chromovirus::Reina RT_reina;name=RT;color=#feb24c
Chr01	feature	polypeptide_conserved_region	40939444	40940086	.	-	.	ID=DOMAIN 251-3-0;Parent=TE_BASE 251;annot=Class_I::LTR::Ty3/gypsy::chromovirus::Reina GAG_reina;name=GAG;color=#225ea8
Chr01	feature	primer_binding_site	40936009	40936034	.	.	.	ID=PBS 251;Parent=TE_BASE 251;name=ppt;color=#41ab5d
Chr01	feature	long_terminal_repeat	40940362	40940719	.	.	.	ID=LTR LEFT 251-0;Parent=TE_BASE 251;name=ltr left;color=#f032e6
Chr01	feature	long_terminal_repeat	40935628	40935986	.	.	.	ID=LTR RIGHT 251-0;Parent=TE_BASE 251;name=ltr right;color=#f032e6
Chr01	feature	nested_repeat	40907747	40912875	.	.	.	ID=TE_BASE 252;name=TE_BASE 252;annot=Class_I::LTR::Ty3/gypsy::chromovirus::Reina;color=#a9a9a9
Chr01	feature	repeat_fragment	40907747	40912875	.	.	.	ID=TE 252-0;Parent=TE_BASE 252;name=TE 252;color=#a9a9a9
Chr01	feature	polypeptide_conserved_region	40908390	40909017	.	+	.	ID=DOMAIN 252-0-0;Parent=TE_BASE 252;annot=Class_I::LTR::Ty3/gypsy::chromovirus::Reina GAG_reina;name=GAG;color=#225ea8
Chr01	feature	polypeptide_conserved_region	40909855	40910506	.	+	.	ID=DOMAIN 252-1-0;Parent=TE_BASE 252;annot=Class_I::LTR::Ty3/gypsy::chromovirus::Reina RT_reina;name=RT;color=#feb24c
Chr01	feature	polypeptide_conserved_region	40910664	40911012	.	+	.	ID=DOMAIN 252-2-0;Parent=TE_BASE 252;annot=Class_I::LTR::Ty3/gypsy::chromovirus::Reina RNaseH_reina;name=RH;color=#fc4e2a
Chr01	feature	polypeptide_conserved_region	40911249	40912278	.	+	.	ID=DOMAIN 252-3-0;Parent=TE_BASE 252;annot=Class_I::LTR::Ty3/gypsy::chromovirus::Reina INT_reina;name=INT;color=#b10026
Chr01	feature	RR_tract	40912499	40912513	.	.	.	ID=PPT 252;Parent=TE_BASE 252;name=ppt;color=#41ab5d
Chr01	feature	long_terminal_repeat	40912513	40912875	.	.	.	ID=LTR RIGHT 252-0;Parent=TE_BASE 252;name=ltr right;color=#f032e6
Chr01	feature	long_terminal_repeat	40907747	40908115	.	.	.	ID=LTR LEFT 252-0;Parent=TE_BASE 252;name=ltr left;color=#f032e6
Chr01	feature	nested_repeat	40873919	40878380	.	.	.	ID=TE_BASE 253;name=TE_BASE 253;annot=Class_I::LTR::Ty1/copia::Tork;color=#a9a9a9
Chr01	feature	repeat_fragment	40873919	40878380	.	.	.	ID=TE 253-0;Parent=TE_BASE 253;name=TE 253;color=#a9a9a9
Chr01	feature	polypeptide_conserved_region	40874197	40874596	.	-	.	ID=DOMAIN 253-0-0;Parent=TE_BASE 253;annot=Class_I::LTR::Ty1/copia::Tork RNaseH_tork;name=RH;color=#fc4e2a
Chr01	feature	polypeptide_conserved_region	40874905	40875628	.	-	.	ID=DOMAIN 253-1-0;Parent=TE_BASE 253;annot=Class_I::LTR::Ty1/copia::Tork RT_tork;name=RT;color=#feb24c
Chr01	feature	polypeptide_conserved_region	40876132	40876549	.	-	.	ID=DOMAIN 253-2-0;Parent=TE_BASE 253;annot=Class_I::LTR::Ty1/copia::Tork INT_tork;name=INT;color=#b10026
Chr01	feature	polypeptide_conserved_region	40876911	40877160	.	-	.	ID=DOMAIN 253-3-0;Parent=TE_BASE 253;annot=Class_I::LTR::Ty1/copia::Tork AP_tork;name=PROT;color=#ffeda0
Chr01	feature	polypeptide_conserved_region	40877289	40878000	.	-	.	ID=DOMAIN 253-4-0;Parent=TE_BASE 253;annot=Class_I::LTR::Ty1/copia::Tork GAG_tork;name=GAG;color=#225ea8
Chr01	feature	long_terminal_repeat	40878282	40878380	.	.	.	ID=LTR LEFT 253-0;Parent=TE_BASE 253;name=ltr left;color=#f032e6
Chr01	feature	long_terminal_repeat	40873919	40874017	.	.	.	ID=LTR RIGHT 253-0;Parent=TE_BASE 253;name=ltr right;color=#f032e6
Chr01	feature	target_site_duplication	40873915	40873918	.	.	.	ID=TSR RIGHT 253;Parent=TE_BASE 253;name=tsr right;color=#333333
Chr01	feature	target_site_duplication	40878381	40878384	.	.	.	ID=TSR LEFT 253;Parent=TE_BASE 253;name=tsr left;color=#333333
Chr01	feature	nested_repeat	40828693	40833303	.	.	.	ID=TE_BASE 254;name=TE_BASE 254;annot=Class_I::LTR::Ty1/copia::Ivana;color=#a9a9a9
Chr01	feature	repeat_fragment	40828693	40833303	.	.	.	ID=TE 254-0;Parent=TE_BASE 254;name=TE 254;color=#a9a9a9
Chr01	feature	polypeptide_conserved_region	40829390	40830056	.	+	.	ID=DOMAIN 254-0-0;Parent=TE_BASE 254;annot=Class_I::LTR::Ty1/copia::Ivana GAG_oryco;name=GAG;color=#225ea8
Chr01	feature	polypeptide_conserved_region	40830164	40830410	.	+	.	ID=DOMAIN 254-1-0;Parent=TE_BASE 254;annot=Class_I::LTR::Ty1/copia::Ivana AP_oryco;name=PROT;color=#ffeda0
Chr01	feature	polypeptide_conserved_region	40830563	40831205	.	+	.	ID=DOMAIN 254-2-0;Parent=TE_BASE 254;annot=Class_I::LTR::Ty1/copia::Ivana INT_oryco;name=INT;color=#b10026
Chr01	feature	polypeptide_conserved_region	40831667	40832393	.	+	.	ID=DOMAIN 254-3-0;Parent=TE_BASE 254;annot=Class_I::LTR::Ty1/copia::Ivana RT_oryco;name=RT;color=#feb24c
Chr01	feature	polypeptide_conserved_region	40832678	40833083	.	+	.	ID=DOMAIN 254-4-0;Parent=TE_BASE 254;annot=Class_I::LTR::Ty1/copia::Ivana RNaseH_oryco;name=RH;color=#fc4e2a
Chr01	feature	primer_binding_site	40828905	40828923	.	.	.	ID=PBS 254;Parent=TE_BASE 254;name=pbs;color=#c7e9c0
Chr01	feature	RR_tract	40833140	40833154	.	.	.	ID=PPT 254;Parent=TE_BASE 254;name=ppt;color=#41ab5d
Chr01	feature	long_terminal_repeat	40833154	40833303	.	.	.	ID=LTR RIGHT 254-0;Parent=TE_BASE 254;name=ltr right;color=#f032e6
Chr01	feature	long_terminal_repeat	40828693	40828842	.	.	.	ID=LTR LEFT 254-0;Parent=TE_BASE 254;name=ltr left;color=#f032e6
Chr01	feature	nested_repeat	40812294	40816626	.	.	.	ID=TE_BASE 255;name=TE_BASE 255;annot=Class_I::LTR::Ty1/copia::Ivana;color=#a9a9a9
Chr01	feature	repeat_fragment	40812294	40816626	.	.	.	ID=TE 255-0;Parent=TE_BASE 255;name=TE 255;color=#a9a9a9
Chr01	feature	polypeptide_conserved_region	40812551	40812956	.	-	.	ID=DOMAIN 255-0-0;Parent=TE_BASE 255;annot=Class_I::LTR::Ty1/copia::Ivana RNaseH_oryco;name=RH;color=#fc4e2a
Chr01	feature	polypeptide_conserved_region	40813094	40813613	.	-	.	ID=DOMAIN 255-1-0;Parent=TE_BASE 255;annot=Class_I::LTR::Ty1/copia::Ivana RT_oryco;name=RT;color=#feb24c
Chr01	feature	polypeptide_conserved_region	40814081	40814735	.	-	.	ID=DOMAIN 255-2-0;Parent=TE_BASE 255;annot=Class_I::LTR::Ty1/copia::Ivana INT_oryco;name=INT;color=#b10026
Chr01	feature	polypeptide_conserved_region	40814894	40815134	.	-	.	ID=DOMAIN 255-3-0;Parent=TE_BASE 255;annot=Class_I::LTR::Ty1/copia::Ivana AP_oryco;name=PROT;color=#ffeda0
Chr01	feature	polypeptide_conserved_region	40815242	40816082	.	-	.	ID=DOMAIN 255-4-0;Parent=TE_BASE 255;annot=Class_I::LTR::Ty1/copia::Ivana GAG_oryco;name=GAG;color=#225ea8
Chr01	feature	primer_binding_site	40812506	40812526	.	.	.	ID=PBS 255;Parent=TE_BASE 255;name=ppt;color=#41ab5d
Chr01	feature	long_terminal_repeat	40816450	40816626	.	.	.	ID=LTR LEFT 255-0;Parent=TE_BASE 255;name=ltr left;color=#f032e6
Chr01	feature	long_terminal_repeat	40812294	40812470	.	.	.	ID=LTR RIGHT 255-0;Parent=TE_BASE 255;name=ltr right;color=#f032e6
Chr01	feature	nested_repeat	40757655	40803242	.	.	.	ID=TE_BASE 256;name=TE_BASE 256;annot=Class_I::LTR::Ty1/copia::Ivana;color=#a9a9a9
Chr01	feature	repeat_fragment	40757655	40803242	.	.	.	ID=TE 256-0;Parent=TE_BASE 256;name=TE 256;color=#a9a9a9
Chr01	feature	polypeptide_conserved_region	40770477	40770876	.	-	.	ID=DOMAIN 256-0-0;Parent=TE_BASE 256;annot=Class_I::LTR::Ty1/copia::SIRE RNaseH_sire;name=RH;color=#fc4e2a
Chr01	feature	polypeptide_conserved_region	40771169	40771880	.	-	.	ID=DOMAIN 256-1-0;Parent=TE_BASE 256;annot=Class_I::LTR::Ty1/copia::Ivana RT_oryco;name=RT;color=#feb24c
Chr01	feature	polypeptide_conserved_region	40772723	40773341	.	-	.	ID=DOMAIN 256-2-0;Parent=TE_BASE 256;annot=Class_I::LTR::Ty1/copia::Ale INT_retrofit;name=INT;color=#b10026
Chr01	feature	polypeptide_conserved_region	40773515	40773734	.	-	.	ID=DOMAIN 256-3-0;Parent=TE_BASE 256;annot=Class_I::LTR::Ty1/copia::TAR AP_Ty1/copia;name=PROT;color=#ffeda0
Chr01	feature	RR_tract	40803032	40803046	.	.	.	ID=PPT 256;Parent=TE_BASE 256;name=pbs;color=#c7e9c0
Chr01	feature	long_terminal_repeat	40803048	40803242	.	.	.	ID=LTR LEFT 256-0;Parent=TE_BASE 256;name=ltr left;color=#f032e6
Chr01	feature	long_terminal_repeat	40757655	40757805	.	.	.	ID=LTR RIGHT 256-0;Parent=TE_BASE 256;name=ltr right;color=#f032e6
Chr01	feature	nested_repeat	40653726	40658267	.	.	.	ID=TE_BASE 257;name=TE_BASE 257;annot=Class_I::LTR::Ty1/copia::Ivana;color=#a9a9a9
Chr01	feature	repeat_fragment	40653726	40658267	.	.	.	ID=TE 257-0;Parent=TE_BASE 257;name=TE 257;color=#a9a9a9
Chr01	feature	polypeptide_conserved_region	40654079	40654313	.	-	.	ID=DOMAIN 257-0-0;Parent=TE_BASE 257;annot=Class_I::LTR::Ty1/copia::Ivana RNaseH_oryco;name=RH;color=#fc4e2a
Chr01	feature	polypeptide_conserved_region	40655029	40655488	.	-	.	ID=DOMAIN 257-1-0;Parent=TE_BASE 257;annot=Class_I::LTR::Ty1/copia::Ivana RT_oryco;name=RT;color=#feb24c
Chr01	feature	polypeptide_conserved_region	40655920	40656571	.	-	.	ID=DOMAIN 257-2-0;Parent=TE_BASE 257;annot=Class_I::LTR::Ty1/copia::Ivana INT_oryco;name=INT;color=#b10026
Chr01	feature	polypeptide_conserved_region	40656712	40656958	.	-	.	ID=DOMAIN 257-3-0;Parent=TE_BASE 257;annot=Class_I::LTR::Ty1/copia::Ivana AP_oryco;name=PROT;color=#ffeda0
Chr01	feature	polypeptide_conserved_region	40657335	40657911	.	-	.	ID=DOMAIN 257-4-0;Parent=TE_BASE 257;annot=Class_I::LTR::Ty1/copia::Ivana GAG_oryco;name=GAG;color=#225ea8
Chr01	feature	long_terminal_repeat	40657980	40658267	.	.	.	ID=LTR LEFT 257-0;Parent=TE_BASE 257;name=ltr left;color=#f032e6
Chr01	feature	long_terminal_repeat	40653726	40654007	.	.	.	ID=LTR RIGHT 257-0;Parent=TE_BASE 257;name=ltr right;color=#f032e6
Chr01	feature	target_site_duplication	40653721	40653725	.	.	.	ID=TSR RIGHT 257;Parent=TE_BASE 257;name=tsr right;color=#333333
Chr01	feature	target_site_duplication	40658268	40658272	.	.	.	ID=TSR LEFT 257;Parent=TE_BASE 257;name=tsr left;color=#333333
Chr01	feature	nested_repeat	40647751	40650950	.	.	.	ID=TE_BASE 258;name=TE_BASE 258;annot=Class_I::LTR::Ty1/copia::Tork;color=#a9a9a9
Chr01	feature	repeat_fragment	40647751	40650950	.	.	.	ID=TE 258-0;Parent=TE_BASE 258;name=TE 258;color=#a9a9a9
Chr01	feature	polypeptide_conserved_region	40648591	40649212	.	-	.	ID=DOMAIN 258-0-0;Parent=TE_BASE 258;annot=Class_I::LTR::Ty1/copia::Ty1-outgroup INT_1731;name=INT;color=#b10026
Chr01	feature	polypeptide_conserved_region	40649386	40649626	.	-	.	ID=DOMAIN 258-1-0;Parent=TE_BASE 258;annot=Class_I::LTR::Ty1/copia::Tork AP_tork;name=PROT;color=#ffeda0
Chr01	feature	polypeptide_conserved_region	40650057	40650546	.	-	.	ID=DOMAIN 258-2-0;Parent=TE_BASE 258;annot=Class_I::LTR::Ty1/copia::Tork GAG_tork;name=GAG;color=#225ea8
Chr01	feature	long_terminal_repeat	40650875	40650950	.	.	.	ID=LTR LEFT 258-0;Parent=TE_BASE 258;name=ltr left;color=#f032e6
Chr01	feature	long_terminal_repeat	40647751	40647831	.	.	.	ID=LTR RIGHT 258-0;Parent=TE_BASE 258;name=ltr right;color=#f032e6
Chr01	feature	target_site_duplication	40647746	40647750	.	.	.	ID=TSR RIGHT 258;Parent=TE_BASE 258;name=tsr right;color=#333333
Chr01	feature	target_site_duplication	40650951	40650955	.	.	.	ID=TSR LEFT 258;Parent=TE_BASE 258;name=tsr left;color=#333333
Chr01	feature	nested_repeat	40597682	40606989	.	.	.	ID=TE_BASE 259;name=TE_BASE 259;annot=Class_I::LTR::Ty3/gypsy::non-chromovirus::OTA::Athila;color=#a9a9a9
Chr01	feature	repeat_fragment	40597682	40606989	.	.	.	ID=TE 259-0;Parent=TE_BASE 259;name=TE 259;color=#a9a9a9
Chr01	feature	polypeptide_conserved_region	40599790	40600087	.	+	.	ID=DOMAIN 259-0-0;Parent=TE_BASE 259;annot=Class_I::LTR::Ty3/gypsy::non-chromovirus::OTA::Athila GAG_athila;name=GAG;color=#225ea8
Chr01	feature	polypeptide_conserved_region	40601479	40601698	.	+	.	ID=DOMAIN 259-1-0;Parent=TE_BASE 259;annot=Class_I::LTR::Ty3/gypsy::non-chromovirus::OTA::Athila AP_athila;name=PROT;color=#ffeda0
Chr01	feature	polypeptide_conserved_region	40602459	40603191	.	+	.	ID=DOMAIN 259-2-0;Parent=TE_BASE 259;annot=Class_I::LTR::Ty3/gypsy::non-chromovirus::OTA::Athila RT_athila;name=RT;color=#feb24c
Chr01	feature	polypeptide_conserved_region	40603332	40603689	.	+	.	ID=DOMAIN 259-3-0;Parent=TE_BASE 259;annot=Class_I::LTR::Ty3/gypsy::non-chromovirus::OTA::Athila RNaseH_athila;name=RH;color=#fc4e2a
Chr01	feature	polypeptide_conserved_region	40603980	40605006	.	+	.	ID=DOMAIN 259-4-0;Parent=TE_BASE 259;annot=Class_I::LTR::Ty3/gypsy::non-chromovirus::OTA::Athila INT_athila;name=INT;color=#b10026
Chr01	feature	long_terminal_repeat	40606579	40606989	.	.	.	ID=LTR RIGHT 259-0;Parent=TE_BASE 259;name=ltr right;color=#f032e6
Chr01	feature	long_terminal_repeat	40597682	40598117	.	.	.	ID=LTR LEFT 259-0;Parent=TE_BASE 259;name=ltr left;color=#f032e6
Chr01	feature	nested_repeat	40553713	40562997	.	.	.	ID=TE_BASE 260;name=TE_BASE 260;annot=Class_I::LTR::Ty3/gypsy::non-chromovirus::OTA::Athila;color=#a9a9a9
Chr01	feature	repeat_fragment	40553713	40562997	.	.	.	ID=TE 260-0;Parent=TE_BASE 260;name=TE 260;color=#a9a9a9
Chr01	feature	polypeptide_conserved_region	40560191	40560329	.	-	.	ID=DOMAIN 260-0-0;Parent=TE_BASE 260;annot=Class_I::LTR::Ty3/gypsy::non-chromovirus::OTA::Athila AP_athila;name=PROT;color=#ffeda0
Chr01	feature	polypeptide_conserved_region	40561622	40562108	.	-	.	ID=DOMAIN 260-1-0;Parent=TE_BASE 260;annot=Class_I::LTR::Ty3/gypsy::non-chromovirus::OTA::Athila GAG_athila;name=GAG;color=#225ea8
Chr01	feature	primer_binding_site	40554128	40554147	.	.	.	ID=PBS 260;Parent=TE_BASE 260;name=ppt;color=#41ab5d
Chr01	feature	RR_tract	40562542	40562556	.	.	.	ID=PPT 260;Parent=TE_BASE 260;name=pbs;color=#c7e9c0
Chr01	feature	long_terminal_repeat	40562627	40562997	.	.	.	ID=LTR LEFT 260-0;Parent=TE_BASE 260;name=ltr left;color=#f032e6
Chr01	feature	long_terminal_repeat	40553713	40554083	.	.	.	ID=LTR RIGHT 260-0;Parent=TE_BASE 260;name=ltr right;color=#f032e6
Chr01	feature	nested_repeat	40463669	40469011	.	.	.	ID=TE_BASE 262;name=TE_BASE 262;annot=Class_I::LTR::Ty1/copia::Ivana;color=#a9a9a9
Chr01	feature	repeat_fragment	40463669	40469011	.	.	.	ID=TE 262-0;Parent=TE_BASE 262;name=TE 262;color=#a9a9a9
Chr01	feature	polypeptide_conserved_region	40465170	40465509	.	+	.	ID=DOMAIN 262-0-0;Parent=TE_BASE 262;annot=Class_I::LTR::Ty1/copia::Ivana GAG_oryco;name=GAG;color=#225ea8
Chr01	feature	polypeptide_conserved_region	40466050	40466293	.	+	.	ID=DOMAIN 262-1-0;Parent=TE_BASE 262;annot=Class_I::LTR::Ty1/copia::Ivana AP_oryco;name=PROT;color=#ffeda0
Chr01	feature	polypeptide_conserved_region	40466446	40466866	.	+	.	ID=DOMAIN 262-2-0;Parent=TE_BASE 262;annot=Class_I::LTR::Ty1/copia::Ivana INT_oryco;name=INT;color=#b10026
Chr01	feature	polypeptide_conserved_region	40468176	40468596	.	+	.	ID=DOMAIN 262-3-0;Parent=TE_BASE 262;annot=Class_I::LTR::Ty1/copia::Ivana RT_oryco;name=RT;color=#feb24c
Chr01	feature	primer_binding_site	40464059	40464074	.	.	.	ID=PBS 262;Parent=TE_BASE 262;name=pbs;color=#c7e9c0
Chr01	feature	RR_tract	40468639	40468653	.	.	.	ID=PPT 262;Parent=TE_BASE 262;name=ppt;color=#41ab5d
Chr01	feature	long_terminal_repeat	40468653	40469011	.	.	.	ID=LTR RIGHT 262-0;Parent=TE_BASE 262;name=ltr right;color=#f032e6
Chr01	feature	long_terminal_repeat	40463669	40464053	.	.	.	ID=LTR LEFT 262-0;Parent=TE_BASE 262;name=ltr left;color=#f032e6
Chr01	feature	target_site_duplication	40463664	40463668	.	.	.	ID=TSR LEFT 262;Parent=TE_BASE 262;name=tsr left;color=#333333
Chr01	feature	target_site_duplication	40469012	40469016	.	.	.	ID=TSR RIGHT 262;Parent=TE_BASE 262;name=tsr right;color=#333333
Chr01	feature	nested_repeat	40442017	40446887	.	.	.	ID=TE_BASE 263;name=TE_BASE 263;annot=Class_I::LTR::Ty1/copia::Tork;color=#a9a9a9
Chr01	feature	repeat_fragment	40442017	40446887	.	.	.	ID=TE 263-0;Parent=TE_BASE 263;name=TE 263;color=#a9a9a9
Chr01	feature	polypeptide_conserved_region	40442568	40443135	.	+	.	ID=DOMAIN 263-0-0;Parent=TE_BASE 263;annot=Class_I::LTR::Ty1/copia::Tork GAG_tork;name=GAG;color=#225ea8
Chr01	feature	polypeptide_conserved_region	40443909	40444323	.	+	.	ID=DOMAIN 263-1-0;Parent=TE_BASE 263;annot=Class_I::LTR::Ty1/copia::Tork INT_tork;name=INT;color=#b10026
Chr01	feature	polypeptide_conserved_region	40444920	40445262	.	+	.	ID=DOMAIN 263-2-0;Parent=TE_BASE 263;annot=Class_I::LTR::Ty1/copia::Tork RT_tork;name=RT;color=#feb24c
Chr01	feature	polypeptide_conserved_region	40446123	40446333	.	+	.	ID=DOMAIN 263-3-0;Parent=TE_BASE 263;annot=Class_I::LTR::Ty1/copia::Tork RNaseH_tork;name=RH;color=#fc4e2a
Chr01	feature	long_terminal_repeat	40446459	40446887	.	.	.	ID=LTR RIGHT 263-0;Parent=TE_BASE 263;name=ltr right;color=#f032e6
Chr01	feature	long_terminal_repeat	40442017	40442457	.	.	.	ID=LTR LEFT 263-0;Parent=TE_BASE 263;name=ltr left;color=#f032e6
Chr01	feature	nested_repeat	40331611	40349916	.	.	.	ID=TE_BASE 265;name=TE_BASE 265;annot=Class_I::LTR::Ty3/gypsy::non-chromovirus::OTA::Ogre/Tat::Retand;color=#a9a9a9
Chr01	feature	repeat_fragment	40331611	40349916	.	.	.	ID=TE 265-0;Parent=TE_BASE 265;name=TE 265;color=#a9a9a9
Chr01	feature	polypeptide_conserved_region	40338338	40339208	.	-	.	ID=DOMAIN 265-0-0;Parent=TE_BASE 265;annot=Class_I::LTR::Ty3/gypsy::non-chromovirus::OTA::Ogre/Tat::Retand INT_tat;name=INT;color=#b10026
Chr01	feature	polypeptide_conserved_region	40339602	40339965	.	-	.	ID=DOMAIN 265-1-0;Parent=TE_BASE 265;annot=Class_I::LTR::Ty3/gypsy::non-chromovirus::OTA::Ogre/Tat::Ogre;name=aRH;color=#fc4e2a
Chr01	feature	polypeptide_conserved_region	40340061	40340424	.	-	.	ID=DOMAIN 265-2-0;Parent=TE_BASE 265;annot=Class_I::LTR::Ty3/gypsy::non-chromovirus::OTA::Ogre/Tat::Retand RNaseH_tat;name=RH;color=#fc4e2a
Chr01	feature	polypeptide_conserved_region	40340571	40341237	.	-	.	ID=DOMAIN 265-3-0;Parent=TE_BASE 265;annot=Class_I::LTR::Ty3/gypsy::non-chromovirus::OTA::Ogre/Tat::Retand RT_tat;name=RT;color=#feb24c
Chr01	feature	polypeptide_conserved_region	40344439	40344811	.	-	.	ID=DOMAIN 265-4-0;Parent=TE_BASE 265;annot=Class_I::LTR::Ty3/gypsy::non-chromovirus::OTA::Ogre/Tat::Retand GAG_tat;name=GAG;color=#225ea8
Chr01	feature	long_terminal_repeat	40349740	40349916	.	.	.	ID=LTR LEFT 265-0;Parent=TE_BASE 265;name=ltr left;color=#f032e6
Chr01	feature	long_terminal_repeat	40331611	40331787	.	.	.	ID=LTR RIGHT 265-0;Parent=TE_BASE 265;name=ltr right;color=#f032e6
Chr01	feature	nested_repeat	40323855	40328867	.	.	.	ID=TE_BASE 266;name=TE_BASE 266;annot=Class_I::LTR::Ty1/copia::Tork;color=#a9a9a9
Chr01	feature	repeat_fragment	40323855	40328867	.	.	.	ID=TE 266-0;Parent=TE_BASE 266;name=TE 266;color=#a9a9a9
Chr01	feature	polypeptide_conserved_region	40324310	40325057	.	+	.	ID=DOMAIN 266-0-0;Parent=TE_BASE 266;annot=Class_I::LTR::Ty1/copia::Tork GAG_tork;name=GAG;color=#225ea8
Chr01	feature	polypeptide_conserved_region	40325566	40326187	.	+	.	ID=DOMAIN 266-1-0;Parent=TE_BASE 266;annot=Class_I::LTR::Ty1/copia::Ty1-outgroup INT_1731;name=INT;color=#b10026
Chr01	feature	polypeptide_conserved_region	40326685	40327414	.	+	.	ID=DOMAIN 266-2-0;Parent=TE_BASE 266;annot=Class_I::LTR::Ty1/copia::Tork RT_tork;name=RT;color=#feb24c
Chr01	feature	polypeptide_conserved_region	40327699	40328107	.	+	.	ID=DOMAIN 266-3-0;Parent=TE_BASE 266;annot=Class_I::LTR::Ty1/copia::Tork RNaseH_tork;name=RH;color=#fc4e2a
Chr01	feature	RR_tract	40328680	40328694	.	.	.	ID=PPT 266;Parent=TE_BASE 266;name=ppt;color=#41ab5d
Chr01	feature	long_terminal_repeat	40328743	40328867	.	.	.	ID=LTR RIGHT 266-0;Parent=TE_BASE 266;name=ltr right;color=#f032e6
Chr01	feature	long_terminal_repeat	40323855	40323979	.	.	.	ID=LTR LEFT 266-0;Parent=TE_BASE 266;name=ltr left;color=#f032e6
Chr01	feature	nested_repeat	40291847	40302274	.	.	.	ID=TE_BASE 267;name=TE_BASE 267;annot=Class_I::LTR::Ty3/gypsy::non-chromovirus::OTA::Athila;color=#a9a9a9
Chr01	feature	repeat_fragment	40291847	40302274	.	.	.	ID=TE 267-0;Parent=TE_BASE 267;name=TE 267;color=#a9a9a9
Chr01	feature	polypeptide_conserved_region	40294662	40295073	.	+	.	ID=DOMAIN 267-0-0;Parent=TE_BASE 267;annot=Class_I::LTR::Ty3/gypsy::non-chromovirus::OTA::Athila RT_athila;name=RT;color=#feb24c
Chr01	feature	polypeptide_conserved_region	40295533	40295890	.	+	.	ID=DOMAIN 267-1-0;Parent=TE_BASE 267;annot=Class_I::LTR::Ty3/gypsy::non-chromovirus::OTA::Athila RNaseH_athila;name=RH;color=#fc4e2a
Chr01	feature	polypeptide_conserved_region	40296172	40297201	.	+	.	ID=DOMAIN 267-2-0;Parent=TE_BASE 267;annot=Class_I::LTR::Ty3/gypsy::non-chromovirus::OTA::Athila INT_athila;name=INT;color=#b10026
Chr01	feature	primer_binding_site	40293266	40293284	.	.	.	ID=PBS 267;Parent=TE_BASE 267;name=pbs;color=#c7e9c0
Chr01	feature	RR_tract	40300828	40300842	.	.	.	ID=PPT 267;Parent=TE_BASE 267;name=ppt;color=#41ab5d
Chr01	feature	long_terminal_repeat	40300859	40302274	.	.	.	ID=LTR RIGHT 267-0;Parent=TE_BASE 267;name=ltr right;color=#f032e6
Chr01	feature	long_terminal_repeat	40291847	40293257	.	.	.	ID=LTR LEFT 267-0;Parent=TE_BASE 267;name=ltr left;color=#f032e6
Chr01	feature	target_site_duplication	40291842	40291846	.	.	.	ID=TSR LEFT 267;Parent=TE_BASE 267;name=tsr left;color=#333333
Chr01	feature	target_site_duplication	40302275	40302279	.	.	.	ID=TSR RIGHT 267;Parent=TE_BASE 267;name=tsr right;color=#333333
Chr01	feature	nested_repeat	40277779	40286438	.	.	.	ID=TE_BASE 268;name=TE_BASE 268;annot=Class_I::LTR::Ty1/copia::SIRE;color=#a9a9a9
Chr01	feature	repeat_fragment	40277779	40286438	.	.	.	ID=TE 268-0;Parent=TE_BASE 268;name=TE 268;color=#a9a9a9
Chr01	feature	polypeptide_conserved_region	40280766	40281168	.	-	.	ID=DOMAIN 268-0-0;Parent=TE_BASE 268;annot=Class_I::LTR::Ty1/copia::SIRE RNaseH_sire;name=RH;color=#fc4e2a
Chr01	feature	polypeptide_conserved_region	40281453	40282179	.	-	.	ID=DOMAIN 268-1-0;Parent=TE_BASE 268;annot=Class_I::LTR::Ty1/copia::SIRE RT_sire;name=RT;color=#feb24c
Chr01	feature	polypeptide_conserved_region	40282695	40283352	.	-	.	ID=DOMAIN 268-2-0;Parent=TE_BASE 268;annot=Class_I::LTR::Ty1/copia::SIRE INT_sire;name=INT;color=#b10026
Chr01	feature	polypeptide_conserved_region	40283502	40283739	.	-	.	ID=DOMAIN 268-3-0;Parent=TE_BASE 268;annot=Class_I::LTR::Ty1/copia::SIRE AP_sire;name=PROT;color=#ffeda0
Chr01	feature	polypeptide_conserved_region	40284486	40285395	.	-	.	ID=DOMAIN 268-4-0;Parent=TE_BASE 268;annot=Class_I::LTR::Ty1/copia::SIRE GAG_sire;name=GAG;color=#225ea8
Chr01	feature	long_terminal_repeat	40286365	40286438	.	.	.	ID=LTR LEFT 268-0;Parent=TE_BASE 268;name=ltr left;color=#f032e6
Chr01	feature	long_terminal_repeat	40277779	40277852	.	.	.	ID=LTR RIGHT 268-0;Parent=TE_BASE 268;name=ltr right;color=#f032e6
Chr01	feature	nested_repeat	40265005	40271303	.	.	.	ID=TE_BASE 269;name=TE_BASE 269;annot=Class_I::LTR::Ty1/copia::SIRE;color=#a9a9a9
Chr01	feature	repeat_fragment	40265005	40271303	.	.	.	ID=TE 269-0;Parent=TE_BASE 269;name=TE 269;color=#a9a9a9
Chr01	feature	polypeptide_conserved_region	40266849	40267086	.	+	.	ID=DOMAIN 269-0-0;Parent=TE_BASE 269;annot=Class_I::LTR::Ty1/copia::SIRE AP_sire;name=PROT;color=#ffeda0
Chr01	feature	polypeptide_conserved_region	40267236	40267893	.	+	.	ID=DOMAIN 269-1-0;Parent=TE_BASE 269;annot=Class_I::LTR::Ty1/copia::SIRE INT_sire;name=INT;color=#b10026
Chr01	feature	polypeptide_conserved_region	40268421	40269147	.	+	.	ID=DOMAIN 269-2-0;Parent=TE_BASE 269;annot=Class_I::LTR::Ty1/copia::SIRE RT_sire;name=RT;color=#feb24c
Chr01	feature	polypeptide_conserved_region	40269432	40269624	.	+	.	ID=DOMAIN 269-3-0;Parent=TE_BASE 269;annot=Class_I::LTR::Ty1/copia::SIRE RNaseH_sire;name=RH;color=#fc4e2a
Chr01	feature	primer_binding_site	40266660	40266676	.	.	.	ID=PBS 269;Parent=TE_BASE 269;name=pbs;color=#c7e9c0
Chr01	feature	long_terminal_repeat	40269632	40271303	.	.	.	ID=LTR RIGHT 269-0;Parent=TE_BASE 269;name=ltr right;color=#f032e6
Chr01	feature	long_terminal_repeat	40265005	40266655	.	.	.	ID=LTR LEFT 269-0;Parent=TE_BASE 269;name=ltr left;color=#f032e6
Chr01	feature	nested_repeat	40223881	40232074	.	.	.	ID=TE_BASE 270;name=TE_BASE 270;annot=Class_I::LTR::Ty1/copia::SIRE;color=#a9a9a9
Chr01	feature	repeat_fragment	40223881	40232074	.	.	.	ID=TE 270-0;Parent=TE_BASE 270;name=TE 270;color=#a9a9a9
Chr01	feature	polypeptide_conserved_region	40225899	40226136	.	+	.	ID=DOMAIN 270-0-0;Parent=TE_BASE 270;annot=Class_I::LTR::Ty1/copia::SIRE AP_sire;name=PROT;color=#ffeda0
Chr01	feature	polypeptide_conserved_region	40226286	40226943	.	+	.	ID=DOMAIN 270-1-0;Parent=TE_BASE 270;annot=Class_I::LTR::Ty1/copia::SIRE INT_sire;name=INT;color=#b10026
Chr01	feature	polypeptide_conserved_region	40227471	40227924	.	+	.	ID=DOMAIN 270-2-0;Parent=TE_BASE 270;annot=Class_I::LTR::Ty1/copia::SIRE RT_sire;name=RT;color=#feb24c
Chr01	feature	polypeptide_conserved_region	40228483	40228885	.	+	.	ID=DOMAIN 270-3-0;Parent=TE_BASE 270;annot=Class_I::LTR::Ty1/copia::SIRE RNaseH_sire;name=RH;color=#fc4e2a
Chr01	feature	RR_tract	40231939	40231953	.	.	.	ID=PPT 270;Parent=TE_BASE 270;name=ppt;color=#41ab5d
Chr01	feature	long_terminal_repeat	40231970	40232074	.	.	.	ID=LTR RIGHT 270-0;Parent=TE_BASE 270;name=ltr right;color=#f032e6
Chr01	feature	long_terminal_repeat	40223881	40223980	.	.	.	ID=LTR LEFT 270-0;Parent=TE_BASE 270;name=ltr left;color=#f032e6
Chr01	feature	nested_repeat	40199998	40204705	.	.	.	ID=TE_BASE 271;name=TE_BASE 271;annot=Class_I::LTR::Ty1/copia::Ivana;color=#a9a9a9
Chr01	feature	repeat_fragment	40199998	40204705	.	.	.	ID=TE 271-0;Parent=TE_BASE 271;name=TE 271;color=#a9a9a9
Chr01	feature	polypeptide_conserved_region	40200408	40201233	.	+	.	ID=DOMAIN 271-0-0;Parent=TE_BASE 271;annot=Class_I::LTR::Ty1/copia::Ivana GAG_oryco;name=GAG;color=#225ea8
Chr01	feature	polypeptide_conserved_region	40201368	40201605	.	+	.	ID=DOMAIN 271-1-0;Parent=TE_BASE 271;annot=Class_I::LTR::Ty1/copia::Ivana AP_oryco;name=PROT;color=#ffeda0
Chr01	feature	polypeptide_conserved_region	40201764	40202418	.	+	.	ID=DOMAIN 271-2-0;Parent=TE_BASE 271;annot=Class_I::LTR::Ty1/copia::Ivana INT_oryco;name=INT;color=#b10026
Chr01	feature	polypeptide_conserved_region	40202892	40203564	.	+	.	ID=DOMAIN 271-3-0;Parent=TE_BASE 271;annot=Class_I::LTR::Ty1/copia::Ivana RT_oryco;name=RT;color=#feb24c
Chr01	feature	polypeptide_conserved_region	40203914	40204319	.	+	.	ID=DOMAIN 271-4-0;Parent=TE_BASE 271;annot=Class_I::LTR::Ty1/copia::Ivana RNaseH_oryco;name=RH;color=#fc4e2a
Chr01	feature	primer_binding_site	40200301	40200321	.	.	.	ID=PBS 271;Parent=TE_BASE 271;name=pbs;color=#c7e9c0
Chr01	feature	RR_tract	40204383	40204397	.	.	.	ID=PPT 271;Parent=TE_BASE 271;name=ppt;color=#41ab5d
Chr01	feature	long_terminal_repeat	40204397	40204705	.	.	.	ID=LTR RIGHT 271-0;Parent=TE_BASE 271;name=ltr right;color=#f032e6
Chr01	feature	long_terminal_repeat	40199998	40200296	.	.	.	ID=LTR LEFT 271-0;Parent=TE_BASE 271;name=ltr left;color=#f032e6
Chr01	feature	target_site_duplication	40199993	40199997	.	.	.	ID=TSR LEFT 271;Parent=TE_BASE 271;name=tsr left;color=#333333
Chr01	feature	target_site_duplication	40204706	40204710	.	.	.	ID=TSR RIGHT 271;Parent=TE_BASE 271;name=tsr right;color=#333333
Chr01	feature	nested_repeat	40087785	40106204	.	.	.	ID=TE_BASE 273;name=TE_BASE 273;annot=Class_I::LTR::Ty1/copia::SIRE;color=#a9a9a9
Chr01	feature	repeat_fragment	40087785	40106204	.	.	.	ID=TE 273-0;Parent=TE_BASE 273;name=TE 273;color=#a9a9a9
Chr01	feature	polypeptide_conserved_region	40099885	40100527	.	+	.	ID=DOMAIN 273-0-0;Parent=TE_BASE 273;annot=Class_I::LTR::Ty1/copia::SIRE GAG_sire;name=GAG;color=#225ea8
Chr01	feature	RR_tract	40106060	40106074	.	.	.	ID=PPT 273;Parent=TE_BASE 273;name=ppt;color=#41ab5d
Chr01	feature	long_terminal_repeat	40106120	40106204	.	.	.	ID=LTR RIGHT 273-0;Parent=TE_BASE 273;name=ltr right;color=#f032e6
Chr01	feature	long_terminal_repeat	40087785	40087874	.	.	.	ID=LTR LEFT 273-0;Parent=TE_BASE 273;name=ltr left;color=#f032e6
Chr01	feature	nested_repeat	39947107	39956719	.	.	.	ID=TE_BASE 275;name=TE_BASE 275;annot=Class_I::LTR::Ty1/copia::SIRE;color=#a9a9a9
Chr01	feature	repeat_fragment	39947107	39956719	.	.	.	ID=TE 275-0;Parent=TE_BASE 275;name=TE 275;color=#a9a9a9
Chr01	feature	polypeptide_conserved_region	39948322	39949231	.	+	.	ID=DOMAIN 275-0-0;Parent=TE_BASE 275;annot=Class_I::LTR::Ty1/copia::SIRE GAG_sire;name=GAG;color=#225ea8
Chr01	feature	polypeptide_conserved_region	39949978	39950215	.	+	.	ID=DOMAIN 275-1-0;Parent=TE_BASE 275;annot=Class_I::LTR::Ty1/copia::SIRE AP_sire;name=PROT;color=#ffeda0
Chr01	feature	polypeptide_conserved_region	39950365	39951022	.	+	.	ID=DOMAIN 275-2-0;Parent=TE_BASE 275;annot=Class_I::LTR::Ty1/copia::SIRE INT_sire;name=INT;color=#b10026
Chr01	feature	polypeptide_conserved_region	39951538	39952264	.	+	.	ID=DOMAIN 275-3-0;Parent=TE_BASE 275;annot=Class_I::LTR::Ty1/copia::SIRE RT_sire;name=RT;color=#feb24c
Chr01	feature	polypeptide_conserved_region	39952549	39952951	.	+	.	ID=DOMAIN 275-4-0;Parent=TE_BASE 275;annot=Class_I::LTR::Ty1/copia::SIRE RNaseH_sire;name=RH;color=#fc4e2a
Chr01	feature	primer_binding_site	39948233	39948251	.	.	.	ID=PBS 275;Parent=TE_BASE 275;name=pbs;color=#c7e9c0
Chr01	feature	RR_tract	39955584	39955598	.	.	.	ID=PPT 275;Parent=TE_BASE 275;name=ppt;color=#41ab5d
Chr01	feature	long_terminal_repeat	39955598	39956719	.	.	.	ID=LTR RIGHT 275-0;Parent=TE_BASE 275;name=ltr right;color=#f032e6
Chr01	feature	long_terminal_repeat	39947107	39948228	.	.	.	ID=LTR LEFT 275-0;Parent=TE_BASE 275;name=ltr left;color=#f032e6
Chr01	feature	target_site_duplication	39947102	39947106	.	.	.	ID=TSR LEFT 275;Parent=TE_BASE 275;name=tsr left;color=#333333
Chr01	feature	target_site_duplication	39956720	39956724	.	.	.	ID=TSR RIGHT 275;Parent=TE_BASE 275;name=tsr right;color=#333333
Chr01	feature	nested_repeat	39936627	39943574	.	.	.	ID=TE_BASE 276;name=TE_BASE 276;annot=Class_I::LTR::Ty1/copia::SIRE;color=#a9a9a9
Chr01	feature	repeat_fragment	39936627	39943574	.	.	.	ID=TE 276-0;Parent=TE_BASE 276;name=TE 276;color=#a9a9a9
Chr01	feature	polypeptide_conserved_region	39938757	39939156	.	-	.	ID=DOMAIN 276-0-0;Parent=TE_BASE 276;annot=Class_I::LTR::Ty1/copia::SIRE RNaseH_sire;name=RH;color=#fc4e2a
Chr01	feature	polypeptide_conserved_region	39939444	39940170	.	-	.	ID=DOMAIN 276-1-0;Parent=TE_BASE 276;annot=Class_I::LTR::Ty1/copia::SIRE RT_sire;name=RT;color=#feb24c
Chr01	feature	polypeptide_conserved_region	39940698	39941355	.	-	.	ID=DOMAIN 276-2-0;Parent=TE_BASE 276;annot=Class_I::LTR::Ty1/copia::SIRE INT_sire;name=INT;color=#b10026
Chr01	feature	polypeptide_conserved_region	39941505	39941742	.	-	.	ID=DOMAIN 276-3-0;Parent=TE_BASE 276;annot=Class_I::LTR::Ty1/copia::SIRE AP_sire;name=PROT;color=#ffeda0
Chr01	feature	long_terminal_repeat	39941913	39943574	.	.	.	ID=LTR LEFT 276-0;Parent=TE_BASE 276;name=ltr left;color=#f032e6
Chr01	feature	long_terminal_repeat	39936627	39938289	.	.	.	ID=LTR RIGHT 276-0;Parent=TE_BASE 276;name=ltr right;color=#f032e6
Chr01	feature	nested_repeat	39886696	39896332	.	.	.	ID=TE_BASE 277;name=TE_BASE 277;annot=Class_I::LTR::Ty1/copia::SIRE;color=#a9a9a9
Chr01	feature	repeat_fragment	39886696	39896332	.	.	.	ID=TE 277-0;Parent=TE_BASE 277;name=TE 277;color=#a9a9a9
Chr01	feature	polypeptide_conserved_region	39887914	39889300	.	+	.	ID=DOMAIN 277-0-0;Parent=TE_BASE 277;annot=Class_I::LTR::Ty1/copia::SIRE GAG_sire;name=GAG;color=#225ea8
Chr01	feature	polypeptide_conserved_region	39889567	39889804	.	+	.	ID=DOMAIN 277-1-0;Parent=TE_BASE 277;annot=Class_I::LTR::Ty1/copia::SIRE AP_sire;name=PROT;color=#ffeda0
Chr01	feature	polypeptide_conserved_region	39889954	39890611	.	+	.	ID=DOMAIN 277-2-0;Parent=TE_BASE 277;annot=Class_I::LTR::Ty1/copia::SIRE INT_sire;name=INT;color=#b10026
Chr01	feature	polypeptide_conserved_region	39891127	39891853	.	+	.	ID=DOMAIN 277-3-0;Parent=TE_BASE 277;annot=Class_I::LTR::Ty1/copia::SIRE RT_sire;name=RT;color=#feb24c
Chr01	feature	polypeptide_conserved_region	39892138	39892540	.	+	.	ID=DOMAIN 277-4-0;Parent=TE_BASE 277;annot=Class_I::LTR::Ty1/copia::SIRE RNaseH_sire;name=RH;color=#fc4e2a
Chr01	feature	primer_binding_site	39887822	39887840	.	.	.	ID=PBS 277;Parent=TE_BASE 277;name=pbs;color=#c7e9c0
Chr01	feature	RR_tract	39895197	39895211	.	.	.	ID=PPT 277;Parent=TE_BASE 277;name=ppt;color=#41ab5d
Chr01	feature	long_terminal_repeat	39895211	39896332	.	.	.	ID=LTR RIGHT 277-0;Parent=TE_BASE 277;name=ltr right;color=#f032e6
Chr01	feature	long_terminal_repeat	39886696	39887817	.	.	.	ID=LTR LEFT 277-0;Parent=TE_BASE 277;name=ltr left;color=#f032e6
Chr01	feature	target_site_duplication	39886691	39886695	.	.	.	ID=TSR LEFT 277;Parent=TE_BASE 277;name=tsr left;color=#333333
Chr01	feature	target_site_duplication	39896333	39896337	.	.	.	ID=TSR RIGHT 277;Parent=TE_BASE 277;name=tsr right;color=#333333
Chr01	feature	nested_repeat	39865671	39884791	.	.	.	ID=TE_BASE 278;name=TE_BASE 278;annot=Class_I::LTR::Ty3/gypsy::non-chromovirus::OTA::Ogre/Tat::Retand;color=#a9a9a9
Chr01	feature	repeat_fragment	39865671	39884791	.	.	.	ID=TE 278-0;Parent=TE_BASE 278;name=TE 278;color=#a9a9a9
Chr01	feature	polypeptide_conserved_region	39870658	39871030	.	+	.	ID=DOMAIN 278-0-0;Parent=TE_BASE 278;annot=Class_I::LTR::Ty3/gypsy::non-chromovirus::OTA::Ogre/Tat::Retand GAG_tat;name=GAG;color=#225ea8
Chr01	feature	polypeptide_conserved_region	39872751	39873033	.	+	.	ID=DOMAIN 278-1-0;Parent=TE_BASE 278;annot=Class_I::LTR::Ty3/gypsy::non-chromovirus::OTA::Ogre/Tat::Retand AP_tat;name=PROT;color=#ffeda0
Chr01	feature	polypeptide_conserved_region	39874176	39874851	.	+	.	ID=DOMAIN 278-2-0;Parent=TE_BASE 278;annot=Class_I::LTR::Ty3/gypsy::non-chromovirus::OTA::Ogre/Tat::Retand RT_tat;name=RT;color=#feb24c
Chr01	feature	polypeptide_conserved_region	39874993	39875356	.	+	.	ID=DOMAIN 278-3-0;Parent=TE_BASE 278;annot=Class_I::LTR::Ty3/gypsy::non-chromovirus::OTA::Ogre/Tat::Retand RNaseH_tat;name=RH;color=#fc4e2a
Chr01	feature	polypeptide_conserved_region	39875461	39875824	.	+	.	ID=DOMAIN 278-4-0;Parent=TE_BASE 278;annot=Class_I::LTR::Ty3/gypsy::non-chromovirus::OTA::Ogre/Tat::Ogre;name=aRH;color=#fc4e2a
Chr01	feature	polypeptide_conserved_region	39876450	39877176	.	+	.	ID=DOMAIN 278-5-0;Parent=TE_BASE 278;annot=Class_I::LTR::Ty3/gypsy::non-chromovirus::OTA::Ogre/Tat::Retand INT_tat;name=INT;color=#b10026
Chr01	feature	primer_binding_site	39867238	39867252	.	.	.	ID=PBS 278;Parent=TE_BASE 278;name=pbs;color=#c7e9c0
Chr01	feature	RR_tract	39883189	39883203	.	.	.	ID=PPT 278;Parent=TE_BASE 278;name=ppt;color=#41ab5d
Chr01	feature	long_terminal_repeat	39883211	39884791	.	.	.	ID=LTR RIGHT 278-0;Parent=TE_BASE 278;name=ltr right;color=#f032e6
Chr01	feature	long_terminal_repeat	39865671	39867233	.	.	.	ID=LTR LEFT 278-0;Parent=TE_BASE 278;name=ltr left;color=#f032e6
Chr01	feature	target_site_duplication	39865666	39865670	.	.	.	ID=TSR LEFT 278;Parent=TE_BASE 278;name=tsr left;color=#333333
Chr01	feature	target_site_duplication	39884792	39884796	.	.	.	ID=TSR RIGHT 278;Parent=TE_BASE 278;name=tsr right;color=#333333
Chr01	feature	nested_repeat	39851582	39858089	.	.	.	ID=TE_BASE 279;name=TE_BASE 279;annot=Class_I::LTR::Ty3/gypsy::chromovirus::CRM;color=#a9a9a9
Chr01	feature	repeat_fragment	39851582	39858089	.	.	.	ID=TE 279-0;Parent=TE_BASE 279;name=TE 279;color=#a9a9a9
Chr01	feature	polypeptide_conserved_region	39854848	39855556	.	+	.	ID=DOMAIN 279-0-0;Parent=TE_BASE 279;annot=Class_I::LTR::Ty3/gypsy::chromovirus::CRM GAG_crm;name=GAG;color=#225ea8
Chr01	feature	polypeptide_conserved_region	39855820	39856087	.	+	.	ID=DOMAIN 279-1-0;Parent=TE_BASE 279;annot=Class_I::LTR::Ty3/gypsy::chromovirus::CRM AP_crm;name=PROT;color=#ffeda0
Chr01	feature	long_terminal_repeat	39857098	39858089	.	.	.	ID=LTR RIGHT 279-0;Parent=TE_BASE 279;name=ltr right;color=#f032e6
Chr01	feature	long_terminal_repeat	39851582	39852573	.	.	.	ID=LTR LEFT 279-0;Parent=TE_BASE 279;name=ltr left;color=#f032e6
Chr01	feature	nested_repeat	39730367	39739614	.	.	.	ID=TE_BASE 283;name=TE_BASE 283;annot=Class_I::LTR::Ty1/copia::SIRE;color=#a9a9a9
Chr01	feature	repeat_fragment	39730367	39739614	.	.	.	ID=TE 283-0;Parent=TE_BASE 283;name=TE 283;color=#a9a9a9
Chr01	feature	polypeptide_conserved_region	39733728	39734130	.	-	.	ID=DOMAIN 283-0-0;Parent=TE_BASE 283;annot=Class_I::LTR::Ty1/copia::SIRE RNaseH_sire;name=RH;color=#fc4e2a
Chr01	feature	polypeptide_conserved_region	39734415	39735141	.	-	.	ID=DOMAIN 283-1-0;Parent=TE_BASE 283;annot=Class_I::LTR::Ty1/copia::SIRE RT_sire;name=RT;color=#feb24c
Chr01	feature	polypeptide_conserved_region	39735666	39736323	.	-	.	ID=DOMAIN 283-2-0;Parent=TE_BASE 283;annot=Class_I::LTR::Ty1/copia::SIRE INT_sire;name=INT;color=#b10026
Chr01	feature	polypeptide_conserved_region	39736473	39736710	.	-	.	ID=DOMAIN 283-3-0;Parent=TE_BASE 283;annot=Class_I::LTR::Ty1/copia::SIRE AP_sire;name=PROT;color=#ffeda0
Chr01	feature	polypeptide_conserved_region	39737527	39738388	.	-	.	ID=DOMAIN 283-4-0;Parent=TE_BASE 283;annot=Class_I::LTR::Ty1/copia::SIRE GAG_sire;name=GAG;color=#225ea8
Chr01	feature	long_terminal_repeat	39738526	39739614	.	.	.	ID=LTR LEFT 283-0;Parent=TE_BASE 283;name=ltr left;color=#f032e6
Chr01	feature	long_terminal_repeat	39730367	39731463	.	.	.	ID=LTR RIGHT 283-0;Parent=TE_BASE 283;name=ltr right;color=#f032e6
Chr01	feature	nested_repeat	39696806	39702787	.	.	.	ID=TE_BASE 284;name=TE_BASE 284;annot=Class_I::LTR::Ty1/copia::SIRE;color=#a9a9a9
Chr01	feature	repeat_fragment	39696806	39702787	.	.	.	ID=TE 284-0;Parent=TE_BASE 284;name=TE 284;color=#a9a9a9
Chr01	feature	polypeptide_conserved_region	39701621	39702215	.	-	.	ID=DOMAIN 284-0-0;Parent=TE_BASE 284;annot=Class_I::LTR::Ty1/copia::SIRE GAG_sire;name=GAG;color=#225ea8
Chr01	feature	primer_binding_site	39701926	39701942	.	.	.	ID=PBS 284;Parent=TE_BASE 284;name=ppt;color=#41ab5d
Chr01	feature	long_terminal_repeat	39701992	39702787	.	.	.	ID=LTR LEFT 284-0;Parent=TE_BASE 284;name=ltr left;color=#f032e6
Chr01	feature	long_terminal_repeat	39696806	39697601	.	.	.	ID=LTR RIGHT 284-0;Parent=TE_BASE 284;name=ltr right;color=#f032e6
Chr01	feature	nested_repeat	39588020	39597040	.	.	.	ID=TE_BASE 287;name=TE_BASE 287;annot=Class_I::LTR::Ty1/copia::SIRE;color=#a9a9a9
Chr01	feature	repeat_fragment	39588020	39597040	.	.	.	ID=TE 287-0;Parent=TE_BASE 287;name=TE 287;color=#a9a9a9
Chr01	feature	polypeptide_conserved_region	39590438	39591299	.	+	.	ID=DOMAIN 287-0-0;Parent=TE_BASE 287;annot=Class_I::LTR::Ty1/copia::SIRE GAG_sire;name=GAG;color=#225ea8
Chr01	feature	polypeptide_conserved_region	39592132	39592369	.	+	.	ID=DOMAIN 287-1-0;Parent=TE_BASE 287;annot=Class_I::LTR::Ty1/copia::SIRE AP_sire;name=PROT;color=#ffeda0
Chr01	feature	polypeptide_conserved_region	39592590	39593157	.	+	.	ID=DOMAIN 287-2-0;Parent=TE_BASE 287;annot=Class_I::LTR::Ty1/copia::SIRE INT_sire;name=INT;color=#b10026
Chr01	feature	polypeptide_conserved_region	39593685	39594411	.	+	.	ID=DOMAIN 287-3-0;Parent=TE_BASE 287;annot=Class_I::LTR::Ty1/copia::SIRE RT_sire;name=RT;color=#feb24c
Chr01	feature	polypeptide_conserved_region	39594696	39595098	.	+	.	ID=DOMAIN 287-4-0;Parent=TE_BASE 287;annot=Class_I::LTR::Ty1/copia::SIRE RNaseH_sire;name=RH;color=#fc4e2a
Chr01	feature	primer_binding_site	39588156	39588178	.	.	.	ID=PBS 287;Parent=TE_BASE 287;name=pbs;color=#c7e9c0
Chr01	feature	RR_tract	39596858	39596872	.	.	.	ID=PPT 287;Parent=TE_BASE 287;name=ppt;color=#41ab5d
Chr01	feature	long_terminal_repeat	39596934	39597040	.	.	.	ID=LTR RIGHT 287-0;Parent=TE_BASE 287;name=ltr right;color=#f032e6
Chr01	feature	long_terminal_repeat	39588020	39588122	.	.	.	ID=LTR LEFT 287-0;Parent=TE_BASE 287;name=ltr left;color=#f032e6
Chr01	feature	nested_repeat	39527321	39545976	.	.	.	ID=TE_BASE 289;name=TE_BASE 289;annot=Class_I::LTR::Ty3/gypsy::non-chromovirus::OTA::Ogre/Tat::Retand;color=#a9a9a9
Chr01	feature	repeat_fragment	39527321	39545976	.	.	.	ID=TE 289-0;Parent=TE_BASE 289;name=TE 289;color=#a9a9a9
Chr01	feature	polypeptide_conserved_region	39534294	39535332	.	-	.	ID=DOMAIN 289-0-0;Parent=TE_BASE 289;annot=Class_I::LTR::Ty3/gypsy::non-chromovirus::OTA::Ogre/Tat::Retand INT_tat;name=INT;color=#b10026
Chr01	feature	polypeptide_conserved_region	39535653	39536016	.	-	.	ID=DOMAIN 289-1-0;Parent=TE_BASE 289;annot=Class_I::LTR::Ty3/gypsy::non-chromovirus::OTA::Ogre/Tat::Ogre;name=aRH;color=#fc4e2a
Chr01	feature	polypeptide_conserved_region	39536112	39536475	.	-	.	ID=DOMAIN 289-2-0;Parent=TE_BASE 289;annot=Class_I::LTR::Ty3/gypsy::non-chromovirus::OTA::Ogre/Tat::Retand RNaseH_tat;name=RH;color=#fc4e2a
Chr01	feature	polypeptide_conserved_region	39536622	39537297	.	-	.	ID=DOMAIN 289-3-0;Parent=TE_BASE 289;annot=Class_I::LTR::Ty3/gypsy::non-chromovirus::OTA::Ogre/Tat::Retand RT_tat;name=RT;color=#feb24c
Chr01	feature	polypeptide_conserved_region	39538499	39538781	.	-	.	ID=DOMAIN 289-4-0;Parent=TE_BASE 289;annot=Class_I::LTR::Ty3/gypsy::non-chromovirus::OTA::Ogre/Tat::Retand AP_tat;name=PROT;color=#ffeda0
Chr01	feature	polypeptide_conserved_region	39540494	39540857	.	-	.	ID=DOMAIN 289-5-0;Parent=TE_BASE 289;annot=Class_I::LTR::Ty3/gypsy::non-chromovirus::OTA::Ogre/Tat::Retand GAG_tat;name=GAG;color=#225ea8
Chr01	feature	long_terminal_repeat	39545800	39545976	.	.	.	ID=LTR LEFT 289-0;Parent=TE_BASE 289;name=ltr left;color=#f032e6
Chr01	feature	long_terminal_repeat	39527321	39527497	.	.	.	ID=LTR RIGHT 289-0;Parent=TE_BASE 289;name=ltr right;color=#f032e6
Chr01	feature	nested_repeat	39511074	39517400	.	.	.	ID=TE_BASE 290;name=TE_BASE 290;annot=Class_I::LTR::Ty1/copia::SIRE;color=#a9a9a9
Chr01	feature	repeat_fragment	39511074	39517400	.	.	.	ID=TE 290-0;Parent=TE_BASE 290;name=TE 290;color=#a9a9a9
Chr01	feature	polypeptide_conserved_region	39512781	39513018	.	+	.	ID=DOMAIN 290-0-0;Parent=TE_BASE 290;annot=Class_I::LTR::Ty1/copia::SIRE AP_sire;name=PROT;color=#ffeda0
Chr01	feature	polypeptide_conserved_region	39513168	39513825	.	+	.	ID=DOMAIN 290-1-0;Parent=TE_BASE 290;annot=Class_I::LTR::Ty1/copia::SIRE INT_sire;name=INT;color=#b10026
Chr01	feature	polypeptide_conserved_region	39514661	39515078	.	+	.	ID=DOMAIN 290-2-0;Parent=TE_BASE 290;annot=Class_I::LTR::Ty1/copia::SIRE RT_sire;name=RT;color=#feb24c
Chr01	feature	polypeptide_conserved_region	39515363	39515642	.	+	.	ID=DOMAIN 290-3-0;Parent=TE_BASE 290;annot=Class_I::LTR::Ty1/copia::SIRE RNaseH_sire;name=RH;color=#fc4e2a
Chr01	feature	primer_binding_site	39512182	39512199	.	.	.	ID=PBS 290;Parent=TE_BASE 290;name=pbs;color=#c7e9c0
Chr01	feature	RR_tract	39516276	39516290	.	.	.	ID=PPT 290;Parent=TE_BASE 290;name=ppt;color=#41ab5d
Chr01	feature	long_terminal_repeat	39516363	39517400	.	.	.	ID=LTR RIGHT 290-0;Parent=TE_BASE 290;name=ltr right;color=#f032e6
Chr01	feature	long_terminal_repeat	39511074	39512144	.	.	.	ID=LTR LEFT 290-0;Parent=TE_BASE 290;name=ltr left;color=#f032e6
Chr01	feature	target_site_duplication	39511070	39511073	.	.	.	ID=TSR LEFT 290;Parent=TE_BASE 290;name=tsr left;color=#333333
Chr01	feature	target_site_duplication	39517401	39517404	.	.	.	ID=TSR RIGHT 290;Parent=TE_BASE 290;name=tsr right;color=#333333
Chr01	feature	nested_repeat	39491074	39508313	.	.	.	ID=TE_BASE 291;name=TE_BASE 291;annot=Class_I::LTR::Ty3/gypsy::non-chromovirus::OTA::Ogre/Tat::Retand;color=#a9a9a9
Chr01	feature	repeat_fragment	39491074	39508313	.	.	.	ID=TE 291-0;Parent=TE_BASE 291;name=TE 291;color=#a9a9a9
Chr01	feature	polypeptide_conserved_region	39496462	39497500	.	-	.	ID=DOMAIN 291-0-0;Parent=TE_BASE 291;annot=Class_I::LTR::Ty3/gypsy::non-chromovirus::OTA::Ogre/Tat::Retand INT_tat;name=INT;color=#b10026
Chr01	feature	polypeptide_conserved_region	39497821	39498184	.	-	.	ID=DOMAIN 291-1-0;Parent=TE_BASE 291;annot=Class_I::LTR::Ty3/gypsy::non-chromovirus::OTA::Ogre/Tat::Ogre;name=aRH;color=#fc4e2a
Chr01	feature	polypeptide_conserved_region	39498280	39498643	.	-	.	ID=DOMAIN 291-2-0;Parent=TE_BASE 291;annot=Class_I::LTR::Ty3/gypsy::non-chromovirus::OTA::Ogre/Tat::Retand RNaseH_tat;name=RH;color=#fc4e2a
Chr01	feature	polypeptide_conserved_region	39498790	39499465	.	-	.	ID=DOMAIN 291-3-0;Parent=TE_BASE 291;annot=Class_I::LTR::Ty3/gypsy::non-chromovirus::OTA::Ogre/Tat::Retand RT_tat;name=RT;color=#feb24c
Chr01	feature	polypeptide_conserved_region	39500631	39500949	.	-	.	ID=DOMAIN 291-4-0;Parent=TE_BASE 291;annot=Class_I::LTR::Ty3/gypsy::non-chromovirus::OTA::Ogre/Tat::Retand AP_tat;name=PROT;color=#ffeda0
Chr01	feature	polypeptide_conserved_region	39502692	39503055	.	-	.	ID=DOMAIN 291-5-0;Parent=TE_BASE 291;annot=Class_I::LTR::Ty3/gypsy::non-chromovirus::OTA::Ogre/Tat::Retand GAG_tat;name=GAG;color=#225ea8
Chr01	feature	long_terminal_repeat	39508165	39508313	.	.	.	ID=LTR LEFT 291-0;Parent=TE_BASE 291;name=ltr left;color=#f032e6
Chr01	feature	long_terminal_repeat	39491074	39491220	.	.	.	ID=LTR RIGHT 291-0;Parent=TE_BASE 291;name=ltr right;color=#f032e6
Chr01	feature	nested_repeat	39461997	39486287	.	.	.	ID=TE_BASE 292;name=TE_BASE 292;annot=Class_I::LTR::Ty3/gypsy::non-chromovirus::OTA::Ogre/Tat::Retand;color=#a9a9a9
Chr01	feature	repeat_fragment	39461997	39486287	.	.	.	ID=TE 292-0;Parent=TE_BASE 292;name=TE 292;color=#a9a9a9
Chr01	feature	polypeptide_conserved_region	39472206	39473244	.	-	.	ID=DOMAIN 292-0-0;Parent=TE_BASE 292;annot=Class_I::LTR::Ty3/gypsy::non-chromovirus::OTA::Ogre/Tat::Retand INT_tat;name=INT;color=#b10026
Chr01	feature	polypeptide_conserved_region	39473565	39473928	.	-	.	ID=DOMAIN 292-1-0;Parent=TE_BASE 292;annot=Class_I::LTR::Ty3/gypsy::non-chromovirus::OTA::Ogre/Tat::Ogre;name=aRH;color=#fc4e2a
Chr01	feature	polypeptide_conserved_region	39474027	39474390	.	-	.	ID=DOMAIN 292-2-0;Parent=TE_BASE 292;annot=Class_I::LTR::Ty3/gypsy::non-chromovirus::OTA::Ogre/Tat::Retand RNaseH_tat;name=RH;color=#fc4e2a
Chr01	feature	polypeptide_conserved_region	39474614	39475211	.	-	.	ID=DOMAIN 292-3-0;Parent=TE_BASE 292;annot=Class_I::LTR::Ty3/gypsy::non-chromovirus::OTA::Ogre/Tat::Retand RT_tat;name=RT;color=#feb24c
Chr01	feature	polypeptide_conserved_region	39478356	39478719	.	-	.	ID=DOMAIN 292-4-0;Parent=TE_BASE 292;annot=Class_I::LTR::Ty3/gypsy::non-chromovirus::OTA::Ogre/Tat::Retand GAG_tat;name=GAG;color=#225ea8
Chr01	feature	long_terminal_repeat	39486142	39486287	.	.	.	ID=LTR LEFT 292-0;Parent=TE_BASE 292;name=ltr left;color=#f032e6
Chr01	feature	long_terminal_repeat	39461997	39462142	.	.	.	ID=LTR RIGHT 292-0;Parent=TE_BASE 292;name=ltr right;color=#f032e6
Chr01	feature	nested_repeat	39424609	39432501	.	.	.	ID=TE_BASE 293;name=TE_BASE 293;annot=Class_I::LTR::Ty3/gypsy::non-chromovirus::OTA::Athila;color=#a9a9a9
Chr01	feature	repeat_fragment	39424609	39432501	.	.	.	ID=TE 293-0;Parent=TE_BASE 293;name=TE 293;color=#a9a9a9
Chr01	feature	polypeptide_conserved_region	39426653	39427355	.	+	.	ID=DOMAIN 293-0-0;Parent=TE_BASE 293;annot=Class_I::LTR::Ty3/gypsy::non-chromovirus::OTA::Athila GAG_athila;name=GAG;color=#225ea8
Chr01	feature	polypeptide_conserved_region	39428378	39428660	.	+	.	ID=DOMAIN 293-1-0;Parent=TE_BASE 293;annot=Class_I::LTR::Ty3/gypsy::non-chromovirus::OTA::Athila AP_athila;name=PROT;color=#ffeda0
Chr01	feature	polypeptide_conserved_region	39429681	39430122	.	+	.	ID=DOMAIN 293-2-0;Parent=TE_BASE 293;annot=Class_I::LTR::Ty3/gypsy::non-chromovirus::OTA::Athila RT_athila;name=RT;color=#feb24c
Chr01	feature	polypeptide_conserved_region	39430260	39430416	.	+	.	ID=DOMAIN 293-3-0;Parent=TE_BASE 293;annot=Class_I::LTR::Ty3/gypsy::non-chromovirus::OTA::Athila RNaseH_athila;name=RH;color=#fc4e2a
Chr01	feature	polypeptide_conserved_region	39430427	39430667	.	+	.	ID=DOMAIN 293-4-0;Parent=TE_BASE 293;annot=Class_I::LTR::Ty3/gypsy::non-chromovirus::OTA::Athila INT_athila;name=INT;color=#b10026
Chr01	feature	primer_binding_site	39424755	39424775	.	.	.	ID=PBS 293;Parent=TE_BASE 293;name=pbs;color=#c7e9c0
Chr01	feature	RR_tract	39432385	39432399	.	.	.	ID=PPT 293;Parent=TE_BASE 293;name=ppt;color=#41ab5d
Chr01	feature	long_terminal_repeat	39432406	39432501	.	.	.	ID=LTR RIGHT 293-0;Parent=TE_BASE 293;name=ltr right;color=#f032e6
Chr01	feature	long_terminal_repeat	39424609	39424707	.	.	.	ID=LTR LEFT 293-0;Parent=TE_BASE 293;name=ltr left;color=#f032e6
Chr01	feature	nested_repeat	39410406	39420785	.	.	.	ID=TE_BASE 294;name=TE_BASE 294;annot=Class_I::LTR::Ty3/gypsy::non-chromovirus::OTA::Athila;color=#a9a9a9
Chr01	feature	repeat_fragment	39410406	39420785	.	.	.	ID=TE 294-0;Parent=TE_BASE 294;name=TE 294;color=#a9a9a9
Chr01	feature	polypeptide_conserved_region	39412772	39413477	.	+	.	ID=DOMAIN 294-0-0;Parent=TE_BASE 294;annot=Class_I::LTR::Ty3/gypsy::non-chromovirus::OTA::Athila GAG_athila;name=GAG;color=#225ea8
Chr01	feature	polypeptide_conserved_region	39414478	39414745	.	+	.	ID=DOMAIN 294-1-0;Parent=TE_BASE 294;annot=Class_I::LTR::Ty3/gypsy::non-chromovirus::OTA::Athila AP_athila;name=PROT;color=#ffeda0
Chr01	feature	polypeptide_conserved_region	39415708	39416179	.	+	.	ID=DOMAIN 294-2-0;Parent=TE_BASE 294;annot=Class_I::LTR::Ty3/gypsy::non-chromovirus::OTA::Athila RT_athila;name=RT;color=#feb24c
Chr01	feature	polypeptide_conserved_region	39416317	39416677	.	+	.	ID=DOMAIN 294-3-0;Parent=TE_BASE 294;annot=Class_I::LTR::Ty3/gypsy::non-chromovirus::OTA::Athila RNaseH_athila;name=RH;color=#fc4e2a
Chr01	feature	polypeptide_conserved_region	39416971	39418000	.	+	.	ID=DOMAIN 294-4-0;Parent=TE_BASE 294;annot=Class_I::LTR::Ty3/gypsy::non-chromovirus::OTA::Athila INT_athila;name=INT;color=#b10026
Chr01	feature	primer_binding_site	39411568	39411582	.	.	.	ID=PBS 294;Parent=TE_BASE 294;name=pbs;color=#c7e9c0
Chr01	feature	RR_tract	39419605	39419619	.	.	.	ID=PPT 294;Parent=TE_BASE 294;name=ppt;color=#41ab5d
Chr01	feature	long_terminal_repeat	39419635	39420785	.	.	.	ID=LTR RIGHT 294-0;Parent=TE_BASE 294;name=ltr right;color=#f032e6
Chr01	feature	long_terminal_repeat	39410406	39411561	.	.	.	ID=LTR LEFT 294-0;Parent=TE_BASE 294;name=ltr left;color=#f032e6
Chr01	feature	nested_repeat	39297865	39306653	.	.	.	ID=TE_BASE 297;name=TE_BASE 297;annot=Class_I::LTR::Ty1/copia::SIRE;color=#a9a9a9
Chr01	feature	repeat_fragment	39297865	39306653	.	.	.	ID=TE 297-0;Parent=TE_BASE 297;name=TE 297;color=#a9a9a9
Chr01	feature	polypeptide_conserved_region	39299057	39299918	.	+	.	ID=DOMAIN 297-0-0;Parent=TE_BASE 297;annot=Class_I::LTR::Ty1/copia::SIRE GAG_sire;name=GAG;color=#225ea8
Chr01	feature	polypeptide_conserved_region	39300775	39301012	.	+	.	ID=DOMAIN 297-1-0;Parent=TE_BASE 297;annot=Class_I::LTR::Ty1/copia::SIRE AP_sire;name=PROT;color=#ffeda0
Chr01	feature	polypeptide_conserved_region	39301162	39301819	.	+	.	ID=DOMAIN 297-2-0;Parent=TE_BASE 297;annot=Class_I::LTR::Ty1/copia::SIRE INT_sire;name=INT;color=#b10026
Chr01	feature	polypeptide_conserved_region	39302344	39303070	.	+	.	ID=DOMAIN 297-3-0;Parent=TE_BASE 297;annot=Class_I::LTR::Ty1/copia::SIRE RT_sire;name=RT;color=#feb24c
Chr01	feature	polypeptide_conserved_region	39303355	39303757	.	+	.	ID=DOMAIN 297-4-0;Parent=TE_BASE 297;annot=Class_I::LTR::Ty1/copia::SIRE RNaseH_sire;name=RH;color=#fc4e2a
Chr01	feature	primer_binding_site	39298962	39298980	.	.	.	ID=PBS 297;Parent=TE_BASE 297;name=pbs;color=#c7e9c0
Chr01	feature	RR_tract	39305548	39305562	.	.	.	ID=PPT 297;Parent=TE_BASE 297;name=ppt;color=#41ab5d
Chr01	feature	long_terminal_repeat	39305562	39306653	.	.	.	ID=LTR RIGHT 297-0;Parent=TE_BASE 297;name=ltr right;color=#f032e6
Chr01	feature	long_terminal_repeat	39297865	39298957	.	.	.	ID=LTR LEFT 297-0;Parent=TE_BASE 297;name=ltr left;color=#f032e6
Chr01	feature	target_site_duplication	39297860	39297864	.	.	.	ID=TSR LEFT 297;Parent=TE_BASE 297;name=tsr left;color=#333333
Chr01	feature	target_site_duplication	39306654	39306658	.	.	.	ID=TSR RIGHT 297;Parent=TE_BASE 297;name=tsr right;color=#333333
Chr01	feature	nested_repeat	39247450	39256120	.	.	.	ID=TE_BASE 298;name=TE_BASE 298;annot=Class_I::LTR::Ty3/gypsy::chromovirus::Reina;color=#a9a9a9
Chr01	feature	repeat_fragment	39247450	39256120	.	.	.	ID=TE 298-0;Parent=TE_BASE 298;name=TE 298;color=#a9a9a9
Chr01	feature	polypeptide_conserved_region	39250695	39251403	.	+	.	ID=DOMAIN 298-0-0;Parent=TE_BASE 298;annot=Class_I::LTR::Ty3/gypsy::chromovirus::CRM GAG_crm;name=GAG;color=#225ea8
Chr01	feature	polypeptide_conserved_region	39251667	39251934	.	+	.	ID=DOMAIN 298-1-0;Parent=TE_BASE 298;annot=Class_I::LTR::Ty3/gypsy::chromovirus::CRM AP_crm;name=PROT;color=#ffeda0
Chr01	feature	polypeptide_conserved_region	39254631	39254937	.	+	.	ID=DOMAIN 298-2-0;Parent=TE_BASE 298;annot=Class_I::LTR::Ty3/gypsy::chromovirus::Reina RT_reina;name=RT;color=#feb24c
Chr01	feature	long_terminal_repeat	39255165	39256120	.	.	.	ID=LTR RIGHT 298-0;Parent=TE_BASE 298;name=ltr right;color=#f032e6
Chr01	feature	long_terminal_repeat	39247450	39248429	.	.	.	ID=LTR LEFT 298-0;Parent=TE_BASE 298;name=ltr left;color=#f032e6
Chr01	feature	target_site_duplication	39247445	39247449	.	.	.	ID=TSR LEFT 298;Parent=TE_BASE 298;name=tsr left;color=#333333
Chr01	feature	target_site_duplication	39256121	39256125	.	.	.	ID=TSR RIGHT 298;Parent=TE_BASE 298;name=tsr right;color=#333333
Chr01	feature	nested_repeat	39206380	39213125	.	.	.	ID=TE_BASE 299;name=TE_BASE 299;annot=Class_I::LTR::Ty1/copia::SIRE;color=#a9a9a9
Chr01	feature	repeat_fragment	39206380	39213125	.	.	.	ID=TE 299-0;Parent=TE_BASE 299;name=TE 299;color=#a9a9a9
Chr01	feature	polypeptide_conserved_region	39207571	39208432	.	+	.	ID=DOMAIN 299-0-0;Parent=TE_BASE 299;annot=Class_I::LTR::Ty1/copia::SIRE GAG_sire;name=GAG;color=#225ea8
Chr01	feature	polypeptide_conserved_region	39209289	39209526	.	+	.	ID=DOMAIN 299-1-0;Parent=TE_BASE 299;annot=Class_I::LTR::Ty1/copia::SIRE AP_sire;name=PROT;color=#ffeda0
Chr01	feature	polypeptide_conserved_region	39209676	39210333	.	+	.	ID=DOMAIN 299-2-0;Parent=TE_BASE 299;annot=Class_I::LTR::Ty1/copia::SIRE INT_sire;name=INT;color=#b10026
Chr01	feature	primer_binding_site	39207476	39207494	.	.	.	ID=PBS 299;Parent=TE_BASE 299;name=pbs;color=#c7e9c0
Chr01	feature	RR_tract	39212019	39212033	.	.	.	ID=PPT 299;Parent=TE_BASE 299;name=ppt;color=#41ab5d
Chr01	feature	long_terminal_repeat	39212033	39213125	.	.	.	ID=LTR RIGHT 299-0;Parent=TE_BASE 299;name=ltr right;color=#f032e6
Chr01	feature	long_terminal_repeat	39206380	39207471	.	.	.	ID=LTR LEFT 299-0;Parent=TE_BASE 299;name=ltr left;color=#f032e6
Chr01	feature	target_site_duplication	39206375	39206379	.	.	.	ID=TSR LEFT 299;Parent=TE_BASE 299;name=tsr left;color=#333333
Chr01	feature	target_site_duplication	39213126	39213130	.	.	.	ID=TSR RIGHT 299;Parent=TE_BASE 299;name=tsr right;color=#333333
Chr01	feature	nested_repeat	39179176	39183721	.	.	.	ID=TE_BASE 300;name=TE_BASE 300;annot=Class_I::LTR::Ty3/gypsy::chromovirus::CRM;color=#a9a9a9
Chr01	feature	repeat_fragment	39179176	39183721	.	.	.	ID=TE 300-0;Parent=TE_BASE 300;name=TE 300;color=#a9a9a9
Chr01	feature	polypeptide_conserved_region	39179960	39180431	.	-	.	ID=DOMAIN 300-0-0;Parent=TE_BASE 300;annot=Class_I::LTR::Ty3/gypsy::chromovirus::CRM RT_crm;name=RT;color=#feb24c
Chr01	feature	primer_binding_site	39179392	39179411	.	.	.	ID=PBS 300;Parent=TE_BASE 300;name=ppt;color=#41ab5d
Chr01	feature	RR_tract	39183518	39183532	.	.	.	ID=PPT 300;Parent=TE_BASE 300;name=pbs;color=#c7e9c0
Chr01	feature	long_terminal_repeat	39183580	39183721	.	.	.	ID=LTR LEFT 300-0;Parent=TE_BASE 300;name=ltr left;color=#f032e6
Chr01	feature	long_terminal_repeat	39179176	39179317	.	.	.	ID=LTR RIGHT 300-0;Parent=TE_BASE 300;name=ltr right;color=#f032e6
Chr01	feature	nested_repeat	39151576	39160573	.	.	.	ID=TE_BASE 301;name=TE_BASE 301;annot=Class_I::LTR::Ty1/copia::SIRE;color=#a9a9a9
Chr01	feature	repeat_fragment	39151576	39160573	.	.	.	ID=TE 301-0;Parent=TE_BASE 301;name=TE 301;color=#a9a9a9
Chr01	feature	polypeptide_conserved_region	39154772	39155168	.	-	.	ID=DOMAIN 301-0-0;Parent=TE_BASE 301;annot=Class_I::LTR::Ty1/copia::SIRE RNaseH_sire;name=RH;color=#fc4e2a
Chr01	feature	polypeptide_conserved_region	39155459	39156185	.	-	.	ID=DOMAIN 301-1-0;Parent=TE_BASE 301;annot=Class_I::LTR::Ty1/copia::SIRE RT_sire;name=RT;color=#feb24c
Chr01	feature	polypeptide_conserved_region	39156710	39157367	.	-	.	ID=DOMAIN 301-2-0;Parent=TE_BASE 301;annot=Class_I::LTR::Ty1/copia::SIRE INT_sire;name=INT;color=#b10026
Chr01	feature	polypeptide_conserved_region	39157517	39157754	.	-	.	ID=DOMAIN 301-3-0;Parent=TE_BASE 301;annot=Class_I::LTR::Ty1/copia::SIRE AP_sire;name=PROT;color=#ffeda0
Chr01	feature	polypeptide_conserved_region	39158558	39159434	.	-	.	ID=DOMAIN 301-4-0;Parent=TE_BASE 301;annot=Class_I::LTR::Ty1/copia::SIRE GAG_sire;name=GAG;color=#225ea8
Chr01	feature	long_terminal_repeat	39159542	39160573	.	.	.	ID=LTR LEFT 301-0;Parent=TE_BASE 301;name=ltr left;color=#f032e6
Chr01	feature	long_terminal_repeat	39151576	39152623	.	.	.	ID=LTR RIGHT 301-0;Parent=TE_BASE 301;name=ltr right;color=#f032e6
Chr01	feature	nested_repeat	39129591	39138967	.	.	.	ID=TE_BASE 302;name=TE_BASE 302;annot=Class_I::LTR::Ty1/copia::SIRE;color=#a9a9a9
Chr01	feature	repeat_fragment	39129591	39138967	.	.	.	ID=TE 302-0;Parent=TE_BASE 302;name=TE 302;color=#a9a9a9
Chr01	feature	polypeptide_conserved_region	39130686	39131592	.	+	.	ID=DOMAIN 302-0-0;Parent=TE_BASE 302;annot=Class_I::LTR::Ty1/copia::SIRE GAG_sire;name=GAG;color=#225ea8
Chr01	feature	polypeptide_conserved_region	39132339	39132576	.	+	.	ID=DOMAIN 302-1-0;Parent=TE_BASE 302;annot=Class_I::LTR::Ty1/copia::SIRE AP_sire;name=PROT;color=#ffeda0
Chr01	feature	polypeptide_conserved_region	39132726	39133383	.	+	.	ID=DOMAIN 302-2-0;Parent=TE_BASE 302;annot=Class_I::LTR::Ty1/copia::SIRE INT_sire;name=INT;color=#b10026
Chr01	feature	polypeptide_conserved_region	39133899	39134625	.	+	.	ID=DOMAIN 302-3-0;Parent=TE_BASE 302;annot=Class_I::LTR::Ty1/copia::SIRE RT_sire;name=RT;color=#feb24c
Chr01	feature	polypeptide_conserved_region	39134910	39135312	.	+	.	ID=DOMAIN 302-4-0;Parent=TE_BASE 302;annot=Class_I::LTR::Ty1/copia::SIRE RNaseH_sire;name=RH;color=#fc4e2a
Chr01	feature	primer_binding_site	39130594	39130612	.	.	.	ID=PBS 302;Parent=TE_BASE 302;name=pbs;color=#c7e9c0
Chr01	feature	RR_tract	39137955	39137969	.	.	.	ID=PPT 302;Parent=TE_BASE 302;name=ppt;color=#41ab5d
Chr01	feature	long_terminal_repeat	39137969	39138967	.	.	.	ID=LTR RIGHT 302-0;Parent=TE_BASE 302;name=ltr right;color=#f032e6
Chr01	feature	long_terminal_repeat	39129591	39130589	.	.	.	ID=LTR LEFT 302-0;Parent=TE_BASE 302;name=ltr left;color=#f032e6
Chr01	feature	target_site_duplication	39129586	39129590	.	.	.	ID=TSR LEFT 302;Parent=TE_BASE 302;name=tsr left;color=#333333
Chr01	feature	target_site_duplication	39138968	39138972	.	.	.	ID=TSR RIGHT 302;Parent=TE_BASE 302;name=tsr right;color=#333333
Chr01	feature	nested_repeat	39101830	39111000	.	.	.	ID=TE_BASE 303;name=TE_BASE 303;annot=Class_I::LTR::Ty3/gypsy::non-chromovirus::OTA::Athila;color=#a9a9a9
Chr01	feature	repeat_fragment	39101830	39111000	.	.	.	ID=TE 303-0;Parent=TE_BASE 303;name=TE 303;color=#a9a9a9
Chr01	feature	polypeptide_conserved_region	39104297	39104783	.	+	.	ID=DOMAIN 303-0-0;Parent=TE_BASE 303;annot=Class_I::LTR::Ty3/gypsy::non-chromovirus::OTA::Athila GAG_athila;name=GAG;color=#225ea8
Chr01	feature	polypeptide_conserved_region	39105727	39106009	.	+	.	ID=DOMAIN 303-1-0;Parent=TE_BASE 303;annot=Class_I::LTR::Ty3/gypsy::non-chromovirus::OTA::Athila AP_athila;name=PROT;color=#ffeda0
Chr01	feature	polypeptide_conserved_region	39106696	39107428	.	+	.	ID=DOMAIN 303-2-0;Parent=TE_BASE 303;annot=Class_I::LTR::Ty3/gypsy::non-chromovirus::OTA::Athila RT_athila;name=RT;color=#feb24c
Chr01	feature	polypeptide_conserved_region	39107563	39107926	.	+	.	ID=DOMAIN 303-3-0;Parent=TE_BASE 303;annot=Class_I::LTR::Ty3/gypsy::non-chromovirus::OTA::Athila RNaseH_athila;name=RH;color=#fc4e2a
Chr01	feature	polypeptide_conserved_region	39108220	39109261	.	+	.	ID=DOMAIN 303-4-0;Parent=TE_BASE 303;annot=Class_I::LTR::Ty3/gypsy::non-chromovirus::OTA::Athila INT_athila;name=INT;color=#b10026
Chr01	feature	primer_binding_site	39101987	39102005	.	.	.	ID=PBS 303;Parent=TE_BASE 303;name=pbs;color=#c7e9c0
Chr01	feature	RR_tract	39110816	39110830	.	.	.	ID=PPT 303;Parent=TE_BASE 303;name=ppt;color=#41ab5d
Chr01	feature	long_terminal_repeat	39110846	39111000	.	.	.	ID=LTR RIGHT 303-0;Parent=TE_BASE 303;name=ltr right;color=#f032e6
Chr01	feature	long_terminal_repeat	39101830	39101984	.	.	.	ID=LTR LEFT 303-0;Parent=TE_BASE 303;name=ltr left;color=#f032e6
Chr01	feature	nested_repeat	39020926	39032161	.	.	.	ID=TE_BASE 306;name=TE_BASE 306;annot=Class_I::LTR::Ty3/gypsy::non-chromovirus::OTA::Ogre/Tat::Retand;color=#a9a9a9
Chr01	feature	repeat_fragment	39020926	39032161	.	.	.	ID=TE 306-0;Parent=TE_BASE 306;name=TE 306;color=#a9a9a9
Chr01	feature	polypeptide_conserved_region	39023679	39024042	.	+	.	ID=DOMAIN 306-0-0;Parent=TE_BASE 306;annot=Class_I::LTR::Ty3/gypsy::non-chromovirus::OTA::Ogre/Tat::Ogre;name=aRH;color=#fc4e2a
Chr01	feature	polypeptide_conserved_region	39024354	39025392	.	+	.	ID=DOMAIN 306-1-0;Parent=TE_BASE 306;annot=Class_I::LTR::Ty3/gypsy::non-chromovirus::OTA::Ogre/Tat::Retand INT_tat;name=INT;color=#b10026
Chr01	feature	primer_binding_site	39021166	39021184	.	.	.	ID=PBS 306;Parent=TE_BASE 306;name=pbs;color=#c7e9c0
Chr01	feature	RR_tract	39031945	39031959	.	.	.	ID=PPT 306;Parent=TE_BASE 306;name=ppt;color=#41ab5d
Chr01	feature	long_terminal_repeat	39031986	39032161	.	.	.	ID=LTR RIGHT 306-0;Parent=TE_BASE 306;name=ltr right;color=#f032e6
Chr01	feature	long_terminal_repeat	39020926	39021101	.	.	.	ID=LTR LEFT 306-0;Parent=TE_BASE 306;name=ltr left;color=#f032e6
Chr01	feature	nested_repeat	38993295	38998006	.	.	.	ID=TE_BASE 307;name=TE_BASE 307;annot=Class_I::LTR::Ty1/copia::Ivana;color=#a9a9a9
Chr01	feature	repeat_fragment	38993295	38998006	.	.	.	ID=TE 307-0;Parent=TE_BASE 307;name=TE 307;color=#a9a9a9
Chr01	feature	polypeptide_conserved_region	38993568	38993973	.	-	.	ID=DOMAIN 307-0-0;Parent=TE_BASE 307;annot=Class_I::LTR::Ty1/copia::Ivana RNaseH_oryco;name=RH;color=#fc4e2a
Chr01	feature	polypeptide_conserved_region	38994258	38994954	.	-	.	ID=DOMAIN 307-1-0;Parent=TE_BASE 307;annot=Class_I::LTR::Ty1/copia::Ivana RT_oryco;name=RT;color=#feb24c
Chr01	feature	polypeptide_conserved_region	38995469	38996099	.	-	.	ID=DOMAIN 307-2-0;Parent=TE_BASE 307;annot=Class_I::LTR::Ty1/copia::Ivana INT_oryco;name=INT;color=#b10026
Chr01	feature	polypeptide_conserved_region	38996252	38996498	.	-	.	ID=DOMAIN 307-3-0;Parent=TE_BASE 307;annot=Class_I::LTR::Ty1/copia::Ivana AP_oryco;name=PROT;color=#ffeda0
Chr01	feature	polypeptide_conserved_region	38996606	38997437	.	-	.	ID=DOMAIN 307-4-0;Parent=TE_BASE 307;annot=Class_I::LTR::Ty1/copia::Ivana GAG_oryco;name=GAG;color=#225ea8
Chr01	feature	primer_binding_site	38993523	38993543	.	.	.	ID=PBS 307;Parent=TE_BASE 307;name=ppt;color=#41ab5d
Chr01	feature	long_terminal_repeat	38997805	38998006	.	.	.	ID=LTR LEFT 307-0;Parent=TE_BASE 307;name=ltr left;color=#f032e6
Chr01	feature	long_terminal_repeat	38993295	38993496	.	.	.	ID=LTR RIGHT 307-0;Parent=TE_BASE 307;name=ltr right;color=#f032e6
Chr01	feature	nested_repeat	38903755	38922679	.	.	.	ID=TE_BASE 310;name=TE_BASE 310;annot=Class_I::LTR::Ty3/gypsy::non-chromovirus::OTA::Ogre/Tat::Retand;color=#a9a9a9
Chr01	feature	repeat_fragment	38903755	38922679	.	.	.	ID=TE 310-0;Parent=TE_BASE 310;name=TE 310;color=#a9a9a9
Chr01	feature	polypeptide_conserved_region	38910980	38912018	.	-	.	ID=DOMAIN 310-0-0;Parent=TE_BASE 310;annot=Class_I::LTR::Ty3/gypsy::non-chromovirus::OTA::Ogre/Tat::Retand INT_tat;name=INT;color=#b10026
Chr01	feature	polypeptide_conserved_region	38912339	38912702	.	-	.	ID=DOMAIN 310-1-0;Parent=TE_BASE 310;annot=Class_I::LTR::Ty3/gypsy::non-chromovirus::OTA::Ogre/Tat::Ogre;name=aRH;color=#fc4e2a
Chr01	feature	polypeptide_conserved_region	38912798	38913161	.	-	.	ID=DOMAIN 310-2-0;Parent=TE_BASE 310;annot=Class_I::LTR::Ty3/gypsy::non-chromovirus::OTA::Ogre/Tat::Retand RNaseH_tat;name=RH;color=#fc4e2a
Chr01	feature	polypeptide_conserved_region	38913308	38913983	.	-	.	ID=DOMAIN 310-3-0;Parent=TE_BASE 310;annot=Class_I::LTR::Ty3/gypsy::non-chromovirus::OTA::Ogre/Tat::Retand RT_tat;name=RT;color=#feb24c
Chr01	feature	polypeptide_conserved_region	38915184	38915466	.	-	.	ID=DOMAIN 310-4-0;Parent=TE_BASE 310;annot=Class_I::LTR::Ty3/gypsy::non-chromovirus::OTA::Ogre/Tat::Retand AP_tat;name=PROT;color=#ffeda0
Chr01	feature	polypeptide_conserved_region	38917179	38917542	.	-	.	ID=DOMAIN 310-5-0;Parent=TE_BASE 310;annot=Class_I::LTR::Ty3/gypsy::non-chromovirus::OTA::Ogre/Tat::Retand GAG_tat;name=GAG;color=#225ea8
Chr01	feature	long_terminal_repeat	38922503	38922679	.	.	.	ID=LTR LEFT 310-0;Parent=TE_BASE 310;name=ltr left;color=#f032e6
Chr01	feature	long_terminal_repeat	38903755	38903931	.	.	.	ID=LTR RIGHT 310-0;Parent=TE_BASE 310;name=ltr right;color=#f032e6
Chr01	feature	nested_repeat	38886179	38893247	.	.	.	ID=TE_BASE 311;name=TE_BASE 311;annot=Class_I::LTR::Ty3/gypsy::non-chromovirus::OTA::Athila;color=#a9a9a9
Chr01	feature	repeat_fragment	38886179	38893247	.	.	.	ID=TE 311-0;Parent=TE_BASE 311;name=TE 311;color=#a9a9a9
Chr01	feature	polypeptide_conserved_region	38889326	38889524	.	-	.	ID=DOMAIN 311-0-0;Parent=TE_BASE 311;annot=Class_I::LTR::Ty3/gypsy::non-chromovirus::OTA::Athila AP_athila;name=PROT;color=#ffeda0
Chr01	feature	polypeptide_conserved_region	38891708	38892104	.	-	.	ID=DOMAIN 311-1-0;Parent=TE_BASE 311;annot=Class_I::LTR::Ty3/gypsy::non-chromovirus::OTA::Athila GAG_athila;name=GAG;color=#225ea8
Chr01	feature	primer_binding_site	38886838	38886855	.	.	.	ID=PBS 311;Parent=TE_BASE 311;name=ppt;color=#41ab5d
Chr01	feature	RR_tract	38892625	38892639	.	.	.	ID=PPT 311;Parent=TE_BASE 311;name=pbs;color=#c7e9c0
Chr01	feature	long_terminal_repeat	38892663	38893247	.	.	.	ID=LTR LEFT 311-0;Parent=TE_BASE 311;name=ltr left;color=#f032e6
Chr01	feature	long_terminal_repeat	38886179	38886771	.	.	.	ID=LTR RIGHT 311-0;Parent=TE_BASE 311;name=ltr right;color=#f032e6
Chr01	feature	nested_repeat	38621743	38640416	.	.	.	ID=TE_BASE 313;name=TE_BASE 313;annot=Class_I::LTR::Ty3/gypsy::non-chromovirus::OTA::Ogre/Tat::Retand;color=#a9a9a9
Chr01	feature	repeat_fragment	38621743	38640416	.	.	.	ID=TE 313-0;Parent=TE_BASE 313;name=TE 313;color=#a9a9a9
Chr01	feature	polypeptide_conserved_region	38628714	38629752	.	-	.	ID=DOMAIN 313-0-0;Parent=TE_BASE 313;annot=Class_I::LTR::Ty3/gypsy::non-chromovirus::OTA::Ogre/Tat::Retand INT_tat;name=INT;color=#b10026
Chr01	feature	polypeptide_conserved_region	38630073	38630436	.	-	.	ID=DOMAIN 313-1-0;Parent=TE_BASE 313;annot=Class_I::LTR::Ty3/gypsy::non-chromovirus::OTA::Ogre/Tat::Ogre;name=aRH;color=#fc4e2a
Chr01	feature	polypeptide_conserved_region	38630532	38630895	.	-	.	ID=DOMAIN 313-2-0;Parent=TE_BASE 313;annot=Class_I::LTR::Ty3/gypsy::non-chromovirus::OTA::Ogre/Tat::Retand RNaseH_tat;name=RH;color=#fc4e2a
Chr01	feature	polypeptide_conserved_region	38631042	38631717	.	-	.	ID=DOMAIN 313-3-0;Parent=TE_BASE 313;annot=Class_I::LTR::Ty3/gypsy::non-chromovirus::OTA::Ogre/Tat::Retand RT_tat;name=RT;color=#feb24c
Chr01	feature	polypeptide_conserved_region	38632918	38633200	.	-	.	ID=DOMAIN 313-4-0;Parent=TE_BASE 313;annot=Class_I::LTR::Ty3/gypsy::non-chromovirus::OTA::Ogre/Tat::Retand AP_tat;name=PROT;color=#ffeda0
Chr01	feature	polypeptide_conserved_region	38634913	38635276	.	-	.	ID=DOMAIN 313-5-0;Parent=TE_BASE 313;annot=Class_I::LTR::Ty3/gypsy::non-chromovirus::OTA::Ogre/Tat::Retand GAG_tat;name=GAG;color=#225ea8
Chr01	feature	long_terminal_repeat	38640240	38640416	.	.	.	ID=LTR LEFT 313-0;Parent=TE_BASE 313;name=ltr left;color=#f032e6
Chr01	feature	long_terminal_repeat	38621743	38621919	.	.	.	ID=LTR RIGHT 313-0;Parent=TE_BASE 313;name=ltr right;color=#f032e6
Chr01	feature	nested_repeat	38566572	38586658	.	.	.	ID=TE_BASE 314;name=TE_BASE 314;annot=Class_I::LTR::Ty3/gypsy::non-chromovirus::OTA::Ogre/Tat::Retand;color=#a9a9a9
Chr01	feature	repeat_fragment	38566572	38586658	.	.	.	ID=TE 314-0;Parent=TE_BASE 314;name=TE 314;color=#a9a9a9
Chr01	feature	polypeptide_conserved_region	38571597	38571960	.	+	.	ID=DOMAIN 314-0-0;Parent=TE_BASE 314;annot=Class_I::LTR::Ty3/gypsy::non-chromovirus::OTA::Athila GAG_athila;name=GAG;color=#225ea8
Chr01	feature	polypeptide_conserved_region	38573670	38573952	.	+	.	ID=DOMAIN 314-1-0;Parent=TE_BASE 314;annot=Class_I::LTR::Ty3/gypsy::non-chromovirus::OTA::Ogre/Tat::Retand AP_tat;name=PROT;color=#ffeda0
Chr01	feature	polypeptide_conserved_region	38575094	38575769	.	+	.	ID=DOMAIN 314-2-0;Parent=TE_BASE 314;annot=Class_I::LTR::Ty3/gypsy::non-chromovirus::OTA::Ogre/Tat::Retand RT_tat;name=RT;color=#feb24c
Chr01	feature	polypeptide_conserved_region	38575910	38576273	.	+	.	ID=DOMAIN 314-3-0;Parent=TE_BASE 314;annot=Class_I::LTR::Ty3/gypsy::non-chromovirus::OTA::Ogre/Tat::Retand RNaseH_tat;name=RH;color=#fc4e2a
Chr01	feature	polypeptide_conserved_region	38576378	38576741	.	+	.	ID=DOMAIN 314-4-0;Parent=TE_BASE 314;annot=Class_I::LTR::Ty3/gypsy::non-chromovirus::OTA::Ogre/Tat::Ogre;name=aRH;color=#fc4e2a
Chr01	feature	polypeptide_conserved_region	38577054	38578092	.	+	.	ID=DOMAIN 314-5-0;Parent=TE_BASE 314;annot=Class_I::LTR::Ty3/gypsy::non-chromovirus::OTA::Ogre/Tat::Retand INT_tat;name=INT;color=#b10026
Chr01	feature	primer_binding_site	38568169	38568185	.	.	.	ID=PBS 314;Parent=TE_BASE 314;name=pbs;color=#c7e9c0
Chr01	feature	RR_tract	38585039	38585053	.	.	.	ID=PPT 314;Parent=TE_BASE 314;name=ppt;color=#41ab5d
Chr01	feature	long_terminal_repeat	38585054	38586658	.	.	.	ID=LTR RIGHT 314-0;Parent=TE_BASE 314;name=ltr right;color=#f032e6
Chr01	feature	long_terminal_repeat	38566572	38568164	.	.	.	ID=LTR LEFT 314-0;Parent=TE_BASE 314;name=ltr left;color=#f032e6
Chr01	feature	target_site_duplication	38566567	38566571	.	.	.	ID=TSR LEFT 314;Parent=TE_BASE 314;name=tsr left;color=#333333
Chr01	feature	target_site_duplication	38586659	38586663	.	.	.	ID=TSR RIGHT 314;Parent=TE_BASE 314;name=tsr right;color=#333333
Chr01	feature	nested_repeat	38477230	38486511	.	.	.	ID=TE_BASE 316;name=TE_BASE 316;annot=Class_I::LTR::Ty1/copia::SIRE;color=#a9a9a9
Chr01	feature	repeat_fragment	38477230	38486511	.	.	.	ID=TE 316-0;Parent=TE_BASE 316;name=TE 316;color=#a9a9a9
Chr01	feature	polypeptide_conserved_region	38480759	38481161	.	-	.	ID=DOMAIN 316-0-0;Parent=TE_BASE 316;annot=Class_I::LTR::Ty1/copia::SIRE RNaseH_sire;name=RH;color=#fc4e2a
Chr01	feature	polypeptide_conserved_region	38481446	38482172	.	-	.	ID=DOMAIN 316-1-0;Parent=TE_BASE 316;annot=Class_I::LTR::Ty1/copia::SIRE RT_sire;name=RT;color=#feb24c
Chr01	feature	polypeptide_conserved_region	38482697	38483354	.	-	.	ID=DOMAIN 316-2-0;Parent=TE_BASE 316;annot=Class_I::LTR::Ty1/copia::SIRE INT_sire;name=INT;color=#b10026
Chr01	feature	polypeptide_conserved_region	38483504	38483741	.	-	.	ID=DOMAIN 316-3-0;Parent=TE_BASE 316;annot=Class_I::LTR::Ty1/copia::SIRE AP_sire;name=PROT;color=#ffeda0
Chr01	feature	polypeptide_conserved_region	38484488	38485391	.	-	.	ID=DOMAIN 316-4-0;Parent=TE_BASE 316;annot=Class_I::LTR::Ty1/copia::SIRE GAG_sire;name=GAG;color=#225ea8
Chr01	feature	long_terminal_repeat	38485484	38486511	.	.	.	ID=LTR LEFT 316-0;Parent=TE_BASE 316;name=ltr left;color=#f032e6
Chr01	feature	long_terminal_repeat	38477230	38478283	.	.	.	ID=LTR RIGHT 316-0;Parent=TE_BASE 316;name=ltr right;color=#f032e6
Chr01	feature	target_site_duplication	38477226	38477229	.	.	.	ID=TSR RIGHT 316;Parent=TE_BASE 316;name=tsr right;color=#333333
Chr01	feature	target_site_duplication	38486512	38486515	.	.	.	ID=TSR LEFT 316;Parent=TE_BASE 316;name=tsr left;color=#333333
Chr01	feature	nested_repeat	38434137	38453135	.	.	.	ID=TE_BASE 317;name=TE_BASE 317;annot=Class_I::LTR::Ty3/gypsy::non-chromovirus::OTA::Ogre/Tat::Retand;color=#a9a9a9
Chr01	feature	repeat_fragment	38434137	38453135	.	.	.	ID=TE 317-0;Parent=TE_BASE 317;name=TE 317;color=#a9a9a9
Chr01	feature	polypeptide_conserved_region	38441645	38442674	.	-	.	ID=DOMAIN 317-0-0;Parent=TE_BASE 317;annot=Class_I::LTR::Ty3/gypsy::non-chromovirus::OTA::Ogre/Tat::Retand INT_tat;name=INT;color=#b10026
Chr01	feature	polypeptide_conserved_region	38442981	38443308	.	-	.	ID=DOMAIN 317-1-0;Parent=TE_BASE 317;annot=Class_I::LTR::Ty3/gypsy::non-chromovirus::OTA::Ogre/Tat::Ogre;name=aRH;color=#fc4e2a
Chr01	feature	polypeptide_conserved_region	38443407	38443767	.	-	.	ID=DOMAIN 317-2-0;Parent=TE_BASE 317;annot=Class_I::LTR::Ty3/gypsy::non-chromovirus::OTA::Ogre/Tat::Retand RNaseH_tat;name=RH;color=#fc4e2a
Chr01	feature	polypeptide_conserved_region	38443914	38444532	.	-	.	ID=DOMAIN 317-3-0;Parent=TE_BASE 317;annot=Class_I::LTR::Ty3/gypsy::non-chromovirus::OTA::Ogre/Tat::Retand RT_tat;name=RT;color=#feb24c
Chr01	feature	polypeptide_conserved_region	38445727	38446009	.	-	.	ID=DOMAIN 317-4-0;Parent=TE_BASE 317;annot=Class_I::LTR::Ty3/gypsy::non-chromovirus::OTA::Ogre/Tat::Retand AP_tat;name=PROT;color=#ffeda0
Chr01	feature	polypeptide_conserved_region	38447730	38448093	.	-	.	ID=DOMAIN 317-5-0;Parent=TE_BASE 317;annot=Class_I::LTR::Ty3/gypsy::non-chromovirus::OTA::Ogre/Tat::Retand GAG_tat;name=GAG;color=#225ea8
Chr01	feature	primer_binding_site	38435772	38435790	.	.	.	ID=PBS 317;Parent=TE_BASE 317;name=ppt;color=#41ab5d
Chr01	feature	RR_tract	38451449	38451463	.	.	.	ID=PPT 317;Parent=TE_BASE 317;name=pbs;color=#c7e9c0
Chr01	feature	long_terminal_repeat	38451538	38453135	.	.	.	ID=LTR LEFT 317-0;Parent=TE_BASE 317;name=ltr left;color=#f032e6
Chr01	feature	long_terminal_repeat	38434137	38435724	.	.	.	ID=LTR RIGHT 317-0;Parent=TE_BASE 317;name=ltr right;color=#f032e6
Chr01	feature	target_site_duplication	38434132	38434136	.	.	.	ID=TSR RIGHT 317;Parent=TE_BASE 317;name=tsr right;color=#333333
Chr01	feature	target_site_duplication	38453136	38453140	.	.	.	ID=TSR LEFT 317;Parent=TE_BASE 317;name=tsr left;color=#333333
Chr01	feature	nested_repeat	38371970	38392072	.	.	.	ID=TE_BASE 319;name=TE_BASE 319;annot=Class_I::LTR::Ty3/gypsy::non-chromovirus::OTA::Ogre/Tat::Retand;color=#a9a9a9
Chr01	feature	repeat_fragment	38371970	38392072	.	.	.	ID=TE 319-0;Parent=TE_BASE 319;name=TE 319;color=#a9a9a9
Chr01	feature	polypeptide_conserved_region	38376948	38377311	.	+	.	ID=DOMAIN 319-0-0;Parent=TE_BASE 319;annot=Class_I::LTR::Ty3/gypsy::non-chromovirus::OTA::Athila GAG_athila;name=GAG;color=#225ea8
Chr01	feature	polypeptide_conserved_region	38379024	38379342	.	+	.	ID=DOMAIN 319-1-0;Parent=TE_BASE 319;annot=Class_I::LTR::Ty3/gypsy::non-chromovirus::OTA::Ogre/Tat::Retand AP_tat;name=PROT;color=#ffeda0
Chr01	feature	polypeptide_conserved_region	38380443	38381118	.	+	.	ID=DOMAIN 319-2-0;Parent=TE_BASE 319;annot=Class_I::LTR::Ty3/gypsy::non-chromovirus::OTA::Ogre/Tat::Retand RT_tat;name=RT;color=#feb24c
Chr01	feature	polypeptide_conserved_region	38381259	38381622	.	+	.	ID=DOMAIN 319-3-0;Parent=TE_BASE 319;annot=Class_I::LTR::Ty3/gypsy::non-chromovirus::OTA::Ogre/Tat::Retand RNaseH_tat;name=RH;color=#fc4e2a
Chr01	feature	polypeptide_conserved_region	38381727	38382090	.	+	.	ID=DOMAIN 319-4-0;Parent=TE_BASE 319;annot=Class_I::LTR::Ty3/gypsy::non-chromovirus::OTA::Ogre/Tat::Ogre;name=aRH;color=#fc4e2a
Chr01	feature	polypeptide_conserved_region	38382402	38383440	.	+	.	ID=DOMAIN 319-5-0;Parent=TE_BASE 319;annot=Class_I::LTR::Ty3/gypsy::non-chromovirus::OTA::Ogre/Tat::Retand INT_tat;name=INT;color=#b10026
Chr01	feature	primer_binding_site	38373524	38373538	.	.	.	ID=PBS 319;Parent=TE_BASE 319;name=pbs;color=#c7e9c0
Chr01	feature	RR_tract	38390468	38390482	.	.	.	ID=PPT 319;Parent=TE_BASE 319;name=ppt;color=#41ab5d
Chr01	feature	long_terminal_repeat	38390483	38392072	.	.	.	ID=LTR RIGHT 319-0;Parent=TE_BASE 319;name=ltr right;color=#f032e6
Chr01	feature	long_terminal_repeat	38371970	38373519	.	.	.	ID=LTR LEFT 319-0;Parent=TE_BASE 319;name=ltr left;color=#f032e6
Chr01	feature	target_site_duplication	38371965	38371969	.	.	.	ID=TSR LEFT 319;Parent=TE_BASE 319;name=tsr left;color=#333333
Chr01	feature	target_site_duplication	38392073	38392077	.	.	.	ID=TSR RIGHT 319;Parent=TE_BASE 319;name=tsr right;color=#333333
Chr01	feature	nested_repeat	38278058	38283611	.	.	.	ID=TE_BASE 322;name=TE_BASE 322;annot=Class_I::LTR::Ty3/gypsy::chromovirus::CRM;color=#a9a9a9
Chr01	feature	repeat_fragment	38278058	38283611	.	.	.	ID=TE 322-0;Parent=TE_BASE 322;name=TE 322;color=#a9a9a9
Chr01	feature	polypeptide_conserved_region	38279256	38279727	.	-	.	ID=DOMAIN 322-0-0;Parent=TE_BASE 322;annot=Class_I::LTR::Ty3/gypsy::chromovirus::CRM RT_crm;name=RT;color=#feb24c
Chr01	feature	primer_binding_site	38279048	38279069	.	.	.	ID=PBS 322;Parent=TE_BASE 322;name=ppt;color=#41ab5d
Chr01	feature	RR_tract	38282600	38282614	.	.	.	ID=PPT 322;Parent=TE_BASE 322;name=pbs;color=#c7e9c0
Chr01	feature	long_terminal_repeat	38282625	38283611	.	.	.	ID=LTR LEFT 322-0;Parent=TE_BASE 322;name=ltr left;color=#f032e6
Chr01	feature	long_terminal_repeat	38278058	38279044	.	.	.	ID=LTR RIGHT 322-0;Parent=TE_BASE 322;name=ltr right;color=#f032e6
Chr01	feature	nested_repeat	38215912	38220224	.	.	.	ID=TE_BASE 326;name=TE_BASE 326;annot=Class_I::LTR::Ty1/copia::Ivana;color=#a9a9a9
Chr01	feature	repeat_fragment	38215912	38220224	.	.	.	ID=TE 326-0;Parent=TE_BASE 326;name=TE 326;color=#a9a9a9
Chr01	feature	polypeptide_conserved_region	38216281	38216683	.	-	.	ID=DOMAIN 326-0-0;Parent=TE_BASE 326;annot=Class_I::LTR::Ty1/copia::Ivana RNaseH_oryco;name=RH;color=#fc4e2a
Chr01	feature	polypeptide_conserved_region	38216974	38217697	.	-	.	ID=DOMAIN 326-1-0;Parent=TE_BASE 326;annot=Class_I::LTR::Ty1/copia::Ivana RT_oryco;name=RT;color=#feb24c
Chr01	feature	polypeptide_conserved_region	38218090	38218741	.	-	.	ID=DOMAIN 326-2-0;Parent=TE_BASE 326;annot=Class_I::LTR::Ty1/copia::Ivana INT_oryco;name=INT;color=#b10026
Chr01	feature	polypeptide_conserved_region	38219322	38219838	.	-	.	ID=DOMAIN 326-3-0;Parent=TE_BASE 326;annot=Class_I::LTR::Ty1/copia::Ivana GAG_oryco;name=GAG;color=#225ea8
Chr01	feature	long_terminal_repeat	38219927	38220224	.	.	.	ID=LTR LEFT 326-0;Parent=TE_BASE 326;name=ltr left;color=#f032e6
Chr01	feature	long_terminal_repeat	38215912	38216209	.	.	.	ID=LTR RIGHT 326-0;Parent=TE_BASE 326;name=ltr right;color=#f032e6
Chr01	feature	target_site_duplication	38215907	38215911	.	.	.	ID=TSR RIGHT 326;Parent=TE_BASE 326;name=tsr right;color=#333333
Chr01	feature	target_site_duplication	38220225	38220229	.	.	.	ID=TSR LEFT 326;Parent=TE_BASE 326;name=tsr left;color=#333333
Chr01	feature	nested_repeat	38195811	38204900	.	.	.	ID=TE_BASE 327;name=TE_BASE 327;annot=Class_I::LTR::Ty1/copia::SIRE;color=#a9a9a9
Chr01	feature	repeat_fragment	38195811	38204900	.	.	.	ID=TE 327-0;Parent=TE_BASE 327;name=TE 327;color=#a9a9a9
Chr01	feature	polypeptide_conserved_region	38197012	38197870	.	+	.	ID=DOMAIN 327-0-0;Parent=TE_BASE 327;annot=Class_I::LTR::Ty1/copia::SIRE GAG_sire;name=GAG;color=#225ea8
Chr01	feature	polypeptide_conserved_region	38198703	38198940	.	+	.	ID=DOMAIN 327-1-0;Parent=TE_BASE 327;annot=Class_I::LTR::Ty1/copia::SIRE AP_sire;name=PROT;color=#ffeda0
Chr01	feature	polypeptide_conserved_region	38199090	38199747	.	+	.	ID=DOMAIN 327-2-0;Parent=TE_BASE 327;annot=Class_I::LTR::Ty1/copia::SIRE INT_sire;name=INT;color=#b10026
Chr01	feature	polypeptide_conserved_region	38200276	38201002	.	+	.	ID=DOMAIN 327-3-0;Parent=TE_BASE 327;annot=Class_I::LTR::Ty1/copia::SIRE RT_sire;name=RT;color=#feb24c
Chr01	feature	polypeptide_conserved_region	38201309	38201642	.	+	.	ID=DOMAIN 327-4-0;Parent=TE_BASE 327;annot=Class_I::LTR::Ty1/copia::SIRE RNaseH_sire;name=RH;color=#fc4e2a
Chr01	feature	RR_tract	38203708	38203722	.	.	.	ID=PPT 327;Parent=TE_BASE 327;name=ppt;color=#41ab5d
Chr01	feature	long_terminal_repeat	38203803	38204900	.	.	.	ID=LTR RIGHT 327-0;Parent=TE_BASE 327;name=ltr right;color=#f032e6
Chr01	feature	long_terminal_repeat	38195811	38196908	.	.	.	ID=LTR LEFT 327-0;Parent=TE_BASE 327;name=ltr left;color=#f032e6
Chr01	feature	nested_repeat	38170127	38188376	.	.	.	ID=TE_BASE 328;name=TE_BASE 328;annot=Class_I::LTR::Ty3/gypsy::non-chromovirus::OTA::Ogre/Tat::Retand;color=#a9a9a9
Chr01	feature	repeat_fragment	38170127	38188376	.	.	.	ID=TE 328-0;Parent=TE_BASE 328;name=TE 328;color=#a9a9a9
Chr01	feature	polypeptide_conserved_region	38178228	38178699	.	-	.	ID=DOMAIN 328-0-0;Parent=TE_BASE 328;annot=Class_I::LTR::Ty3/gypsy::non-chromovirus::OTA::Ogre/Tat::Retand INT_tat;name=INT;color=#b10026
Chr01	feature	polypeptide_conserved_region	38179014	38179377	.	-	.	ID=DOMAIN 328-1-0;Parent=TE_BASE 328;annot=Class_I::LTR::Ty3/gypsy::non-chromovirus::OTA::Ogre/Tat::Ogre;name=aRH;color=#fc4e2a
Chr01	feature	polypeptide_conserved_region	38179476	38179839	.	-	.	ID=DOMAIN 328-2-0;Parent=TE_BASE 328;annot=Class_I::LTR::Ty3/gypsy::non-chromovirus::OTA::Ogre/Tat::Retand RNaseH_tat;name=RH;color=#fc4e2a
Chr01	feature	polypeptide_conserved_region	38179986	38180661	.	-	.	ID=DOMAIN 328-3-0;Parent=TE_BASE 328;annot=Class_I::LTR::Ty3/gypsy::non-chromovirus::OTA::Ogre/Tat::Retand RT_tat;name=RT;color=#feb24c
Chr01	feature	polypeptide_conserved_region	38181803	38182085	.	-	.	ID=DOMAIN 328-4-0;Parent=TE_BASE 328;annot=Class_I::LTR::Ty3/gypsy::non-chromovirus::OTA::Ogre/Tat::Retand AP_tat;name=PROT;color=#ffeda0
Chr01	feature	polypeptide_conserved_region	38183749	38184112	.	-	.	ID=DOMAIN 328-5-0;Parent=TE_BASE 328;annot=Class_I::LTR::Ty3/gypsy::non-chromovirus::OTA::Athila GAG_athila;name=GAG;color=#225ea8
Chr01	feature	long_terminal_repeat	38187537	38188376	.	.	.	ID=LTR LEFT 328-0;Parent=TE_BASE 328;name=ltr left;color=#f032e6
Chr01	feature	long_terminal_repeat	38170127	38170956	.	.	.	ID=LTR RIGHT 328-0;Parent=TE_BASE 328;name=ltr right;color=#f032e6
Chr01	feature	nested_repeat	38165447	38168001	.	.	.	ID=TE_BASE 329;name=TE_BASE 329;annot=Class_I::LTR::Ty1/copia::Ivana;color=#a9a9a9
Chr01	feature	repeat_fragment	38165447	38168001	.	.	.	ID=TE 329-0;Parent=TE_BASE 329;name=TE 329;color=#a9a9a9
Chr01	feature	polypeptide_conserved_region	38166411	38166657	.	-	.	ID=DOMAIN 329-0-0;Parent=TE_BASE 329;annot=Class_I::LTR::Ty1/copia::Ivana AP_oryco;name=PROT;color=#ffeda0
Chr01	feature	polypeptide_conserved_region	38166768	38167596	.	-	.	ID=DOMAIN 329-1-0;Parent=TE_BASE 329;annot=Class_I::LTR::Ty1/copia::Ivana GAG_oryco;name=GAG;color=#225ea8
Chr01	feature	long_terminal_repeat	38167674	38168001	.	.	.	ID=LTR LEFT 329-0;Parent=TE_BASE 329;name=ltr left;color=#f032e6
Chr01	feature	long_terminal_repeat	38165447	38165775	.	.	.	ID=LTR RIGHT 329-0;Parent=TE_BASE 329;name=ltr right;color=#f032e6
Chr01	feature	nested_repeat	38119449	38132425	.	.	.	ID=TE_BASE 331;name=TE_BASE 331;annot=Class_I::LTR::Ty3/gypsy::non-chromovirus::OTA::Ogre/Tat::Retand;color=#a9a9a9
Chr01	feature	repeat_fragment	38119449	38132425	.	.	.	ID=TE 331-0;Parent=TE_BASE 331;name=TE 331;color=#a9a9a9
Chr01	feature	polypeptide_conserved_region	38124468	38125515	.	-	.	ID=DOMAIN 331-0-0;Parent=TE_BASE 331;annot=Class_I::LTR::Ty3/gypsy::non-chromovirus::OTA::Ogre/Tat::Retand INT_tat;name=INT;color=#b10026
Chr01	feature	polypeptide_conserved_region	38125923	38126286	.	-	.	ID=DOMAIN 331-1-0;Parent=TE_BASE 331;annot=Class_I::LTR::Ty3/gypsy::non-chromovirus::OTA::Ogre/Tat::Ogre;name=aRH;color=#fc4e2a
Chr01	feature	polypeptide_conserved_region	38126331	38126661	.	-	.	ID=DOMAIN 331-2-0;Parent=TE_BASE 331;annot=Class_I::LTR::Ty3/gypsy::non-chromovirus::OTA::Ogre/Tat::Retand RNaseH_tat;name=RH;color=#fc4e2a
Chr01	feature	polypeptide_conserved_region	38126841	38127519	.	-	.	ID=DOMAIN 331-3-0;Parent=TE_BASE 331;annot=Class_I::LTR::Ty3/gypsy::non-chromovirus::OTA::Ogre/Tat::Retand RT_tat;name=RT;color=#feb24c
Chr01	feature	long_terminal_repeat	38131616	38132425	.	.	.	ID=LTR LEFT 331-0;Parent=TE_BASE 331;name=ltr left;color=#f032e6
Chr01	feature	long_terminal_repeat	38119449	38120258	.	.	.	ID=LTR RIGHT 331-0;Parent=TE_BASE 331;name=ltr right;color=#f032e6
Chr01	feature	target_site_duplication	38119444	38119448	.	.	.	ID=TSR RIGHT 331;Parent=TE_BASE 331;name=tsr right;color=#333333
Chr01	feature	target_site_duplication	38132426	38132430	.	.	.	ID=TSR LEFT 331;Parent=TE_BASE 331;name=tsr left;color=#333333
Chr01	feature	nested_repeat	38045446	38050710	.	.	.	ID=TE_BASE 333;name=TE_BASE 333;annot=Class_I::LTR::Ty1/copia::Tork;color=#a9a9a9
Chr01	feature	repeat_fragment	38045446	38050710	.	.	.	ID=TE 333-0;Parent=TE_BASE 333;name=TE 333;color=#a9a9a9
Chr01	feature	polypeptide_conserved_region	38046440	38046848	.	-	.	ID=DOMAIN 333-0-0;Parent=TE_BASE 333;annot=Class_I::LTR::Ty1/copia::Tork RNaseH_tork;name=RH;color=#fc4e2a
Chr01	feature	polypeptide_conserved_region	38047133	38047712	.	-	.	ID=DOMAIN 333-1-0;Parent=TE_BASE 333;annot=Class_I::LTR::Ty1/copia::Tork RT_tork;name=RT;color=#feb24c
Chr01	feature	polypeptide_conserved_region	38048302	38048926	.	-	.	ID=DOMAIN 333-2-0;Parent=TE_BASE 333;annot=Class_I::LTR::Ty1/copia::Ivana INT_oryco;name=INT;color=#b10026
Chr01	feature	polypeptide_conserved_region	38049079	38049316	.	-	.	ID=DOMAIN 333-3-0;Parent=TE_BASE 333;annot=Class_I::LTR::Ty1/copia::Tork AP_tork;name=PROT;color=#ffeda0
Chr01	feature	long_terminal_repeat	38050511	38050710	.	.	.	ID=LTR LEFT 333-0;Parent=TE_BASE 333;name=ltr left;color=#f032e6
Chr01	feature	long_terminal_repeat	38045446	38045645	.	.	.	ID=LTR RIGHT 333-0;Parent=TE_BASE 333;name=ltr right;color=#f032e6
Chr01	feature	nested_repeat	38004767	38014081	.	.	.	ID=TE_BASE 334;name=TE_BASE 334;annot=Class_I::LTR::Ty3/gypsy::non-chromovirus::OTA::Athila;color=#a9a9a9
Chr01	feature	repeat_fragment	38004767	38014081	.	.	.	ID=TE 334-0;Parent=TE_BASE 334;name=TE 334;color=#a9a9a9
Chr01	feature	polypeptide_conserved_region	38006649	38007690	.	-	.	ID=DOMAIN 334-0-0;Parent=TE_BASE 334;annot=Class_I::LTR::Ty3/gypsy::non-chromovirus::OTA::Athila INT_athila;name=INT;color=#b10026
Chr01	feature	polypeptide_conserved_region	38007987	38008347	.	-	.	ID=DOMAIN 334-1-0;Parent=TE_BASE 334;annot=Class_I::LTR::Ty3/gypsy::non-chromovirus::OTA::Athila RNaseH_athila;name=RH;color=#fc4e2a
Chr01	feature	polypeptide_conserved_region	38008485	38009217	.	-	.	ID=DOMAIN 334-2-0;Parent=TE_BASE 334;annot=Class_I::LTR::Ty3/gypsy::non-chromovirus::OTA::Athila RT_athila;name=RT;color=#feb24c
Chr01	feature	polypeptide_conserved_region	38009893	38010175	.	-	.	ID=DOMAIN 334-3-0;Parent=TE_BASE 334;annot=Class_I::LTR::Ty3/gypsy::non-chromovirus::OTA::Athila AP_athila;name=PROT;color=#ffeda0
Chr01	feature	polypeptide_conserved_region	38011152	38011857	.	-	.	ID=DOMAIN 334-4-0;Parent=TE_BASE 334;annot=Class_I::LTR::Ty3/gypsy::non-chromovirus::OTA::Athila GAG_athila;name=GAG;color=#225ea8
Chr01	feature	RR_tract	38013923	38013937	.	.	.	ID=PPT 334;Parent=TE_BASE 334;name=pbs;color=#c7e9c0
Chr01	feature	long_terminal_repeat	38013943	38014081	.	.	.	ID=LTR LEFT 334-0;Parent=TE_BASE 334;name=ltr left;color=#f032e6
Chr01	feature	long_terminal_repeat	38004767	38004906	.	.	.	ID=LTR RIGHT 334-0;Parent=TE_BASE 334;name=ltr right;color=#f032e6
Chr01	feature	nested_repeat	37858817	37863461	.	.	.	ID=TE_BASE 336;name=TE_BASE 336;annot=Class_I::LTR::Ty1/copia::Tork;color=#a9a9a9
Chr01	feature	repeat_fragment	37858817	37863461	.	.	.	ID=TE 336-0;Parent=TE_BASE 336;name=TE 336;color=#a9a9a9
Chr01	feature	polypeptide_conserved_region	37859247	37859646	.	-	.	ID=DOMAIN 336-0-0;Parent=TE_BASE 336;annot=Class_I::LTR::Ty1/copia::Tork RNaseH_tork;name=RH;color=#fc4e2a
Chr01	feature	polypeptide_conserved_region	37859955	37860681	.	-	.	ID=DOMAIN 336-1-0;Parent=TE_BASE 336;annot=Class_I::LTR::Ty1/copia::Tork RT_tork;name=RT;color=#feb24c
Chr01	feature	polypeptide_conserved_region	37861185	37861833	.	-	.	ID=DOMAIN 336-2-0;Parent=TE_BASE 336;annot=Class_I::LTR::Ty1/copia::Tork INT_tork;name=INT;color=#b10026
Chr01	feature	polypeptide_conserved_region	37861965	37862214	.	-	.	ID=DOMAIN 336-3-0;Parent=TE_BASE 336;annot=Class_I::LTR::Ty1/copia::Tork AP_tork;name=PROT;color=#ffeda0
Chr01	feature	polypeptide_conserved_region	37862460	37863054	.	-	.	ID=DOMAIN 336-4-0;Parent=TE_BASE 336;annot=Class_I::LTR::Ty1/copia::Tork GAG_tork;name=GAG;color=#225ea8
Chr01	feature	long_terminal_repeat	37863186	37863461	.	.	.	ID=LTR LEFT 336-0;Parent=TE_BASE 336;name=ltr left;color=#f032e6
Chr01	feature	long_terminal_repeat	37858817	37859094	.	.	.	ID=LTR RIGHT 336-0;Parent=TE_BASE 336;name=ltr right;color=#f032e6
Chr01	feature	target_site_duplication	37858812	37858816	.	.	.	ID=TSR RIGHT 336;Parent=TE_BASE 336;name=tsr right;color=#333333
Chr01	feature	target_site_duplication	37863462	37863466	.	.	.	ID=TSR LEFT 336;Parent=TE_BASE 336;name=tsr left;color=#333333
Chr01	feature	nested_repeat	37848663	37853129	.	.	.	ID=TE_BASE 337;name=TE_BASE 337;annot=Class_I::LTR::Ty1/copia::Tork;color=#a9a9a9
Chr01	feature	repeat_fragment	37848663	37853129	.	.	.	ID=TE 337-0;Parent=TE_BASE 337;name=TE 337;color=#a9a9a9
Chr01	feature	polypeptide_conserved_region	37849040	37849751	.	+	.	ID=DOMAIN 337-0-0;Parent=TE_BASE 337;annot=Class_I::LTR::Ty1/copia::Tork GAG_tork;name=GAG;color=#225ea8
Chr01	feature	polypeptide_conserved_region	37849889	37850135	.	+	.	ID=DOMAIN 337-1-0;Parent=TE_BASE 337;annot=Class_I::LTR::Ty1/copia::Tork AP_tork;name=PROT;color=#ffeda0
Chr01	feature	polypeptide_conserved_region	37850575	37850914	.	+	.	ID=DOMAIN 337-2-0;Parent=TE_BASE 337;annot=Class_I::LTR::Ty1/copia::Tork INT_tork;name=INT;color=#b10026
Chr01	feature	polypeptide_conserved_region	37851418	37852144	.	+	.	ID=DOMAIN 337-3-0;Parent=TE_BASE 337;annot=Class_I::LTR::Ty1/copia::Tork RT_tork;name=RT;color=#feb24c
Chr01	feature	polypeptide_conserved_region	37852453	37852852	.	+	.	ID=DOMAIN 337-4-0;Parent=TE_BASE 337;annot=Class_I::LTR::Ty1/copia::Tork RNaseH_tork;name=RH;color=#fc4e2a
Chr01	feature	primer_binding_site	37848791	37848811	.	.	.	ID=PBS 337;Parent=TE_BASE 337;name=pbs;color=#c7e9c0
Chr01	feature	RR_tract	37852998	37853012	.	.	.	ID=PPT 337;Parent=TE_BASE 337;name=ppt;color=#41ab5d
Chr01	feature	long_terminal_repeat	37853031	37853129	.	.	.	ID=LTR RIGHT 337-0;Parent=TE_BASE 337;name=ltr right;color=#f032e6
Chr01	feature	long_terminal_repeat	37848663	37848761	.	.	.	ID=LTR LEFT 337-0;Parent=TE_BASE 337;name=ltr left;color=#f032e6
Chr01	feature	target_site_duplication	37848659	37848662	.	.	.	ID=TSR LEFT 337;Parent=TE_BASE 337;name=tsr left;color=#333333
Chr01	feature	target_site_duplication	37853130	37853133	.	.	.	ID=TSR RIGHT 337;Parent=TE_BASE 337;name=tsr right;color=#333333
Chr01	feature	nested_repeat	37808973	37813671	.	.	.	ID=TE_BASE 338;name=TE_BASE 338;annot=Class_I::LTR::Ty1/copia::Ivana;color=#a9a9a9
Chr01	feature	repeat_fragment	37808973	37813671	.	.	.	ID=TE 338-0;Parent=TE_BASE 338;name=TE 338;color=#a9a9a9
Chr01	feature	polypeptide_conserved_region	37809299	37809866	.	+	.	ID=DOMAIN 338-0-0;Parent=TE_BASE 338;annot=Class_I::LTR::Ty1/copia::Ivana GAG_oryco;name=GAG;color=#225ea8
Chr01	feature	polypeptide_conserved_region	37810307	37810556	.	+	.	ID=DOMAIN 338-1-0;Parent=TE_BASE 338;annot=Class_I::LTR::Ty1/copia::Ivana AP_oryco;name=PROT;color=#ffeda0
Chr01	feature	polypeptide_conserved_region	37810706	37811360	.	+	.	ID=DOMAIN 338-2-0;Parent=TE_BASE 338;annot=Class_I::LTR::Ty1/copia::Ivana INT_oryco;name=INT;color=#b10026
Chr01	feature	polypeptide_conserved_region	37811903	37812629	.	+	.	ID=DOMAIN 338-3-0;Parent=TE_BASE 338;annot=Class_I::LTR::Ty1/copia::Ivana RT_oryco;name=RT;color=#feb24c
Chr01	feature	polypeptide_conserved_region	37812929	37813334	.	+	.	ID=DOMAIN 338-4-0;Parent=TE_BASE 338;annot=Class_I::LTR::Ty1/copia::Ivana RNaseH_oryco;name=RH;color=#fc4e2a
Chr01	feature	primer_binding_site	37809235	37809254	.	.	.	ID=PBS 338;Parent=TE_BASE 338;name=pbs;color=#c7e9c0
Chr01	feature	RR_tract	37813455	37813469	.	.	.	ID=PPT 338;Parent=TE_BASE 338;name=ppt;color=#41ab5d
Chr01	feature	long_terminal_repeat	37813469	37813671	.	.	.	ID=LTR RIGHT 338-0;Parent=TE_BASE 338;name=ltr right;color=#f032e6
Chr01	feature	long_terminal_repeat	37808973	37809181	.	.	.	ID=LTR LEFT 338-0;Parent=TE_BASE 338;name=ltr left;color=#f032e6
Chr01	feature	target_site_duplication	37808968	37808972	.	.	.	ID=TSR LEFT 338;Parent=TE_BASE 338;name=tsr left;color=#333333
Chr01	feature	target_site_duplication	37813672	37813676	.	.	.	ID=TSR RIGHT 338;Parent=TE_BASE 338;name=tsr right;color=#333333
Chr01	feature	nested_repeat	37699970	37703326	.	.	.	ID=TE_BASE 339;name=TE_BASE 339;annot=Class_I::LTR::Ty1/copia::Ivana;color=#a9a9a9
Chr01	feature	repeat_fragment	37699970	37703326	.	.	.	ID=TE 339-0;Parent=TE_BASE 339;name=TE 339;color=#a9a9a9
Chr01	feature	polypeptide_conserved_region	37700858	37701338	.	-	.	ID=DOMAIN 339-0-0;Parent=TE_BASE 339;annot=Class_I::LTR::Ty3/gypsy::chromovirus::Reina INT_reina;name=INT;color=#b10026
Chr01	feature	polypeptide_conserved_region	37701584	37701923	.	-	.	ID=DOMAIN 339-1-0;Parent=TE_BASE 339;annot=Class_I::LTR::Ty1/copia::Ale RNaseH_retrofit;name=RH;color=#fc4e2a
Chr01	feature	polypeptide_conserved_region	37702218	37702932	.	-	.	ID=DOMAIN 339-2-0;Parent=TE_BASE 339;annot=Class_I::LTR::Ty1/copia::Ivana RT_oryco;name=RT;color=#feb24c
Chr01	feature	primer_binding_site	37700106	37700127	.	.	.	ID=PBS 339;Parent=TE_BASE 339;name=ppt;color=#41ab5d
Chr01	feature	RR_tract	37703218	37703232	.	.	.	ID=PPT 339;Parent=TE_BASE 339;name=pbs;color=#c7e9c0
Chr01	feature	long_terminal_repeat	37703232	37703326	.	.	.	ID=LTR LEFT 339-0;Parent=TE_BASE 339;name=ltr left;color=#f032e6
Chr01	feature	long_terminal_repeat	37699970	37700064	.	.	.	ID=LTR RIGHT 339-0;Parent=TE_BASE 339;name=ltr right;color=#f032e6
Chr01	feature	nested_repeat	37548962	37558249	.	.	.	ID=TE_BASE 340;name=TE_BASE 340;annot=Class_I::LTR::Ty1/copia::SIRE;color=#a9a9a9
Chr01	feature	repeat_fragment	37548962	37558249	.	.	.	ID=TE 340-0;Parent=TE_BASE 340;name=TE 340;color=#a9a9a9
Chr01	feature	polypeptide_conserved_region	37552222	37552624	.	-	.	ID=DOMAIN 340-0-0;Parent=TE_BASE 340;annot=Class_I::LTR::Ty1/copia::SIRE RNaseH_sire;name=RH;color=#fc4e2a
Chr01	feature	polypeptide_conserved_region	37552909	37553635	.	-	.	ID=DOMAIN 340-1-0;Parent=TE_BASE 340;annot=Class_I::LTR::Ty1/copia::SIRE RT_sire;name=RT;color=#feb24c
Chr01	feature	polypeptide_conserved_region	37554360	37554816	.	-	.	ID=DOMAIN 340-2-0;Parent=TE_BASE 340;annot=Class_I::LTR::Ty1/copia::SIRE INT_sire;name=INT;color=#b10026
Chr01	feature	polypeptide_conserved_region	37554966	37555203	.	-	.	ID=DOMAIN 340-3-0;Parent=TE_BASE 340;annot=Class_I::LTR::Ty1/copia::SIRE AP_sire;name=PROT;color=#ffeda0
Chr01	feature	polypeptide_conserved_region	37556685	37557006	.	-	.	ID=DOMAIN 340-4-0;Parent=TE_BASE 340;annot=Class_I::LTR::Ty1/copia::SIRE GAG_sire;name=GAG;color=#225ea8
Chr01	feature	long_terminal_repeat	37557102	37558249	.	.	.	ID=LTR LEFT 340-0;Parent=TE_BASE 340;name=ltr left;color=#f032e6
Chr01	feature	long_terminal_repeat	37548962	37550128	.	.	.	ID=LTR RIGHT 340-0;Parent=TE_BASE 340;name=ltr right;color=#f032e6
Chr01	feature	target_site_duplication	37548957	37548961	.	.	.	ID=TSR RIGHT 340;Parent=TE_BASE 340;name=tsr right;color=#333333
Chr01	feature	target_site_duplication	37558250	37558254	.	.	.	ID=TSR LEFT 340;Parent=TE_BASE 340;name=tsr left;color=#333333
Chr01	feature	nested_repeat	37541694	37546156	.	.	.	ID=TE_BASE 341;name=TE_BASE 341;annot=Class_I::LTR::Ty1/copia::Ivana;color=#a9a9a9
Chr01	feature	repeat_fragment	37541694	37546156	.	.	.	ID=TE 341-0;Parent=TE_BASE 341;name=TE 341;color=#a9a9a9
[truncated: 155,000 more rows]
