# Supplementary material for: What Can Long Terminal Repeats Tell Us About the Age of LTR Retrotransposons, Gene Conversion and Ectopic Recombination?
Source: Front Plant Sci. 2020 May 20;11:644. doi: 10.3389/fpls.2020.00644 (PMC7251063; doi:10.3389/fpls.2020.00644)
Supplement: Supplementary file 1 [file Data_Sheet_1.ZIP › allGFFs/Crei_all_protDom.gff]

##gff-version 3
##sequence-region chromosome_10 1 6576019
chromosome_10	feature	nested_repeat	5135380	5143291	.	.	.	ID=TE_BASE 38;name=TE_BASE 38;annot=Class_I::LTR::Ty3/gypsy::chromovirus::Galadriel;color=#a9a9a9
chromosome_10	feature	repeat_fragment	5135380	5143291	.	.	.	ID=TE 38-0;Parent=TE_BASE 38;name=TE 38;color=#a9a9a9
chromosome_10	feature	polypeptide_conserved_region	5137202	5137595	.	+	.	ID=DOMAIN 38-0-0;Parent=TE_BASE 38;annot=Class_I::LTR::Ty3/gypsy::chromovirus::Galadriel RT_galadriel;name=RT;color=#feb24c
chromosome_10	feature	polypeptide_conserved_region	5138272	5138623	.	+	.	ID=DOMAIN 38-1-0;Parent=TE_BASE 38;annot=Class_I::LTR::Ty3/gypsy::chromovirus::CRM RNaseH_crm;name=RH;color=#fc4e2a
chromosome_10	feature	polypeptide_conserved_region	5138953	5139913	.	+	.	ID=DOMAIN 38-2-0;Parent=TE_BASE 38;annot=Class_I::LTR::Ty3/gypsy::chromovirus::chromo-outgroup INT_v_clade;name=INT;color=#b10026
chromosome_10	feature	polypeptide_conserved_region	5140036	5140192	.	+	.	ID=DOMAIN 38-3-0;Parent=TE_BASE 38;annot=Class_I::LTR::Ty3/gypsy::chromovirus::Chlamyvir CHR_galadriel_Chlamydomonas;name=CHD;color=#6a51a3
chromosome_10	feature	primer_binding_site	5136941	5136959	.	.	.	ID=PBS 38;Parent=TE_BASE 38;name=pbs;color=#c7e9c0
chromosome_10	feature	long_terminal_repeat	5141739	5143291	.	.	.	ID=LTR RIGHT 38-0;Parent=TE_BASE 38;name=ltr right;color=#f032e6
chromosome_10	feature	long_terminal_repeat	5135380	5136935	.	.	.	ID=LTR LEFT 38-0;Parent=TE_BASE 38;name=ltr left;color=#f032e6
chromosome_10	feature	nested_repeat	3742551	3757483	.	.	.	ID=TE_BASE 69;name=TE_BASE 69;annot=Class_I::LTR::Ty3/gypsy::non-chromovirus::non-chromo-outgroup;color=#a9a9a9
chromosome_10	feature	repeat_fragment	3742551	3757483	.	.	.	ID=TE 69-0;Parent=TE_BASE 69;name=TE 69;color=#a9a9a9
chromosome_10	feature	polypeptide_conserved_region	3745000	3745606	.	-	.	ID=DOMAIN 69-0-0;Parent=TE_BASE 69;annot=Class_I::LTR::Ty3/gypsy::chromovirus::chromo-outgroup INT_a_clade;name=INT;color=#b10026
chromosome_10	feature	polypeptide_conserved_region	3747508	3747874	.	-	.	ID=DOMAIN 69-1-0;Parent=TE_BASE 69;annot=Class_I::LTR::Ty3/gypsy::non-chromovirus::OTA::Athila RNaseH_osvaldo;name=RH;color=#fc4e2a
chromosome_10	feature	polypeptide_conserved_region	3748033	3748615	.	-	.	ID=DOMAIN 69-2-0;Parent=TE_BASE 69;annot=Class_I::LTR::Ty3/gypsy::non-chromovirus::non-chromo-outgroup RT_csrn1;name=RT;color=#feb24c
chromosome_10	feature	long_terminal_repeat	3756647	3757483	.	.	.	ID=LTR LEFT 69-0;Parent=TE_BASE 69;name=ltr left;color=#f032e6
chromosome_10	feature	long_terminal_repeat	3742551	3743387	.	.	.	ID=LTR RIGHT 69-0;Parent=TE_BASE 69;name=ltr right;color=#f032e6
##gff-version 3
##sequence-region chromosome_11 1 3826814
chromosome_11	feature	nested_repeat	3119577	3126338	.	.	.	ID=TE_BASE 20;name=TE_BASE 20;annot=Class_I::LTR::Ty3/gypsy::chromovirus::Galadriel;color=#a9a9a9
chromosome_11	feature	repeat_fragment	3119577	3126338	.	.	.	ID=TE 20-0;Parent=TE_BASE 20;name=TE 20;color=#a9a9a9
chromosome_11	feature	polypeptide_conserved_region	3120025	3120163	.	-	.	ID=DOMAIN 20-0-0;Parent=TE_BASE 20;annot=Class_I::LTR::Ty3/gypsy::chromovirus::chromo-outgroup CHR_galadriel_Tcn1;name=CHD;color=#6a51a3
chromosome_11	feature	polypeptide_conserved_region	3120241	3121276	.	-	.	ID=DOMAIN 20-1-0;Parent=TE_BASE 20;annot=Class_I::LTR::Ty3/gypsy::chromovirus::Galadriel INT_galadriel;name=INT;color=#b10026
chromosome_11	feature	polypeptide_conserved_region	3121612	3121960	.	-	.	ID=DOMAIN 20-2-0;Parent=TE_BASE 20;annot=Class_I::LTR::Ty3/gypsy::chromovirus::Tekay RNaseH_del;name=RH;color=#fc4e2a
chromosome_11	feature	polypeptide_conserved_region	3122107	3122407	.	-	.	ID=DOMAIN 20-3-0;Parent=TE_BASE 20;annot=Class_I::LTR::Ty3/gypsy::chromovirus::Galadriel RT_galadriel;name=RT;color=#feb24c
chromosome_11	feature	long_terminal_repeat	3126026	3126338	.	.	.	ID=LTR LEFT 20-0;Parent=TE_BASE 20;name=ltr left;color=#f032e6
chromosome_11	feature	long_terminal_repeat	3119577	3119889	.	.	.	ID=LTR RIGHT 20-0;Parent=TE_BASE 20;name=ltr right;color=#f032e6
chromosome_11	feature	target_site_duplication	3119572	3119576	.	.	.	ID=TSR RIGHT 20;Parent=TE_BASE 20;name=tsr right;color=#333333
chromosome_11	feature	target_site_duplication	3126339	3126343	.	.	.	ID=TSR LEFT 20;Parent=TE_BASE 20;name=tsr left;color=#333333
##gff-version 3
##sequence-region chromosome_12 1 9730733
chromosome_12	feature	nested_repeat	8286227	8291396	.	.	.	ID=TE_BASE 32;name=TE_BASE 32;annot=Class_I::LTR::Ty3/gypsy::chromovirus::Tekay;color=#a9a9a9
chromosome_12	feature	repeat_fragment	8286227	8291396	.	.	.	ID=TE 32-0;Parent=TE_BASE 32;name=TE 32;color=#a9a9a9
chromosome_12	feature	polypeptide_conserved_region	8288310	8288985	.	+	.	ID=DOMAIN 32-0-0;Parent=TE_BASE 32;annot=Class_I::LTR::Ty3/gypsy::chromovirus::Tekay RT_del;name=RT;color=#feb24c
chromosome_12	feature	polypeptide_conserved_region	8289123	8289474	.	+	.	ID=DOMAIN 32-1-0;Parent=TE_BASE 32;annot=Class_I::LTR::Ty3/gypsy::chromovirus::CRM RNaseH_crm;name=RH;color=#fc4e2a
chromosome_12	feature	polypeptide_conserved_region	8289804	8290764	.	+	.	ID=DOMAIN 32-2-0;Parent=TE_BASE 32;annot=Class_I::LTR::Ty3/gypsy::chromovirus::chromo-outgroup INT_v_clade;name=INT;color=#b10026
chromosome_12	feature	polypeptide_conserved_region	8290887	8291043	.	+	.	ID=DOMAIN 32-3-0;Parent=TE_BASE 32;annot=Class_I::LTR::Ty3/gypsy::chromovirus::Chlamyvir CHR_galadriel_Chlamydomonas;name=CHD;color=#6a51a3
chromosome_12	feature	primer_binding_site	8286332	8286350	.	.	.	ID=PBS 32;Parent=TE_BASE 32;name=pbs;color=#c7e9c0
chromosome_12	feature	long_terminal_repeat	8291315	8291396	.	.	.	ID=LTR RIGHT 32-0;Parent=TE_BASE 32;name=ltr right;color=#f032e6
chromosome_12	feature	long_terminal_repeat	8286227	8286309	.	.	.	ID=LTR LEFT 32-0;Parent=TE_BASE 32;name=ltr left;color=#f032e6
chromosome_12	feature	target_site_duplication	8286222	8286226	.	.	.	ID=TSR LEFT 32;Parent=TE_BASE 32;name=tsr left;color=#333333
chromosome_12	feature	target_site_duplication	8291397	8291401	.	.	.	ID=TSR RIGHT 32;Parent=TE_BASE 32;name=tsr right;color=#333333
chromosome_12	feature	nested_repeat	5396320	5402716	.	.	.	ID=TE_BASE 116;name=TE_BASE 116;annot=Class_I::LTR::Ty3/gypsy::chromovirus::chromo-outgroup;color=#a9a9a9
chromosome_12	feature	repeat_fragment	5396320	5402716	.	.	.	ID=TE 116-0;Parent=TE_BASE 116;name=TE 116;color=#a9a9a9
chromosome_12	feature	polypeptide_conserved_region	5397394	5397760	.	+	.	ID=DOMAIN 116-0-0;Parent=TE_BASE 116;annot=Class_I::LTR::Ty3/gypsy::non-chromovirus::OTA::Athila RNaseH_osvaldo;name=RH;color=#fc4e2a
chromosome_12	feature	polypeptide_conserved_region	5399638	5400244	.	+	.	ID=DOMAIN 116-1-0;Parent=TE_BASE 116;annot=Class_I::LTR::Ty3/gypsy::chromovirus::chromo-outgroup INT_a_clade;name=INT;color=#b10026
chromosome_12	feature	primer_binding_site	5397190	5397210	.	.	.	ID=PBS 116;Parent=TE_BASE 116;name=pbs;color=#c7e9c0
chromosome_12	feature	RR_tract	5401857	5401871	.	.	.	ID=PPT 116;Parent=TE_BASE 116;name=ppt;color=#41ab5d
chromosome_12	feature	long_terminal_repeat	5401873	5402716	.	.	.	ID=LTR RIGHT 116-0;Parent=TE_BASE 116;name=ltr right;color=#f032e6
chromosome_12	feature	long_terminal_repeat	5396320	5397164	.	.	.	ID=LTR LEFT 116-0;Parent=TE_BASE 116;name=ltr left;color=#f032e6
chromosome_12	feature	target_site_duplication	5396316	5396319	.	.	.	ID=TSR LEFT 116;Parent=TE_BASE 116;name=tsr left;color=#333333
chromosome_12	feature	target_site_duplication	5402717	5402720	.	.	.	ID=TSR RIGHT 116;Parent=TE_BASE 116;name=tsr right;color=#333333
##gff-version 3
##sequence-region chromosome_13 1 5206065
chromosome_13	feature	nested_repeat	4909198	4915215	.	.	.	ID=TE_BASE 5;name=TE_BASE 5;annot=Class_I::LTR::Ty1/copia::Tork;color=#a9a9a9
chromosome_13	feature	repeat_fragment	4909198	4915215	.	.	.	ID=TE 5-0;Parent=TE_BASE 5;name=TE 5;color=#a9a9a9
chromosome_13	feature	polypeptide_conserved_region	4909841	4910243	.	-	.	ID=DOMAIN 5-0-0;Parent=TE_BASE 5;annot=Class_I::LTR::Ty1/copia::SIRE RNaseH_sire;name=RH;color=#fc4e2a
chromosome_13	feature	polypeptide_conserved_region	4910606	4911329	.	-	.	ID=DOMAIN 5-1-0;Parent=TE_BASE 5;annot=Class_I::LTR::Ty1/copia::Tork RT_tork;name=RT;color=#feb24c
chromosome_13	feature	polypeptide_conserved_region	4912028	4912682	.	-	.	ID=DOMAIN 5-2-0;Parent=TE_BASE 5;annot=Class_I::LTR::Ty1/copia::Ty1-outgroup INT_1731;name=INT;color=#b10026
chromosome_13	feature	long_terminal_repeat	4914888	4915215	.	.	.	ID=LTR LEFT 5-0;Parent=TE_BASE 5;name=ltr left;color=#f032e6
chromosome_13	feature	long_terminal_repeat	4909198	4909525	.	.	.	ID=LTR RIGHT 5-0;Parent=TE_BASE 5;name=ltr right;color=#f032e6
chromosome_13	feature	target_site_duplication	4909193	4909197	.	.	.	ID=TSR RIGHT 5;Parent=TE_BASE 5;name=tsr right;color=#333333
chromosome_13	feature	target_site_duplication	4915216	4915220	.	.	.	ID=TSR LEFT 5;Parent=TE_BASE 5;name=tsr left;color=#333333
chromosome_13	feature	nested_repeat	791351	797074	.	.	.	ID=TE_BASE 112;name=TE_BASE 112;annot=Class_I::LTR::Ty3/gypsy::non-chromovirus::non-chromo-outgroup;color=#a9a9a9
chromosome_13	feature	repeat_fragment	791351	797074	.	.	.	ID=TE 112-0;Parent=TE_BASE 112;name=TE 112;color=#a9a9a9
chromosome_13	feature	polypeptide_conserved_region	793932	794499	.	+	.	ID=DOMAIN 112-0-0;Parent=TE_BASE 112;annot=Class_I::LTR::Ty3/gypsy::non-chromovirus::non-chromo-outgroup RT_micropia_mdg3;name=RT;color=#feb24c
chromosome_13	feature	primer_binding_site	791558	791576	.	.	.	ID=PBS 112;Parent=TE_BASE 112;name=pbs;color=#c7e9c0
chromosome_13	feature	RR_tract	796857	796871	.	.	.	ID=PPT 112;Parent=TE_BASE 112;name=ppt;color=#41ab5d
chromosome_13	feature	long_terminal_repeat	796898	797074	.	.	.	ID=LTR RIGHT 112-0;Parent=TE_BASE 112;name=ltr right;color=#f032e6
chromosome_13	feature	long_terminal_repeat	791351	791527	.	.	.	ID=LTR LEFT 112-0;Parent=TE_BASE 112;name=ltr left;color=#f032e6
##gff-version 3
##sequence-region chromosome_15 1 1922860
chromosome_15	feature	nested_repeat	1638192	1652499	.	.	.	ID=TE_BASE 7;name=TE_BASE 7;annot=Class_I::LTR::Ty3/gypsy::chromovirus::Tekay;color=#a9a9a9
chromosome_15	feature	repeat_fragment	1638192	1652499	.	.	.	ID=TE 7-0;Parent=TE_BASE 7;name=TE 7;color=#a9a9a9
chromosome_15	feature	polypeptide_conserved_region	1647146	1647818	.	+	.	ID=DOMAIN 7-0-0;Parent=TE_BASE 7;annot=Class_I::LTR::Ty3/gypsy::chromovirus::Tekay RT_del;name=RT;color=#feb24c
chromosome_15	feature	polypeptide_conserved_region	1648240	1648387	.	+	.	ID=DOMAIN 7-1-0;Parent=TE_BASE 7;annot=Class_I::LTR::Ty3/gypsy::non-chromovirus::OTA::Athila RNaseH_osvaldo;name=RH;color=#fc4e2a
chromosome_15	feature	primer_binding_site	1639558	1639577	.	.	.	ID=PBS 7;Parent=TE_BASE 7;name=pbs;color=#c7e9c0
chromosome_15	feature	RR_tract	1651197	1651211	.	.	.	ID=PPT 7;Parent=TE_BASE 7;name=ppt;color=#41ab5d
chromosome_15	feature	long_terminal_repeat	1651212	1652499	.	.	.	ID=LTR RIGHT 7-0;Parent=TE_BASE 7;name=ltr right;color=#f032e6
chromosome_15	feature	long_terminal_repeat	1638192	1639480	.	.	.	ID=LTR LEFT 7-0;Parent=TE_BASE 7;name=ltr left;color=#f032e6
##gff-version 3
##sequence-region chromosome_16 1 7783580
chromosome_16	feature	nested_repeat	6431328	6446979	.	.	.	ID=TE_BASE 22;name=TE_BASE 22;annot=Class_I::LTR::Ty1/copia::Tork;color=#a9a9a9
chromosome_16	feature	repeat_fragment	6431328	6446979	.	.	.	ID=TE 22-0;Parent=TE_BASE 22;name=TE 22;color=#a9a9a9
chromosome_16	feature	polypeptide_conserved_region	6438766	6439420	.	+	.	ID=DOMAIN 22-0-0;Parent=TE_BASE 22;annot=Class_I::LTR::Ty1/copia::Ty1-outgroup INT_1731;name=INT;color=#b10026
chromosome_16	feature	polypeptide_conserved_region	6440191	6440884	.	+	.	ID=DOMAIN 22-1-0;Parent=TE_BASE 22;annot=Class_I::LTR::Ty1/copia::Tork RT_tork;name=RT;color=#feb24c
chromosome_16	feature	polypeptide_conserved_region	6441328	6441730	.	+	.	ID=DOMAIN 22-2-0;Parent=TE_BASE 22;annot=Class_I::LTR::Ty1/copia::Ty1-outgroup RNaseH_copia;name=RH;color=#fc4e2a
chromosome_16	feature	long_terminal_repeat	6446893	6446979	.	.	.	ID=LTR RIGHT 22-0;Parent=TE_BASE 22;name=ltr right;color=#f032e6
chromosome_16	feature	long_terminal_repeat	6431328	6431413	.	.	.	ID=LTR LEFT 22-0;Parent=TE_BASE 22;name=ltr left;color=#f032e6
chromosome_16	feature	nested_repeat	3660669	3663467	.	.	.	ID=TE_BASE 83;name=TE_BASE 83;annot=Class_I::LTR::Ty1/copia::Ivana;color=#a9a9a9
chromosome_16	feature	repeat_fragment	3660669	3663467	.	.	.	ID=TE 83-0;Parent=TE_BASE 83;name=TE 83;color=#a9a9a9
chromosome_16	feature	polypeptide_conserved_region	3662383	3662785	.	+	.	ID=DOMAIN 83-0-0;Parent=TE_BASE 83;annot=Class_I::LTR::Ty1/copia::Ivana RNaseH_oryco;name=RH;color=#fc4e2a
chromosome_16	feature	primer_binding_site	3661004	3661021	.	.	.	ID=PBS 83;Parent=TE_BASE 83;name=pbs;color=#c7e9c0
chromosome_16	feature	RR_tract	3663132	3663146	.	.	.	ID=PPT 83;Parent=TE_BASE 83;name=ppt;color=#41ab5d
chromosome_16	feature	long_terminal_repeat	3663199	3663467	.	.	.	ID=LTR RIGHT 83-0;Parent=TE_BASE 83;name=ltr right;color=#f032e6
chromosome_16	feature	long_terminal_repeat	3660669	3660937	.	.	.	ID=LTR LEFT 83-0;Parent=TE_BASE 83;name=ltr left;color=#f032e6
chromosome_16	feature	target_site_duplication	3660664	3660668	.	.	.	ID=TSR LEFT 83;Parent=TE_BASE 83;name=tsr left;color=#333333
chromosome_16	feature	target_site_duplication	3663468	3663472	.	.	.	ID=TSR RIGHT 83;Parent=TE_BASE 83;name=tsr right;color=#333333
chromosome_16	feature	nested_repeat	3389678	3397206	.	.	.	ID=TE_BASE 87;name=TE_BASE 87;annot=Class_I::LTR::Ty3/gypsy::chromovirus::Tekay;color=#a9a9a9
chromosome_16	feature	repeat_fragment	3389678	3397206	.	.	.	ID=TE 87-0;Parent=TE_BASE 87;name=TE 87;color=#a9a9a9
chromosome_16	feature	polypeptide_conserved_region	3393952	3394627	.	+	.	ID=DOMAIN 87-0-0;Parent=TE_BASE 87;annot=Class_I::LTR::Ty3/gypsy::chromovirus::Tekay RT_del;name=RT;color=#feb24c
chromosome_16	feature	polypeptide_conserved_region	3394768	3395110	.	+	.	ID=DOMAIN 87-1-0;Parent=TE_BASE 87;annot=Class_I::LTR::Ty3/gypsy::chromovirus::CRM RNaseH_crm;name=RH;color=#fc4e2a
chromosome_16	feature	polypeptide_conserved_region	3395338	3396337	.	+	.	ID=DOMAIN 87-2-0;Parent=TE_BASE 87;annot=Class_I::LTR::Ty3/gypsy::chromovirus::Tekay INT_del;name=INT;color=#b10026
chromosome_16	feature	polypeptide_conserved_region	3396415	3396547	.	+	.	ID=DOMAIN 87-3-0;Parent=TE_BASE 87;annot=Class_I::LTR::Ty3/gypsy::chromovirus::chromo-outgroup CHR_retroelement;name=CHD;color=#6a51a3
chromosome_16	feature	primer_binding_site	3390148	3390165	.	.	.	ID=PBS 87;Parent=TE_BASE 87;name=pbs;color=#c7e9c0
chromosome_16	feature	RR_tract	3396778	3396792	.	.	.	ID=PPT 87;Parent=TE_BASE 87;name=ppt;color=#41ab5d
chromosome_16	feature	long_terminal_repeat	3396792	3397206	.	.	.	ID=LTR RIGHT 87-0;Parent=TE_BASE 87;name=ltr right;color=#f032e6
chromosome_16	feature	long_terminal_repeat	3389678	3390092	.	.	.	ID=LTR LEFT 87-0;Parent=TE_BASE 87;name=ltr left;color=#f032e6
chromosome_16	feature	target_site_duplication	3389673	3389677	.	.	.	ID=TSR LEFT 87;Parent=TE_BASE 87;name=tsr left;color=#333333
chromosome_16	feature	target_site_duplication	3397207	3397211	.	.	.	ID=TSR RIGHT 87;Parent=TE_BASE 87;name=tsr right;color=#333333
##gff-version 3
##sequence-region chromosome_17 1 7188315
chromosome_17	feature	nested_repeat	6706166	6711718	.	.	.	ID=TE_BASE 18;name=TE_BASE 18;annot=Class_I::LTR::Ty3/gypsy::chromovirus::Reina;color=#a9a9a9
chromosome_17	feature	repeat_fragment	6706166	6711718	.	.	.	ID=TE 18-0;Parent=TE_BASE 18;name=TE 18;color=#a9a9a9
chromosome_17	feature	polypeptide_conserved_region	6708003	6708417	.	+	.	ID=DOMAIN 18-0-0;Parent=TE_BASE 18;annot=Class_I::LTR::Ty3/gypsy::chromovirus::Reina RT_badnavirus;name=RT;color=#feb24c
chromosome_17	feature	primer_binding_site	6706372	6706392	.	.	.	ID=PBS 18;Parent=TE_BASE 18;name=pbs;color=#c7e9c0
chromosome_17	feature	long_terminal_repeat	6711517	6711718	.	.	.	ID=LTR RIGHT 18-0;Parent=TE_BASE 18;name=ltr right;color=#f032e6
chromosome_17	feature	long_terminal_repeat	6706166	6706367	.	.	.	ID=LTR LEFT 18-0;Parent=TE_BASE 18;name=ltr left;color=#f032e6
chromosome_17	feature	nested_repeat	5534060	5549253	.	.	.	ID=TE_BASE 54;name=TE_BASE 54;annot=Class_I::LTR::Ty3/gypsy::chromovirus::chromo-outgroup;color=#a9a9a9
chromosome_17	feature	repeat_fragment	5534060	5549253	.	.	.	ID=TE 54-0;Parent=TE_BASE 54;name=TE 54;color=#a9a9a9
chromosome_17	feature	polypeptide_conserved_region	5539489	5540080	.	-	.	ID=DOMAIN 54-0-0;Parent=TE_BASE 54;annot=Class_I::LTR::Ty3/gypsy::non-chromovirus::OTA::Ogre/Tat::Retand INT_tat;name=INT;color=#b10026
chromosome_17	feature	polypeptide_conserved_region	5541721	5542087	.	-	.	ID=DOMAIN 54-1-0;Parent=TE_BASE 54;annot=Class_I::LTR::Ty3/gypsy::non-chromovirus::OTA::Athila RNaseH_osvaldo;name=RH;color=#fc4e2a
chromosome_17	feature	polypeptide_conserved_region	5542219	5542912	.	-	.	ID=DOMAIN 54-2-0;Parent=TE_BASE 54;annot=Class_I::LTR::Ty3/gypsy::chromovirus::chromo-outgroup RT_gypsy;name=RT;color=#feb24c
chromosome_17	feature	long_terminal_repeat	5547401	5549253	.	.	.	ID=LTR LEFT 54-0;Parent=TE_BASE 54;name=ltr left;color=#f032e6
chromosome_17	feature	long_terminal_repeat	5534060	5535912	.	.	.	ID=LTR RIGHT 54-0;Parent=TE_BASE 54;name=ltr right;color=#f032e6
chromosome_17	feature	nested_repeat	5509030	5524415	.	.	.	ID=TE_BASE 55;name=TE_BASE 55;annot=Class_I::LTR::Ty3/gypsy::chromovirus::chromo-outgroup;color=#a9a9a9
chromosome_17	feature	repeat_fragment	5509030	5524415	.	.	.	ID=TE 55-0;Parent=TE_BASE 55;name=TE 55;color=#a9a9a9
chromosome_17	feature	polypeptide_conserved_region	5514651	5515242	.	-	.	ID=DOMAIN 55-0-0;Parent=TE_BASE 55;annot=Class_I::LTR::Ty3/gypsy::non-chromovirus::OTA::Ogre/Tat::Retand INT_tat;name=INT;color=#b10026
chromosome_17	feature	polypeptide_conserved_region	5516883	5517249	.	-	.	ID=DOMAIN 55-1-0;Parent=TE_BASE 55;annot=Class_I::LTR::Ty3/gypsy::non-chromovirus::OTA::Athila RNaseH_osvaldo;name=RH;color=#fc4e2a
chromosome_17	feature	polypeptide_conserved_region	5517381	5518074	.	-	.	ID=DOMAIN 55-2-0;Parent=TE_BASE 55;annot=Class_I::LTR::Ty3/gypsy::chromovirus::chromo-outgroup RT_gypsy;name=RT;color=#feb24c
chromosome_17	feature	primer_binding_site	5511110	5511128	.	.	.	ID=PBS 55;Parent=TE_BASE 55;name=ppt;color=#41ab5d
chromosome_17	feature	RR_tract	5522348	5522362	.	.	.	ID=PPT 55;Parent=TE_BASE 55;name=pbs;color=#c7e9c0
chromosome_17	feature	long_terminal_repeat	5522369	5524415	.	.	.	ID=LTR LEFT 55-0;Parent=TE_BASE 55;name=ltr left;color=#f032e6
chromosome_17	feature	long_terminal_repeat	5509030	5511074	.	.	.	ID=LTR RIGHT 55-0;Parent=TE_BASE 55;name=ltr right;color=#f032e6
chromosome_17	feature	target_site_duplication	5509026	5509029	.	.	.	ID=TSR RIGHT 55;Parent=TE_BASE 55;name=tsr right;color=#333333
chromosome_17	feature	target_site_duplication	5524416	5524419	.	.	.	ID=TSR LEFT 55;Parent=TE_BASE 55;name=tsr left;color=#333333
chromosome_17	feature	nested_repeat	2828104	2834111	.	.	.	ID=TE_BASE 106;name=TE_BASE 106;annot=Class_I::LTR::Ty3/gypsy::chromovirus::Tekay;color=#a9a9a9
chromosome_17	feature	repeat_fragment	2828104	2834111	.	.	.	ID=TE 106-0;Parent=TE_BASE 106;name=TE 106;color=#a9a9a9
chromosome_17	feature	polypeptide_conserved_region	2830714	2831389	.	+	.	ID=DOMAIN 106-0-0;Parent=TE_BASE 106;annot=Class_I::LTR::Ty3/gypsy::chromovirus::Tekay RT_del;name=RT;color=#feb24c
chromosome_17	feature	polypeptide_conserved_region	2831555	2831894	.	+	.	ID=DOMAIN 106-1-0;Parent=TE_BASE 106;annot=Class_I::LTR::Ty3/gypsy::chromovirus::CRM RNaseH_crm;name=RH;color=#fc4e2a
chromosome_17	feature	polypeptide_conserved_region	2832410	2833424	.	+	.	ID=DOMAIN 106-2-0;Parent=TE_BASE 106;annot=Class_I::LTR::Ty3/gypsy::chromovirus::Tekay INT_del;name=INT;color=#b10026
chromosome_17	feature	polypeptide_conserved_region	2833571	2833676	.	+	.	ID=DOMAIN 106-3-0;Parent=TE_BASE 106;annot=Class_I::LTR::Ty3/gypsy::chromovirus::chromo-outgroup CHR_Mm_HP1A;name=CHD;color=#6a51a3
chromosome_17	feature	primer_binding_site	2828507	2828531	.	.	.	ID=PBS 106;Parent=TE_BASE 106;name=pbs;color=#c7e9c0
chromosome_17	feature	RR_tract	2833734	2833748	.	.	.	ID=PPT 106;Parent=TE_BASE 106;name=ppt;color=#41ab5d
chromosome_17	feature	long_terminal_repeat	2833748	2834111	.	.	.	ID=LTR RIGHT 106-0;Parent=TE_BASE 106;name=ltr right;color=#f032e6
chromosome_17	feature	long_terminal_repeat	2828104	2828467	.	.	.	ID=LTR LEFT 106-0;Parent=TE_BASE 106;name=ltr left;color=#f032e6
chromosome_17	feature	target_site_duplication	2828099	2828103	.	.	.	ID=TSR LEFT 106;Parent=TE_BASE 106;name=tsr left;color=#333333
chromosome_17	feature	target_site_duplication	2834112	2834116	.	.	.	ID=TSR RIGHT 106;Parent=TE_BASE 106;name=tsr right;color=#333333
chromosome_17	feature	nested_repeat	259498	263906	.	.	.	ID=TE_BASE 174;name=TE_BASE 174;annot=Class_I::LTR::Ty1/copia::Tork;color=#a9a9a9
chromosome_17	feature	repeat_fragment	259498	263906	.	.	.	ID=TE 174-0;Parent=TE_BASE 174;name=TE 174;color=#a9a9a9
chromosome_17	feature	polypeptide_conserved_region	261188	261590	.	-	.	ID=DOMAIN 174-0-0;Parent=TE_BASE 174;annot=Class_I::LTR::Ty1/copia::SIRE RNaseH_sire;name=RH;color=#fc4e2a
chromosome_17	feature	polypeptide_conserved_region	261953	262442	.	-	.	ID=DOMAIN 174-1-0;Parent=TE_BASE 174;annot=Class_I::LTR::Ty1/copia::Tork RT_tork;name=RT;color=#feb24c
chromosome_17	feature	long_terminal_repeat	262535	263906	.	.	.	ID=LTR LEFT 174-0;Parent=TE_BASE 174;name=ltr left;color=#f032e6
chromosome_17	feature	long_terminal_repeat	259498	260872	.	.	.	ID=LTR RIGHT 174-0;Parent=TE_BASE 174;name=ltr right;color=#f032e6
chromosome_17	feature	nested_repeat	4686658	4703998	.	.	.	ID=TE_BASE 202;name=TE_BASE 202;annot=Class_I::LTR::Ty3/gypsy::non-chromovirus::non-chromo-outgroup;color=#a9a9a9
chromosome_17	feature	repeat_fragment	4686658	4694897	.	.	.	ID=TE 202-0;Parent=TE_BASE 202;name=TE 202;color=#a9a9a9
chromosome_17	feature	repeat_fragment	4696956	4703998	.	.	.	ID=TE 202-1;Parent=TE_BASE 202;name=TE 202;color=#a9a9a9
chromosome_17	feature	polypeptide_conserved_region	4689096	4689702	.	-	.	ID=DOMAIN 202-0-0;Parent=TE_BASE 202;annot=Class_I::LTR::Ty3/gypsy::chromovirus::chromo-outgroup INT_a_clade;name=INT;color=#b10026
chromosome_17	feature	polypeptide_conserved_region	4691604	4691970	.	-	.	ID=DOMAIN 202-1-0;Parent=TE_BASE 202;annot=Class_I::LTR::Ty3/gypsy::non-chromovirus::OTA::Athila RNaseH_osvaldo;name=RH;color=#fc4e2a
chromosome_17	feature	polypeptide_conserved_region	4692129	4692711	.	-	.	ID=DOMAIN 202-2-0;Parent=TE_BASE 202;annot=Class_I::LTR::Ty3/gypsy::non-chromovirus::non-chromo-outgroup RT_csrn1;name=RT;color=#feb24c
chromosome_17	feature	long_terminal_repeat	4703173	4703998	.	.	.	ID=LTR LEFT 202-0;Parent=TE_BASE 202;name=ltr left;color=#f032e6
chromosome_17	feature	long_terminal_repeat	4686658	4687483	.	.	.	ID=LTR RIGHT 202-0;Parent=TE_BASE 202;name=ltr right;color=#f032e6
##gff-version 3
##sequence-region chromosome_1 1 8033585
chromosome_1	feature	nested_repeat	6450716	6456741	.	.	.	ID=TE_BASE 31;name=TE_BASE 31;annot=Class_I::LTR::Ty1/copia::Tork;color=#a9a9a9
chromosome_1	feature	repeat_fragment	6450716	6456741	.	.	.	ID=TE 31-0;Parent=TE_BASE 31;name=TE 31;color=#a9a9a9
chromosome_1	feature	polypeptide_conserved_region	6453175	6453829	.	+	.	ID=DOMAIN 31-0-0;Parent=TE_BASE 31;annot=Class_I::LTR::Ty1/copia::Ty1-outgroup INT_1731;name=INT;color=#b10026
chromosome_1	feature	polypeptide_conserved_region	6454600	6455287	.	+	.	ID=DOMAIN 31-1-0;Parent=TE_BASE 31;annot=Class_I::LTR::Ty1/copia::Tork RT_tork;name=RT;color=#feb24c
chromosome_1	feature	polypeptide_conserved_region	6455737	6456139	.	+	.	ID=DOMAIN 31-2-0;Parent=TE_BASE 31;annot=Class_I::LTR::Ty1/copia::Ty1-outgroup RNaseH_copia;name=RH;color=#fc4e2a
chromosome_1	feature	primer_binding_site	6451057	6451081	.	.	.	ID=PBS 31;Parent=TE_BASE 31;name=pbs;color=#c7e9c0
chromosome_1	feature	RR_tract	6456450	6456464	.	.	.	ID=PPT 31;Parent=TE_BASE 31;name=ppt;color=#41ab5d
chromosome_1	feature	long_terminal_repeat	6456464	6456741	.	.	.	ID=LTR RIGHT 31-0;Parent=TE_BASE 31;name=ltr right;color=#f032e6
chromosome_1	feature	long_terminal_repeat	6450716	6450993	.	.	.	ID=LTR LEFT 31-0;Parent=TE_BASE 31;name=ltr left;color=#f032e6
chromosome_1	feature	target_site_duplication	6450711	6450715	.	.	.	ID=TSR LEFT 31;Parent=TE_BASE 31;name=tsr left;color=#333333
chromosome_1	feature	target_site_duplication	6456742	6456746	.	.	.	ID=TSR RIGHT 31;Parent=TE_BASE 31;name=tsr right;color=#333333
chromosome_1	feature	nested_repeat	1060203	1119469	.	.	.	ID=TE_BASE 222;name=TE_BASE 222;annot=Class_I::LTR::Ty3/gypsy::chromovirus::chromo-unclass;color=#a9a9a9
chromosome_1	feature	repeat_fragment	1060203	1065552	.	.	.	ID=TE 222-0;Parent=TE_BASE 222;name=TE 222;color=#a9a9a9
chromosome_1	feature	repeat_fragment	1070655	1102890	.	.	.	ID=TE 222-1;Parent=TE_BASE 222;name=TE 222;color=#a9a9a9
chromosome_1	feature	repeat_fragment	1115973	1119469	.	.	.	ID=TE 222-2;Parent=TE_BASE 222;name=TE 222;color=#a9a9a9
chromosome_1	feature	polypeptide_conserved_region	1081868	1082516	.	-	.	ID=DOMAIN 222-0-0;Parent=TE_BASE 222;annot=Class_I::LTR::Ty3/gypsy::non-chromovirus::non-chromo-outgroup INT_osvaldo;name=INT;color=#b10026
chromosome_1	feature	polypeptide_conserved_region	1084298	1084658	.	-	.	ID=DOMAIN 222-1-0;Parent=TE_BASE 222;annot=Class_I::LTR::Ty3/gypsy::non-chromovirus::OTA::Athila RNaseH_osvaldo;name=RH;color=#fc4e2a
chromosome_1	feature	polypeptide_conserved_region	1089018	1089462	.	-	.	ID=DOMAIN 222-2-0;Parent=TE_BASE 222;annot=Class_I::LTR::Ty3/gypsy::chromovirus::chromo-unclass RT_17_6;name=RT;color=#feb24c
chromosome_1	feature	primer_binding_site	1060317	1060336	.	.	.	ID=PBS 222;Parent=TE_BASE 222;name=ppt;color=#41ab5d
chromosome_1	feature	RR_tract	1119378	1119392	.	.	.	ID=PPT 222;Parent=TE_BASE 222;name=pbs;color=#c7e9c0
chromosome_1	feature	long_terminal_repeat	1119399	1119469	.	.	.	ID=LTR LEFT 222-0;Parent=TE_BASE 222;name=ltr left;color=#f032e6
chromosome_1	feature	long_terminal_repeat	1060203	1060275	.	.	.	ID=LTR RIGHT 222-0;Parent=TE_BASE 222;name=ltr right;color=#f032e6
##gff-version 3
##sequence-region chromosome_2 1 9223677
chromosome_2	feature	nested_repeat	9060849	9066148	.	.	.	ID=TE_BASE 11;name=TE_BASE 11;annot=Class_I::LTR::Ty3/gypsy::non-chromovirus::non-chromo-outgroup;color=#a9a9a9
chromosome_2	feature	repeat_fragment	9060849	9066148	.	.	.	ID=TE 11-0;Parent=TE_BASE 11;name=TE 11;color=#a9a9a9
chromosome_2	feature	polypeptide_conserved_region	9062938	9063475	.	+	.	ID=DOMAIN 11-0-0;Parent=TE_BASE 11;annot=Class_I::LTR::Ty3/gypsy::non-chromovirus::non-chromo-outgroup RT_micropia_mdg3;name=RT;color=#feb24c
chromosome_2	feature	primer_binding_site	9061129	9061146	.	.	.	ID=PBS 11;Parent=TE_BASE 11;name=pbs;color=#c7e9c0
chromosome_2	feature	RR_tract	9065854	9065868	.	.	.	ID=PPT 11;Parent=TE_BASE 11;name=ppt;color=#41ab5d
chromosome_2	feature	long_terminal_repeat	9065925	9066148	.	.	.	ID=LTR RIGHT 11-0;Parent=TE_BASE 11;name=ltr right;color=#f032e6
chromosome_2	feature	long_terminal_repeat	9060849	9061063	.	.	.	ID=LTR LEFT 11-0;Parent=TE_BASE 11;name=ltr left;color=#f032e6
chromosome_2	feature	nested_repeat	8794453	8800561	.	.	.	ID=TE_BASE 22;name=TE_BASE 22;annot=Class_I::LTR::Ty1/copia::Tork;color=#a9a9a9
chromosome_2	feature	repeat_fragment	8794453	8800561	.	.	.	ID=TE 22-0;Parent=TE_BASE 22;name=TE 22;color=#a9a9a9
chromosome_2	feature	polypeptide_conserved_region	8794933	8795329	.	-	.	ID=DOMAIN 22-0-0;Parent=TE_BASE 22;annot=Class_I::LTR::Ty1/copia::Ty1-outgroup RNaseH_copia;name=RH;color=#fc4e2a
chromosome_2	feature	polypeptide_conserved_region	8795627	8796353	.	-	.	ID=DOMAIN 22-1-0;Parent=TE_BASE 22;annot=Class_I::LTR::Ty1/copia::Tork RT_tork;name=RT;color=#feb24c
chromosome_2	feature	polypeptide_conserved_region	8797163	8797796	.	-	.	ID=DOMAIN 22-2-0;Parent=TE_BASE 22;annot=Class_I::LTR::Ty1/copia::Ty1-outgroup INT_1731;name=INT;color=#b10026
chromosome_2	feature	long_terminal_repeat	8800266	8800561	.	.	.	ID=LTR LEFT 22-0;Parent=TE_BASE 22;name=ltr left;color=#f032e6
chromosome_2	feature	long_terminal_repeat	8794453	8794758	.	.	.	ID=LTR RIGHT 22-0;Parent=TE_BASE 22;name=ltr right;color=#f032e6
chromosome_2	feature	target_site_duplication	8794448	8794452	.	.	.	ID=TSR RIGHT 22;Parent=TE_BASE 22;name=tsr right;color=#333333
chromosome_2	feature	target_site_duplication	8800562	8800566	.	.	.	ID=TSR LEFT 22;Parent=TE_BASE 22;name=tsr left;color=#333333
chromosome_2	feature	nested_repeat	8784144	8792992	.	.	.	ID=TE_BASE 23;name=TE_BASE 23;annot=Class_I::LTR::Ty3/gypsy::chromovirus::Tekay;color=#a9a9a9
chromosome_2	feature	repeat_fragment	8784144	8792992	.	.	.	ID=TE 23-0;Parent=TE_BASE 23;name=TE 23;color=#a9a9a9
chromosome_2	feature	polypeptide_conserved_region	8789772	8790447	.	+	.	ID=DOMAIN 23-0-0;Parent=TE_BASE 23;annot=Class_I::LTR::Ty3/gypsy::chromovirus::Tekay RT_del;name=RT;color=#feb24c
chromosome_2	feature	polypeptide_conserved_region	8790600	8790948	.	+	.	ID=DOMAIN 23-1-0;Parent=TE_BASE 23;annot=Class_I::LTR::Ty3/gypsy::chromovirus::Tekay RNaseH_del;name=RH;color=#fc4e2a
chromosome_2	feature	polypeptide_conserved_region	8791357	8792323	.	+	.	ID=DOMAIN 23-2-0;Parent=TE_BASE 23;annot=Class_I::LTR::Ty3/gypsy::chromovirus::Galadriel INT_galadriel;name=INT;color=#b10026
chromosome_2	feature	polypeptide_conserved_region	8792386	8792500	.	+	.	ID=DOMAIN 23-3-0;Parent=TE_BASE 23;annot=Class_I::LTR::Ty3/gypsy::chromovirus::chromo-outgroup CHR_galadriel_Tcn1;name=CHD;color=#6a51a3
chromosome_2	feature	primer_binding_site	8784487	8784508	.	.	.	ID=PBS 23;Parent=TE_BASE 23;name=pbs;color=#c7e9c0
chromosome_2	feature	RR_tract	8792666	8792680	.	.	.	ID=PPT 23;Parent=TE_BASE 23;name=ppt;color=#41ab5d
chromosome_2	feature	long_terminal_repeat	8792680	8792992	.	.	.	ID=LTR RIGHT 23-0;Parent=TE_BASE 23;name=ltr right;color=#f032e6
chromosome_2	feature	long_terminal_repeat	8784144	8784449	.	.	.	ID=LTR LEFT 23-0;Parent=TE_BASE 23;name=ltr left;color=#f032e6
chromosome_2	feature	target_site_duplication	8784139	8784143	.	.	.	ID=TSR LEFT 23;Parent=TE_BASE 23;name=tsr left;color=#333333
chromosome_2	feature	target_site_duplication	8792993	8792997	.	.	.	ID=TSR RIGHT 23;Parent=TE_BASE 23;name=tsr right;color=#333333
chromosome_2	feature	nested_repeat	8601092	8610680	.	.	.	ID=TE_BASE 27;name=TE_BASE 27;annot=Class_I::LTR::Ty3/gypsy::chromovirus::Reina;color=#a9a9a9
chromosome_2	feature	repeat_fragment	8601092	8610680	.	.	.	ID=TE 27-0;Parent=TE_BASE 27;name=TE 27;color=#a9a9a9
chromosome_2	feature	polypeptide_conserved_region	8604196	8604562	.	-	.	ID=DOMAIN 27-0-0;Parent=TE_BASE 27;annot=Class_I::LTR::Ty3/gypsy::non-chromovirus::OTA::Athila RNaseH_osvaldo;name=RH;color=#fc4e2a
chromosome_2	feature	polypeptide_conserved_region	8604681	8605356	.	-	.	ID=DOMAIN 27-1-0;Parent=TE_BASE 27;annot=Class_I::LTR::Ty3/gypsy::chromovirus::Reina RT_reina;name=RT;color=#feb24c
chromosome_2	feature	primer_binding_site	8602105	8602124	.	.	.	ID=PBS 27;Parent=TE_BASE 27;name=ppt;color=#41ab5d
chromosome_2	feature	RR_tract	8609650	8609664	.	.	.	ID=PPT 27;Parent=TE_BASE 27;name=pbs;color=#c7e9c0
chromosome_2	feature	long_terminal_repeat	8609690	8610680	.	.	.	ID=LTR LEFT 27-0;Parent=TE_BASE 27;name=ltr left;color=#f032e6
chromosome_2	feature	long_terminal_repeat	8601092	8602084	.	.	.	ID=LTR RIGHT 27-0;Parent=TE_BASE 27;name=ltr right;color=#f032e6
chromosome_2	feature	nested_repeat	8299565	8313027	.	.	.	ID=TE_BASE 40;name=TE_BASE 40;annot=Class_I::LTR::Ty3/gypsy::chromovirus::chromo-outgroup;color=#a9a9a9
chromosome_2	feature	repeat_fragment	8299565	8313027	.	.	.	ID=TE 40-0;Parent=TE_BASE 40;name=TE 40;color=#a9a9a9
chromosome_2	feature	polypeptide_conserved_region	8305968	8306661	.	+	.	ID=DOMAIN 40-0-0;Parent=TE_BASE 40;annot=Class_I::LTR::Ty3/gypsy::chromovirus::chromo-outgroup RT_gypsy;name=RT;color=#feb24c
chromosome_2	feature	polypeptide_conserved_region	8306871	8307237	.	+	.	ID=DOMAIN 40-1-0;Parent=TE_BASE 40;annot=Class_I::LTR::Ty3/gypsy::non-chromovirus::OTA::Athila RNaseH_osvaldo;name=RH;color=#fc4e2a
chromosome_2	feature	RR_tract	8310888	8310902	.	.	.	ID=PPT 40;Parent=TE_BASE 40;name=ppt;color=#41ab5d
chromosome_2	feature	long_terminal_repeat	8310966	8313027	.	.	.	ID=LTR RIGHT 40-0;Parent=TE_BASE 40;name=ltr right;color=#f032e6
chromosome_2	feature	long_terminal_repeat	8299565	8301644	.	.	.	ID=LTR LEFT 40-0;Parent=TE_BASE 40;name=ltr left;color=#f032e6
chromosome_2	feature	target_site_duplication	8299561	8299564	.	.	.	ID=TSR LEFT 40;Parent=TE_BASE 40;name=tsr left;color=#333333
chromosome_2	feature	target_site_duplication	8313028	8313031	.	.	.	ID=TSR RIGHT 40;Parent=TE_BASE 40;name=tsr right;color=#333333
chromosome_2	feature	nested_repeat	2973922	2995230	.	.	.	ID=TE_BASE 176;name=TE_BASE 176;annot=Class_I::LTR::Ty3/gypsy::chromovirus::chromo-unclass;color=#a9a9a9
chromosome_2	feature	repeat_fragment	2973922	2995230	.	.	.	ID=TE 176-0;Parent=TE_BASE 176;name=TE 176;color=#a9a9a9
chromosome_2	feature	polypeptide_conserved_region	2977104	2977683	.	-	.	ID=DOMAIN 176-0-0;Parent=TE_BASE 176;annot=Class_I::LTR::Ty3/gypsy::chromovirus::Reina INT_b_clade;name=INT;color=#b10026
chromosome_2	feature	polypeptide_conserved_region	2979623	2979989	.	-	.	ID=DOMAIN 176-1-0;Parent=TE_BASE 176;annot=Class_I::LTR::Ty3/gypsy::non-chromovirus::OTA::Athila RNaseH_osvaldo;name=RH;color=#fc4e2a
chromosome_2	feature	polypeptide_conserved_region	2980127	2980805	.	-	.	ID=DOMAIN 176-2-0;Parent=TE_BASE 176;annot=Class_I::LTR::Ty3/gypsy::chromovirus::chromo-unclass RT_17_6;name=RT;color=#feb24c
chromosome_2	feature	primer_binding_site	2974455	2974479	.	.	.	ID=PBS 176;Parent=TE_BASE 176;name=ppt;color=#41ab5d
chromosome_2	feature	RR_tract	2994705	2994719	.	.	.	ID=PPT 176;Parent=TE_BASE 176;name=pbs;color=#c7e9c0
chromosome_2	feature	long_terminal_repeat	2994734	2995230	.	.	.	ID=LTR LEFT 176-0;Parent=TE_BASE 176;name=ltr left;color=#f032e6
chromosome_2	feature	long_terminal_repeat	2973922	2974418	.	.	.	ID=LTR RIGHT 176-0;Parent=TE_BASE 176;name=ltr right;color=#f032e6
##gff-version 3
##sequence-region chromosome_3 1 9219486
chromosome_3	feature	nested_repeat	6832847	6839916	.	.	.	ID=TE_BASE 59;name=TE_BASE 59;annot=Class_I::LTR::Ty3/gypsy::chromovirus::Tekay;color=#a9a9a9
chromosome_3	feature	repeat_fragment	6832847	6839916	.	.	.	ID=TE 59-0;Parent=TE_BASE 59;name=TE 59;color=#a9a9a9
chromosome_3	feature	polypeptide_conserved_region	6833283	6833388	.	-	.	ID=DOMAIN 59-0-0;Parent=TE_BASE 59;annot=Class_I::LTR::Ty3/gypsy::chromovirus::chromo-outgroup CHR_Mm_HP1A;name=CHD;color=#6a51a3
chromosome_3	feature	polypeptide_conserved_region	6833532	6834495	.	-	.	ID=DOMAIN 59-1-0;Parent=TE_BASE 59;annot=Class_I::LTR::Ty3/gypsy::chromovirus::Tekay INT_del;name=INT;color=#b10026
chromosome_3	feature	polypeptide_conserved_region	6835144	6835351	.	-	.	ID=DOMAIN 59-2-0;Parent=TE_BASE 59;annot=Class_I::LTR::Ty3/gypsy::chromovirus::Reina RNaseH_reina;name=RH;color=#fc4e2a
chromosome_3	feature	polypeptide_conserved_region	6835547	6835976	.	-	.	ID=DOMAIN 59-3-0;Parent=TE_BASE 59;annot=Class_I::LTR::Ty3/gypsy::chromovirus::Tekay RT_del;name=RT;color=#feb24c
chromosome_3	feature	long_terminal_repeat	6839553	6839916	.	.	.	ID=LTR LEFT 59-0;Parent=TE_BASE 59;name=ltr left;color=#f032e6
chromosome_3	feature	long_terminal_repeat	6832847	6833210	.	.	.	ID=LTR RIGHT 59-0;Parent=TE_BASE 59;name=ltr right;color=#f032e6
chromosome_3	feature	target_site_duplication	6832842	6832846	.	.	.	ID=TSR RIGHT 59;Parent=TE_BASE 59;name=tsr right;color=#333333
chromosome_3	feature	target_site_duplication	6839917	6839921	.	.	.	ID=TSR LEFT 59;Parent=TE_BASE 59;name=tsr left;color=#333333
chromosome_3	feature	nested_repeat	6256256	6262267	.	.	.	ID=TE_BASE 68;name=TE_BASE 68;annot=Class_I::LTR::Ty1/copia::Tork;color=#a9a9a9
chromosome_3	feature	repeat_fragment	6256256	6262267	.	.	.	ID=TE 68-0;Parent=TE_BASE 68;name=TE 68;color=#a9a9a9
chromosome_3	feature	polypeptide_conserved_region	6256899	6257301	.	-	.	ID=DOMAIN 68-0-0;Parent=TE_BASE 68;annot=Class_I::LTR::Ty1/copia::SIRE RNaseH_sire;name=RH;color=#fc4e2a
chromosome_3	feature	polypeptide_conserved_region	6257667	6258390	.	-	.	ID=DOMAIN 68-1-0;Parent=TE_BASE 68;annot=Class_I::LTR::Ty1/copia::Tork RT_tork;name=RT;color=#feb24c
chromosome_3	feature	polypeptide_conserved_region	6259107	6259761	.	-	.	ID=DOMAIN 68-2-0;Parent=TE_BASE 68;annot=Class_I::LTR::Ty1/copia::Ty1-outgroup INT_1731;name=INT;color=#b10026
chromosome_3	feature	long_terminal_repeat	6261940	6262267	.	.	.	ID=LTR LEFT 68-0;Parent=TE_BASE 68;name=ltr left;color=#f032e6
chromosome_3	feature	long_terminal_repeat	6256256	6256583	.	.	.	ID=LTR RIGHT 68-0;Parent=TE_BASE 68;name=ltr right;color=#f032e6
chromosome_3	feature	target_site_duplication	6256251	6256255	.	.	.	ID=TSR RIGHT 68;Parent=TE_BASE 68;name=tsr right;color=#333333
chromosome_3	feature	target_site_duplication	6262268	6262272	.	.	.	ID=TSR LEFT 68;Parent=TE_BASE 68;name=tsr left;color=#333333
chromosome_3	feature	nested_repeat	5592501	5598528	.	.	.	ID=TE_BASE 81;name=TE_BASE 81;annot=Class_I::LTR::Ty1/copia::Tork;color=#a9a9a9
chromosome_3	feature	repeat_fragment	5592501	5598528	.	.	.	ID=TE 81-0;Parent=TE_BASE 81;name=TE 81;color=#a9a9a9
chromosome_3	feature	polypeptide_conserved_region	5594961	5595612	.	+	.	ID=DOMAIN 81-0-0;Parent=TE_BASE 81;annot=Class_I::LTR::Ty1/copia::Ty1-outgroup INT_1731;name=INT;color=#b10026
chromosome_3	feature	polypeptide_conserved_region	5596386	5597073	.	+	.	ID=DOMAIN 81-1-0;Parent=TE_BASE 81;annot=Class_I::LTR::Ty1/copia::Tork RT_tork;name=RT;color=#feb24c
chromosome_3	feature	polypeptide_conserved_region	5597523	5597925	.	+	.	ID=DOMAIN 81-2-0;Parent=TE_BASE 81;annot=Class_I::LTR::Ty1/copia::Ty1-outgroup RNaseH_copia;name=RH;color=#fc4e2a
chromosome_3	feature	primer_binding_site	5592843	5592867	.	.	.	ID=PBS 81;Parent=TE_BASE 81;name=pbs;color=#c7e9c0
chromosome_3	feature	RR_tract	5598236	5598250	.	.	.	ID=PPT 81;Parent=TE_BASE 81;name=ppt;color=#41ab5d
chromosome_3	feature	long_terminal_repeat	5598250	5598528	.	.	.	ID=LTR RIGHT 81-0;Parent=TE_BASE 81;name=ltr right;color=#f032e6
chromosome_3	feature	long_terminal_repeat	5592501	5592779	.	.	.	ID=LTR LEFT 81-0;Parent=TE_BASE 81;name=ltr left;color=#f032e6
chromosome_3	feature	target_site_duplication	5592496	5592500	.	.	.	ID=TSR LEFT 81;Parent=TE_BASE 81;name=tsr left;color=#333333
chromosome_3	feature	target_site_duplication	5598529	5598533	.	.	.	ID=TSR RIGHT 81;Parent=TE_BASE 81;name=tsr right;color=#333333
chromosome_3	feature	nested_repeat	5330268	5333626	.	.	.	ID=TE_BASE 82;name=TE_BASE 82;annot=Class_I::LTR::Ty1/copia::Tork;color=#a9a9a9
chromosome_3	feature	repeat_fragment	5330268	5333626	.	.	.	ID=TE 82-0;Parent=TE_BASE 82;name=TE 82;color=#a9a9a9
chromosome_3	feature	polypeptide_conserved_region	5331562	5332171	.	+	.	ID=DOMAIN 82-0-0;Parent=TE_BASE 82;annot=Class_I::LTR::Ty1/copia::Tork RT_tork;name=RT;color=#feb24c
chromosome_3	feature	polypeptide_conserved_region	5332621	5333023	.	+	.	ID=DOMAIN 82-1-0;Parent=TE_BASE 82;annot=Class_I::LTR::Ty1/copia::Ty1-outgroup RNaseH_copia;name=RH;color=#fc4e2a
chromosome_3	feature	primer_binding_site	5330610	5330634	.	.	.	ID=PBS 82;Parent=TE_BASE 82;name=pbs;color=#c7e9c0
chromosome_3	feature	RR_tract	5333334	5333348	.	.	.	ID=PPT 82;Parent=TE_BASE 82;name=ppt;color=#41ab5d
chromosome_3	feature	long_terminal_repeat	5333348	5333626	.	.	.	ID=LTR RIGHT 82-0;Parent=TE_BASE 82;name=ltr right;color=#f032e6
chromosome_3	feature	long_terminal_repeat	5330268	5330546	.	.	.	ID=LTR LEFT 82-0;Parent=TE_BASE 82;name=ltr left;color=#f032e6
chromosome_3	feature	nested_repeat	3501188	3519973	.	.	.	ID=TE_BASE 108;name=TE_BASE 108;annot=Class_I::LTR::Ty3/gypsy::chromovirus::chromo-outgroup;color=#a9a9a9
chromosome_3	feature	repeat_fragment	3501188	3519973	.	.	.	ID=TE 108-0;Parent=TE_BASE 108;name=TE 108;color=#a9a9a9
chromosome_3	feature	polypeptide_conserved_region	3509084	3509708	.	-	.	ID=DOMAIN 108-0-0;Parent=TE_BASE 108;annot=Class_I::LTR::Ty3/gypsy::non-chromovirus::non-chromo-outgroup INT_osvaldo;name=INT;color=#b10026
chromosome_3	feature	polypeptide_conserved_region	3511370	3511736	.	-	.	ID=DOMAIN 108-1-0;Parent=TE_BASE 108;annot=Class_I::LTR::Ty3/gypsy::non-chromovirus::OTA::Athila RNaseH_osvaldo;name=RH;color=#fc4e2a
chromosome_3	feature	polypeptide_conserved_region	3511868	3512561	.	-	.	ID=DOMAIN 108-2-0;Parent=TE_BASE 108;annot=Class_I::LTR::Ty3/gypsy::chromovirus::chromo-outgroup RT_gypsy;name=RT;color=#feb24c
chromosome_3	feature	long_terminal_repeat	3516781	3519973	.	.	.	ID=LTR LEFT 108-0;Parent=TE_BASE 108;name=ltr left;color=#f032e6
chromosome_3	feature	long_terminal_repeat	3501188	3504383	.	.	.	ID=LTR RIGHT 108-0;Parent=TE_BASE 108;name=ltr right;color=#f032e6
chromosome_3	feature	target_site_duplication	3501184	3501187	.	.	.	ID=TSR RIGHT 108;Parent=TE_BASE 108;name=tsr right;color=#333333
chromosome_3	feature	target_site_duplication	3519974	3519977	.	.	.	ID=TSR LEFT 108;Parent=TE_BASE 108;name=tsr left;color=#333333
chromosome_3	feature	nested_repeat	3164151	3168041	.	.	.	ID=TE_BASE 118;name=TE_BASE 118;annot=Class_I::LTR::Ty3/gypsy::chromovirus::Tekay;color=#a9a9a9
chromosome_3	feature	repeat_fragment	3164151	3168041	.	.	.	ID=TE 118-0;Parent=TE_BASE 118;name=TE 118;color=#a9a9a9
chromosome_3	feature	polypeptide_conserved_region	3164571	3164727	.	-	.	ID=DOMAIN 118-0-0;Parent=TE_BASE 118;annot=Class_I::LTR::Ty3/gypsy::chromovirus::Chlamyvir CHR_galadriel_Chlamydomonas;name=CHD;color=#6a51a3
chromosome_3	feature	polypeptide_conserved_region	3164808	3165813	.	-	.	ID=DOMAIN 118-1-0;Parent=TE_BASE 118;annot=Class_I::LTR::Ty3/gypsy::chromovirus::Tekay INT_del;name=INT;color=#b10026
chromosome_3	feature	polypeptide_conserved_region	3166083	3166428	.	-	.	ID=DOMAIN 118-2-0;Parent=TE_BASE 118;annot=Class_I::LTR::Ty3/gypsy::chromovirus::Tekay RNaseH_del;name=RH;color=#fc4e2a
chromosome_3	feature	polypeptide_conserved_region	3166688	3167216	.	-	.	ID=DOMAIN 118-3-0;Parent=TE_BASE 118;annot=Class_I::LTR::Ty3/gypsy::chromovirus::Tekay RT_del;name=RT;color=#feb24c
chromosome_3	feature	primer_binding_site	3164584	3164601	.	.	.	ID=PBS 118;Parent=TE_BASE 118;name=ppt;color=#41ab5d
chromosome_3	feature	RR_tract	3167604	3167618	.	.	.	ID=PPT 118;Parent=TE_BASE 118;name=pbs;color=#c7e9c0
chromosome_3	feature	long_terminal_repeat	3167676	3168041	.	.	.	ID=LTR LEFT 118-0;Parent=TE_BASE 118;name=ltr left;color=#f032e6
chromosome_3	feature	long_terminal_repeat	3164151	3164516	.	.	.	ID=LTR RIGHT 118-0;Parent=TE_BASE 118;name=ltr right;color=#f032e6
chromosome_3	feature	target_site_duplication	3164146	3164150	.	.	.	ID=TSR RIGHT 118;Parent=TE_BASE 118;name=tsr right;color=#333333
chromosome_3	feature	target_site_duplication	3168042	3168046	.	.	.	ID=TSR LEFT 118;Parent=TE_BASE 118;name=tsr left;color=#333333
##gff-version 3
##sequence-region chromosome_4 1 4091191
chromosome_4	feature	nested_repeat	2965309	2978681	.	.	.	ID=TE_BASE 155;name=TE_BASE 155;annot=Class_I::LTR::Ty3/gypsy::chromovirus::Tekay;color=#a9a9a9
chromosome_4	feature	repeat_fragment	2965309	2968088	.	.	.	ID=TE 155-0;Parent=TE_BASE 155;name=TE 155;color=#a9a9a9
chromosome_4	feature	repeat_fragment	2971774	2978681	.	.	.	ID=TE 155-1;Parent=TE_BASE 155;name=TE 155;color=#a9a9a9
chromosome_4	feature	polypeptide_conserved_region	2965769	2965913	.	-	.	ID=DOMAIN 155-0-0;Parent=TE_BASE 155;annot=Class_I::LTR::Ty3/gypsy::chromovirus::chromo-outgroup CHR_shadow_hDCYL;name=CHD;color=#6a51a3
chromosome_4	feature	polypeptide_conserved_region	2965979	2966990	.	-	.	ID=DOMAIN 155-1-0;Parent=TE_BASE 155;annot=Class_I::LTR::Ty3/gypsy::chromovirus::Galadriel INT_galadriel;name=INT;color=#b10026
chromosome_4	feature	polypeptide_conserved_region	2967335	2967683	.	-	.	ID=DOMAIN 155-2-0;Parent=TE_BASE 155;annot=Class_I::LTR::Ty3/gypsy::chromovirus::Galadriel RNaseH_galadriel;name=RH;color=#fc4e2a
chromosome_4	feature	polypeptide_conserved_region	2974922	2975333	.	-	.	ID=DOMAIN 155-3-0;Parent=TE_BASE 155;annot=Class_I::LTR::Ty3/gypsy::chromovirus::Tekay RT_del;name=RT;color=#feb24c
chromosome_4	feature	long_terminal_repeat	2978500	2978681	.	.	.	ID=LTR LEFT 155-0;Parent=TE_BASE 155;name=ltr left;color=#f032e6
chromosome_4	feature	long_terminal_repeat	2965309	2965490	.	.	.	ID=LTR RIGHT 155-0;Parent=TE_BASE 155;name=ltr right;color=#f032e6
chromosome_4	feature	target_site_duplication	2965304	2965308	.	.	.	ID=TSR RIGHT 155;Parent=TE_BASE 155;name=tsr right;color=#333333
chromosome_4	feature	target_site_duplication	2978682	2978686	.	.	.	ID=TSR LEFT 155;Parent=TE_BASE 155;name=tsr left;color=#333333
##gff-version 3
##sequence-region chromosome_5 1 3500558
chromosome_5	feature	nested_repeat	2438952	2450871	.	.	.	ID=TE_BASE 32;name=TE_BASE 32;annot=Class_I::LTR::Ty3/gypsy::non-chromovirus::non-chromo-outgroup;color=#a9a9a9
chromosome_5	feature	repeat_fragment	2438952	2450871	.	.	.	ID=TE 32-0;Parent=TE_BASE 32;name=TE 32;color=#a9a9a9
chromosome_5	feature	polypeptide_conserved_region	2445230	2445836	.	+	.	ID=DOMAIN 32-0-0;Parent=TE_BASE 32;annot=Class_I::LTR::Ty3/gypsy::non-chromovirus::non-chromo-outgroup RT_csrn1;name=RT;color=#feb24c
chromosome_5	feature	polypeptide_conserved_region	2445998	2446358	.	+	.	ID=DOMAIN 32-1-0;Parent=TE_BASE 32;annot=Class_I::LTR::Ty3/gypsy::non-chromovirus::OTA::Athila RNaseH_osvaldo;name=RH;color=#fc4e2a
chromosome_5	feature	polypeptide_conserved_region	2448140	2448794	.	+	.	ID=DOMAIN 32-2-0;Parent=TE_BASE 32;annot=Class_I::LTR::Ty3/gypsy::non-chromovirus::non-chromo-outgroup INT_osvaldo;name=INT;color=#b10026
chromosome_5	feature	RR_tract	2450297	2450311	.	.	.	ID=PPT 32;Parent=TE_BASE 32;name=ppt;color=#41ab5d
chromosome_5	feature	long_terminal_repeat	2450359	2450871	.	.	.	ID=LTR RIGHT 32-0;Parent=TE_BASE 32;name=ltr right;color=#f032e6
chromosome_5	feature	long_terminal_repeat	2438952	2439464	.	.	.	ID=LTR LEFT 32-0;Parent=TE_BASE 32;name=ltr left;color=#f032e6
chromosome_5	feature	nested_repeat	2388877	2394257	.	.	.	ID=TE_BASE 35;name=TE_BASE 35;annot=Class_I::LTR::Ty1/copia::Tork;color=#a9a9a9
chromosome_5	feature	repeat_fragment	2388877	2394257	.	.	.	ID=TE 35-0;Parent=TE_BASE 35;name=TE 35;color=#a9a9a9
chromosome_5	feature	polypeptide_conserved_region	2390739	2391393	.	+	.	ID=DOMAIN 35-0-0;Parent=TE_BASE 35;annot=Class_I::LTR::Ty1/copia::Ty1-outgroup INT_1731;name=INT;color=#b10026
chromosome_5	feature	polypeptide_conserved_region	2392035	2392758	.	+	.	ID=DOMAIN 35-1-0;Parent=TE_BASE 35;annot=Class_I::LTR::Ty1/copia::Tork RT_tork;name=RT;color=#feb24c
chromosome_5	feature	polypeptide_conserved_region	2393211	2393613	.	+	.	ID=DOMAIN 35-2-0;Parent=TE_BASE 35;annot=Class_I::LTR::Ty1/copia::SIRE RNaseH_sire;name=RH;color=#fc4e2a
chromosome_5	feature	primer_binding_site	2389245	2389266	.	.	.	ID=PBS 35;Parent=TE_BASE 35;name=pbs;color=#c7e9c0
chromosome_5	feature	RR_tract	2393916	2393930	.	.	.	ID=PPT 35;Parent=TE_BASE 35;name=ppt;color=#41ab5d
chromosome_5	feature	long_terminal_repeat	2393930	2394257	.	.	.	ID=LTR RIGHT 35-0;Parent=TE_BASE 35;name=ltr right;color=#f032e6
chromosome_5	feature	long_terminal_repeat	2388877	2389187	.	.	.	ID=LTR LEFT 35-0;Parent=TE_BASE 35;name=ltr left;color=#f032e6
chromosome_5	feature	target_site_duplication	2388872	2388876	.	.	.	ID=TSR LEFT 35;Parent=TE_BASE 35;name=tsr left;color=#333333
chromosome_5	feature	target_site_duplication	2394258	2394262	.	.	.	ID=TSR RIGHT 35;Parent=TE_BASE 35;name=tsr right;color=#333333
chromosome_5	feature	nested_repeat	2276035	2295467	.	.	.	ID=TE_BASE 43;name=TE_BASE 43;annot=Class_I::LTR::Ty3/gypsy::non-chromovirus::OTA::Athila;color=#a9a9a9
chromosome_5	feature	repeat_fragment	2276035	2295467	.	.	.	ID=TE 43-0;Parent=TE_BASE 43;name=TE 43;color=#a9a9a9
chromosome_5	feature	polypeptide_conserved_region	2276112	2277015	.	-	.	ID=DOMAIN 43-0-0;Parent=TE_BASE 43;annot=Class_I::LTR::Ty3/gypsy::non-chromovirus::non-chromo-outgroup INT_cer2_3;name=INT;color=#b10026
chromosome_5	feature	polypeptide_conserved_region	2294644	2294797	.	-	.	ID=DOMAIN 43-1-0;Parent=TE_BASE 43;annot=Class_I::LTR::Ty3/gypsy::non-chromovirus::OTA::Athila RNaseH_gmr1;name=RH;color=#fc4e2a
chromosome_5	feature	primer_binding_site	2276332	2276349	.	.	.	ID=PBS 43;Parent=TE_BASE 43;name=ppt;color=#41ab5d
chromosome_5	feature	RR_tract	2295101	2295115	.	.	.	ID=PPT 43;Parent=TE_BASE 43;name=pbs;color=#c7e9c0
chromosome_5	feature	long_terminal_repeat	2295196	2295467	.	.	.	ID=LTR LEFT 43-0;Parent=TE_BASE 43;name=ltr left;color=#f032e6
chromosome_5	feature	long_terminal_repeat	2276035	2276306	.	.	.	ID=LTR RIGHT 43-0;Parent=TE_BASE 43;name=ltr right;color=#f032e6
chromosome_5	feature	nested_repeat	1989686	1997568	.	.	.	ID=TE_BASE 52;name=TE_BASE 52;annot=Class_I::LTR::Ty3/gypsy::chromovirus::Chlamyvir;color=#a9a9a9
chromosome_5	feature	repeat_fragment	1989686	1997568	.	.	.	ID=TE 52-0;Parent=TE_BASE 52;name=TE 52;color=#a9a9a9
chromosome_5	feature	polypeptide_conserved_region	1992350	1992956	.	+	.	ID=DOMAIN 52-0-0;Parent=TE_BASE 52;annot=Class_I::LTR::Ty3/gypsy::chromovirus::Chlamyvir RT_cavemovirus;name=RT;color=#feb24c
chromosome_5	feature	primer_binding_site	1989996	1990016	.	.	.	ID=PBS 52;Parent=TE_BASE 52;name=pbs;color=#c7e9c0
chromosome_5	feature	RR_tract	1997227	1997241	.	.	.	ID=PPT 52;Parent=TE_BASE 52;name=ppt;color=#41ab5d
chromosome_5	feature	long_terminal_repeat	1997305	1997568	.	.	.	ID=LTR RIGHT 52-0;Parent=TE_BASE 52;name=ltr right;color=#f032e6
chromosome_5	feature	long_terminal_repeat	1989686	1989949	.	.	.	ID=LTR LEFT 52-0;Parent=TE_BASE 52;name=ltr left;color=#f032e6
##gff-version 3
##sequence-region chromosome_6 1 9023763
chromosome_6	feature	nested_repeat	6833005	6868116	.	.	.	ID=TE_BASE 47;name=TE_BASE 47;annot=Class_I::LTR::Ty3/gypsy::non-chromovirus::Selgy;color=#a9a9a9
chromosome_6	feature	repeat_fragment	6833005	6868116	.	.	.	ID=TE 47-0;Parent=TE_BASE 47;name=TE 47;color=#a9a9a9
chromosome_6	feature	polypeptide_conserved_region	6849303	6849777	.	-	.	ID=DOMAIN 47-0-0;Parent=TE_BASE 47;annot=Class_I::LTR::Ty3/gypsy::non-chromovirus::Selgy RT_gmr1;name=RT;color=#feb24c
chromosome_6	feature	primer_binding_site	6833124	6833142	.	.	.	ID=PBS 47;Parent=TE_BASE 47;name=ppt;color=#41ab5d
chromosome_6	feature	RR_tract	6867982	6867996	.	.	.	ID=PPT 47;Parent=TE_BASE 47;name=pbs;color=#c7e9c0
chromosome_6	feature	long_terminal_repeat	6868036	6868116	.	.	.	ID=LTR LEFT 47-0;Parent=TE_BASE 47;name=ltr left;color=#f032e6
chromosome_6	feature	long_terminal_repeat	6833005	6833079	.	.	.	ID=LTR RIGHT 47-0;Parent=TE_BASE 47;name=ltr right;color=#f032e6
##gff-version 3
##sequence-region chromosome_7 1 6421821
chromosome_7	feature	nested_repeat	35399	41900	.	.	.	ID=TE_BASE 161;name=TE_BASE 161;annot=Class_I::LTR::Ty1/copia::Tork;color=#a9a9a9
chromosome_7	feature	repeat_fragment	35399	41900	.	.	.	ID=TE 161-0;Parent=TE_BASE 161;name=TE 161;color=#a9a9a9
chromosome_7	feature	polypeptide_conserved_region	37853	38495	.	+	.	ID=DOMAIN 161-0-0;Parent=TE_BASE 161;annot=Class_I::LTR::Ty1/copia::Ivana INT_oryco;name=INT;color=#b10026
chromosome_7	feature	polypeptide_conserved_region	39380	40100	.	+	.	ID=DOMAIN 161-1-0;Parent=TE_BASE 161;annot=Class_I::LTR::Ty1/copia::Tork RT_tork;name=RT;color=#feb24c
chromosome_7	feature	polypeptide_conserved_region	40478	40880	.	+	.	ID=DOMAIN 161-2-0;Parent=TE_BASE 161;annot=Class_I::LTR::Ty1/copia::SIRE RNaseH_sire;name=RH;color=#fc4e2a
chromosome_7	feature	RR_tract	41657	41671	.	.	.	ID=PPT 161;Parent=TE_BASE 161;name=ppt;color=#41ab5d
chromosome_7	feature	long_terminal_repeat	41683	41900	.	.	.	ID=LTR RIGHT 161-0;Parent=TE_BASE 161;name=ltr right;color=#f032e6
chromosome_7	feature	long_terminal_repeat	35399	35616	.	.	.	ID=LTR LEFT 161-0;Parent=TE_BASE 161;name=ltr left;color=#f032e6
chromosome_7	feature	target_site_duplication	35394	35398	.	.	.	ID=TSR LEFT 161;Parent=TE_BASE 161;name=tsr left;color=#333333
chromosome_7	feature	target_site_duplication	41901	41905	.	.	.	ID=TSR RIGHT 161;Parent=TE_BASE 161;name=tsr right;color=#333333
chromosome_7	feature	nested_repeat	1596718	1602144	.	.	.	ID=TE_BASE 188;name=TE_BASE 188;annot=Class_I::LTR::Ty3/gypsy::chromovirus::chromo-outgroup;color=#a9a9a9
chromosome_7	feature	repeat_fragment	1596718	1598503	.	.	.	ID=TE 188-0;Parent=TE_BASE 188;name=TE 188;color=#a9a9a9
chromosome_7	feature	repeat_fragment	1600201	1602144	.	.	.	ID=TE 188-1;Parent=TE_BASE 188;name=TE 188;color=#a9a9a9
chromosome_7	feature	polypeptide_conserved_region	1597154	1597259	.	-	.	ID=DOMAIN 188-0-0;Parent=TE_BASE 188;annot=Class_I::LTR::Ty3/gypsy::chromovirus::chromo-outgroup CHR_Mm_HP1A;name=CHD;color=#6a51a3
chromosome_7	feature	polypeptide_conserved_region	1597403	1598417	.	-	.	ID=DOMAIN 188-1-0;Parent=TE_BASE 188;annot=Class_I::LTR::Ty3/gypsy::chromovirus::Tekay INT_del;name=INT;color=#b10026
chromosome_7	feature	polypeptide_conserved_region	1601108	1601444	.	-	.	ID=DOMAIN 188-2-0;Parent=TE_BASE 188;annot=Class_I::LTR::Ty3/gypsy::chromovirus::Tekay RNaseH_del;name=RH;color=#fc4e2a
chromosome_7	feature	polypeptide_conserved_region	1601606	1601810	.	-	.	ID=DOMAIN 188-3-0;Parent=TE_BASE 188;annot=Class_I::LTR::Ty3/gypsy::chromovirus::chromo-outgroup RT_gypsy;name=RT;color=#feb24c
chromosome_7	feature	long_terminal_repeat	1601781	1602144	.	.	.	ID=LTR LEFT 188-0;Parent=TE_BASE 188;name=ltr left;color=#f032e6
chromosome_7	feature	long_terminal_repeat	1596718	1597081	.	.	.	ID=LTR RIGHT 188-0;Parent=TE_BASE 188;name=ltr right;color=#f032e6
chromosome_7	feature	target_site_duplication	1596713	1596717	.	.	.	ID=TSR RIGHT 188;Parent=TE_BASE 188;name=tsr right;color=#333333
chromosome_7	feature	target_site_duplication	1602145	1602149	.	.	.	ID=TSR LEFT 188;Parent=TE_BASE 188;name=tsr left;color=#333333
##gff-version 3
##sequence-region chromosome_8 1 5033832
chromosome_8	feature	nested_repeat	4692397	4699080	.	.	.	ID=TE_BASE 9;name=TE_BASE 9;annot=Class_I::LTR::Ty3/gypsy::chromovirus::Tekay;color=#a9a9a9
chromosome_8	feature	repeat_fragment	4692397	4699080	.	.	.	ID=TE 9-0;Parent=TE_BASE 9;name=TE 9;color=#a9a9a9
chromosome_8	feature	polypeptide_conserved_region	4695991	4696666	.	+	.	ID=DOMAIN 9-0-0;Parent=TE_BASE 9;annot=Class_I::LTR::Ty3/gypsy::chromovirus::Tekay RT_del;name=RT;color=#feb24c
chromosome_8	feature	polypeptide_conserved_region	4696804	4697155	.	+	.	ID=DOMAIN 9-1-0;Parent=TE_BASE 9;annot=Class_I::LTR::Ty3/gypsy::chromovirus::CRM RNaseH_crm;name=RH;color=#fc4e2a
chromosome_8	feature	polypeptide_conserved_region	4697485	4698445	.	+	.	ID=DOMAIN 9-2-0;Parent=TE_BASE 9;annot=Class_I::LTR::Ty3/gypsy::chromovirus::chromo-outgroup INT_v_clade;name=INT;color=#b10026
chromosome_8	feature	polypeptide_conserved_region	4698568	4698724	.	+	.	ID=DOMAIN 9-3-0;Parent=TE_BASE 9;annot=Class_I::LTR::Ty3/gypsy::chromovirus::Chlamyvir CHR_galadriel_Chlamydomonas;name=CHD;color=#6a51a3
chromosome_8	feature	primer_binding_site	4692708	4692724	.	.	.	ID=PBS 9;Parent=TE_BASE 9;name=pbs;color=#c7e9c0
chromosome_8	feature	RR_tract	4698782	4698796	.	.	.	ID=PPT 9;Parent=TE_BASE 9;name=ppt;color=#41ab5d
chromosome_8	feature	long_terminal_repeat	4698796	4699080	.	.	.	ID=LTR RIGHT 9-0;Parent=TE_BASE 9;name=ltr right;color=#f032e6
chromosome_8	feature	long_terminal_repeat	4692397	4692681	.	.	.	ID=LTR LEFT 9-0;Parent=TE_BASE 9;name=ltr left;color=#f032e6
chromosome_8	feature	target_site_duplication	4692392	4692396	.	.	.	ID=TSR LEFT 9;Parent=TE_BASE 9;name=tsr left;color=#333333
chromosome_8	feature	target_site_duplication	4699081	4699085	.	.	.	ID=TSR RIGHT 9;Parent=TE_BASE 9;name=tsr right;color=#333333
chromosome_8	feature	nested_repeat	3763179	3765874	.	.	.	ID=TE_BASE 44;name=TE_BASE 44;annot=Class_I::LTR::Ty3/gypsy::chromovirus::chromo-outgroup;color=#a9a9a9
chromosome_8	feature	repeat_fragment	3763179	3765874	.	.	.	ID=TE 44-0;Parent=TE_BASE 44;name=TE 44;color=#a9a9a9
chromosome_8	feature	polypeptide_conserved_region	3763744	3763936	.	+	.	ID=DOMAIN 44-0-0;Parent=TE_BASE 44;annot=Class_I::LTR::Ty3/gypsy::chromovirus::CRM RNaseH_crm;name=RH;color=#fc4e2a
chromosome_8	feature	polypeptide_conserved_region	3764173	3765133	.	+	.	ID=DOMAIN 44-1-0;Parent=TE_BASE 44;annot=Class_I::LTR::Ty3/gypsy::chromovirus::chromo-outgroup INT_v_clade;name=INT;color=#b10026
chromosome_8	feature	polypeptide_conserved_region	3765253	3765385	.	+	.	ID=DOMAIN 44-2-0;Parent=TE_BASE 44;annot=Class_I::LTR::Ty3/gypsy::chromovirus::chromo-outgroup CHR_retroelement;name=CHD;color=#6a51a3
chromosome_8	feature	primer_binding_site	3763451	3763472	.	.	.	ID=PBS 44;Parent=TE_BASE 44;name=pbs;color=#c7e9c0
chromosome_8	feature	RR_tract	3765589	3765603	.	.	.	ID=PPT 44;Parent=TE_BASE 44;name=ppt;color=#41ab5d
chromosome_8	feature	long_terminal_repeat	3765603	3765874	.	.	.	ID=LTR RIGHT 44-0;Parent=TE_BASE 44;name=ltr right;color=#f032e6
chromosome_8	feature	long_terminal_repeat	3763179	3763450	.	.	.	ID=LTR LEFT 44-0;Parent=TE_BASE 44;name=ltr left;color=#f032e6
chromosome_8	feature	target_site_duplication	3763174	3763178	.	.	.	ID=TSR LEFT 44;Parent=TE_BASE 44;name=tsr left;color=#333333
chromosome_8	feature	target_site_duplication	3765875	3765879	.	.	.	ID=TSR RIGHT 44;Parent=TE_BASE 44;name=tsr right;color=#333333
chromosome_8	feature	nested_repeat	3073925	3084409	.	.	.	ID=TE_BASE 75;name=TE_BASE 75;annot=Class_I::LTR::Ty3/gypsy::non-chromovirus::non-chromo-outgroup;color=#a9a9a9
chromosome_8	feature	repeat_fragment	3073925	3084409	.	.	.	ID=TE 75-0;Parent=TE_BASE 75;name=TE 75;color=#a9a9a9
chromosome_8	feature	polypeptide_conserved_region	3077272	3078034	.	-	.	ID=DOMAIN 75-0-0;Parent=TE_BASE 75;annot=Class_I::LTR::Ty3/gypsy::non-chromovirus::OTA::Ogre/Tat::Retand INT_tat;name=INT;color=#b10026
chromosome_8	feature	polypeptide_conserved_region	3079159	3079525	.	-	.	ID=DOMAIN 75-1-0;Parent=TE_BASE 75;annot=Class_I::LTR::Ty3/gypsy::non-chromovirus::OTA::Athila RNaseH_osvaldo;name=RH;color=#fc4e2a
chromosome_8	feature	polypeptide_conserved_region	3079666	3080323	.	-	.	ID=DOMAIN 75-2-0;Parent=TE_BASE 75;annot=Class_I::LTR::Ty3/gypsy::non-chromovirus::non-chromo-outgroup RT_cer2-3;name=RT;color=#feb24c
chromosome_8	feature	primer_binding_site	3075098	3075116	.	.	.	ID=PBS 75;Parent=TE_BASE 75;name=ppt;color=#41ab5d
chromosome_8	feature	RR_tract	3083248	3083262	.	.	.	ID=PPT 75;Parent=TE_BASE 75;name=pbs;color=#c7e9c0
chromosome_8	feature	long_terminal_repeat	3083297	3084409	.	.	.	ID=LTR LEFT 75-0;Parent=TE_BASE 75;name=ltr left;color=#f032e6
chromosome_8	feature	long_terminal_repeat	3073925	3075042	.	.	.	ID=LTR RIGHT 75-0;Parent=TE_BASE 75;name=ltr right;color=#f032e6
chromosome_8	feature	nested_repeat	2743100	2748246	.	.	.	ID=TE_BASE 94;name=TE_BASE 94;annot=Class_I::LTR::Ty3/gypsy::chromovirus::Tekay;color=#a9a9a9
chromosome_8	feature	repeat_fragment	2743100	2748246	.	.	.	ID=TE 94-0;Parent=TE_BASE 94;name=TE 94;color=#a9a9a9
chromosome_8	feature	polypeptide_conserved_region	2745135	2745810	.	+	.	ID=DOMAIN 94-0-0;Parent=TE_BASE 94;annot=Class_I::LTR::Ty3/gypsy::chromovirus::Tekay RT_del;name=RT;color=#feb24c
chromosome_8	feature	polypeptide_conserved_region	2745966	2746314	.	+	.	ID=DOMAIN 94-1-0;Parent=TE_BASE 94;annot=Class_I::LTR::Ty3/gypsy::chromovirus::Tekay RNaseH_del;name=RH;color=#fc4e2a
chromosome_8	feature	polypeptide_conserved_region	2746575	2747589	.	+	.	ID=DOMAIN 94-2-0;Parent=TE_BASE 94;annot=Class_I::LTR::Ty3/gypsy::chromovirus::Galadriel INT_galadriel;name=INT;color=#b10026
chromosome_8	feature	polypeptide_conserved_region	2747685	2747808	.	+	.	ID=DOMAIN 94-3-0;Parent=TE_BASE 94;annot=Class_I::LTR::Ty3/gypsy::chromovirus::chromo-outgroup CHR_Mm_HP1A;name=CHD;color=#6a51a3
chromosome_8	feature	primer_binding_site	2743399	2743417	.	.	.	ID=PBS 94;Parent=TE_BASE 94;name=pbs;color=#c7e9c0
chromosome_8	feature	RR_tract	2747990	2748004	.	.	.	ID=PPT 94;Parent=TE_BASE 94;name=ppt;color=#41ab5d
chromosome_8	feature	long_terminal_repeat	2748004	2748246	.	.	.	ID=LTR RIGHT 94-0;Parent=TE_BASE 94;name=ltr right;color=#f032e6
chromosome_8	feature	long_terminal_repeat	2743100	2743342	.	.	.	ID=LTR LEFT 94-0;Parent=TE_BASE 94;name=ltr left;color=#f032e6
chromosome_8	feature	target_site_duplication	2743095	2743099	.	.	.	ID=TSR LEFT 94;Parent=TE_BASE 94;name=tsr left;color=#333333
chromosome_8	feature	target_site_duplication	2748247	2748251	.	.	.	ID=TSR RIGHT 94;Parent=TE_BASE 94;name=tsr right;color=#333333
chromosome_8	feature	nested_repeat	135261	182628	.	.	.	ID=TE_BASE 220;name=TE_BASE 220;annot=Class_I::LTR::Ty3/gypsy::non-chromovirus::non-chromo-outgroup;color=#a9a9a9
chromosome_8	feature	repeat_fragment	135261	149241	.	.	.	ID=TE 220-0;Parent=TE_BASE 220;name=TE 220;color=#a9a9a9
chromosome_8	feature	repeat_fragment	157122	182628	.	.	.	ID=TE 220-1;Parent=TE_BASE 220;name=TE 220;color=#a9a9a9
chromosome_8	feature	polypeptide_conserved_region	163445	164027	.	+	.	ID=DOMAIN 220-0-0;Parent=TE_BASE 220;annot=Class_I::LTR::Ty3/gypsy::non-chromovirus::non-chromo-outgroup RT_csrn1;name=RT;color=#feb24c
chromosome_8	feature	polypeptide_conserved_region	164195	164561	.	+	.	ID=DOMAIN 220-1-0;Parent=TE_BASE 220;annot=Class_I::LTR::Ty3/gypsy::non-chromovirus::OTA::Athila RNaseH_osvaldo;name=RH;color=#fc4e2a
chromosome_8	feature	polypeptide_conserved_region	166439	167045	.	+	.	ID=DOMAIN 220-2-0;Parent=TE_BASE 220;annot=Class_I::LTR::Ty3/gypsy::chromovirus::chromo-outgroup INT_a_clade;name=INT;color=#b10026
chromosome_8	feature	primer_binding_site	135376	135398	.	.	.	ID=PBS 220;Parent=TE_BASE 220;name=pbs;color=#c7e9c0
chromosome_8	feature	long_terminal_repeat	182566	182628	.	.	.	ID=LTR RIGHT 220-0;Parent=TE_BASE 220;name=ltr right;color=#f032e6
chromosome_8	feature	long_terminal_repeat	135261	135324	.	.	.	ID=LTR LEFT 220-0;Parent=TE_BASE 220;name=ltr left;color=#f032e6
chromosome_8	feature	nested_repeat	3022708	3109686	.	.	.	ID=TE_BASE 228;name=TE_BASE 228;annot=Class_I::LTR::Ty3/gypsy::chromovirus::Reina;color=#a9a9a9
chromosome_8	feature	repeat_fragment	3022708	3024655	.	.	.	ID=TE 228-0;Parent=TE_BASE 228;name=TE 228;color=#a9a9a9
chromosome_8	feature	repeat_fragment	3044340	3055767	.	.	.	ID=TE 228-1;Parent=TE_BASE 228;name=TE 228;color=#a9a9a9
chromosome_8	feature	repeat_fragment	3058377	3066513	.	.	.	ID=TE 228-2;Parent=TE_BASE 228;name=TE 228;color=#a9a9a9
chromosome_8	feature	repeat_fragment	3070775	3070946	.	.	.	ID=TE 228-3;Parent=TE_BASE 228;name=TE 228;color=#a9a9a9
chromosome_8	feature	repeat_fragment	3100204	3109686	.	.	.	ID=TE 228-4;Parent=TE_BASE 228;name=TE 228;color=#a9a9a9
chromosome_8	feature	polypeptide_conserved_region	3065618	3065756	.	-	.	ID=DOMAIN 228-0-0;Parent=TE_BASE 228;annot=Class_I::LTR::Ty3/gypsy::chromovirus::chromo-outgroup CHR_galadriel_Tcn1;name=CHD;color=#6a51a3
chromosome_8	feature	polypeptide_conserved_region	3065849	3065978	.	-	.	ID=DOMAIN 228-1-0;Parent=TE_BASE 228;annot=Class_I::LTR::Ty3/gypsy::chromovirus::Reina INT_reina;name=INT;color=#b10026
chromosome_8	feature	primer_binding_site	3022806	3022823	.	.	.	ID=PBS 228;Parent=TE_BASE 228;name=ppt;color=#41ab5d
chromosome_8	feature	RR_tract	3109552	3109566	.	.	.	ID=PPT 228;Parent=TE_BASE 228;name=pbs;color=#c7e9c0
chromosome_8	feature	long_terminal_repeat	3109604	3109686	.	.	.	ID=LTR LEFT 228-0;Parent=TE_BASE 228;name=ltr left;color=#f032e6
chromosome_8	feature	long_terminal_repeat	3022708	3022799	.	.	.	ID=LTR RIGHT 228-0;Parent=TE_BASE 228;name=ltr right;color=#f032e6
##gff-version 3
##sequence-region chromosome_9 1 7956127
chromosome_9	feature	nested_repeat	5368911	5381147	.	.	.	ID=TE_BASE 85;name=TE_BASE 85;annot=Class_I::LTR::Ty3/gypsy::non-chromovirus::non-chromo-outgroup;color=#a9a9a9
chromosome_9	feature	repeat_fragment	5368911	5381147	.	.	.	ID=TE 85-0;Parent=TE_BASE 85;name=TE 85;color=#a9a9a9
chromosome_9	feature	polypeptide_conserved_region	5370410	5371019	.	-	.	ID=DOMAIN 85-0-0;Parent=TE_BASE 85;annot=Class_I::LTR::Ty3/gypsy::non-chromovirus::OTA::Ogre/Tat::Retand INT_tat;name=INT;color=#b10026
chromosome_9	feature	polypeptide_conserved_region	5372933	5373296	.	-	.	ID=DOMAIN 85-1-0;Parent=TE_BASE 85;annot=Class_I::LTR::Ty3/gypsy::non-chromovirus::OTA::Athila RNaseH_osvaldo;name=RH;color=#fc4e2a
chromosome_9	feature	polypeptide_conserved_region	5373446	5374028	.	-	.	ID=DOMAIN 85-2-0;Parent=TE_BASE 85;annot=Class_I::LTR::Ty3/gypsy::non-chromovirus::non-chromo-outgroup RT_csrn1;name=RT;color=#feb24c
chromosome_9	feature	primer_binding_site	5369007	5369025	.	.	.	ID=PBS 85;Parent=TE_BASE 85;name=ppt;color=#41ab5d
chromosome_9	feature	RR_tract	5381057	5381071	.	.	.	ID=PPT 85;Parent=TE_BASE 85;name=pbs;color=#c7e9c0
chromosome_9	feature	long_terminal_repeat	5381083	5381147	.	.	.	ID=LTR LEFT 85-0;Parent=TE_BASE 85;name=ltr left;color=#f032e6
chromosome_9	feature	long_terminal_repeat	5368911	5368976	.	.	.	ID=LTR RIGHT 85-0;Parent=TE_BASE 85;name=ltr right;color=#f032e6
chromosome_9	feature	nested_repeat	5020996	5033010	.	.	.	ID=TE_BASE 104;name=TE_BASE 104;annot=Class_I::LTR::Ty3/gypsy::chromovirus::chromo-unclass;color=#a9a9a9
chromosome_9	feature	repeat_fragment	5020996	5033010	.	.	.	ID=TE 104-0;Parent=TE_BASE 104;name=TE 104;color=#a9a9a9
chromosome_9	feature	polypeptide_conserved_region	5025609	5026257	.	-	.	ID=DOMAIN 104-0-0;Parent=TE_BASE 104;annot=Class_I::LTR::Ty3/gypsy::non-chromovirus::non-chromo-outgroup INT_osvaldo;name=INT;color=#b10026
chromosome_9	feature	polypeptide_conserved_region	5028036	5028396	.	-	.	ID=DOMAIN 104-1-0;Parent=TE_BASE 104;annot=Class_I::LTR::Ty3/gypsy::non-chromovirus::OTA::Athila RNaseH_osvaldo;name=RH;color=#fc4e2a
chromosome_9	feature	polypeptide_conserved_region	5028555	5029233	.	-	.	ID=DOMAIN 104-2-0;Parent=TE_BASE 104;annot=Class_I::LTR::Ty3/gypsy::chromovirus::chromo-unclass RT_17_6;name=RT;color=#feb24c
chromosome_9	feature	primer_binding_site	5021574	5021593	.	.	.	ID=PBS 104;Parent=TE_BASE 104;name=ppt;color=#41ab5d
chromosome_9	feature	RR_tract	5032402	5032416	.	.	.	ID=PPT 104;Parent=TE_BASE 104;name=pbs;color=#c7e9c0
chromosome_9	feature	long_terminal_repeat	5032490	5033010	.	.	.	ID=LTR LEFT 104-0;Parent=TE_BASE 104;name=ltr left;color=#f032e6
chromosome_9	feature	long_terminal_repeat	5020996	5021516	.	.	.	ID=LTR RIGHT 104-0;Parent=TE_BASE 104;name=ltr right;color=#f032e6
chromosome_9	feature	nested_repeat	4012474	4019542	.	.	.	ID=TE_BASE 127;name=TE_BASE 127;annot=Class_I::LTR::Ty3/gypsy::chromovirus::Tekay;color=#a9a9a9
chromosome_9	feature	repeat_fragment	4012474	4019542	.	.	.	ID=TE 127-0;Parent=TE_BASE 127;name=TE 127;color=#a9a9a9
chromosome_9	feature	polypeptide_conserved_region	4012961	4013093	.	-	.	ID=DOMAIN 127-0-0;Parent=TE_BASE 127;annot=Class_I::LTR::Ty3/gypsy::chromovirus::chromo-outgroup CHR_retroelement;name=CHD;color=#6a51a3
chromosome_9	feature	polypeptide_conserved_region	4013213	4014173	.	-	.	ID=DOMAIN 127-1-0;Parent=TE_BASE 127;annot=Class_I::LTR::Ty3/gypsy::chromovirus::chromo-outgroup INT_v_clade;name=INT;color=#b10026
chromosome_9	feature	polypeptide_conserved_region	4014404	4014752	.	-	.	ID=DOMAIN 127-2-0;Parent=TE_BASE 127;annot=Class_I::LTR::Ty3/gypsy::chromovirus::CRM RNaseH_crm;name=RH;color=#fc4e2a
chromosome_9	feature	polypeptide_conserved_region	4014896	4015562	.	-	.	ID=DOMAIN 127-3-0;Parent=TE_BASE 127;annot=Class_I::LTR::Ty3/gypsy::chromovirus::Tekay RT_del;name=RT;color=#feb24c
chromosome_9	feature	primer_binding_site	4012788	4012805	.	.	.	ID=PBS 127;Parent=TE_BASE 127;name=ppt;color=#41ab5d
chromosome_9	feature	RR_tract	4019244	4019258	.	.	.	ID=PPT 127;Parent=TE_BASE 127;name=pbs;color=#c7e9c0
chromosome_9	feature	long_terminal_repeat	4019271	4019542	.	.	.	ID=LTR LEFT 127-0;Parent=TE_BASE 127;name=ltr left;color=#f032e6
chromosome_9	feature	long_terminal_repeat	4012474	4012745	.	.	.	ID=LTR RIGHT 127-0;Parent=TE_BASE 127;name=ltr right;color=#f032e6
chromosome_9	feature	target_site_duplication	4012469	4012473	.	.	.	ID=TSR RIGHT 127;Parent=TE_BASE 127;name=tsr right;color=#333333
chromosome_9	feature	target_site_duplication	4019543	4019547	.	.	.	ID=TSR LEFT 127;Parent=TE_BASE 127;name=tsr left;color=#333333
