# Supplementary material for: What Can Long Terminal Repeats Tell Us About the Age of LTR Retrotransposons, Gene Conversion and Ectopic Recombination?
Source: Front Plant Sci. 2020 May 20;11:644. doi: 10.3389/fpls.2020.00644 (PMC7251063; doi:10.3389/fpls.2020.00644)
Supplement: Supplementary file 1 [file Data_Sheet_1.ZIP › allGFFs/Bdis_all_protDom.gff]

##gff-version 3
##sequence-region Bd1 1 75071545
Bd1	feature	nested_repeat	75022326	75028192	.	.	.	ID=TE_BASE 0;name=TE_BASE 0;annot=Class_I::LTR::Ty1/copia::SIRE;color=#a9a9a9
Bd1	feature	repeat_fragment	75022326	75028192	.	.	.	ID=TE 0-0;Parent=TE_BASE 0;name=TE 0;color=#a9a9a9
Bd1	feature	polypeptide_conserved_region	75023248	75023521	.	-	.	ID=DOMAIN 0-0-0;Parent=TE_BASE 0;annot=Class_I::LTR::Ty1/copia::Ivana RNaseH_oryco;name=RH;color=#fc4e2a
Bd1	feature	polypeptide_conserved_region	75023806	75024532	.	-	.	ID=DOMAIN 0-1-0;Parent=TE_BASE 0;annot=Class_I::LTR::Ty1/copia::SIRE RT_sire;name=RT;color=#feb24c
Bd1	feature	polypeptide_conserved_region	75025069	75025699	.	-	.	ID=DOMAIN 0-2-0;Parent=TE_BASE 0;annot=Class_I::LTR::Ty1/copia::Ivana INT_oryco;name=INT;color=#b10026
Bd1	feature	polypeptide_conserved_region	75025849	75026101	.	-	.	ID=DOMAIN 0-3-0;Parent=TE_BASE 0;annot=Class_I::LTR::Ty1/copia::Alesia AP_retrofit;name=PROT;color=#ffeda0
Bd1	feature	polypeptide_conserved_region	75026794	75027268	.	-	.	ID=DOMAIN 0-4-0;Parent=TE_BASE 0;annot=Class_I::LTR::Ty1/copia::Alesia GAG_retrofit;name=GAG;color=#225ea8
Bd1	feature	long_terminal_repeat	75027480	75028192	.	.	.	ID=LTR LEFT 0-0;Parent=TE_BASE 0;name=ltr left;color=#f032e6
Bd1	feature	long_terminal_repeat	75022326	75023038	.	.	.	ID=LTR RIGHT 0-0;Parent=TE_BASE 0;name=ltr right;color=#f032e6
Bd1	feature	nested_repeat	74998004	75007264	.	.	.	ID=TE_BASE 1;name=TE_BASE 1;annot=Class_I::LTR::Ty1/copia::SIRE;color=#a9a9a9
Bd1	feature	repeat_fragment	74998004	75007264	.	.	.	ID=TE 1-0;Parent=TE_BASE 1;name=TE 1;color=#a9a9a9
Bd1	feature	polypeptide_conserved_region	75000513	75000912	.	-	.	ID=DOMAIN 1-0-0;Parent=TE_BASE 1;annot=Class_I::LTR::Ty1/copia::SIRE RNaseH_sire;name=RH;color=#fc4e2a
Bd1	feature	polypeptide_conserved_region	75001200	75001926	.	-	.	ID=DOMAIN 1-1-0;Parent=TE_BASE 1;annot=Class_I::LTR::Ty1/copia::SIRE RT_sire;name=RT;color=#feb24c
Bd1	feature	polypeptide_conserved_region	75002529	75003186	.	-	.	ID=DOMAIN 1-2-0;Parent=TE_BASE 1;annot=Class_I::LTR::Ty1/copia::SIRE INT_sire;name=INT;color=#b10026
Bd1	feature	polypeptide_conserved_region	75003339	75003579	.	-	.	ID=DOMAIN 1-3-0;Parent=TE_BASE 1;annot=Class_I::LTR::Ty1/copia::SIRE AP_sire;name=PROT;color=#ffeda0
Bd1	feature	polypeptide_conserved_region	75005278	75005836	.	-	.	ID=DOMAIN 1-4-0;Parent=TE_BASE 1;annot=Class_I::LTR::Ty1/copia::SIRE GAG_sire;name=GAG;color=#225ea8
Bd1	feature	long_terminal_repeat	75005927	75007264	.	.	.	ID=LTR LEFT 1-0;Parent=TE_BASE 1;name=ltr left;color=#f032e6
Bd1	feature	long_terminal_repeat	74998004	74999341	.	.	.	ID=LTR RIGHT 1-0;Parent=TE_BASE 1;name=ltr right;color=#f032e6
Bd1	feature	nested_repeat	74963031	74972480	.	.	.	ID=TE_BASE 3;name=TE_BASE 3;annot=Class_I::LTR::Ty3/gypsy::chromovirus::Tekay;color=#a9a9a9
Bd1	feature	repeat_fragment	74963031	74972480	.	.	.	ID=TE 3-0;Parent=TE_BASE 3;name=TE 3;color=#a9a9a9
Bd1	feature	polypeptide_conserved_region	74968045	74968711	.	+	.	ID=DOMAIN 3-0-0;Parent=TE_BASE 3;annot=Class_I::LTR::Ty3/gypsy::chromovirus::Tekay RT_del;name=RT;color=#feb24c
Bd1	feature	polypeptide_conserved_region	74968846	74969194	.	+	.	ID=DOMAIN 3-1-0;Parent=TE_BASE 3;annot=Class_I::LTR::Ty3/gypsy::chromovirus::Tekay RNaseH_del;name=RH;color=#fc4e2a
Bd1	feature	polypeptide_conserved_region	74969500	74970526	.	+	.	ID=DOMAIN 3-2-0;Parent=TE_BASE 3;annot=Class_I::LTR::Ty3/gypsy::chromovirus::Tekay INT_del;name=INT;color=#b10026
Bd1	feature	polypeptide_conserved_region	74970607	74970757	.	+	.	ID=DOMAIN 3-3-0;Parent=TE_BASE 3;annot=Class_I::LTR::Ty3/gypsy::chromovirus::Tekay CHR_tekay_Retrosor2a;name=CHD;color=#6a51a3
Bd1	feature	primer_binding_site	74964772	74964792	.	.	.	ID=PBS 3;Parent=TE_BASE 3;name=pbs;color=#c7e9c0
Bd1	feature	long_terminal_repeat	74970807	74972480	.	.	.	ID=LTR RIGHT 3-0;Parent=TE_BASE 3;name=ltr right;color=#f032e6
Bd1	feature	long_terminal_repeat	74963031	74964722	.	.	.	ID=LTR LEFT 3-0;Parent=TE_BASE 3;name=ltr left;color=#f032e6
Bd1	feature	nested_repeat	74954408	74961877	.	.	.	ID=TE_BASE 4;name=TE_BASE 4;annot=Class_I::LTR::Ty3/gypsy::non-chromovirus::OTA::Ogre/Tat::Retand;color=#a9a9a9
Bd1	feature	repeat_fragment	74954408	74961877	.	.	.	ID=TE 4-0;Parent=TE_BASE 4;name=TE 4;color=#a9a9a9
Bd1	feature	polypeptide_conserved_region	74956313	74956658	.	-	.	ID=DOMAIN 4-0-0;Parent=TE_BASE 4;annot=Class_I::LTR::Ty3/gypsy::non-chromovirus::OTA::Ogre/Tat::Retand RT_tat;name=RT;color=#feb24c
Bd1	feature	polypeptide_conserved_region	74957478	74957667	.	-	.	ID=DOMAIN 4-1-0;Parent=TE_BASE 4;annot=Class_I::LTR::Ty3/gypsy::non-chromovirus::OTA::Ogre/Tat::Retand GAG_tat;name=GAG;color=#225ea8
Bd1	feature	primer_binding_site	74955985	74956002	.	.	.	ID=PBS 4;Parent=TE_BASE 4;name=ppt;color=#41ab5d
Bd1	feature	RR_tract	74960366	74960380	.	.	.	ID=PPT 4;Parent=TE_BASE 4;name=pbs;color=#c7e9c0
Bd1	feature	long_terminal_repeat	74960411	74961877	.	.	.	ID=LTR LEFT 4-0;Parent=TE_BASE 4;name=ltr left;color=#f032e6
Bd1	feature	long_terminal_repeat	74954408	74955905	.	.	.	ID=LTR RIGHT 4-0;Parent=TE_BASE 4;name=ltr right;color=#f032e6
Bd1	feature	nested_repeat	74920554	74934821	.	.	.	ID=TE_BASE 5;name=TE_BASE 5;annot=Class_I::LTR::Ty3/gypsy::non-chromovirus::OTA::Ogre/Tat::Retand;color=#a9a9a9
Bd1	feature	repeat_fragment	74920554	74934821	.	.	.	ID=TE 5-0;Parent=TE_BASE 5;name=TE 5;color=#a9a9a9
Bd1	feature	polypeptide_conserved_region	74932843	74933086	.	-	.	ID=DOMAIN 5-0-0;Parent=TE_BASE 5;annot=Class_I::LTR::Ty3/gypsy::non-chromovirus::OTA::Ogre/Tat::Retand GAG_tat;name=GAG;color=#225ea8
Bd1	feature	primer_binding_site	74920896	74920913	.	.	.	ID=PBS 5;Parent=TE_BASE 5;name=ppt;color=#41ab5d
Bd1	feature	RR_tract	74934456	74934470	.	.	.	ID=PPT 5;Parent=TE_BASE 5;name=pbs;color=#c7e9c0
Bd1	feature	long_terminal_repeat	74934538	74934821	.	.	.	ID=LTR LEFT 5-0;Parent=TE_BASE 5;name=ltr left;color=#f032e6
Bd1	feature	long_terminal_repeat	74920554	74920814	.	.	.	ID=LTR RIGHT 5-0;Parent=TE_BASE 5;name=ltr right;color=#f032e6
Bd1	feature	nested_repeat	74824470	74833381	.	.	.	ID=TE_BASE 7;name=TE_BASE 7;annot=Class_I::LTR::Ty3/gypsy::chromovirus::Tekay;color=#a9a9a9
Bd1	feature	repeat_fragment	74824470	74833381	.	.	.	ID=TE 7-0;Parent=TE_BASE 7;name=TE 7;color=#a9a9a9
Bd1	feature	polypeptide_conserved_region	74825941	74826091	.	-	.	ID=DOMAIN 7-0-0;Parent=TE_BASE 7;annot=Class_I::LTR::Ty3/gypsy::chromovirus::Tekay CHR_tekay_Retrosor2a;name=CHD;color=#6a51a3
Bd1	feature	polypeptide_conserved_region	74826172	74827198	.	-	.	ID=DOMAIN 7-1-0;Parent=TE_BASE 7;annot=Class_I::LTR::Ty3/gypsy::chromovirus::Tekay INT_del;name=INT;color=#b10026
Bd1	feature	polypeptide_conserved_region	74827500	74827851	.	-	.	ID=DOMAIN 7-2-0;Parent=TE_BASE 7;annot=Class_I::LTR::Ty3/gypsy::chromovirus::Tekay RNaseH_del;name=RH;color=#fc4e2a
Bd1	feature	polypeptide_conserved_region	74827986	74828652	.	-	.	ID=DOMAIN 7-3-0;Parent=TE_BASE 7;annot=Class_I::LTR::Ty3/gypsy::chromovirus::Tekay RT_del;name=RT;color=#feb24c
Bd1	feature	polypeptide_conserved_region	74828952	74829210	.	-	.	ID=DOMAIN 7-4-0;Parent=TE_BASE 7;annot=Class_I::LTR::Ty3/gypsy::chromovirus::Tekay AP_del;name=PROT;color=#ffeda0
Bd1	feature	polypeptide_conserved_region	74829747	74830224	.	-	.	ID=DOMAIN 7-5-0;Parent=TE_BASE 7;annot=Class_I::LTR::Ty3/gypsy::chromovirus::Tekay GAG_del;name=GAG;color=#225ea8
Bd1	feature	long_terminal_repeat	74833306	74833381	.	.	.	ID=LTR LEFT 7-0;Parent=TE_BASE 7;name=ltr left;color=#f032e6
Bd1	feature	long_terminal_repeat	74824470	74824545	.	.	.	ID=LTR RIGHT 7-0;Parent=TE_BASE 7;name=ltr right;color=#f032e6
Bd1	feature	nested_repeat	74666840	74675991	.	.	.	ID=TE_BASE 8;name=TE_BASE 8;annot=Class_I::LTR::Ty1/copia::Tork;color=#a9a9a9
Bd1	feature	repeat_fragment	74666840	74675991	.	.	.	ID=TE 8-0;Parent=TE_BASE 8;name=TE 8;color=#a9a9a9
Bd1	feature	polypeptide_conserved_region	74672826	74673462	.	+	.	ID=DOMAIN 8-0-0;Parent=TE_BASE 8;annot=Class_I::LTR::Ty1/copia::Ivana INT_oryco;name=INT;color=#b10026
Bd1	feature	polypeptide_conserved_region	74673972	74674701	.	+	.	ID=DOMAIN 8-1-0;Parent=TE_BASE 8;annot=Class_I::LTR::Ty1/copia::Tork RT_tork;name=RT;color=#feb24c
Bd1	feature	polypeptide_conserved_region	74675013	74675421	.	+	.	ID=DOMAIN 8-2-0;Parent=TE_BASE 8;annot=Class_I::LTR::Ty1/copia::Tork RNaseH_tork;name=RH;color=#fc4e2a
Bd1	feature	primer_binding_site	74667378	74667397	.	.	.	ID=PBS 8;Parent=TE_BASE 8;name=pbs;color=#c7e9c0
Bd1	feature	RR_tract	74675504	74675518	.	.	.	ID=PPT 8;Parent=TE_BASE 8;name=ppt;color=#41ab5d
Bd1	feature	long_terminal_repeat	74675519	74675991	.	.	.	ID=LTR RIGHT 8-0;Parent=TE_BASE 8;name=ltr right;color=#f032e6
Bd1	feature	long_terminal_repeat	74666840	74667314	.	.	.	ID=LTR LEFT 8-0;Parent=TE_BASE 8;name=ltr left;color=#f032e6
Bd1	feature	nested_repeat	74469226	74477213	.	.	.	ID=TE_BASE 10;name=TE_BASE 10;annot=Class_I::LTR::Ty3/gypsy::non-chromovirus::OTA::Ogre/Tat::Retand;color=#a9a9a9
Bd1	feature	repeat_fragment	74469226	74477213	.	.	.	ID=TE 10-0;Parent=TE_BASE 10;name=TE 10;color=#a9a9a9
Bd1	feature	polypeptide_conserved_region	74470268	74470946	.	+	.	ID=DOMAIN 10-0-0;Parent=TE_BASE 10;annot=Class_I::LTR::Ty3/gypsy::non-chromovirus::OTA::Ogre/Tat::Retand GAG_tat;name=GAG;color=#225ea8
Bd1	feature	polypeptide_conserved_region	74473611	74474007	.	+	.	ID=DOMAIN 10-1-0;Parent=TE_BASE 10;annot=Class_I::LTR::Ty3/gypsy::non-chromovirus::OTA::Ogre/Tat::Retand RT_tat;name=RT;color=#feb24c
Bd1	feature	polypeptide_conserved_region	74474151	74474493	.	+	.	ID=DOMAIN 10-2-0;Parent=TE_BASE 10;annot=Class_I::LTR::Ty3/gypsy::non-chromovirus::OTA::Ogre/Tat::Retand RNaseH_tat;name=RH;color=#fc4e2a
Bd1	feature	polypeptide_conserved_region	74474553	74474916	.	+	.	ID=DOMAIN 10-3-0;Parent=TE_BASE 10;annot=Class_I::LTR::Ty3/gypsy::non-chromovirus::OTA::Ogre/Tat::Ogre;name=aRH;color=#fc4e2a
Bd1	feature	polypeptide_conserved_region	74475240	74476287	.	+	.	ID=DOMAIN 10-4-0;Parent=TE_BASE 10;annot=Class_I::LTR::Ty3/gypsy::non-chromovirus::OTA::Ogre/Tat::Retand INT_tat;name=INT;color=#b10026
Bd1	feature	primer_binding_site	74469464	74469482	.	.	.	ID=PBS 10;Parent=TE_BASE 10;name=pbs;color=#c7e9c0
Bd1	feature	RR_tract	74477015	74477029	.	.	.	ID=PPT 10;Parent=TE_BASE 10;name=ppt;color=#41ab5d
Bd1	feature	long_terminal_repeat	74477052	74477213	.	.	.	ID=LTR RIGHT 10-0;Parent=TE_BASE 10;name=ltr right;color=#f032e6
Bd1	feature	long_terminal_repeat	74469226	74469387	.	.	.	ID=LTR LEFT 10-0;Parent=TE_BASE 10;name=ltr left;color=#f032e6
Bd1	feature	nested_repeat	74461635	74466773	.	.	.	ID=TE_BASE 11;name=TE_BASE 11;annot=Class_I::LTR::Ty1/copia::Ivana;color=#a9a9a9
Bd1	feature	repeat_fragment	74461635	74466773	.	.	.	ID=TE 11-0;Parent=TE_BASE 11;name=TE 11;color=#a9a9a9
Bd1	feature	polypeptide_conserved_region	74462067	74462280	.	-	.	ID=DOMAIN 11-0-0;Parent=TE_BASE 11;annot=Class_I::LTR::Ty1/copia::Ivana RNaseH_oryco;name=RH;color=#fc4e2a
Bd1	feature	polypeptide_conserved_region	74462767	74463484	.	-	.	ID=DOMAIN 11-1-0;Parent=TE_BASE 11;annot=Class_I::LTR::Ty1/copia::Ivana RT_oryco;name=RT;color=#feb24c
Bd1	feature	polypeptide_conserved_region	74464102	74464756	.	-	.	ID=DOMAIN 11-2-0;Parent=TE_BASE 11;annot=Class_I::LTR::Ty1/copia::Ivana INT_oryco;name=INT;color=#b10026
Bd1	feature	polypeptide_conserved_region	74464906	74465152	.	-	.	ID=DOMAIN 11-3-0;Parent=TE_BASE 11;annot=Class_I::LTR::Ty1/copia::Ivana AP_oryco;name=PROT;color=#ffeda0
Bd1	feature	polypeptide_conserved_region	74465782	74466241	.	-	.	ID=DOMAIN 11-4-0;Parent=TE_BASE 11;annot=Class_I::LTR::Ty1/copia::Ivana GAG_oryco;name=GAG;color=#225ea8
Bd1	feature	long_terminal_repeat	74466434	74466773	.	.	.	ID=LTR LEFT 11-0;Parent=TE_BASE 11;name=ltr left;color=#f032e6
Bd1	feature	long_terminal_repeat	74461635	74461974	.	.	.	ID=LTR RIGHT 11-0;Parent=TE_BASE 11;name=ltr right;color=#f032e6
Bd1	feature	target_site_duplication	74461630	74461634	.	.	.	ID=TSR RIGHT 11;Parent=TE_BASE 11;name=tsr right;color=#333333
Bd1	feature	target_site_duplication	74466774	74466778	.	.	.	ID=TSR LEFT 11;Parent=TE_BASE 11;name=tsr left;color=#333333
Bd1	feature	nested_repeat	73803384	73810874	.	.	.	ID=TE_BASE 14;name=TE_BASE 14;annot=Class_I::LTR::Ty1/copia::Ty1-outgroup;color=#a9a9a9
Bd1	feature	repeat_fragment	73803384	73810874	.	.	.	ID=TE 14-0;Parent=TE_BASE 14;name=TE 14;color=#a9a9a9
Bd1	feature	polypeptide_conserved_region	73807184	73807733	.	+	.	ID=DOMAIN 14-0-0;Parent=TE_BASE 14;annot=Class_I::LTR::Ty1/copia::Ivana INT_oryco;name=INT;color=#b10026
Bd1	feature	polypeptide_conserved_region	73808734	73809103	.	+	.	ID=DOMAIN 14-1-0;Parent=TE_BASE 14;annot=Class_I::LTR::Ty1/copia::Ty1-outgroup RT_copia;name=RT;color=#feb24c
Bd1	feature	polypeptide_conserved_region	73809738	73810149	.	+	.	ID=DOMAIN 14-2-0;Parent=TE_BASE 14;annot=Class_I::LTR::Ty1/copia::Tork RNaseH_tork;name=RH;color=#fc4e2a
Bd1	feature	long_terminal_repeat	73810651	73810874	.	.	.	ID=LTR RIGHT 14-0;Parent=TE_BASE 14;name=ltr right;color=#f032e6
Bd1	feature	long_terminal_repeat	73803384	73803609	.	.	.	ID=LTR LEFT 14-0;Parent=TE_BASE 14;name=ltr left;color=#f032e6
Bd1	feature	target_site_duplication	73803379	73803383	.	.	.	ID=TSR LEFT 14;Parent=TE_BASE 14;name=tsr left;color=#333333
Bd1	feature	target_site_duplication	73810875	73810879	.	.	.	ID=TSR RIGHT 14;Parent=TE_BASE 14;name=tsr right;color=#333333
Bd1	feature	nested_repeat	72931442	72945043	.	.	.	ID=TE_BASE 18;name=TE_BASE 18;annot=Class_I::LTR::Ty3/gypsy::non-chromovirus::OTA::Ogre/Tat::Retand;color=#a9a9a9
Bd1	feature	repeat_fragment	72931442	72945043	.	.	.	ID=TE 18-0;Parent=TE_BASE 18;name=TE 18;color=#a9a9a9
Bd1	feature	polypeptide_conserved_region	72933801	72934176	.	+	.	ID=DOMAIN 18-0-0;Parent=TE_BASE 18;annot=Class_I::LTR::Ty3/gypsy::non-chromovirus::OTA::Ogre/Tat::Retand GAG_tat;name=GAG;color=#225ea8
Bd1	feature	polypeptide_conserved_region	72935034	72935367	.	+	.	ID=DOMAIN 18-1-0;Parent=TE_BASE 18;annot=Class_I::LTR::Ty3/gypsy::non-chromovirus::OTA::Ogre/Tat::Retand AP_tat;name=PROT;color=#ffeda0
Bd1	feature	polypeptide_conserved_region	72935814	72936492	.	+	.	ID=DOMAIN 18-2-0;Parent=TE_BASE 18;annot=Class_I::LTR::Ty3/gypsy::non-chromovirus::OTA::Ogre/Tat::Retand RT_tat;name=RT;color=#feb24c
Bd1	feature	polypeptide_conserved_region	72936645	72937011	.	+	.	ID=DOMAIN 18-3-0;Parent=TE_BASE 18;annot=Class_I::LTR::Ty3/gypsy::non-chromovirus::OTA::Ogre/Tat::Retand RNaseH_tat;name=RH;color=#fc4e2a
Bd1	feature	polypeptide_conserved_region	72937065	72937428	.	+	.	ID=DOMAIN 18-4-0;Parent=TE_BASE 18;annot=Class_I::LTR::Ty3/gypsy::non-chromovirus::OTA::Ogre/Tat::Retand;name=aRH;color=#fc4e2a
Bd1	feature	polypeptide_conserved_region	72937884	72938754	.	+	.	ID=DOMAIN 18-5-0;Parent=TE_BASE 18;annot=Class_I::LTR::Ty3/gypsy::non-chromovirus::OTA::Ogre/Tat::Retand INT_tat;name=INT;color=#b10026
Bd1	feature	primer_binding_site	72932265	72932280	.	.	.	ID=PBS 18;Parent=TE_BASE 18;name=pbs;color=#c7e9c0
Bd1	feature	long_terminal_repeat	72944224	72945043	.	.	.	ID=LTR RIGHT 18-0;Parent=TE_BASE 18;name=ltr right;color=#f032e6
Bd1	feature	long_terminal_repeat	72931442	72932260	.	.	.	ID=LTR LEFT 18-0;Parent=TE_BASE 18;name=ltr left;color=#f032e6
Bd1	feature	nested_repeat	72259375	72264576	.	.	.	ID=TE_BASE 21;name=TE_BASE 21;annot=Class_I::LTR::Ty1/copia::Ivana;color=#a9a9a9
Bd1	feature	repeat_fragment	72259375	72264576	.	.	.	ID=TE 21-0;Parent=TE_BASE 21;name=TE 21;color=#a9a9a9
Bd1	feature	polypeptide_conserved_region	72259950	72260712	.	+	.	ID=DOMAIN 21-0-0;Parent=TE_BASE 21;annot=Class_I::LTR::Ty1/copia::Ivana GAG_oryco;name=GAG;color=#225ea8
Bd1	feature	polypeptide_conserved_region	72261009	72261252	.	+	.	ID=DOMAIN 21-1-0;Parent=TE_BASE 21;annot=Class_I::LTR::Ty1/copia::Ivana AP_oryco;name=PROT;color=#ffeda0
Bd1	feature	polypeptide_conserved_region	72261405	72262059	.	+	.	ID=DOMAIN 21-2-0;Parent=TE_BASE 21;annot=Class_I::LTR::Ty1/copia::Ivana INT_oryco;name=INT;color=#b10026
Bd1	feature	polypeptide_conserved_region	72262707	72263427	.	+	.	ID=DOMAIN 21-3-0;Parent=TE_BASE 21;annot=Class_I::LTR::Ty1/copia::Ivana RT_oryco;name=RT;color=#feb24c
Bd1	feature	polypeptide_conserved_region	72263721	72264123	.	+	.	ID=DOMAIN 21-4-0;Parent=TE_BASE 21;annot=Class_I::LTR::Ty1/copia::Ivana RNaseH_oryco;name=RH;color=#fc4e2a
Bd1	feature	primer_binding_site	72259748	72259763	.	.	.	ID=PBS 21;Parent=TE_BASE 21;name=pbs;color=#c7e9c0
Bd1	feature	RR_tract	72264194	72264208	.	.	.	ID=PPT 21;Parent=TE_BASE 21;name=ppt;color=#41ab5d
Bd1	feature	long_terminal_repeat	72264209	72264576	.	.	.	ID=LTR RIGHT 21-0;Parent=TE_BASE 21;name=ltr right;color=#f032e6
Bd1	feature	long_terminal_repeat	72259375	72259742	.	.	.	ID=LTR LEFT 21-0;Parent=TE_BASE 21;name=ltr left;color=#f032e6
Bd1	feature	target_site_duplication	72259370	72259374	.	.	.	ID=TSR LEFT 21;Parent=TE_BASE 21;name=tsr left;color=#333333
Bd1	feature	target_site_duplication	72264577	72264581	.	.	.	ID=TSR RIGHT 21;Parent=TE_BASE 21;name=tsr right;color=#333333
Bd1	feature	nested_repeat	71696808	71711774	.	.	.	ID=TE_BASE 23;name=TE_BASE 23;annot=Class_I::LTR::Ty3/gypsy::non-chromovirus::OTA::Ogre/Tat::Retand;color=#a9a9a9
Bd1	feature	repeat_fragment	71696808	71711774	.	.	.	ID=TE 23-0;Parent=TE_BASE 23;name=TE 23;color=#a9a9a9
Bd1	feature	polypeptide_conserved_region	71703330	71704173	.	-	.	ID=DOMAIN 23-0-0;Parent=TE_BASE 23;annot=Class_I::LTR::Ty3/gypsy::non-chromovirus::OTA::Ogre/Tat::Retand INT_tat;name=INT;color=#b10026
Bd1	feature	polypeptide_conserved_region	71704550	71704907	.	-	.	ID=DOMAIN 23-1-0;Parent=TE_BASE 23;annot=Class_I::LTR::Ty3/gypsy::non-chromovirus::OTA::Ogre/Tat::Retand;name=aRH;color=#fc4e2a
Bd1	feature	polypeptide_conserved_region	71704979	71705345	.	-	.	ID=DOMAIN 23-2-0;Parent=TE_BASE 23;annot=Class_I::LTR::Ty3/gypsy::non-chromovirus::OTA::Ogre/Tat::Retand RNaseH_tat;name=RH;color=#fc4e2a
Bd1	feature	polypeptide_conserved_region	71705851	71706256	.	-	.	ID=DOMAIN 23-3-0;Parent=TE_BASE 23;annot=Class_I::LTR::Ty3/gypsy::non-chromovirus::OTA::Ogre/Tat::Retand RT_tat;name=RT;color=#feb24c
Bd1	feature	polypeptide_conserved_region	71709465	71709789	.	-	.	ID=DOMAIN 23-4-0;Parent=TE_BASE 23;annot=Class_I::LTR::Ty3/gypsy::non-chromovirus::OTA::Ogre/Tat::Retand GAG_tat;name=GAG;color=#225ea8
Bd1	feature	long_terminal_repeat	71710874	71711774	.	.	.	ID=LTR LEFT 23-0;Parent=TE_BASE 23;name=ltr left;color=#f032e6
Bd1	feature	long_terminal_repeat	71696808	71697718	.	.	.	ID=LTR RIGHT 23-0;Parent=TE_BASE 23;name=ltr right;color=#f032e6
Bd1	feature	nested_repeat	71642581	71647746	.	.	.	ID=TE_BASE 25;name=TE_BASE 25;annot=Class_I::LTR::Ty3/gypsy::chromovirus::Reina;color=#a9a9a9
Bd1	feature	repeat_fragment	71642581	71647746	.	.	.	ID=TE 25-0;Parent=TE_BASE 25;name=TE 25;color=#a9a9a9
Bd1	feature	polypeptide_conserved_region	71644196	71644430	.	+	.	ID=DOMAIN 25-0-0;Parent=TE_BASE 25;annot=Class_I::LTR::Ty3/gypsy::chromovirus::Reina AP_reina;name=PROT;color=#ffeda0
Bd1	feature	polypeptide_conserved_region	71644742	71645417	.	+	.	ID=DOMAIN 25-1-0;Parent=TE_BASE 25;annot=Class_I::LTR::Ty3/gypsy::chromovirus::Reina RT_reina;name=RT;color=#feb24c
Bd1	feature	polypeptide_conserved_region	71645556	71645904	.	+	.	ID=DOMAIN 25-2-0;Parent=TE_BASE 25;annot=Class_I::LTR::Ty3/gypsy::chromovirus::Reina RNaseH_reina;name=RH;color=#fc4e2a
Bd1	feature	polypeptide_conserved_region	71646115	71647114	.	+	.	ID=DOMAIN 25-3-0;Parent=TE_BASE 25;annot=Class_I::LTR::Ty3/gypsy::chromovirus::Reina INT_reina;name=INT;color=#b10026
Bd1	feature	primer_binding_site	71642983	71643002	.	.	.	ID=PBS 25;Parent=TE_BASE 25;name=pbs;color=#c7e9c0
Bd1	feature	RR_tract	71647338	71647352	.	.	.	ID=PPT 25;Parent=TE_BASE 25;name=ppt;color=#41ab5d
Bd1	feature	long_terminal_repeat	71647357	71647746	.	.	.	ID=LTR RIGHT 25-0;Parent=TE_BASE 25;name=ltr right;color=#f032e6
Bd1	feature	long_terminal_repeat	71642581	71642970	.	.	.	ID=LTR LEFT 25-0;Parent=TE_BASE 25;name=ltr left;color=#f032e6
Bd1	feature	nested_repeat	71306364	71322367	.	.	.	ID=TE_BASE 29;name=TE_BASE 29;annot=Class_I::LTR::Ty3/gypsy::non-chromovirus::OTA::Ogre/Tat::Retand;color=#a9a9a9
Bd1	feature	repeat_fragment	71306364	71322367	.	.	.	ID=TE 29-0;Parent=TE_BASE 29;name=TE 29;color=#a9a9a9
Bd1	feature	polypeptide_conserved_region	71316539	71317574	.	-	.	ID=DOMAIN 29-0-0;Parent=TE_BASE 29;annot=Class_I::LTR::Ty3/gypsy::non-chromovirus::OTA::Ogre/Tat::Retand INT_tat;name=INT;color=#b10026
Bd1	feature	polypeptide_conserved_region	71317951	71318308	.	-	.	ID=DOMAIN 29-1-0;Parent=TE_BASE 29;annot=Class_I::LTR::Ty3/gypsy::non-chromovirus::OTA::Ogre/Tat::Retand;name=aRH;color=#fc4e2a
Bd1	feature	polypeptide_conserved_region	71318383	71318746	.	-	.	ID=DOMAIN 29-2-0;Parent=TE_BASE 29;annot=Class_I::LTR::Ty3/gypsy::non-chromovirus::OTA::Ogre/Tat::Retand RNaseH_tat;name=RH;color=#fc4e2a
Bd1	feature	polypeptide_conserved_region	71318988	71319660	.	-	.	ID=DOMAIN 29-3-0;Parent=TE_BASE 29;annot=Class_I::LTR::Ty3/gypsy::non-chromovirus::OTA::Ogre/Tat::Retand RT_tat;name=RT;color=#feb24c
Bd1	feature	polypeptide_conserved_region	71320140	71320464	.	-	.	ID=DOMAIN 29-4-0;Parent=TE_BASE 29;annot=Class_I::LTR::Ty3/gypsy::non-chromovirus::OTA::Ogre/Tat::Retand AP_tat;name=PROT;color=#ffeda0
Bd1	feature	polypeptide_conserved_region	71320997	71321693	.	-	.	ID=DOMAIN 29-5-0;Parent=TE_BASE 29;annot=Class_I::LTR::Ty3/gypsy::non-chromovirus::OTA::Ogre/Tat::Retand GAG_tat;name=GAG;color=#225ea8
Bd1	feature	long_terminal_repeat	71321840	71322367	.	.	.	ID=LTR LEFT 29-0;Parent=TE_BASE 29;name=ltr left;color=#f032e6
Bd1	feature	long_terminal_repeat	71306364	71306885	.	.	.	ID=LTR RIGHT 29-0;Parent=TE_BASE 29;name=ltr right;color=#f032e6
Bd1	feature	target_site_duplication	71306360	71306363	.	.	.	ID=TSR RIGHT 29;Parent=TE_BASE 29;name=tsr right;color=#333333
Bd1	feature	target_site_duplication	71322368	71322371	.	.	.	ID=TSR LEFT 29;Parent=TE_BASE 29;name=tsr left;color=#333333
Bd1	feature	nested_repeat	71272981	71285509	.	.	.	ID=TE_BASE 30;name=TE_BASE 30;annot=Class_I::LTR::Ty3/gypsy::chromovirus::Tekay;color=#a9a9a9
Bd1	feature	repeat_fragment	71272981	71285509	.	.	.	ID=TE 30-0;Parent=TE_BASE 30;name=TE 30;color=#a9a9a9
Bd1	feature	polypeptide_conserved_region	71278004	71278484	.	+	.	ID=DOMAIN 30-0-0;Parent=TE_BASE 30;annot=Class_I::LTR::Ty3/gypsy::chromovirus::Tekay GAG_del;name=GAG;color=#225ea8
Bd1	feature	polypeptide_conserved_region	71279033	71279291	.	+	.	ID=DOMAIN 30-1-0;Parent=TE_BASE 30;annot=Class_I::LTR::Ty3/gypsy::chromovirus::Tekay AP_del;name=PROT;color=#ffeda0
Bd1	feature	polypeptide_conserved_region	71279591	71280257	.	+	.	ID=DOMAIN 30-2-0;Parent=TE_BASE 30;annot=Class_I::LTR::Ty3/gypsy::chromovirus::Tekay RT_del;name=RT;color=#feb24c
Bd1	feature	polypeptide_conserved_region	71280392	71280743	.	+	.	ID=DOMAIN 30-3-0;Parent=TE_BASE 30;annot=Class_I::LTR::Ty3/gypsy::chromovirus::Tekay RNaseH_del;name=RH;color=#fc4e2a
Bd1	feature	polypeptide_conserved_region	71281045	71282071	.	+	.	ID=DOMAIN 30-4-0;Parent=TE_BASE 30;annot=Class_I::LTR::Ty3/gypsy::chromovirus::Tekay INT_del;name=INT;color=#b10026
Bd1	feature	polypeptide_conserved_region	71282152	71282302	.	+	.	ID=DOMAIN 30-5-0;Parent=TE_BASE 30;annot=Class_I::LTR::Ty3/gypsy::chromovirus::Tekay CHR_tekay_Retrosor2a;name=CHD;color=#6a51a3
Bd1	feature	primer_binding_site	71276147	71276163	.	.	.	ID=PBS 30;Parent=TE_BASE 30;name=pbs;color=#c7e9c0
Bd1	feature	long_terminal_repeat	71282352	71285509	.	.	.	ID=LTR RIGHT 30-0;Parent=TE_BASE 30;name=ltr right;color=#f032e6
Bd1	feature	long_terminal_repeat	71272981	71276142	.	.	.	ID=LTR LEFT 30-0;Parent=TE_BASE 30;name=ltr left;color=#f032e6
Bd1	feature	target_site_duplication	71272976	71272980	.	.	.	ID=TSR LEFT 30;Parent=TE_BASE 30;name=tsr left;color=#333333
Bd1	feature	target_site_duplication	71285510	71285514	.	.	.	ID=TSR RIGHT 30;Parent=TE_BASE 30;name=tsr right;color=#333333
Bd1	feature	nested_repeat	71170032	71179816	.	.	.	ID=TE_BASE 32;name=TE_BASE 32;annot=Class_I::LTR::Ty3/gypsy::chromovirus::Tekay;color=#a9a9a9
Bd1	feature	repeat_fragment	71170032	71179816	.	.	.	ID=TE 32-0;Parent=TE_BASE 32;name=TE 32;color=#a9a9a9
Bd1	feature	polypeptide_conserved_region	71173140	71173371	.	+	.	ID=DOMAIN 32-0-0;Parent=TE_BASE 32;annot=Class_I::LTR::Ty3/gypsy::chromovirus::Tekay AP_del;name=PROT;color=#ffeda0
Bd1	feature	polypeptide_conserved_region	71173697	71174363	.	+	.	ID=DOMAIN 32-1-0;Parent=TE_BASE 32;annot=Class_I::LTR::Ty3/gypsy::chromovirus::Tekay RT_del;name=RT;color=#feb24c
Bd1	feature	polypeptide_conserved_region	71174497	71174848	.	+	.	ID=DOMAIN 32-2-0;Parent=TE_BASE 32;annot=Class_I::LTR::Ty3/gypsy::chromovirus::Tekay RNaseH_del;name=RH;color=#fc4e2a
Bd1	feature	polypeptide_conserved_region	71175151	71176177	.	+	.	ID=DOMAIN 32-3-0;Parent=TE_BASE 32;annot=Class_I::LTR::Ty3/gypsy::chromovirus::Tekay INT_del;name=INT;color=#b10026
Bd1	feature	polypeptide_conserved_region	71176258	71176408	.	+	.	ID=DOMAIN 32-4-0;Parent=TE_BASE 32;annot=Class_I::LTR::Ty3/gypsy::chromovirus::Tekay CHR_tekay_Retrosor2a;name=CHD;color=#6a51a3
Bd1	feature	primer_binding_site	71171019	71171039	.	.	.	ID=PBS 32;Parent=TE_BASE 32;name=pbs;color=#c7e9c0
Bd1	feature	RR_tract	71178811	71178825	.	.	.	ID=PPT 32;Parent=TE_BASE 32;name=ppt;color=#41ab5d
Bd1	feature	long_terminal_repeat	71178845	71179816	.	.	.	ID=LTR RIGHT 32-0;Parent=TE_BASE 32;name=ltr right;color=#f032e6
Bd1	feature	long_terminal_repeat	71170032	71171003	.	.	.	ID=LTR LEFT 32-0;Parent=TE_BASE 32;name=ltr left;color=#f032e6
Bd1	feature	nested_repeat	71143483	71156040	.	.	.	ID=TE_BASE 33;name=TE_BASE 33;annot=Class_I::LTR::Ty3/gypsy::chromovirus::Tekay;color=#a9a9a9
Bd1	feature	repeat_fragment	71143483	71156040	.	.	.	ID=TE 33-0;Parent=TE_BASE 33;name=TE 33;color=#a9a9a9
Bd1	feature	polypeptide_conserved_region	71148519	71148999	.	+	.	ID=DOMAIN 33-0-0;Parent=TE_BASE 33;annot=Class_I::LTR::Ty3/gypsy::chromovirus::Tekay GAG_del;name=GAG;color=#225ea8
Bd1	feature	polypeptide_conserved_region	71149548	71149806	.	+	.	ID=DOMAIN 33-1-0;Parent=TE_BASE 33;annot=Class_I::LTR::Ty3/gypsy::chromovirus::Tekay AP_del;name=PROT;color=#ffeda0
Bd1	feature	polypeptide_conserved_region	71150106	71150772	.	+	.	ID=DOMAIN 33-2-0;Parent=TE_BASE 33;annot=Class_I::LTR::Ty3/gypsy::chromovirus::Tekay RT_del;name=RT;color=#feb24c
Bd1	feature	polypeptide_conserved_region	71150907	71151258	.	+	.	ID=DOMAIN 33-3-0;Parent=TE_BASE 33;annot=Class_I::LTR::Ty3/gypsy::chromovirus::Tekay RNaseH_del;name=RH;color=#fc4e2a
Bd1	feature	polypeptide_conserved_region	71151561	71152587	.	+	.	ID=DOMAIN 33-4-0;Parent=TE_BASE 33;annot=Class_I::LTR::Ty3/gypsy::chromovirus::Tekay INT_del;name=INT;color=#b10026
Bd1	feature	polypeptide_conserved_region	71152668	71152818	.	+	.	ID=DOMAIN 33-5-0;Parent=TE_BASE 33;annot=Class_I::LTR::Ty3/gypsy::chromovirus::Tekay CHR_tekay_Retrosor2a;name=CHD;color=#6a51a3
Bd1	feature	primer_binding_site	71146662	71146678	.	.	.	ID=PBS 33;Parent=TE_BASE 33;name=pbs;color=#c7e9c0
Bd1	feature	long_terminal_repeat	71152868	71156040	.	.	.	ID=LTR RIGHT 33-0;Parent=TE_BASE 33;name=ltr right;color=#f032e6
Bd1	feature	long_terminal_repeat	71143483	71146657	.	.	.	ID=LTR LEFT 33-0;Parent=TE_BASE 33;name=ltr left;color=#f032e6
Bd1	feature	target_site_duplication	71143478	71143482	.	.	.	ID=TSR LEFT 33;Parent=TE_BASE 33;name=tsr left;color=#333333
Bd1	feature	target_site_duplication	71156041	71156045	.	.	.	ID=TSR RIGHT 33;Parent=TE_BASE 33;name=tsr right;color=#333333
Bd1	feature	nested_repeat	71037454	71042991	.	.	.	ID=TE_BASE 36;name=TE_BASE 36;annot=Class_I::LTR::Ty3/gypsy::chromovirus::Reina;color=#a9a9a9
Bd1	feature	repeat_fragment	71037454	71042991	.	.	.	ID=TE 36-0;Parent=TE_BASE 36;name=TE 36;color=#a9a9a9
Bd1	feature	polypeptide_conserved_region	71038548	71039226	.	+	.	ID=DOMAIN 36-0-0;Parent=TE_BASE 36;annot=Class_I::LTR::Ty3/gypsy::chromovirus::Reina GAG_reina;name=GAG;color=#225ea8
Bd1	feature	polypeptide_conserved_region	71040066	71040741	.	+	.	ID=DOMAIN 36-1-0;Parent=TE_BASE 36;annot=Class_I::LTR::Ty3/gypsy::chromovirus::Reina RT_reina;name=RT;color=#feb24c
Bd1	feature	polypeptide_conserved_region	71040873	71041224	.	+	.	ID=DOMAIN 36-2-0;Parent=TE_BASE 36;annot=Class_I::LTR::Ty3/gypsy::chromovirus::Reina RNaseH_reina;name=RH;color=#fc4e2a
Bd1	feature	polypeptide_conserved_region	71041494	71042007	.	+	.	ID=DOMAIN 36-3-0;Parent=TE_BASE 36;annot=Class_I::LTR::Ty3/gypsy::chromovirus::Reina INT_reina;name=INT;color=#b10026
Bd1	feature	primer_binding_site	71037720	71037741	.	.	.	ID=PBS 36;Parent=TE_BASE 36;name=pbs;color=#c7e9c0
Bd1	feature	RR_tract	71042715	71042729	.	.	.	ID=PPT 36;Parent=TE_BASE 36;name=ppt;color=#41ab5d
Bd1	feature	long_terminal_repeat	71042730	71042991	.	.	.	ID=LTR RIGHT 36-0;Parent=TE_BASE 36;name=ltr right;color=#f032e6
Bd1	feature	long_terminal_repeat	71037454	71037715	.	.	.	ID=LTR LEFT 36-0;Parent=TE_BASE 36;name=ltr left;color=#f032e6
Bd1	feature	nested_repeat	70895249	70901195	.	.	.	ID=TE_BASE 38;name=TE_BASE 38;annot=Class_I::LTR::Ty1/copia::Ivana;color=#a9a9a9
Bd1	feature	repeat_fragment	70895249	70901195	.	.	.	ID=TE 38-0;Parent=TE_BASE 38;name=TE 38;color=#a9a9a9
Bd1	feature	polypeptide_conserved_region	70896049	70896454	.	-	.	ID=DOMAIN 38-0-0;Parent=TE_BASE 38;annot=Class_I::LTR::Ty1/copia::Ivana RNaseH_oryco;name=RH;color=#fc4e2a
Bd1	feature	polypeptide_conserved_region	70896803	70897469	.	-	.	ID=DOMAIN 38-1-0;Parent=TE_BASE 38;annot=Class_I::LTR::Ty1/copia::Ivana RT_oryco;name=RT;color=#feb24c
Bd1	feature	polypeptide_conserved_region	70898006	70898645	.	-	.	ID=DOMAIN 38-2-0;Parent=TE_BASE 38;annot=Class_I::LTR::Ty1/copia::Ivana INT_oryco;name=INT;color=#b10026
Bd1	feature	polypeptide_conserved_region	70898795	70899047	.	-	.	ID=DOMAIN 38-3-0;Parent=TE_BASE 38;annot=Class_I::LTR::Ty1/copia::Alesia AP_retrofit;name=PROT;color=#ffeda0
Bd1	feature	polypeptide_conserved_region	70899788	70900262	.	-	.	ID=DOMAIN 38-4-0;Parent=TE_BASE 38;annot=Class_I::LTR::Ty1/copia::Alesia GAG_retrofit;name=GAG;color=#225ea8
Bd1	feature	long_terminal_repeat	70900474	70901195	.	.	.	ID=LTR LEFT 38-0;Parent=TE_BASE 38;name=ltr left;color=#f032e6
Bd1	feature	long_terminal_repeat	70895249	70895970	.	.	.	ID=LTR RIGHT 38-0;Parent=TE_BASE 38;name=ltr right;color=#f032e6
Bd1	feature	target_site_duplication	70895244	70895248	.	.	.	ID=TSR RIGHT 38;Parent=TE_BASE 38;name=tsr right;color=#333333
Bd1	feature	target_site_duplication	70901196	70901200	.	.	.	ID=TSR LEFT 38;Parent=TE_BASE 38;name=tsr left;color=#333333
Bd1	feature	nested_repeat	70838533	70845225	.	.	.	ID=TE_BASE 40;name=TE_BASE 40;annot=Class_I::LTR::Ty1/copia::SIRE;color=#a9a9a9
Bd1	feature	repeat_fragment	70838533	70845225	.	.	.	ID=TE 40-0;Parent=TE_BASE 40;name=TE 40;color=#a9a9a9
Bd1	feature	polypeptide_conserved_region	70840517	70840757	.	+	.	ID=DOMAIN 40-0-0;Parent=TE_BASE 40;annot=Class_I::LTR::Ty1/copia::SIRE AP_sire;name=PROT;color=#ffeda0
Bd1	feature	polypeptide_conserved_region	70840910	70841567	.	+	.	ID=DOMAIN 40-1-0;Parent=TE_BASE 40;annot=Class_I::LTR::Ty1/copia::SIRE INT_sire;name=INT;color=#b10026
Bd1	feature	polypeptide_conserved_region	70842170	70842896	.	+	.	ID=DOMAIN 40-2-0;Parent=TE_BASE 40;annot=Class_I::LTR::Ty1/copia::SIRE RT_sire;name=RT;color=#feb24c
Bd1	feature	polypeptide_conserved_region	70843184	70843583	.	+	.	ID=DOMAIN 40-3-0;Parent=TE_BASE 40;annot=Class_I::LTR::Ty1/copia::SIRE RNaseH_sire;name=RH;color=#fc4e2a
Bd1	feature	long_terminal_repeat	70844163	70845225	.	.	.	ID=LTR RIGHT 40-0;Parent=TE_BASE 40;name=ltr right;color=#f032e6
Bd1	feature	long_terminal_repeat	70838533	70839595	.	.	.	ID=LTR LEFT 40-0;Parent=TE_BASE 40;name=ltr left;color=#f032e6
Bd1	feature	nested_repeat	70625771	70639125	.	.	.	ID=TE_BASE 41;name=TE_BASE 41;annot=Class_I::LTR::Ty3/gypsy::non-chromovirus::OTA::Ogre/Tat::Retand;color=#a9a9a9
Bd1	feature	repeat_fragment	70625771	70639125	.	.	.	ID=TE 41-0;Parent=TE_BASE 41;name=TE 41;color=#a9a9a9
Bd1	feature	polypeptide_conserved_region	70627408	70627741	.	+	.	ID=DOMAIN 41-0-0;Parent=TE_BASE 41;annot=Class_I::LTR::Ty3/gypsy::non-chromovirus::OTA::Ogre/Tat::Retand GAG_tat;name=GAG;color=#225ea8
Bd1	feature	polypeptide_conserved_region	70628661	70628886	.	+	.	ID=DOMAIN 41-1-0;Parent=TE_BASE 41;annot=Class_I::LTR::Ty3/gypsy::non-chromovirus::OTA::Ogre/Tat::Retand AP_tat;name=PROT;color=#ffeda0
Bd1	feature	polypeptide_conserved_region	70629315	70629984	.	+	.	ID=DOMAIN 41-2-0;Parent=TE_BASE 41;annot=Class_I::LTR::Ty3/gypsy::non-chromovirus::OTA::Ogre/Tat::Retand RT_tat;name=RT;color=#feb24c
Bd1	feature	polypeptide_conserved_region	70630170	70630476	.	+	.	ID=DOMAIN 41-3-0;Parent=TE_BASE 41;annot=Class_I::LTR::Ty3/gypsy::non-chromovirus::OTA::Ogre/Tat::Retand RNaseH_tat;name=RH;color=#fc4e2a
Bd1	feature	polypeptide_conserved_region	70630539	70630860	.	+	.	ID=DOMAIN 41-4-0;Parent=TE_BASE 41;annot=Class_I::LTR::Ty3/gypsy::non-chromovirus::OTA::Ogre/Tat::Retand;name=aRH;color=#fc4e2a
Bd1	feature	polypeptide_conserved_region	70631195	70631771	.	+	.	ID=DOMAIN 41-5-0;Parent=TE_BASE 41;annot=Class_I::LTR::Ty3/gypsy::non-chromovirus::OTA::Ogre/Tat::Retand INT_tat;name=INT;color=#b10026
Bd1	feature	primer_binding_site	70626594	70626615	.	.	.	ID=PBS 41;Parent=TE_BASE 41;name=pbs;color=#c7e9c0
Bd1	feature	long_terminal_repeat	70638305	70639125	.	.	.	ID=LTR RIGHT 41-0;Parent=TE_BASE 41;name=ltr right;color=#f032e6
Bd1	feature	long_terminal_repeat	70625771	70626590	.	.	.	ID=LTR LEFT 41-0;Parent=TE_BASE 41;name=ltr left;color=#f032e6
Bd1	feature	target_site_duplication	70625766	70625770	.	.	.	ID=TSR LEFT 41;Parent=TE_BASE 41;name=tsr left;color=#333333
Bd1	feature	target_site_duplication	70639126	70639130	.	.	.	ID=TSR RIGHT 41;Parent=TE_BASE 41;name=tsr right;color=#333333
Bd1	feature	nested_repeat	70381952	70386789	.	.	.	ID=TE_BASE 42;name=TE_BASE 42;annot=Class_I::LTR::Ty1/copia::SIRE;color=#a9a9a9
Bd1	feature	repeat_fragment	70381952	70386789	.	.	.	ID=TE 42-0;Parent=TE_BASE 42;name=TE 42;color=#a9a9a9
Bd1	feature	polypeptide_conserved_region	70383328	70383562	.	+	.	ID=DOMAIN 42-0-0;Parent=TE_BASE 42;annot=Class_I::LTR::Ty1/copia::Alesia AP_retrofit;name=PROT;color=#ffeda0
Bd1	feature	polypeptide_conserved_region	70383724	70384360	.	+	.	ID=DOMAIN 42-1-0;Parent=TE_BASE 42;annot=Class_I::LTR::Ty1/copia::Ale INT_retrofit;name=INT;color=#b10026
Bd1	feature	polypeptide_conserved_region	70385113	70385665	.	+	.	ID=DOMAIN 42-2-0;Parent=TE_BASE 42;annot=Class_I::LTR::Ty1/copia::SIRE RT_sire;name=RT;color=#feb24c
Bd1	feature	polypeptide_conserved_region	70386131	70386533	.	+	.	ID=DOMAIN 42-3-0;Parent=TE_BASE 42;annot=Class_I::LTR::Ty1/copia::Ale RNaseH_retrofit;name=RH;color=#fc4e2a
Bd1	feature	RR_tract	70386604	70386618	.	.	.	ID=PPT 42;Parent=TE_BASE 42;name=ppt;color=#41ab5d
Bd1	feature	long_terminal_repeat	70386648	70386789	.	.	.	ID=LTR RIGHT 42-0;Parent=TE_BASE 42;name=ltr right;color=#f032e6
Bd1	feature	long_terminal_repeat	70381952	70382092	.	.	.	ID=LTR LEFT 42-0;Parent=TE_BASE 42;name=ltr left;color=#f032e6
Bd1	feature	nested_repeat	69028885	69034925	.	.	.	ID=TE_BASE 49;name=TE_BASE 49;annot=Class_I::LTR::Ty1/copia::Tork;color=#a9a9a9
Bd1	feature	repeat_fragment	69028885	69034925	.	.	.	ID=TE 49-0;Parent=TE_BASE 49;name=TE 49;color=#a9a9a9
Bd1	feature	polypeptide_conserved_region	69029217	69029625	.	-	.	ID=DOMAIN 49-0-0;Parent=TE_BASE 49;annot=Class_I::LTR::Ty1/copia::Tork RNaseH_tork;name=RH;color=#fc4e2a
Bd1	feature	polypeptide_conserved_region	69029934	69030474	.	-	.	ID=DOMAIN 49-1-0;Parent=TE_BASE 49;annot=Class_I::LTR::Ty1/copia::Tork RT_tork;name=RT;color=#feb24c
Bd1	feature	polypeptide_conserved_region	69031279	69031699	.	-	.	ID=DOMAIN 49-2-0;Parent=TE_BASE 49;annot=Class_I::LTR::Ty1/copia::Tork INT_tork;name=INT;color=#b10026
Bd1	feature	polypeptide_conserved_region	69032132	69032384	.	-	.	ID=DOMAIN 49-3-0;Parent=TE_BASE 49;annot=Class_I::LTR::Ty1/copia::Tork AP_tork;name=PROT;color=#ffeda0
Bd1	feature	long_terminal_repeat	69034857	69034925	.	.	.	ID=LTR LEFT 49-0;Parent=TE_BASE 49;name=ltr left;color=#f032e6
Bd1	feature	long_terminal_repeat	69028885	69028968	.	.	.	ID=LTR RIGHT 49-0;Parent=TE_BASE 49;name=ltr right;color=#f032e6
Bd1	feature	nested_repeat	68649654	68657731	.	.	.	ID=TE_BASE 53;name=TE_BASE 53;annot=Class_I::LTR::Ty3/gypsy::chromovirus::Reina;color=#a9a9a9
Bd1	feature	repeat_fragment	68649654	68657731	.	.	.	ID=TE 53-0;Parent=TE_BASE 53;name=TE 53;color=#a9a9a9
Bd1	feature	polypeptide_conserved_region	68655386	68656013	.	+	.	ID=DOMAIN 53-0-0;Parent=TE_BASE 53;annot=Class_I::LTR::Ty3/gypsy::chromovirus::Reina RT_badnavirus;name=RT;color=#feb24c
Bd1	feature	polypeptide_conserved_region	68656392	68656770	.	+	.	ID=DOMAIN 53-1-0;Parent=TE_BASE 53;annot=Class_I::LTR::Ty3/gypsy::chromovirus::Tekay RNaseH_badnavirus;name=RH;color=#fc4e2a
Bd1	feature	primer_binding_site	68649985	68650007	.	.	.	ID=PBS 53;Parent=TE_BASE 53;name=pbs;color=#c7e9c0
Bd1	feature	RR_tract	68657351	68657365	.	.	.	ID=PPT 53;Parent=TE_BASE 53;name=ppt;color=#41ab5d
Bd1	feature	long_terminal_repeat	68657424	68657731	.	.	.	ID=LTR RIGHT 53-0;Parent=TE_BASE 53;name=ltr right;color=#f032e6
Bd1	feature	long_terminal_repeat	68649654	68649962	.	.	.	ID=LTR LEFT 53-0;Parent=TE_BASE 53;name=ltr left;color=#f032e6
Bd1	feature	nested_repeat	68542412	68554798	.	.	.	ID=TE_BASE 54;name=TE_BASE 54;annot=Class_I::LTR::Ty3/gypsy::non-chromovirus::OTA::Ogre/Tat::Retand;color=#a9a9a9
Bd1	feature	repeat_fragment	68542412	68554798	.	.	.	ID=TE 54-0;Parent=TE_BASE 54;name=TE 54;color=#a9a9a9
Bd1	feature	polypeptide_conserved_region	68548283	68549318	.	-	.	ID=DOMAIN 54-0-0;Parent=TE_BASE 54;annot=Class_I::LTR::Ty3/gypsy::non-chromovirus::OTA::Ogre/Tat::Retand INT_tat;name=INT;color=#b10026
Bd1	feature	polypeptide_conserved_region	68549696	68550053	.	-	.	ID=DOMAIN 54-1-0;Parent=TE_BASE 54;annot=Class_I::LTR::Ty3/gypsy::non-chromovirus::OTA::Ogre/Tat::Retand;name=aRH;color=#fc4e2a
Bd1	feature	polypeptide_conserved_region	68550125	68550377	.	-	.	ID=DOMAIN 54-2-0;Parent=TE_BASE 54;annot=Class_I::LTR::Ty3/gypsy::non-chromovirus::OTA::Ogre/Tat::Retand RNaseH_tat;name=RH;color=#fc4e2a
Bd1	feature	polypeptide_conserved_region	68550715	68551345	.	-	.	ID=DOMAIN 54-3-0;Parent=TE_BASE 54;annot=Class_I::LTR::Ty3/gypsy::non-chromovirus::OTA::Ogre/Tat::Retand RT_tat;name=RT;color=#feb24c
Bd1	feature	polypeptide_conserved_region	68551883	68552207	.	-	.	ID=DOMAIN 54-4-0;Parent=TE_BASE 54;annot=Class_I::LTR::Ty3/gypsy::non-chromovirus::OTA::Ogre/Tat::Retand AP_tat;name=PROT;color=#ffeda0
Bd1	feature	polypeptide_conserved_region	68553038	68553383	.	-	.	ID=DOMAIN 54-5-0;Parent=TE_BASE 54;annot=Class_I::LTR::Ty3/gypsy::non-chromovirus::OTA::Ogre/Tat::Retand GAG_tat;name=GAG;color=#225ea8
Bd1	feature	long_terminal_repeat	68554151	68554798	.	.	.	ID=LTR LEFT 54-0;Parent=TE_BASE 54;name=ltr left;color=#f032e6
Bd1	feature	long_terminal_repeat	68542412	68543078	.	.	.	ID=LTR RIGHT 54-0;Parent=TE_BASE 54;name=ltr right;color=#f032e6
Bd1	feature	nested_repeat	68144579	68157019	.	.	.	ID=TE_BASE 56;name=TE_BASE 56;annot=Class_I::LTR::Ty3/gypsy::non-chromovirus::OTA::Ogre/Tat::Retand;color=#a9a9a9
Bd1	feature	repeat_fragment	68144579	68157019	.	.	.	ID=TE 56-0;Parent=TE_BASE 56;name=TE 56;color=#a9a9a9
Bd1	feature	polypeptide_conserved_region	68145336	68145681	.	+	.	ID=DOMAIN 56-0-0;Parent=TE_BASE 56;annot=Class_I::LTR::Ty3/gypsy::non-chromovirus::OTA::Ogre/Tat::Retand GAG_tat;name=GAG;color=#225ea8
Bd1	feature	polypeptide_conserved_region	68146566	68146890	.	+	.	ID=DOMAIN 56-1-0;Parent=TE_BASE 56;annot=Class_I::LTR::Ty3/gypsy::non-chromovirus::OTA::Ogre/Tat::Retand AP_tat;name=PROT;color=#ffeda0
Bd1	feature	polypeptide_conserved_region	68147388	68148036	.	+	.	ID=DOMAIN 56-2-0;Parent=TE_BASE 56;annot=Class_I::LTR::Ty3/gypsy::non-chromovirus::OTA::Ogre/Tat::Retand RT_tat;name=RT;color=#feb24c
Bd1	feature	polypeptide_conserved_region	68148353	68148644	.	+	.	ID=DOMAIN 56-3-0;Parent=TE_BASE 56;annot=Class_I::LTR::Ty3/gypsy::non-chromovirus::OTA::Ogre/Tat::Retand RNaseH_tat;name=RH;color=#fc4e2a
Bd1	feature	polypeptide_conserved_region	68148713	68149070	.	+	.	ID=DOMAIN 56-4-0;Parent=TE_BASE 56;annot=Class_I::LTR::Ty3/gypsy::non-chromovirus::OTA::Ogre/Tat::Retand;name=aRH;color=#fc4e2a
Bd1	feature	polypeptide_conserved_region	68149439	68150474	.	+	.	ID=DOMAIN 56-5-0;Parent=TE_BASE 56;annot=Class_I::LTR::Ty3/gypsy::non-chromovirus::OTA::Ogre/Tat::Retand INT_tat;name=INT;color=#b10026
Bd1	feature	RR_tract	68156742	68156756	.	.	.	ID=PPT 56;Parent=TE_BASE 56;name=ppt;color=#41ab5d
Bd1	feature	long_terminal_repeat	68156777	68157019	.	.	.	ID=LTR RIGHT 56-0;Parent=TE_BASE 56;name=ltr right;color=#f032e6
Bd1	feature	long_terminal_repeat	68144579	68144818	.	.	.	ID=LTR LEFT 56-0;Parent=TE_BASE 56;name=ltr left;color=#f032e6
Bd1	feature	nested_repeat	68129670	68135613	.	.	.	ID=TE_BASE 57;name=TE_BASE 57;annot=Class_I::LTR::Ty1/copia::Ivana;color=#a9a9a9
Bd1	feature	repeat_fragment	68129670	68135613	.	.	.	ID=TE 57-0;Parent=TE_BASE 57;name=TE 57;color=#a9a9a9
Bd1	feature	polypeptide_conserved_region	68130470	68130875	.	-	.	ID=DOMAIN 57-0-0;Parent=TE_BASE 57;annot=Class_I::LTR::Ty1/copia::Ivana RNaseH_oryco;name=RH;color=#fc4e2a
Bd1	feature	polypeptide_conserved_region	68131191	68131887	.	-	.	ID=DOMAIN 57-1-0;Parent=TE_BASE 57;annot=Class_I::LTR::Ty1/copia::Ivana RT_oryco;name=RT;color=#feb24c
Bd1	feature	polypeptide_conserved_region	68132424	68133063	.	-	.	ID=DOMAIN 57-2-0;Parent=TE_BASE 57;annot=Class_I::LTR::Ty1/copia::Ivana INT_oryco;name=INT;color=#b10026
Bd1	feature	polypeptide_conserved_region	68133213	68133465	.	-	.	ID=DOMAIN 57-3-0;Parent=TE_BASE 57;annot=Class_I::LTR::Ty1/copia::Alesia AP_retrofit;name=PROT;color=#ffeda0
Bd1	feature	polypeptide_conserved_region	68133888	68134671	.	-	.	ID=DOMAIN 57-4-0;Parent=TE_BASE 57;annot=Class_I::LTR::Ty1/copia::Ivana GAG_oryco;name=GAG;color=#225ea8
Bd1	feature	long_terminal_repeat	68134892	68135613	.	.	.	ID=LTR LEFT 57-0;Parent=TE_BASE 57;name=ltr left;color=#f032e6
Bd1	feature	long_terminal_repeat	68129670	68130391	.	.	.	ID=LTR RIGHT 57-0;Parent=TE_BASE 57;name=ltr right;color=#f032e6
Bd1	feature	target_site_duplication	68129665	68129669	.	.	.	ID=TSR RIGHT 57;Parent=TE_BASE 57;name=tsr right;color=#333333
Bd1	feature	target_site_duplication	68135614	68135618	.	.	.	ID=TSR LEFT 57;Parent=TE_BASE 57;name=tsr left;color=#333333
Bd1	feature	nested_repeat	68106321	68118833	.	.	.	ID=TE_BASE 58;name=TE_BASE 58;annot=Class_I::LTR::Ty3/gypsy::chromovirus::Tekay;color=#a9a9a9
Bd1	feature	repeat_fragment	68106321	68118833	.	.	.	ID=TE 58-0;Parent=TE_BASE 58;name=TE 58;color=#a9a9a9
Bd1	feature	polypeptide_conserved_region	68111332	68111812	.	+	.	ID=DOMAIN 58-0-0;Parent=TE_BASE 58;annot=Class_I::LTR::Ty3/gypsy::chromovirus::Tekay GAG_del;name=GAG;color=#225ea8
Bd1	feature	polypeptide_conserved_region	68112361	68112619	.	+	.	ID=DOMAIN 58-1-0;Parent=TE_BASE 58;annot=Class_I::LTR::Ty3/gypsy::chromovirus::Tekay AP_del;name=PROT;color=#ffeda0
Bd1	feature	polypeptide_conserved_region	68112919	68113585	.	+	.	ID=DOMAIN 58-2-0;Parent=TE_BASE 58;annot=Class_I::LTR::Ty3/gypsy::chromovirus::Tekay RT_del;name=RT;color=#feb24c
Bd1	feature	polypeptide_conserved_region	68113720	68114071	.	+	.	ID=DOMAIN 58-3-0;Parent=TE_BASE 58;annot=Class_I::LTR::Ty3/gypsy::chromovirus::Tekay RNaseH_del;name=RH;color=#fc4e2a
Bd1	feature	polypeptide_conserved_region	68114374	68115400	.	+	.	ID=DOMAIN 58-4-0;Parent=TE_BASE 58;annot=Class_I::LTR::Ty3/gypsy::chromovirus::Tekay INT_del;name=INT;color=#b10026
Bd1	feature	polypeptide_conserved_region	68115481	68115631	.	+	.	ID=DOMAIN 58-5-0;Parent=TE_BASE 58;annot=Class_I::LTR::Ty3/gypsy::chromovirus::Tekay CHR_tekay_Retrosor2a;name=CHD;color=#6a51a3
Bd1	feature	primer_binding_site	68109479	68109495	.	.	.	ID=PBS 58;Parent=TE_BASE 58;name=pbs;color=#c7e9c0
Bd1	feature	long_terminal_repeat	68115681	68118833	.	.	.	ID=LTR RIGHT 58-0;Parent=TE_BASE 58;name=ltr right;color=#f032e6
Bd1	feature	long_terminal_repeat	68106321	68109474	.	.	.	ID=LTR LEFT 58-0;Parent=TE_BASE 58;name=ltr left;color=#f032e6
Bd1	feature	target_site_duplication	68106316	68106320	.	.	.	ID=TSR LEFT 58;Parent=TE_BASE 58;name=tsr left;color=#333333
Bd1	feature	target_site_duplication	68118834	68118838	.	.	.	ID=TSR RIGHT 58;Parent=TE_BASE 58;name=tsr right;color=#333333
Bd1	feature	nested_repeat	68079901	68091500	.	.	.	ID=TE_BASE 59;name=TE_BASE 59;annot=Class_I::LTR::Ty3/gypsy::non-chromovirus::OTA::Ogre/Tat::Retand;color=#a9a9a9
Bd1	feature	repeat_fragment	68079901	68091500	.	.	.	ID=TE 59-0;Parent=TE_BASE 59;name=TE 59;color=#a9a9a9
Bd1	feature	polypeptide_conserved_region	68087046	68087697	.	-	.	ID=DOMAIN 59-0-0;Parent=TE_BASE 59;annot=Class_I::LTR::Ty3/gypsy::non-chromovirus::OTA::Ogre/Tat::Retand RT_tat;name=RT;color=#feb24c
Bd1	feature	polypeptide_conserved_region	68088192	68088516	.	-	.	ID=DOMAIN 59-1-0;Parent=TE_BASE 59;annot=Class_I::LTR::Ty3/gypsy::non-chromovirus::OTA::Ogre/Tat::Retand AP_tat;name=PROT;color=#ffeda0
Bd1	feature	polypeptide_conserved_region	68089414	68089714	.	-	.	ID=DOMAIN 59-2-0;Parent=TE_BASE 59;annot=Class_I::LTR::Ty3/gypsy::non-chromovirus::OTA::Ogre/Tat::Retand GAG_tat;name=GAG;color=#225ea8
Bd1	feature	long_terminal_repeat	68090693	68091500	.	.	.	ID=LTR LEFT 59-0;Parent=TE_BASE 59;name=ltr left;color=#f032e6
Bd1	feature	long_terminal_repeat	68079901	68080708	.	.	.	ID=LTR RIGHT 59-0;Parent=TE_BASE 59;name=ltr right;color=#f032e6
Bd1	feature	nested_repeat	67587809	67595187	.	.	.	ID=TE_BASE 60;name=TE_BASE 60;annot=Class_I::LTR::Ty3/gypsy::non-chromovirus::OTA::Ogre/Tat::Retand;color=#a9a9a9
Bd1	feature	repeat_fragment	67587809	67595187	.	.	.	ID=TE 60-0;Parent=TE_BASE 60;name=TE 60;color=#a9a9a9
Bd1	feature	polypeptide_conserved_region	67591473	67591932	.	-	.	ID=DOMAIN 60-0-0;Parent=TE_BASE 60;annot=Class_I::LTR::Ty3/gypsy::non-chromovirus::OTA::Ogre/Tat::Retand RT_tat;name=RT;color=#feb24c
Bd1	feature	polypeptide_conserved_region	67592511	67592751	.	-	.	ID=DOMAIN 60-1-0;Parent=TE_BASE 60;annot=Class_I::LTR::Ty3/gypsy::non-chromovirus::OTA::Ogre/Tat::Retand AP_tat;name=PROT;color=#ffeda0
Bd1	feature	polypeptide_conserved_region	67593408	67593756	.	-	.	ID=DOMAIN 60-2-0;Parent=TE_BASE 60;annot=Class_I::LTR::Ty3/gypsy::non-chromovirus::OTA::Ogre/Tat::Retand GAG_tat;name=GAG;color=#225ea8
Bd1	feature	primer_binding_site	67588341	67588357	.	.	.	ID=PBS 60;Parent=TE_BASE 60;name=ppt;color=#41ab5d
Bd1	feature	RR_tract	67594655	67594669	.	.	.	ID=PPT 60;Parent=TE_BASE 60;name=pbs;color=#c7e9c0
Bd1	feature	long_terminal_repeat	67594736	67595187	.	.	.	ID=LTR LEFT 60-0;Parent=TE_BASE 60;name=ltr left;color=#f032e6
Bd1	feature	long_terminal_repeat	67587809	67588259	.	.	.	ID=LTR RIGHT 60-0;Parent=TE_BASE 60;name=ltr right;color=#f032e6
Bd1	feature	nested_repeat	67195011	67244009	.	.	.	ID=TE_BASE 62;name=TE_BASE 62;annot=Class_I::LTR::Ty3/gypsy::non-chromovirus::OTA::Ogre/Tat::Retand;color=#a9a9a9
Bd1	feature	repeat_fragment	67195011	67244009	.	.	.	ID=TE 62-0;Parent=TE_BASE 62;name=TE 62;color=#a9a9a9
Bd1	feature	polypeptide_conserved_region	67218931	67219966	.	-	.	ID=DOMAIN 62-0-0;Parent=TE_BASE 62;annot=Class_I::LTR::Ty3/gypsy::non-chromovirus::OTA::Ogre/Tat::Retand INT_tat;name=INT;color=#b10026
Bd1	feature	polypeptide_conserved_region	67220329	67220680	.	-	.	ID=DOMAIN 62-1-0;Parent=TE_BASE 62;annot=Class_I::LTR::Ty3/gypsy::non-chromovirus::OTA::Ogre/Tat::Retand;name=aRH;color=#fc4e2a
Bd1	feature	polypeptide_conserved_region	67220759	67221050	.	-	.	ID=DOMAIN 62-2-0;Parent=TE_BASE 62;annot=Class_I::LTR::Ty3/gypsy::non-chromovirus::OTA::Ogre/Tat::Retand RNaseH_tat;name=RH;color=#fc4e2a
Bd1	feature	polypeptide_conserved_region	67221367	67222036	.	-	.	ID=DOMAIN 62-3-0;Parent=TE_BASE 62;annot=Class_I::LTR::Ty3/gypsy::non-chromovirus::OTA::Ogre/Tat::Retand RT_tat;name=RT;color=#feb24c
Bd1	feature	polypeptide_conserved_region	67222534	67222858	.	-	.	ID=DOMAIN 62-4-0;Parent=TE_BASE 62;annot=Class_I::LTR::Ty3/gypsy::non-chromovirus::OTA::Ogre/Tat::Retand AP_tat;name=PROT;color=#ffeda0
Bd1	feature	polypeptide_conserved_region	67223740	67224064	.	-	.	ID=DOMAIN 62-5-0;Parent=TE_BASE 62;annot=Class_I::LTR::Ty3/gypsy::non-chromovirus::OTA::Ogre/Tat::Retand GAG_tat;name=GAG;color=#225ea8
Bd1	feature	long_terminal_repeat	67243292	67244009	.	.	.	ID=LTR LEFT 62-0;Parent=TE_BASE 62;name=ltr left;color=#f032e6
Bd1	feature	long_terminal_repeat	67195011	67195731	.	.	.	ID=LTR RIGHT 62-0;Parent=TE_BASE 62;name=ltr right;color=#f032e6
Bd1	feature	nested_repeat	67120669	67125737	.	.	.	ID=TE_BASE 63;name=TE_BASE 63;annot=Class_I::LTR::Ty1/copia::Ivana;color=#a9a9a9
Bd1	feature	repeat_fragment	67120669	67125737	.	.	.	ID=TE 63-0;Parent=TE_BASE 63;name=TE 63;color=#a9a9a9
Bd1	feature	polypeptide_conserved_region	67121121	67121526	.	-	.	ID=DOMAIN 63-0-0;Parent=TE_BASE 63;annot=Class_I::LTR::Ty1/copia::Ivana RNaseH_oryco;name=RH;color=#fc4e2a
Bd1	feature	polypeptide_conserved_region	67121816	67122536	.	-	.	ID=DOMAIN 63-1-0;Parent=TE_BASE 63;annot=Class_I::LTR::Ty1/copia::Ivana RT_oryco;name=RT;color=#feb24c
Bd1	feature	polypeptide_conserved_region	67123351	67124005	.	-	.	ID=DOMAIN 63-2-0;Parent=TE_BASE 63;annot=Class_I::LTR::Ty1/copia::Ivana INT_oryco;name=INT;color=#b10026
Bd1	feature	polypeptide_conserved_region	67124152	67124401	.	-	.	ID=DOMAIN 63-3-0;Parent=TE_BASE 63;annot=Class_I::LTR::Ty1/copia::Ivana AP_oryco;name=PROT;color=#ffeda0
Bd1	feature	polypeptide_conserved_region	67124857	67125382	.	-	.	ID=DOMAIN 63-4-0;Parent=TE_BASE 63;annot=Class_I::LTR::Ty1/copia::Ivana GAG_oryco;name=GAG;color=#225ea8
Bd1	feature	long_terminal_repeat	67125487	67125737	.	.	.	ID=LTR LEFT 63-0;Parent=TE_BASE 63;name=ltr left;color=#f032e6
Bd1	feature	long_terminal_repeat	67120669	67120949	.	.	.	ID=LTR RIGHT 63-0;Parent=TE_BASE 63;name=ltr right;color=#f032e6
Bd1	feature	nested_repeat	66932246	66942646	.	.	.	ID=TE_BASE 64;name=TE_BASE 64;annot=Class_I::LTR::Ty3/gypsy::non-chromovirus::OTA::Ogre/Tat::Retand;color=#a9a9a9
Bd1	feature	repeat_fragment	66932246	66942646	.	.	.	ID=TE 64-0;Parent=TE_BASE 64;name=TE 64;color=#a9a9a9
Bd1	feature	polypeptide_conserved_region	66935833	66936007	.	+	.	ID=DOMAIN 64-0-0;Parent=TE_BASE 64;annot=Class_I::LTR::Ty3/gypsy::non-chromovirus::OTA::Ogre/Tat::Retand RNaseH_tat;name=RH;color=#fc4e2a
Bd1	feature	polypeptide_conserved_region	66936430	66937378	.	+	.	ID=DOMAIN 64-1-0;Parent=TE_BASE 64;annot=Class_I::LTR::Ty3/gypsy::non-chromovirus::OTA::Ogre/Tat::Retand INT_tat;name=INT;color=#b10026
Bd1	feature	polypeptide_conserved_region	66940322	66940667	.	-	.	ID=DOMAIN 64-2-0;Parent=TE_BASE 64;annot=Class_I::LTR::Ty3/gypsy::non-chromovirus::OTA::Ogre/Tat::Retand GAG_tat;name=GAG;color=#225ea8
Bd1	feature	RR_tract	66941550	66941564	.	.	.	ID=PPT 64;Parent=TE_BASE 64;name=pbs;color=#c7e9c0
Bd1	feature	long_terminal_repeat	66941640	66942646	.	.	.	ID=LTR LEFT 64-0;Parent=TE_BASE 64;name=ltr left;color=#f032e6
Bd1	feature	long_terminal_repeat	66932246	66933229	.	.	.	ID=LTR RIGHT 64-0;Parent=TE_BASE 64;name=ltr right;color=#f032e6
Bd1	feature	nested_repeat	66584882	66597281	.	.	.	ID=TE_BASE 66;name=TE_BASE 66;annot=Class_I::LTR::Ty3/gypsy::non-chromovirus::OTA::Ogre/Tat::Retand;color=#a9a9a9
Bd1	feature	repeat_fragment	66584882	66597281	.	.	.	ID=TE 66-0;Parent=TE_BASE 66;name=TE 66;color=#a9a9a9
Bd1	feature	polypeptide_conserved_region	66590224	66591214	.	-	.	ID=DOMAIN 66-0-0;Parent=TE_BASE 66;annot=Class_I::LTR::Ty3/gypsy::non-chromovirus::OTA::Ogre/Tat::Retand INT_tat;name=INT;color=#b10026
Bd1	feature	polypeptide_conserved_region	66591679	66592042	.	-	.	ID=DOMAIN 66-1-0;Parent=TE_BASE 66;annot=Class_I::LTR::Ty3/gypsy::non-chromovirus::OTA::Ogre/Tat::Retand;name=aRH;color=#fc4e2a
Bd1	feature	polypeptide_conserved_region	66592087	66592309	.	-	.	ID=DOMAIN 66-2-0;Parent=TE_BASE 66;annot=Class_I::LTR::Ty3/gypsy::non-chromovirus::OTA::Ogre/Tat::Retand RNaseH_tat;name=RH;color=#fc4e2a
Bd1	feature	polypeptide_conserved_region	66592604	66592907	.	-	.	ID=DOMAIN 66-3-0;Parent=TE_BASE 66;annot=Class_I::LTR::Ty3/gypsy::non-chromovirus::OTA::Ogre/Tat::Retand RT_tat;name=RT;color=#feb24c
Bd1	feature	polypeptide_conserved_region	66593376	66593709	.	-	.	ID=DOMAIN 66-4-0;Parent=TE_BASE 66;annot=Class_I::LTR::Ty3/gypsy::non-chromovirus::OTA::Ogre/Tat::Retand AP_tat;name=PROT;color=#ffeda0
Bd1	feature	polypeptide_conserved_region	66594524	66594941	.	-	.	ID=DOMAIN 66-5-0;Parent=TE_BASE 66;annot=Class_I::LTR::Ty3/gypsy::non-chromovirus::OTA::Ogre/Tat::Retand GAG_tat;name=GAG;color=#225ea8
Bd1	feature	long_terminal_repeat	66597142	66597281	.	.	.	ID=LTR LEFT 66-0;Parent=TE_BASE 66;name=ltr left;color=#f032e6
Bd1	feature	long_terminal_repeat	66584882	66585022	.	.	.	ID=LTR RIGHT 66-0;Parent=TE_BASE 66;name=ltr right;color=#f032e6
Bd1	feature	nested_repeat	65580299	65585129	.	.	.	ID=TE_BASE 67;name=TE_BASE 67;annot=Class_I::LTR::Ty1/copia::Ale;color=#a9a9a9
Bd1	feature	repeat_fragment	65580299	65585129	.	.	.	ID=TE 67-0;Parent=TE_BASE 67;name=TE 67;color=#a9a9a9
Bd1	feature	polypeptide_conserved_region	65580596	65580989	.	-	.	ID=DOMAIN 67-0-0;Parent=TE_BASE 67;annot=Class_I::LTR::Ty1/copia::Ale RNaseH_retrofit;name=RH;color=#fc4e2a
Bd1	feature	polypeptide_conserved_region	65581292	65581925	.	-	.	ID=DOMAIN 67-1-0;Parent=TE_BASE 67;annot=Class_I::LTR::Ty1/copia::Ale RT_retrofit;name=RT;color=#feb24c
Bd1	feature	polypeptide_conserved_region	65582879	65583200	.	-	.	ID=DOMAIN 67-2-0;Parent=TE_BASE 67;annot=Class_I::LTR::Ty1/copia::Ale INT_retrofit;name=INT;color=#b10026
Bd1	feature	polypeptide_conserved_region	65583676	65583913	.	-	.	ID=DOMAIN 67-3-0;Parent=TE_BASE 67;annot=Class_I::LTR::Ty1/copia::Alesia AP_retrofit;name=PROT;color=#ffeda0
Bd1	feature	polypeptide_conserved_region	65584192	65584801	.	-	.	ID=DOMAIN 67-4-0;Parent=TE_BASE 67;annot=Class_I::LTR::Ty1/copia::Alesia GAG_retrofit;name=GAG;color=#225ea8
Bd1	feature	long_terminal_repeat	65584906	65585129	.	.	.	ID=LTR LEFT 67-0;Parent=TE_BASE 67;name=ltr left;color=#f032e6
Bd1	feature	long_terminal_repeat	65580299	65580525	.	.	.	ID=LTR RIGHT 67-0;Parent=TE_BASE 67;name=ltr right;color=#f032e6
Bd1	feature	target_site_duplication	65580294	65580298	.	.	.	ID=TSR RIGHT 67;Parent=TE_BASE 67;name=tsr right;color=#333333
Bd1	feature	target_site_duplication	65585130	65585134	.	.	.	ID=TSR LEFT 67;Parent=TE_BASE 67;name=tsr left;color=#333333
Bd1	feature	nested_repeat	65540202	65547538	.	.	.	ID=TE_BASE 68;name=TE_BASE 68;annot=Class_I::LTR::Ty1/copia::Tork;color=#a9a9a9
Bd1	feature	repeat_fragment	65540202	65547538	.	.	.	ID=TE 68-0;Parent=TE_BASE 68;name=TE 68;color=#a9a9a9
Bd1	feature	polypeptide_conserved_region	65541836	65542205	.	-	.	ID=DOMAIN 68-0-0;Parent=TE_BASE 68;annot=Class_I::LTR::Ty1/copia::Tork RNaseH_tork;name=RH;color=#fc4e2a
Bd1	feature	polypeptide_conserved_region	65542517	65542991	.	-	.	ID=DOMAIN 68-1-0;Parent=TE_BASE 68;annot=Class_I::LTR::Ty1/copia::Tork RT_tork;name=RT;color=#feb24c
Bd1	feature	polypeptide_conserved_region	65543748	65544240	.	-	.	ID=DOMAIN 68-2-0;Parent=TE_BASE 68;annot=Class_I::LTR::Ty1/copia::Ivana INT_oryco;name=INT;color=#b10026
Bd1	feature	primer_binding_site	65540879	65540897	.	.	.	ID=PBS 68;Parent=TE_BASE 68;name=ppt;color=#41ab5d
Bd1	feature	RR_tract	65546840	65546854	.	.	.	ID=PPT 68;Parent=TE_BASE 68;name=pbs;color=#c7e9c0
Bd1	feature	long_terminal_repeat	65546930	65547538	.	.	.	ID=LTR LEFT 68-0;Parent=TE_BASE 68;name=ltr left;color=#f032e6
Bd1	feature	long_terminal_repeat	65540202	65540810	.	.	.	ID=LTR RIGHT 68-0;Parent=TE_BASE 68;name=ltr right;color=#f032e6
Bd1	feature	nested_repeat	64924860	64937528	.	.	.	ID=TE_BASE 73;name=TE_BASE 73;annot=Class_I::LTR::Ty3/gypsy::non-chromovirus::OTA::Ogre/Tat::Retand;color=#a9a9a9
Bd1	feature	repeat_fragment	64924860	64937528	.	.	.	ID=TE 73-0;Parent=TE_BASE 73;name=TE 73;color=#a9a9a9
Bd1	feature	polypeptide_conserved_region	64926661	64926976	.	+	.	ID=DOMAIN 73-0-0;Parent=TE_BASE 73;annot=Class_I::LTR::Ty3/gypsy::non-chromovirus::OTA::Ogre/Tat::Retand GAG_tat;name=GAG;color=#225ea8
Bd1	feature	polypeptide_conserved_region	64927761	64928085	.	+	.	ID=DOMAIN 73-1-0;Parent=TE_BASE 73;annot=Class_I::LTR::Ty3/gypsy::non-chromovirus::OTA::Ogre/Tat::Retand AP_tat;name=PROT;color=#ffeda0
Bd1	feature	polypeptide_conserved_region	64928561	64928774	.	+	.	ID=DOMAIN 73-2-0;Parent=TE_BASE 73;annot=Class_I::LTR::Ty3/gypsy::non-chromovirus::OTA::Ogre/Tat::Retand RT_tat;name=RT;color=#feb24c
Bd1	feature	polypeptide_conserved_region	64929099	64929414	.	+	.	ID=DOMAIN 73-3-0;Parent=TE_BASE 73;annot=Class_I::LTR::Ty3/gypsy::non-chromovirus::OTA::Ogre/Tat::Retand;name=aRH;color=#fc4e2a
Bd1	feature	polypeptide_conserved_region	64929988	64930747	.	+	.	ID=DOMAIN 73-4-0;Parent=TE_BASE 73;annot=Class_I::LTR::Ty3/gypsy::non-chromovirus::OTA::Ogre/Tat::Retand INT_tat;name=INT;color=#b10026
Bd1	feature	primer_binding_site	64925693	64925714	.	.	.	ID=PBS 73;Parent=TE_BASE 73;name=pbs;color=#c7e9c0
Bd1	feature	RR_tract	64936614	64936628	.	.	.	ID=PPT 73;Parent=TE_BASE 73;name=ppt;color=#41ab5d
Bd1	feature	long_terminal_repeat	64936697	64937528	.	.	.	ID=LTR RIGHT 73-0;Parent=TE_BASE 73;name=ltr right;color=#f032e6
Bd1	feature	long_terminal_repeat	64924860	64925689	.	.	.	ID=LTR LEFT 73-0;Parent=TE_BASE 73;name=ltr left;color=#f032e6
Bd1	feature	target_site_duplication	64924855	64924859	.	.	.	ID=TSR LEFT 73;Parent=TE_BASE 73;name=tsr left;color=#333333
Bd1	feature	target_site_duplication	64937529	64937533	.	.	.	ID=TSR RIGHT 73;Parent=TE_BASE 73;name=tsr right;color=#333333
Bd1	feature	nested_repeat	64596651	64602749	.	.	.	ID=TE_BASE 76;name=TE_BASE 76;annot=Class_I::LTR::Ty3/gypsy::chromovirus::Reina;color=#a9a9a9
Bd1	feature	repeat_fragment	64596651	64602749	.	.	.	ID=TE 76-0;Parent=TE_BASE 76;name=TE 76;color=#a9a9a9
Bd1	feature	polypeptide_conserved_region	64599639	64600251	.	+	.	ID=DOMAIN 76-0-0;Parent=TE_BASE 76;annot=Class_I::LTR::Ty3/gypsy::chromovirus::Reina RT_reina;name=RT;color=#feb24c
Bd1	feature	polypeptide_conserved_region	64600445	64600796	.	+	.	ID=DOMAIN 76-1-0;Parent=TE_BASE 76;annot=Class_I::LTR::Ty3/gypsy::chromovirus::Reina RNaseH_reina;name=RH;color=#fc4e2a
Bd1	feature	polypeptide_conserved_region	64601075	64602068	.	+	.	ID=DOMAIN 76-2-0;Parent=TE_BASE 76;annot=Class_I::LTR::Ty3/gypsy::chromovirus::Reina INT_reina;name=INT;color=#b10026
Bd1	feature	primer_binding_site	64597098	64597116	.	.	.	ID=PBS 76;Parent=TE_BASE 76;name=pbs;color=#c7e9c0
Bd1	feature	RR_tract	64602227	64602241	.	.	.	ID=PPT 76;Parent=TE_BASE 76;name=ppt;color=#41ab5d
Bd1	feature	long_terminal_repeat	64602304	64602749	.	.	.	ID=LTR RIGHT 76-0;Parent=TE_BASE 76;name=ltr right;color=#f032e6
Bd1	feature	long_terminal_repeat	64596651	64597094	.	.	.	ID=LTR LEFT 76-0;Parent=TE_BASE 76;name=ltr left;color=#f032e6
Bd1	feature	target_site_duplication	64596646	64596650	.	.	.	ID=TSR LEFT 76;Parent=TE_BASE 76;name=tsr left;color=#333333
Bd1	feature	target_site_duplication	64602750	64602754	.	.	.	ID=TSR RIGHT 76;Parent=TE_BASE 76;name=tsr right;color=#333333
Bd1	feature	nested_repeat	63953988	63960639	.	.	.	ID=TE_BASE 78;name=TE_BASE 78;annot=Class_I::LTR::Ty1/copia::Tork;color=#a9a9a9
Bd1	feature	repeat_fragment	63953988	63960639	.	.	.	ID=TE 78-0;Parent=TE_BASE 78;name=TE 78;color=#a9a9a9
Bd1	feature	polypeptide_conserved_region	63956730	63956982	.	+	.	ID=DOMAIN 78-0-0;Parent=TE_BASE 78;annot=Class_I::LTR::Ty1/copia::Tork AP_tork;name=PROT;color=#ffeda0
Bd1	feature	polypeptide_conserved_region	63957174	63957669	.	+	.	ID=DOMAIN 78-1-0;Parent=TE_BASE 78;annot=Class_I::LTR::Ty1/copia::Tork INT_tork;name=INT;color=#b10026
Bd1	feature	polypeptide_conserved_region	63958441	63958963	.	+	.	ID=DOMAIN 78-2-0;Parent=TE_BASE 78;annot=Class_I::LTR::Ty1/copia::Tork RT_tork;name=RT;color=#feb24c
Bd1	feature	polypeptide_conserved_region	63959478	63959871	.	+	.	ID=DOMAIN 78-3-0;Parent=TE_BASE 78;annot=Class_I::LTR::Ty1/copia::Tork RNaseH_tork;name=RH;color=#fc4e2a
Bd1	feature	primer_binding_site	63954539	63954556	.	.	.	ID=PBS 78;Parent=TE_BASE 78;name=pbs;color=#c7e9c0
Bd1	feature	RR_tract	63960109	63960123	.	.	.	ID=PPT 78;Parent=TE_BASE 78;name=ppt;color=#41ab5d
Bd1	feature	long_terminal_repeat	63960123	63960639	.	.	.	ID=LTR RIGHT 78-0;Parent=TE_BASE 78;name=ltr right;color=#f032e6
Bd1	feature	long_terminal_repeat	63953988	63954513	.	.	.	ID=LTR LEFT 78-0;Parent=TE_BASE 78;name=ltr left;color=#f032e6
Bd1	feature	target_site_duplication	63953983	63953987	.	.	.	ID=TSR LEFT 78;Parent=TE_BASE 78;name=tsr left;color=#333333
Bd1	feature	target_site_duplication	63960640	63960644	.	.	.	ID=TSR RIGHT 78;Parent=TE_BASE 78;name=tsr right;color=#333333
Bd1	feature	nested_repeat	63872221	63877314	.	.	.	ID=TE_BASE 79;name=TE_BASE 79;annot=Class_I::LTR::Ty1/copia::Ivana;color=#a9a9a9
Bd1	feature	repeat_fragment	63872221	63877314	.	.	.	ID=TE 79-0;Parent=TE_BASE 79;name=TE 79;color=#a9a9a9
Bd1	feature	polypeptide_conserved_region	63872729	63873308	.	+	.	ID=DOMAIN 79-0-0;Parent=TE_BASE 79;annot=Class_I::LTR::Ty1/copia::Ivana GAG_oryco;name=GAG;color=#225ea8
Bd1	feature	polypeptide_conserved_region	63873716	63873944	.	+	.	ID=DOMAIN 79-1-0;Parent=TE_BASE 79;annot=Class_I::LTR::Ty1/copia::Ivana AP_oryco;name=PROT;color=#ffeda0
Bd1	feature	polypeptide_conserved_region	63874112	63874766	.	+	.	ID=DOMAIN 79-2-0;Parent=TE_BASE 79;annot=Class_I::LTR::Ty1/copia::Ivana INT_oryco;name=INT;color=#b10026
Bd1	feature	polypeptide_conserved_region	63875485	63876205	.	+	.	ID=DOMAIN 79-3-0;Parent=TE_BASE 79;annot=Class_I::LTR::Ty1/copia::Ivana RT_oryco;name=RT;color=#feb24c
Bd1	feature	polypeptide_conserved_region	63876593	63876911	.	+	.	ID=DOMAIN 79-4-0;Parent=TE_BASE 79;annot=Class_I::LTR::Ty1/copia::Ivana RNaseH_oryco;name=RH;color=#fc4e2a
Bd1	feature	primer_binding_site	63872555	63872573	.	.	.	ID=PBS 79;Parent=TE_BASE 79;name=pbs;color=#c7e9c0
Bd1	feature	RR_tract	63876969	63876983	.	.	.	ID=PPT 79;Parent=TE_BASE 79;name=ppt;color=#41ab5d
Bd1	feature	long_terminal_repeat	63876985	63877314	.	.	.	ID=LTR RIGHT 79-0;Parent=TE_BASE 79;name=ltr right;color=#f032e6
Bd1	feature	long_terminal_repeat	63872221	63872550	.	.	.	ID=LTR LEFT 79-0;Parent=TE_BASE 79;name=ltr left;color=#f032e6
Bd1	feature	target_site_duplication	63872216	63872220	.	.	.	ID=TSR LEFT 79;Parent=TE_BASE 79;name=tsr left;color=#333333
Bd1	feature	target_site_duplication	63877315	63877319	.	.	.	ID=TSR RIGHT 79;Parent=TE_BASE 79;name=tsr right;color=#333333
Bd1	feature	nested_repeat	63251680	63265376	.	.	.	ID=TE_BASE 80;name=TE_BASE 80;annot=Class_I::LTR::Ty3/gypsy::non-chromovirus::OTA::Ogre/Tat::Retand;color=#a9a9a9
Bd1	feature	repeat_fragment	63251680	63265376	.	.	.	ID=TE 80-0;Parent=TE_BASE 80;name=TE 80;color=#a9a9a9
Bd1	feature	polypeptide_conserved_region	63257284	63258319	.	-	.	ID=DOMAIN 80-0-0;Parent=TE_BASE 80;annot=Class_I::LTR::Ty3/gypsy::non-chromovirus::OTA::Ogre/Tat::Retand INT_tat;name=INT;color=#b10026
Bd1	feature	polypeptide_conserved_region	63258743	63259031	.	-	.	ID=DOMAIN 80-1-0;Parent=TE_BASE 80;annot=Class_I::LTR::Ty3/gypsy::non-chromovirus::OTA::Ogre/Tat::Retand;name=aRH;color=#fc4e2a
Bd1	feature	polypeptide_conserved_region	63259094	63259283	.	-	.	ID=DOMAIN 80-2-0;Parent=TE_BASE 80;annot=Class_I::LTR::Ty3/gypsy::non-chromovirus::OTA::Ogre/Tat::Retand RNaseH_tat;name=RH;color=#fc4e2a
Bd1	feature	polypeptide_conserved_region	63259948	63260257	.	-	.	ID=DOMAIN 80-3-0;Parent=TE_BASE 80;annot=Class_I::LTR::Ty3/gypsy::non-chromovirus::OTA::Ogre/Tat::Retand RT_tat;name=RT;color=#feb24c
Bd1	feature	polypeptide_conserved_region	63260689	63261022	.	-	.	ID=DOMAIN 80-4-0;Parent=TE_BASE 80;annot=Class_I::LTR::Ty3/gypsy::non-chromovirus::OTA::Ogre/Tat::Retand AP_tat;name=PROT;color=#ffeda0
Bd1	feature	polypeptide_conserved_region	63263543	63263876	.	-	.	ID=DOMAIN 80-5-0;Parent=TE_BASE 80;annot=Class_I::LTR::Ty3/gypsy::non-chromovirus::OTA::Ogre/Tat::Retand GAG_tat;name=GAG;color=#225ea8
Bd1	feature	long_terminal_repeat	63265308	63265376	.	.	.	ID=LTR LEFT 80-0;Parent=TE_BASE 80;name=ltr left;color=#f032e6
Bd1	feature	long_terminal_repeat	63251680	63251747	.	.	.	ID=LTR RIGHT 80-0;Parent=TE_BASE 80;name=ltr right;color=#f032e6
Bd1	feature	nested_repeat	63235451	63250635	.	.	.	ID=TE_BASE 81;name=TE_BASE 81;annot=Class_I::LTR::Ty3/gypsy::non-chromovirus::OTA::Ogre/Tat::Retand;color=#a9a9a9
Bd1	feature	repeat_fragment	63235451	63250635	.	.	.	ID=TE 81-0;Parent=TE_BASE 81;name=TE 81;color=#a9a9a9
Bd1	feature	polypeptide_conserved_region	63242805	63243840	.	-	.	ID=DOMAIN 81-0-0;Parent=TE_BASE 81;annot=Class_I::LTR::Ty3/gypsy::non-chromovirus::OTA::Ogre/Tat::Retand INT_tat;name=INT;color=#b10026
Bd1	feature	polypeptide_conserved_region	63244218	63244575	.	-	.	ID=DOMAIN 81-1-0;Parent=TE_BASE 81;annot=Class_I::LTR::Ty3/gypsy::non-chromovirus::OTA::Ogre/Tat::Retand;name=aRH;color=#fc4e2a
Bd1	feature	polypeptide_conserved_region	63244649	63244871	.	-	.	ID=DOMAIN 81-2-0;Parent=TE_BASE 81;annot=Class_I::LTR::Ty3/gypsy::non-chromovirus::OTA::Ogre/Tat::Retand RT_tat;name=RT;color=#feb24c
Bd1	feature	polypeptide_conserved_region	63245374	63245695	.	-	.	ID=DOMAIN 81-3-0;Parent=TE_BASE 81;annot=Class_I::LTR::Ty3/gypsy::non-chromovirus::OTA::Ogre/Tat::Retand AP_tat;name=PROT;color=#ffeda0
Bd1	feature	primer_binding_site	63236213	63236230	.	.	.	ID=PBS 81;Parent=TE_BASE 81;name=ppt;color=#41ab5d
Bd1	feature	RR_tract	63249871	63249885	.	.	.	ID=PPT 81;Parent=TE_BASE 81;name=pbs;color=#c7e9c0
Bd1	feature	long_terminal_repeat	63249926	63250635	.	.	.	ID=LTR LEFT 81-0;Parent=TE_BASE 81;name=ltr left;color=#f032e6
Bd1	feature	long_terminal_repeat	63235451	63236159	.	.	.	ID=LTR RIGHT 81-0;Parent=TE_BASE 81;name=ltr right;color=#f032e6
Bd1	feature	nested_repeat	63196945	63203267	.	.	.	ID=TE_BASE 82;name=TE_BASE 82;annot=Class_I::LTR::Ty1/copia::Tork;color=#a9a9a9
Bd1	feature	repeat_fragment	63196945	63203267	.	.	.	ID=TE 82-0;Parent=TE_BASE 82;name=TE 82;color=#a9a9a9
Bd1	feature	polypeptide_conserved_region	63198604	63199015	.	-	.	ID=DOMAIN 82-0-0;Parent=TE_BASE 82;annot=Class_I::LTR::Ty1/copia::Tork RNaseH_tork;name=RH;color=#fc4e2a
Bd1	feature	polypeptide_conserved_region	63199303	63200029	.	-	.	ID=DOMAIN 82-1-0;Parent=TE_BASE 82;annot=Class_I::LTR::Ty1/copia::Tork RT_tork;name=RT;color=#feb24c
Bd1	feature	polypeptide_conserved_region	63200562	63201198	.	-	.	ID=DOMAIN 82-2-0;Parent=TE_BASE 82;annot=Class_I::LTR::Ty1/copia::Tork INT_tork;name=INT;color=#b10026
Bd1	feature	polypeptide_conserved_region	63201345	63201591	.	-	.	ID=DOMAIN 82-3-0;Parent=TE_BASE 82;annot=Class_I::LTR::Ty1/copia::Tork AP_tork;name=PROT;color=#ffeda0
Bd1	feature	polypeptide_conserved_region	63201876	63202326	.	-	.	ID=DOMAIN 82-4-0;Parent=TE_BASE 82;annot=Class_I::LTR::Ty1/copia::Tork GAG_tork;name=GAG;color=#225ea8
Bd1	feature	primer_binding_site	63197709	63197728	.	.	.	ID=PBS 82;Parent=TE_BASE 82;name=ppt;color=#41ab5d
Bd1	feature	RR_tract	63202482	63202496	.	.	.	ID=PPT 82;Parent=TE_BASE 82;name=pbs;color=#c7e9c0
Bd1	feature	long_terminal_repeat	63202556	63203267	.	.	.	ID=LTR LEFT 82-0;Parent=TE_BASE 82;name=ltr left;color=#f032e6
Bd1	feature	long_terminal_repeat	63196945	63197656	.	.	.	ID=LTR RIGHT 82-0;Parent=TE_BASE 82;name=ltr right;color=#f032e6
Bd1	feature	nested_repeat	63149573	63155121	.	.	.	ID=TE_BASE 83;name=TE_BASE 83;annot=Class_I::LTR::Ty1/copia::Ale;color=#a9a9a9
Bd1	feature	repeat_fragment	63149573	63155121	.	.	.	ID=TE 83-0;Parent=TE_BASE 83;name=TE 83;color=#a9a9a9
Bd1	feature	polypeptide_conserved_region	63149876	63150275	.	-	.	ID=DOMAIN 83-0-0;Parent=TE_BASE 83;annot=Class_I::LTR::Ty1/copia::Ale RNaseH_retrofit;name=RH;color=#fc4e2a
Bd1	feature	polypeptide_conserved_region	63151834	63152182	.	-	.	ID=DOMAIN 83-1-0;Parent=TE_BASE 83;annot=Class_I::LTR::Ty1/copia::Ale RT_retrofit;name=RT;color=#feb24c
Bd1	feature	polypeptide_conserved_region	63152842	63153478	.	-	.	ID=DOMAIN 83-2-0;Parent=TE_BASE 83;annot=Class_I::LTR::Ty1/copia::Ale INT_retrofit;name=INT;color=#b10026
Bd1	feature	polypeptide_conserved_region	63153643	63153895	.	-	.	ID=DOMAIN 83-3-0;Parent=TE_BASE 83;annot=Class_I::LTR::Ty1/copia::Alesia AP_retrofit;name=PROT;color=#ffeda0
Bd1	feature	polypeptide_conserved_region	63154240	63154597	.	-	.	ID=DOMAIN 83-4-0;Parent=TE_BASE 83;annot=Class_I::LTR::Ty1/copia::Alesia GAG_retrofit;name=GAG;color=#225ea8
Bd1	feature	long_terminal_repeat	63154862	63155121	.	.	.	ID=LTR LEFT 83-0;Parent=TE_BASE 83;name=ltr left;color=#f032e6
Bd1	feature	long_terminal_repeat	63149573	63149813	.	.	.	ID=LTR RIGHT 83-0;Parent=TE_BASE 83;name=ltr right;color=#f032e6
Bd1	feature	target_site_duplication	63149569	63149572	.	.	.	ID=TSR RIGHT 83;Parent=TE_BASE 83;name=tsr right;color=#333333
Bd1	feature	target_site_duplication	63155122	63155125	.	.	.	ID=TSR LEFT 83;Parent=TE_BASE 83;name=tsr left;color=#333333
Bd1	feature	nested_repeat	63114971	63120116	.	.	.	ID=TE_BASE 84;name=TE_BASE 84;annot=Class_I::LTR::Ty1/copia::Ivana;color=#a9a9a9
Bd1	feature	repeat_fragment	63114971	63120116	.	.	.	ID=TE 84-0;Parent=TE_BASE 84;name=TE 84;color=#a9a9a9
Bd1	feature	polypeptide_conserved_region	63115464	63115869	.	-	.	ID=DOMAIN 84-0-0;Parent=TE_BASE 84;annot=Class_I::LTR::Ty1/copia::Ivana RNaseH_oryco;name=RH;color=#fc4e2a
Bd1	feature	polypeptide_conserved_region	63116166	63116886	.	-	.	ID=DOMAIN 84-1-0;Parent=TE_BASE 84;annot=Class_I::LTR::Ty1/copia::Ivana RT_oryco;name=RT;color=#feb24c
Bd1	feature	polypeptide_conserved_region	63117494	63118100	.	-	.	ID=DOMAIN 84-2-0;Parent=TE_BASE 84;annot=Class_I::LTR::Ty1/copia::Ivana INT_oryco;name=INT;color=#b10026
Bd1	feature	polypeptide_conserved_region	63118278	63118527	.	-	.	ID=DOMAIN 84-3-0;Parent=TE_BASE 84;annot=Class_I::LTR::Ty1/copia::Ivana AP_oryco;name=PROT;color=#ffeda0
Bd1	feature	polypeptide_conserved_region	63119072	63119492	.	-	.	ID=DOMAIN 84-4-0;Parent=TE_BASE 84;annot=Class_I::LTR::Ty1/copia::Ivana GAG_oryco;name=GAG;color=#225ea8
Bd1	feature	long_terminal_repeat	63119719	63120116	.	.	.	ID=LTR LEFT 84-0;Parent=TE_BASE 84;name=ltr left;color=#f032e6
Bd1	feature	long_terminal_repeat	63114971	63115368	.	.	.	ID=LTR RIGHT 84-0;Parent=TE_BASE 84;name=ltr right;color=#f032e6
Bd1	feature	nested_repeat	63082903	63096366	.	.	.	ID=TE_BASE 85;name=TE_BASE 85;annot=Class_I::LTR::Ty3/gypsy::non-chromovirus::OTA::Ogre/Tat::Retand;color=#a9a9a9
Bd1	feature	repeat_fragment	63082903	63096366	.	.	.	ID=TE 85-0;Parent=TE_BASE 85;name=TE 85;color=#a9a9a9
Bd1	feature	polypeptide_conserved_region	63084667	63085384	.	+	.	ID=DOMAIN 85-0-0;Parent=TE_BASE 85;annot=Class_I::LTR::Ty3/gypsy::non-chromovirus::OTA::Ogre/Tat::Retand GAG_tat;name=GAG;color=#225ea8
Bd1	feature	polypeptide_conserved_region	63085802	63086123	.	+	.	ID=DOMAIN 85-1-0;Parent=TE_BASE 85;annot=Class_I::LTR::Ty3/gypsy::non-chromovirus::OTA::Ogre/Tat::Retand AP_tat;name=PROT;color=#ffeda0
Bd1	feature	polypeptide_conserved_region	63086567	63087236	.	+	.	ID=DOMAIN 85-2-0;Parent=TE_BASE 85;annot=Class_I::LTR::Ty3/gypsy::non-chromovirus::OTA::Ogre/Tat::Retand RT_tat;name=RT;color=#feb24c
Bd1	feature	polypeptide_conserved_region	63087377	63087737	.	+	.	ID=DOMAIN 85-3-0;Parent=TE_BASE 85;annot=Class_I::LTR::Ty3/gypsy::non-chromovirus::OTA::Ogre/Tat::Retand RNaseH_tat;name=RH;color=#fc4e2a
Bd1	feature	polypeptide_conserved_region	63087803	63087998	.	+	.	ID=DOMAIN 85-4-0;Parent=TE_BASE 85;annot=Class_I::LTR::Ty3/gypsy::non-chromovirus::OTA::Ogre/Tat::Retand;name=aRH;color=#fc4e2a
Bd1	feature	polypeptide_conserved_region	63088488	63089523	.	+	.	ID=DOMAIN 85-5-0;Parent=TE_BASE 85;annot=Class_I::LTR::Ty3/gypsy::non-chromovirus::OTA::Ogre/Tat::Retand INT_tat;name=INT;color=#b10026
Bd1	feature	primer_binding_site	63083608	63083626	.	.	.	ID=PBS 85;Parent=TE_BASE 85;name=pbs;color=#c7e9c0
Bd1	feature	RR_tract	63095643	63095657	.	.	.	ID=PPT 85;Parent=TE_BASE 85;name=ppt;color=#41ab5d
Bd1	feature	long_terminal_repeat	63095724	63096366	.	.	.	ID=LTR RIGHT 85-0;Parent=TE_BASE 85;name=ltr right;color=#f032e6
Bd1	feature	long_terminal_repeat	63082903	63083538	.	.	.	ID=LTR LEFT 85-0;Parent=TE_BASE 85;name=ltr left;color=#f032e6
Bd1	feature	nested_repeat	63002404	63016709	.	.	.	ID=TE_BASE 87;name=TE_BASE 87;annot=Class_I::LTR::Ty3/gypsy::non-chromovirus::OTA::Ogre/Tat::Retand;color=#a9a9a9
Bd1	feature	repeat_fragment	63002404	63016709	.	.	.	ID=TE 87-0;Parent=TE_BASE 87;name=TE 87;color=#a9a9a9
Bd1	feature	polypeptide_conserved_region	63009553	63010588	.	-	.	ID=DOMAIN 87-0-0;Parent=TE_BASE 87;annot=Class_I::LTR::Ty3/gypsy::non-chromovirus::OTA::Ogre/Tat::Retand INT_tat;name=INT;color=#b10026
Bd1	feature	polypeptide_conserved_region	63010965	63011322	.	-	.	ID=DOMAIN 87-1-0;Parent=TE_BASE 87;annot=Class_I::LTR::Ty3/gypsy::non-chromovirus::OTA::Ogre/Tat::Retand;name=aRH;color=#fc4e2a
Bd1	feature	polypeptide_conserved_region	63011397	63011760	.	-	.	ID=DOMAIN 87-2-0;Parent=TE_BASE 87;annot=Class_I::LTR::Ty3/gypsy::non-chromovirus::OTA::Ogre/Tat::Retand RNaseH_tat;name=RH;color=#fc4e2a
Bd1	feature	polypeptide_conserved_region	63012003	63012675	.	-	.	ID=DOMAIN 87-3-0;Parent=TE_BASE 87;annot=Class_I::LTR::Ty3/gypsy::non-chromovirus::OTA::Ogre/Tat::Retand RT_tat;name=RT;color=#feb24c
Bd1	feature	polypeptide_conserved_region	63013172	63013493	.	-	.	ID=DOMAIN 87-4-0;Parent=TE_BASE 87;annot=Class_I::LTR::Ty3/gypsy::non-chromovirus::OTA::Ogre/Tat::Retand AP_tat;name=PROT;color=#ffeda0
Bd1	feature	polypeptide_conserved_region	63014399	63014723	.	-	.	ID=DOMAIN 87-5-0;Parent=TE_BASE 87;annot=Class_I::LTR::Ty3/gypsy::non-chromovirus::OTA::Ogre/Tat::Retand GAG_tat;name=GAG;color=#225ea8
Bd1	feature	long_terminal_repeat	63015722	63016709	.	.	.	ID=LTR LEFT 87-0;Parent=TE_BASE 87;name=ltr left;color=#f032e6
Bd1	feature	long_terminal_repeat	63002404	63003393	.	.	.	ID=LTR RIGHT 87-0;Parent=TE_BASE 87;name=ltr right;color=#f032e6
Bd1	feature	target_site_duplication	63002399	63002403	.	.	.	ID=TSR RIGHT 87;Parent=TE_BASE 87;name=tsr right;color=#333333
Bd1	feature	target_site_duplication	63016710	63016714	.	.	.	ID=TSR LEFT 87;Parent=TE_BASE 87;name=tsr left;color=#333333
Bd1	feature	nested_repeat	62531139	62542157	.	.	.	ID=TE_BASE 88;name=TE_BASE 88;annot=Class_I::LTR::Ty3/gypsy::non-chromovirus::OTA::Ogre/Tat::Retand;color=#a9a9a9
Bd1	feature	repeat_fragment	62531139	62542157	.	.	.	ID=TE 88-0;Parent=TE_BASE 88;name=TE 88;color=#a9a9a9
Bd1	feature	polypeptide_conserved_region	62535421	62535661	.	-	.	ID=DOMAIN 88-0-0;Parent=TE_BASE 88;annot=Class_I::LTR::Ty3/gypsy::non-chromovirus::OTA::Ogre/Tat::Retand;name=aRH;color=#fc4e2a
Bd1	feature	polypeptide_conserved_region	62535724	62535859	.	-	.	ID=DOMAIN 88-1-0;Parent=TE_BASE 88;annot=Class_I::LTR::Ty3/gypsy::non-chromovirus::OTA::Ogre/Tat::Retand RNaseH_tat;name=RH;color=#fc4e2a
Bd1	feature	polypeptide_conserved_region	62539269	62539602	.	-	.	ID=DOMAIN 88-2-0;Parent=TE_BASE 88;annot=Class_I::LTR::Ty3/gypsy::non-chromovirus::OTA::Ogre/Tat::Retand AP_tat;name=PROT;color=#ffeda0
Bd1	feature	long_terminal_repeat	62541335	62542157	.	.	.	ID=LTR LEFT 88-0;Parent=TE_BASE 88;name=ltr left;color=#f032e6
Bd1	feature	long_terminal_repeat	62531139	62531949	.	.	.	ID=LTR RIGHT 88-0;Parent=TE_BASE 88;name=ltr right;color=#f032e6
Bd1	feature	target_site_duplication	62531134	62531138	.	.	.	ID=TSR RIGHT 88;Parent=TE_BASE 88;name=tsr right;color=#333333
Bd1	feature	target_site_duplication	62542158	62542162	.	.	.	ID=TSR LEFT 88;Parent=TE_BASE 88;name=tsr left;color=#333333
Bd1	feature	nested_repeat	62352058	62362481	.	.	.	ID=TE_BASE 89;name=TE_BASE 89;annot=Class_I::LTR::Ty1/copia::Tork;color=#a9a9a9
Bd1	feature	repeat_fragment	62352058	62362481	.	.	.	ID=TE 89-0;Parent=TE_BASE 89;name=TE 89;color=#a9a9a9
Bd1	feature	polypeptide_conserved_region	62353417	62353825	.	-	.	ID=DOMAIN 89-0-0;Parent=TE_BASE 89;annot=Class_I::LTR::Ty1/copia::Tork RNaseH_tork;name=RH;color=#fc4e2a
Bd1	feature	polypeptide_conserved_region	62354137	62354866	.	-	.	ID=DOMAIN 89-1-0;Parent=TE_BASE 89;annot=Class_I::LTR::Ty1/copia::Tork RT_tork;name=RT;color=#feb24c
Bd1	feature	polypeptide_conserved_region	62355376	62356018	.	-	.	ID=DOMAIN 89-2-0;Parent=TE_BASE 89;annot=Class_I::LTR::Ty1/copia::Ivana INT_oryco;name=INT;color=#b10026
Bd1	feature	primer_binding_site	62352252	62352271	.	.	.	ID=PBS 89;Parent=TE_BASE 89;name=ppt;color=#41ab5d
Bd1	feature	RR_tract	62362247	62362261	.	.	.	ID=PPT 89;Parent=TE_BASE 89;name=pbs;color=#c7e9c0
Bd1	feature	long_terminal_repeat	62362345	62362481	.	.	.	ID=LTR LEFT 89-0;Parent=TE_BASE 89;name=ltr left;color=#f032e6
Bd1	feature	long_terminal_repeat	62352058	62352194	.	.	.	ID=LTR RIGHT 89-0;Parent=TE_BASE 89;name=ltr right;color=#f032e6
Bd1	feature	nested_repeat	62255703	62269479	.	.	.	ID=TE_BASE 90;name=TE_BASE 90;annot=Class_I::LTR::Ty3/gypsy::non-chromovirus::OTA::Ogre/Tat::Retand;color=#a9a9a9
Bd1	feature	repeat_fragment	62255703	62269479	.	.	.	ID=TE 90-0;Parent=TE_BASE 90;name=TE 90;color=#a9a9a9
Bd1	feature	polypeptide_conserved_region	62262323	62263355	.	-	.	ID=DOMAIN 90-0-0;Parent=TE_BASE 90;annot=Class_I::LTR::Ty3/gypsy::non-chromovirus::OTA::Ogre/Tat::Retand INT_tat;name=INT;color=#b10026
Bd1	feature	polypeptide_conserved_region	62263733	62264090	.	-	.	ID=DOMAIN 90-1-0;Parent=TE_BASE 90;annot=Class_I::LTR::Ty3/gypsy::non-chromovirus::OTA::Ogre/Tat::Retand;name=aRH;color=#fc4e2a
Bd1	feature	polypeptide_conserved_region	62264162	62264528	.	-	.	ID=DOMAIN 90-2-0;Parent=TE_BASE 90;annot=Class_I::LTR::Ty3/gypsy::non-chromovirus::OTA::Ogre/Tat::Retand RNaseH_tat;name=RH;color=#fc4e2a
Bd1	feature	polypeptide_conserved_region	62264771	62265443	.	-	.	ID=DOMAIN 90-3-0;Parent=TE_BASE 90;annot=Class_I::LTR::Ty3/gypsy::non-chromovirus::OTA::Ogre/Tat::Retand RT_tat;name=RT;color=#feb24c
Bd1	feature	polypeptide_conserved_region	62265938	62266262	.	-	.	ID=DOMAIN 90-4-0;Parent=TE_BASE 90;annot=Class_I::LTR::Ty3/gypsy::non-chromovirus::OTA::Ogre/Tat::Retand AP_tat;name=PROT;color=#ffeda0
Bd1	feature	polypeptide_conserved_region	62267168	62267492	.	-	.	ID=DOMAIN 90-5-0;Parent=TE_BASE 90;annot=Class_I::LTR::Ty3/gypsy::non-chromovirus::OTA::Ogre/Tat::Retand GAG_tat;name=GAG;color=#225ea8
Bd1	feature	long_terminal_repeat	62268487	62269479	.	.	.	ID=LTR LEFT 90-0;Parent=TE_BASE 90;name=ltr left;color=#f032e6
Bd1	feature	long_terminal_repeat	62255703	62256674	.	.	.	ID=LTR RIGHT 90-0;Parent=TE_BASE 90;name=ltr right;color=#f032e6
Bd1	feature	target_site_duplication	62255698	62255702	.	.	.	ID=TSR RIGHT 90;Parent=TE_BASE 90;name=tsr right;color=#333333
Bd1	feature	target_site_duplication	62269480	62269484	.	.	.	ID=TSR LEFT 90;Parent=TE_BASE 90;name=tsr left;color=#333333
Bd1	feature	nested_repeat	61927008	61933440	.	.	.	ID=TE_BASE 92;name=TE_BASE 92;annot=Class_I::LTR::Ty1/copia::Tork;color=#a9a9a9
Bd1	feature	repeat_fragment	61927008	61933440	.	.	.	ID=TE 92-0;Parent=TE_BASE 92;name=TE 92;color=#a9a9a9
Bd1	feature	polypeptide_conserved_region	61930648	61931089	.	+	.	ID=DOMAIN 92-0-0;Parent=TE_BASE 92;annot=Class_I::LTR::Ty1/copia::Tork RT_tork;name=RT;color=#feb24c
Bd1	feature	polypeptide_conserved_region	61932592	61932952	.	+	.	ID=DOMAIN 92-1-0;Parent=TE_BASE 92;annot=Class_I::LTR::Ty1/copia::Ty1-outgroup RNaseH_1731;name=RH;color=#fc4e2a
Bd1	feature	primer_binding_site	61927278	61927305	.	.	.	ID=PBS 92;Parent=TE_BASE 92;name=pbs;color=#c7e9c0
Bd1	feature	RR_tract	61933186	61933200	.	.	.	ID=PPT 92;Parent=TE_BASE 92;name=ppt;color=#41ab5d
Bd1	feature	long_terminal_repeat	61933216	61933440	.	.	.	ID=LTR RIGHT 92-0;Parent=TE_BASE 92;name=ltr right;color=#f032e6
Bd1	feature	long_terminal_repeat	61927008	61927232	.	.	.	ID=LTR LEFT 92-0;Parent=TE_BASE 92;name=ltr left;color=#f032e6
Bd1	feature	nested_repeat	61795641	61801390	.	.	.	ID=TE_BASE 93;name=TE_BASE 93;annot=Class_I::LTR::Ty3/gypsy::chromovirus::Reina;color=#a9a9a9
Bd1	feature	repeat_fragment	61795641	61801390	.	.	.	ID=TE 93-0;Parent=TE_BASE 93;name=TE 93;color=#a9a9a9
Bd1	feature	polypeptide_conserved_region	61796258	61797290	.	-	.	ID=DOMAIN 93-0-0;Parent=TE_BASE 93;annot=Class_I::LTR::Ty3/gypsy::chromovirus::Reina INT_reina;name=INT;color=#b10026
Bd1	feature	polypeptide_conserved_region	61797521	61797872	.	-	.	ID=DOMAIN 93-1-0;Parent=TE_BASE 93;annot=Class_I::LTR::Ty3/gypsy::chromovirus::Reina RNaseH_reina;name=RH;color=#fc4e2a
Bd1	feature	polypeptide_conserved_region	61798004	61798664	.	-	.	ID=DOMAIN 93-2-0;Parent=TE_BASE 93;annot=Class_I::LTR::Ty3/gypsy::chromovirus::Reina RT_reina;name=RT;color=#feb24c
Bd1	feature	polypeptide_conserved_region	61799530	61800157	.	-	.	ID=DOMAIN 93-3-0;Parent=TE_BASE 93;annot=Class_I::LTR::Ty3/gypsy::chromovirus::Reina GAG_reina;name=GAG;color=#225ea8
Bd1	feature	long_terminal_repeat	61801011	61801390	.	.	.	ID=LTR LEFT 93-0;Parent=TE_BASE 93;name=ltr left;color=#f032e6
Bd1	feature	long_terminal_repeat	61795641	61796022	.	.	.	ID=LTR RIGHT 93-0;Parent=TE_BASE 93;name=ltr right;color=#f032e6
Bd1	feature	target_site_duplication	61795636	61795640	.	.	.	ID=TSR RIGHT 93;Parent=TE_BASE 93;name=tsr right;color=#333333
Bd1	feature	target_site_duplication	61801391	61801395	.	.	.	ID=TSR LEFT 93;Parent=TE_BASE 93;name=tsr left;color=#333333
Bd1	feature	nested_repeat	61607714	61638477	.	.	.	ID=TE_BASE 94;name=TE_BASE 94;annot=Class_I::LTR::Ty3/gypsy::non-chromovirus::OTA::Ogre/Tat::Retand;color=#a9a9a9
Bd1	feature	repeat_fragment	61607714	61638477	.	.	.	ID=TE 94-0;Parent=TE_BASE 94;name=TE 94;color=#a9a9a9
Bd1	feature	polypeptide_conserved_region	61634613	61634916	.	-	.	ID=DOMAIN 94-0-0;Parent=TE_BASE 94;annot=Class_I::LTR::Ty3/gypsy::non-chromovirus::OTA::Ogre/Tat::Retand GAG_tat;name=GAG;color=#225ea8
Bd1	feature	primer_binding_site	61608520	61608537	.	.	.	ID=PBS 94;Parent=TE_BASE 94;name=ppt;color=#41ab5d
Bd1	feature	RR_tract	61637714	61637728	.	.	.	ID=PPT 94;Parent=TE_BASE 94;name=pbs;color=#c7e9c0
Bd1	feature	long_terminal_repeat	61637759	61638477	.	.	.	ID=LTR LEFT 94-0;Parent=TE_BASE 94;name=ltr left;color=#f032e6
Bd1	feature	long_terminal_repeat	61607714	61608437	.	.	.	ID=LTR RIGHT 94-0;Parent=TE_BASE 94;name=ltr right;color=#f032e6
Bd1	feature	target_site_duplication	61607708	61607713	.	.	.	ID=TSR RIGHT 94;Parent=TE_BASE 94;name=tsr right;color=#333333
Bd1	feature	target_site_duplication	61638478	61638483	.	.	.	ID=TSR LEFT 94;Parent=TE_BASE 94;name=tsr left;color=#333333
Bd1	feature	nested_repeat	61582017	61588428	.	.	.	ID=TE_BASE 95;name=TE_BASE 95;annot=Class_I::LTR::Ty1/copia::Tork;color=#a9a9a9
Bd1	feature	repeat_fragment	61582017	61588428	.	.	.	ID=TE 95-0;Parent=TE_BASE 95;name=TE 95;color=#a9a9a9
Bd1	feature	polypeptide_conserved_region	61582528	61582936	.	-	.	ID=DOMAIN 95-0-0;Parent=TE_BASE 95;annot=Class_I::LTR::Ty1/copia::Ty1-outgroup RNaseH_1731;name=RH;color=#fc4e2a
Bd1	feature	polypeptide_conserved_region	61583367	61583988	.	-	.	ID=DOMAIN 95-1-0;Parent=TE_BASE 95;annot=Class_I::LTR::Ty1/copia::Tork RT_tork;name=RT;color=#feb24c
Bd1	feature	polypeptide_conserved_region	61584912	61585530	.	-	.	ID=DOMAIN 95-2-0;Parent=TE_BASE 95;annot=Class_I::LTR::Ty1/copia::Ty1-outgroup INT_copia;name=INT;color=#b10026
Bd1	feature	primer_binding_site	61582173	61582192	.	.	.	ID=PBS 95;Parent=TE_BASE 95;name=ppt;color=#41ab5d
Bd1	feature	RR_tract	61588276	61588290	.	.	.	ID=PPT 95;Parent=TE_BASE 95;name=pbs;color=#c7e9c0
Bd1	feature	long_terminal_repeat	61588290	61588428	.	.	.	ID=LTR LEFT 95-0;Parent=TE_BASE 95;name=ltr left;color=#f032e6
Bd1	feature	long_terminal_repeat	61582017	61582155	.	.	.	ID=LTR RIGHT 95-0;Parent=TE_BASE 95;name=ltr right;color=#f032e6
Bd1	feature	nested_repeat	61522493	61527345	.	.	.	ID=TE_BASE 96;name=TE_BASE 96;annot=Class_I::LTR::Ty1/copia::Ivana;color=#a9a9a9
Bd1	feature	repeat_fragment	61522493	61527345	.	.	.	ID=TE 96-0;Parent=TE_BASE 96;name=TE 96;color=#a9a9a9
Bd1	feature	polypeptide_conserved_region	61522741	61523143	.	-	.	ID=DOMAIN 96-0-0;Parent=TE_BASE 96;annot=Class_I::LTR::Ty1/copia::Ale RNaseH_retrofit;name=RH;color=#fc4e2a
Bd1	feature	polypeptide_conserved_region	61523426	61524140	.	-	.	ID=DOMAIN 96-1-0;Parent=TE_BASE 96;annot=Class_I::LTR::Ty1/copia::Ivana RT_oryco;name=RT;color=#feb24c
Bd1	feature	polypeptide_conserved_region	61524914	61525244	.	-	.	ID=DOMAIN 96-2-0;Parent=TE_BASE 96;annot=Class_I::LTR::Ty1/copia::Ale INT_retrofit;name=INT;color=#b10026
Bd1	feature	long_terminal_repeat	61527194	61527345	.	.	.	ID=LTR LEFT 96-0;Parent=TE_BASE 96;name=ltr left;color=#f032e6
Bd1	feature	long_terminal_repeat	61522493	61522662	.	.	.	ID=LTR RIGHT 96-0;Parent=TE_BASE 96;name=ltr right;color=#f032e6
Bd1	feature	target_site_duplication	61522488	61522492	.	.	.	ID=TSR RIGHT 96;Parent=TE_BASE 96;name=tsr right;color=#333333
Bd1	feature	target_site_duplication	61527346	61527350	.	.	.	ID=TSR LEFT 96;Parent=TE_BASE 96;name=tsr left;color=#333333
Bd1	feature	nested_repeat	61382123	61387253	.	.	.	ID=TE_BASE 98;name=TE_BASE 98;annot=Class_I::LTR::Ty1/copia::Ivana;color=#a9a9a9
Bd1	feature	repeat_fragment	61382123	61387253	.	.	.	ID=TE 98-0;Parent=TE_BASE 98;name=TE 98;color=#a9a9a9
Bd1	feature	polypeptide_conserved_region	61384419	61384965	.	+	.	ID=DOMAIN 98-0-0;Parent=TE_BASE 98;annot=Class_I::LTR::Ty1/copia::Ale INT_retrofit;name=INT;color=#b10026
Bd1	feature	polypeptide_conserved_region	61385635	61386127	.	+	.	ID=DOMAIN 98-1-0;Parent=TE_BASE 98;annot=Class_I::LTR::Ty1/copia::Ivana RT_oryco;name=RT;color=#feb24c
Bd1	feature	polypeptide_conserved_region	61386631	61387033	.	+	.	ID=DOMAIN 98-2-0;Parent=TE_BASE 98;annot=Class_I::LTR::Ty1/copia::SIRE RNaseH_sire;name=RH;color=#fc4e2a
Bd1	feature	primer_binding_site	61382328	61382343	.	.	.	ID=PBS 98;Parent=TE_BASE 98;name=pbs;color=#c7e9c0
Bd1	feature	RR_tract	61387094	61387108	.	.	.	ID=PPT 98;Parent=TE_BASE 98;name=ppt;color=#41ab5d
Bd1	feature	long_terminal_repeat	61387108	61387253	.	.	.	ID=LTR RIGHT 98-0;Parent=TE_BASE 98;name=ltr right;color=#f032e6
Bd1	feature	long_terminal_repeat	61382123	61382264	.	.	.	ID=LTR LEFT 98-0;Parent=TE_BASE 98;name=ltr left;color=#f032e6
Bd1	feature	nested_repeat	61191975	61199722	.	.	.	ID=TE_BASE 101;name=TE_BASE 101;annot=Class_I::LTR::Ty3/gypsy::chromovirus::CRM;color=#a9a9a9
Bd1	feature	repeat_fragment	61191975	61199722	.	.	.	ID=TE 101-0;Parent=TE_BASE 101;name=TE 101;color=#a9a9a9
Bd1	feature	polypeptide_conserved_region	61194528	61195248	.	+	.	ID=DOMAIN 101-0-0;Parent=TE_BASE 101;annot=Class_I::LTR::Ty3/gypsy::chromovirus::CRM GAG_crm;name=GAG;color=#225ea8
Bd1	feature	polypeptide_conserved_region	61195541	61195808	.	+	.	ID=DOMAIN 101-1-0;Parent=TE_BASE 101;annot=Class_I::LTR::Ty3/gypsy::chromovirus::CRM AP_crm;name=PROT;color=#ffeda0
Bd1	feature	polypeptide_conserved_region	61196324	61196879	.	+	.	ID=DOMAIN 101-2-0;Parent=TE_BASE 101;annot=Class_I::LTR::Ty3/gypsy::chromovirus::CRM RT_crm;name=RT;color=#feb24c
Bd1	feature	polypeptide_conserved_region	61197130	61197481	.	+	.	ID=DOMAIN 101-3-0;Parent=TE_BASE 101;annot=Class_I::LTR::Ty3/gypsy::chromovirus::CRM RNaseH_crm;name=RH;color=#fc4e2a
Bd1	feature	polypeptide_conserved_region	61197727	61198720	.	+	.	ID=DOMAIN 101-4-0;Parent=TE_BASE 101;annot=Class_I::LTR::Ty3/gypsy::chromovirus::CRM INT_crm;name=INT;color=#b10026
Bd1	feature	primer_binding_site	61192921	61192939	.	.	.	ID=PBS 101;Parent=TE_BASE 101;name=pbs;color=#c7e9c0
Bd1	feature	RR_tract	61198758	61198772	.	.	.	ID=PPT 101;Parent=TE_BASE 101;name=ppt;color=#41ab5d
Bd1	feature	long_terminal_repeat	61198772	61199722	.	.	.	ID=LTR RIGHT 101-0;Parent=TE_BASE 101;name=ltr right;color=#f032e6
Bd1	feature	long_terminal_repeat	61191975	61192915	.	.	.	ID=LTR LEFT 101-0;Parent=TE_BASE 101;name=ltr left;color=#f032e6
Bd1	feature	target_site_duplication	61191970	61191974	.	.	.	ID=TSR LEFT 101;Parent=TE_BASE 101;name=tsr left;color=#333333
Bd1	feature	target_site_duplication	61199723	61199727	.	.	.	ID=TSR RIGHT 101;Parent=TE_BASE 101;name=tsr right;color=#333333
Bd1	feature	nested_repeat	60905131	60910180	.	.	.	ID=TE_BASE 104;name=TE_BASE 104;annot=Class_I::LTR::Ty1/copia::Tork;color=#a9a9a9
Bd1	feature	repeat_fragment	60905131	60910180	.	.	.	ID=TE 104-0;Parent=TE_BASE 104;name=TE 104;color=#a9a9a9
Bd1	feature	polypeptide_conserved_region	60905874	60906108	.	-	.	ID=DOMAIN 104-0-0;Parent=TE_BASE 104;annot=Class_I::LTR::Ty1/copia::Tork RNaseH_tork;name=RH;color=#fc4e2a
Bd1	feature	polypeptide_conserved_region	60906426	60907158	.	-	.	ID=DOMAIN 104-1-0;Parent=TE_BASE 104;annot=Class_I::LTR::Ty1/copia::Tork RT_tork;name=RT;color=#feb24c
Bd1	feature	polypeptide_conserved_region	60907723	60908368	.	-	.	ID=DOMAIN 104-2-0;Parent=TE_BASE 104;annot=Class_I::LTR::Ty1/copia::Tork INT_tork;name=INT;color=#b10026
Bd1	feature	polypeptide_conserved_region	60908539	60908779	.	-	.	ID=DOMAIN 104-3-0;Parent=TE_BASE 104;annot=Class_I::LTR::Ty1/copia::Tork AP_tork;name=PROT;color=#ffeda0
Bd1	feature	polypeptide_conserved_region	60908935	60909643	.	-	.	ID=DOMAIN 104-4-0;Parent=TE_BASE 104;annot=Class_I::LTR::Ty1/copia::Tork GAG_tork;name=GAG;color=#225ea8
Bd1	feature	long_terminal_repeat	60909724	60910180	.	.	.	ID=LTR LEFT 104-0;Parent=TE_BASE 104;name=ltr left;color=#f032e6
Bd1	feature	long_terminal_repeat	60905131	60905573	.	.	.	ID=LTR RIGHT 104-0;Parent=TE_BASE 104;name=ltr right;color=#f032e6
Bd1	feature	target_site_duplication	60905127	60905130	.	.	.	ID=TSR RIGHT 104;Parent=TE_BASE 104;name=tsr right;color=#333333
Bd1	feature	target_site_duplication	60910181	60910184	.	.	.	ID=TSR LEFT 104;Parent=TE_BASE 104;name=tsr left;color=#333333
Bd1	feature	nested_repeat	60825078	60838752	.	.	.	ID=TE_BASE 106;name=TE_BASE 106;annot=Class_I::LTR::Ty3/gypsy::non-chromovirus::OTA::Ogre/Tat::Retand;color=#a9a9a9
Bd1	feature	repeat_fragment	60825078	60838752	.	.	.	ID=TE 106-0;Parent=TE_BASE 106;name=TE 106;color=#a9a9a9
Bd1	feature	polypeptide_conserved_region	60826524	60826839	.	+	.	ID=DOMAIN 106-0-0;Parent=TE_BASE 106;annot=Class_I::LTR::Ty3/gypsy::non-chromovirus::OTA::Ogre/Tat::Retand GAG_tat;name=GAG;color=#225ea8
Bd1	feature	polypeptide_conserved_region	60827738	60828062	.	+	.	ID=DOMAIN 106-1-0;Parent=TE_BASE 106;annot=Class_I::LTR::Ty3/gypsy::non-chromovirus::OTA::Ogre/Tat::Retand AP_tat;name=PROT;color=#ffeda0
Bd1	feature	polypeptide_conserved_region	60829102	60829708	.	+	.	ID=DOMAIN 106-2-0;Parent=TE_BASE 106;annot=Class_I::LTR::Ty3/gypsy::non-chromovirus::OTA::Ogre/Tat::Retand INT_tat;name=INT;color=#b10026
Bd1	feature	primer_binding_site	60825530	60825547	.	.	.	ID=PBS 106;Parent=TE_BASE 106;name=pbs;color=#c7e9c0
Bd1	feature	long_terminal_repeat	60838305	60838752	.	.	.	ID=LTR RIGHT 106-0;Parent=TE_BASE 106;name=ltr right;color=#f032e6
Bd1	feature	long_terminal_repeat	60825078	60825525	.	.	.	ID=LTR LEFT 106-0;Parent=TE_BASE 106;name=ltr left;color=#f032e6
Bd1	feature	nested_repeat	60812446	60822234	.	.	.	ID=TE_BASE 107;name=TE_BASE 107;annot=Class_I::LTR::Ty3/gypsy::non-chromovirus::OTA::Ogre/Tat::Retand;color=#a9a9a9
Bd1	feature	repeat_fragment	60812446	60822234	.	.	.	ID=TE 107-0;Parent=TE_BASE 107;name=TE 107;color=#a9a9a9
Bd1	feature	polypeptide_conserved_region	60813835	60814159	.	+	.	ID=DOMAIN 107-0-0;Parent=TE_BASE 107;annot=Class_I::LTR::Ty3/gypsy::non-chromovirus::OTA::Ogre/Tat::Retand GAG_tat;name=GAG;color=#225ea8
Bd1	feature	polypeptide_conserved_region	60814883	60815414	.	+	.	ID=DOMAIN 107-1-0;Parent=TE_BASE 107;annot=Class_I::LTR::Ty3/gypsy::non-chromovirus::OTA::Ogre/Tat::Retand RT_tat;name=RT;color=#feb24c
Bd1	feature	polypeptide_conserved_region	60815668	60816034	.	+	.	ID=DOMAIN 107-2-0;Parent=TE_BASE 107;annot=Class_I::LTR::Ty3/gypsy::non-chromovirus::OTA::Ogre/Tat::Retand RNaseH_tat;name=RH;color=#fc4e2a
Bd1	feature	polypeptide_conserved_region	60816211	60816568	.	+	.	ID=DOMAIN 107-3-0;Parent=TE_BASE 107;annot=Class_I::LTR::Ty3/gypsy::non-chromovirus::OTA::Ogre/Tat::Retand;name=aRH;color=#fc4e2a
Bd1	feature	polypeptide_conserved_region	60816940	60817897	.	+	.	ID=DOMAIN 107-4-0;Parent=TE_BASE 107;annot=Class_I::LTR::Ty3/gypsy::non-chromovirus::OTA::Ogre/Tat::Retand INT_tat;name=INT;color=#b10026
Bd1	feature	primer_binding_site	60812847	60812864	.	.	.	ID=PBS 107;Parent=TE_BASE 107;name=pbs;color=#c7e9c0
Bd1	feature	RR_tract	60821832	60821846	.	.	.	ID=PPT 107;Parent=TE_BASE 107;name=ppt;color=#41ab5d
Bd1	feature	long_terminal_repeat	60821846	60822234	.	.	.	ID=LTR RIGHT 107-0;Parent=TE_BASE 107;name=ltr right;color=#f032e6
Bd1	feature	long_terminal_repeat	60812446	60812835	.	.	.	ID=LTR LEFT 107-0;Parent=TE_BASE 107;name=ltr left;color=#f032e6
Bd1	feature	nested_repeat	60781088	60793526	.	.	.	ID=TE_BASE 108;name=TE_BASE 108;annot=Class_I::LTR::Ty3/gypsy::non-chromovirus::OTA::Ogre/Tat::Retand;color=#a9a9a9
Bd1	feature	repeat_fragment	60781088	60793526	.	.	.	ID=TE 108-0;Parent=TE_BASE 108;name=TE 108;color=#a9a9a9
Bd1	feature	polypeptide_conserved_region	60782783	60783116	.	+	.	ID=DOMAIN 108-0-0;Parent=TE_BASE 108;annot=Class_I::LTR::Ty3/gypsy::non-chromovirus::OTA::Ogre/Tat::Retand GAG_tat;name=GAG;color=#225ea8
Bd1	feature	polypeptide_conserved_region	60783977	60784262	.	+	.	ID=DOMAIN 108-1-0;Parent=TE_BASE 108;annot=Class_I::LTR::Ty3/gypsy::non-chromovirus::OTA::Ogre/Tat::Retand AP_tat;name=PROT;color=#ffeda0
Bd1	feature	polypeptide_conserved_region	60784691	60785357	.	+	.	ID=DOMAIN 108-2-0;Parent=TE_BASE 108;annot=Class_I::LTR::Ty3/gypsy::non-chromovirus::OTA::Ogre/Tat::Retand RT_tat;name=RT;color=#feb24c
Bd1	feature	polypeptide_conserved_region	60785501	60785861	.	+	.	ID=DOMAIN 108-3-0;Parent=TE_BASE 108;annot=Class_I::LTR::Ty3/gypsy::non-chromovirus::OTA::Ogre/Tat::Retand RNaseH_tat;name=RH;color=#fc4e2a
Bd1	feature	polypeptide_conserved_region	60785926	60786289	.	+	.	ID=DOMAIN 108-4-0;Parent=TE_BASE 108;annot=Class_I::LTR::Ty3/gypsy::non-chromovirus::OTA::Ogre/Tat::Retand;name=aRH;color=#fc4e2a
Bd1	feature	polypeptide_conserved_region	60786545	60787577	.	+	.	ID=DOMAIN 108-5-0;Parent=TE_BASE 108;annot=Class_I::LTR::Ty3/gypsy::non-chromovirus::OTA::Ogre/Tat::Retand INT_tat;name=INT;color=#b10026
Bd1	feature	long_terminal_repeat	60793374	60793526	.	.	.	ID=LTR RIGHT 108-0;Parent=TE_BASE 108;name=ltr right;color=#f032e6
Bd1	feature	long_terminal_repeat	60781088	60781240	.	.	.	ID=LTR LEFT 108-0;Parent=TE_BASE 108;name=ltr left;color=#f032e6
Bd1	feature	nested_repeat	60750742	60753824	.	.	.	ID=TE_BASE 109;name=TE_BASE 109;annot=Class_I::LTR::Ty1/copia::Tork;color=#a9a9a9
Bd1	feature	repeat_fragment	60750742	60753824	.	.	.	ID=TE 109-0;Parent=TE_BASE 109;name=TE 109;color=#a9a9a9
Bd1	feature	polypeptide_conserved_region	60751103	60751721	.	+	.	ID=DOMAIN 109-0-0;Parent=TE_BASE 109;annot=Class_I::LTR::Ty1/copia::Tork RT_tork;name=RT;color=#feb24c
Bd1	feature	polypeptide_conserved_region	60752006	60752417	.	+	.	ID=DOMAIN 109-1-0;Parent=TE_BASE 109;annot=Class_I::LTR::Ty1/copia::Tork RNaseH_tork;name=RH;color=#fc4e2a
Bd1	feature	long_terminal_repeat	60753515	60753824	.	.	.	ID=LTR RIGHT 109-0;Parent=TE_BASE 109;name=ltr right;color=#f032e6
Bd1	feature	long_terminal_repeat	60750742	60751056	.	.	.	ID=LTR LEFT 109-0;Parent=TE_BASE 109;name=ltr left;color=#f032e6
Bd1	feature	nested_repeat	60512948	60523106	.	.	.	ID=TE_BASE 111;name=TE_BASE 111;annot=Class_I::LTR::Ty3/gypsy::non-chromovirus::OTA::Ogre/Tat::Retand;color=#a9a9a9
Bd1	feature	repeat_fragment	60512948	60523106	.	.	.	ID=TE 111-0;Parent=TE_BASE 111;name=TE 111;color=#a9a9a9
Bd1	feature	polypeptide_conserved_region	60517799	60518102	.	-	.	ID=DOMAIN 111-0-0;Parent=TE_BASE 111;annot=Class_I::LTR::Ty3/gypsy::non-chromovirus::OTA::Ogre/Tat::Retand INT_tat;name=INT;color=#b10026
Bd1	feature	polypeptide_conserved_region	60518471	60518828	.	-	.	ID=DOMAIN 111-1-0;Parent=TE_BASE 111;annot=Class_I::LTR::Ty3/gypsy::non-chromovirus::OTA::Ogre/Tat::Retand;name=aRH;color=#fc4e2a
Bd1	feature	polypeptide_conserved_region	60518864	60519287	.	-	.	ID=DOMAIN 111-2-0;Parent=TE_BASE 111;annot=Class_I::LTR::Ty3/gypsy::non-chromovirus::OTA::Ogre/Tat::Retand RT_tat;name=RT;color=#feb24c
Bd1	feature	polypeptide_conserved_region	60519769	60520093	.	-	.	ID=DOMAIN 111-3-0;Parent=TE_BASE 111;annot=Class_I::LTR::Ty3/gypsy::non-chromovirus::OTA::Ogre/Tat::Retand AP_tat;name=PROT;color=#ffeda0
Bd1	feature	polypeptide_conserved_region	60520963	60521257	.	-	.	ID=DOMAIN 111-4-0;Parent=TE_BASE 111;annot=Class_I::LTR::Ty3/gypsy::non-chromovirus::OTA::Ogre/Tat::Retand GAG_tat;name=GAG;color=#225ea8
Bd1	feature	long_terminal_repeat	60522257	60523106	.	.	.	ID=LTR LEFT 111-0;Parent=TE_BASE 111;name=ltr left;color=#f032e6
Bd1	feature	long_terminal_repeat	60512948	60513776	.	.	.	ID=LTR RIGHT 111-0;Parent=TE_BASE 111;name=ltr right;color=#f032e6
Bd1	feature	target_site_duplication	60512943	60512947	.	.	.	ID=TSR RIGHT 111;Parent=TE_BASE 111;name=tsr right;color=#333333
Bd1	feature	target_site_duplication	60523107	60530202	.	.	.	ID=TSR LEFT 111;Parent=TE_BASE 111;name=tsr left;color=#333333
Bd1	feature	nested_repeat	59899677	59913934	.	.	.	ID=TE_BASE 115;name=TE_BASE 115;annot=Class_I::LTR::Ty3/gypsy::non-chromovirus::OTA::Ogre/Tat::Retand;color=#a9a9a9
Bd1	feature	repeat_fragment	59899677	59913934	.	.	.	ID=TE 115-0;Parent=TE_BASE 115;name=TE 115;color=#a9a9a9
Bd1	feature	polypeptide_conserved_region	59905838	59906435	.	-	.	ID=DOMAIN 115-0-0;Parent=TE_BASE 115;annot=Class_I::LTR::Ty3/gypsy::non-chromovirus::OTA::Ogre/Tat::Retand INT_tat;name=INT;color=#b10026
Bd1	feature	polypeptide_conserved_region	59907249	59907606	.	-	.	ID=DOMAIN 115-1-0;Parent=TE_BASE 115;annot=Class_I::LTR::Ty3/gypsy::non-chromovirus::OTA::Ogre/Tat::Retand;name=aRH;color=#fc4e2a
Bd1	feature	polypeptide_conserved_region	59907681	59908044	.	-	.	ID=DOMAIN 115-2-0;Parent=TE_BASE 115;annot=Class_I::LTR::Ty3/gypsy::non-chromovirus::OTA::Ogre/Tat::Retand RNaseH_tat;name=RH;color=#fc4e2a
Bd1	feature	polypeptide_conserved_region	59908271	59908934	.	-	.	ID=DOMAIN 115-3-0;Parent=TE_BASE 115;annot=Class_I::LTR::Ty3/gypsy::non-chromovirus::OTA::Ogre/Tat::Retand RT_tat;name=RT;color=#feb24c
Bd1	feature	polypeptide_conserved_region	59910430	59910628	.	-	.	ID=DOMAIN 115-4-0;Parent=TE_BASE 115;annot=Class_I::LTR::Ty3/gypsy::non-chromovirus::OTA::Ogre/Tat::Retand AP_tat;name=PROT;color=#ffeda0
Bd1	feature	polypeptide_conserved_region	59911625	59911970	.	-	.	ID=DOMAIN 115-5-0;Parent=TE_BASE 115;annot=Class_I::LTR::Ty3/gypsy::non-chromovirus::OTA::Ogre/Tat::Retand GAG_tat;name=GAG;color=#225ea8
Bd1	feature	long_terminal_repeat	59913711	59913934	.	.	.	ID=LTR LEFT 115-0;Parent=TE_BASE 115;name=ltr left;color=#f032e6
Bd1	feature	long_terminal_repeat	59899677	59899900	.	.	.	ID=LTR RIGHT 115-0;Parent=TE_BASE 115;name=ltr right;color=#f032e6
Bd1	feature	nested_repeat	59742547	59753949	.	.	.	ID=TE_BASE 118;name=TE_BASE 118;annot=Class_I::LTR::Ty3/gypsy::non-chromovirus::OTA::Ogre/Tat::Retand;color=#a9a9a9
Bd1	feature	repeat_fragment	59742547	59753949	.	.	.	ID=TE 118-0;Parent=TE_BASE 118;name=TE 118;color=#a9a9a9
Bd1	feature	polypeptide_conserved_region	59743969	59744215	.	+	.	ID=DOMAIN 118-0-0;Parent=TE_BASE 118;annot=Class_I::LTR::Ty3/gypsy::non-chromovirus::OTA::Ogre/Tat::Retand AP_tat;name=PROT;color=#ffeda0
Bd1	feature	polypeptide_conserved_region	59744710	59745385	.	+	.	ID=DOMAIN 118-1-0;Parent=TE_BASE 118;annot=Class_I::LTR::Ty3/gypsy::non-chromovirus::OTA::Ogre/Tat::Retand RT_tat;name=RT;color=#feb24c
Bd1	feature	polypeptide_conserved_region	59745519	59745885	.	+	.	ID=DOMAIN 118-2-0;Parent=TE_BASE 118;annot=Class_I::LTR::Ty3/gypsy::non-chromovirus::OTA::Ogre/Tat::Retand RNaseH_tat;name=RH;color=#fc4e2a
Bd1	feature	polypeptide_conserved_region	59746074	59746431	.	+	.	ID=DOMAIN 118-3-0;Parent=TE_BASE 118;annot=Class_I::LTR::Ty3/gypsy::non-chromovirus::OTA::Ogre/Tat::Retand;name=aRH;color=#fc4e2a
Bd1	feature	polypeptide_conserved_region	59746802	59747837	.	+	.	ID=DOMAIN 118-4-0;Parent=TE_BASE 118;annot=Class_I::LTR::Ty3/gypsy::non-chromovirus::OTA::Ogre/Tat::Retand INT_tat;name=INT;color=#b10026
Bd1	feature	primer_binding_site	59743464	59743483	.	.	.	ID=PBS 118;Parent=TE_BASE 118;name=pbs;color=#c7e9c0
Bd1	feature	long_terminal_repeat	59753124	59753949	.	.	.	ID=LTR RIGHT 118-0;Parent=TE_BASE 118;name=ltr right;color=#f032e6
Bd1	feature	long_terminal_repeat	59742547	59743387	.	.	.	ID=LTR LEFT 118-0;Parent=TE_BASE 118;name=ltr left;color=#f032e6
Bd1	feature	nested_repeat	59648921	59664486	.	.	.	ID=TE_BASE 120;name=TE_BASE 120;annot=Class_I::LTR::Ty3/gypsy::non-chromovirus::OTA::Ogre/Tat::Retand;color=#a9a9a9
Bd1	feature	repeat_fragment	59648921	59664486	.	.	.	ID=TE 120-0;Parent=TE_BASE 120;name=TE 120;color=#a9a9a9
Bd1	feature	polypeptide_conserved_region	59657331	59658366	.	-	.	ID=DOMAIN 120-0-0;Parent=TE_BASE 120;annot=Class_I::LTR::Ty3/gypsy::non-chromovirus::OTA::Ogre/Tat::Retand INT_tat;name=INT;color=#b10026
Bd1	feature	polypeptide_conserved_region	59658744	59659101	.	-	.	ID=DOMAIN 120-1-0;Parent=TE_BASE 120;annot=Class_I::LTR::Ty3/gypsy::non-chromovirus::OTA::Ogre/Tat::Retand;name=aRH;color=#fc4e2a
Bd1	feature	polypeptide_conserved_region	59659173	59659539	.	-	.	ID=DOMAIN 120-2-0;Parent=TE_BASE 120;annot=Class_I::LTR::Ty3/gypsy::non-chromovirus::OTA::Ogre/Tat::Retand RNaseH_tat;name=RH;color=#fc4e2a
Bd1	feature	polypeptide_conserved_region	59659782	59660424	.	-	.	ID=DOMAIN 120-3-0;Parent=TE_BASE 120;annot=Class_I::LTR::Ty3/gypsy::non-chromovirus::OTA::Ogre/Tat::Retand RT_tat;name=RT;color=#feb24c
Bd1	feature	polypeptide_conserved_region	59660919	59661243	.	-	.	ID=DOMAIN 120-4-0;Parent=TE_BASE 120;annot=Class_I::LTR::Ty3/gypsy::non-chromovirus::OTA::Ogre/Tat::Retand AP_tat;name=PROT;color=#ffeda0
Bd1	feature	polypeptide_conserved_region	59662174	59662474	.	-	.	ID=DOMAIN 120-5-0;Parent=TE_BASE 120;annot=Class_I::LTR::Ty3/gypsy::non-chromovirus::OTA::Ogre/Tat::Retand GAG_tat;name=GAG;color=#225ea8
Bd1	feature	long_terminal_repeat	59664288	59664486	.	.	.	ID=LTR LEFT 120-0;Parent=TE_BASE 120;name=ltr left;color=#f032e6
Bd1	feature	long_terminal_repeat	59648921	59649119	.	.	.	ID=LTR RIGHT 120-0;Parent=TE_BASE 120;name=ltr right;color=#f032e6
Bd1	feature	nested_repeat	59459372	59476015	.	.	.	ID=TE_BASE 121;name=TE_BASE 121;annot=Class_I::LTR::Ty3/gypsy::non-chromovirus::OTA::Ogre/Tat::Retand;color=#a9a9a9
Bd1	feature	repeat_fragment	59459372	59476015	.	.	.	ID=TE 121-0;Parent=TE_BASE 121;name=TE 121;color=#a9a9a9
Bd1	feature	polypeptide_conserved_region	59469433	59469907	.	-	.	ID=DOMAIN 121-0-0;Parent=TE_BASE 121;annot=Class_I::LTR::Ty3/gypsy::non-chromovirus::OTA::Ogre/Tat::Retand INT_tat;name=INT;color=#b10026
Bd1	feature	polypeptide_conserved_region	59470544	59470724	.	-	.	ID=DOMAIN 121-1-0;Parent=TE_BASE 121;annot=Class_I::LTR::Ty3/gypsy::non-chromovirus::OTA::Ogre/Tat::Retand;name=aRH;color=#fc4e2a
Bd1	feature	polypeptide_conserved_region	59470985	59471270	.	-	.	ID=DOMAIN 121-2-0;Parent=TE_BASE 121;annot=Class_I::LTR::Ty3/gypsy::non-chromovirus::OTA::Ogre/Tat::Retand RNaseH_tat;name=RH;color=#fc4e2a
Bd1	feature	polypeptide_conserved_region	59471702	59472197	.	-	.	ID=DOMAIN 121-3-0;Parent=TE_BASE 121;annot=Class_I::LTR::Ty3/gypsy::non-chromovirus::OTA::Ogre/Tat::Retand RT_tat;name=RT;color=#feb24c
Bd1	feature	polypeptide_conserved_region	59472706	59472943	.	-	.	ID=DOMAIN 121-4-0;Parent=TE_BASE 121;annot=Class_I::LTR::Ty3/gypsy::non-chromovirus::OTA::Ogre/Tat::Retand AP_tat;name=PROT;color=#ffeda0
Bd1	feature	polypeptide_conserved_region	59473931	59474183	.	-	.	ID=DOMAIN 121-5-0;Parent=TE_BASE 121;annot=Class_I::LTR::Ty3/gypsy::non-chromovirus::OTA::Ogre/Tat::Retand GAG_tat;name=GAG;color=#225ea8
Bd1	feature	long_terminal_repeat	59475238	59476015	.	.	.	ID=LTR LEFT 121-0;Parent=TE_BASE 121;name=ltr left;color=#f032e6
Bd1	feature	long_terminal_repeat	59459372	59460150	.	.	.	ID=LTR RIGHT 121-0;Parent=TE_BASE 121;name=ltr right;color=#f032e6
Bd1	feature	target_site_duplication	59459367	59459371	.	.	.	ID=TSR RIGHT 121;Parent=TE_BASE 121;name=tsr right;color=#333333
Bd1	feature	target_site_duplication	59476016	59476020	.	.	.	ID=TSR LEFT 121;Parent=TE_BASE 121;name=tsr left;color=#333333
Bd1	feature	nested_repeat	59448441	59458559	.	.	.	ID=TE_BASE 122;name=TE_BASE 122;annot=Class_I::LTR::Ty3/gypsy::non-chromovirus::OTA::Ogre/Tat::Retand;color=#a9a9a9
Bd1	feature	repeat_fragment	59448441	59458559	.	.	.	ID=TE 122-0;Parent=TE_BASE 122;name=TE 122;color=#a9a9a9
Bd1	feature	polypeptide_conserved_region	59452861	59453896	.	-	.	ID=DOMAIN 122-0-0;Parent=TE_BASE 122;annot=Class_I::LTR::Ty3/gypsy::non-chromovirus::OTA::Ogre/Tat::Retand INT_tat;name=INT;color=#b10026
Bd1	feature	polypeptide_conserved_region	59454277	59454634	.	-	.	ID=DOMAIN 122-1-0;Parent=TE_BASE 122;annot=Class_I::LTR::Ty3/gypsy::non-chromovirus::OTA::Ogre/Tat::Retand;name=aRH;color=#fc4e2a
Bd1	feature	polypeptide_conserved_region	59454712	59455072	.	-	.	ID=DOMAIN 122-2-0;Parent=TE_BASE 122;annot=Class_I::LTR::Ty3/gypsy::non-chromovirus::OTA::Ogre/Tat::Retand RNaseH_tat;name=RH;color=#fc4e2a
Bd1	feature	polypeptide_conserved_region	59455315	59455987	.	-	.	ID=DOMAIN 122-3-0;Parent=TE_BASE 122;annot=Class_I::LTR::Ty3/gypsy::non-chromovirus::OTA::Ogre/Tat::Retand RT_tat;name=RT;color=#feb24c
Bd1	feature	polypeptide_conserved_region	59456849	59457173	.	-	.	ID=DOMAIN 122-4-0;Parent=TE_BASE 122;annot=Class_I::LTR::Ty3/gypsy::non-chromovirus::OTA::Ogre/Tat::Retand GAG_tat;name=GAG;color=#225ea8
Bd1	feature	long_terminal_repeat	59458172	59458559	.	.	.	ID=LTR LEFT 122-0;Parent=TE_BASE 122;name=ltr left;color=#f032e6
Bd1	feature	long_terminal_repeat	59448441	59448828	.	.	.	ID=LTR RIGHT 122-0;Parent=TE_BASE 122;name=ltr right;color=#f032e6
Bd1	feature	nested_repeat	59401807	59412074	.	.	.	ID=TE_BASE 124;name=TE_BASE 124;annot=Class_I::LTR::Ty3/gypsy::chromovirus::Tekay;color=#a9a9a9
Bd1	feature	repeat_fragment	59401807	59412074	.	.	.	ID=TE 124-0;Parent=TE_BASE 124;name=TE 124;color=#a9a9a9
Bd1	feature	polypeptide_conserved_region	59405345	59405825	.	+	.	ID=DOMAIN 124-0-0;Parent=TE_BASE 124;annot=Class_I::LTR::Ty3/gypsy::chromovirus::Tekay GAG_del;name=GAG;color=#225ea8
Bd1	feature	polypeptide_conserved_region	59406374	59406632	.	+	.	ID=DOMAIN 124-1-0;Parent=TE_BASE 124;annot=Class_I::LTR::Ty3/gypsy::chromovirus::Tekay AP_del;name=PROT;color=#ffeda0
Bd1	feature	polypeptide_conserved_region	59406932	59407598	.	+	.	ID=DOMAIN 124-2-0;Parent=TE_BASE 124;annot=Class_I::LTR::Ty3/gypsy::chromovirus::Tekay RT_del;name=RT;color=#feb24c
Bd1	feature	polypeptide_conserved_region	59407733	59408084	.	+	.	ID=DOMAIN 124-3-0;Parent=TE_BASE 124;annot=Class_I::LTR::Ty3/gypsy::chromovirus::Tekay RNaseH_del;name=RH;color=#fc4e2a
Bd1	feature	polypeptide_conserved_region	59408387	59409413	.	+	.	ID=DOMAIN 124-4-0;Parent=TE_BASE 124;annot=Class_I::LTR::Ty3/gypsy::chromovirus::Tekay INT_del;name=INT;color=#b10026
Bd1	feature	polypeptide_conserved_region	59410464	59410614	.	+	.	ID=DOMAIN 124-5-0;Parent=TE_BASE 124;annot=Class_I::LTR::Ty3/gypsy::chromovirus::Tekay CHR_tekay_Retrosor2a;name=CHD;color=#6a51a3
Bd1	feature	primer_binding_site	59403269	59403289	.	.	.	ID=PBS 124;Parent=TE_BASE 124;name=pbs;color=#c7e9c0
Bd1	feature	long_terminal_repeat	59410664	59412074	.	.	.	ID=LTR RIGHT 124-0;Parent=TE_BASE 124;name=ltr right;color=#f032e6
Bd1	feature	long_terminal_repeat	59401807	59403245	.	.	.	ID=LTR LEFT 124-0;Parent=TE_BASE 124;name=ltr left;color=#f032e6
Bd1	feature	nested_repeat	59319976	59328266	.	.	.	ID=TE_BASE 125;name=TE_BASE 125;annot=Class_I::LTR::Ty1/copia::Tork;color=#a9a9a9
Bd1	feature	repeat_fragment	59319976	59328266	.	.	.	ID=TE 125-0;Parent=TE_BASE 125;name=TE 125;color=#a9a9a9
Bd1	feature	polypeptide_conserved_region	59320144	59320552	.	-	.	ID=DOMAIN 125-0-0;Parent=TE_BASE 125;annot=Class_I::LTR::Ty1/copia::Tork RNaseH_tork;name=RH;color=#fc4e2a
Bd1	feature	polypeptide_conserved_region	59320861	59321593	.	-	.	ID=DOMAIN 125-1-0;Parent=TE_BASE 125;annot=Class_I::LTR::Ty1/copia::Tork RT_tork;name=RT;color=#feb24c
Bd1	feature	polypeptide_conserved_region	59322049	59322685	.	-	.	ID=DOMAIN 125-2-0;Parent=TE_BASE 125;annot=Class_I::LTR::Ty1/copia::Ivana INT_oryco;name=INT;color=#b10026
Bd1	feature	primer_binding_site	59320096	59320113	.	.	.	ID=PBS 125;Parent=TE_BASE 125;name=ppt;color=#41ab5d
Bd1	feature	long_terminal_repeat	59328187	59328266	.	.	.	ID=LTR LEFT 125-0;Parent=TE_BASE 125;name=ltr left;color=#f032e6
Bd1	feature	long_terminal_repeat	59319976	59320055	.	.	.	ID=LTR RIGHT 125-0;Parent=TE_BASE 125;name=ltr right;color=#f032e6
Bd1	feature	nested_repeat	59249807	59292442	.	.	.	ID=TE_BASE 126;name=TE_BASE 126;annot=Class_I::LTR::Ty3/gypsy::chromovirus::Tekay;color=#a9a9a9
Bd1	feature	repeat_fragment	59249807	59292442	.	.	.	ID=TE 126-0;Parent=TE_BASE 126;name=TE 126;color=#a9a9a9
Bd1	feature	polypeptide_conserved_region	59251479	59251737	.	+	.	ID=DOMAIN 126-0-0;Parent=TE_BASE 126;annot=Class_I::LTR::Ty3/gypsy::chromovirus::Tekay AP_del;name=PROT;color=#ffeda0
Bd1	feature	polypeptide_conserved_region	59252037	59252703	.	+	.	ID=DOMAIN 126-1-0;Parent=TE_BASE 126;annot=Class_I::LTR::Ty3/gypsy::chromovirus::Tekay RT_del;name=RT;color=#feb24c
Bd1	feature	polypeptide_conserved_region	59252838	59253069	.	+	.	ID=DOMAIN 126-2-0;Parent=TE_BASE 126;annot=Class_I::LTR::Ty3/gypsy::chromovirus::Tekay RNaseH_del;name=RH;color=#fc4e2a
Bd1	feature	polypeptide_conserved_region	59253491	59254394	.	+	.	ID=DOMAIN 126-3-0;Parent=TE_BASE 126;annot=Class_I::LTR::Ty3/gypsy::chromovirus::Tekay INT_del;name=INT;color=#b10026
Bd1	feature	polypeptide_conserved_region	59254599	59254749	.	+	.	ID=DOMAIN 126-4-0;Parent=TE_BASE 126;annot=Class_I::LTR::Ty3/gypsy::chromovirus::Tekay CHR_tekay_Retrosor2a;name=CHD;color=#6a51a3
Bd1	feature	primer_binding_site	59249972	59249990	.	.	.	ID=PBS 126;Parent=TE_BASE 126;name=pbs;color=#c7e9c0
Bd1	feature	RR_tract	59292230	59292244	.	.	.	ID=PPT 126;Parent=TE_BASE 126;name=ppt;color=#41ab5d
Bd1	feature	long_terminal_repeat	59292322	59292442	.	.	.	ID=LTR RIGHT 126-0;Parent=TE_BASE 126;name=ltr right;color=#f032e6
Bd1	feature	long_terminal_repeat	59249807	59249936	.	.	.	ID=LTR LEFT 126-0;Parent=TE_BASE 126;name=ltr left;color=#f032e6
Bd1	feature	target_site_duplication	59249802	59249806	.	.	.	ID=TSR LEFT 126;Parent=TE_BASE 126;name=tsr left;color=#333333
Bd1	feature	target_site_duplication	59292443	59292447	.	.	.	ID=TSR RIGHT 126;Parent=TE_BASE 126;name=tsr right;color=#333333
Bd1	feature	nested_repeat	59203213	59209583	.	.	.	ID=TE_BASE 127;name=TE_BASE 127;annot=Class_I::LTR::Ty1/copia::Tork;color=#a9a9a9
Bd1	feature	repeat_fragment	59203213	59209583	.	.	.	ID=TE 127-0;Parent=TE_BASE 127;name=TE 127;color=#a9a9a9
Bd1	feature	polypeptide_conserved_region	59206547	59207189	.	+	.	ID=DOMAIN 127-0-0;Parent=TE_BASE 127;annot=Class_I::LTR::Ty1/copia::Ivana INT_oryco;name=INT;color=#b10026
Bd1	feature	polypeptide_conserved_region	59207636	59208368	.	+	.	ID=DOMAIN 127-1-0;Parent=TE_BASE 127;annot=Class_I::LTR::Ty1/copia::Tork RT_tork;name=RT;color=#feb24c
Bd1	feature	polypeptide_conserved_region	59208677	59209085	.	+	.	ID=DOMAIN 127-2-0;Parent=TE_BASE 127;annot=Class_I::LTR::Ty1/copia::Tork RNaseH_tork;name=RH;color=#fc4e2a
Bd1	feature	RR_tract	59209170	59209184	.	.	.	ID=PPT 127;Parent=TE_BASE 127;name=ppt;color=#41ab5d
Bd1	feature	long_terminal_repeat	59209185	59209583	.	.	.	ID=LTR RIGHT 127-0;Parent=TE_BASE 127;name=ltr right;color=#f032e6
Bd1	feature	long_terminal_repeat	59203213	59203619	.	.	.	ID=LTR LEFT 127-0;Parent=TE_BASE 127;name=ltr left;color=#f032e6
Bd1	feature	nested_repeat	59193003	59201233	.	.	.	ID=TE_BASE 128;name=TE_BASE 128;annot=Class_I::LTR::Ty1/copia::SIRE;color=#a9a9a9
Bd1	feature	repeat_fragment	59193003	59201233	.	.	.	ID=TE 128-0;Parent=TE_BASE 128;name=TE 128;color=#a9a9a9
Bd1	feature	polypeptide_conserved_region	59195522	59195681	.	-	.	ID=DOMAIN 128-0-0;Parent=TE_BASE 128;annot=Class_I::LTR::Ty1/copia::SIRE RNaseH_sire;name=RH;color=#fc4e2a
Bd1	feature	polypeptide_conserved_region	59195686	59195890	.	-	.	ID=DOMAIN 128-1-0;Parent=TE_BASE 128;annot=Class_I::LTR::Ty1/copia::SIRE RT_sire;name=RT;color=#feb24c
Bd1	feature	polypeptide_conserved_region	59196493	59197150	.	-	.	ID=DOMAIN 128-2-0;Parent=TE_BASE 128;annot=Class_I::LTR::Ty1/copia::SIRE INT_sire;name=INT;color=#b10026
Bd1	feature	polypeptide_conserved_region	59197303	59197543	.	-	.	ID=DOMAIN 128-3-0;Parent=TE_BASE 128;annot=Class_I::LTR::Ty1/copia::SIRE AP_sire;name=PROT;color=#ffeda0
Bd1	feature	polypeptide_conserved_region	59199241	59199799	.	-	.	ID=DOMAIN 128-4-0;Parent=TE_BASE 128;annot=Class_I::LTR::Ty1/copia::SIRE GAG_sire;name=GAG;color=#225ea8
Bd1	feature	long_terminal_repeat	59199888	59201233	.	.	.	ID=LTR LEFT 128-0;Parent=TE_BASE 128;name=ltr left;color=#f032e6
Bd1	feature	long_terminal_repeat	59193003	59194347	.	.	.	ID=LTR RIGHT 128-0;Parent=TE_BASE 128;name=ltr right;color=#f032e6
Bd1	feature	target_site_duplication	59192998	59193002	.	.	.	ID=TSR RIGHT 128;Parent=TE_BASE 128;name=tsr right;color=#333333
Bd1	feature	target_site_duplication	59201234	59201238	.	.	.	ID=TSR LEFT 128;Parent=TE_BASE 128;name=tsr left;color=#333333
Bd1	feature	nested_repeat	59135572	59147505	.	.	.	ID=TE_BASE 129;name=TE_BASE 129;annot=Class_I::LTR::Ty3/gypsy::non-chromovirus::OTA::Ogre/Tat::Retand;color=#a9a9a9
Bd1	feature	repeat_fragment	59135572	59147505	.	.	.	ID=TE 129-0;Parent=TE_BASE 129;name=TE 129;color=#a9a9a9
Bd1	feature	polypeptide_conserved_region	59140482	59141409	.	-	.	ID=DOMAIN 129-0-0;Parent=TE_BASE 129;annot=Class_I::LTR::Ty3/gypsy::non-chromovirus::OTA::Ogre/Tat::Retand INT_tat;name=INT;color=#b10026
Bd1	feature	polypeptide_conserved_region	59141893	59142250	.	-	.	ID=DOMAIN 129-1-0;Parent=TE_BASE 129;annot=Class_I::LTR::Ty3/gypsy::non-chromovirus::OTA::Ogre/Tat::Retand;name=aRH;color=#fc4e2a
Bd1	feature	polypeptide_conserved_region	59142322	59142613	.	-	.	ID=DOMAIN 129-2-0;Parent=TE_BASE 129;annot=Class_I::LTR::Ty3/gypsy::non-chromovirus::OTA::Ogre/Tat::Retand RNaseH_tat;name=RH;color=#fc4e2a
Bd1	feature	polypeptide_conserved_region	59143010	59143208	.	-	.	ID=DOMAIN 129-3-0;Parent=TE_BASE 129;annot=Class_I::LTR::Ty3/gypsy::non-chromovirus::OTA::Ogre/Tat::Retand GAG_tat;name=GAG;color=#225ea8
Bd1	feature	long_terminal_repeat	59147213	59147505	.	.	.	ID=LTR LEFT 129-0;Parent=TE_BASE 129;name=ltr left;color=#f032e6
Bd1	feature	long_terminal_repeat	59135572	59135863	.	.	.	ID=LTR RIGHT 129-0;Parent=TE_BASE 129;name=ltr right;color=#f032e6
Bd1	feature	nested_repeat	59027397	59034992	.	.	.	ID=TE_BASE 130;name=TE_BASE 130;annot=Class_I::LTR::Ty1/copia::Tork;color=#a9a9a9
Bd1	feature	repeat_fragment	59027397	59034992	.	.	.	ID=TE 130-0;Parent=TE_BASE 130;name=TE 130;color=#a9a9a9
Bd1	feature	polypeptide_conserved_region	59031569	59031824	.	+	.	ID=DOMAIN 130-0-0;Parent=TE_BASE 130;annot=Class_I::LTR::Ty1/copia::Ivana INT_oryco;name=INT;color=#b10026
Bd1	feature	polypeptide_conserved_region	59032808	59033531	.	+	.	ID=DOMAIN 130-1-0;Parent=TE_BASE 130;annot=Class_I::LTR::Ty1/copia::Tork RT_tork;name=RT;color=#feb24c
Bd1	feature	polypeptide_conserved_region	59033864	59034263	.	+	.	ID=DOMAIN 130-2-0;Parent=TE_BASE 130;annot=Class_I::LTR::Ty1/copia::Ty1-outgroup RNaseH_1731;name=RH;color=#fc4e2a
Bd1	feature	long_terminal_repeat	59034773	59034992	.	.	.	ID=LTR RIGHT 130-0;Parent=TE_BASE 130;name=ltr right;color=#f032e6
Bd1	feature	long_terminal_repeat	59027397	59027600	.	.	.	ID=LTR LEFT 130-0;Parent=TE_BASE 130;name=ltr left;color=#f032e6
Bd1	feature	target_site_duplication	59027392	59027396	.	.	.	ID=TSR LEFT 130;Parent=TE_BASE 130;name=tsr left;color=#333333
Bd1	feature	target_site_duplication	59034993	59034997	.	.	.	ID=TSR RIGHT 130;Parent=TE_BASE 130;name=tsr right;color=#333333
Bd1	feature	nested_repeat	58799386	58813659	.	.	.	ID=TE_BASE 132;name=TE_BASE 132;annot=Class_I::LTR::Ty3/gypsy::non-chromovirus::OTA::Ogre/Tat::Retand;color=#a9a9a9
Bd1	feature	repeat_fragment	58799386	58813659	.	.	.	ID=TE 132-0;Parent=TE_BASE 132;name=TE 132;color=#a9a9a9
Bd1	feature	polypeptide_conserved_region	58806638	58807673	.	-	.	ID=DOMAIN 132-0-0;Parent=TE_BASE 132;annot=Class_I::LTR::Ty3/gypsy::non-chromovirus::OTA::Ogre/Tat::Retand INT_tat;name=INT;color=#b10026
Bd1	feature	polypeptide_conserved_region	58808051	58808405	.	-	.	ID=DOMAIN 132-1-0;Parent=TE_BASE 132;annot=Class_I::LTR::Ty3/gypsy::non-chromovirus::OTA::Ogre/Tat::Retand;name=aRH;color=#fc4e2a
Bd1	feature	polypeptide_conserved_region	58808480	58808846	.	-	.	ID=DOMAIN 132-2-0;Parent=TE_BASE 132;annot=Class_I::LTR::Ty3/gypsy::non-chromovirus::OTA::Ogre/Tat::Retand RNaseH_tat;name=RH;color=#fc4e2a
Bd1	feature	polypeptide_conserved_region	58809073	58809730	.	-	.	ID=DOMAIN 132-3-0;Parent=TE_BASE 132;annot=Class_I::LTR::Ty3/gypsy::non-chromovirus::OTA::Ogre/Tat::Retand RT_tat;name=RT;color=#feb24c
Bd1	feature	polypeptide_conserved_region	58810158	58810482	.	-	.	ID=DOMAIN 132-4-0;Parent=TE_BASE 132;annot=Class_I::LTR::Ty3/gypsy::non-chromovirus::OTA::Ogre/Tat::Retand AP_tat;name=PROT;color=#ffeda0
Bd1	feature	long_terminal_repeat	58812673	58813659	.	.	.	ID=LTR LEFT 132-0;Parent=TE_BASE 132;name=ltr left;color=#f032e6
Bd1	feature	long_terminal_repeat	58799386	58800399	.	.	.	ID=LTR RIGHT 132-0;Parent=TE_BASE 132;name=ltr right;color=#f032e6
Bd1	feature	target_site_duplication	58799381	58799385	.	.	.	ID=TSR RIGHT 132;Parent=TE_BASE 132;name=tsr right;color=#333333
Bd1	feature	target_site_duplication	58813660	58813664	.	.	.	ID=TSR LEFT 132;Parent=TE_BASE 132;name=tsr left;color=#333333
Bd1	feature	nested_repeat	58395675	58402887	.	.	.	ID=TE_BASE 134;name=TE_BASE 134;annot=Class_I::LTR::Ty1/copia::Tork;color=#a9a9a9
Bd1	feature	repeat_fragment	58395675	58402887	.	.	.	ID=TE 134-0;Parent=TE_BASE 134;name=TE 134;color=#a9a9a9
Bd1	feature	polypeptide_conserved_region	58397173	58397581	.	-	.	ID=DOMAIN 134-0-0;Parent=TE_BASE 134;annot=Class_I::LTR::Ty1/copia::Tork RNaseH_tork;name=RH;color=#fc4e2a
Bd1	feature	polypeptide_conserved_region	58397890	58398622	.	-	.	ID=DOMAIN 134-1-0;Parent=TE_BASE 134;annot=Class_I::LTR::Ty1/copia::Tork RT_tork;name=RT;color=#feb24c
Bd1	feature	polypeptide_conserved_region	58399267	58399552	.	-	.	ID=DOMAIN 134-2-0;Parent=TE_BASE 134;annot=Class_I::LTR::Ty1/copia::Tork INT_tork;name=INT;color=#b10026
Bd1	feature	polypeptide_conserved_region	58400119	58400371	.	-	.	ID=DOMAIN 134-3-0;Parent=TE_BASE 134;annot=Class_I::LTR::Ty1/copia::Tork AP_tork;name=PROT;color=#ffeda0
Bd1	feature	primer_binding_site	58396136	58396153	.	.	.	ID=PBS 134;Parent=TE_BASE 134;name=ppt;color=#41ab5d
Bd1	feature	long_terminal_repeat	58402479	58402887	.	.	.	ID=LTR LEFT 134-0;Parent=TE_BASE 134;name=ltr left;color=#f032e6
Bd1	feature	long_terminal_repeat	58395675	58396083	.	.	.	ID=LTR RIGHT 134-0;Parent=TE_BASE 134;name=ltr right;color=#f032e6
Bd1	feature	nested_repeat	58260888	58265907	.	.	.	ID=TE_BASE 136;name=TE_BASE 136;annot=Class_I::LTR::Ty1/copia::SIRE;color=#a9a9a9
Bd1	feature	repeat_fragment	58260888	58265907	.	.	.	ID=TE 136-0;Parent=TE_BASE 136;name=TE 136;color=#a9a9a9
Bd1	feature	polypeptide_conserved_region	58262437	58262680	.	+	.	ID=DOMAIN 136-0-0;Parent=TE_BASE 136;annot=Class_I::LTR::Ty1/copia::Alesia AP_retrofit;name=PROT;color=#ffeda0
Bd1	feature	polypeptide_conserved_region	58262836	58263466	.	+	.	ID=DOMAIN 136-1-0;Parent=TE_BASE 136;annot=Class_I::LTR::Ty1/copia::Ivana INT_oryco;name=INT;color=#b10026
Bd1	feature	polypeptide_conserved_region	58264493	58264886	.	+	.	ID=DOMAIN 136-2-0;Parent=TE_BASE 136;annot=Class_I::LTR::Ty1/copia::SIRE RT_sire;name=RT;color=#feb24c
Bd1	feature	polypeptide_conserved_region	58265189	58265588	.	+	.	ID=DOMAIN 136-3-0;Parent=TE_BASE 136;annot=Class_I::LTR::Ty1/copia::Ale RNaseH_retrofit;name=RH;color=#fc4e2a
Bd1	feature	primer_binding_site	58261133	58261152	.	.	.	ID=PBS 136;Parent=TE_BASE 136;name=pbs;color=#c7e9c0
Bd1	feature	long_terminal_repeat	58265665	58265907	.	.	.	ID=LTR RIGHT 136-0;Parent=TE_BASE 136;name=ltr right;color=#f032e6
Bd1	feature	long_terminal_repeat	58260888	58261130	.	.	.	ID=LTR LEFT 136-0;Parent=TE_BASE 136;name=ltr left;color=#f032e6
Bd1	feature	target_site_duplication	58260883	58260887	.	.	.	ID=TSR LEFT 136;Parent=TE_BASE 136;name=tsr left;color=#333333
Bd1	feature	target_site_duplication	58265908	58265912	.	.	.	ID=TSR RIGHT 136;Parent=TE_BASE 136;name=tsr right;color=#333333
Bd1	feature	nested_repeat	58030348	58035449	.	.	.	ID=TE_BASE 141;name=TE_BASE 141;annot=Class_I::LTR::Ty3/gypsy::chromovirus::Reina;color=#a9a9a9
Bd1	feature	repeat_fragment	58030348	58035449	.	.	.	ID=TE 141-0;Parent=TE_BASE 141;name=TE 141;color=#a9a9a9
Bd1	feature	polypeptide_conserved_region	58031072	58031678	.	+	.	ID=DOMAIN 141-0-0;Parent=TE_BASE 141;annot=Class_I::LTR::Ty3/gypsy::chromovirus::Reina GAG_reina;name=GAG;color=#225ea8
Bd1	feature	polypeptide_conserved_region	58032449	58033124	.	+	.	ID=DOMAIN 141-1-0;Parent=TE_BASE 141;annot=Class_I::LTR::Ty3/gypsy::chromovirus::Reina RT_reina;name=RT;color=#feb24c
Bd1	feature	polypeptide_conserved_region	58033264	58033606	.	+	.	ID=DOMAIN 141-2-0;Parent=TE_BASE 141;annot=Class_I::LTR::Ty3/gypsy::chromovirus::Reina RNaseH_reina;name=RH;color=#fc4e2a
Bd1	feature	polypeptide_conserved_region	58033846	58034860	.	+	.	ID=DOMAIN 141-3-0;Parent=TE_BASE 141;annot=Class_I::LTR::Ty3/gypsy::chromovirus::Reina INT_reina;name=INT;color=#b10026
Bd1	feature	primer_binding_site	58030738	58030765	.	.	.	ID=PBS 141;Parent=TE_BASE 141;name=pbs;color=#c7e9c0
Bd1	feature	RR_tract	58035071	58035085	.	.	.	ID=PPT 141;Parent=TE_BASE 141;name=ppt;color=#41ab5d
Bd1	feature	long_terminal_repeat	58035085	58035449	.	.	.	ID=LTR RIGHT 141-0;Parent=TE_BASE 141;name=ltr right;color=#f032e6
Bd1	feature	long_terminal_repeat	58030348	58030715	.	.	.	ID=LTR LEFT 141-0;Parent=TE_BASE 141;name=ltr left;color=#f032e6
Bd1	feature	nested_repeat	57969926	58005278	.	.	.	ID=TE_BASE 144;name=TE_BASE 144;annot=Class_I::LTR::Ty3/gypsy::non-chromovirus::OTA::Ogre/Tat::Retand;color=#a9a9a9
Bd1	feature	repeat_fragment	57969926	58005278	.	.	.	ID=TE 144-0;Parent=TE_BASE 144;name=TE 144;color=#a9a9a9
Bd1	feature	polypeptide_conserved_region	57976486	57977158	.	-	.	ID=DOMAIN 144-0-0;Parent=TE_BASE 144;annot=Class_I::LTR::Ty3/gypsy::non-chromovirus::OTA::Ogre/Tat::Retand INT_tat;name=INT;color=#b10026
Bd1	feature	polypeptide_conserved_region	57977320	57977671	.	-	.	ID=DOMAIN 144-1-0;Parent=TE_BASE 144;annot=Class_I::LTR::Ty3/gypsy::non-chromovirus::OTA::Ogre/Tat::Retand;name=aRH;color=#fc4e2a
Bd1	feature	polypeptide_conserved_region	57997785	57998148	.	-	.	ID=DOMAIN 144-2-0;Parent=TE_BASE 144;annot=Class_I::LTR::Ty3/gypsy::non-chromovirus::OTA::Ogre/Tat::Retand RNaseH_tat;name=RH;color=#fc4e2a
Bd1	feature	polypeptide_conserved_region	57998391	57998817	.	-	.	ID=DOMAIN 144-3-0;Parent=TE_BASE 144;annot=Class_I::LTR::Ty3/gypsy::non-chromovirus::OTA::Ogre/Tat::Retand RT_tat;name=RT;color=#feb24c
Bd1	feature	polypeptide_conserved_region	57999560	57999881	.	-	.	ID=DOMAIN 144-4-0;Parent=TE_BASE 144;annot=Class_I::LTR::Ty3/gypsy::non-chromovirus::OTA::Ogre/Tat::Retand AP_tat;name=PROT;color=#ffeda0
Bd1	feature	polypeptide_conserved_region	58000811	58001111	.	-	.	ID=DOMAIN 144-5-0;Parent=TE_BASE 144;annot=Class_I::LTR::Ty3/gypsy::non-chromovirus::OTA::Ogre/Tat::Retand GAG_tat;name=GAG;color=#225ea8
Bd1	feature	long_terminal_repeat	58005153	58005278	.	.	.	ID=LTR LEFT 144-0;Parent=TE_BASE 144;name=ltr left;color=#f032e6
Bd1	feature	long_terminal_repeat	57969926	57970056	.	.	.	ID=LTR RIGHT 144-0;Parent=TE_BASE 144;name=ltr right;color=#f032e6
Bd1	feature	nested_repeat	57928198	57940458	.	.	.	ID=TE_BASE 149;name=TE_BASE 149;annot=Class_I::LTR::Ty3/gypsy::non-chromovirus::OTA::Ogre/Tat::Retand;color=#a9a9a9
Bd1	feature	repeat_fragment	57928198	57940458	.	.	.	ID=TE 149-0;Parent=TE_BASE 149;name=TE 149;color=#a9a9a9
Bd1	feature	polypeptide_conserved_region	57935171	57935747	.	-	.	ID=DOMAIN 149-0-0;Parent=TE_BASE 149;annot=Class_I::LTR::Ty3/gypsy::non-chromovirus::OTA::Ogre/Tat::Retand INT_tat;name=INT;color=#b10026
Bd1	feature	polypeptide_conserved_region	57936324	57936483	.	-	.	ID=DOMAIN 149-1-0;Parent=TE_BASE 149;annot=Class_I::LTR::Ty3/gypsy::non-chromovirus::OTA::Ogre/Tat::Retand;name=aRH;color=#fc4e2a
Bd1	feature	polypeptide_conserved_region	57936555	57936846	.	-	.	ID=DOMAIN 149-2-0;Parent=TE_BASE 149;annot=Class_I::LTR::Ty3/gypsy::non-chromovirus::OTA::Ogre/Tat::Retand RNaseH_tat;name=RH;color=#fc4e2a
Bd1	feature	polypeptide_conserved_region	57937655	57937994	.	+	.	ID=DOMAIN 149-3-0;Parent=TE_BASE 149;annot=Class_I::LTR::Ty3/gypsy::non-chromovirus::OTA::Ogre/Tat::Retand RT_tat;name=RT;color=#feb24c
Bd1	feature	polypeptide_conserved_region	57939432	57939729	.	-	.	ID=DOMAIN 149-4-0;Parent=TE_BASE 149;annot=Class_I::LTR::Ty3/gypsy::non-chromovirus::OTA::Ogre/Tat::Retand GAG_tat;name=GAG;color=#225ea8
Bd1	feature	primer_binding_site	57928663	57928680	.	.	.	ID=PBS 149;Parent=TE_BASE 149;name=ppt;color=#41ab5d
Bd1	feature	RR_tract	57940012	57940026	.	.	.	ID=PPT 149;Parent=TE_BASE 149;name=pbs;color=#c7e9c0
Bd1	feature	long_terminal_repeat	57940046	57940458	.	.	.	ID=LTR LEFT 149-0;Parent=TE_BASE 149;name=ltr left;color=#f032e6
Bd1	feature	long_terminal_repeat	57928198	57928609	.	.	.	ID=LTR RIGHT 149-0;Parent=TE_BASE 149;name=ltr right;color=#f032e6
Bd1	feature	nested_repeat	57910342	57915905	.	.	.	ID=TE_BASE 150;name=TE_BASE 150;annot=Class_I::LTR::Ty3/gypsy::chromovirus::Reina;color=#a9a9a9
Bd1	feature	repeat_fragment	57910342	57915905	.	.	.	ID=TE 150-0;Parent=TE_BASE 150;name=TE 150;color=#a9a9a9
Bd1	feature	polypeptide_conserved_region	57911255	57911915	.	-	.	ID=DOMAIN 150-0-0;Parent=TE_BASE 150;annot=Class_I::LTR::Ty3/gypsy::chromovirus::Reina INT_reina;name=INT;color=#b10026
Bd1	feature	polypeptide_conserved_region	57912146	57912497	.	-	.	ID=DOMAIN 150-1-0;Parent=TE_BASE 150;annot=Class_I::LTR::Ty3/gypsy::chromovirus::Reina RNaseH_reina;name=RH;color=#fc4e2a
Bd1	feature	polypeptide_conserved_region	57912632	57913298	.	-	.	ID=DOMAIN 150-2-0;Parent=TE_BASE 150;annot=Class_I::LTR::Ty3/gypsy::chromovirus::Reina RT_reina;name=RT;color=#feb24c
Bd1	feature	long_terminal_repeat	57915603	57915905	.	.	.	ID=LTR LEFT 150-0;Parent=TE_BASE 150;name=ltr left;color=#f032e6
Bd1	feature	long_terminal_repeat	57910342	57910645	.	.	.	ID=LTR RIGHT 150-0;Parent=TE_BASE 150;name=ltr right;color=#f032e6
Bd1	feature	nested_repeat	57904297	57910171	.	.	.	ID=TE_BASE 151;name=TE_BASE 151;annot=Class_I::LTR::Ty1/copia::Ivana;color=#a9a9a9
Bd1	feature	repeat_fragment	57904297	57910171	.	.	.	ID=TE 151-0;Parent=TE_BASE 151;name=TE 151;color=#a9a9a9
Bd1	feature	polypeptide_conserved_region	57905224	57906007	.	+	.	ID=DOMAIN 151-0-0;Parent=TE_BASE 151;annot=Class_I::LTR::Ty1/copia::Ivana GAG_oryco;name=GAG;color=#225ea8
Bd1	feature	polypeptide_conserved_region	57906388	57906640	.	+	.	ID=DOMAIN 151-1-0;Parent=TE_BASE 151;annot=Class_I::LTR::Ty1/copia::Alesia AP_retrofit;name=PROT;color=#ffeda0
Bd1	feature	polypeptide_conserved_region	57906787	57907426	.	+	.	ID=DOMAIN 151-2-0;Parent=TE_BASE 151;annot=Class_I::LTR::Ty1/copia::Ivana INT_oryco;name=INT;color=#b10026
Bd1	feature	polypeptide_conserved_region	57907966	57908689	.	+	.	ID=DOMAIN 151-3-0;Parent=TE_BASE 151;annot=Class_I::LTR::Ty1/copia::Ivana RT_oryco;name=RT;color=#feb24c
Bd1	feature	polypeptide_conserved_region	57908977	57909382	.	+	.	ID=DOMAIN 151-4-0;Parent=TE_BASE 151;annot=Class_I::LTR::Ty1/copia::Ivana RNaseH_oryco;name=RH;color=#fc4e2a
Bd1	feature	primer_binding_site	57905013	57905032	.	.	.	ID=PBS 151;Parent=TE_BASE 151;name=pbs;color=#c7e9c0
Bd1	feature	RR_tract	57909446	57909460	.	.	.	ID=PPT 151;Parent=TE_BASE 151;name=ppt;color=#41ab5d
Bd1	feature	long_terminal_repeat	57909460	57910171	.	.	.	ID=LTR RIGHT 151-0;Parent=TE_BASE 151;name=ltr right;color=#f032e6
Bd1	feature	long_terminal_repeat	57904297	57905008	.	.	.	ID=LTR LEFT 151-0;Parent=TE_BASE 151;name=ltr left;color=#f032e6
Bd1	feature	target_site_duplication	57904292	57904296	.	.	.	ID=TSR LEFT 151;Parent=TE_BASE 151;name=tsr left;color=#333333
Bd1	feature	target_site_duplication	57910172	57910176	.	.	.	ID=TSR RIGHT 151;Parent=TE_BASE 151;name=tsr right;color=#333333
Bd1	feature	nested_repeat	57827918	57841209	.	.	.	ID=TE_BASE 153;name=TE_BASE 153;annot=Class_I::LTR::Ty1/copia::SIRE;color=#a9a9a9
Bd1	feature	repeat_fragment	57827918	57841209	.	.	.	ID=TE 153-0;Parent=TE_BASE 153;name=TE 153;color=#a9a9a9
Bd1	feature	polypeptide_conserved_region	57831643	57832045	.	-	.	ID=DOMAIN 153-0-0;Parent=TE_BASE 153;annot=Class_I::LTR::Ty1/copia::SIRE RNaseH_sire;name=RH;color=#fc4e2a
Bd1	feature	polypeptide_conserved_region	57832333	57833056	.	-	.	ID=DOMAIN 153-1-0;Parent=TE_BASE 153;annot=Class_I::LTR::Ty1/copia::SIRE RT_sire;name=RT;color=#feb24c
Bd1	feature	polypeptide_conserved_region	57837049	57837706	.	-	.	ID=DOMAIN 153-2-0;Parent=TE_BASE 153;annot=Class_I::LTR::Ty1/copia::SIRE INT_sire;name=INT;color=#b10026
Bd1	feature	long_terminal_repeat	57840899	57841209	.	.	.	ID=LTR LEFT 153-0;Parent=TE_BASE 153;name=ltr left;color=#f032e6
Bd1	feature	long_terminal_repeat	57827918	57828226	.	.	.	ID=LTR RIGHT 153-0;Parent=TE_BASE 153;name=ltr right;color=#f032e6
Bd1	feature	nested_repeat	57757432	57772724	.	.	.	ID=TE_BASE 154;name=TE_BASE 154;annot=Class_I::LTR::Ty1/copia::Ivana;color=#a9a9a9
Bd1	feature	repeat_fragment	57757432	57772724	.	.	.	ID=TE 154-0;Parent=TE_BASE 154;name=TE 154;color=#a9a9a9
Bd1	feature	polypeptide_conserved_region	57770537	57770747	.	-	.	ID=DOMAIN 154-0-0;Parent=TE_BASE 154;annot=Class_I::LTR::Ty1/copia::Ivana RT_oryco;name=RT;color=#feb24c
Bd1	feature	primer_binding_site	57757863	57757883	.	.	.	ID=PBS 154;Parent=TE_BASE 154;name=ppt;color=#41ab5d
Bd1	feature	RR_tract	57772329	57772343	.	.	.	ID=PPT 154;Parent=TE_BASE 154;name=pbs;color=#c7e9c0
Bd1	feature	long_terminal_repeat	57772359	57772724	.	.	.	ID=LTR LEFT 154-0;Parent=TE_BASE 154;name=ltr left;color=#f032e6
Bd1	feature	long_terminal_repeat	57757432	57757800	.	.	.	ID=LTR RIGHT 154-0;Parent=TE_BASE 154;name=ltr right;color=#f032e6
Bd1	feature	nested_repeat	57665046	57673138	.	.	.	ID=TE_BASE 156;name=TE_BASE 156;annot=Class_I::LTR::Ty1/copia::Ale;color=#a9a9a9
Bd1	feature	repeat_fragment	57665046	57673138	.	.	.	ID=TE 156-0;Parent=TE_BASE 156;name=TE 156;color=#a9a9a9
Bd1	feature	polypeptide_conserved_region	57665328	57665841	.	+	.	ID=DOMAIN 156-0-0;Parent=TE_BASE 156;annot=Class_I::LTR::Ty1/copia::Alesia GAG_retrofit;name=GAG;color=#225ea8
Bd1	feature	polypeptide_conserved_region	57666234	57666417	.	+	.	ID=DOMAIN 156-1-0;Parent=TE_BASE 156;annot=Class_I::LTR::Ty1/copia::Alesia AP_retrofit;name=PROT;color=#ffeda0
Bd1	feature	polypeptide_conserved_region	57669982	57670621	.	+	.	ID=DOMAIN 156-2-0;Parent=TE_BASE 156;annot=Class_I::LTR::Ty1/copia::Ale INT_retrofit;name=INT;color=#b10026
Bd1	feature	polypeptide_conserved_region	57671784	57672198	.	+	.	ID=DOMAIN 156-3-0;Parent=TE_BASE 156;annot=Class_I::LTR::Ty1/copia::Ale RT_retrofit;name=RT;color=#feb24c
Bd1	feature	polypeptide_conserved_region	57672495	57672894	.	+	.	ID=DOMAIN 156-4-0;Parent=TE_BASE 156;annot=Class_I::LTR::Ty1/copia::Ale RNaseH_retrofit;name=RH;color=#fc4e2a
Bd1	feature	long_terminal_repeat	57672964	57673138	.	.	.	ID=LTR RIGHT 156-0;Parent=TE_BASE 156;name=ltr right;color=#f032e6
Bd1	feature	long_terminal_repeat	57665046	57665220	.	.	.	ID=LTR LEFT 156-0;Parent=TE_BASE 156;name=ltr left;color=#f032e6
Bd1	feature	nested_repeat	57643621	57660028	.	.	.	ID=TE_BASE 157;name=TE_BASE 157;annot=Class_I::LTR::Ty3/gypsy::non-chromovirus::OTA::Ogre/Tat::Retand;color=#a9a9a9
Bd1	feature	repeat_fragment	57643621	57660028	.	.	.	ID=TE 157-0;Parent=TE_BASE 157;name=TE 157;color=#a9a9a9
Bd1	feature	polypeptide_conserved_region	57645579	57646041	.	+	.	ID=DOMAIN 157-0-0;Parent=TE_BASE 157;annot=Class_I::LTR::Ty3/gypsy::non-chromovirus::OTA::Ogre/Tat::Retand GAG_tat;name=GAG;color=#225ea8
Bd1	feature	polypeptide_conserved_region	57650305	57650557	.	+	.	ID=DOMAIN 157-1-0;Parent=TE_BASE 157;annot=Class_I::LTR::Ty3/gypsy::non-chromovirus::OTA::Ogre/Tat::Retand AP_tat;name=PROT;color=#ffeda0
Bd1	feature	polypeptide_conserved_region	57651211	57651703	.	+	.	ID=DOMAIN 157-2-0;Parent=TE_BASE 157;annot=Class_I::LTR::Ty3/gypsy::non-chromovirus::OTA::Ogre/Tat::Retand RT_tat;name=RT;color=#feb24c
Bd1	feature	polypeptide_conserved_region	57651838	57652204	.	+	.	ID=DOMAIN 157-3-0;Parent=TE_BASE 157;annot=Class_I::LTR::Ty3/gypsy::non-chromovirus::OTA::Ogre/Tat::Retand RNaseH_tat;name=RH;color=#fc4e2a
Bd1	feature	polypeptide_conserved_region	57652544	57652739	.	+	.	ID=DOMAIN 157-4-0;Parent=TE_BASE 157;annot=Class_I::LTR::Ty3/gypsy::non-chromovirus::OTA::Ogre/Tat::Retand;name=aRH;color=#fc4e2a
Bd1	feature	polypeptide_conserved_region	57654044	57654485	.	+	.	ID=DOMAIN 157-5-0;Parent=TE_BASE 157;annot=Class_I::LTR::Ty3/gypsy::non-chromovirus::OTA::Ogre/Tat::Retand INT_tat;name=INT;color=#b10026
Bd1	feature	primer_binding_site	57643909	57643932	.	.	.	ID=PBS 157;Parent=TE_BASE 157;name=pbs;color=#c7e9c0
Bd1	feature	RR_tract	57659684	57659698	.	.	.	ID=PPT 157;Parent=TE_BASE 157;name=ppt;color=#41ab5d
Bd1	feature	long_terminal_repeat	57659772	57660028	.	.	.	ID=LTR RIGHT 157-0;Parent=TE_BASE 157;name=ltr right;color=#f032e6
Bd1	feature	long_terminal_repeat	57643621	57643876	.	.	.	ID=LTR LEFT 157-0;Parent=TE_BASE 157;name=ltr left;color=#f032e6
Bd1	feature	nested_repeat	57376328	57381563	.	.	.	ID=TE_BASE 159;name=TE_BASE 159;annot=Class_I::LTR::Ty1/copia::Ivana;color=#a9a9a9
Bd1	feature	repeat_fragment	57376328	57381563	.	.	.	ID=TE 159-0;Parent=TE_BASE 159;name=TE 159;color=#a9a9a9
Bd1	feature	polypeptide_conserved_region	57377016	57377475	.	+	.	ID=DOMAIN 159-0-0;Parent=TE_BASE 159;annot=Class_I::LTR::Ty1/copia::Ivana GAG_oryco;name=GAG;color=#225ea8
Bd1	feature	polypeptide_conserved_region	57377934	57378177	.	+	.	ID=DOMAIN 159-1-0;Parent=TE_BASE 159;annot=Class_I::LTR::Ty1/copia::Ivana AP_oryco;name=PROT;color=#ffeda0
Bd1	feature	polypeptide_conserved_region	57378330	57378984	.	+	.	ID=DOMAIN 159-2-0;Parent=TE_BASE 159;annot=Class_I::LTR::Ty1/copia::Ivana INT_oryco;name=INT;color=#b10026
Bd1	feature	polypeptide_conserved_region	57379619	57379985	.	+	.	ID=DOMAIN 159-3-0;Parent=TE_BASE 159;annot=Class_I::LTR::Ty1/copia::Ivana RT_oryco;name=RT;color=#feb24c
Bd1	feature	polypeptide_conserved_region	57380619	57381024	.	+	.	ID=DOMAIN 159-4-0;Parent=TE_BASE 159;annot=Class_I::LTR::Ty1/copia::Ivana RNaseH_oryco;name=RH;color=#fc4e2a
Bd1	feature	long_terminal_repeat	57381099	57381563	.	.	.	ID=LTR RIGHT 159-0;Parent=TE_BASE 159;name=ltr right;color=#f032e6
Bd1	feature	long_terminal_repeat	57376328	57376786	.	.	.	ID=LTR LEFT 159-0;Parent=TE_BASE 159;name=ltr left;color=#f032e6
Bd1	feature	target_site_duplication	57376323	57376327	.	.	.	ID=TSR LEFT 159;Parent=TE_BASE 159;name=tsr left;color=#333333
Bd1	feature	target_site_duplication	57381564	57381568	.	.	.	ID=TSR RIGHT 159;Parent=TE_BASE 159;name=tsr right;color=#333333
Bd1	feature	nested_repeat	57246973	57252180	.	.	.	ID=TE_BASE 160;name=TE_BASE 160;annot=Class_I::LTR::Ty1/copia::Ivana;color=#a9a9a9
Bd1	feature	repeat_fragment	57246973	57252180	.	.	.	ID=TE 160-0;Parent=TE_BASE 160;name=TE 160;color=#a9a9a9
Bd1	feature	polypeptide_conserved_region	57247271	57247670	.	-	.	ID=DOMAIN 160-0-0;Parent=TE_BASE 160;annot=Class_I::LTR::Ty1/copia::SIRE RNaseH_sire;name=RH;color=#fc4e2a
Bd1	feature	polypeptide_conserved_region	57247985	57248660	.	-	.	ID=DOMAIN 160-1-0;Parent=TE_BASE 160;annot=Class_I::LTR::Ty1/copia::Ivana RT_oryco;name=RT;color=#feb24c
Bd1	feature	polypeptide_conserved_region	57249470	57250097	.	-	.	ID=DOMAIN 160-2-0;Parent=TE_BASE 160;annot=Class_I::LTR::Ty1/copia::Ale INT_retrofit;name=INT;color=#b10026
Bd1	feature	long_terminal_repeat	57251961	57252180	.	.	.	ID=LTR LEFT 160-0;Parent=TE_BASE 160;name=ltr left;color=#f032e6
Bd1	feature	long_terminal_repeat	57246973	57247191	.	.	.	ID=LTR RIGHT 160-0;Parent=TE_BASE 160;name=ltr right;color=#f032e6
Bd1	feature	target_site_duplication	57246968	57246972	.	.	.	ID=TSR RIGHT 160;Parent=TE_BASE 160;name=tsr right;color=#333333
Bd1	feature	target_site_duplication	57252181	57252185	.	.	.	ID=TSR LEFT 160;Parent=TE_BASE 160;name=tsr left;color=#333333
Bd1	feature	nested_repeat	57233181	57240329	.	.	.	ID=TE_BASE 162;name=TE_BASE 162;annot=Class_I::LTR::Ty1/copia::Tork;color=#a9a9a9
Bd1	feature	repeat_fragment	57233181	57240329	.	.	.	ID=TE 162-0;Parent=TE_BASE 162;name=TE 162;color=#a9a9a9
Bd1	feature	polypeptide_conserved_region	57236333	57236975	.	+	.	ID=DOMAIN 162-0-0;Parent=TE_BASE 162;annot=Class_I::LTR::Ty1/copia::Ivana INT_oryco;name=INT;color=#b10026
Bd1	feature	polypeptide_conserved_region	57237485	57238214	.	+	.	ID=DOMAIN 162-1-0;Parent=TE_BASE 162;annot=Class_I::LTR::Ty1/copia::Tork RT_tork;name=RT;color=#feb24c
Bd1	feature	polypeptide_conserved_region	57238526	57238934	.	+	.	ID=DOMAIN 162-2-0;Parent=TE_BASE 162;annot=Class_I::LTR::Ty1/copia::Tork RNaseH_tork;name=RH;color=#fc4e2a
Bd1	feature	long_terminal_repeat	57240156	57240329	.	.	.	ID=LTR RIGHT 162-0;Parent=TE_BASE 162;name=ltr right;color=#f032e6
Bd1	feature	long_terminal_repeat	57233181	57233354	.	.	.	ID=LTR LEFT 162-0;Parent=TE_BASE 162;name=ltr left;color=#f032e6
Bd1	feature	nested_repeat	57205232	57222111	.	.	.	ID=TE_BASE 163;name=TE_BASE 163;annot=Class_I::LTR::Ty3/gypsy::non-chromovirus::OTA::Ogre/Tat::Retand;color=#a9a9a9
Bd1	feature	repeat_fragment	57205232	57222111	.	.	.	ID=TE 163-0;Parent=TE_BASE 163;name=TE 163;color=#a9a9a9
Bd1	feature	polypeptide_conserved_region	57214378	57215257	.	-	.	ID=DOMAIN 163-0-0;Parent=TE_BASE 163;annot=Class_I::LTR::Ty3/gypsy::non-chromovirus::OTA::Ogre/Tat::Retand INT_tat;name=INT;color=#b10026
Bd1	feature	polypeptide_conserved_region	57217123	57217480	.	-	.	ID=DOMAIN 163-1-0;Parent=TE_BASE 163;annot=Class_I::LTR::Ty3/gypsy::non-chromovirus::OTA::Ogre/Tat::Retand;name=aRH;color=#fc4e2a
Bd1	feature	polypeptide_conserved_region	57217581	57217911	.	-	.	ID=DOMAIN 163-2-0;Parent=TE_BASE 163;annot=Class_I::LTR::Ty3/gypsy::non-chromovirus::OTA::Ogre/Tat::Retand RNaseH_tat;name=RH;color=#fc4e2a
Bd1	feature	polypeptide_conserved_region	57218166	57218838	.	-	.	ID=DOMAIN 163-3-0;Parent=TE_BASE 163;annot=Class_I::LTR::Ty3/gypsy::non-chromovirus::OTA::Ogre/Tat::Retand RT_tat;name=RT;color=#feb24c
Bd1	feature	polypeptide_conserved_region	57219332	57219653	.	-	.	ID=DOMAIN 163-4-0;Parent=TE_BASE 163;annot=Class_I::LTR::Ty3/gypsy::non-chromovirus::OTA::Ogre/Tat::Retand AP_tat;name=PROT;color=#ffeda0
Bd1	feature	polypeptide_conserved_region	57220614	57220884	.	-	.	ID=DOMAIN 163-5-0;Parent=TE_BASE 163;annot=Class_I::LTR::Ty3/gypsy::non-chromovirus::OTA::Ogre/Tat::Retand GAG_tat;name=GAG;color=#225ea8
Bd1	feature	long_terminal_repeat	57221645	57222111	.	.	.	ID=LTR LEFT 163-0;Parent=TE_BASE 163;name=ltr left;color=#f032e6
Bd1	feature	long_terminal_repeat	57205232	57205699	.	.	.	ID=LTR RIGHT 163-0;Parent=TE_BASE 163;name=ltr right;color=#f032e6
Bd1	feature	nested_repeat	57027155	57036602	.	.	.	ID=TE_BASE 165;name=TE_BASE 165;annot=Class_I::LTR::Ty3/gypsy::chromovirus::Tekay;color=#a9a9a9
Bd1	feature	repeat_fragment	57027155	57036602	.	.	.	ID=TE 165-0;Parent=TE_BASE 165;name=TE 165;color=#a9a9a9
Bd1	feature	polypeptide_conserved_region	57028986	57029259	.	+	.	ID=DOMAIN 165-0-0;Parent=TE_BASE 165;annot=Class_I::LTR::Ty3/gypsy::chromovirus::Tekay GAG_del;name=GAG;color=#225ea8
Bd1	feature	polypeptide_conserved_region	57029999	57030257	.	+	.	ID=DOMAIN 165-1-0;Parent=TE_BASE 165;annot=Class_I::LTR::Ty3/gypsy::chromovirus::Tekay AP_del;name=PROT;color=#ffeda0
Bd1	feature	polypeptide_conserved_region	57030549	57031107	.	+	.	ID=DOMAIN 165-2-0;Parent=TE_BASE 165;annot=Class_I::LTR::Ty3/gypsy::chromovirus::Tekay RT_del;name=RT;color=#feb24c
Bd1	feature	polypeptide_conserved_region	57031358	57031709	.	+	.	ID=DOMAIN 165-3-0;Parent=TE_BASE 165;annot=Class_I::LTR::Ty3/gypsy::chromovirus::Tekay RNaseH_del;name=RH;color=#fc4e2a
Bd1	feature	polypeptide_conserved_region	57032012	57033038	.	+	.	ID=DOMAIN 165-4-0;Parent=TE_BASE 165;annot=Class_I::LTR::Ty3/gypsy::chromovirus::Tekay INT_del;name=INT;color=#b10026
Bd1	feature	polypeptide_conserved_region	57033119	57033269	.	+	.	ID=DOMAIN 165-5-0;Parent=TE_BASE 165;annot=Class_I::LTR::Ty3/gypsy::chromovirus::Tekay CHR_tekay_Retrosor2a;name=CHD;color=#6a51a3
Bd1	feature	primer_binding_site	57027388	57027406	.	.	.	ID=PBS 165;Parent=TE_BASE 165;name=pbs;color=#c7e9c0
Bd1	feature	RR_tract	57036323	57036337	.	.	.	ID=PPT 165;Parent=TE_BASE 165;name=ppt;color=#41ab5d
Bd1	feature	long_terminal_repeat	57036386	57036602	.	.	.	ID=LTR RIGHT 165-0;Parent=TE_BASE 165;name=ltr right;color=#f032e6
Bd1	feature	long_terminal_repeat	57027155	57027370	.	.	.	ID=LTR LEFT 165-0;Parent=TE_BASE 165;name=ltr left;color=#f032e6
Bd1	feature	nested_repeat	56238033	56267358	.	.	.	ID=TE_BASE 174;name=TE_BASE 174;annot=Class_I::LTR::Ty3/gypsy::chromovirus::Tekay;color=#a9a9a9
Bd1	feature	repeat_fragment	56238033	56267358	.	.	.	ID=TE 174-0;Parent=TE_BASE 174;name=TE 174;color=#a9a9a9
Bd1	feature	polypeptide_conserved_region	56255913	56256393	.	+	.	ID=DOMAIN 174-0-0;Parent=TE_BASE 174;annot=Class_I::LTR::Ty3/gypsy::chromovirus::Tekay GAG_del;name=GAG;color=#225ea8
Bd1	feature	polypeptide_conserved_region	56256888	56257143	.	+	.	ID=DOMAIN 174-1-0;Parent=TE_BASE 174;annot=Class_I::LTR::Ty3/gypsy::chromovirus::Tekay AP_del;name=PROT;color=#ffeda0
Bd1	feature	polypeptide_conserved_region	56257197	56257401	.	+	.	ID=DOMAIN 174-2-0;Parent=TE_BASE 174;annot=Class_I::LTR::Ty3/gypsy::chromovirus::Tekay RT_del;name=RT;color=#feb24c
Bd1	feature	polypeptide_conserved_region	56257536	56257884	.	+	.	ID=DOMAIN 174-3-0;Parent=TE_BASE 174;annot=Class_I::LTR::Ty3/gypsy::chromovirus::Tekay RNaseH_del;name=RH;color=#fc4e2a
Bd1	feature	polypeptide_conserved_region	56258187	56259213	.	+	.	ID=DOMAIN 174-4-0;Parent=TE_BASE 174;annot=Class_I::LTR::Ty3/gypsy::chromovirus::Tekay INT_del;name=INT;color=#b10026
Bd1	feature	polypeptide_conserved_region	56259294	56259444	.	+	.	ID=DOMAIN 174-5-0;Parent=TE_BASE 174;annot=Class_I::LTR::Ty3/gypsy::chromovirus::Tekay CHR_tekay_Retrosor2a;name=CHD;color=#6a51a3
Bd1	feature	primer_binding_site	56238875	56238893	.	.	.	ID=PBS 174;Parent=TE_BASE 174;name=pbs;color=#c7e9c0
Bd1	feature	RR_tract	56266542	56266556	.	.	.	ID=PPT 174;Parent=TE_BASE 174;name=ppt;color=#41ab5d
Bd1	feature	long_terminal_repeat	56266562	56267358	.	.	.	ID=LTR RIGHT 174-0;Parent=TE_BASE 174;name=ltr right;color=#f032e6
Bd1	feature	long_terminal_repeat	56238033	56238810	.	.	.	ID=LTR LEFT 174-0;Parent=TE_BASE 174;name=ltr left;color=#f032e6
Bd1	feature	nested_repeat	56112302	56117807	.	.	.	ID=TE_BASE 176;name=TE_BASE 176;annot=Class_I::LTR::Ty1/copia::Tork;color=#a9a9a9
Bd1	feature	repeat_fragment	56112302	56117807	.	.	.	ID=TE 176-0;Parent=TE_BASE 176;name=TE 176;color=#a9a9a9
Bd1	feature	polypeptide_conserved_region	56113185	56113596	.	-	.	ID=DOMAIN 176-0-0;Parent=TE_BASE 176;annot=Class_I::LTR::Ty1/copia::Tork RNaseH_tork;name=RH;color=#fc4e2a
Bd1	feature	polypeptide_conserved_region	56113881	56114610	.	-	.	ID=DOMAIN 176-1-0;Parent=TE_BASE 176;annot=Class_I::LTR::Ty1/copia::Tork RT_tork;name=RT;color=#feb24c
Bd1	feature	polypeptide_conserved_region	56115251	56115617	.	-	.	ID=DOMAIN 176-2-0;Parent=TE_BASE 176;annot=Class_I::LTR::Ty1/copia::Tork INT_tork;name=INT;color=#b10026
Bd1	feature	polypeptide_conserved_region	56115764	56116010	.	-	.	ID=DOMAIN 176-3-0;Parent=TE_BASE 176;annot=Class_I::LTR::Ty1/copia::Tork AP_tork;name=PROT;color=#ffeda0
Bd1	feature	long_terminal_repeat	56117737	56117807	.	.	.	ID=LTR LEFT 176-0;Parent=TE_BASE 176;name=ltr left;color=#f032e6
Bd1	feature	long_terminal_repeat	56112302	56112372	.	.	.	ID=LTR RIGHT 176-0;Parent=TE_BASE 176;name=ltr right;color=#f032e6
Bd1	feature	nested_repeat	56054451	56060564	.	.	.	ID=TE_BASE 179;name=TE_BASE 179;annot=Class_I::LTR::Ty1/copia::Ivana;color=#a9a9a9
Bd1	feature	repeat_fragment	56054451	56060564	.	.	.	ID=TE 179-0;Parent=TE_BASE 179;name=TE 179;color=#a9a9a9
Bd1	feature	polypeptide_conserved_region	56056047	56056257	.	+	.	ID=DOMAIN 179-0-0;Parent=TE_BASE 179;annot=Class_I::LTR::Ty1/copia::Tork AP_tork;name=PROT;color=#ffeda0
Bd1	feature	polypeptide_conserved_region	56056446	56056920	.	+	.	ID=DOMAIN 179-1-0;Parent=TE_BASE 179;annot=Class_I::LTR::Ty1/copia::Tork INT_tork;name=INT;color=#b10026
Bd1	feature	polypeptide_conserved_region	56057581	56058112	.	+	.	ID=DOMAIN 179-2-0;Parent=TE_BASE 179;annot=Class_I::LTR::Ty1/copia::Ivana RT_oryco;name=RT;color=#feb24c
Bd1	feature	polypeptide_conserved_region	56058592	56059003	.	+	.	ID=DOMAIN 179-3-0;Parent=TE_BASE 179;annot=Class_I::LTR::Ty1/copia::Tork RNaseH_tork;name=RH;color=#fc4e2a
Bd1	feature	primer_binding_site	56055185	56055203	.	.	.	ID=PBS 179;Parent=TE_BASE 179;name=pbs;color=#c7e9c0
Bd1	feature	RR_tract	56059794	56059808	.	.	.	ID=PPT 179;Parent=TE_BASE 179;name=ppt;color=#41ab5d
Bd1	feature	long_terminal_repeat	56059872	56060564	.	.	.	ID=LTR RIGHT 179-0;Parent=TE_BASE 179;name=ltr right;color=#f032e6
Bd1	feature	long_terminal_repeat	56054451	56055141	.	.	.	ID=LTR LEFT 179-0;Parent=TE_BASE 179;name=ltr left;color=#f032e6
Bd1	feature	nested_repeat	55947143	55957161	.	.	.	ID=TE_BASE 180;name=TE_BASE 180;annot=Class_I::LTR::Ty1/copia::Ivana;color=#a9a9a9
Bd1	feature	repeat_fragment	55947143	55957161	.	.	.	ID=TE 180-0;Parent=TE_BASE 180;name=TE 180;color=#a9a9a9
Bd1	feature	polypeptide_conserved_region	55947601	55948003	.	-	.	ID=DOMAIN 180-0-0;Parent=TE_BASE 180;annot=Class_I::LTR::Ty1/copia::Ivana RNaseH_oryco;name=RH;color=#fc4e2a
Bd1	feature	polypeptide_conserved_region	55948294	55948819	.	-	.	ID=DOMAIN 180-1-0;Parent=TE_BASE 180;annot=Class_I::LTR::Ty1/copia::Ivana RT_oryco;name=RT;color=#feb24c
Bd1	feature	polypeptide_conserved_region	55954695	55955265	.	-	.	ID=DOMAIN 180-2-0;Parent=TE_BASE 180;annot=Class_I::LTR::Ty1/copia::Ivana INT_oryco;name=INT;color=#b10026
Bd1	feature	polypeptide_conserved_region	55955415	55955661	.	-	.	ID=DOMAIN 180-3-0;Parent=TE_BASE 180;annot=Class_I::LTR::Ty1/copia::Ivana AP_oryco;name=PROT;color=#ffeda0
Bd1	feature	polypeptide_conserved_region	55956166	55956628	.	-	.	ID=DOMAIN 180-4-0;Parent=TE_BASE 180;annot=Class_I::LTR::Ty1/copia::Ivana GAG_oryco;name=GAG;color=#225ea8
Bd1	feature	long_terminal_repeat	55956790	55957161	.	.	.	ID=LTR LEFT 180-0;Parent=TE_BASE 180;name=ltr left;color=#f032e6
Bd1	feature	long_terminal_repeat	55947143	55947514	.	.	.	ID=LTR RIGHT 180-0;Parent=TE_BASE 180;name=ltr right;color=#f032e6
Bd1	feature	target_site_duplication	55947138	55947142	.	.	.	ID=TSR RIGHT 180;Parent=TE_BASE 180;name=tsr right;color=#333333
Bd1	feature	target_site_duplication	55957162	55957166	.	.	.	ID=TSR LEFT 180;Parent=TE_BASE 180;name=tsr left;color=#333333
Bd1	feature	nested_repeat	55785246	55795759	.	.	.	ID=TE_BASE 181;name=TE_BASE 181;annot=Class_I::LTR::Ty3/gypsy::non-chromovirus::OTA::Ogre/Tat::Retand;color=#a9a9a9
Bd1	feature	repeat_fragment	55785246	55795759	.	.	.	ID=TE 181-0;Parent=TE_BASE 181;name=TE 181;color=#a9a9a9
Bd1	feature	polypeptide_conserved_region	55787176	55787851	.	+	.	ID=DOMAIN 181-0-0;Parent=TE_BASE 181;annot=Class_I::LTR::Ty3/gypsy::non-chromovirus::OTA::Ogre/Tat::Retand RT_tat;name=RT;color=#feb24c
Bd1	feature	polypeptide_conserved_region	55787986	55788352	.	+	.	ID=DOMAIN 181-1-0;Parent=TE_BASE 181;annot=Class_I::LTR::Ty3/gypsy::non-chromovirus::OTA::Ogre/Tat::Retand RNaseH_tat;name=RH;color=#fc4e2a
Bd1	feature	polypeptide_conserved_region	55789081	55789735	.	+	.	ID=DOMAIN 181-2-0;Parent=TE_BASE 181;annot=Class_I::LTR::Ty3/gypsy::non-chromovirus::OTA::Ogre/Tat::Retand INT_tat;name=INT;color=#b10026
Bd1	feature	long_terminal_repeat	55795256	55795759	.	.	.	ID=LTR RIGHT 181-0;Parent=TE_BASE 181;name=ltr right;color=#f032e6
Bd1	feature	long_terminal_repeat	55785246	55785738	.	.	.	ID=LTR LEFT 181-0;Parent=TE_BASE 181;name=ltr left;color=#f032e6
Bd1	feature	nested_repeat	55766200	55780398	.	.	.	ID=TE_BASE 182;name=TE_BASE 182;annot=Class_I::LTR::Ty1/copia::SIRE;color=#a9a9a9
Bd1	feature	repeat_fragment	55766200	55780398	.	.	.	ID=TE 182-0;Parent=TE_BASE 182;name=TE 182;color=#a9a9a9
Bd1	feature	polypeptide_conserved_region	55770038	55770281	.	+	.	ID=DOMAIN 182-0-0;Parent=TE_BASE 182;annot=Class_I::LTR::Ty1/copia::SIRE AP_sire;name=PROT;color=#ffeda0
Bd1	feature	polypeptide_conserved_region	55770775	55771087	.	+	.	ID=DOMAIN 182-1-0;Parent=TE_BASE 182;annot=Class_I::LTR::Ty1/copia::SIRE INT_sire;name=INT;color=#b10026
Bd1	feature	polypeptide_conserved_region	55771825	55772548	.	+	.	ID=DOMAIN 182-2-0;Parent=TE_BASE 182;annot=Class_I::LTR::Ty1/copia::SIRE RT_sire;name=RT;color=#feb24c
Bd1	feature	polypeptide_conserved_region	55772839	55773241	.	+	.	ID=DOMAIN 182-3-0;Parent=TE_BASE 182;annot=Class_I::LTR::Ty1/copia::SIRE RNaseH_sire;name=RH;color=#fc4e2a
Bd1	feature	long_terminal_repeat	55780063	55780398	.	.	.	ID=LTR RIGHT 182-0;Parent=TE_BASE 182;name=ltr right;color=#f032e6
Bd1	feature	long_terminal_repeat	55766200	55766529	.	.	.	ID=LTR LEFT 182-0;Parent=TE_BASE 182;name=ltr left;color=#f032e6
Bd1	feature	nested_repeat	55657052	55670673	.	.	.	ID=TE_BASE 183;name=TE_BASE 183;annot=Class_I::LTR::Ty3/gypsy::non-chromovirus::OTA::Ogre/Tat::Retand;color=#a9a9a9
Bd1	feature	repeat_fragment	55657052	55670673	.	.	.	ID=TE 183-0;Parent=TE_BASE 183;name=TE 183;color=#a9a9a9
Bd1	feature	polypeptide_conserved_region	55663849	55664884	.	-	.	ID=DOMAIN 183-0-0;Parent=TE_BASE 183;annot=Class_I::LTR::Ty3/gypsy::non-chromovirus::OTA::Ogre/Tat::Retand INT_tat;name=INT;color=#b10026
Bd1	feature	polypeptide_conserved_region	55665262	55665619	.	-	.	ID=DOMAIN 183-1-0;Parent=TE_BASE 183;annot=Class_I::LTR::Ty3/gypsy::non-chromovirus::OTA::Ogre/Tat::Retand;name=aRH;color=#fc4e2a
Bd1	feature	polypeptide_conserved_region	55665691	55666057	.	-	.	ID=DOMAIN 183-2-0;Parent=TE_BASE 183;annot=Class_I::LTR::Ty3/gypsy::non-chromovirus::OTA::Ogre/Tat::Retand RNaseH_tat;name=RH;color=#fc4e2a
Bd1	feature	polypeptide_conserved_region	55666303	55666972	.	-	.	ID=DOMAIN 183-3-0;Parent=TE_BASE 183;annot=Class_I::LTR::Ty3/gypsy::non-chromovirus::OTA::Ogre/Tat::Retand RT_tat;name=RT;color=#feb24c
Bd1	feature	polypeptide_conserved_region	55667559	55667790	.	-	.	ID=DOMAIN 183-4-0;Parent=TE_BASE 183;annot=Class_I::LTR::Ty3/gypsy::non-chromovirus::OTA::Ogre/Tat::Retand AP_tat;name=PROT;color=#ffeda0
Bd1	feature	polypeptide_conserved_region	55668693	55669017	.	-	.	ID=DOMAIN 183-5-0;Parent=TE_BASE 183;annot=Class_I::LTR::Ty3/gypsy::non-chromovirus::OTA::Ogre/Tat::Retand GAG_tat;name=GAG;color=#225ea8
Bd1	feature	long_terminal_repeat	55669792	55670673	.	.	.	ID=LTR LEFT 183-0;Parent=TE_BASE 183;name=ltr left;color=#f032e6
Bd1	feature	long_terminal_repeat	55657052	55657950	.	.	.	ID=LTR RIGHT 183-0;Parent=TE_BASE 183;name=ltr right;color=#f032e6
Bd1	feature	nested_repeat	55521548	55545164	.	.	.	ID=TE_BASE 184;name=TE_BASE 184;annot=Class_I::LTR::Ty1/copia::Tork;color=#a9a9a9
Bd1	feature	repeat_fragment	55521548	55545164	.	.	.	ID=TE 184-0;Parent=TE_BASE 184;name=TE 184;color=#a9a9a9
Bd1	feature	polypeptide_conserved_region	55536760	55537324	.	+	.	ID=DOMAIN 184-0-0;Parent=TE_BASE 184;annot=Class_I::LTR::Ty1/copia::Ivana INT_oryco;name=INT;color=#b10026
Bd1	feature	polypeptide_conserved_region	55538271	55538994	.	+	.	ID=DOMAIN 184-1-0;Parent=TE_BASE 184;annot=Class_I::LTR::Ty1/copia::Tork RT_tork;name=RT;color=#feb24c
Bd1	feature	polypeptide_conserved_region	55539327	55539735	.	+	.	ID=DOMAIN 184-2-0;Parent=TE_BASE 184;annot=Class_I::LTR::Ty1/copia::Ty1-outgroup RNaseH_1731;name=RH;color=#fc4e2a
Bd1	feature	primer_binding_site	55521683	55521702	.	.	.	ID=PBS 184;Parent=TE_BASE 184;name=pbs;color=#c7e9c0
Bd1	feature	RR_tract	55545044	55545058	.	.	.	ID=PPT 184;Parent=TE_BASE 184;name=ppt;color=#41ab5d
Bd1	feature	long_terminal_repeat	55545086	55545164	.	.	.	ID=LTR RIGHT 184-0;Parent=TE_BASE 184;name=ltr right;color=#f032e6
Bd1	feature	long_terminal_repeat	55521548	55521625	.	.	.	ID=LTR LEFT 184-0;Parent=TE_BASE 184;name=ltr left;color=#f032e6
Bd1	feature	nested_repeat	55419753	55434213	.	.	.	ID=TE_BASE 185;name=TE_BASE 185;annot=Class_I::LTR::Ty1/copia::SIRE;color=#a9a9a9
Bd1	feature	repeat_fragment	55419753	55434213	.	.	.	ID=TE 185-0;Parent=TE_BASE 185;name=TE 185;color=#a9a9a9
Bd1	feature	polypeptide_conserved_region	55424360	55424657	.	-	.	ID=DOMAIN 185-0-0;Parent=TE_BASE 185;annot=Class_I::LTR::Ty1/copia::SIRE RNaseH_sire;name=RH;color=#fc4e2a
Bd1	feature	polypeptide_conserved_region	55425103	55425589	.	-	.	ID=DOMAIN 185-1-0;Parent=TE_BASE 185;annot=Class_I::LTR::Ty1/copia::SIRE RT_sire;name=RT;color=#feb24c
Bd1	feature	polypeptide_conserved_region	55429527	55430175	.	-	.	ID=DOMAIN 185-2-0;Parent=TE_BASE 185;annot=Class_I::LTR::Ty1/copia::SIRE INT_sire;name=INT;color=#b10026
Bd1	feature	polypeptide_conserved_region	55430328	55430565	.	-	.	ID=DOMAIN 185-3-0;Parent=TE_BASE 185;annot=Class_I::LTR::Ty1/copia::SIRE AP_sire;name=PROT;color=#ffeda0
Bd1	feature	long_terminal_repeat	55433057	55434213	.	.	.	ID=LTR LEFT 185-0;Parent=TE_BASE 185;name=ltr left;color=#f032e6
Bd1	feature	long_terminal_repeat	55419753	55420953	.	.	.	ID=LTR RIGHT 185-0;Parent=TE_BASE 185;name=ltr right;color=#f032e6
Bd1	feature	nested_repeat	55390404	55419428	.	.	.	ID=TE_BASE 186;name=TE_BASE 186;annot=Class_I::LTR::Ty3/gypsy::non-chromovirus::OTA::Ogre/Tat::Retand;color=#a9a9a9
Bd1	feature	repeat_fragment	55390404	55419428	.	.	.	ID=TE 186-0;Parent=TE_BASE 186;name=TE 186;color=#a9a9a9
Bd1	feature	polypeptide_conserved_region	55394732	55395305	.	+	.	ID=DOMAIN 186-0-0;Parent=TE_BASE 186;annot=Class_I::LTR::Ty3/gypsy::non-chromovirus::OTA::Ogre/Tat::Retand GAG_tat;name=GAG;color=#225ea8
Bd1	feature	polypeptide_conserved_region	55395958	55396204	.	+	.	ID=DOMAIN 186-1-0;Parent=TE_BASE 186;annot=Class_I::LTR::Ty3/gypsy::non-chromovirus::OTA::Ogre/Tat::Retand AP_tat;name=PROT;color=#ffeda0
Bd1	feature	polypeptide_conserved_region	55397926	55398604	.	+	.	ID=DOMAIN 186-2-0;Parent=TE_BASE 186;annot=Class_I::LTR::Ty3/gypsy::non-chromovirus::OTA::Ogre/Tat::Retand RT_tat;name=RT;color=#feb24c
Bd1	feature	polypeptide_conserved_region	55398757	55399123	.	+	.	ID=DOMAIN 186-3-0;Parent=TE_BASE 186;annot=Class_I::LTR::Ty3/gypsy::non-chromovirus::OTA::Ogre/Tat::Retand RNaseH_tat;name=RH;color=#fc4e2a
Bd1	feature	polypeptide_conserved_region	55399177	55399540	.	+	.	ID=DOMAIN 186-4-0;Parent=TE_BASE 186;annot=Class_I::LTR::Ty3/gypsy::non-chromovirus::OTA::Ogre/Tat::Retand;name=aRH;color=#fc4e2a
Bd1	feature	polypeptide_conserved_region	55399996	55400842	.	+	.	ID=DOMAIN 186-5-0;Parent=TE_BASE 186;annot=Class_I::LTR::Ty3/gypsy::non-chromovirus::OTA::Ogre/Tat::Retand INT_tat;name=INT;color=#b10026
Bd1	feature	polypeptide_conserved_region	55410337	55410466	.	-	.	ID=DOMAIN 186-6-0;Parent=TE_BASE 186;annot=Class_I::LTR::Ty3/gypsy::chromovirus::Tekay CHR_tekay_Retrosor2a;name=CHD;color=#6a51a3
Bd1	feature	long_terminal_repeat	55418619	55419428	.	.	.	ID=LTR LEFT 186-0;Parent=TE_BASE 186;name=ltr left;color=#f032e6
Bd1	feature	long_terminal_repeat	55390404	55391213	.	.	.	ID=LTR RIGHT 186-0;Parent=TE_BASE 186;name=ltr right;color=#f032e6
Bd1	feature	target_site_duplication	55390399	55390403	.	.	.	ID=TSR RIGHT 186;Parent=TE_BASE 186;name=tsr right;color=#333333
Bd1	feature	target_site_duplication	55419429	55419433	.	.	.	ID=TSR LEFT 186;Parent=TE_BASE 186;name=tsr left;color=#333333
Bd1	feature	nested_repeat	55241454	55291546	.	.	.	ID=TE_BASE 188;name=TE_BASE 188;annot=Class_I::LTR::Ty3/gypsy::chromovirus::chromo-outgroup;color=#a9a9a9
Bd1	feature	repeat_fragment	55241454	55291546	.	.	.	ID=TE 188-0;Parent=TE_BASE 188;name=TE 188;color=#a9a9a9
Bd1	feature	polypeptide_conserved_region	55257100	55257943	.	+	.	ID=DOMAIN 188-0-0;Parent=TE_BASE 188;annot=Class_I::LTR::Ty3/gypsy::chromovirus::chromo-outgroup RT_caulimovirus;name=RT;color=#feb24c
Bd1	feature	polypeptide_conserved_region	55258060	55258438	.	+	.	ID=DOMAIN 188-1-0;Parent=TE_BASE 188;annot=Class_I::LTR::Ty3/gypsy::chromovirus::Tekay RNaseH_badnavirus;name=RH;color=#fc4e2a
Bd1	feature	primer_binding_site	55242827	55242843	.	.	.	ID=PBS 188;Parent=TE_BASE 188;name=pbs;color=#c7e9c0
Bd1	feature	long_terminal_repeat	55290222	55291546	.	.	.	ID=LTR RIGHT 188-0;Parent=TE_BASE 188;name=ltr right;color=#f032e6
Bd1	feature	long_terminal_repeat	55241454	55242780	.	.	.	ID=LTR LEFT 188-0;Parent=TE_BASE 188;name=ltr left;color=#f032e6
Bd1	feature	nested_repeat	55218860	55231340	.	.	.	ID=TE_BASE 189;name=TE_BASE 189;annot=Class_I::LTR::Ty3/gypsy::non-chromovirus::OTA::Ogre/Tat::Retand;color=#a9a9a9
Bd1	feature	repeat_fragment	55218860	55231340	.	.	.	ID=TE 189-0;Parent=TE_BASE 189;name=TE 189;color=#a9a9a9
Bd1	feature	polypeptide_conserved_region	55226132	55226738	.	-	.	ID=DOMAIN 189-0-0;Parent=TE_BASE 189;annot=Class_I::LTR::Ty3/gypsy::non-chromovirus::OTA::Ogre/Tat::Retand INT_tat;name=INT;color=#b10026
Bd1	feature	polypeptide_conserved_region	55226908	55227559	.	-	.	ID=DOMAIN 189-1-0;Parent=TE_BASE 189;annot=Class_I::LTR::Ty3/gypsy::non-chromovirus::OTA::Ogre/Tat::Retand RT_tat;name=RT;color=#feb24c
Bd1	feature	primer_binding_site	55219753	55219772	.	.	.	ID=PBS 189;Parent=TE_BASE 189;name=ppt;color=#41ab5d
Bd1	feature	RR_tract	55230400	55230414	.	.	.	ID=PPT 189;Parent=TE_BASE 189;name=pbs;color=#c7e9c0
Bd1	feature	long_terminal_repeat	55230490	55231340	.	.	.	ID=LTR LEFT 189-0;Parent=TE_BASE 189;name=ltr left;color=#f032e6
Bd1	feature	long_terminal_repeat	55218860	55219751	.	.	.	ID=LTR RIGHT 189-0;Parent=TE_BASE 189;name=ltr right;color=#f032e6
Bd1	feature	target_site_duplication	55218855	55218859	.	.	.	ID=TSR RIGHT 189;Parent=TE_BASE 189;name=tsr right;color=#333333
Bd1	feature	target_site_duplication	55231341	55231345	.	.	.	ID=TSR LEFT 189;Parent=TE_BASE 189;name=tsr left;color=#333333
Bd1	feature	nested_repeat	55165441	55173519	.	.	.	ID=TE_BASE 190;name=TE_BASE 190;annot=Class_I::LTR::Ty3/gypsy::chromovirus::Reina;color=#a9a9a9
Bd1	feature	repeat_fragment	55165441	55173519	.	.	.	ID=TE 190-0;Parent=TE_BASE 190;name=TE 190;color=#a9a9a9
Bd1	feature	polypeptide_conserved_region	55170539	55171004	.	+	.	ID=DOMAIN 190-0-0;Parent=TE_BASE 190;annot=Class_I::LTR::Ty3/gypsy::chromovirus::Reina RT_badnavirus;name=RT;color=#feb24c
Bd1	feature	polypeptide_conserved_region	55171100	55171478	.	+	.	ID=DOMAIN 190-1-0;Parent=TE_BASE 190;annot=Class_I::LTR::Ty3/gypsy::chromovirus::Tekay RNaseH_badnavirus;name=RH;color=#fc4e2a
Bd1	feature	primer_binding_site	55166339	55166355	.	.	.	ID=PBS 190;Parent=TE_BASE 190;name=pbs;color=#c7e9c0
Bd1	feature	RR_tract	55172668	55172682	.	.	.	ID=PPT 190;Parent=TE_BASE 190;name=ppt;color=#41ab5d
Bd1	feature	long_terminal_repeat	55172688	55173519	.	.	.	ID=LTR RIGHT 190-0;Parent=TE_BASE 190;name=ltr right;color=#f032e6
Bd1	feature	long_terminal_repeat	55165441	55166267	.	.	.	ID=LTR LEFT 190-0;Parent=TE_BASE 190;name=ltr left;color=#f032e6
Bd1	feature	nested_repeat	55159079	55160776	.	.	.	ID=TE_BASE 191;name=TE_BASE 191;annot=Class_I::LTR::Ty3/gypsy::non-chromovirus::OTA::Ogre/Tat::Retand;color=#a9a9a9
Bd1	feature	repeat_fragment	55159079	55160776	.	.	.	ID=TE 191-0;Parent=TE_BASE 191;name=TE 191;color=#a9a9a9
Bd1	feature	polypeptide_conserved_region	55159909	55160233	.	+	.	ID=DOMAIN 191-0-0;Parent=TE_BASE 191;annot=Class_I::LTR::Ty3/gypsy::non-chromovirus::OTA::Ogre/Tat::Retand AP_tat;name=PROT;color=#ffeda0
Bd1	feature	primer_binding_site	55159464	55159484	.	.	.	ID=PBS 191;Parent=TE_BASE 191;name=pbs;color=#c7e9c0
Bd1	feature	RR_tract	55160386	55160400	.	.	.	ID=PPT 191;Parent=TE_BASE 191;name=ppt;color=#41ab5d
Bd1	feature	long_terminal_repeat	55160442	55160776	.	.	.	ID=LTR RIGHT 191-0;Parent=TE_BASE 191;name=ltr right;color=#f032e6
Bd1	feature	long_terminal_repeat	55159079	55159413	.	.	.	ID=LTR LEFT 191-0;Parent=TE_BASE 191;name=ltr left;color=#f032e6
Bd1	feature	target_site_duplication	55159075	55159078	.	.	.	ID=TSR LEFT 191;Parent=TE_BASE 191;name=tsr left;color=#333333
Bd1	feature	target_site_duplication	55160777	55160780	.	.	.	ID=TSR RIGHT 191;Parent=TE_BASE 191;name=tsr right;color=#333333
Bd1	feature	nested_repeat	54853324	54866245	.	.	.	ID=TE_BASE 193;name=TE_BASE 193;annot=Class_I::LTR::Ty3/gypsy::non-chromovirus::OTA::Ogre/Tat::Retand;color=#a9a9a9
Bd1	feature	repeat_fragment	54853324	54866245	.	.	.	ID=TE 193-0;Parent=TE_BASE 193;name=TE 193;color=#a9a9a9
Bd1	feature	polypeptide_conserved_region	54855244	54855523	.	+	.	ID=DOMAIN 193-0-0;Parent=TE_BASE 193;annot=Class_I::LTR::Ty3/gypsy::non-chromovirus::OTA::Ogre/Tat::Retand GAG_tat;name=GAG;color=#225ea8
Bd1	feature	polypeptide_conserved_region	54856275	54856599	.	+	.	ID=DOMAIN 193-1-0;Parent=TE_BASE 193;annot=Class_I::LTR::Ty3/gypsy::non-chromovirus::OTA::Ogre/Tat::Retand AP_tat;name=PROT;color=#ffeda0
Bd1	feature	polypeptide_conserved_region	54857097	54857757	.	+	.	ID=DOMAIN 193-2-0;Parent=TE_BASE 193;annot=Class_I::LTR::Ty3/gypsy::non-chromovirus::OTA::Ogre/Tat::Retand RT_tat;name=RT;color=#feb24c
Bd1	feature	polypeptide_conserved_region	54858188	54858368	.	+	.	ID=DOMAIN 193-3-0;Parent=TE_BASE 193;annot=Class_I::LTR::Ty3/gypsy::non-chromovirus::OTA::Ogre/Tat::Retand RNaseH_tat;name=RH;color=#fc4e2a
Bd1	feature	polypeptide_conserved_region	54858437	54858794	.	+	.	ID=DOMAIN 193-4-0;Parent=TE_BASE 193;annot=Class_I::LTR::Ty3/gypsy::non-chromovirus::OTA::Ogre/Tat::Retand;name=aRH;color=#fc4e2a
Bd1	feature	polypeptide_conserved_region	54859420	54859909	.	+	.	ID=DOMAIN 193-5-0;Parent=TE_BASE 193;annot=Class_I::LTR::Ty3/gypsy::non-chromovirus::OTA::Ogre/Tat::Retand INT_tat;name=INT;color=#b10026
Bd1	feature	primer_binding_site	54854221	54854239	.	.	.	ID=PBS 193;Parent=TE_BASE 193;name=pbs;color=#c7e9c0
Bd1	feature	RR_tract	54865285	54865299	.	.	.	ID=PPT 193;Parent=TE_BASE 193;name=ppt;color=#41ab5d
Bd1	feature	long_terminal_repeat	54865340	54866245	.	.	.	ID=LTR RIGHT 193-0;Parent=TE_BASE 193;name=ltr right;color=#f032e6
Bd1	feature	long_terminal_repeat	54853324	54854216	.	.	.	ID=LTR LEFT 193-0;Parent=TE_BASE 193;name=ltr left;color=#f032e6
Bd1	feature	target_site_duplication	54853319	54853323	.	.	.	ID=TSR LEFT 193;Parent=TE_BASE 193;name=tsr left;color=#333333
Bd1	feature	target_site_duplication	54866246	54866250	.	.	.	ID=TSR RIGHT 193;Parent=TE_BASE 193;name=tsr right;color=#333333
Bd1	feature	nested_repeat	54805710	54827440	.	.	.	ID=TE_BASE 194;name=TE_BASE 194;annot=Class_I::LTR::Ty3/gypsy::non-chromovirus::OTA::Ogre/Tat::Retand;color=#a9a9a9
Bd1	feature	repeat_fragment	54805710	54827440	.	.	.	ID=TE 194-0;Parent=TE_BASE 194;name=TE 194;color=#a9a9a9
Bd1	feature	polypeptide_conserved_region	54815635	54815959	.	+	.	ID=DOMAIN 194-0-0;Parent=TE_BASE 194;annot=Class_I::LTR::Ty3/gypsy::non-chromovirus::OTA::Ogre/Tat::Retand GAG_tat;name=GAG;color=#225ea8
Bd1	feature	polypeptide_conserved_region	54816842	54817166	.	+	.	ID=DOMAIN 194-1-0;Parent=TE_BASE 194;annot=Class_I::LTR::Ty3/gypsy::non-chromovirus::OTA::Ogre/Tat::Retand AP_tat;name=PROT;color=#ffeda0
Bd1	feature	polypeptide_conserved_region	54817661	54818120	.	+	.	ID=DOMAIN 194-2-0;Parent=TE_BASE 194;annot=Class_I::LTR::Ty3/gypsy::non-chromovirus::OTA::Ogre/Tat::Retand RT_tat;name=RT;color=#feb24c
Bd1	feature	polypeptide_conserved_region	54818467	54818833	.	+	.	ID=DOMAIN 194-3-0;Parent=TE_BASE 194;annot=Class_I::LTR::Ty3/gypsy::non-chromovirus::OTA::Ogre/Tat::Retand RNaseH_tat;name=RH;color=#fc4e2a
Bd1	feature	polypeptide_conserved_region	54819010	54819367	.	+	.	ID=DOMAIN 194-4-0;Parent=TE_BASE 194;annot=Class_I::LTR::Ty3/gypsy::non-chromovirus::OTA::Ogre/Tat::Retand;name=aRH;color=#fc4e2a
Bd1	feature	long_terminal_repeat	54827178	54827440	.	.	.	ID=LTR RIGHT 194-0;Parent=TE_BASE 194;name=ltr right;color=#f032e6
Bd1	feature	long_terminal_repeat	54805710	54805973	.	.	.	ID=LTR LEFT 194-0;Parent=TE_BASE 194;name=ltr left;color=#f032e6
Bd1	feature	nested_repeat	54794574	54805548	.	.	.	ID=TE_BASE 195;name=TE_BASE 195;annot=Class_I::LTR::Ty3/gypsy::chromovirus::Tekay;color=#a9a9a9
Bd1	feature	repeat_fragment	54794574	54805548	.	.	.	ID=TE 195-0;Parent=TE_BASE 195;name=TE 195;color=#a9a9a9
Bd1	feature	polypeptide_conserved_region	54800835	54801414	.	+	.	ID=DOMAIN 195-0-0;Parent=TE_BASE 195;annot=Class_I::LTR::Ty3/gypsy::chromovirus::Tekay GAG_del;name=GAG;color=#225ea8
Bd1	feature	polypeptide_conserved_region	54801843	54802101	.	+	.	ID=DOMAIN 195-1-0;Parent=TE_BASE 195;annot=Class_I::LTR::Ty3/gypsy::chromovirus::Tekay AP_del;name=PROT;color=#ffeda0
Bd1	feature	polypeptide_conserved_region	54802401	54803067	.	+	.	ID=DOMAIN 195-2-0;Parent=TE_BASE 195;annot=Class_I::LTR::Ty3/gypsy::chromovirus::Tekay RT_del;name=RT;color=#feb24c
Bd1	feature	polypeptide_conserved_region	54803202	54803553	.	+	.	ID=DOMAIN 195-3-0;Parent=TE_BASE 195;annot=Class_I::LTR::Ty3/gypsy::chromovirus::Tekay RNaseH_del;name=RH;color=#fc4e2a
Bd1	feature	polypeptide_conserved_region	54803856	54804882	.	+	.	ID=DOMAIN 195-4-0;Parent=TE_BASE 195;annot=Class_I::LTR::Ty3/gypsy::chromovirus::Tekay INT_del;name=INT;color=#b10026
Bd1	feature	polypeptide_conserved_region	54804963	54805113	.	+	.	ID=DOMAIN 195-5-0;Parent=TE_BASE 195;annot=Class_I::LTR::Ty3/gypsy::chromovirus::Tekay CHR_tekay_Retrosor2a;name=CHD;color=#6a51a3
Bd1	feature	long_terminal_repeat	54805163	54805548	.	.	.	ID=LTR RIGHT 195-0;Parent=TE_BASE 195;name=ltr right;color=#f032e6
Bd1	feature	long_terminal_repeat	54794574	54794952	.	.	.	ID=LTR LEFT 195-0;Parent=TE_BASE 195;name=ltr left;color=#f032e6
Bd1	feature	nested_repeat	54719303	54735230	.	.	.	ID=TE_BASE 196;name=TE_BASE 196;annot=Class_I::LTR::Ty1/copia::Ivana;color=#a9a9a9
Bd1	feature	repeat_fragment	54719303	54735230	.	.	.	ID=TE 196-0;Parent=TE_BASE 196;name=TE 196;color=#a9a9a9
Bd1	feature	polypeptide_conserved_region	54730170	54730575	.	-	.	ID=DOMAIN 196-0-0;Parent=TE_BASE 196;annot=Class_I::LTR::Ty1/copia::Ivana RNaseH_oryco;name=RH;color=#fc4e2a
Bd1	feature	polypeptide_conserved_region	54730874	54731048	.	-	.	ID=DOMAIN 196-1-0;Parent=TE_BASE 196;annot=Class_I::LTR::Ty1/copia::Ivana RT_oryco;name=RT;color=#feb24c
Bd1	feature	primer_binding_site	54720243	54720266	.	.	.	ID=PBS 196;Parent=TE_BASE 196;name=ppt;color=#41ab5d
Bd1	feature	RR_tract	54734282	54734296	.	.	.	ID=PPT 196;Parent=TE_BASE 196;name=pbs;color=#c7e9c0
Bd1	feature	long_terminal_repeat	54734370	54735230	.	.	.	ID=LTR LEFT 196-0;Parent=TE_BASE 196;name=ltr left;color=#f032e6
Bd1	feature	long_terminal_repeat	54719303	54720167	.	.	.	ID=LTR RIGHT 196-0;Parent=TE_BASE 196;name=ltr right;color=#f032e6
Bd1	feature	nested_repeat	54592389	54641988	.	.	.	ID=TE_BASE 199;name=TE_BASE 199;annot=Class_I::LTR::Ty3/gypsy::non-chromovirus::OTA::Ogre/Tat::Retand;color=#a9a9a9
Bd1	feature	repeat_fragment	54592389	54641988	.	.	.	ID=TE 199-0;Parent=TE_BASE 199;name=TE 199;color=#a9a9a9
Bd1	feature	polypeptide_conserved_region	54627607	54628327	.	-	.	ID=DOMAIN 199-0-0;Parent=TE_BASE 199;annot=Class_I::LTR::Ty3/gypsy::non-chromovirus::OTA::Ogre/Tat::Retand INT_tat;name=INT;color=#b10026
Bd1	feature	polypeptide_conserved_region	54628660	54629023	.	-	.	ID=DOMAIN 199-1-0;Parent=TE_BASE 199;annot=Class_I::LTR::Ty3/gypsy::non-chromovirus::OTA::Ogre/Tat::Retand;name=aRH;color=#fc4e2a
Bd1	feature	polypeptide_conserved_region	54629086	54629392	.	-	.	ID=DOMAIN 199-2-0;Parent=TE_BASE 199;annot=Class_I::LTR::Ty3/gypsy::non-chromovirus::OTA::Ogre/Tat::Retand RNaseH_tat;name=RH;color=#fc4e2a
Bd1	feature	polypeptide_conserved_region	54629588	54629957	.	-	.	ID=DOMAIN 199-3-0;Parent=TE_BASE 199;annot=Class_I::LTR::Ty3/gypsy::non-chromovirus::OTA::Ogre/Tat::Retand RT_tat;name=RT;color=#feb24c
Bd1	feature	polypeptide_conserved_region	54630711	54630921	.	-	.	ID=DOMAIN 199-4-0;Parent=TE_BASE 199;annot=Class_I::LTR::Ty3/gypsy::non-chromovirus::OTA::Ogre/Tat::Retand AP_tat;name=PROT;color=#ffeda0
Bd1	feature	polypeptide_conserved_region	54635448	54635754	.	-	.	ID=DOMAIN 199-5-0;Parent=TE_BASE 199;annot=Class_I::LTR::Ty3/gypsy::non-chromovirus::OTA::Ogre/Tat::Retand GAG_tat;name=GAG;color=#225ea8
Bd1	feature	long_terminal_repeat	54641791	54641988	.	.	.	ID=LTR LEFT 199-0;Parent=TE_BASE 199;name=ltr left;color=#f032e6
Bd1	feature	long_terminal_repeat	54592389	54592586	.	.	.	ID=LTR RIGHT 199-0;Parent=TE_BASE 199;name=ltr right;color=#f032e6
Bd1	feature	nested_repeat	54035133	54041871	.	.	.	ID=TE_BASE 202;name=TE_BASE 202;annot=Class_I::LTR::Ty1/copia::Tork;color=#a9a9a9
Bd1	feature	repeat_fragment	54035133	54041871	.	.	.	ID=TE 202-0;Parent=TE_BASE 202;name=TE 202;color=#a9a9a9
Bd1	feature	polypeptide_conserved_region	54035948	54036323	.	-	.	ID=DOMAIN 202-0-0;Parent=TE_BASE 202;annot=Class_I::LTR::Ty1/copia::Tork RNaseH_tork;name=RH;color=#fc4e2a
Bd1	feature	polypeptide_conserved_region	54036629	54037361	.	-	.	ID=DOMAIN 202-1-0;Parent=TE_BASE 202;annot=Class_I::LTR::Ty1/copia::Tork RT_tork;name=RT;color=#feb24c
Bd1	feature	polypeptide_conserved_region	54038061	54038355	.	-	.	ID=DOMAIN 202-2-0;Parent=TE_BASE 202;annot=Class_I::LTR::Ty1/copia::Tork INT_tork;name=INT;color=#b10026
Bd1	feature	long_terminal_repeat	54041383	54041871	.	.	.	ID=LTR LEFT 202-0;Parent=TE_BASE 202;name=ltr left;color=#f032e6
Bd1	feature	long_terminal_repeat	54035133	54035623	.	.	.	ID=LTR RIGHT 202-0;Parent=TE_BASE 202;name=ltr right;color=#f032e6
Bd1	feature	nested_repeat	54028810	54033456	.	.	.	ID=TE_BASE 203;name=TE_BASE 203;annot=Class_I::LTR::Ty1/copia::Tork;color=#a9a9a9
Bd1	feature	repeat_fragment	54028810	54033456	.	.	.	ID=TE 203-0;Parent=TE_BASE 203;name=TE 203;color=#a9a9a9
Bd1	feature	polypeptide_conserved_region	54029936	54030344	.	-	.	ID=DOMAIN 203-0-0;Parent=TE_BASE 203;annot=Class_I::LTR::Ty1/copia::Tork RNaseH_tork;name=RH;color=#fc4e2a
Bd1	feature	polypeptide_conserved_region	54030656	54031385	.	-	.	ID=DOMAIN 203-1-0;Parent=TE_BASE 203;annot=Class_I::LTR::Ty1/copia::Tork RT_tork;name=RT;color=#feb24c
Bd1	feature	polypeptide_conserved_region	54031895	54032435	.	-	.	ID=DOMAIN 203-2-0;Parent=TE_BASE 203;annot=Class_I::LTR::Ty1/copia::Ivana INT_oryco;name=INT;color=#b10026
Bd1	feature	primer_binding_site	54029889	54029906	.	.	.	ID=PBS 203;Parent=TE_BASE 203;name=ppt;color=#41ab5d
Bd1	feature	long_terminal_repeat	54032434	54033456	.	.	.	ID=LTR LEFT 203-0;Parent=TE_BASE 203;name=ltr left;color=#f032e6
Bd1	feature	long_terminal_repeat	54028810	54029834	.	.	.	ID=LTR RIGHT 203-0;Parent=TE_BASE 203;name=ltr right;color=#f032e6
Bd1	feature	nested_repeat	53955788	53966390	.	.	.	ID=TE_BASE 205;name=TE_BASE 205;annot=Class_I::LTR::Ty1/copia::SIRE;color=#a9a9a9
Bd1	feature	repeat_fragment	53955788	53966390	.	.	.	ID=TE 205-0;Parent=TE_BASE 205;name=TE 205;color=#a9a9a9
Bd1	feature	polypeptide_conserved_region	53960514	53961099	.	+	.	ID=DOMAIN 205-0-0;Parent=TE_BASE 205;annot=Class_I::LTR::Ty1/copia::SIRE GAG_sire;name=GAG;color=#225ea8
Bd1	feature	primer_binding_site	53958246	53958264	.	.	.	ID=PBS 205;Parent=TE_BASE 205;name=pbs;color=#c7e9c0
Bd1	feature	RR_tract	53963925	53963939	.	.	.	ID=PPT 205;Parent=TE_BASE 205;name=ppt;color=#41ab5d
Bd1	feature	long_terminal_repeat	53964020	53966390	.	.	.	ID=LTR RIGHT 205-0;Parent=TE_BASE 205;name=ltr right;color=#f032e6
Bd1	feature	long_terminal_repeat	53955788	53958188	.	.	.	ID=LTR LEFT 205-0;Parent=TE_BASE 205;name=ltr left;color=#f032e6
Bd1	feature	nested_repeat	53832553	53834938	.	.	.	ID=TE_BASE 206;name=TE_BASE 206;annot=Class_I::LTR::Ty1/copia::Ale;color=#a9a9a9
Bd1	feature	repeat_fragment	53832553	53834938	.	.	.	ID=TE 206-0;Parent=TE_BASE 206;name=TE 206;color=#a9a9a9
Bd1	feature	polypeptide_conserved_region	53832839	53833241	.	-	.	ID=DOMAIN 206-0-0;Parent=TE_BASE 206;annot=Class_I::LTR::Ty1/copia::Ale RNaseH_retrofit;name=RH;color=#fc4e2a
Bd1	feature	polypeptide_conserved_region	53833538	53834072	.	-	.	ID=DOMAIN 206-1-0;Parent=TE_BASE 206;annot=Class_I::LTR::Ty1/copia::Ale RT_retrofit;name=RT;color=#feb24c
Bd1	feature	primer_binding_site	53832831	53832854	.	.	.	ID=PBS 206;Parent=TE_BASE 206;name=ppt;color=#41ab5d
Bd1	feature	RR_tract	53834699	53834713	.	.	.	ID=PPT 206;Parent=TE_BASE 206;name=pbs;color=#c7e9c0
Bd1	feature	long_terminal_repeat	53834728	53834938	.	.	.	ID=LTR LEFT 206-0;Parent=TE_BASE 206;name=ltr left;color=#f032e6
Bd1	feature	long_terminal_repeat	53832553	53832774	.	.	.	ID=LTR RIGHT 206-0;Parent=TE_BASE 206;name=ltr right;color=#f032e6
Bd1	feature	target_site_duplication	53832548	53832552	.	.	.	ID=TSR RIGHT 206;Parent=TE_BASE 206;name=tsr right;color=#333333
Bd1	feature	target_site_duplication	53834939	53834943	.	.	.	ID=TSR LEFT 206;Parent=TE_BASE 206;name=tsr left;color=#333333
Bd1	feature	nested_repeat	53789513	53792554	.	.	.	ID=TE_BASE 208;name=TE_BASE 208;annot=Class_I::LTR::Ty1/copia::Tork;color=#a9a9a9
Bd1	feature	repeat_fragment	53789513	53792554	.	.	.	ID=TE 208-0;Parent=TE_BASE 208;name=TE 208;color=#a9a9a9
Bd1	feature	polypeptide_conserved_region	53790334	53791060	.	+	.	ID=DOMAIN 208-0-0;Parent=TE_BASE 208;annot=Class_I::LTR::Ty1/copia::Tork RT_tork;name=RT;color=#feb24c
Bd1	feature	polypeptide_conserved_region	53791348	53791759	.	+	.	ID=DOMAIN 208-1-0;Parent=TE_BASE 208;annot=Class_I::LTR::Ty1/copia::Tork RNaseH_tork;name=RH;color=#fc4e2a
Bd1	feature	long_terminal_repeat	53792367	53792554	.	.	.	ID=LTR RIGHT 208-0;Parent=TE_BASE 208;name=ltr right;color=#f032e6
Bd1	feature	long_terminal_repeat	53789513	53789700	.	.	.	ID=LTR LEFT 208-0;Parent=TE_BASE 208;name=ltr left;color=#f032e6
Bd1	feature	nested_repeat	53512642	53515837	.	.	.	ID=TE_BASE 212;name=TE_BASE 212;annot=Class_I::LTR::Ty3/gypsy::chromovirus::CRM;color=#a9a9a9
Bd1	feature	repeat_fragment	53512642	53515837	.	.	.	ID=TE 212-0;Parent=TE_BASE 212;name=TE 212;color=#a9a9a9
Bd1	feature	polypeptide_conserved_region	53513877	53514561	.	+	.	ID=DOMAIN 212-0-0;Parent=TE_BASE 212;annot=Class_I::LTR::Ty3/gypsy::chromovirus::CRM GAG_crm;name=GAG;color=#225ea8
Bd1	feature	polypeptide_conserved_region	53514835	53515102	.	+	.	ID=DOMAIN 212-1-0;Parent=TE_BASE 212;annot=Class_I::LTR::Ty3/gypsy::chromovirus::CRM AP_crm;name=PROT;color=#ffeda0
Bd1	feature	primer_binding_site	53513301	53513317	.	.	.	ID=PBS 212;Parent=TE_BASE 212;name=pbs;color=#c7e9c0
Bd1	feature	RR_tract	53515189	53515203	.	.	.	ID=PPT 212;Parent=TE_BASE 212;name=ppt;color=#41ab5d
Bd1	feature	long_terminal_repeat	53515250	53515837	.	.	.	ID=LTR RIGHT 212-0;Parent=TE_BASE 212;name=ltr right;color=#f032e6
Bd1	feature	long_terminal_repeat	53512642	53513230	.	.	.	ID=LTR LEFT 212-0;Parent=TE_BASE 212;name=ltr left;color=#f032e6
Bd1	feature	target_site_duplication	53512637	53512641	.	.	.	ID=TSR LEFT 212;Parent=TE_BASE 212;name=tsr left;color=#333333
Bd1	feature	target_site_duplication	53515838	53515842	.	.	.	ID=TSR RIGHT 212;Parent=TE_BASE 212;name=tsr right;color=#333333
Bd1	feature	nested_repeat	53441392	53452197	.	.	.	ID=TE_BASE 213;name=TE_BASE 213;annot=Class_I::LTR::Ty1/copia::SIRE;color=#a9a9a9
Bd1	feature	repeat_fragment	53441392	53452197	.	.	.	ID=TE 213-0;Parent=TE_BASE 213;name=TE 213;color=#a9a9a9
Bd1	feature	polypeptide_conserved_region	53445315	53445546	.	+	.	ID=DOMAIN 213-0-0;Parent=TE_BASE 213;annot=Class_I::LTR::Ty1/copia::SIRE AP_sire;name=PROT;color=#ffeda0
Bd1	feature	polypeptide_conserved_region	53445807	53446365	.	+	.	ID=DOMAIN 213-1-0;Parent=TE_BASE 213;annot=Class_I::LTR::Ty1/copia::SIRE INT_sire;name=INT;color=#b10026
Bd1	feature	polypeptide_conserved_region	53447089	53447575	.	+	.	ID=DOMAIN 213-2-0;Parent=TE_BASE 213;annot=Class_I::LTR::Ty1/copia::SIRE RT_sire;name=RT;color=#feb24c
Bd1	feature	polypeptide_conserved_region	53447869	53448265	.	+	.	ID=DOMAIN 213-3-0;Parent=TE_BASE 213;annot=Class_I::LTR::Ty1/copia::SIRE RNaseH_sire;name=RH;color=#fc4e2a
Bd1	feature	primer_binding_site	53441861	53441881	.	.	.	ID=PBS 213;Parent=TE_BASE 213;name=pbs;color=#c7e9c0
Bd1	feature	RR_tract	53451714	53451728	.	.	.	ID=PPT 213;Parent=TE_BASE 213;name=ppt;color=#41ab5d
Bd1	feature	long_terminal_repeat	53451728	53452197	.	.	.	ID=LTR RIGHT 213-0;Parent=TE_BASE 213;name=ltr right;color=#f032e6
Bd1	feature	long_terminal_repeat	53441392	53441854	.	.	.	ID=LTR LEFT 213-0;Parent=TE_BASE 213;name=ltr left;color=#f032e6
Bd1	feature	nested_repeat	53307247	53316120	.	.	.	ID=TE_BASE 214;name=TE_BASE 214;annot=Class_I::LTR::Ty3/gypsy::non-chromovirus::OTA::Ogre/Tat::Retand;color=#a9a9a9
Bd1	feature	repeat_fragment	53307247	53316120	.	.	.	ID=TE 214-0;Parent=TE_BASE 214;name=TE 214;color=#a9a9a9
Bd1	feature	polypeptide_conserved_region	53311643	53312252	.	-	.	ID=DOMAIN 214-0-0;Parent=TE_BASE 214;annot=Class_I::LTR::Ty3/gypsy::non-chromovirus::OTA::Ogre/Tat::Retand INT_tat;name=INT;color=#b10026
Bd1	feature	polypeptide_conserved_region	53313049	53313403	.	-	.	ID=DOMAIN 214-1-0;Parent=TE_BASE 214;annot=Class_I::LTR::Ty3/gypsy::non-chromovirus::OTA::Ogre/Tat::Retand;name=aRH;color=#fc4e2a
Bd1	feature	polypeptide_conserved_region	53313478	53313769	.	-	.	ID=DOMAIN 214-2-0;Parent=TE_BASE 214;annot=Class_I::LTR::Ty3/gypsy::non-chromovirus::OTA::Ogre/Tat::Retand RNaseH_tat;name=RH;color=#fc4e2a
Bd1	feature	polypeptide_conserved_region	53313949	53314267	.	-	.	ID=DOMAIN 214-3-0;Parent=TE_BASE 214;annot=Class_I::LTR::Ty3/gypsy::non-chromovirus::OTA::Ogre/Tat::Retand AP_tat;name=PROT;color=#ffeda0
Bd1	feature	long_terminal_repeat	53315935	53316120	.	.	.	ID=LTR LEFT 214-0;Parent=TE_BASE 214;name=ltr left;color=#f032e6
Bd1	feature	long_terminal_repeat	53307247	53307432	.	.	.	ID=LTR RIGHT 214-0;Parent=TE_BASE 214;name=ltr right;color=#f032e6
Bd1	feature	nested_repeat	53162442	53168969	.	.	.	ID=TE_BASE 216;name=TE_BASE 216;annot=Class_I::LTR::Ty3/gypsy::chromovirus::Reina;color=#a9a9a9
Bd1	feature	repeat_fragment	53162442	53168969	.	.	.	ID=TE 216-0;Parent=TE_BASE 216;name=TE 216;color=#a9a9a9
Bd1	feature	polypeptide_conserved_region	53163680	53164115	.	+	.	ID=DOMAIN 216-0-0;Parent=TE_BASE 216;annot=Class_I::LTR::Ty3/gypsy::chromovirus::Reina GAG_reina;name=GAG;color=#225ea8
Bd1	feature	polypeptide_conserved_region	53164964	53165639	.	+	.	ID=DOMAIN 216-1-0;Parent=TE_BASE 216;annot=Class_I::LTR::Ty3/gypsy::chromovirus::Reina RT_reina;name=RT;color=#feb24c
Bd1	feature	polypeptide_conserved_region	53165774	53166098	.	+	.	ID=DOMAIN 216-2-0;Parent=TE_BASE 216;annot=Class_I::LTR::Ty3/gypsy::chromovirus::Reina RNaseH_reina;name=RH;color=#fc4e2a
Bd1	feature	polypeptide_conserved_region	53166362	53166998	.	+	.	ID=DOMAIN 216-3-0;Parent=TE_BASE 216;annot=Class_I::LTR::Ty3/gypsy::chromovirus::Reina INT_reina;name=INT;color=#b10026
Bd1	feature	primer_binding_site	53162756	53162772	.	.	.	ID=PBS 216;Parent=TE_BASE 216;name=pbs;color=#c7e9c0
Bd1	feature	RR_tract	53168645	53168659	.	.	.	ID=PPT 216;Parent=TE_BASE 216;name=ppt;color=#41ab5d
Bd1	feature	long_terminal_repeat	53168661	53168969	.	.	.	ID=LTR RIGHT 216-0;Parent=TE_BASE 216;name=ltr right;color=#f032e6
Bd1	feature	long_terminal_repeat	53162442	53162750	.	.	.	ID=LTR LEFT 216-0;Parent=TE_BASE 216;name=ltr left;color=#f032e6
Bd1	feature	target_site_duplication	53162437	53162441	.	.	.	ID=TSR LEFT 216;Parent=TE_BASE 216;name=tsr left;color=#333333
Bd1	feature	target_site_duplication	53168970	53168974	.	.	.	ID=TSR RIGHT 216;Parent=TE_BASE 216;name=tsr right;color=#333333
Bd1	feature	nested_repeat	53120157	53127271	.	.	.	ID=TE_BASE 217;name=TE_BASE 217;annot=Class_I::LTR::Ty1/copia::Tork;color=#a9a9a9
Bd1	feature	repeat_fragment	53120157	53127271	.	.	.	ID=TE 217-0;Parent=TE_BASE 217;name=TE 217;color=#a9a9a9
Bd1	feature	polypeptide_conserved_region	53121536	53121944	.	-	.	ID=DOMAIN 217-0-0;Parent=TE_BASE 217;annot=Class_I::LTR::Ty1/copia::Tork RNaseH_tork;name=RH;color=#fc4e2a
Bd1	feature	polypeptide_conserved_region	53122256	53122985	.	-	.	ID=DOMAIN 217-1-0;Parent=TE_BASE 217;annot=Class_I::LTR::Ty1/copia::Tork RT_tork;name=RT;color=#feb24c
Bd1	feature	polypeptide_conserved_region	53123495	53124137	.	-	.	ID=DOMAIN 217-2-0;Parent=TE_BASE 217;annot=Class_I::LTR::Ty1/copia::Ivana INT_oryco;name=INT;color=#b10026
Bd1	feature	primer_binding_site	53120371	53120390	.	.	.	ID=PBS 217;Parent=TE_BASE 217;name=ppt;color=#41ab5d
Bd1	feature	RR_tract	53127054	53127068	.	.	.	ID=PPT 217;Parent=TE_BASE 217;name=pbs;color=#c7e9c0
Bd1	feature	long_terminal_repeat	53127115	53127271	.	.	.	ID=LTR LEFT 217-0;Parent=TE_BASE 217;name=ltr left;color=#f032e6
Bd1	feature	long_terminal_repeat	53120157	53120313	.	.	.	ID=LTR RIGHT 217-0;Parent=TE_BASE 217;name=ltr right;color=#f032e6
Bd1	feature	nested_repeat	52627036	52641190	.	.	.	ID=TE_BASE 220;name=TE_BASE 220;annot=Class_I::LTR::Ty3/gypsy::non-chromovirus::OTA::Ogre/Tat::Retand;color=#a9a9a9
Bd1	feature	repeat_fragment	52627036	52641190	.	.	.	ID=TE 220-0;Parent=TE_BASE 220;name=TE 220;color=#a9a9a9
Bd1	feature	polypeptide_conserved_region	52634067	52635090	.	-	.	ID=DOMAIN 220-0-0;Parent=TE_BASE 220;annot=Class_I::LTR::Ty3/gypsy::non-chromovirus::OTA::Ogre/Tat::Retand INT_tat;name=INT;color=#b10026
Bd1	feature	polypeptide_conserved_region	52635444	52635801	.	-	.	ID=DOMAIN 220-1-0;Parent=TE_BASE 220;annot=Class_I::LTR::Ty3/gypsy::non-chromovirus::OTA::Ogre/Tat::Retand;name=aRH;color=#fc4e2a
Bd1	feature	polypeptide_conserved_region	52635873	52636239	.	-	.	ID=DOMAIN 220-2-0;Parent=TE_BASE 220;annot=Class_I::LTR::Ty3/gypsy::non-chromovirus::OTA::Ogre/Tat::Retand RNaseH_tat;name=RH;color=#fc4e2a
Bd1	feature	polypeptide_conserved_region	52636493	52637165	.	-	.	ID=DOMAIN 220-3-0;Parent=TE_BASE 220;annot=Class_I::LTR::Ty3/gypsy::non-chromovirus::OTA::Ogre/Tat::Retand RT_tat;name=RT;color=#feb24c
Bd1	feature	polypeptide_conserved_region	52637660	52637888	.	-	.	ID=DOMAIN 220-4-0;Parent=TE_BASE 220;annot=Class_I::LTR::Ty3/gypsy::non-chromovirus::OTA::Ogre/Tat::Retand AP_tat;name=PROT;color=#ffeda0
Bd1	feature	polypeptide_conserved_region	52638890	52639214	.	-	.	ID=DOMAIN 220-5-0;Parent=TE_BASE 220;annot=Class_I::LTR::Ty3/gypsy::non-chromovirus::OTA::Ogre/Tat::Retand GAG_tat;name=GAG;color=#225ea8
Bd1	feature	primer_binding_site	52628067	52628084	.	.	.	ID=PBS 220;Parent=TE_BASE 220;name=ppt;color=#41ab5d
Bd1	feature	RR_tract	52640116	52640130	.	.	.	ID=PPT 220;Parent=TE_BASE 220;name=pbs;color=#c7e9c0
Bd1	feature	long_terminal_repeat	52640206	52641190	.	.	.	ID=LTR LEFT 220-0;Parent=TE_BASE 220;name=ltr left;color=#f032e6
Bd1	feature	long_terminal_repeat	52627036	52628013	.	.	.	ID=LTR RIGHT 220-0;Parent=TE_BASE 220;name=ltr right;color=#f032e6
Bd1	feature	target_site_duplication	52627031	52627035	.	.	.	ID=TSR RIGHT 220;Parent=TE_BASE 220;name=tsr right;color=#333333
Bd1	feature	target_site_duplication	52641191	52641195	.	.	.	ID=TSR LEFT 220;Parent=TE_BASE 220;name=tsr left;color=#333333
Bd1	feature	nested_repeat	52595389	52601099	.	.	.	ID=TE_BASE 221;name=TE_BASE 221;annot=Class_I::LTR::Ty1/copia::Tork;color=#a9a9a9
Bd1	feature	repeat_fragment	52595389	52601099	.	.	.	ID=TE 221-0;Parent=TE_BASE 221;name=TE 221;color=#a9a9a9
Bd1	feature	polypeptide_conserved_region	52596311	52596722	.	-	.	ID=DOMAIN 221-0-0;Parent=TE_BASE 221;annot=Class_I::LTR::Ty1/copia::Tork RNaseH_tork;name=RH;color=#fc4e2a
Bd1	feature	polypeptide_conserved_region	52597007	52597736	.	-	.	ID=DOMAIN 221-1-0;Parent=TE_BASE 221;annot=Class_I::LTR::Ty1/copia::Tork RT_tork;name=RT;color=#feb24c
Bd1	feature	polypeptide_conserved_region	52598427	52598904	.	-	.	ID=DOMAIN 221-2-0;Parent=TE_BASE 221;annot=Class_I::LTR::Ty1/copia::Tork INT_tork;name=INT;color=#b10026
Bd1	feature	polypeptide_conserved_region	52599024	52599270	.	-	.	ID=DOMAIN 221-3-0;Parent=TE_BASE 221;annot=Class_I::LTR::Ty1/copia::Tork AP_tork;name=PROT;color=#ffeda0
Bd1	feature	long_terminal_repeat	52600890	52601099	.	.	.	ID=LTR LEFT 221-0;Parent=TE_BASE 221;name=ltr left;color=#f032e6
Bd1	feature	long_terminal_repeat	52595389	52595583	.	.	.	ID=LTR RIGHT 221-0;Parent=TE_BASE 221;name=ltr right;color=#f032e6
Bd1	feature	nested_repeat	52386764	52399116	.	.	.	ID=TE_BASE 223;name=TE_BASE 223;annot=Class_I::LTR::Ty3/gypsy::non-chromovirus::OTA::Ogre/Tat::Retand;color=#a9a9a9
Bd1	feature	repeat_fragment	52386764	52399116	.	.	.	ID=TE 223-0;Parent=TE_BASE 223;name=TE 223;color=#a9a9a9
Bd1	feature	polypeptide_conserved_region	52388177	52388645	.	+	.	ID=DOMAIN 223-0-0;Parent=TE_BASE 223;annot=Class_I::LTR::Ty3/gypsy::non-chromovirus::OTA::Ogre/Tat::Retand GAG_tat;name=GAG;color=#225ea8
Bd1	feature	polypeptide_conserved_region	52389331	52389637	.	+	.	ID=DOMAIN 223-1-0;Parent=TE_BASE 223;annot=Class_I::LTR::Ty3/gypsy::non-chromovirus::OTA::Ogre/Tat::Retand AP_tat;name=PROT;color=#ffeda0
Bd1	feature	polypeptide_conserved_region	52390084	52390372	.	+	.	ID=DOMAIN 223-2-0;Parent=TE_BASE 223;annot=Class_I::LTR::Ty3/gypsy::non-chromovirus::OTA::Ogre/Tat::Retand RT_tat;name=RT;color=#feb24c
Bd1	feature	polypeptide_conserved_region	52390893	52391253	.	+	.	ID=DOMAIN 223-3-0;Parent=TE_BASE 223;annot=Class_I::LTR::Ty3/gypsy::non-chromovirus::OTA::Ogre/Tat::Retand RNaseH_tat;name=RH;color=#fc4e2a
Bd1	feature	polypeptide_conserved_region	52391321	52391681	.	+	.	ID=DOMAIN 223-4-0;Parent=TE_BASE 223;annot=Class_I::LTR::Ty3/gypsy::non-chromovirus::OTA::Ogre/Tat::Retand;name=aRH;color=#fc4e2a
Bd1	feature	primer_binding_site	52387241	52387262	.	.	.	ID=PBS 223;Parent=TE_BASE 223;name=pbs;color=#c7e9c0
Bd1	feature	RR_tract	52398633	52398647	.	.	.	ID=PPT 223;Parent=TE_BASE 223;name=ppt;color=#41ab5d
Bd1	feature	long_terminal_repeat	52398647	52399116	.	.	.	ID=LTR RIGHT 223-0;Parent=TE_BASE 223;name=ltr right;color=#f032e6
Bd1	feature	long_terminal_repeat	52386764	52387234	.	.	.	ID=LTR LEFT 223-0;Parent=TE_BASE 223;name=ltr left;color=#f032e6
Bd1	feature	nested_repeat	52367915	52381076	.	.	.	ID=TE_BASE 224;name=TE_BASE 224;annot=Class_I::LTR::Ty3/gypsy::non-chromovirus::OTA::Ogre/Tat::Retand;color=#a9a9a9
Bd1	feature	repeat_fragment	52367915	52381076	.	.	.	ID=TE 224-0;Parent=TE_BASE 224;name=TE 224;color=#a9a9a9
Bd1	feature	polypeptide_conserved_region	52374148	52375063	.	-	.	ID=DOMAIN 224-0-0;Parent=TE_BASE 224;annot=Class_I::LTR::Ty3/gypsy::non-chromovirus::OTA::Ogre/Tat::Retand INT_tat;name=INT;color=#b10026
Bd1	feature	polypeptide_conserved_region	52375441	52375798	.	-	.	ID=DOMAIN 224-1-0;Parent=TE_BASE 224;annot=Class_I::LTR::Ty3/gypsy::non-chromovirus::OTA::Ogre/Tat::Retand;name=aRH;color=#fc4e2a
Bd1	feature	polypeptide_conserved_region	52375873	52376236	.	-	.	ID=DOMAIN 224-2-0;Parent=TE_BASE 224;annot=Class_I::LTR::Ty3/gypsy::non-chromovirus::OTA::Ogre/Tat::Retand RNaseH_tat;name=RH;color=#fc4e2a
Bd1	feature	polypeptide_conserved_region	52376479	52377151	.	-	.	ID=DOMAIN 224-3-0;Parent=TE_BASE 224;annot=Class_I::LTR::Ty3/gypsy::non-chromovirus::OTA::Ogre/Tat::Retand RT_tat;name=RT;color=#feb24c
Bd1	feature	polypeptide_conserved_region	52377649	52377967	.	-	.	ID=DOMAIN 224-4-0;Parent=TE_BASE 224;annot=Class_I::LTR::Ty3/gypsy::non-chromovirus::OTA::Ogre/Tat::Retand AP_tat;name=PROT;color=#ffeda0
Bd1	feature	polypeptide_conserved_region	52378876	52379200	.	-	.	ID=DOMAIN 224-5-0;Parent=TE_BASE 224;annot=Class_I::LTR::Ty3/gypsy::non-chromovirus::OTA::Ogre/Tat::Retand GAG_tat;name=GAG;color=#225ea8
Bd1	feature	long_terminal_repeat	52380415	52381076	.	.	.	ID=LTR LEFT 224-0;Parent=TE_BASE 224;name=ltr left;color=#f032e6
Bd1	feature	long_terminal_repeat	52367915	52368573	.	.	.	ID=LTR RIGHT 224-0;Parent=TE_BASE 224;name=ltr right;color=#f032e6
Bd1	feature	nested_repeat	52359582	52365854	.	.	.	ID=TE_BASE 225;name=TE_BASE 225;annot=Class_I::LTR::Ty1/copia::SIRE;color=#a9a9a9
Bd1	feature	repeat_fragment	52359582	52365854	.	.	.	ID=TE 225-0;Parent=TE_BASE 225;name=TE 225;color=#a9a9a9
Bd1	feature	polypeptide_conserved_region	52360988	52361822	.	+	.	ID=DOMAIN 225-0-0;Parent=TE_BASE 225;annot=Class_I::LTR::Ty1/copia::SIRE GAG_sire;name=GAG;color=#225ea8
Bd1	feature	polypeptide_conserved_region	52363604	52364003	.	+	.	ID=DOMAIN 225-1-0;Parent=TE_BASE 225;annot=Class_I::LTR::Ty1/copia::SIRE RNaseH_sire;name=RH;color=#fc4e2a
Bd1	feature	primer_binding_site	52360253	52360274	.	.	.	ID=PBS 225;Parent=TE_BASE 225;name=pbs;color=#c7e9c0
Bd1	feature	RR_tract	52365191	52365205	.	.	.	ID=PPT 225;Parent=TE_BASE 225;name=ppt;color=#41ab5d
Bd1	feature	long_terminal_repeat	52365205	52365854	.	.	.	ID=LTR RIGHT 225-0;Parent=TE_BASE 225;name=ltr right;color=#f032e6
Bd1	feature	long_terminal_repeat	52359582	52360206	.	.	.	ID=LTR LEFT 225-0;Parent=TE_BASE 225;name=ltr left;color=#f032e6
Bd1	feature	nested_repeat	52222505	52227385	.	.	.	ID=TE_BASE 228;name=TE_BASE 228;annot=Class_I::LTR::Ty1/copia::Tork;color=#a9a9a9
Bd1	feature	repeat_fragment	52222505	52227385	.	.	.	ID=TE 228-0;Parent=TE_BASE 228;name=TE 228;color=#a9a9a9
Bd1	feature	polypeptide_conserved_region	52223245	52223941	.	+	.	ID=DOMAIN 228-0-0;Parent=TE_BASE 228;annot=Class_I::LTR::Ty1/copia::Tork GAG_tork;name=GAG;color=#225ea8
Bd1	feature	polypeptide_conserved_region	52224146	52224347	.	+	.	ID=DOMAIN 228-1-0;Parent=TE_BASE 228;annot=Class_I::LTR::Ty1/copia::Tork AP_tork;name=PROT;color=#ffeda0
Bd1	feature	polypeptide_conserved_region	52224515	52225115	.	+	.	ID=DOMAIN 228-2-0;Parent=TE_BASE 228;annot=Class_I::LTR::Ty1/copia::Tork INT_tork;name=INT;color=#b10026
Bd1	feature	polypeptide_conserved_region	52225633	52226176	.	+	.	ID=DOMAIN 228-3-0;Parent=TE_BASE 228;annot=Class_I::LTR::Ty1/copia::Tork RT_tork;name=RT;color=#feb24c
Bd1	feature	polypeptide_conserved_region	52226670	52227072	.	+	.	ID=DOMAIN 228-4-0;Parent=TE_BASE 228;annot=Class_I::LTR::Ty1/copia::Tork RNaseH_tork;name=RH;color=#fc4e2a
Bd1	feature	primer_binding_site	52222720	52222739	.	.	.	ID=PBS 228;Parent=TE_BASE 228;name=pbs;color=#c7e9c0
Bd1	feature	RR_tract	52227209	52227223	.	.	.	ID=PPT 228;Parent=TE_BASE 228;name=ppt;color=#41ab5d
Bd1	feature	long_terminal_repeat	52227227	52227385	.	.	.	ID=LTR RIGHT 228-0;Parent=TE_BASE 228;name=ltr right;color=#f032e6
Bd1	feature	long_terminal_repeat	52222505	52222674	.	.	.	ID=LTR LEFT 228-0;Parent=TE_BASE 228;name=ltr left;color=#f032e6
Bd1	feature	nested_repeat	52167229	52183519	.	.	.	ID=TE_BASE 229;name=TE_BASE 229;annot=Class_I::LTR::Ty3/gypsy::non-chromovirus::OTA::Ogre/Tat::Retand;color=#a9a9a9
Bd1	feature	repeat_fragment	52167229	52183519	.	.	.	ID=TE 229-0;Parent=TE_BASE 229;name=TE 229;color=#a9a9a9
Bd1	feature	polypeptide_conserved_region	52169161	52169548	.	+	.	ID=DOMAIN 229-0-0;Parent=TE_BASE 229;annot=Class_I::LTR::Ty3/gypsy::non-chromovirus::OTA::Ogre/Tat::Retand GAG_tat;name=GAG;color=#225ea8
Bd1	feature	polypeptide_conserved_region	52170452	52170785	.	+	.	ID=DOMAIN 229-1-0;Parent=TE_BASE 229;annot=Class_I::LTR::Ty3/gypsy::non-chromovirus::OTA::Ogre/Tat::Retand AP_tat;name=PROT;color=#ffeda0
Bd1	feature	primer_binding_site	52167791	52167808	.	.	.	ID=PBS 229;Parent=TE_BASE 229;name=pbs;color=#c7e9c0
Bd1	feature	RR_tract	52182960	52182974	.	.	.	ID=PPT 229;Parent=TE_BASE 229;name=ppt;color=#41ab5d
Bd1	feature	long_terminal_repeat	52183036	52183519	.	.	.	ID=LTR RIGHT 229-0;Parent=TE_BASE 229;name=ltr right;color=#f032e6
Bd1	feature	long_terminal_repeat	52167229	52167717	.	.	.	ID=LTR LEFT 229-0;Parent=TE_BASE 229;name=ltr left;color=#f032e6
Bd1	feature	nested_repeat	52111344	52128559	.	.	.	ID=TE_BASE 230;name=TE_BASE 230;annot=Class_I::LTR::Ty3/gypsy::non-chromovirus::OTA::Ogre/Tat::Retand;color=#a9a9a9
Bd1	feature	repeat_fragment	52111344	52128559	.	.	.	ID=TE 230-0;Parent=TE_BASE 230;name=TE 230;color=#a9a9a9
Bd1	feature	polypeptide_conserved_region	52120377	52120665	.	-	.	ID=DOMAIN 230-0-0;Parent=TE_BASE 230;annot=Class_I::LTR::Ty3/gypsy::non-chromovirus::OTA::Ogre/Tat::Retand INT_tat;name=INT;color=#b10026
Bd1	feature	polypeptide_conserved_region	52121036	52121393	.	-	.	ID=DOMAIN 230-1-0;Parent=TE_BASE 230;annot=Class_I::LTR::Ty3/gypsy::non-chromovirus::OTA::Ogre/Tat::Retand;name=aRH;color=#fc4e2a
Bd1	feature	polypeptide_conserved_region	52121465	52121654	.	-	.	ID=DOMAIN 230-2-0;Parent=TE_BASE 230;annot=Class_I::LTR::Ty3/gypsy::non-chromovirus::OTA::Ogre/Tat::Retand RNaseH_tat;name=RH;color=#fc4e2a
Bd1	feature	polypeptide_conserved_region	52122073	52122745	.	-	.	ID=DOMAIN 230-3-0;Parent=TE_BASE 230;annot=Class_I::LTR::Ty3/gypsy::non-chromovirus::OTA::Ogre/Tat::Retand RT_tat;name=RT;color=#feb24c
Bd1	feature	polypeptide_conserved_region	52126538	52127186	.	-	.	ID=DOMAIN 230-4-0;Parent=TE_BASE 230;annot=Class_I::LTR::Ty3/gypsy::chromovirus::CRM GAG_crm;name=GAG;color=#225ea8
Bd1	feature	long_terminal_repeat	52127973	52128559	.	.	.	ID=LTR LEFT 230-0;Parent=TE_BASE 230;name=ltr left;color=#f032e6
Bd1	feature	long_terminal_repeat	52111344	52111931	.	.	.	ID=LTR RIGHT 230-0;Parent=TE_BASE 230;name=ltr right;color=#f032e6
Bd1	feature	nested_repeat	51812876	51819594	.	.	.	ID=TE_BASE 231;name=TE_BASE 231;annot=Class_I::LTR::Ty1/copia::Tork;color=#a9a9a9
Bd1	feature	repeat_fragment	51812876	51819594	.	.	.	ID=TE 231-0;Parent=TE_BASE 231;name=TE 231;color=#a9a9a9
Bd1	feature	polypeptide_conserved_region	51814904	51815486	.	+	.	ID=DOMAIN 231-0-0;Parent=TE_BASE 231;annot=Class_I::LTR::Ty1/copia::Tork RT_tork;name=RT;color=#feb24c
Bd1	feature	primer_binding_site	51813031	51813047	.	.	.	ID=PBS 231;Parent=TE_BASE 231;name=pbs;color=#c7e9c0
Bd1	feature	RR_tract	51819452	51819466	.	.	.	ID=PPT 231;Parent=TE_BASE 231;name=ppt;color=#41ab5d
Bd1	feature	long_terminal_repeat	51819468	51819594	.	.	.	ID=LTR RIGHT 231-0;Parent=TE_BASE 231;name=ltr right;color=#f032e6
Bd1	feature	long_terminal_repeat	51812876	51813002	.	.	.	ID=LTR LEFT 231-0;Parent=TE_BASE 231;name=ltr left;color=#f032e6
Bd1	feature	nested_repeat	51790950	51802854	.	.	.	ID=TE_BASE 232;name=TE_BASE 232;annot=Class_I::LTR::Ty3/gypsy::non-chromovirus::OTA::Ogre/Tat::Retand;color=#a9a9a9
Bd1	feature	repeat_fragment	51790950	51802854	.	.	.	ID=TE 232-0;Parent=TE_BASE 232;name=TE 232;color=#a9a9a9
Bd1	feature	polypeptide_conserved_region	51791980	51792286	.	+	.	ID=DOMAIN 232-0-0;Parent=TE_BASE 232;annot=Class_I::LTR::Ty3/gypsy::non-chromovirus::OTA::Ogre/Tat::Retand GAG_tat;name=GAG;color=#225ea8
Bd1	feature	polypeptide_conserved_region	51793109	51793442	.	+	.	ID=DOMAIN 232-1-0;Parent=TE_BASE 232;annot=Class_I::LTR::Ty3/gypsy::non-chromovirus::OTA::Ogre/Tat::Retand AP_tat;name=PROT;color=#ffeda0
Bd1	feature	polypeptide_conserved_region	51793873	51794515	.	+	.	ID=DOMAIN 232-2-0;Parent=TE_BASE 232;annot=Class_I::LTR::Ty3/gypsy::non-chromovirus::OTA::Ogre/Tat::Retand RT_tat;name=RT;color=#feb24c
Bd1	feature	polypeptide_conserved_region	51794809	51794956	.	+	.	ID=DOMAIN 232-3-0;Parent=TE_BASE 232;annot=Class_I::LTR::Ty3/gypsy::non-chromovirus::OTA::Ogre/Tat::Retand RNaseH_tat;name=RH;color=#fc4e2a
Bd1	feature	polypeptide_conserved_region	51795019	51795226	.	+	.	ID=DOMAIN 232-4-0;Parent=TE_BASE 232;annot=Class_I::LTR::Ty3/gypsy::non-chromovirus::OTA::Ogre/Tat::Retand;name=aRH;color=#fc4e2a
Bd1	feature	polypeptide_conserved_region	51795539	51795893	.	+	.	ID=DOMAIN 232-5-0;Parent=TE_BASE 232;annot=Class_I::LTR::Ty3/gypsy::non-chromovirus::OTA::Ogre/Tat::Retand INT_tat;name=INT;color=#b10026
Bd1	feature	primer_binding_site	51791255	51791271	.	.	.	ID=PBS 232;Parent=TE_BASE 232;name=pbs;color=#c7e9c0
Bd1	feature	RR_tract	51802533	51802547	.	.	.	ID=PPT 232;Parent=TE_BASE 232;name=ppt;color=#41ab5d
Bd1	feature	long_terminal_repeat	51802615	51802854	.	.	.	ID=LTR RIGHT 232-0;Parent=TE_BASE 232;name=ltr right;color=#f032e6
Bd1	feature	long_terminal_repeat	51790950	51791190	.	.	.	ID=LTR LEFT 232-0;Parent=TE_BASE 232;name=ltr left;color=#f032e6
Bd1	feature	nested_repeat	51558563	51564393	.	.	.	ID=TE_BASE 235;name=TE_BASE 235;annot=Class_I::LTR::Ty1/copia::Tork;color=#a9a9a9
Bd1	feature	repeat_fragment	51558563	51564393	.	.	.	ID=TE 235-0;Parent=TE_BASE 235;name=TE 235;color=#a9a9a9
Bd1	feature	polypeptide_conserved_region	51560576	51560822	.	+	.	ID=DOMAIN 235-0-0;Parent=TE_BASE 235;annot=Class_I::LTR::Ty1/copia::Tork AP_tork;name=PROT;color=#ffeda0
Bd1	feature	polypeptide_conserved_region	51560969	51561605	.	+	.	ID=DOMAIN 235-1-0;Parent=TE_BASE 235;annot=Class_I::LTR::Ty1/copia::Tork INT_tork;name=INT;color=#b10026
Bd1	feature	polypeptide_conserved_region	51562139	51562865	.	+	.	ID=DOMAIN 235-2-0;Parent=TE_BASE 235;annot=Class_I::LTR::Ty1/copia::Tork RT_tork;name=RT;color=#feb24c
Bd1	feature	polypeptide_conserved_region	51563153	51563564	.	+	.	ID=DOMAIN 235-3-0;Parent=TE_BASE 235;annot=Class_I::LTR::Ty1/copia::Tork RNaseH_tork;name=RH;color=#fc4e2a
Bd1	feature	primer_binding_site	51558852	51558868	.	.	.	ID=PBS 235;Parent=TE_BASE 235;name=pbs;color=#c7e9c0
Bd1	feature	RR_tract	51564157	51564171	.	.	.	ID=PPT 235;Parent=TE_BASE 235;name=ppt;color=#41ab5d
Bd1	feature	long_terminal_repeat	51564172	51564393	.	.	.	ID=LTR RIGHT 235-0;Parent=TE_BASE 235;name=ltr right;color=#f032e6
Bd1	feature	long_terminal_repeat	51558563	51558781	.	.	.	ID=LTR LEFT 235-0;Parent=TE_BASE 235;name=ltr left;color=#f032e6
Bd1	feature	nested_repeat	51474674	51495972	.	.	.	ID=TE_BASE 237;name=TE_BASE 237;annot=Class_I::LTR::Ty3/gypsy::chromovirus::Tekay;color=#a9a9a9
Bd1	feature	repeat_fragment	51474674	51495972	.	.	.	ID=TE 237-0;Parent=TE_BASE 237;name=TE 237;color=#a9a9a9
Bd1	feature	polypeptide_conserved_region	51479516	51479996	.	+	.	ID=DOMAIN 237-0-0;Parent=TE_BASE 237;annot=Class_I::LTR::Ty3/gypsy::chromovirus::Tekay GAG_del;name=GAG;color=#225ea8
Bd1	feature	polypeptide_conserved_region	51480545	51480803	.	+	.	ID=DOMAIN 237-1-0;Parent=TE_BASE 237;annot=Class_I::LTR::Ty3/gypsy::chromovirus::Tekay AP_del;name=PROT;color=#ffeda0
Bd1	feature	polypeptide_conserved_region	51481103	51481769	.	+	.	ID=DOMAIN 237-2-0;Parent=TE_BASE 237;annot=Class_I::LTR::Ty3/gypsy::chromovirus::Tekay RT_del;name=RT;color=#feb24c
Bd1	feature	polypeptide_conserved_region	51481902	51482028	.	+	.	ID=DOMAIN 237-3-0;Parent=TE_BASE 237;annot=Class_I::LTR::Ty3/gypsy::chromovirus::Tekay RNaseH_del;name=RH;color=#fc4e2a
Bd1	feature	polypeptide_conserved_region	51482112	51482469	.	+	.	ID=DOMAIN 237-4-0;Parent=TE_BASE 237;annot=Class_I::LTR::Ty3/gypsy::non-chromovirus::OTA::Ogre/Tat::Retand;name=aRH;color=#fc4e2a
Bd1	feature	polypeptide_conserved_region	51494253	51495279	.	+	.	ID=DOMAIN 237-5-0;Parent=TE_BASE 237;annot=Class_I::LTR::Ty3/gypsy::chromovirus::Tekay INT_del;name=INT;color=#b10026
Bd1	feature	polypeptide_conserved_region	51495360	51495510	.	+	.	ID=DOMAIN 237-6-0;Parent=TE_BASE 237;annot=Class_I::LTR::Ty3/gypsy::chromovirus::Tekay CHR_tekay_Retrosor2a;name=CHD;color=#6a51a3
Bd1	feature	primer_binding_site	51475156	51475173	.	.	.	ID=PBS 237;Parent=TE_BASE 237;name=pbs;color=#c7e9c0
Bd1	feature	long_terminal_repeat	51495560	51495972	.	.	.	ID=LTR RIGHT 237-0;Parent=TE_BASE 237;name=ltr right;color=#f032e6
Bd1	feature	long_terminal_repeat	51474674	51475088	.	.	.	ID=LTR LEFT 237-0;Parent=TE_BASE 237;name=ltr left;color=#f032e6
Bd1	feature	nested_repeat	51384826	51425435	.	.	.	ID=TE_BASE 238;name=TE_BASE 238;annot=Class_I::LTR::Ty1/copia::SIRE;color=#a9a9a9
Bd1	feature	repeat_fragment	51384826	51425435	.	.	.	ID=TE 238-0;Parent=TE_BASE 238;name=TE 238;color=#a9a9a9
Bd1	feature	polypeptide_conserved_region	51397923	51398247	.	-	.	ID=DOMAIN 238-0-0;Parent=TE_BASE 238;annot=Class_I::LTR::Ty3/gypsy::non-chromovirus::OTA::Ogre/Tat::Retand GAG_tat;name=GAG;color=#225ea8
Bd1	feature	polypeptide_conserved_region	51408963	51409206	.	+	.	ID=DOMAIN 238-1-0;Parent=TE_BASE 238;annot=Class_I::LTR::Ty1/copia::SIRE AP_sire;name=PROT;color=#ffeda0
Bd1	feature	polypeptide_conserved_region	51409358	51410015	.	+	.	ID=DOMAIN 238-2-0;Parent=TE_BASE 238;annot=Class_I::LTR::Ty1/copia::SIRE INT_sire;name=INT;color=#b10026
Bd1	feature	polypeptide_conserved_region	51410753	51411476	.	+	.	ID=DOMAIN 238-3-0;Parent=TE_BASE 238;annot=Class_I::LTR::Ty1/copia::SIRE RT_sire;name=RT;color=#feb24c
Bd1	feature	polypeptide_conserved_region	51414937	51415135	.	+	.	ID=DOMAIN 238-4-0;Parent=TE_BASE 238;annot=Class_I::LTR::Ty1/copia::SIRE RNaseH_sire;name=RH;color=#fc4e2a
Bd1	feature	primer_binding_site	51385848	51385866	.	.	.	ID=PBS 238;Parent=TE_BASE 238;name=ppt;color=#41ab5d
Bd1	feature	RR_tract	51424390	51424404	.	.	.	ID=PPT 238;Parent=TE_BASE 238;name=pbs;color=#c7e9c0
Bd1	feature	long_terminal_repeat	51424438	51425435	.	.	.	ID=LTR LEFT 238-0;Parent=TE_BASE 238;name=ltr left;color=#f032e6
Bd1	feature	long_terminal_repeat	51384826	51385846	.	.	.	ID=LTR RIGHT 238-0;Parent=TE_BASE 238;name=ltr right;color=#f032e6
Bd1	feature	nested_repeat	51367009	51379528	.	.	.	ID=TE_BASE 239;name=TE_BASE 239;annot=Class_I::LTR::Ty3/gypsy::chromovirus::Tekay;color=#a9a9a9
Bd1	feature	repeat_fragment	51367009	51379528	.	.	.	ID=TE 239-0;Parent=TE_BASE 239;name=TE 239;color=#a9a9a9
Bd1	feature	polypeptide_conserved_region	51370212	51370362	.	-	.	ID=DOMAIN 239-0-0;Parent=TE_BASE 239;annot=Class_I::LTR::Ty3/gypsy::chromovirus::Tekay CHR_tekay_Retrosor2a;name=CHD;color=#6a51a3
Bd1	feature	polypeptide_conserved_region	51370443	51371469	.	-	.	ID=DOMAIN 239-1-0;Parent=TE_BASE 239;annot=Class_I::LTR::Ty3/gypsy::chromovirus::Tekay INT_del;name=INT;color=#b10026
Bd1	feature	polypeptide_conserved_region	51371772	51372123	.	-	.	ID=DOMAIN 239-2-0;Parent=TE_BASE 239;annot=Class_I::LTR::Ty3/gypsy::chromovirus::Tekay RNaseH_del;name=RH;color=#fc4e2a
Bd1	feature	polypeptide_conserved_region	51372258	51372924	.	-	.	ID=DOMAIN 239-3-0;Parent=TE_BASE 239;annot=Class_I::LTR::Ty3/gypsy::chromovirus::Tekay RT_del;name=RT;color=#feb24c
Bd1	feature	polypeptide_conserved_region	51373224	51373482	.	-	.	ID=DOMAIN 239-4-0;Parent=TE_BASE 239;annot=Class_I::LTR::Ty3/gypsy::chromovirus::Tekay AP_del;name=PROT;color=#ffeda0
Bd1	feature	polypeptide_conserved_region	51374031	51374511	.	-	.	ID=DOMAIN 239-5-0;Parent=TE_BASE 239;annot=Class_I::LTR::Ty3/gypsy::chromovirus::Tekay GAG_del;name=GAG;color=#225ea8
Bd1	feature	long_terminal_repeat	51376374	51379528	.	.	.	ID=LTR LEFT 239-0;Parent=TE_BASE 239;name=ltr left;color=#f032e6
Bd1	feature	long_terminal_repeat	51367009	51370161	.	.	.	ID=LTR RIGHT 239-0;Parent=TE_BASE 239;name=ltr right;color=#f032e6
Bd1	feature	target_site_duplication	51367004	51367008	.	.	.	ID=TSR RIGHT 239;Parent=TE_BASE 239;name=tsr right;color=#333333
Bd1	feature	target_site_duplication	51379529	51379533	.	.	.	ID=TSR LEFT 239;Parent=TE_BASE 239;name=tsr left;color=#333333
Bd1	feature	nested_repeat	51344952	51357543	.	.	.	ID=TE_BASE 240;name=TE_BASE 240;annot=Class_I::LTR::Ty3/gypsy::chromovirus::Tekay;color=#a9a9a9
Bd1	feature	repeat_fragment	51344952	51357543	.	.	.	ID=TE 240-0;Parent=TE_BASE 240;name=TE 240;color=#a9a9a9
Bd1	feature	polypeptide_conserved_region	51352892	51353150	.	+	.	ID=DOMAIN 240-0-0;Parent=TE_BASE 240;annot=Class_I::LTR::Ty3/gypsy::chromovirus::Tekay AP_del;name=PROT;color=#ffeda0
Bd1	feature	polypeptide_conserved_region	51353450	51354116	.	+	.	ID=DOMAIN 240-1-0;Parent=TE_BASE 240;annot=Class_I::LTR::Ty3/gypsy::chromovirus::Tekay RT_del;name=RT;color=#feb24c
Bd1	feature	polypeptide_conserved_region	51354251	51354602	.	+	.	ID=DOMAIN 240-2-0;Parent=TE_BASE 240;annot=Class_I::LTR::Ty3/gypsy::chromovirus::Tekay RNaseH_del;name=RH;color=#fc4e2a
Bd1	feature	polypeptide_conserved_region	51354905	51355931	.	+	.	ID=DOMAIN 240-3-0;Parent=TE_BASE 240;annot=Class_I::LTR::Ty3/gypsy::chromovirus::Tekay INT_del;name=INT;color=#b10026
Bd1	feature	polypeptide_conserved_region	51356012	51356162	.	+	.	ID=DOMAIN 240-4-0;Parent=TE_BASE 240;annot=Class_I::LTR::Ty3/gypsy::chromovirus::Tekay CHR_tekay_Retrosor2a;name=CHD;color=#6a51a3
Bd1	feature	primer_binding_site	51346280	51346299	.	.	.	ID=PBS 240;Parent=TE_BASE 240;name=pbs;color=#c7e9c0
Bd1	feature	long_terminal_repeat	51356212	51357543	.	.	.	ID=LTR RIGHT 240-0;Parent=TE_BASE 240;name=ltr right;color=#f032e6
Bd1	feature	long_terminal_repeat	51344952	51346280	.	.	.	ID=LTR LEFT 240-0;Parent=TE_BASE 240;name=ltr left;color=#f032e6
Bd1	feature	nested_repeat	51327174	51338475	.	.	.	ID=TE_BASE 241;name=TE_BASE 241;annot=Class_I::LTR::Ty3/gypsy::chromovirus::Tekay;color=#a9a9a9
Bd1	feature	repeat_fragment	51327174	51338475	.	.	.	ID=TE 241-0;Parent=TE_BASE 241;name=TE 241;color=#a9a9a9
Bd1	feature	polypeptide_conserved_region	51330721	51330862	.	-	.	ID=DOMAIN 241-0-0;Parent=TE_BASE 241;annot=Class_I::LTR::Ty3/gypsy::chromovirus::Tekay CHR_tekay_Retrosor2a;name=CHD;color=#6a51a3
Bd1	feature	polypeptide_conserved_region	51330919	51331408	.	-	.	ID=DOMAIN 241-1-0;Parent=TE_BASE 241;annot=Class_I::LTR::Ty3/gypsy::chromovirus::Tekay INT_del;name=INT;color=#b10026
Bd1	feature	polypeptide_conserved_region	51331400	51331898	.	-	.	ID=DOMAIN 241-2-0;Parent=TE_BASE 241;annot=Class_I::LTR::Ty3/gypsy::chromovirus::Tekay RT_del;name=RT;color=#feb24c
Bd1	feature	polypeptide_conserved_region	51336053	51336818	.	-	.	ID=DOMAIN 241-3-0;Parent=TE_BASE 241;annot=Class_I::LTR::Ty3/gypsy::chromovirus::Tekay GAG_del;name=GAG;color=#225ea8
Bd1	feature	primer_binding_site	51327330	51327346	.	.	.	ID=PBS 241;Parent=TE_BASE 241;name=ppt;color=#41ab5d
Bd1	feature	RR_tract	51338288	51338302	.	.	.	ID=PPT 241;Parent=TE_BASE 241;name=pbs;color=#c7e9c0
Bd1	feature	long_terminal_repeat	51338326	51338475	.	.	.	ID=LTR LEFT 241-0;Parent=TE_BASE 241;name=ltr left;color=#f032e6
Bd1	feature	long_terminal_repeat	51327174	51327323	.	.	.	ID=LTR RIGHT 241-0;Parent=TE_BASE 241;name=ltr right;color=#f032e6
Bd1	feature	nested_repeat	51308730	51317573	.	.	.	ID=TE_BASE 242;name=TE_BASE 242;annot=Class_I::LTR::Ty3/gypsy::chromovirus::Tekay;color=#a9a9a9
Bd1	feature	repeat_fragment	51308730	51317573	.	.	.	ID=TE 242-0;Parent=TE_BASE 242;name=TE 242;color=#a9a9a9
Bd1	feature	polypeptide_conserved_region	51310116	51310266	.	-	.	ID=DOMAIN 242-0-0;Parent=TE_BASE 242;annot=Class_I::LTR::Ty3/gypsy::chromovirus::Tekay CHR_tekay_Retrosor2a;name=CHD;color=#6a51a3
Bd1	feature	polypeptide_conserved_region	51310639	51311305	.	-	.	ID=DOMAIN 242-1-0;Parent=TE_BASE 242;annot=Class_I::LTR::Ty3/gypsy::chromovirus::Tekay INT_del;name=INT;color=#b10026
Bd1	feature	polypeptide_conserved_region	51311644	51311995	.	-	.	ID=DOMAIN 242-2-0;Parent=TE_BASE 242;annot=Class_I::LTR::Ty3/gypsy::chromovirus::Tekay RNaseH_del;name=RH;color=#fc4e2a
Bd1	feature	polypeptide_conserved_region	51312130	51312670	.	-	.	ID=DOMAIN 242-3-0;Parent=TE_BASE 242;annot=Class_I::LTR::Ty3/gypsy::chromovirus::Tekay RT_del;name=RT;color=#feb24c
Bd1	feature	polypeptide_conserved_region	51313095	51313353	.	-	.	ID=DOMAIN 242-4-0;Parent=TE_BASE 242;annot=Class_I::LTR::Ty3/gypsy::chromovirus::Tekay AP_del;name=PROT;color=#ffeda0
Bd1	feature	polypeptide_conserved_region	51313900	51314380	.	-	.	ID=DOMAIN 242-5-0;Parent=TE_BASE 242;annot=Class_I::LTR::Ty3/gypsy::chromovirus::Tekay GAG_del;name=GAG;color=#225ea8
Bd1	feature	long_terminal_repeat	51316238	51317573	.	.	.	ID=LTR LEFT 242-0;Parent=TE_BASE 242;name=ltr left;color=#f032e6
Bd1	feature	long_terminal_repeat	51308730	51310065	.	.	.	ID=LTR RIGHT 242-0;Parent=TE_BASE 242;name=ltr right;color=#f032e6
Bd1	feature	target_site_duplication	51308725	51308729	.	.	.	ID=TSR RIGHT 242;Parent=TE_BASE 242;name=tsr right;color=#333333
Bd1	feature	target_site_duplication	51317574	51317578	.	.	.	ID=TSR LEFT 242;Parent=TE_BASE 242;name=tsr left;color=#333333
Bd1	feature	nested_repeat	51272286	51279150	.	.	.	ID=TE_BASE 243;name=TE_BASE 243;annot=Class_I::LTR::Ty1/copia::Tork;color=#a9a9a9
Bd1	feature	repeat_fragment	51272286	51279150	.	.	.	ID=TE 243-0;Parent=TE_BASE 243;name=TE 243;color=#a9a9a9
Bd1	feature	polypeptide_conserved_region	51273901	51274126	.	-	.	ID=DOMAIN 243-0-0;Parent=TE_BASE 243;annot=Class_I::LTR::Ty1/copia::Tork RNaseH_tork;name=RH;color=#fc4e2a
Bd1	feature	polypeptide_conserved_region	51274432	51275158	.	-	.	ID=DOMAIN 243-1-0;Parent=TE_BASE 243;annot=Class_I::LTR::Ty1/copia::Tork RT_tork;name=RT;color=#feb24c
Bd1	feature	polypeptide_conserved_region	51275748	51276384	.	-	.	ID=DOMAIN 243-2-0;Parent=TE_BASE 243;annot=Class_I::LTR::Ty1/copia::Tork INT_tork;name=INT;color=#b10026
Bd1	feature	polypeptide_conserved_region	51276522	51276768	.	-	.	ID=DOMAIN 243-3-0;Parent=TE_BASE 243;annot=Class_I::LTR::Ty1/copia::Tork AP_tork;name=PROT;color=#ffeda0
Bd1	feature	polypeptide_conserved_region	51277316	51277709	.	-	.	ID=DOMAIN 243-4-0;Parent=TE_BASE 243;annot=Class_I::LTR::Ty1/copia::Tork GAG_tork;name=GAG;color=#225ea8
Bd1	feature	long_terminal_repeat	51277786	51279150	.	.	.	ID=LTR LEFT 243-0;Parent=TE_BASE 243;name=ltr left;color=#f032e6
Bd1	feature	long_terminal_repeat	51272286	51273648	.	.	.	ID=LTR RIGHT 243-0;Parent=TE_BASE 243;name=ltr right;color=#f032e6
Bd1	feature	nested_repeat	51222090	51227454	.	.	.	ID=TE_BASE 244;name=TE_BASE 244;annot=Class_I::LTR::Ty1/copia::Ivana;color=#a9a9a9
Bd1	feature	repeat_fragment	51222090	51227454	.	.	.	ID=TE 244-0;Parent=TE_BASE 244;name=TE 244;color=#a9a9a9
Bd1	feature	polypeptide_conserved_region	51222840	51223290	.	+	.	ID=DOMAIN 244-0-0;Parent=TE_BASE 244;annot=Class_I::LTR::Ty1/copia::Ivana GAG_oryco;name=GAG;color=#225ea8
Bd1	feature	polypeptide_conserved_region	51223787	51224033	.	+	.	ID=DOMAIN 244-1-0;Parent=TE_BASE 244;annot=Class_I::LTR::Ty1/copia::Ivana AP_oryco;name=PROT;color=#ffeda0
Bd1	feature	polypeptide_conserved_region	51224452	51224827	.	+	.	ID=DOMAIN 244-2-0;Parent=TE_BASE 244;annot=Class_I::LTR::Ty1/copia::Ivana INT_oryco;name=INT;color=#b10026
Bd1	feature	polypeptide_conserved_region	51225454	51226174	.	+	.	ID=DOMAIN 244-3-0;Parent=TE_BASE 244;annot=Class_I::LTR::Ty1/copia::Ivana RT_oryco;name=RT;color=#feb24c
Bd1	feature	polypeptide_conserved_region	51226468	51226873	.	+	.	ID=DOMAIN 244-4-0;Parent=TE_BASE 244;annot=Class_I::LTR::Ty1/copia::Ivana RNaseH_oryco;name=RH;color=#fc4e2a
Bd1	feature	primer_binding_site	51222654	51222672	.	.	.	ID=PBS 244;Parent=TE_BASE 244;name=pbs;color=#c7e9c0
Bd1	feature	RR_tract	51226898	51226912	.	.	.	ID=PPT 244;Parent=TE_BASE 244;name=ppt;color=#41ab5d
Bd1	feature	long_terminal_repeat	51226959	51227454	.	.	.	ID=LTR RIGHT 244-0;Parent=TE_BASE 244;name=ltr right;color=#f032e6
Bd1	feature	long_terminal_repeat	51222090	51222585	.	.	.	ID=LTR LEFT 244-0;Parent=TE_BASE 244;name=ltr left;color=#f032e6
Bd1	feature	target_site_duplication	51222085	51222089	.	.	.	ID=TSR LEFT 244;Parent=TE_BASE 244;name=tsr left;color=#333333
Bd1	feature	target_site_duplication	51227455	51227459	.	.	.	ID=TSR RIGHT 244;Parent=TE_BASE 244;name=tsr right;color=#333333
Bd1	feature	nested_repeat	51016258	51022966	.	.	.	ID=TE_BASE 246;name=TE_BASE 246;annot=Class_I::LTR::Ty1/copia::Tork;color=#a9a9a9
Bd1	feature	repeat_fragment	51016258	51022966	.	.	.	ID=TE 246-0;Parent=TE_BASE 246;name=TE 246;color=#a9a9a9
Bd1	feature	polypeptide_conserved_region	51018112	51018370	.	-	.	ID=DOMAIN 246-0-0;Parent=TE_BASE 246;annot=Class_I::LTR::Ty1/copia::Tork RNaseH_tork;name=RH;color=#fc4e2a
Bd1	feature	polypeptide_conserved_region	51018658	51019384	.	-	.	ID=DOMAIN 246-1-0;Parent=TE_BASE 246;annot=Class_I::LTR::Ty1/copia::Tork RT_tork;name=RT;color=#feb24c
Bd1	feature	polypeptide_conserved_region	51019918	51020554	.	-	.	ID=DOMAIN 246-2-0;Parent=TE_BASE 246;annot=Class_I::LTR::Ty1/copia::Tork INT_tork;name=INT;color=#b10026
Bd1	feature	polypeptide_conserved_region	51020701	51020947	.	-	.	ID=DOMAIN 246-3-0;Parent=TE_BASE 246;annot=Class_I::LTR::Ty1/copia::Tork AP_tork;name=PROT;color=#ffeda0
Bd1	feature	polypeptide_conserved_region	51021232	51021673	.	-	.	ID=DOMAIN 246-4-0;Parent=TE_BASE 246;annot=Class_I::LTR::Ty1/copia::Tork GAG_tork;name=GAG;color=#225ea8
Bd1	feature	primer_binding_site	51017431	51017451	.	.	.	ID=PBS 246;Parent=TE_BASE 246;name=ppt;color=#41ab5d
Bd1	feature	RR_tract	51021838	51021852	.	.	.	ID=PPT 246;Parent=TE_BASE 246;name=pbs;color=#c7e9c0
Bd1	feature	long_terminal_repeat	51021888	51022966	.	.	.	ID=LTR LEFT 246-0;Parent=TE_BASE 246;name=ltr left;color=#f032e6
Bd1	feature	long_terminal_repeat	51016258	51017359	.	.	.	ID=LTR RIGHT 246-0;Parent=TE_BASE 246;name=ltr right;color=#f032e6
Bd1	feature	target_site_duplication	51016253	51016257	.	.	.	ID=TSR RIGHT 246;Parent=TE_BASE 246;name=tsr right;color=#333333
Bd1	feature	target_site_duplication	51022967	51022971	.	.	.	ID=TSR LEFT 246;Parent=TE_BASE 246;name=tsr left;color=#333333
Bd1	feature	nested_repeat	50726991	50755220	.	.	.	ID=TE_BASE 248;name=TE_BASE 248;annot=Class_I::LTR::Ty3/gypsy::chromovirus::CRM;color=#a9a9a9
Bd1	feature	repeat_fragment	50726991	50755220	.	.	.	ID=TE 248-0;Parent=TE_BASE 248;name=TE 248;color=#a9a9a9
Bd1	feature	polypeptide_conserved_region	50752539	50752746	.	+	.	ID=DOMAIN 248-0-0;Parent=TE_BASE 248;annot=Class_I::LTR::Ty3/gypsy::chromovirus::CRM GAG_crm;name=GAG;color=#225ea8
Bd1	feature	polypeptide_conserved_region	50753304	50753571	.	+	.	ID=DOMAIN 248-1-0;Parent=TE_BASE 248;annot=Class_I::LTR::Ty3/gypsy::chromovirus::CRM AP_crm;name=PROT;color=#ffeda0
Bd1	feature	primer_binding_site	50728348	50728371	.	.	.	ID=PBS 248;Parent=TE_BASE 248;name=pbs;color=#c7e9c0
Bd1	feature	RR_tract	50753810	50753824	.	.	.	ID=PPT 248;Parent=TE_BASE 248;name=ppt;color=#41ab5d
Bd1	feature	long_terminal_repeat	50753892	50755220	.	.	.	ID=LTR RIGHT 248-0;Parent=TE_BASE 248;name=ltr right;color=#f032e6
Bd1	feature	long_terminal_repeat	50726991	50728317	.	.	.	ID=LTR LEFT 248-0;Parent=TE_BASE 248;name=ltr left;color=#f032e6
Bd1	feature	nested_repeat	50512728	50526024	.	.	.	ID=TE_BASE 250;name=TE_BASE 250;annot=Class_I::LTR::Ty3/gypsy::non-chromovirus::OTA::Ogre/Tat::Retand;color=#a9a9a9
Bd1	feature	repeat_fragment	50512728	50526024	.	.	.	ID=TE 250-0;Parent=TE_BASE 250;name=TE 250;color=#a9a9a9
Bd1	feature	polypeptide_conserved_region	50519339	50520173	.	-	.	ID=DOMAIN 250-0-0;Parent=TE_BASE 250;annot=Class_I::LTR::Ty3/gypsy::non-chromovirus::OTA::Ogre/Tat::Retand INT_tat;name=INT;color=#b10026
Bd1	feature	polypeptide_conserved_region	50520732	50521095	.	-	.	ID=DOMAIN 250-1-0;Parent=TE_BASE 250;annot=Class_I::LTR::Ty3/gypsy::non-chromovirus::OTA::Ogre/Tat::Retand;name=aRH;color=#fc4e2a
Bd1	feature	polypeptide_conserved_region	50521158	50521518	.	-	.	ID=DOMAIN 250-2-0;Parent=TE_BASE 250;annot=Class_I::LTR::Ty3/gypsy::non-chromovirus::OTA::Ogre/Tat::Retand RNaseH_tat;name=RH;color=#fc4e2a
Bd1	feature	polypeptide_conserved_region	50521662	50522331	.	-	.	ID=DOMAIN 250-3-0;Parent=TE_BASE 250;annot=Class_I::LTR::Ty3/gypsy::non-chromovirus::OTA::Ogre/Tat::Retand RT_tat;name=RT;color=#feb24c
Bd1	feature	polypeptide_conserved_region	50522760	50523093	.	-	.	ID=DOMAIN 250-4-0;Parent=TE_BASE 250;annot=Class_I::LTR::Ty3/gypsy::non-chromovirus::OTA::Ogre/Tat::Retand AP_tat;name=PROT;color=#ffeda0
Bd1	feature	polypeptide_conserved_region	50523905	50524238	.	-	.	ID=DOMAIN 250-5-0;Parent=TE_BASE 250;annot=Class_I::LTR::Ty3/gypsy::non-chromovirus::OTA::Ogre/Tat::Retand GAG_tat;name=GAG;color=#225ea8
Bd1	feature	long_terminal_repeat	50525176	50526024	.	.	.	ID=LTR LEFT 250-0;Parent=TE_BASE 250;name=ltr left;color=#f032e6
Bd1	feature	long_terminal_repeat	50512728	50513579	.	.	.	ID=LTR RIGHT 250-0;Parent=TE_BASE 250;name=ltr right;color=#f032e6
Bd1	feature	target_site_duplication	50512723	50512727	.	.	.	ID=TSR RIGHT 250;Parent=TE_BASE 250;name=tsr right;color=#333333
Bd1	feature	target_site_duplication	50526025	50526029	.	.	.	ID=TSR LEFT 250;Parent=TE_BASE 250;name=tsr left;color=#333333
Bd1	feature	nested_repeat	50341326	50346129	.	.	.	ID=TE_BASE 252;name=TE_BASE 252;annot=Class_I::LTR::Ty1/copia::Ale;color=#a9a9a9
Bd1	feature	repeat_fragment	50341326	50346129	.	.	.	ID=TE 252-0;Parent=TE_BASE 252;name=TE 252;color=#a9a9a9
Bd1	feature	polypeptide_conserved_region	50341590	50341992	.	-	.	ID=DOMAIN 252-0-0;Parent=TE_BASE 252;annot=Class_I::LTR::Ty1/copia::Ale RNaseH_retrofit;name=RH;color=#fc4e2a
Bd1	feature	polypeptide_conserved_region	50342280	50343006	.	-	.	ID=DOMAIN 252-1-0;Parent=TE_BASE 252;annot=Class_I::LTR::Ty1/copia::Ale RT_retrofit;name=RT;color=#feb24c
Bd1	feature	polypeptide_conserved_region	50343704	50344337	.	-	.	ID=DOMAIN 252-2-0;Parent=TE_BASE 252;annot=Class_I::LTR::Ty1/copia::Ale INT_retrofit;name=INT;color=#b10026
Bd1	feature	polypeptide_conserved_region	50345279	50345741	.	-	.	ID=DOMAIN 252-3-0;Parent=TE_BASE 252;annot=Class_I::LTR::Ty1/copia::Alesia GAG_retrofit;name=GAG;color=#225ea8
Bd1	feature	long_terminal_repeat	50345943	50346129	.	.	.	ID=LTR LEFT 252-0;Parent=TE_BASE 252;name=ltr left;color=#f032e6
Bd1	feature	long_terminal_repeat	50341326	50341512	.	.	.	ID=LTR RIGHT 252-0;Parent=TE_BASE 252;name=ltr right;color=#f032e6
Bd1	feature	target_site_duplication	50341321	50341325	.	.	.	ID=TSR RIGHT 252;Parent=TE_BASE 252;name=tsr right;color=#333333
Bd1	feature	target_site_duplication	50346130	50346134	.	.	.	ID=TSR LEFT 252;Parent=TE_BASE 252;name=tsr left;color=#333333
Bd1	feature	nested_repeat	50086497	50092287	.	.	.	ID=TE_BASE 255;name=TE_BASE 255;annot=Class_I::LTR::Ty3/gypsy::chromovirus::Reina;color=#a9a9a9
Bd1	feature	repeat_fragment	50086497	50092287	.	.	.	ID=TE 255-0;Parent=TE_BASE 255;name=TE 255;color=#a9a9a9
Bd1	feature	polypeptide_conserved_region	50087278	50088154	.	-	.	ID=DOMAIN 255-0-0;Parent=TE_BASE 255;annot=Class_I::LTR::Ty3/gypsy::chromovirus::Reina INT_reina;name=INT;color=#b10026
Bd1	feature	polypeptide_conserved_region	50088369	50088720	.	-	.	ID=DOMAIN 255-1-0;Parent=TE_BASE 255;annot=Class_I::LTR::Ty3/gypsy::chromovirus::Reina RNaseH_reina;name=RH;color=#fc4e2a
Bd1	feature	polypeptide_conserved_region	50088852	50089527	.	-	.	ID=DOMAIN 255-2-0;Parent=TE_BASE 255;annot=Class_I::LTR::Ty3/gypsy::chromovirus::Reina RT_reina;name=RT;color=#feb24c
Bd1	feature	primer_binding_site	50086916	50086935	.	.	.	ID=PBS 255;Parent=TE_BASE 255;name=ppt;color=#41ab5d
Bd1	feature	RR_tract	50091857	50091871	.	.	.	ID=PPT 255;Parent=TE_BASE 255;name=pbs;color=#c7e9c0
Bd1	feature	long_terminal_repeat	50091908	50092287	.	.	.	ID=LTR LEFT 255-0;Parent=TE_BASE 255;name=ltr left;color=#f032e6
Bd1	feature	long_terminal_repeat	50086497	50086875	.	.	.	ID=LTR RIGHT 255-0;Parent=TE_BASE 255;name=ltr right;color=#f032e6
Bd1	feature	nested_repeat	50048016	50053281	.	.	.	ID=TE_BASE 256;name=TE_BASE 256;annot=Class_I::LTR::Ty1/copia::Ale;color=#a9a9a9
Bd1	feature	repeat_fragment	50048016	50053281	.	.	.	ID=TE 256-0;Parent=TE_BASE 256;name=TE 256;color=#a9a9a9
Bd1	feature	polypeptide_conserved_region	50048290	50048854	.	+	.	ID=DOMAIN 256-0-0;Parent=TE_BASE 256;annot=Class_I::LTR::Ty1/copia::Alesia GAG_retrofit;name=GAG;color=#225ea8
Bd1	feature	polypeptide_conserved_region	50049198	50049441	.	+	.	ID=DOMAIN 256-1-0;Parent=TE_BASE 256;annot=Class_I::LTR::Ty1/copia::Alesia AP_retrofit;name=PROT;color=#ffeda0
Bd1	feature	polypeptide_conserved_region	50049603	50050095	.	+	.	ID=DOMAIN 256-2-0;Parent=TE_BASE 256;annot=Class_I::LTR::Ty1/copia::Ale INT_retrofit;name=INT;color=#b10026
Bd1	feature	polypeptide_conserved_region	50051616	50052336	.	+	.	ID=DOMAIN 256-3-0;Parent=TE_BASE 256;annot=Class_I::LTR::Ty1/copia::Ale RT_retrofit;name=RT;color=#feb24c
Bd1	feature	polypeptide_conserved_region	50052639	50053038	.	+	.	ID=DOMAIN 256-4-0;Parent=TE_BASE 256;annot=Class_I::LTR::Ty1/copia::Ale RNaseH_retrofit;name=RH;color=#fc4e2a
Bd1	feature	long_terminal_repeat	50053113	50053281	.	.	.	ID=LTR RIGHT 256-0;Parent=TE_BASE 256;name=ltr right;color=#f032e6
Bd1	feature	long_terminal_repeat	50048016	50048184	.	.	.	ID=LTR LEFT 256-0;Parent=TE_BASE 256;name=ltr left;color=#f032e6
Bd1	feature	nested_repeat	49983783	49993736	.	.	.	ID=TE_BASE 257;name=TE_BASE 257;annot=Class_I::LTR::Ty3/gypsy::non-chromovirus::OTA::Ogre/Tat::Retand;color=#a9a9a9
Bd1	feature	repeat_fragment	49983783	49993736	.	.	.	ID=TE 257-0;Parent=TE_BASE 257;name=TE 257;color=#a9a9a9
Bd1	feature	polypeptide_conserved_region	49988181	49988538	.	-	.	ID=DOMAIN 257-0-0;Parent=TE_BASE 257;annot=Class_I::LTR::Ty3/gypsy::non-chromovirus::OTA::Ogre/Tat::Retand;name=aRH;color=#fc4e2a
Bd1	feature	polypeptide_conserved_region	49988610	49988976	.	-	.	ID=DOMAIN 257-1-0;Parent=TE_BASE 257;annot=Class_I::LTR::Ty3/gypsy::non-chromovirus::OTA::Ogre/Tat::Retand RNaseH_tat;name=RH;color=#fc4e2a
Bd1	feature	polypeptide_conserved_region	49989231	49989855	.	-	.	ID=DOMAIN 257-2-0;Parent=TE_BASE 257;annot=Class_I::LTR::Ty3/gypsy::non-chromovirus::OTA::Ogre/Tat::Retand RT_tat;name=RT;color=#feb24c
Bd1	feature	polypeptide_conserved_region	49990349	49990673	.	-	.	ID=DOMAIN 257-3-0;Parent=TE_BASE 257;annot=Class_I::LTR::Ty3/gypsy::non-chromovirus::OTA::Ogre/Tat::Retand AP_tat;name=PROT;color=#ffeda0
Bd1	feature	polypeptide_conserved_region	49991575	49991899	.	-	.	ID=DOMAIN 257-4-0;Parent=TE_BASE 257;annot=Class_I::LTR::Ty3/gypsy::non-chromovirus::OTA::Ogre/Tat::Retand GAG_tat;name=GAG;color=#225ea8
Bd1	feature	primer_binding_site	49984635	49984653	.	.	.	ID=PBS 257;Parent=TE_BASE 257;name=ppt;color=#41ab5d
Bd1	feature	RR_tract	49992810	49992824	.	.	.	ID=PPT 257;Parent=TE_BASE 257;name=pbs;color=#c7e9c0
Bd1	feature	long_terminal_repeat	49992887	49993736	.	.	.	ID=LTR LEFT 257-0;Parent=TE_BASE 257;name=ltr left;color=#f032e6
Bd1	feature	long_terminal_repeat	49983783	49984633	.	.	.	ID=LTR RIGHT 257-0;Parent=TE_BASE 257;name=ltr right;color=#f032e6
Bd1	feature	nested_repeat	49849009	49862530	.	.	.	ID=TE_BASE 258;name=TE_BASE 258;annot=Class_I::LTR::Ty3/gypsy::non-chromovirus::OTA::Ogre/Tat::Retand;color=#a9a9a9
Bd1	feature	repeat_fragment	49849009	49862530	.	.	.	ID=TE 258-0;Parent=TE_BASE 258;name=TE 258;color=#a9a9a9
Bd1	feature	polypeptide_conserved_region	49851225	49851684	.	+	.	ID=DOMAIN 258-0-0;Parent=TE_BASE 258;annot=Class_I::LTR::Ty3/gypsy::non-chromovirus::OTA::Ogre/Tat::Retand GAG_tat;name=GAG;color=#225ea8
Bd1	feature	polypeptide_conserved_region	49852457	49852790	.	+	.	ID=DOMAIN 258-1-0;Parent=TE_BASE 258;annot=Class_I::LTR::Ty3/gypsy::non-chromovirus::OTA::Ogre/Tat::Retand AP_tat;name=PROT;color=#ffeda0
Bd1	feature	polypeptide_conserved_region	49853236	49853914	.	+	.	ID=DOMAIN 258-2-0;Parent=TE_BASE 258;annot=Class_I::LTR::Ty3/gypsy::non-chromovirus::OTA::Ogre/Tat::Retand RT_tat;name=RT;color=#feb24c
Bd1	feature	polypeptide_conserved_region	49854067	49854433	.	+	.	ID=DOMAIN 258-3-0;Parent=TE_BASE 258;annot=Class_I::LTR::Ty3/gypsy::non-chromovirus::OTA::Ogre/Tat::Retand RNaseH_tat;name=RH;color=#fc4e2a
Bd1	feature	polypeptide_conserved_region	49854487	49854850	.	+	.	ID=DOMAIN 258-4-0;Parent=TE_BASE 258;annot=Class_I::LTR::Ty3/gypsy::non-chromovirus::OTA::Ogre/Tat::Retand;name=aRH;color=#fc4e2a
Bd1	feature	polypeptide_conserved_region	49855306	49856011	.	+	.	ID=DOMAIN 258-5-0;Parent=TE_BASE 258;annot=Class_I::LTR::Ty3/gypsy::non-chromovirus::OTA::Ogre/Tat::Retand INT_tat;name=INT;color=#b10026
Bd1	feature	primer_binding_site	49849701	49849716	.	.	.	ID=PBS 258;Parent=TE_BASE 258;name=pbs;color=#c7e9c0
Bd1	feature	RR_tract	49861768	49861782	.	.	.	ID=PPT 258;Parent=TE_BASE 258;name=ppt;color=#41ab5d
Bd1	feature	long_terminal_repeat	49861843	49862530	.	.	.	ID=LTR RIGHT 258-0;Parent=TE_BASE 258;name=ltr right;color=#f032e6
Bd1	feature	long_terminal_repeat	49849009	49849696	.	.	.	ID=LTR LEFT 258-0;Parent=TE_BASE 258;name=ltr left;color=#f032e6
Bd1	feature	nested_repeat	49797072	49806786	.	.	.	ID=TE_BASE 259;name=TE_BASE 259;annot=Class_I::LTR::Ty1/copia::SIRE;color=#a9a9a9
Bd1	feature	repeat_fragment	49797072	49806786	.	.	.	ID=TE 259-0;Parent=TE_BASE 259;name=TE 259;color=#a9a9a9
Bd1	feature	polypeptide_conserved_region	49800328	49801051	.	-	.	ID=DOMAIN 259-0-0;Parent=TE_BASE 259;annot=Class_I::LTR::Ty1/copia::SIRE RT_sire;name=RT;color=#feb24c
Bd1	feature	polypeptide_conserved_region	49801806	49802463	.	-	.	ID=DOMAIN 259-1-0;Parent=TE_BASE 259;annot=Class_I::LTR::Ty1/copia::SIRE INT_sire;name=INT;color=#b10026
Bd1	feature	polypeptide_conserved_region	49802628	49802859	.	-	.	ID=DOMAIN 259-2-0;Parent=TE_BASE 259;annot=Class_I::LTR::Ty1/copia::SIRE AP_sire;name=PROT;color=#ffeda0
Bd1	feature	long_terminal_repeat	49806582	49806786	.	.	.	ID=LTR LEFT 259-0;Parent=TE_BASE 259;name=ltr left;color=#f032e6
Bd1	feature	long_terminal_repeat	49797072	49797289	.	.	.	ID=LTR RIGHT 259-0;Parent=TE_BASE 259;name=ltr right;color=#f032e6
Bd1	feature	nested_repeat	49740927	49746289	.	.	.	ID=TE_BASE 260;name=TE_BASE 260;annot=Class_I::LTR::Ty1/copia::Ivana;color=#a9a9a9
Bd1	feature	repeat_fragment	49740927	49746289	.	.	.	ID=TE 260-0;Parent=TE_BASE 260;name=TE 260;color=#a9a9a9
Bd1	feature	polypeptide_conserved_region	49741727	49742132	.	-	.	ID=DOMAIN 260-0-0;Parent=TE_BASE 260;annot=Class_I::LTR::Ty1/copia::Ivana RNaseH_oryco;name=RH;color=#fc4e2a
Bd1	feature	polypeptide_conserved_region	49742420	49743143	.	-	.	ID=DOMAIN 260-1-0;Parent=TE_BASE 260;annot=Class_I::LTR::Ty1/copia::Ivana RT_oryco;name=RT;color=#feb24c
Bd1	feature	polypeptide_conserved_region	49743898	49744318	.	-	.	ID=DOMAIN 260-2-0;Parent=TE_BASE 260;annot=Class_I::LTR::Ty1/copia::Ivana INT_oryco;name=INT;color=#b10026
Bd1	feature	polypeptide_conserved_region	49744468	49744720	.	-	.	ID=DOMAIN 260-3-0;Parent=TE_BASE 260;annot=Class_I::LTR::Ty1/copia::Alesia AP_retrofit;name=PROT;color=#ffeda0
Bd1	feature	polypeptide_conserved_region	49745368	49745722	.	-	.	ID=DOMAIN 260-4-0;Parent=TE_BASE 260;annot=Class_I::LTR::Ty1/copia::Alesia GAG_retrofit;name=GAG;color=#225ea8
Bd1	feature	long_terminal_repeat	49746050	49746289	.	.	.	ID=LTR LEFT 260-0;Parent=TE_BASE 260;name=ltr left;color=#f032e6
Bd1	feature	long_terminal_repeat	49740927	49741165	.	.	.	ID=LTR RIGHT 260-0;Parent=TE_BASE 260;name=ltr right;color=#f032e6
Bd1	feature	nested_repeat	49709299	49722271	.	.	.	ID=TE_BASE 261;name=TE_BASE 261;annot=Class_I::LTR::Ty3/gypsy::chromovirus::Tekay;color=#a9a9a9
Bd1	feature	repeat_fragment	49709299	49722271	.	.	.	ID=TE 261-0;Parent=TE_BASE 261;name=TE 261;color=#a9a9a9
Bd1	feature	polypeptide_conserved_region	49714423	49714999	.	+	.	ID=DOMAIN 261-0-0;Parent=TE_BASE 261;annot=Class_I::LTR::Ty3/gypsy::chromovirus::Tekay GAG_del;name=GAG;color=#225ea8
Bd1	feature	polypeptide_conserved_region	49718760	49719018	.	+	.	ID=DOMAIN 261-1-0;Parent=TE_BASE 261;annot=Class_I::LTR::Ty3/gypsy::chromovirus::Tekay AP_del;name=PROT;color=#ffeda0
Bd1	feature	polypeptide_conserved_region	49719314	49719980	.	+	.	ID=DOMAIN 261-2-0;Parent=TE_BASE 261;annot=Class_I::LTR::Ty3/gypsy::chromovirus::Tekay RT_del;name=RT;color=#feb24c
Bd1	feature	polypeptide_conserved_region	49720115	49720466	.	+	.	ID=DOMAIN 261-3-0;Parent=TE_BASE 261;annot=Class_I::LTR::Ty3/gypsy::chromovirus::Tekay RNaseH_del;name=RH;color=#fc4e2a
Bd1	feature	polypeptide_conserved_region	49720769	49721795	.	+	.	ID=DOMAIN 261-4-0;Parent=TE_BASE 261;annot=Class_I::LTR::Ty3/gypsy::chromovirus::Tekay INT_del;name=INT;color=#b10026
Bd1	feature	polypeptide_conserved_region	49721876	49722026	.	+	.	ID=DOMAIN 261-5-0;Parent=TE_BASE 261;annot=Class_I::LTR::Ty3/gypsy::chromovirus::Tekay CHR_tekay_Retrosor2a;name=CHD;color=#6a51a3
Bd1	feature	primer_binding_site	49709556	49709572	.	.	.	ID=PBS 261;Parent=TE_BASE 261;name=pbs;color=#c7e9c0
Bd1	feature	long_terminal_repeat	49722076	49722271	.	.	.	ID=LTR RIGHT 261-0;Parent=TE_BASE 261;name=ltr right;color=#f032e6
Bd1	feature	long_terminal_repeat	49709299	49709494	.	.	.	ID=LTR LEFT 261-0;Parent=TE_BASE 261;name=ltr left;color=#f032e6
Bd1	feature	nested_repeat	49689116	49698780	.	.	.	ID=TE_BASE 262;name=TE_BASE 262;annot=Class_I::LTR::Ty3/gypsy::chromovirus::Tekay;color=#a9a9a9
Bd1	feature	repeat_fragment	49689116	49698780	.	.	.	ID=TE 262-0;Parent=TE_BASE 262;name=TE 262;color=#a9a9a9
Bd1	feature	polypeptide_conserved_region	49694234	49694807	.	+	.	ID=DOMAIN 262-0-0;Parent=TE_BASE 262;annot=Class_I::LTR::Ty3/gypsy::chromovirus::Tekay GAG_del;name=GAG;color=#225ea8
Bd1	feature	polypeptide_conserved_region	49695269	49695527	.	+	.	ID=DOMAIN 262-1-0;Parent=TE_BASE 262;annot=Class_I::LTR::Ty3/gypsy::chromovirus::Tekay AP_del;name=PROT;color=#ffeda0
Bd1	feature	polypeptide_conserved_region	49695823	49696489	.	+	.	ID=DOMAIN 262-2-0;Parent=TE_BASE 262;annot=Class_I::LTR::Ty3/gypsy::chromovirus::Tekay RT_del;name=RT;color=#feb24c
Bd1	feature	polypeptide_conserved_region	49696624	49696975	.	+	.	ID=DOMAIN 262-3-0;Parent=TE_BASE 262;annot=Class_I::LTR::Ty3/gypsy::chromovirus::Tekay RNaseH_del;name=RH;color=#fc4e2a
Bd1	feature	polypeptide_conserved_region	49697278	49698304	.	+	.	ID=DOMAIN 262-4-0;Parent=TE_BASE 262;annot=Class_I::LTR::Ty3/gypsy::chromovirus::Tekay INT_del;name=INT;color=#b10026
Bd1	feature	polypeptide_conserved_region	49698385	49698535	.	+	.	ID=DOMAIN 262-5-0;Parent=TE_BASE 262;annot=Class_I::LTR::Ty3/gypsy::chromovirus::Tekay CHR_tekay_Retrosor2a;name=CHD;color=#6a51a3
Bd1	feature	primer_binding_site	49689373	49689389	.	.	.	ID=PBS 262;Parent=TE_BASE 262;name=pbs;color=#c7e9c0
Bd1	feature	long_terminal_repeat	49698585	49698780	.	.	.	ID=LTR RIGHT 262-0;Parent=TE_BASE 262;name=ltr right;color=#f032e6
Bd1	feature	long_terminal_repeat	49689116	49689311	.	.	.	ID=LTR LEFT 262-0;Parent=TE_BASE 262;name=ltr left;color=#f032e6
Bd1	feature	nested_repeat	49584607	49596624	.	.	.	ID=TE_BASE 264;name=TE_BASE 264;annot=Class_I::LTR::Ty1/copia::SIRE;color=#a9a9a9
Bd1	feature	repeat_fragment	49584607	49596624	.	.	.	ID=TE 264-0;Parent=TE_BASE 264;name=TE 264;color=#a9a9a9
Bd1	feature	polypeptide_conserved_region	49586560	49587205	.	+	.	ID=DOMAIN 264-0-0;Parent=TE_BASE 264;annot=Class_I::LTR::Ty1/copia::SIRE INT_sire;name=INT;color=#b10026
Bd1	feature	polypeptide_conserved_region	49587707	49588109	.	+	.	ID=DOMAIN 264-1-0;Parent=TE_BASE 264;annot=Class_I::LTR::Ty1/copia::SIRE RNaseH_sire;name=RH;color=#fc4e2a
Bd1	feature	primer_binding_site	49586278	49586296	.	.	.	ID=PBS 264;Parent=TE_BASE 264;name=pbs;color=#c7e9c0
Bd1	feature	RR_tract	49594876	49594890	.	.	.	ID=PPT 264;Parent=TE_BASE 264;name=ppt;color=#41ab5d
Bd1	feature	long_terminal_repeat	49594971	49596624	.	.	.	ID=LTR RIGHT 264-0;Parent=TE_BASE 264;name=ltr right;color=#f032e6
Bd1	feature	long_terminal_repeat	49584607	49586258	.	.	.	ID=LTR LEFT 264-0;Parent=TE_BASE 264;name=ltr left;color=#f032e6
Bd1	feature	nested_repeat	49229966	49243128	.	.	.	ID=TE_BASE 269;name=TE_BASE 269;annot=Class_I::LTR::Ty3/gypsy::non-chromovirus::OTA::Ogre/Tat::Retand;color=#a9a9a9
Bd1	feature	repeat_fragment	49229966	49243128	.	.	.	ID=TE 269-0;Parent=TE_BASE 269;name=TE 269;color=#a9a9a9
Bd1	feature	polypeptide_conserved_region	49233323	49233551	.	+	.	ID=DOMAIN 269-0-0;Parent=TE_BASE 269;annot=Class_I::LTR::Ty3/gypsy::non-chromovirus::OTA::Ogre/Tat::Retand AP_tat;name=PROT;color=#ffeda0
Bd1	feature	polypeptide_conserved_region	49234140	49234812	.	+	.	ID=DOMAIN 269-1-0;Parent=TE_BASE 269;annot=Class_I::LTR::Ty3/gypsy::non-chromovirus::OTA::Ogre/Tat::Retand RT_tat;name=RT;color=#feb24c
Bd1	feature	polypeptide_conserved_region	49235129	49235417	.	+	.	ID=DOMAIN 269-2-0;Parent=TE_BASE 269;annot=Class_I::LTR::Ty3/gypsy::non-chromovirus::OTA::Ogre/Tat::Retand RNaseH_tat;name=RH;color=#fc4e2a
Bd1	feature	polypeptide_conserved_region	49235489	49235846	.	+	.	ID=DOMAIN 269-3-0;Parent=TE_BASE 269;annot=Class_I::LTR::Ty3/gypsy::non-chromovirus::OTA::Ogre/Tat::Retand;name=aRH;color=#fc4e2a
Bd1	feature	polypeptide_conserved_region	49236535	49237096	.	+	.	ID=DOMAIN 269-4-0;Parent=TE_BASE 269;annot=Class_I::LTR::Ty3/gypsy::non-chromovirus::OTA::Ogre/Tat::Retand INT_tat;name=INT;color=#b10026
Bd1	feature	long_terminal_repeat	49242599	49243128	.	.	.	ID=LTR RIGHT 269-0;Parent=TE_BASE 269;name=ltr right;color=#f032e6
Bd1	feature	long_terminal_repeat	49229966	49230483	.	.	.	ID=LTR LEFT 269-0;Parent=TE_BASE 269;name=ltr left;color=#f032e6
Bd1	feature	nested_repeat	49188705	49202221	.	.	.	ID=TE_BASE 270;name=TE_BASE 270;annot=Class_I::LTR::Ty3/gypsy::non-chromovirus::OTA::Ogre/Tat::Retand;color=#a9a9a9
Bd1	feature	repeat_fragment	49188705	49202221	.	.	.	ID=TE 270-0;Parent=TE_BASE 270;name=TE 270;color=#a9a9a9
Bd1	feature	polypeptide_conserved_region	49195478	49195898	.	-	.	ID=DOMAIN 270-0-0;Parent=TE_BASE 270;annot=Class_I::LTR::Ty3/gypsy::non-chromovirus::OTA::Ogre/Tat::Retand INT_tat;name=INT;color=#b10026
Bd1	feature	polypeptide_conserved_region	49196352	49196715	.	-	.	ID=DOMAIN 270-1-0;Parent=TE_BASE 270;annot=Class_I::LTR::Ty3/gypsy::non-chromovirus::OTA::Ogre/Tat::Retand;name=aRH;color=#fc4e2a
Bd1	feature	polypeptide_conserved_region	49196760	49197126	.	-	.	ID=DOMAIN 270-2-0;Parent=TE_BASE 270;annot=Class_I::LTR::Ty3/gypsy::non-chromovirus::OTA::Ogre/Tat::Retand RNaseH_tat;name=RH;color=#fc4e2a
Bd1	feature	polypeptide_conserved_region	49197270	49197906	.	-	.	ID=DOMAIN 270-3-0;Parent=TE_BASE 270;annot=Class_I::LTR::Ty3/gypsy::non-chromovirus::OTA::Ogre/Tat::Retand RT_tat;name=RT;color=#feb24c
Bd1	feature	polypeptide_conserved_region	49198371	49198704	.	-	.	ID=DOMAIN 270-4-0;Parent=TE_BASE 270;annot=Class_I::LTR::Ty3/gypsy::non-chromovirus::OTA::Ogre/Tat::Retand AP_tat;name=PROT;color=#ffeda0
Bd1	feature	polypeptide_conserved_region	49199115	49199766	.	-	.	ID=DOMAIN 270-5-0;Parent=TE_BASE 270;annot=Class_I::LTR::Ty3/gypsy::non-chromovirus::OTA::Ogre/Tat::Retand GAG_tat;name=GAG;color=#225ea8
Bd1	feature	long_terminal_repeat	49201412	49202221	.	.	.	ID=LTR LEFT 270-0;Parent=TE_BASE 270;name=ltr left;color=#f032e6
Bd1	feature	long_terminal_repeat	49188705	49189512	.	.	.	ID=LTR RIGHT 270-0;Parent=TE_BASE 270;name=ltr right;color=#f032e6
Bd1	feature	nested_repeat	48846387	48852428	.	.	.	ID=TE_BASE 274;name=TE_BASE 274;annot=Class_I::LTR::Ty1/copia::Tork;color=#a9a9a9
Bd1	feature	repeat_fragment	48846387	48852428	.	.	.	ID=TE 274-0;Parent=TE_BASE 274;name=TE 274;color=#a9a9a9
Bd1	feature	polypeptide_conserved_region	48847043	48847322	.	-	.	ID=DOMAIN 274-0-0;Parent=TE_BASE 274;annot=Class_I::LTR::Ty1/copia::Tork RNaseH_tork;name=RH;color=#fc4e2a
Bd1	feature	polypeptide_conserved_region	48847743	48848475	.	-	.	ID=DOMAIN 274-1-0;Parent=TE_BASE 274;annot=Class_I::LTR::Ty1/copia::Tork RT_tork;name=RT;color=#feb24c
Bd1	feature	polypeptide_conserved_region	48849123	48849375	.	-	.	ID=DOMAIN 274-2-0;Parent=TE_BASE 274;annot=Class_I::LTR::Ty1/copia::Tork INT_tork;name=INT;color=#b10026
Bd1	feature	long_terminal_repeat	48852037	48852428	.	.	.	ID=LTR LEFT 274-0;Parent=TE_BASE 274;name=ltr left;color=#f032e6
Bd1	feature	long_terminal_repeat	48846387	48846774	.	.	.	ID=LTR RIGHT 274-0;Parent=TE_BASE 274;name=ltr right;color=#f032e6
Bd1	feature	nested_repeat	48752859	48758143	.	.	.	ID=TE_BASE 275;name=TE_BASE 275;annot=Class_I::LTR::Ty1/copia::Ivana;color=#a9a9a9
Bd1	feature	repeat_fragment	48752859	48758143	.	.	.	ID=TE 275-0;Parent=TE_BASE 275;name=TE 275;color=#a9a9a9
Bd1	feature	polypeptide_conserved_region	48753530	48753989	.	+	.	ID=DOMAIN 275-0-0;Parent=TE_BASE 275;annot=Class_I::LTR::Ty1/copia::Ivana GAG_oryco;name=GAG;color=#225ea8
Bd1	feature	polypeptide_conserved_region	48754544	48754778	.	+	.	ID=DOMAIN 275-1-0;Parent=TE_BASE 275;annot=Class_I::LTR::Ty1/copia::Ivana AP_oryco;name=PROT;color=#ffeda0
Bd1	feature	polypeptide_conserved_region	48755049	48755592	.	+	.	ID=DOMAIN 275-2-0;Parent=TE_BASE 275;annot=Class_I::LTR::Ty1/copia::Ivana INT_oryco;name=INT;color=#b10026
Bd1	feature	polypeptide_conserved_region	48756204	48756918	.	+	.	ID=DOMAIN 275-3-0;Parent=TE_BASE 275;annot=Class_I::LTR::Ty1/copia::Ivana RT_oryco;name=RT;color=#feb24c
Bd1	feature	polypeptide_conserved_region	48757215	48757620	.	+	.	ID=DOMAIN 275-4-0;Parent=TE_BASE 275;annot=Class_I::LTR::Ty1/copia::Ivana RNaseH_oryco;name=RH;color=#fc4e2a
Bd1	feature	primer_binding_site	48753361	48753378	.	.	.	ID=PBS 275;Parent=TE_BASE 275;name=pbs;color=#c7e9c0
Bd1	feature	RR_tract	48757664	48757678	.	.	.	ID=PPT 275;Parent=TE_BASE 275;name=ppt;color=#41ab5d
Bd1	feature	long_terminal_repeat	48757708	48758143	.	.	.	ID=LTR RIGHT 275-0;Parent=TE_BASE 275;name=ltr right;color=#f032e6
Bd1	feature	long_terminal_repeat	48752859	48753295	.	.	.	ID=LTR LEFT 275-0;Parent=TE_BASE 275;name=ltr left;color=#f032e6
Bd1	feature	target_site_duplication	48752854	48752858	.	.	.	ID=TSR LEFT 275;Parent=TE_BASE 275;name=tsr left;color=#333333
Bd1	feature	target_site_duplication	48758144	48758148	.	.	.	ID=TSR RIGHT 275;Parent=TE_BASE 275;name=tsr right;color=#333333
Bd1	feature	nested_repeat	48737108	48744356	.	.	.	ID=TE_BASE 276;name=TE_BASE 276;annot=Class_I::LTR::Ty1/copia::Ivana;color=#a9a9a9
Bd1	feature	repeat_fragment	48737108	48744356	.	.	.	ID=TE 276-0;Parent=TE_BASE 276;name=TE 276;color=#a9a9a9
Bd1	feature	polypeptide_conserved_region	48740511	48741153	.	+	.	ID=DOMAIN 276-0-0;Parent=TE_BASE 276;annot=Class_I::LTR::Ty1/copia::Ivana INT_oryco;name=INT;color=#b10026
Bd1	feature	polypeptide_conserved_region	48741663	48742266	.	+	.	ID=DOMAIN 276-1-0;Parent=TE_BASE 276;annot=Class_I::LTR::Ty1/copia::Ivana RT_oryco;name=RT;color=#feb24c
Bd1	feature	polypeptide_conserved_region	48742717	48743125	.	+	.	ID=DOMAIN 276-2-0;Parent=TE_BASE 276;annot=Class_I::LTR::Ty1/copia::Tork RNaseH_tork;name=RH;color=#fc4e2a
Bd1	feature	RR_tract	48744097	48744111	.	.	.	ID=PPT 276;Parent=TE_BASE 276;name=ppt;color=#41ab5d
Bd1	feature	long_terminal_repeat	48744111	48744356	.	.	.	ID=LTR RIGHT 276-0;Parent=TE_BASE 276;name=ltr right;color=#f032e6
Bd1	feature	long_terminal_repeat	48737108	48737353	.	.	.	ID=LTR LEFT 276-0;Parent=TE_BASE 276;name=ltr left;color=#f032e6
Bd1	feature	nested_repeat	48658755	48666914	.	.	.	ID=TE_BASE 278;name=TE_BASE 278;annot=Class_I::LTR::Ty1/copia::Ale;color=#a9a9a9
Bd1	feature	repeat_fragment	48658755	48666914	.	.	.	ID=TE 278-0;Parent=TE_BASE 278;name=TE 278;color=#a9a9a9
Bd1	feature	polypeptide_conserved_region	48658909	48659308	.	-	.	ID=DOMAIN 278-0-0;Parent=TE_BASE 278;annot=Class_I::LTR::Ty1/copia::Ale RNaseH_retrofit;name=RH;color=#fc4e2a
Bd1	feature	polypeptide_conserved_region	48659611	48660331	.	-	.	ID=DOMAIN 278-1-0;Parent=TE_BASE 278;annot=Class_I::LTR::Ty1/copia::Ale RT_retrofit;name=RT;color=#feb24c
Bd1	feature	polypeptide_conserved_region	48661194	48661827	.	-	.	ID=DOMAIN 278-2-0;Parent=TE_BASE 278;annot=Class_I::LTR::Ty1/copia::Ale INT_retrofit;name=INT;color=#b10026
Bd1	feature	polypeptide_conserved_region	48661992	48662235	.	-	.	ID=DOMAIN 278-3-0;Parent=TE_BASE 278;annot=Class_I::LTR::Ty1/copia::Alesia AP_retrofit;name=PROT;color=#ffeda0
Bd1	feature	polypeptide_conserved_region	48662622	48663201	.	-	.	ID=DOMAIN 278-4-0;Parent=TE_BASE 278;annot=Class_I::LTR::Ty1/copia::Alesia GAG_retrofit;name=GAG;color=#225ea8
Bd1	feature	primer_binding_site	48658892	48658913	.	.	.	ID=PBS 278;Parent=TE_BASE 278;name=ppt;color=#41ab5d
Bd1	feature	RR_tract	48666795	48666809	.	.	.	ID=PPT 278;Parent=TE_BASE 278;name=pbs;color=#c7e9c0
Bd1	feature	long_terminal_repeat	48666836	48666914	.	.	.	ID=LTR LEFT 278-0;Parent=TE_BASE 278;name=ltr left;color=#f032e6
Bd1	feature	long_terminal_repeat	48658755	48658833	.	.	.	ID=LTR RIGHT 278-0;Parent=TE_BASE 278;name=ltr right;color=#f032e6
Bd1	feature	nested_repeat	48616681	48630479	.	.	.	ID=TE_BASE 280;name=TE_BASE 280;annot=Class_I::LTR::Ty3/gypsy::non-chromovirus::OTA::Ogre/Tat::Retand;color=#a9a9a9
Bd1	feature	repeat_fragment	48616681	48630479	.	.	.	ID=TE 280-0;Parent=TE_BASE 280;name=TE 280;color=#a9a9a9
Bd1	feature	polypeptide_conserved_region	48624159	48624822	.	-	.	ID=DOMAIN 280-0-0;Parent=TE_BASE 280;annot=Class_I::LTR::Ty3/gypsy::non-chromovirus::OTA::Ogre/Tat::Retand INT_tat;name=INT;color=#b10026
Bd1	feature	polypeptide_conserved_region	48625155	48625518	.	-	.	ID=DOMAIN 280-1-0;Parent=TE_BASE 280;annot=Class_I::LTR::Ty3/gypsy::non-chromovirus::OTA::Ogre/Tat::Retand;name=aRH;color=#fc4e2a
Bd1	feature	polypeptide_conserved_region	48625581	48625941	.	-	.	ID=DOMAIN 280-2-0;Parent=TE_BASE 280;annot=Class_I::LTR::Ty3/gypsy::non-chromovirus::OTA::Ogre/Tat::Retand RNaseH_tat;name=RH;color=#fc4e2a
Bd1	feature	polypeptide_conserved_region	48626085	48626580	.	-	.	ID=DOMAIN 280-3-0;Parent=TE_BASE 280;annot=Class_I::LTR::Ty3/gypsy::non-chromovirus::OTA::Ogre/Tat::Retand RT_tat;name=RT;color=#feb24c
Bd1	feature	polypeptide_conserved_region	48627174	48627507	.	-	.	ID=DOMAIN 280-4-0;Parent=TE_BASE 280;annot=Class_I::LTR::Ty3/gypsy::non-chromovirus::OTA::Ogre/Tat::Retand AP_tat;name=PROT;color=#ffeda0
Bd1	feature	polypeptide_conserved_region	48628056	48628383	.	-	.	ID=DOMAIN 280-5-0;Parent=TE_BASE 280;annot=Class_I::LTR::Ty3/gypsy::non-chromovirus::OTA::Ogre/Tat::Retand GAG_tat;name=GAG;color=#225ea8
Bd1	feature	long_terminal_repeat	48629327	48630479	.	.	.	ID=LTR LEFT 280-0;Parent=TE_BASE 280;name=ltr left;color=#f032e6
Bd1	feature	long_terminal_repeat	48616681	48617831	.	.	.	ID=LTR RIGHT 280-0;Parent=TE_BASE 280;name=ltr right;color=#f032e6
Bd1	feature	nested_repeat	48598029	48612812	.	.	.	ID=TE_BASE 281;name=TE_BASE 281;annot=Class_I::LTR::Ty3/gypsy::non-chromovirus::OTA::Ogre/Tat::Retand;color=#a9a9a9
Bd1	feature	repeat_fragment	48598029	48612812	.	.	.	ID=TE 281-0;Parent=TE_BASE 281;name=TE 281;color=#a9a9a9
Bd1	feature	polypeptide_conserved_region	48599995	48600310	.	+	.	ID=DOMAIN 281-0-0;Parent=TE_BASE 281;annot=Class_I::LTR::Ty3/gypsy::non-chromovirus::OTA::Ogre/Tat::Retand GAG_tat;name=GAG;color=#225ea8
Bd1	feature	polypeptide_conserved_region	48601200	48601524	.	+	.	ID=DOMAIN 281-1-0;Parent=TE_BASE 281;annot=Class_I::LTR::Ty3/gypsy::non-chromovirus::OTA::Ogre/Tat::Retand AP_tat;name=PROT;color=#ffeda0
Bd1	feature	polypeptide_conserved_region	48602019	48602691	.	+	.	ID=DOMAIN 281-2-0;Parent=TE_BASE 281;annot=Class_I::LTR::Ty3/gypsy::non-chromovirus::OTA::Ogre/Tat::Retand RT_tat;name=RT;color=#feb24c
Bd1	feature	polypeptide_conserved_region	48602826	48603192	.	+	.	ID=DOMAIN 281-3-0;Parent=TE_BASE 281;annot=Class_I::LTR::Ty3/gypsy::non-chromovirus::OTA::Ogre/Tat::Retand RNaseH_tat;name=RH;color=#fc4e2a
Bd1	feature	polypeptide_conserved_region	48603369	48603726	.	+	.	ID=DOMAIN 281-4-0;Parent=TE_BASE 281;annot=Class_I::LTR::Ty3/gypsy::non-chromovirus::OTA::Ogre/Tat::Retand;name=aRH;color=#fc4e2a
Bd1	feature	polypeptide_conserved_region	48604142	48605120	.	+	.	ID=DOMAIN 281-5-0;Parent=TE_BASE 281;annot=Class_I::LTR::Ty3/gypsy::non-chromovirus::OTA::Ogre/Tat::Retand INT_tat;name=INT;color=#b10026
Bd1	feature	primer_binding_site	48599078	48599092	.	.	.	ID=PBS 281;Parent=TE_BASE 281;name=pbs;color=#c7e9c0
Bd1	feature	RR_tract	48611765	48611779	.	.	.	ID=PPT 281;Parent=TE_BASE 281;name=ppt;color=#41ab5d
Bd1	feature	long_terminal_repeat	48611800	48612812	.	.	.	ID=LTR RIGHT 281-0;Parent=TE_BASE 281;name=ltr right;color=#f032e6
Bd1	feature	long_terminal_repeat	48598029	48599041	.	.	.	ID=LTR LEFT 281-0;Parent=TE_BASE 281;name=ltr left;color=#f032e6
Bd1	feature	nested_repeat	48584631	48589831	.	.	.	ID=TE_BASE 282;name=TE_BASE 282;annot=Class_I::LTR::Ty1/copia::Ivana;color=#a9a9a9
Bd1	feature	repeat_fragment	48584631	48589831	.	.	.	ID=TE 282-0;Parent=TE_BASE 282;name=TE 282;color=#a9a9a9
Bd1	feature	polypeptide_conserved_region	48585084	48585486	.	-	.	ID=DOMAIN 282-0-0;Parent=TE_BASE 282;annot=Class_I::LTR::Ty1/copia::Ivana RNaseH_oryco;name=RH;color=#fc4e2a
Bd1	feature	polypeptide_conserved_region	48585780	48586500	.	-	.	ID=DOMAIN 282-1-0;Parent=TE_BASE 282;annot=Class_I::LTR::Ty1/copia::Ivana RT_oryco;name=RT;color=#feb24c
Bd1	feature	polypeptide_conserved_region	48587148	48587802	.	-	.	ID=DOMAIN 282-2-0;Parent=TE_BASE 282;annot=Class_I::LTR::Ty1/copia::Ivana INT_oryco;name=INT;color=#b10026
Bd1	feature	polypeptide_conserved_region	48587955	48588198	.	-	.	ID=DOMAIN 282-3-0;Parent=TE_BASE 282;annot=Class_I::LTR::Ty1/copia::Ivana AP_oryco;name=PROT;color=#ffeda0
Bd1	feature	polypeptide_conserved_region	48588471	48589236	.	-	.	ID=DOMAIN 282-4-0;Parent=TE_BASE 282;annot=Class_I::LTR::Ty1/copia::Ivana GAG_oryco;name=GAG;color=#225ea8
Bd1	feature	long_terminal_repeat	48589464	48589831	.	.	.	ID=LTR LEFT 282-0;Parent=TE_BASE 282;name=ltr left;color=#f032e6
Bd1	feature	long_terminal_repeat	48584631	48584997	.	.	.	ID=LTR RIGHT 282-0;Parent=TE_BASE 282;name=ltr right;color=#f032e6
Bd1	feature	target_site_duplication	48584626	48584630	.	.	.	ID=TSR RIGHT 282;Parent=TE_BASE 282;name=tsr right;color=#333333
Bd1	feature	target_site_duplication	48589832	48589836	.	.	.	ID=TSR LEFT 282;Parent=TE_BASE 282;name=tsr left;color=#333333
Bd1	feature	nested_repeat	48219368	48228041	.	.	.	ID=TE_BASE 284;name=TE_BASE 284;annot=Class_I::LTR::Ty1/copia::Tork;color=#a9a9a9
Bd1	feature	repeat_fragment	48219368	48228041	.	.	.	ID=TE 284-0;Parent=TE_BASE 284;name=TE 284;color=#a9a9a9
Bd1	feature	polypeptide_conserved_region	48223643	48224285	.	+	.	ID=DOMAIN 284-0-0;Parent=TE_BASE 284;annot=Class_I::LTR::Ty1/copia::Ivana INT_oryco;name=INT;color=#b10026
Bd1	feature	polypeptide_conserved_region	48224795	48225524	.	+	.	ID=DOMAIN 284-1-0;Parent=TE_BASE 284;annot=Class_I::LTR::Ty1/copia::Tork RT_tork;name=RT;color=#feb24c
Bd1	feature	polypeptide_conserved_region	48225832	48226240	.	+	.	ID=DOMAIN 284-2-0;Parent=TE_BASE 284;annot=Class_I::LTR::Ty1/copia::Tork RNaseH_tork;name=RH;color=#fc4e2a
Bd1	feature	primer_binding_site	48221084	48221104	.	.	.	ID=PBS 284;Parent=TE_BASE 284;name=pbs;color=#c7e9c0
Bd1	feature	RR_tract	48226323	48226337	.	.	.	ID=PPT 284;Parent=TE_BASE 284;name=ppt;color=#41ab5d
Bd1	feature	long_terminal_repeat	48226341	48228041	.	.	.	ID=LTR RIGHT 284-0;Parent=TE_BASE 284;name=ltr right;color=#f032e6
Bd1	feature	long_terminal_repeat	48219368	48221080	.	.	.	ID=LTR LEFT 284-0;Parent=TE_BASE 284;name=ltr left;color=#f032e6
Bd1	feature	nested_repeat	47996045	47998653	.	.	.	ID=TE_BASE 286;name=TE_BASE 286;annot=Class_I::LTR::Ty1/copia::Ivana;color=#a9a9a9
Bd1	feature	repeat_fragment	47996045	47998653	.	.	.	ID=TE 286-0;Parent=TE_BASE 286;name=TE 286;color=#a9a9a9
Bd1	feature	polypeptide_conserved_region	47996939	47997353	.	+	.	ID=DOMAIN 286-0-0;Parent=TE_BASE 286;annot=Class_I::LTR::Ty1/copia::Ivana RT_oryco;name=RT;color=#feb24c
Bd1	feature	polypeptide_conserved_region	47997946	47998204	.	+	.	ID=DOMAIN 286-1-0;Parent=TE_BASE 286;annot=Class_I::LTR::Ty1/copia::Ale RNaseH_retrofit;name=RH;color=#fc4e2a
Bd1	feature	RR_tract	47998404	47998418	.	.	.	ID=PPT 286;Parent=TE_BASE 286;name=ppt;color=#41ab5d
Bd1	feature	long_terminal_repeat	47998418	47998653	.	.	.	ID=LTR RIGHT 286-0;Parent=TE_BASE 286;name=ltr right;color=#f032e6
Bd1	feature	long_terminal_repeat	47996045	47996284	.	.	.	ID=LTR LEFT 286-0;Parent=TE_BASE 286;name=ltr left;color=#f032e6
Bd1	feature	target_site_duplication	47996040	47996044	.	.	.	ID=TSR LEFT 286;Parent=TE_BASE 286;name=tsr left;color=#333333
Bd1	feature	target_site_duplication	47998654	47998658	.	.	.	ID=TSR RIGHT 286;Parent=TE_BASE 286;name=tsr right;color=#333333
Bd1	feature	nested_repeat	47900717	47902588	.	.	.	ID=TE_BASE 288;name=TE_BASE 288;annot=Class_I::LTR::Ty1/copia::Ale;color=#a9a9a9
Bd1	feature	repeat_fragment	47900717	47902588	.	.	.	ID=TE 288-0;Parent=TE_BASE 288;name=TE 288;color=#a9a9a9
Bd1	feature	polypeptide_conserved_region	47901297	47901663	.	+	.	ID=DOMAIN 288-0-0;Parent=TE_BASE 288;annot=Class_I::LTR::Ty1/copia::Ale RT_retrofit;name=RT;color=#feb24c
Bd1	feature	polypeptide_conserved_region	47901950	47902250	.	+	.	ID=DOMAIN 288-1-0;Parent=TE_BASE 288;annot=Class_I::LTR::Ty1/copia::Ale RNaseH_retrofit;name=RH;color=#fc4e2a
Bd1	feature	primer_binding_site	47900886	47900906	.	.	.	ID=PBS 288;Parent=TE_BASE 288;name=pbs;color=#c7e9c0
Bd1	feature	RR_tract	47902403	47902417	.	.	.	ID=PPT 288;Parent=TE_BASE 288;name=ppt;color=#41ab5d
Bd1	feature	long_terminal_repeat	47902417	47902588	.	.	.	ID=LTR RIGHT 288-0;Parent=TE_BASE 288;name=ltr right;color=#f032e6
Bd1	feature	long_terminal_repeat	47900717	47900883	.	.	.	ID=LTR LEFT 288-0;Parent=TE_BASE 288;name=ltr left;color=#f032e6
Bd1	feature	target_site_duplication	47900712	47900716	.	.	.	ID=TSR LEFT 288;Parent=TE_BASE 288;name=tsr left;color=#333333
Bd1	feature	target_site_duplication	47902589	47902593	.	.	.	ID=TSR RIGHT 288;Parent=TE_BASE 288;name=tsr right;color=#333333
Bd1	feature	nested_repeat	47874463	47888989	.	.	.	ID=TE_BASE 289;name=TE_BASE 289;annot=Class_I::LTR::Ty3/gypsy::non-chromovirus::OTA::Ogre/Tat::Retand;color=#a9a9a9
Bd1	feature	repeat_fragment	47874463	47888989	.	.	.	ID=TE 289-0;Parent=TE_BASE 289;name=TE 289;color=#a9a9a9
Bd1	feature	polypeptide_conserved_region	47882830	47883373	.	-	.	ID=DOMAIN 289-0-0;Parent=TE_BASE 289;annot=Class_I::LTR::Ty3/gypsy::non-chromovirus::OTA::Ogre/Tat::Retand INT_tat;name=INT;color=#b10026
Bd1	feature	polypeptide_conserved_region	47883744	47884056	.	-	.	ID=DOMAIN 289-1-0;Parent=TE_BASE 289;annot=Class_I::LTR::Ty3/gypsy::non-chromovirus::OTA::Ogre/Tat::Retand;name=aRH;color=#fc4e2a
Bd1	feature	polypeptide_conserved_region	47884173	47884482	.	-	.	ID=DOMAIN 289-2-0;Parent=TE_BASE 289;annot=Class_I::LTR::Ty3/gypsy::non-chromovirus::OTA::Ogre/Tat::Retand RNaseH_tat;name=RH;color=#fc4e2a
Bd1	feature	polypeptide_conserved_region	47884623	47885292	.	-	.	ID=DOMAIN 289-3-0;Parent=TE_BASE 289;annot=Class_I::LTR::Ty3/gypsy::non-chromovirus::OTA::Ogre/Tat::Retand RT_tat;name=RT;color=#feb24c
Bd1	feature	polypeptide_conserved_region	47885721	47886045	.	-	.	ID=DOMAIN 289-4-0;Parent=TE_BASE 289;annot=Class_I::LTR::Ty3/gypsy::non-chromovirus::OTA::Ogre/Tat::Retand AP_tat;name=PROT;color=#ffeda0
Bd1	feature	polypeptide_conserved_region	47886723	47887191	.	-	.	ID=DOMAIN 289-5-0;Parent=TE_BASE 289;annot=Class_I::LTR::Ty3/gypsy::non-chromovirus::OTA::Ogre/Tat::Retand GAG_tat;name=GAG;color=#225ea8
Bd1	feature	long_terminal_repeat	47888139	47888989	.	.	.	ID=LTR LEFT 289-0;Parent=TE_BASE 289;name=ltr left;color=#f032e6
Bd1	feature	long_terminal_repeat	47874463	47875314	.	.	.	ID=LTR RIGHT 289-0;Parent=TE_BASE 289;name=ltr right;color=#f032e6
Bd1	feature	nested_repeat	47845206	47850198	.	.	.	ID=TE_BASE 291;name=TE_BASE 291;annot=Class_I::LTR::Ty1/copia::SIRE;color=#a9a9a9
Bd1	feature	repeat_fragment	47845206	47850198	.	.	.	ID=TE 291-0;Parent=TE_BASE 291;name=TE 291;color=#a9a9a9
Bd1	feature	polypeptide_conserved_region	47847175	47847796	.	+	.	ID=DOMAIN 291-0-0;Parent=TE_BASE 291;annot=Class_I::LTR::Ty1/copia::Ale INT_retrofit;name=INT;color=#b10026
Bd1	feature	polypeptide_conserved_region	47848543	47849263	.	+	.	ID=DOMAIN 291-1-0;Parent=TE_BASE 291;annot=Class_I::LTR::Ty1/copia::SIRE RT_sire;name=RT;color=#feb24c
Bd1	feature	polypeptide_conserved_region	47849576	47849954	.	+	.	ID=DOMAIN 291-2-0;Parent=TE_BASE 291;annot=Class_I::LTR::Ty1/copia::Ale RNaseH_retrofit;name=RH;color=#fc4e2a
Bd1	feature	long_terminal_repeat	47850031	47850198	.	.	.	ID=LTR RIGHT 291-0;Parent=TE_BASE 291;name=ltr right;color=#f032e6
Bd1	feature	long_terminal_repeat	47845206	47845373	.	.	.	ID=LTR LEFT 291-0;Parent=TE_BASE 291;name=ltr left;color=#f032e6
Bd1	feature	target_site_duplication	47845201	47845205	.	.	.	ID=TSR LEFT 291;Parent=TE_BASE 291;name=tsr left;color=#333333
Bd1	feature	target_site_duplication	47850199	47850203	.	.	.	ID=TSR RIGHT 291;Parent=TE_BASE 291;name=tsr right;color=#333333
Bd1	feature	nested_repeat	47820505	47836939	.	.	.	ID=TE_BASE 292;name=TE_BASE 292;annot=Class_I::LTR::Ty3/gypsy::non-chromovirus::OTA::Ogre/Tat::Retand;color=#a9a9a9
Bd1	feature	repeat_fragment	47820505	47836939	.	.	.	ID=TE 292-0;Parent=TE_BASE 292;name=TE 292;color=#a9a9a9
Bd1	feature	polypeptide_conserved_region	47823569	47824307	.	+	.	ID=DOMAIN 292-0-0;Parent=TE_BASE 292;annot=Class_I::LTR::Ty3/gypsy::non-chromovirus::OTA::Ogre/Tat::Retand GAG_tat;name=GAG;color=#225ea8
Bd1	feature	polypeptide_conserved_region	47824802	47825135	.	+	.	ID=DOMAIN 292-1-0;Parent=TE_BASE 292;annot=Class_I::LTR::Ty3/gypsy::non-chromovirus::OTA::Ogre/Tat::Retand AP_tat;name=PROT;color=#ffeda0
Bd1	feature	polypeptide_conserved_region	47825617	47826259	.	+	.	ID=DOMAIN 292-2-0;Parent=TE_BASE 292;annot=Class_I::LTR::Ty3/gypsy::non-chromovirus::OTA::Ogre/Tat::Retand RT_tat;name=RT;color=#feb24c
Bd1	feature	polypeptide_conserved_region	47826412	47826778	.	+	.	ID=DOMAIN 292-3-0;Parent=TE_BASE 292;annot=Class_I::LTR::Ty3/gypsy::non-chromovirus::OTA::Ogre/Tat::Retand RNaseH_tat;name=RH;color=#fc4e2a
Bd1	feature	polypeptide_conserved_region	47826832	47827168	.	+	.	ID=DOMAIN 292-4-0;Parent=TE_BASE 292;annot=Class_I::LTR::Ty3/gypsy::non-chromovirus::OTA::Ogre/Tat::Retand;name=aRH;color=#fc4e2a
Bd1	feature	polypeptide_conserved_region	47827647	47828535	.	+	.	ID=DOMAIN 292-5-0;Parent=TE_BASE 292;annot=Class_I::LTR::Ty3/gypsy::non-chromovirus::OTA::Ogre/Tat::Retand INT_tat;name=INT;color=#b10026
Bd1	feature	primer_binding_site	47820799	47820813	.	.	.	ID=PBS 292;Parent=TE_BASE 292;name=pbs;color=#c7e9c0
Bd1	feature	RR_tract	47836574	47836588	.	.	.	ID=PPT 292;Parent=TE_BASE 292;name=ppt;color=#41ab5d
Bd1	feature	long_terminal_repeat	47836653	47836939	.	.	.	ID=LTR RIGHT 292-0;Parent=TE_BASE 292;name=ltr right;color=#f032e6
Bd1	feature	long_terminal_repeat	47820505	47820794	.	.	.	ID=LTR LEFT 292-0;Parent=TE_BASE 292;name=ltr left;color=#f032e6
Bd1	feature	nested_repeat	47719558	47732249	.	.	.	ID=TE_BASE 295;name=TE_BASE 295;annot=Class_I::LTR::Ty3/gypsy::non-chromovirus::OTA::Ogre/Tat::Retand;color=#a9a9a9
Bd1	feature	repeat_fragment	47719558	47732249	.	.	.	ID=TE 295-0;Parent=TE_BASE 295;name=TE 295;color=#a9a9a9
Bd1	feature	polypeptide_conserved_region	47721215	47721518	.	+	.	ID=DOMAIN 295-0-0;Parent=TE_BASE 295;annot=Class_I::LTR::Ty3/gypsy::non-chromovirus::OTA::Ogre/Tat::Retand GAG_tat;name=GAG;color=#225ea8
Bd1	feature	polypeptide_conserved_region	47722442	47722766	.	+	.	ID=DOMAIN 295-1-0;Parent=TE_BASE 295;annot=Class_I::LTR::Ty3/gypsy::non-chromovirus::OTA::Ogre/Tat::Retand AP_tat;name=PROT;color=#ffeda0
Bd1	feature	polypeptide_conserved_region	47723255	47723930	.	+	.	ID=DOMAIN 295-2-0;Parent=TE_BASE 295;annot=Class_I::LTR::Ty3/gypsy::non-chromovirus::OTA::Ogre/Tat::Retand RT_tat;name=RT;color=#feb24c
Bd1	feature	polypeptide_conserved_region	47724260	47724551	.	+	.	ID=DOMAIN 295-3-0;Parent=TE_BASE 295;annot=Class_I::LTR::Ty3/gypsy::non-chromovirus::OTA::Ogre/Tat::Retand RNaseH_tat;name=RH;color=#fc4e2a
Bd1	feature	polypeptide_conserved_region	47724620	47724977	.	+	.	ID=DOMAIN 295-4-0;Parent=TE_BASE 295;annot=Class_I::LTR::Ty3/gypsy::non-chromovirus::OTA::Ogre/Tat::Retand;name=aRH;color=#fc4e2a
Bd1	feature	polypeptide_conserved_region	47725350	47726385	.	+	.	ID=DOMAIN 295-5-0;Parent=TE_BASE 295;annot=Class_I::LTR::Ty3/gypsy::non-chromovirus::OTA::Ogre/Tat::Retand INT_tat;name=INT;color=#b10026
Bd1	feature	primer_binding_site	47720221	47720235	.	.	.	ID=PBS 295;Parent=TE_BASE 295;name=pbs;color=#c7e9c0
Bd1	feature	RR_tract	47731570	47731584	.	.	.	ID=PPT 295;Parent=TE_BASE 295;name=ppt;color=#41ab5d
Bd1	feature	long_terminal_repeat	47731594	47732249	.	.	.	ID=LTR RIGHT 295-0;Parent=TE_BASE 295;name=ltr right;color=#f032e6
Bd1	feature	long_terminal_repeat	47719558	47720216	.	.	.	ID=LTR LEFT 295-0;Parent=TE_BASE 295;name=ltr left;color=#f032e6
Bd1	feature	nested_repeat	47677708	47690058	.	.	.	ID=TE_BASE 296;name=TE_BASE 296;annot=Class_I::LTR::Ty3/gypsy::non-chromovirus::OTA::Ogre/Tat::Retand;color=#a9a9a9
Bd1	feature	repeat_fragment	47677708	47690058	.	.	.	ID=TE 296-0;Parent=TE_BASE 296;name=TE 296;color=#a9a9a9
Bd1	feature	polypeptide_conserved_region	47684348	47685035	.	-	.	ID=DOMAIN 296-0-0;Parent=TE_BASE 296;annot=Class_I::LTR::Ty3/gypsy::non-chromovirus::OTA::Ogre/Tat::Retand INT_tat;name=INT;color=#b10026
Bd1	feature	polypeptide_conserved_region	47685718	47686081	.	-	.	ID=DOMAIN 296-1-0;Parent=TE_BASE 296;annot=Class_I::LTR::Ty3/gypsy::non-chromovirus::OTA::Ogre/Tat::Retand;name=aRH;color=#fc4e2a
Bd1	feature	polypeptide_conserved_region	47686151	47686511	.	-	.	ID=DOMAIN 296-2-0;Parent=TE_BASE 296;annot=Class_I::LTR::Ty3/gypsy::non-chromovirus::OTA::Ogre/Tat::Retand RNaseH_tat;name=RH;color=#fc4e2a
Bd1	feature	polypeptide_conserved_region	47686652	47687297	.	-	.	ID=DOMAIN 296-3-0;Parent=TE_BASE 296;annot=Class_I::LTR::Ty3/gypsy::non-chromovirus::OTA::Ogre/Tat::Retand RT_tat;name=RT;color=#feb24c
Bd1	feature	polypeptide_conserved_region	47687903	47688209	.	-	.	ID=DOMAIN 296-4-0;Parent=TE_BASE 296;annot=Class_I::LTR::Ty3/gypsy::non-chromovirus::OTA::Ogre/Tat::Retand GAG_tat;name=GAG;color=#225ea8
Bd1	feature	long_terminal_repeat	47689148	47690058	.	.	.	ID=LTR LEFT 296-0;Parent=TE_BASE 296;name=ltr left;color=#f032e6
Bd1	feature	long_terminal_repeat	47677708	47678620	.	.	.	ID=LTR RIGHT 296-0;Parent=TE_BASE 296;name=ltr right;color=#f032e6
Bd1	feature	nested_repeat	47459720	47468971	.	.	.	ID=TE_BASE 301;name=TE_BASE 301;annot=Class_I::LTR::Ty3/gypsy::chromovirus::Reina;color=#a9a9a9
Bd1	feature	repeat_fragment	47459720	47468971	.	.	.	ID=TE 301-0;Parent=TE_BASE 301;name=TE 301;color=#a9a9a9
Bd1	feature	polypeptide_conserved_region	47461855	47462233	.	-	.	ID=DOMAIN 301-0-0;Parent=TE_BASE 301;annot=Class_I::LTR::Ty3/gypsy::chromovirus::Tekay RNaseH_badnavirus;name=RH;color=#fc4e2a
Bd1	feature	polypeptide_conserved_region	47462332	47463241	.	-	.	ID=DOMAIN 301-1-0;Parent=TE_BASE 301;annot=Class_I::LTR::Ty3/gypsy::chromovirus::Reina RT_badnavirus;name=RT;color=#feb24c
Bd1	feature	long_terminal_repeat	47467784	47468971	.	.	.	ID=LTR LEFT 301-0;Parent=TE_BASE 301;name=ltr left;color=#f032e6
Bd1	feature	long_terminal_repeat	47459720	47460909	.	.	.	ID=LTR RIGHT 301-0;Parent=TE_BASE 301;name=ltr right;color=#f032e6
Bd1	feature	nested_repeat	47430445	47446756	.	.	.	ID=TE_BASE 302;name=TE_BASE 302;annot=Class_I::LTR::Ty3/gypsy::chromovirus::Reina;color=#a9a9a9
Bd1	feature	repeat_fragment	47430445	47446756	.	.	.	ID=TE 302-0;Parent=TE_BASE 302;name=TE 302;color=#a9a9a9
Bd1	feature	polypeptide_conserved_region	47441234	47441864	.	+	.	ID=DOMAIN 302-0-0;Parent=TE_BASE 302;annot=Class_I::LTR::Ty3/gypsy::chromovirus::Reina RT_reina;name=RT;color=#feb24c
Bd1	feature	polypeptide_conserved_region	47442038	47442389	.	+	.	ID=DOMAIN 302-1-0;Parent=TE_BASE 302;annot=Class_I::LTR::Ty3/gypsy::chromovirus::Reina RNaseH_reina;name=RH;color=#fc4e2a
Bd1	feature	polypeptide_conserved_region	47442620	47443649	.	+	.	ID=DOMAIN 302-2-0;Parent=TE_BASE 302;annot=Class_I::LTR::Ty3/gypsy::chromovirus::Reina INT_reina;name=INT;color=#b10026
Bd1	feature	primer_binding_site	47430621	47430639	.	.	.	ID=PBS 302;Parent=TE_BASE 302;name=pbs;color=#c7e9c0
Bd1	feature	RR_tract	47446606	47446620	.	.	.	ID=PPT 302;Parent=TE_BASE 302;name=ppt;color=#41ab5d
Bd1	feature	long_terminal_repeat	47446621	47446756	.	.	.	ID=LTR RIGHT 302-0;Parent=TE_BASE 302;name=ltr right;color=#f032e6
Bd1	feature	long_terminal_repeat	47430445	47430579	.	.	.	ID=LTR LEFT 302-0;Parent=TE_BASE 302;name=ltr left;color=#f032e6
Bd1	feature	nested_repeat	47402772	47412062	.	.	.	ID=TE_BASE 303;name=TE_BASE 303;annot=Class_I::LTR::Ty1/copia::Tork;color=#a9a9a9
Bd1	feature	repeat_fragment	47402772	47412062	.	.	.	ID=TE 303-0;Parent=TE_BASE 303;name=TE 303;color=#a9a9a9
Bd1	feature	polypeptide_conserved_region	47404657	47405038	.	-	.	ID=DOMAIN 303-0-0;Parent=TE_BASE 303;annot=Class_I::LTR::Ty1/copia::Tork RNaseH_tork;name=RH;color=#fc4e2a
Bd1	feature	polypeptide_conserved_region	47405352	47406081	.	-	.	ID=DOMAIN 303-1-0;Parent=TE_BASE 303;annot=Class_I::LTR::Ty1/copia::Tork RT_tork;name=RT;color=#feb24c
Bd1	feature	polypeptide_conserved_region	47406587	47407229	.	-	.	ID=DOMAIN 303-2-0;Parent=TE_BASE 303;annot=Class_I::LTR::Ty1/copia::Ivana INT_oryco;name=INT;color=#b10026
Bd1	feature	long_terminal_repeat	47411276	47412062	.	.	.	ID=LTR LEFT 303-0;Parent=TE_BASE 303;name=ltr left;color=#f032e6
Bd1	feature	long_terminal_repeat	47402772	47403558	.	.	.	ID=LTR RIGHT 303-0;Parent=TE_BASE 303;name=ltr right;color=#f032e6
Bd1	feature	nested_repeat	47363767	47379371	.	.	.	ID=TE_BASE 304;name=TE_BASE 304;annot=Class_I::LTR::Ty1/copia::Tork;color=#a9a9a9
Bd1	feature	repeat_fragment	47363767	47379371	.	.	.	ID=TE 304-0;Parent=TE_BASE 304;name=TE 304;color=#a9a9a9
Bd1	feature	polypeptide_conserved_region	47365551	47365959	.	-	.	ID=DOMAIN 304-0-0;Parent=TE_BASE 304;annot=Class_I::LTR::Ty1/copia::Tork RNaseH_tork;name=RH;color=#fc4e2a
Bd1	feature	polypeptide_conserved_region	47366271	47367000	.	-	.	ID=DOMAIN 304-1-0;Parent=TE_BASE 304;annot=Class_I::LTR::Ty1/copia::Tork RT_tork;name=RT;color=#feb24c
Bd1	feature	polypeptide_conserved_region	47374470	47375112	.	-	.	ID=DOMAIN 304-2-0;Parent=TE_BASE 304;annot=Class_I::LTR::Ty1/copia::Ivana INT_oryco;name=INT;color=#b10026
Bd1	feature	long_terminal_repeat	47377686	47379371	.	.	.	ID=LTR LEFT 304-0;Parent=TE_BASE 304;name=ltr left;color=#f032e6
Bd1	feature	long_terminal_repeat	47363767	47365452	.	.	.	ID=LTR RIGHT 304-0;Parent=TE_BASE 304;name=ltr right;color=#f032e6
Bd1	feature	nested_repeat	47350912	47360172	.	.	.	ID=TE_BASE 305;name=TE_BASE 305;annot=Class_I::LTR::Ty3/gypsy::chromovirus::Reina;color=#a9a9a9
Bd1	feature	repeat_fragment	47350912	47360172	.	.	.	ID=TE 305-0;Parent=TE_BASE 305;name=TE 305;color=#a9a9a9
Bd1	feature	polypeptide_conserved_region	47356682	47357591	.	+	.	ID=DOMAIN 305-0-0;Parent=TE_BASE 305;annot=Class_I::LTR::Ty3/gypsy::chromovirus::Reina RT_badnavirus;name=RT;color=#feb24c
Bd1	feature	polypeptide_conserved_region	47357687	47358065	.	+	.	ID=DOMAIN 305-1-0;Parent=TE_BASE 305;annot=Class_I::LTR::Ty3/gypsy::chromovirus::Tekay RNaseH_badnavirus;name=RH;color=#fc4e2a
Bd1	feature	primer_binding_site	47352135	47352149	.	.	.	ID=PBS 305;Parent=TE_BASE 305;name=pbs;color=#c7e9c0
Bd1	feature	RR_tract	47358933	47358947	.	.	.	ID=PPT 305;Parent=TE_BASE 305;name=ppt;color=#41ab5d
Bd1	feature	long_terminal_repeat	47358959	47360172	.	.	.	ID=LTR RIGHT 305-0;Parent=TE_BASE 305;name=ltr right;color=#f032e6
Bd1	feature	long_terminal_repeat	47350912	47352132	.	.	.	ID=LTR LEFT 305-0;Parent=TE_BASE 305;name=ltr left;color=#f032e6
Bd1	feature	nested_repeat	47153238	47166144	.	.	.	ID=TE_BASE 307;name=TE_BASE 307;annot=Class_I::LTR::Ty3/gypsy::non-chromovirus::OTA::Ogre/Tat::Retand;color=#a9a9a9
Bd1	feature	repeat_fragment	47153238	47166144	.	.	.	ID=TE 307-0;Parent=TE_BASE 307;name=TE 307;color=#a9a9a9
Bd1	feature	polypeptide_conserved_region	47159069	47160104	.	-	.	ID=DOMAIN 307-0-0;Parent=TE_BASE 307;annot=Class_I::LTR::Ty3/gypsy::non-chromovirus::OTA::Ogre/Tat::Retand INT_tat;name=INT;color=#b10026
Bd1	feature	polypeptide_conserved_region	47160488	47160845	.	-	.	ID=DOMAIN 307-1-0;Parent=TE_BASE 307;annot=Class_I::LTR::Ty3/gypsy::non-chromovirus::OTA::Ogre/Tat::Retand;name=aRH;color=#fc4e2a
Bd1	feature	polypeptide_conserved_region	47160917	47161283	.	-	.	ID=DOMAIN 307-2-0;Parent=TE_BASE 307;annot=Class_I::LTR::Ty3/gypsy::non-chromovirus::OTA::Ogre/Tat::Retand RNaseH_tat;name=RH;color=#fc4e2a
Bd1	feature	polypeptide_conserved_region	47161526	47162198	.	-	.	ID=DOMAIN 307-3-0;Parent=TE_BASE 307;annot=Class_I::LTR::Ty3/gypsy::non-chromovirus::OTA::Ogre/Tat::Retand RT_tat;name=RT;color=#feb24c
Bd1	feature	polypeptide_conserved_region	47162737	47162980	.	-	.	ID=DOMAIN 307-4-0;Parent=TE_BASE 307;annot=Class_I::LTR::Ty3/gypsy::non-chromovirus::OTA::Ogre/Tat::Retand AP_tat;name=PROT;color=#ffeda0
Bd1	feature	polypeptide_conserved_region	47163897	47164230	.	-	.	ID=DOMAIN 307-5-0;Parent=TE_BASE 307;annot=Class_I::LTR::Ty3/gypsy::non-chromovirus::OTA::Ogre/Tat::Retand GAG_tat;name=GAG;color=#225ea8
Bd1	feature	primer_binding_site	47154165	47154183	.	.	.	ID=PBS 307;Parent=TE_BASE 307;name=ppt;color=#41ab5d
Bd1	feature	RR_tract	47165136	47165150	.	.	.	ID=PPT 307;Parent=TE_BASE 307;name=pbs;color=#c7e9c0
Bd1	feature	long_terminal_repeat	47165222	47166144	.	.	.	ID=LTR LEFT 307-0;Parent=TE_BASE 307;name=ltr left;color=#f032e6
Bd1	feature	long_terminal_repeat	47153238	47154152	.	.	.	ID=LTR RIGHT 307-0;Parent=TE_BASE 307;name=ltr right;color=#f032e6
Bd1	feature	nested_repeat	46981185	47003601	.	.	.	ID=TE_BASE 312;name=TE_BASE 312;annot=Class_I::LTR::Ty3/gypsy::non-chromovirus::OTA::Ogre/Tat::Retand;color=#a9a9a9
Bd1	feature	repeat_fragment	46981185	47003601	.	.	.	ID=TE 312-0;Parent=TE_BASE 312;name=TE 312;color=#a9a9a9
Bd1	feature	polypeptide_conserved_region	46996139	46996556	.	+	.	ID=DOMAIN 312-0-0;Parent=TE_BASE 312;annot=Class_I::LTR::Ty3/gypsy::non-chromovirus::OTA::Ogre/Tat::Retand GAG_tat;name=GAG;color=#225ea8
Bd1	feature	polypeptide_conserved_region	46997372	46997705	.	+	.	ID=DOMAIN 312-1-0;Parent=TE_BASE 312;annot=Class_I::LTR::Ty3/gypsy::non-chromovirus::OTA::Ogre/Tat::Retand AP_tat;name=PROT;color=#ffeda0
Bd1	feature	polypeptide_conserved_region	46998151	46998829	.	+	.	ID=DOMAIN 312-2-0;Parent=TE_BASE 312;annot=Class_I::LTR::Ty3/gypsy::non-chromovirus::OTA::Ogre/Tat::Retand RT_tat;name=RT;color=#feb24c
Bd1	feature	polypeptide_conserved_region	46999152	46999356	.	+	.	ID=DOMAIN 312-3-0;Parent=TE_BASE 312;annot=Class_I::LTR::Ty3/gypsy::non-chromovirus::OTA::Ogre/Tat::Retand RNaseH_tat;name=RH;color=#fc4e2a
Bd1	feature	polypeptide_conserved_region	46999401	46999641	.	+	.	ID=DOMAIN 312-4-0;Parent=TE_BASE 312;annot=Class_I::LTR::Ty3/gypsy::non-chromovirus::OTA::Ogre/Tat::Retand;name=aRH;color=#fc4e2a
Bd1	feature	polypeptide_conserved_region	47000219	47001245	.	+	.	ID=DOMAIN 312-5-0;Parent=TE_BASE 312;annot=Class_I::LTR::Ty3/gypsy::non-chromovirus::OTA::Ogre/Tat::Retand INT_tat;name=INT;color=#b10026
Bd1	feature	primer_binding_site	46981337	46981353	.	.	.	ID=PBS 312;Parent=TE_BASE 312;name=pbs;color=#c7e9c0
Bd1	feature	RR_tract	47003517	47003531	.	.	.	ID=PPT 312;Parent=TE_BASE 312;name=ppt;color=#41ab5d
Bd1	feature	long_terminal_repeat	47003531	47003601	.	.	.	ID=LTR RIGHT 312-0;Parent=TE_BASE 312;name=ltr right;color=#f032e6
Bd1	feature	long_terminal_repeat	46981185	46981256	.	.	.	ID=LTR LEFT 312-0;Parent=TE_BASE 312;name=ltr left;color=#f032e6
Bd1	feature	nested_repeat	46941823	46954881	.	.	.	ID=TE_BASE 313;name=TE_BASE 313;annot=Class_I::LTR::Ty3/gypsy::non-chromovirus::OTA::Ogre/Tat::Retand;color=#a9a9a9
Bd1	feature	repeat_fragment	46941823	46954881	.	.	.	ID=TE 313-0;Parent=TE_BASE 313;name=TE 313;color=#a9a9a9
Bd1	feature	polypeptide_conserved_region	46948426	46949461	.	-	.	ID=DOMAIN 313-0-0;Parent=TE_BASE 313;annot=Class_I::LTR::Ty3/gypsy::non-chromovirus::OTA::Ogre/Tat::Retand INT_tat;name=INT;color=#b10026
Bd1	feature	polypeptide_conserved_region	46949811	46950174	.	-	.	ID=DOMAIN 313-1-0;Parent=TE_BASE 313;annot=Class_I::LTR::Ty3/gypsy::non-chromovirus::OTA::Ogre/Tat::Retand;name=aRH;color=#fc4e2a
Bd1	feature	polypeptide_conserved_region	46950237	46950543	.	-	.	ID=DOMAIN 313-2-0;Parent=TE_BASE 313;annot=Class_I::LTR::Ty3/gypsy::non-chromovirus::OTA::Ogre/Tat::Retand RNaseH_tat;name=RH;color=#fc4e2a
Bd1	feature	polypeptide_conserved_region	46950739	46951408	.	-	.	ID=DOMAIN 313-3-0;Parent=TE_BASE 313;annot=Class_I::LTR::Ty3/gypsy::non-chromovirus::OTA::Ogre/Tat::Retand RT_tat;name=RT;color=#feb24c
Bd1	feature	polypeptide_conserved_region	46951617	46951899	.	-	.	ID=DOMAIN 313-4-0;Parent=TE_BASE 313;annot=Class_I::LTR::Ty3/gypsy::non-chromovirus::OTA::Ogre/Tat::Retand AP_tat;name=PROT;color=#ffeda0
Bd1	feature	polypeptide_conserved_region	46952710	46953043	.	-	.	ID=DOMAIN 313-5-0;Parent=TE_BASE 313;annot=Class_I::LTR::Ty3/gypsy::non-chromovirus::OTA::Ogre/Tat::Retand GAG_tat;name=GAG;color=#225ea8
Bd1	feature	long_terminal_repeat	46954017	46954881	.	.	.	ID=LTR LEFT 313-0;Parent=TE_BASE 313;name=ltr left;color=#f032e6
Bd1	feature	long_terminal_repeat	46941823	46942689	.	.	.	ID=LTR RIGHT 313-0;Parent=TE_BASE 313;name=ltr right;color=#f032e6
Bd1	feature	nested_repeat	46934050	46937329	.	.	.	ID=TE_BASE 314;name=TE_BASE 314;annot=Class_I::LTR::Ty1/copia::Tork;color=#a9a9a9
Bd1	feature	repeat_fragment	46934050	46937329	.	.	.	ID=TE 314-0;Parent=TE_BASE 314;name=TE 314;color=#a9a9a9
Bd1	feature	polypeptide_conserved_region	46934417	46935008	.	+	.	ID=DOMAIN 314-0-0;Parent=TE_BASE 314;annot=Class_I::LTR::Ty1/copia::Tork GAG_tork;name=GAG;color=#225ea8
Bd1	feature	polypeptide_conserved_region	46935164	46935404	.	+	.	ID=DOMAIN 314-1-0;Parent=TE_BASE 314;annot=Class_I::LTR::Ty1/copia::Tork AP_tork;name=PROT;color=#ffeda0
Bd1	feature	polypeptide_conserved_region	46935737	46936337	.	+	.	ID=DOMAIN 314-2-0;Parent=TE_BASE 314;annot=Class_I::LTR::Ty1/copia::Tork RT_tork;name=RT;color=#feb24c
Bd1	feature	polypeptide_conserved_region	46936641	46937040	.	+	.	ID=DOMAIN 314-3-0;Parent=TE_BASE 314;annot=Class_I::LTR::Ty1/copia::Tork RNaseH_tork;name=RH;color=#fc4e2a
Bd1	feature	primer_binding_site	46934224	46934243	.	.	.	ID=PBS 314;Parent=TE_BASE 314;name=pbs;color=#c7e9c0
Bd1	feature	RR_tract	46937177	46937191	.	.	.	ID=PPT 314;Parent=TE_BASE 314;name=ppt;color=#41ab5d
Bd1	feature	long_terminal_repeat	46937208	46937329	.	.	.	ID=LTR RIGHT 314-0;Parent=TE_BASE 314;name=ltr right;color=#f032e6
Bd1	feature	long_terminal_repeat	46934050	46934165	.	.	.	ID=LTR LEFT 314-0;Parent=TE_BASE 314;name=ltr left;color=#f032e6
Bd1	feature	nested_repeat	46571315	46602288	.	.	.	ID=TE_BASE 315;name=TE_BASE 315;annot=Class_I::LTR::Ty3/gypsy::non-chromovirus::OTA::Ogre/Tat::Retand;color=#a9a9a9
Bd1	feature	repeat_fragment	46571315	46602288	.	.	.	ID=TE 315-0;Parent=TE_BASE 315;name=TE 315;color=#a9a9a9
Bd1	feature	polypeptide_conserved_region	46574456	46575440	.	-	.	ID=DOMAIN 315-0-0;Parent=TE_BASE 315;annot=Class_I::LTR::Ty3/gypsy::non-chromovirus::OTA::Ogre/Tat::Retand INT_tat;name=INT;color=#b10026
Bd1	feature	polypeptide_conserved_region	46575787	46576150	.	-	.	ID=DOMAIN 315-1-0;Parent=TE_BASE 315;annot=Class_I::LTR::Ty3/gypsy::non-chromovirus::OTA::Ogre/Tat::Retand;name=aRH;color=#fc4e2a
Bd1	feature	polypeptide_conserved_region	46576213	46576519	.	-	.	ID=DOMAIN 315-2-0;Parent=TE_BASE 315;annot=Class_I::LTR::Ty3/gypsy::non-chromovirus::OTA::Ogre/Tat::Retand RNaseH_tat;name=RH;color=#fc4e2a
Bd1	feature	polypeptide_conserved_region	46576703	46577378	.	-	.	ID=DOMAIN 315-3-0;Parent=TE_BASE 315;annot=Class_I::LTR::Ty3/gypsy::non-chromovirus::OTA::Ogre/Tat::Retand RT_tat;name=RT;color=#feb24c
Bd1	feature	polypeptide_conserved_region	46578103	46578817	.	-	.	ID=DOMAIN 315-4-0;Parent=TE_BASE 315;annot=Class_I::LTR::Ty3/gypsy::non-chromovirus::OTA::Ogre/Tat::Retand GAG_tat;name=GAG;color=#225ea8
Bd1	feature	long_terminal_repeat	46600367	46602288	.	.	.	ID=LTR LEFT 315-0;Parent=TE_BASE 315;name=ltr left;color=#f032e6
Bd1	feature	long_terminal_repeat	46571315	46573231	.	.	.	ID=LTR RIGHT 315-0;Parent=TE_BASE 315;name=ltr right;color=#f032e6
Bd1	feature	nested_repeat	46510647	46522495	.	.	.	ID=TE_BASE 317;name=TE_BASE 317;annot=Class_I::LTR::Ty3/gypsy::non-chromovirus::OTA::Ogre/Tat::Retand;color=#a9a9a9
Bd1	feature	repeat_fragment	46510647	46522495	.	.	.	ID=TE 317-0;Parent=TE_BASE 317;name=TE 317;color=#a9a9a9
Bd1	feature	polypeptide_conserved_region	46512507	46512831	.	+	.	ID=DOMAIN 317-0-0;Parent=TE_BASE 317;annot=Class_I::LTR::Ty3/gypsy::non-chromovirus::OTA::Ogre/Tat::Retand GAG_tat;name=GAG;color=#225ea8
Bd1	feature	polypeptide_conserved_region	46513625	46513862	.	+	.	ID=DOMAIN 317-1-0;Parent=TE_BASE 317;annot=Class_I::LTR::Ty3/gypsy::non-chromovirus::OTA::Ogre/Tat::Retand AP_tat;name=PROT;color=#ffeda0
Bd1	feature	polypeptide_conserved_region	46514353	46515025	.	+	.	ID=DOMAIN 317-2-0;Parent=TE_BASE 317;annot=Class_I::LTR::Ty3/gypsy::non-chromovirus::OTA::Ogre/Tat::Retand RT_tat;name=RT;color=#feb24c
Bd1	feature	polypeptide_conserved_region	46515160	46515526	.	+	.	ID=DOMAIN 317-3-0;Parent=TE_BASE 317;annot=Class_I::LTR::Ty3/gypsy::non-chromovirus::OTA::Ogre/Tat::Retand RNaseH_tat;name=RH;color=#fc4e2a
Bd1	feature	polypeptide_conserved_region	46515703	46516060	.	+	.	ID=DOMAIN 317-4-0;Parent=TE_BASE 317;annot=Class_I::LTR::Ty3/gypsy::non-chromovirus::OTA::Ogre/Tat::Retand;name=aRH;color=#fc4e2a
Bd1	feature	polypeptide_conserved_region	46516432	46517245	.	+	.	ID=DOMAIN 317-5-0;Parent=TE_BASE 317;annot=Class_I::LTR::Ty3/gypsy::non-chromovirus::OTA::Ogre/Tat::Retand INT_tat;name=INT;color=#b10026
Bd1	feature	primer_binding_site	46511510	46511527	.	.	.	ID=PBS 317;Parent=TE_BASE 317;name=pbs;color=#c7e9c0
Bd1	feature	RR_tract	46521599	46521613	.	.	.	ID=PPT 317;Parent=TE_BASE 317;name=ppt;color=#41ab5d
Bd1	feature	long_terminal_repeat	46521637	46522495	.	.	.	ID=LTR RIGHT 317-0;Parent=TE_BASE 317;name=ltr right;color=#f032e6
Bd1	feature	long_terminal_repeat	46510647	46511505	.	.	.	ID=LTR LEFT 317-0;Parent=TE_BASE 317;name=ltr left;color=#f032e6
Bd1	feature	target_site_duplication	46510642	46510646	.	.	.	ID=TSR LEFT 317;Parent=TE_BASE 317;name=tsr left;color=#333333
Bd1	feature	target_site_duplication	46522496	46522500	.	.	.	ID=TSR RIGHT 317;Parent=TE_BASE 317;name=tsr right;color=#333333
Bd1	feature	nested_repeat	46394087	46400621	.	.	.	ID=TE_BASE 318;name=TE_BASE 318;annot=Class_I::LTR::Ty1/copia::SIRE;color=#a9a9a9
Bd1	feature	repeat_fragment	46394087	46400621	.	.	.	ID=TE 318-0;Parent=TE_BASE 318;name=TE 318;color=#a9a9a9
Bd1	feature	polypeptide_conserved_region	46394737	46395145	.	-	.	ID=DOMAIN 318-0-0;Parent=TE_BASE 318;annot=Class_I::LTR::Ty1/copia::Ty1-outgroup RNaseH_1731;name=RH;color=#fc4e2a
Bd1	feature	polypeptide_conserved_region	46395472	46396186	.	-	.	ID=DOMAIN 318-1-0;Parent=TE_BASE 318;annot=Class_I::LTR::Ty1/copia::SIRE RT_sire;name=RT;color=#feb24c
Bd1	feature	polypeptide_conserved_region	46397206	46397746	.	-	.	ID=DOMAIN 318-2-0;Parent=TE_BASE 318;annot=Class_I::LTR::Ty1/copia::Ivana INT_oryco;name=INT;color=#b10026
Bd1	feature	long_terminal_repeat	46400390	46400621	.	.	.	ID=LTR LEFT 318-0;Parent=TE_BASE 318;name=ltr left;color=#f032e6
Bd1	feature	long_terminal_repeat	46394087	46394318	.	.	.	ID=LTR RIGHT 318-0;Parent=TE_BASE 318;name=ltr right;color=#f032e6
Bd1	feature	nested_repeat	46336788	46348965	.	.	.	ID=TE_BASE 319;name=TE_BASE 319;annot=Class_I::LTR::Ty3/gypsy::non-chromovirus::OTA::Ogre/Tat::Retand;color=#a9a9a9
Bd1	feature	repeat_fragment	46336788	46348965	.	.	.	ID=TE 319-0;Parent=TE_BASE 319;name=TE 319;color=#a9a9a9
Bd1	feature	polypeptide_conserved_region	46338722	46338962	.	+	.	ID=DOMAIN 319-0-0;Parent=TE_BASE 319;annot=Class_I::LTR::Ty3/gypsy::non-chromovirus::OTA::Ogre/Tat::Retand GAG_tat;name=GAG;color=#225ea8
Bd1	feature	polypeptide_conserved_region	46339868	46340192	.	+	.	ID=DOMAIN 319-1-0;Parent=TE_BASE 319;annot=Class_I::LTR::Ty3/gypsy::non-chromovirus::OTA::Ogre/Tat::Retand AP_tat;name=PROT;color=#ffeda0
Bd1	feature	polypeptide_conserved_region	46340687	46340990	.	+	.	ID=DOMAIN 319-2-0;Parent=TE_BASE 319;annot=Class_I::LTR::Ty3/gypsy::non-chromovirus::OTA::Ogre/Tat::Retand RT_tat;name=RT;color=#feb24c
Bd1	feature	polypeptide_conserved_region	46341673	46341940	.	+	.	ID=DOMAIN 319-3-0;Parent=TE_BASE 319;annot=Class_I::LTR::Ty3/gypsy::non-chromovirus::OTA::Ogre/Tat::Retand RNaseH_tat;name=RH;color=#fc4e2a
Bd1	feature	polypeptide_conserved_region	46342276	46342408	.	+	.	ID=DOMAIN 319-4-0;Parent=TE_BASE 319;annot=Class_I::LTR::Ty3/gypsy::non-chromovirus::OTA::Ogre/Tat::Retand INT_tat;name=INT;color=#b10026
Bd1	feature	primer_binding_site	46337220	46337237	.	.	.	ID=PBS 319;Parent=TE_BASE 319;name=pbs;color=#c7e9c0
Bd1	feature	RR_tract	46348502	46348516	.	.	.	ID=PPT 319;Parent=TE_BASE 319;name=ppt;color=#41ab5d
Bd1	feature	long_terminal_repeat	46348557	46348965	.	.	.	ID=LTR RIGHT 319-0;Parent=TE_BASE 319;name=ltr right;color=#f032e6
Bd1	feature	long_terminal_repeat	46336788	46337192	.	.	.	ID=LTR LEFT 319-0;Parent=TE_BASE 319;name=ltr left;color=#f032e6
Bd1	feature	nested_repeat	46277196	46286354	.	.	.	ID=TE_BASE 320;name=TE_BASE 320;annot=Class_I::LTR::Ty3/gypsy::non-chromovirus::OTA::Ogre/Tat::Retand;color=#a9a9a9
Bd1	feature	repeat_fragment	46277196	46286354	.	.	.	ID=TE 320-0;Parent=TE_BASE 320;name=TE 320;color=#a9a9a9
Bd1	feature	polypeptide_conserved_region	46279019	46279265	.	+	.	ID=DOMAIN 320-0-0;Parent=TE_BASE 320;annot=Class_I::LTR::Ty3/gypsy::non-chromovirus::OTA::Ogre/Tat::Retand GAG_tat;name=GAG;color=#225ea8
Bd1	feature	polypeptide_conserved_region	46280170	46280503	.	+	.	ID=DOMAIN 320-1-0;Parent=TE_BASE 320;annot=Class_I::LTR::Ty3/gypsy::non-chromovirus::OTA::Ogre/Tat::Retand AP_tat;name=PROT;color=#ffeda0
Bd1	feature	polypeptide_conserved_region	46280950	46281628	.	+	.	ID=DOMAIN 320-2-0;Parent=TE_BASE 320;annot=Class_I::LTR::Ty3/gypsy::non-chromovirus::OTA::Ogre/Tat::Retand RT_tat;name=RT;color=#feb24c
Bd1	feature	polypeptide_conserved_region	46281781	46282105	.	+	.	ID=DOMAIN 320-3-0;Parent=TE_BASE 320;annot=Class_I::LTR::Ty3/gypsy::non-chromovirus::OTA::Ogre/Tat::Retand RNaseH_tat;name=RH;color=#fc4e2a
Bd1	feature	polypeptide_conserved_region	46282200	46282563	.	+	.	ID=DOMAIN 320-4-0;Parent=TE_BASE 320;annot=Class_I::LTR::Ty3/gypsy::non-chromovirus::OTA::Ogre/Tat::Retand;name=aRH;color=#fc4e2a
Bd1	feature	polypeptide_conserved_region	46283376	46283985	.	+	.	ID=DOMAIN 320-5-0;Parent=TE_BASE 320;annot=Class_I::LTR::Ty3/gypsy::non-chromovirus::OTA::Ogre/Tat::Retand INT_tat;name=INT;color=#b10026
Bd1	feature	primer_binding_site	46277422	46277436	.	.	.	ID=PBS 320;Parent=TE_BASE 320;name=pbs;color=#c7e9c0
Bd1	feature	RR_tract	46286095	46286109	.	.	.	ID=PPT 320;Parent=TE_BASE 320;name=ppt;color=#41ab5d
Bd1	feature	long_terminal_repeat	46286133	46286354	.	.	.	ID=LTR RIGHT 320-0;Parent=TE_BASE 320;name=ltr right;color=#f032e6
Bd1	feature	long_terminal_repeat	46277196	46277417	.	.	.	ID=LTR LEFT 320-0;Parent=TE_BASE 320;name=ltr left;color=#f032e6
Bd1	feature	nested_repeat	46202454	46210986	.	.	.	ID=TE_BASE 321;name=TE_BASE 321;annot=Class_I::LTR::Ty3/gypsy::non-chromovirus::OTA::Ogre/Tat::Retand;color=#a9a9a9
Bd1	feature	repeat_fragment	46202454	46210986	.	.	.	ID=TE 321-0;Parent=TE_BASE 321;name=TE 321;color=#a9a9a9
Bd1	feature	polypeptide_conserved_region	46205990	46206323	.	+	.	ID=DOMAIN 321-0-0;Parent=TE_BASE 321;annot=Class_I::LTR::Ty3/gypsy::non-chromovirus::OTA::Ogre/Tat::Retand AP_tat;name=PROT;color=#ffeda0
Bd1	feature	polypeptide_conserved_region	46206770	46207448	.	+	.	ID=DOMAIN 321-1-0;Parent=TE_BASE 321;annot=Class_I::LTR::Ty3/gypsy::non-chromovirus::OTA::Ogre/Tat::Retand RT_tat;name=RT;color=#feb24c
Bd1	feature	polypeptide_conserved_region	46207601	46207967	.	+	.	ID=DOMAIN 321-2-0;Parent=TE_BASE 321;annot=Class_I::LTR::Ty3/gypsy::non-chromovirus::OTA::Ogre/Tat::Retand RNaseH_tat;name=RH;color=#fc4e2a
Bd1	feature	polypeptide_conserved_region	46208021	46208384	.	+	.	ID=DOMAIN 321-3-0;Parent=TE_BASE 321;annot=Class_I::LTR::Ty3/gypsy::non-chromovirus::OTA::Ogre/Tat::Retand;name=aRH;color=#fc4e2a
Bd1	feature	primer_binding_site	46203269	46203283	.	.	.	ID=PBS 321;Parent=TE_BASE 321;name=pbs;color=#c7e9c0
Bd1	feature	long_terminal_repeat	46210176	46210986	.	.	.	ID=LTR RIGHT 321-0;Parent=TE_BASE 321;name=ltr right;color=#f032e6
Bd1	feature	long_terminal_repeat	46202454	46203264	.	.	.	ID=LTR LEFT 321-0;Parent=TE_BASE 321;name=ltr left;color=#f032e6
Bd1	feature	target_site_duplication	46202449	46202453	.	.	.	ID=TSR LEFT 321;Parent=TE_BASE 321;name=tsr left;color=#333333
Bd1	feature	target_site_duplication	46210987	46210991	.	.	.	ID=TSR RIGHT 321;Parent=TE_BASE 321;name=tsr right;color=#333333
Bd1	feature	nested_repeat	46172156	46180081	.	.	.	ID=TE_BASE 323;name=TE_BASE 323;annot=Class_I::LTR::Ty3/gypsy::chromovirus::CRM;color=#a9a9a9
Bd1	feature	repeat_fragment	46172156	46180081	.	.	.	ID=TE 323-0;Parent=TE_BASE 323;name=TE 323;color=#a9a9a9
Bd1	feature	polypeptide_conserved_region	46174992	46175523	.	+	.	ID=DOMAIN 323-0-0;Parent=TE_BASE 323;annot=Class_I::LTR::Ty3/gypsy::chromovirus::CRM GAG_crm;name=GAG;color=#225ea8
Bd1	feature	polypeptide_conserved_region	46176065	46176332	.	+	.	ID=DOMAIN 323-1-0;Parent=TE_BASE 323;annot=Class_I::LTR::Ty3/gypsy::chromovirus::CRM AP_crm;name=PROT;color=#ffeda0
Bd1	feature	polypeptide_conserved_region	46176854	46177529	.	+	.	ID=DOMAIN 323-2-0;Parent=TE_BASE 323;annot=Class_I::LTR::Ty3/gypsy::chromovirus::CRM RT_crm;name=RT;color=#feb24c
Bd1	feature	polypeptide_conserved_region	46177664	46178015	.	+	.	ID=DOMAIN 323-3-0;Parent=TE_BASE 323;annot=Class_I::LTR::Ty3/gypsy::chromovirus::CRM RNaseH_crm;name=RH;color=#fc4e2a
Bd1	feature	polypeptide_conserved_region	46178261	46179263	.	+	.	ID=DOMAIN 323-4-0;Parent=TE_BASE 323;annot=Class_I::LTR::Ty3/gypsy::chromovirus::CRM INT_crm;name=INT;color=#b10026
Bd1	feature	primer_binding_site	46172986	46173007	.	.	.	ID=PBS 323;Parent=TE_BASE 323;name=pbs;color=#c7e9c0
Bd1	feature	RR_tract	46179298	46179312	.	.	.	ID=PPT 323;Parent=TE_BASE 323;name=ppt;color=#41ab5d
Bd1	feature	long_terminal_repeat	46179312	46180081	.	.	.	ID=LTR RIGHT 323-0;Parent=TE_BASE 323;name=ltr right;color=#f032e6
Bd1	feature	long_terminal_repeat	46172156	46172924	.	.	.	ID=LTR LEFT 323-0;Parent=TE_BASE 323;name=ltr left;color=#f032e6
Bd1	feature	nested_repeat	46147055	46158419	.	.	.	ID=TE_BASE 324;name=TE_BASE 324;annot=Class_I::LTR::Ty3/gypsy::non-chromovirus::OTA::Ogre/Tat::Retand;color=#a9a9a9
Bd1	feature	repeat_fragment	46147055	46158419	.	.	.	ID=TE 324-0;Parent=TE_BASE 324;name=TE 324;color=#a9a9a9
Bd1	feature	polypeptide_conserved_region	46148241	46148532	.	+	.	ID=DOMAIN 324-0-0;Parent=TE_BASE 324;annot=Class_I::LTR::Ty3/gypsy::non-chromovirus::OTA::Ogre/Tat::Retand GAG_tat;name=GAG;color=#225ea8
Bd1	feature	polypeptide_conserved_region	46148898	46149132	.	+	.	ID=DOMAIN 324-1-0;Parent=TE_BASE 324;annot=Class_I::LTR::Ty3/gypsy::non-chromovirus::OTA::Ogre/Tat::Retand AP_tat;name=PROT;color=#ffeda0
Bd1	feature	polypeptide_conserved_region	46149556	46150228	.	+	.	ID=DOMAIN 324-2-0;Parent=TE_BASE 324;annot=Class_I::LTR::Ty3/gypsy::non-chromovirus::OTA::Ogre/Tat::Retand RT_tat;name=RT;color=#feb24c
Bd1	feature	polypeptide_conserved_region	46150369	46150588	.	+	.	ID=DOMAIN 324-3-0;Parent=TE_BASE 324;annot=Class_I::LTR::Ty3/gypsy::non-chromovirus::OTA::Ogre/Tat::Retand RNaseH_tat;name=RH;color=#fc4e2a
Bd1	feature	polypeptide_conserved_region	46150797	46151040	.	+	.	ID=DOMAIN 324-4-0;Parent=TE_BASE 324;annot=Class_I::LTR::Ty3/gypsy::non-chromovirus::OTA::Ogre/Tat::Retand;name=aRH;color=#fc4e2a
Bd1	feature	polypeptide_conserved_region	46151485	46152520	.	+	.	ID=DOMAIN 324-5-0;Parent=TE_BASE 324;annot=Class_I::LTR::Ty3/gypsy::non-chromovirus::OTA::Ogre/Tat::Retand INT_tat;name=INT;color=#b10026
Bd1	feature	primer_binding_site	46147306	46147327	.	.	.	ID=PBS 324;Parent=TE_BASE 324;name=pbs;color=#c7e9c0
Bd1	feature	RR_tract	46158096	46158110	.	.	.	ID=PPT 324;Parent=TE_BASE 324;name=ppt;color=#41ab5d
Bd1	feature	long_terminal_repeat	46158172	46158419	.	.	.	ID=LTR RIGHT 324-0;Parent=TE_BASE 324;name=ltr right;color=#f032e6
Bd1	feature	long_terminal_repeat	46147055	46147302	.	.	.	ID=LTR LEFT 324-0;Parent=TE_BASE 324;name=ltr left;color=#f032e6
Bd1	feature	nested_repeat	46096648	46110393	.	.	.	ID=TE_BASE 326;name=TE_BASE 326;annot=Class_I::LTR::Ty3/gypsy::non-chromovirus::OTA::Ogre/Tat::Retand;color=#a9a9a9
Bd1	feature	repeat_fragment	46096648	46110393	.	.	.	ID=TE 326-0;Parent=TE_BASE 326;name=TE 326;color=#a9a9a9
Bd1	feature	polypeptide_conserved_region	46103274	46104252	.	-	.	ID=DOMAIN 326-0-0;Parent=TE_BASE 326;annot=Class_I::LTR::Ty3/gypsy::non-chromovirus::OTA::Ogre/Tat::Retand INT_tat;name=INT;color=#b10026
Bd1	feature	polypeptide_conserved_region	46104674	46105031	.	-	.	ID=DOMAIN 326-1-0;Parent=TE_BASE 326;annot=Class_I::LTR::Ty3/gypsy::non-chromovirus::OTA::Ogre/Tat::Retand;name=aRH;color=#fc4e2a
Bd1	feature	polypeptide_conserved_region	46105109	46105469	.	-	.	ID=DOMAIN 326-2-0;Parent=TE_BASE 326;annot=Class_I::LTR::Ty3/gypsy::non-chromovirus::OTA::Ogre/Tat::Retand RNaseH_tat;name=RH;color=#fc4e2a
Bd1	feature	polypeptide_conserved_region	46105712	46106384	.	-	.	ID=DOMAIN 326-3-0;Parent=TE_BASE 326;annot=Class_I::LTR::Ty3/gypsy::non-chromovirus::OTA::Ogre/Tat::Retand RT_tat;name=RT;color=#feb24c
Bd1	feature	polypeptide_conserved_region	46106854	46107151	.	-	.	ID=DOMAIN 326-4-0;Parent=TE_BASE 326;annot=Class_I::LTR::Ty3/gypsy::non-chromovirus::OTA::Ogre/Tat::Retand AP_tat;name=PROT;color=#ffeda0
Bd1	feature	polypeptide_conserved_region	46108044	46108368	.	-	.	ID=DOMAIN 326-5-0;Parent=TE_BASE 326;annot=Class_I::LTR::Ty3/gypsy::non-chromovirus::OTA::Ogre/Tat::Retand GAG_tat;name=GAG;color=#225ea8
Bd1	feature	long_terminal_repeat	46109363	46110393	.	.	.	ID=LTR LEFT 326-0;Parent=TE_BASE 326;name=ltr left;color=#f032e6
Bd1	feature	long_terminal_repeat	46096648	46097680	.	.	.	ID=LTR RIGHT 326-0;Parent=TE_BASE 326;name=ltr right;color=#f032e6
Bd1	feature	nested_repeat	45872154	45885121	.	.	.	ID=TE_BASE 328;name=TE_BASE 328;annot=Class_I::LTR::Ty3/gypsy::non-chromovirus::OTA::Ogre/Tat::Retand;color=#a9a9a9
Bd1	feature	repeat_fragment	45872154	45885121	.	.	.	ID=TE 328-0;Parent=TE_BASE 328;name=TE 328;color=#a9a9a9
Bd1	feature	polypeptide_conserved_region	45874504	45874921	.	+	.	ID=DOMAIN 328-0-0;Parent=TE_BASE 328;annot=Class_I::LTR::Ty3/gypsy::non-chromovirus::OTA::Ogre/Tat::Retand GAG_tat;name=GAG;color=#225ea8
Bd1	feature	polypeptide_conserved_region	45875725	45876058	.	+	.	ID=DOMAIN 328-1-0;Parent=TE_BASE 328;annot=Class_I::LTR::Ty3/gypsy::non-chromovirus::OTA::Ogre/Tat::Retand AP_tat;name=PROT;color=#ffeda0
Bd1	feature	polypeptide_conserved_region	45876522	45877182	.	+	.	ID=DOMAIN 328-2-0;Parent=TE_BASE 328;annot=Class_I::LTR::Ty3/gypsy::non-chromovirus::OTA::Ogre/Tat::Retand RT_tat;name=RT;color=#feb24c
Bd1	feature	polypeptide_conserved_region	45877335	45877701	.	+	.	ID=DOMAIN 328-3-0;Parent=TE_BASE 328;annot=Class_I::LTR::Ty3/gypsy::non-chromovirus::OTA::Ogre/Tat::Retand RNaseH_tat;name=RH;color=#fc4e2a
Bd1	feature	polypeptide_conserved_region	45877755	45878118	.	+	.	ID=DOMAIN 328-4-0;Parent=TE_BASE 328;annot=Class_I::LTR::Ty3/gypsy::non-chromovirus::OTA::Ogre/Tat::Retand;name=aRH;color=#fc4e2a
Bd1	feature	polypeptide_conserved_region	45878574	45879591	.	+	.	ID=DOMAIN 328-5-0;Parent=TE_BASE 328;annot=Class_I::LTR::Ty3/gypsy::non-chromovirus::OTA::Ogre/Tat::Retand INT_tat;name=INT;color=#b10026
Bd1	feature	primer_binding_site	45872976	45872989	.	.	.	ID=PBS 328;Parent=TE_BASE 328;name=pbs;color=#c7e9c0
Bd1	feature	long_terminal_repeat	45884314	45885121	.	.	.	ID=LTR RIGHT 328-0;Parent=TE_BASE 328;name=ltr right;color=#f032e6
Bd1	feature	long_terminal_repeat	45872154	45872971	.	.	.	ID=LTR LEFT 328-0;Parent=TE_BASE 328;name=ltr left;color=#f032e6
Bd1	feature	target_site_duplication	45872149	45872153	.	.	.	ID=TSR LEFT 328;Parent=TE_BASE 328;name=tsr left;color=#333333
Bd1	feature	target_site_duplication	45885122	45885126	.	.	.	ID=TSR RIGHT 328;Parent=TE_BASE 328;name=tsr right;color=#333333
Bd1	feature	nested_repeat	45749497	45761381	.	.	.	ID=TE_BASE 329;name=TE_BASE 329;annot=Class_I::LTR::Ty3/gypsy::non-chromovirus::OTA::Ogre/Tat::Retand;color=#a9a9a9
Bd1	feature	repeat_fragment	45749497	45761381	.	.	.	ID=TE 329-0;Parent=TE_BASE 329;name=TE 329;color=#a9a9a9
Bd1	feature	polypeptide_conserved_region	45750809	45751133	.	+	.	ID=DOMAIN 329-0-0;Parent=TE_BASE 329;annot=Class_I::LTR::Ty3/gypsy::non-chromovirus::OTA::Ogre/Tat::Retand GAG_tat;name=GAG;color=#225ea8
Bd1	feature	polypeptide_conserved_region	45755136	45755253	.	+	.	ID=DOMAIN 329-1-0;Parent=TE_BASE 329;annot=Class_I::LTR::Ty3/gypsy::non-chromovirus::OTA::Ogre/Tat::Retand INT_tat;name=INT;color=#b10026
Bd1	feature	primer_binding_site	45750020	45750039	.	.	.	ID=PBS 329;Parent=TE_BASE 329;name=pbs;color=#c7e9c0
Bd1	feature	RR_tract	45760921	45760935	.	.	.	ID=PPT 329;Parent=TE_BASE 329;name=ppt;color=#41ab5d
Bd1	feature	long_terminal_repeat	45760935	45761381	.	.	.	ID=LTR RIGHT 329-0;Parent=TE_BASE 329;name=ltr right;color=#f032e6
Bd1	feature	long_terminal_repeat	45749497	45749945	.	.	.	ID=LTR LEFT 329-0;Parent=TE_BASE 329;name=ltr left;color=#f032e6
Bd1	feature	nested_repeat	45729257	45734189	.	.	.	ID=TE_BASE 330;name=TE_BASE 330;annot=Class_I::LTR::Ty3/gypsy::chromovirus::Reina;color=#a9a9a9
Bd1	feature	repeat_fragment	45729257	45734189	.	.	.	ID=TE 330-0;Parent=TE_BASE 330;name=TE 330;color=#a9a9a9
Bd1	feature	polypeptide_conserved_region	45730079	45730691	.	+	.	ID=DOMAIN 330-0-0;Parent=TE_BASE 330;annot=Class_I::LTR::Ty3/gypsy::chromovirus::Reina GAG_reina;name=GAG;color=#225ea8
Bd1	feature	polypeptide_conserved_region	45730874	45731108	.	+	.	ID=DOMAIN 330-1-0;Parent=TE_BASE 330;annot=Class_I::LTR::Ty3/gypsy::chromovirus::Reina AP_reina;name=PROT;color=#ffeda0
Bd1	feature	polypeptide_conserved_region	45731420	45731765	.	+	.	ID=DOMAIN 330-2-0;Parent=TE_BASE 330;annot=Class_I::LTR::Ty3/gypsy::chromovirus::Reina RT_reina;name=RT;color=#feb24c
Bd1	feature	polypeptide_conserved_region	45732229	45732577	.	+	.	ID=DOMAIN 330-3-0;Parent=TE_BASE 330;annot=Class_I::LTR::Ty3/gypsy::chromovirus::Reina RNaseH_reina;name=RH;color=#fc4e2a
Bd1	feature	polypeptide_conserved_region	45732817	45733816	.	+	.	ID=DOMAIN 330-4-0;Parent=TE_BASE 330;annot=Class_I::LTR::Ty3/gypsy::chromovirus::Reina INT_reina;name=INT;color=#b10026
Bd1	feature	primer_binding_site	45729451	45729474	.	.	.	ID=PBS 330;Parent=TE_BASE 330;name=pbs;color=#c7e9c0
Bd1	feature	RR_tract	45734040	45734054	.	.	.	ID=PPT 330;Parent=TE_BASE 330;name=ppt;color=#41ab5d
Bd1	feature	long_terminal_repeat	45734054	45734189	.	.	.	ID=LTR RIGHT 330-0;Parent=TE_BASE 330;name=ltr right;color=#f032e6
Bd1	feature	long_terminal_repeat	45729257	45729406	.	.	.	ID=LTR LEFT 330-0;Parent=TE_BASE 330;name=ltr left;color=#f032e6
Bd1	feature	nested_repeat	45559014	45572987	.	.	.	ID=TE_BASE 333;name=TE_BASE 333;annot=Class_I::LTR::Ty1/copia::SIRE;color=#a9a9a9
Bd1	feature	repeat_fragment	45559014	45572987	.	.	.	ID=TE 333-0;Parent=TE_BASE 333;name=TE 333;color=#a9a9a9
Bd1	feature	polypeptide_conserved_region	45560285	45560867	.	+	.	ID=DOMAIN 333-0-0;Parent=TE_BASE 333;annot=Class_I::LTR::Ty1/copia::SIRE GAG_sire;name=GAG;color=#225ea8
Bd1	feature	polypeptide_conserved_region	45562603	45562849	.	+	.	ID=DOMAIN 333-1-0;Parent=TE_BASE 333;annot=Class_I::LTR::Ty1/copia::SIRE AP_sire;name=PROT;color=#ffeda0
Bd1	feature	polypeptide_conserved_region	45563295	45563652	.	+	.	ID=DOMAIN 333-2-0;Parent=TE_BASE 333;annot=Class_I::LTR::Ty1/copia::SIRE INT_sire;name=INT;color=#b10026
Bd1	feature	polypeptide_conserved_region	45564292	45565015	.	+	.	ID=DOMAIN 333-3-0;Parent=TE_BASE 333;annot=Class_I::LTR::Ty1/copia::SIRE RT_sire;name=RT;color=#feb24c
Bd1	feature	polypeptide_conserved_region	45566591	45566825	.	+	.	ID=DOMAIN 333-4-0;Parent=TE_BASE 333;annot=Class_I::LTR::Ty1/copia::SIRE RNaseH_sire;name=RH;color=#fc4e2a
Bd1	feature	primer_binding_site	45560215	45560232	.	.	.	ID=PBS 333;Parent=TE_BASE 333;name=pbs;color=#c7e9c0
Bd1	feature	RR_tract	45571767	45571781	.	.	.	ID=PPT 333;Parent=TE_BASE 333;name=ppt;color=#41ab5d
Bd1	feature	long_terminal_repeat	45571781	45572987	.	.	.	ID=LTR RIGHT 333-0;Parent=TE_BASE 333;name=ltr right;color=#f032e6
Bd1	feature	long_terminal_repeat	45559014	45560210	.	.	.	ID=LTR LEFT 333-0;Parent=TE_BASE 333;name=ltr left;color=#f032e6
Bd1	feature	target_site_duplication	45559009	45559013	.	.	.	ID=TSR LEFT 333;Parent=TE_BASE 333;name=tsr left;color=#333333
Bd1	feature	target_site_duplication	45572988	45572992	.	.	.	ID=TSR RIGHT 333;Parent=TE_BASE 333;name=tsr right;color=#333333
Bd1	feature	nested_repeat	45467145	45471058	.	.	.	ID=TE_BASE 334;name=TE_BASE 334;annot=Class_I::LTR::Ty3/gypsy::chromovirus::Reina;color=#a9a9a9
Bd1	feature	repeat_fragment	45467145	45471058	.	.	.	ID=TE 334-0;Parent=TE_BASE 334;name=TE 334;color=#a9a9a9
Bd1	feature	polypeptide_conserved_region	45467867	45468728	.	-	.	ID=DOMAIN 334-0-0;Parent=TE_BASE 334;annot=Class_I::LTR::Ty3/gypsy::chromovirus::Reina INT_reina;name=INT;color=#b10026
Bd1	feature	polypeptide_conserved_region	45468962	45469292	.	-	.	ID=DOMAIN 334-1-0;Parent=TE_BASE 334;annot=Class_I::LTR::Ty3/gypsy::chromovirus::Reina RNaseH_reina;name=RH;color=#fc4e2a
Bd1	feature	polypeptide_conserved_region	45469427	45470102	.	-	.	ID=DOMAIN 334-2-0;Parent=TE_BASE 334;annot=Class_I::LTR::Ty3/gypsy::chromovirus::Reina RT_reina;name=RT;color=#feb24c
Bd1	feature	long_terminal_repeat	45470751	45471058	.	.	.	ID=LTR LEFT 334-0;Parent=TE_BASE 334;name=ltr left;color=#f032e6
Bd1	feature	long_terminal_repeat	45467145	45467464	.	.	.	ID=LTR RIGHT 334-0;Parent=TE_BASE 334;name=ltr right;color=#f032e6
Bd1	feature	target_site_duplication	45467140	45467144	.	.	.	ID=TSR RIGHT 334;Parent=TE_BASE 334;name=tsr right;color=#333333
Bd1	feature	target_site_duplication	45471059	45471063	.	.	.	ID=TSR LEFT 334;Parent=TE_BASE 334;name=tsr left;color=#333333
Bd1	feature	nested_repeat	45425153	45430209	.	.	.	ID=TE_BASE 335;name=TE_BASE 335;annot=Class_I::LTR::Ty3/gypsy::chromovirus::Reina;color=#a9a9a9
Bd1	feature	repeat_fragment	45425153	45430209	.	.	.	ID=TE 335-0;Parent=TE_BASE 335;name=TE 335;color=#a9a9a9
Bd1	feature	polypeptide_conserved_region	45427206	45427776	.	+	.	ID=DOMAIN 335-0-0;Parent=TE_BASE 335;annot=Class_I::LTR::Ty3/gypsy::chromovirus::Reina RT_reina;name=RT;color=#feb24c
Bd1	feature	polypeptide_conserved_region	45428000	45428351	.	+	.	ID=DOMAIN 335-1-0;Parent=TE_BASE 335;annot=Class_I::LTR::Ty3/gypsy::chromovirus::Reina RNaseH_reina;name=RH;color=#fc4e2a
Bd1	feature	polypeptide_conserved_region	45428595	45429573	.	+	.	ID=DOMAIN 335-2-0;Parent=TE_BASE 335;annot=Class_I::LTR::Ty3/gypsy::chromovirus::Reina INT_reina;name=INT;color=#b10026
Bd1	feature	primer_binding_site	45425557	45425575	.	.	.	ID=PBS 335;Parent=TE_BASE 335;name=pbs;color=#c7e9c0
Bd1	feature	RR_tract	45429798	45429812	.	.	.	ID=PPT 335;Parent=TE_BASE 335;name=ppt;color=#41ab5d
Bd1	feature	long_terminal_repeat	45429815	45430209	.	.	.	ID=LTR RIGHT 335-0;Parent=TE_BASE 335;name=ltr right;color=#f032e6
Bd1	feature	long_terminal_repeat	45425153	45425551	.	.	.	ID=LTR LEFT 335-0;Parent=TE_BASE 335;name=ltr left;color=#f032e6
Bd1	feature	nested_repeat	45084101	45088321	.	.	.	ID=TE_BASE 337;name=TE_BASE 337;annot=Class_I::LTR::Ty3/gypsy::chromovirus::CRM;color=#a9a9a9
Bd1	feature	repeat_fragment	45084101	45088321	.	.	.	ID=TE 337-0;Parent=TE_BASE 337;name=TE 337;color=#a9a9a9
Bd1	feature	polypeptide_conserved_region	45085444	45085879	.	-	.	ID=DOMAIN 337-0-0;Parent=TE_BASE 337;annot=Class_I::LTR::Ty3/gypsy::chromovirus::CRM GAG_crm;name=GAG;color=#225ea8
Bd1	feature	primer_binding_site	45084483	45084503	.	.	.	ID=PBS 337;Parent=TE_BASE 337;name=ppt;color=#41ab5d
Bd1	feature	RR_tract	45087950	45087964	.	.	.	ID=PPT 337;Parent=TE_BASE 337;name=pbs;color=#c7e9c0
Bd1	feature	long_terminal_repeat	45088011	45088321	.	.	.	ID=LTR LEFT 337-0;Parent=TE_BASE 337;name=ltr left;color=#f032e6
Bd1	feature	long_terminal_repeat	45084101	45084412	.	.	.	ID=LTR RIGHT 337-0;Parent=TE_BASE 337;name=ltr right;color=#f032e6
Bd1	feature	target_site_duplication	45084096	45084100	.	.	.	ID=TSR RIGHT 337;Parent=TE_BASE 337;name=tsr right;color=#333333
Bd1	feature	target_site_duplication	45088322	45088326	.	.	.	ID=TSR LEFT 337;Parent=TE_BASE 337;name=tsr left;color=#333333
Bd1	feature	nested_repeat	45018131	45025780	.	.	.	ID=TE_BASE 338;name=TE_BASE 338;annot=Class_I::LTR::Ty1/copia::Tork;color=#a9a9a9
Bd1	feature	repeat_fragment	45018131	45025780	.	.	.	ID=TE 338-0;Parent=TE_BASE 338;name=TE 338;color=#a9a9a9
Bd1	feature	polypeptide_conserved_region	45021988	45022420	.	+	.	ID=DOMAIN 338-0-0;Parent=TE_BASE 338;annot=Class_I::LTR::Ty1/copia::Ty1-outgroup INT_copia;name=INT;color=#b10026
Bd1	feature	polypeptide_conserved_region	45023597	45024320	.	+	.	ID=DOMAIN 338-1-0;Parent=TE_BASE 338;annot=Class_I::LTR::Ty1/copia::Tork RT_tork;name=RT;color=#feb24c
Bd1	feature	polypeptide_conserved_region	45024650	45025061	.	+	.	ID=DOMAIN 338-2-0;Parent=TE_BASE 338;annot=Class_I::LTR::Ty1/copia::Tork RNaseH_tork;name=RH;color=#fc4e2a
Bd1	feature	long_terminal_repeat	45025567	45025780	.	.	.	ID=LTR RIGHT 338-0;Parent=TE_BASE 338;name=ltr right;color=#f032e6
Bd1	feature	long_terminal_repeat	45018131	45018344	.	.	.	ID=LTR LEFT 338-0;Parent=TE_BASE 338;name=ltr left;color=#f032e6
Bd1	feature	nested_repeat	44893595	44901385	.	.	.	ID=TE_BASE 340;name=TE_BASE 340;annot=Class_I::LTR::Ty3/gypsy::chromovirus::CRM;color=#a9a9a9
Bd1	feature	repeat_fragment	44893595	44901385	.	.	.	ID=TE 340-0;Parent=TE_BASE 340;name=TE 340;color=#a9a9a9
Bd1	feature	polypeptide_conserved_region	44894402	44894564	.	-	.	ID=DOMAIN 340-0-0;Parent=TE_BASE 340;annot=Class_I::LTR::Ty3/gypsy::chromovirus::CRM;name=CHDCR;color=#6a51a3
Bd1	feature	polypeptide_conserved_region	44894650	44895547	.	-	.	ID=DOMAIN 340-1-0;Parent=TE_BASE 340;annot=Class_I::LTR::Ty3/gypsy::chromovirus::CRM INT_crm;name=INT;color=#b10026
Bd1	feature	polypeptide_conserved_region	44895820	44896171	.	-	.	ID=DOMAIN 340-2-0;Parent=TE_BASE 340;annot=Class_I::LTR::Ty3/gypsy::chromovirus::CRM RNaseH_crm;name=RH;color=#fc4e2a
Bd1	feature	polypeptide_conserved_region	44896309	44896969	.	-	.	ID=DOMAIN 340-3-0;Parent=TE_BASE 340;annot=Class_I::LTR::Ty3/gypsy::chromovirus::CRM RT_crm;name=RT;color=#feb24c
Bd1	feature	polypeptide_conserved_region	44897503	44897770	.	-	.	ID=DOMAIN 340-4-0;Parent=TE_BASE 340;annot=Class_I::LTR::Ty3/gypsy::chromovirus::CRM AP_crm;name=PROT;color=#ffeda0
Bd1	feature	polypeptide_conserved_region	44898512	44898809	.	-	.	ID=DOMAIN 340-5-0;Parent=TE_BASE 340;annot=Class_I::LTR::Ty3/gypsy::chromovirus::CRM GAG_crm;name=GAG;color=#225ea8
Bd1	feature	long_terminal_repeat	44900467	44901385	.	.	.	ID=LTR LEFT 340-0;Parent=TE_BASE 340;name=ltr left;color=#f032e6
Bd1	feature	long_terminal_repeat	44893595	44894496	.	.	.	ID=LTR RIGHT 340-0;Parent=TE_BASE 340;name=ltr right;color=#f032e6
Bd1	feature	target_site_duplication	44893590	44893594	.	.	.	ID=TSR RIGHT 340;Parent=TE_BASE 340;name=tsr right;color=#333333
Bd1	feature	target_site_duplication	44901386	44901390	.	.	.	ID=TSR LEFT 340;Parent=TE_BASE 340;name=tsr left;color=#333333
Bd1	feature	nested_repeat	44851136	44858265	.	.	.	ID=TE_BASE 341;name=TE_BASE 341;annot=Class_I::LTR::Ty1/copia::Tork;color=#a9a9a9
Bd1	feature	repeat_fragment	44851136	44858265	.	.	.	ID=TE 341-0;Parent=TE_BASE 341;name=TE 341;color=#a9a9a9
Bd1	feature	polypeptide_conserved_region	44852495	44852903	.	-	.	ID=DOMAIN 341-0-0;Parent=TE_BASE 341;annot=Class_I::LTR::Ty1/copia::Tork RNaseH_tork;name=RH;color=#fc4e2a
Bd1	feature	polypeptide_conserved_region	44853215	44853944	.	-	.	ID=DOMAIN 341-1-0;Parent=TE_BASE 341;annot=Class_I::LTR::Ty1/copia::Tork RT_tork;name=RT;color=#feb24c
Bd1	feature	polypeptide_conserved_region	44854454	44855096	.	-	.	ID=DOMAIN 341-2-0;Parent=TE_BASE 341;annot=Class_I::LTR::Ty1/copia::Ivana INT_oryco;name=INT;color=#b10026
Bd1	feature	primer_binding_site	44851330	44851349	.	.	.	ID=PBS 341;Parent=TE_BASE 341;name=ppt;color=#41ab5d
Bd1	feature	RR_tract	44858013	44858027	.	.	.	ID=PPT 341;Parent=TE_BASE 341;name=pbs;color=#c7e9c0
Bd1	feature	long_terminal_repeat	44858112	44858265	.	.	.	ID=LTR LEFT 341-0;Parent=TE_BASE 341;name=ltr left;color=#f032e6
Bd1	feature	long_terminal_repeat	44851136	44851272	.	.	.	ID=LTR RIGHT 341-0;Parent=TE_BASE 341;name=ltr right;color=#f032e6
Bd1	feature	nested_repeat	44795299	44803241	.	.	.	ID=TE_BASE 342;name=TE_BASE 342;annot=Class_I::LTR::Ty1/copia::Tork;color=#a9a9a9
Bd1	feature	repeat_fragment	44795299	44803241	.	.	.	ID=TE 342-0;Parent=TE_BASE 342;name=TE 342;color=#a9a9a9
Bd1	feature	polypeptide_conserved_region	44796740	44797148	.	-	.	ID=DOMAIN 342-0-0;Parent=TE_BASE 342;annot=Class_I::LTR::Ty1/copia::Tork RNaseH_tork;name=RH;color=#fc4e2a
Bd1	feature	polypeptide_conserved_region	44797457	44798189	.	-	.	ID=DOMAIN 342-1-0;Parent=TE_BASE 342;annot=Class_I::LTR::Ty1/copia::Tork RT_tork;name=RT;color=#feb24c
Bd1	feature	polypeptide_conserved_region	44798639	44799281	.	-	.	ID=DOMAIN 342-2-0;Parent=TE_BASE 342;annot=Class_I::LTR::Ty1/copia::Ivana INT_oryco;name=INT;color=#b10026
Bd1	feature	long_terminal_repeat	44801886	44803241	.	.	.	ID=LTR LEFT 342-0;Parent=TE_BASE 342;name=ltr left;color=#f032e6
Bd1	feature	long_terminal_repeat	44795299	44796654	.	.	.	ID=LTR RIGHT 342-0;Parent=TE_BASE 342;name=ltr right;color=#f032e6
Bd1	feature	target_site_duplication	44795294	44795298	.	.	.	ID=TSR RIGHT 342;Parent=TE_BASE 342;name=tsr right;color=#333333
Bd1	feature	target_site_duplication	44803242	44803246	.	.	.	ID=TSR LEFT 342;Parent=TE_BASE 342;name=tsr left;color=#333333
Bd1	feature	nested_repeat	44767256	44770897	.	.	.	ID=TE_BASE 343;name=TE_BASE 343;annot=Class_I::LTR::Ty3/gypsy::non-chromovirus::OTA::Ogre/Tat::Retand;color=#a9a9a9
Bd1	feature	repeat_fragment	44767256	44770897	.	.	.	ID=TE 343-0;Parent=TE_BASE 343;name=TE 343;color=#a9a9a9
Bd1	feature	polypeptide_conserved_region	44767884	44768226	.	+	.	ID=DOMAIN 343-0-0;Parent=TE_BASE 343;annot=Class_I::LTR::Ty3/gypsy::non-chromovirus::OTA::Ogre/Tat::Retand GAG_tat;name=GAG;color=#225ea8
Bd1	feature	primer_binding_site	44767591	44767607	.	.	.	ID=PBS 343;Parent=TE_BASE 343;name=pbs;color=#c7e9c0
Bd1	feature	RR_tract	44770517	44770531	.	.	.	ID=PPT 343;Parent=TE_BASE 343;name=ppt;color=#41ab5d
Bd1	feature	long_terminal_repeat	44770586	44770897	.	.	.	ID=LTR RIGHT 343-0;Parent=TE_BASE 343;name=ltr right;color=#f032e6
Bd1	feature	long_terminal_repeat	44767256	44767565	.	.	.	ID=LTR LEFT 343-0;Parent=TE_BASE 343;name=ltr left;color=#f032e6
Bd1	feature	nested_repeat	44742541	44748491	.	.	.	ID=TE_BASE 344;name=TE_BASE 344;annot=Class_I::LTR::Ty3/gypsy::chromovirus::Tekay;color=#a9a9a9
Bd1	feature	repeat_fragment	44742541	44748491	.	.	.	ID=TE 344-0;Parent=TE_BASE 344;name=TE 344;color=#a9a9a9
Bd1	feature	polypeptide_conserved_region	44745158	44745833	.	+	.	ID=DOMAIN 344-0-0;Parent=TE_BASE 344;annot=Class_I::LTR::Ty3/gypsy::chromovirus::Tekay RT_del;name=RT;color=#feb24c
Bd1	feature	polypeptide_conserved_region	44745968	44746319	.	+	.	ID=DOMAIN 344-1-0;Parent=TE_BASE 344;annot=Class_I::LTR::Ty3/gypsy::chromovirus::Tekay RNaseH_del;name=RH;color=#fc4e2a
Bd1	feature	polypeptide_conserved_region	44746962	44747496	.	+	.	ID=DOMAIN 344-2-0;Parent=TE_BASE 344;annot=Class_I::LTR::Ty3/gypsy::chromovirus::Tekay INT_del;name=INT;color=#b10026
Bd1	feature	polypeptide_conserved_region	44747708	44747858	.	+	.	ID=DOMAIN 344-3-0;Parent=TE_BASE 344;annot=Class_I::LTR::Ty3/gypsy::chromovirus::Tekay CHR_tekay_Retrosor2a;name=CHD;color=#6a51a3
[truncated: 25,644 more rows]
