# Supplementary material for: What Can Long Terminal Repeats Tell Us About the Age of LTR Retrotransposons, Gene Conversion and Ectopic Recombination?
Source: Front Plant Sci. 2020 May 20;11:644. doi: 10.3389/fpls.2020.00644 (PMC7251063; doi:10.3389/fpls.2020.00644)
Supplement: Supplementary file 1 [file Data_Sheet_1.ZIP › allGFFs/Atha_all_protDom.gff]

##gff-version 3
##sequence-region Chr1 1 30427671
Chr1	feature	nested_repeat	23118242	23123214	.	.	.	ID=TE_BASE 16;name=TE_BASE 16;annot=Class_I::LTR::Ty1/copia::Ivana;color=#a9a9a9
Chr1	feature	repeat_fragment	23118242	23123214	.	.	.	ID=TE 16-0;Parent=TE_BASE 16;name=TE 16;color=#a9a9a9
Chr1	feature	polypeptide_conserved_region	23118705	23119530	.	+	.	ID=DOMAIN 16-0-0;Parent=TE_BASE 16;annot=Class_I::LTR::Ty1/copia::Alesia GAG_retrofit;name=GAG;color=#225ea8
Chr1	feature	polypeptide_conserved_region	23120311	23120674	.	+	.	ID=DOMAIN 16-1-0;Parent=TE_BASE 16;annot=Class_I::LTR::Ty1/copia::Ale INT_retrofit;name=INT;color=#b10026
Chr1	feature	polypeptide_conserved_region	23121337	23122057	.	+	.	ID=DOMAIN 16-2-0;Parent=TE_BASE 16;annot=Class_I::LTR::Ty1/copia::Ivana RT_oryco;name=RT;color=#feb24c
Chr1	feature	polypeptide_conserved_region	23122345	23122747	.	+	.	ID=DOMAIN 16-3-0;Parent=TE_BASE 16;annot=Class_I::LTR::Ty1/copia::Ale RNaseH_retrofit;name=RH;color=#fc4e2a
Chr1	feature	RR_tract	23122821	23122835	.	.	.	ID=PPT 16;Parent=TE_BASE 16;name=ppt;color=#41ab5d
Chr1	feature	long_terminal_repeat	23122835	23123214	.	.	.	ID=LTR RIGHT 16-0;Parent=TE_BASE 16;name=ltr right;color=#f032e6
Chr1	feature	long_terminal_repeat	23118242	23118621	.	.	.	ID=LTR LEFT 16-0;Parent=TE_BASE 16;name=ltr left;color=#f032e6
Chr1	feature	nested_repeat	22100651	22105318	.	.	.	ID=TE_BASE 24;name=TE_BASE 24;annot=Class_I::LTR::Ty1/copia::Ivana;color=#a9a9a9
Chr1	feature	repeat_fragment	22100651	22105318	.	.	.	ID=TE 24-0;Parent=TE_BASE 24;name=TE 24;color=#a9a9a9
Chr1	feature	polypeptide_conserved_region	22100831	22101047	.	-	.	ID=DOMAIN 24-0-0;Parent=TE_BASE 24;annot=Class_I::LTR::Ty1/copia::Ale RNaseH_retrofit;name=RH;color=#fc4e2a
Chr1	feature	polypeptide_conserved_region	22101520	22102246	.	-	.	ID=DOMAIN 24-1-0;Parent=TE_BASE 24;annot=Class_I::LTR::Ty1/copia::Ivana RT_oryco;name=RT;color=#feb24c
Chr1	feature	polypeptide_conserved_region	22103080	22103716	.	-	.	ID=DOMAIN 24-2-0;Parent=TE_BASE 24;annot=Class_I::LTR::Ty1/copia::Ale INT_retrofit;name=INT;color=#b10026
Chr1	feature	polypeptide_conserved_region	22103887	22104121	.	-	.	ID=DOMAIN 24-3-0;Parent=TE_BASE 24;annot=Class_I::LTR::Ty1/copia::Alesia AP_retrofit;name=PROT;color=#ffeda0
Chr1	feature	polypeptide_conserved_region	22104556	22105033	.	-	.	ID=DOMAIN 24-4-0;Parent=TE_BASE 24;annot=Class_I::LTR::Ty1/copia::Alesia GAG_retrofit;name=GAG;color=#225ea8
Chr1	feature	long_terminal_repeat	22105225	22105318	.	.	.	ID=LTR LEFT 24-0;Parent=TE_BASE 24;name=ltr left;color=#f032e6
Chr1	feature	long_terminal_repeat	22100651	22100744	.	.	.	ID=LTR RIGHT 24-0;Parent=TE_BASE 24;name=ltr right;color=#f032e6
Chr1	feature	nested_repeat	21833197	21838009	.	.	.	ID=TE_BASE 25;name=TE_BASE 25;annot=Class_I::LTR::Ty1/copia::Ale;color=#a9a9a9
Chr1	feature	repeat_fragment	21833197	21838009	.	.	.	ID=TE 25-0;Parent=TE_BASE 25;name=TE 25;color=#a9a9a9
Chr1	feature	polypeptide_conserved_region	21833439	21833841	.	-	.	ID=DOMAIN 25-0-0;Parent=TE_BASE 25;annot=Class_I::LTR::Ty1/copia::Ale RNaseH_retrofit;name=RH;color=#fc4e2a
Chr1	feature	polypeptide_conserved_region	21834132	21834858	.	-	.	ID=DOMAIN 25-1-0;Parent=TE_BASE 25;annot=Class_I::LTR::Ty1/copia::Ale RT_retrofit;name=RT;color=#feb24c
Chr1	feature	polypeptide_conserved_region	21835734	21836370	.	-	.	ID=DOMAIN 25-2-0;Parent=TE_BASE 25;annot=Class_I::LTR::Ty1/copia::Ale INT_retrofit;name=INT;color=#b10026
Chr1	feature	polypeptide_conserved_region	21836538	21836775	.	-	.	ID=DOMAIN 25-3-0;Parent=TE_BASE 25;annot=Class_I::LTR::Ty1/copia::Alesia AP_retrofit;name=PROT;color=#ffeda0
Chr1	feature	polypeptide_conserved_region	21837114	21837687	.	-	.	ID=DOMAIN 25-4-0;Parent=TE_BASE 25;annot=Class_I::LTR::Ty1/copia::Alesia GAG_retrofit;name=GAG;color=#225ea8
Chr1	feature	long_terminal_repeat	21837843	21838009	.	.	.	ID=LTR LEFT 25-0;Parent=TE_BASE 25;name=ltr left;color=#f032e6
Chr1	feature	long_terminal_repeat	21833197	21833363	.	.	.	ID=LTR RIGHT 25-0;Parent=TE_BASE 25;name=ltr right;color=#f032e6
Chr1	feature	nested_repeat	21796939	21801751	.	.	.	ID=TE_BASE 27;name=TE_BASE 27;annot=Class_I::LTR::Ty1/copia::Ale;color=#a9a9a9
Chr1	feature	repeat_fragment	21796939	21801751	.	.	.	ID=TE 27-0;Parent=TE_BASE 27;name=TE 27;color=#a9a9a9
Chr1	feature	polypeptide_conserved_region	21797181	21797583	.	-	.	ID=DOMAIN 27-0-0;Parent=TE_BASE 27;annot=Class_I::LTR::Ty1/copia::Ale RNaseH_retrofit;name=RH;color=#fc4e2a
Chr1	feature	polypeptide_conserved_region	21797874	21798600	.	-	.	ID=DOMAIN 27-1-0;Parent=TE_BASE 27;annot=Class_I::LTR::Ty1/copia::Ale RT_retrofit;name=RT;color=#feb24c
Chr1	feature	polypeptide_conserved_region	21799476	21800112	.	-	.	ID=DOMAIN 27-2-0;Parent=TE_BASE 27;annot=Class_I::LTR::Ty1/copia::Ale INT_retrofit;name=INT;color=#b10026
Chr1	feature	polypeptide_conserved_region	21800280	21800517	.	-	.	ID=DOMAIN 27-3-0;Parent=TE_BASE 27;annot=Class_I::LTR::Ty1/copia::Alesia AP_retrofit;name=PROT;color=#ffeda0
Chr1	feature	polypeptide_conserved_region	21800856	21801429	.	-	.	ID=DOMAIN 27-4-0;Parent=TE_BASE 27;annot=Class_I::LTR::Ty1/copia::Alesia GAG_retrofit;name=GAG;color=#225ea8
Chr1	feature	long_terminal_repeat	21801585	21801751	.	.	.	ID=LTR LEFT 27-0;Parent=TE_BASE 27;name=ltr left;color=#f032e6
Chr1	feature	long_terminal_repeat	21796939	21797105	.	.	.	ID=LTR RIGHT 27-0;Parent=TE_BASE 27;name=ltr right;color=#f032e6
Chr1	feature	nested_repeat	21748230	21753389	.	.	.	ID=TE_BASE 29;name=TE_BASE 29;annot=Class_I::LTR::Ty1/copia::SIRE;color=#a9a9a9
Chr1	feature	repeat_fragment	21748230	21753389	.	.	.	ID=TE 29-0;Parent=TE_BASE 29;name=TE 29;color=#a9a9a9
Chr1	feature	polypeptide_conserved_region	21748689	21749202	.	+	.	ID=DOMAIN 29-0-0;Parent=TE_BASE 29;annot=Class_I::LTR::Ty1/copia::Alesia GAG_retrofit;name=GAG;color=#225ea8
Chr1	feature	polypeptide_conserved_region	21750054	21750441	.	+	.	ID=DOMAIN 29-1-0;Parent=TE_BASE 29;annot=Class_I::LTR::Ty1/copia::Ale INT_retrofit;name=INT;color=#b10026
Chr1	feature	polypeptide_conserved_region	21751693	21752131	.	+	.	ID=DOMAIN 29-2-0;Parent=TE_BASE 29;annot=Class_I::LTR::Ty1/copia::SIRE RT_sire;name=RT;color=#feb24c
Chr1	feature	polypeptide_conserved_region	21752443	21752740	.	+	.	ID=DOMAIN 29-3-0;Parent=TE_BASE 29;annot=Class_I::LTR::Ty1/copia::Ale RNaseH_retrofit;name=RH;color=#fc4e2a
Chr1	feature	long_terminal_repeat	21752995	21753389	.	.	.	ID=LTR RIGHT 29-0;Parent=TE_BASE 29;name=ltr right;color=#f032e6
Chr1	feature	long_terminal_repeat	21748230	21748618	.	.	.	ID=LTR LEFT 29-0;Parent=TE_BASE 29;name=ltr left;color=#f032e6
Chr1	feature	nested_repeat	21525218	21529794	.	.	.	ID=TE_BASE 31;name=TE_BASE 31;annot=Class_I::LTR::Ty1/copia::Ivana;color=#a9a9a9
Chr1	feature	repeat_fragment	21525218	21529794	.	.	.	ID=TE 31-0;Parent=TE_BASE 31;name=TE 31;color=#a9a9a9
Chr1	feature	polypeptide_conserved_region	21525506	21525911	.	-	.	ID=DOMAIN 31-0-0;Parent=TE_BASE 31;annot=Class_I::LTR::Ty1/copia::Ivana RNaseH_oryco;name=RH;color=#fc4e2a
Chr1	feature	polypeptide_conserved_region	21526196	21526922	.	-	.	ID=DOMAIN 31-1-0;Parent=TE_BASE 31;annot=Class_I::LTR::Ty1/copia::Ivana RT_oryco;name=RT;color=#feb24c
Chr1	feature	polypeptide_conserved_region	21527327	21527981	.	-	.	ID=DOMAIN 31-2-0;Parent=TE_BASE 31;annot=Class_I::LTR::Ty1/copia::Ivana INT_oryco;name=INT;color=#b10026
Chr1	feature	polypeptide_conserved_region	21528134	21528377	.	-	.	ID=DOMAIN 31-3-0;Parent=TE_BASE 31;annot=Class_I::LTR::Ty1/copia::Ivana AP_oryco;name=PROT;color=#ffeda0
Chr1	feature	polypeptide_conserved_region	21528503	21529352	.	-	.	ID=DOMAIN 31-4-0;Parent=TE_BASE 31;annot=Class_I::LTR::Ty1/copia::Ivana GAG_oryco;name=GAG;color=#225ea8
Chr1	feature	long_terminal_repeat	21529637	21529794	.	.	.	ID=LTR LEFT 31-0;Parent=TE_BASE 31;name=ltr left;color=#f032e6
Chr1	feature	long_terminal_repeat	21525218	21525375	.	.	.	ID=LTR RIGHT 31-0;Parent=TE_BASE 31;name=ltr right;color=#f032e6
Chr1	feature	nested_repeat	21475676	21479625	.	.	.	ID=TE_BASE 33;name=TE_BASE 33;annot=Class_I::LTR::Ty1/copia::Ivana;color=#a9a9a9
Chr1	feature	repeat_fragment	21475676	21479625	.	.	.	ID=TE 33-0;Parent=TE_BASE 33;name=TE 33;color=#a9a9a9
Chr1	feature	polypeptide_conserved_region	21476388	21476625	.	+	.	ID=DOMAIN 33-0-0;Parent=TE_BASE 33;annot=Class_I::LTR::Ty1/copia::Ivana RNaseH_oryco;name=RH;color=#fc4e2a
Chr1	feature	primer_binding_site	21475926	21475943	.	.	.	ID=PBS 33;Parent=TE_BASE 33;name=pbs;color=#c7e9c0
Chr1	feature	RR_tract	21479318	21479332	.	.	.	ID=PPT 33;Parent=TE_BASE 33;name=ppt;color=#41ab5d
Chr1	feature	long_terminal_repeat	21479397	21479625	.	.	.	ID=LTR RIGHT 33-0;Parent=TE_BASE 33;name=ltr right;color=#f032e6
Chr1	feature	long_terminal_repeat	21475676	21475904	.	.	.	ID=LTR LEFT 33-0;Parent=TE_BASE 33;name=ltr left;color=#f032e6
Chr1	feature	nested_repeat	21346162	21351041	.	.	.	ID=TE_BASE 34;name=TE_BASE 34;annot=Class_I::LTR::Ty1/copia::Ivana;color=#a9a9a9
Chr1	feature	repeat_fragment	21346162	21351041	.	.	.	ID=TE 34-0;Parent=TE_BASE 34;name=TE 34;color=#a9a9a9
Chr1	feature	polypeptide_conserved_region	21346426	21346828	.	-	.	ID=DOMAIN 34-0-0;Parent=TE_BASE 34;annot=Class_I::LTR::Ty1/copia::SIRE RNaseH_sire;name=RH;color=#fc4e2a
Chr1	feature	polypeptide_conserved_region	21347122	21347839	.	-	.	ID=DOMAIN 34-1-0;Parent=TE_BASE 34;annot=Class_I::LTR::Ty1/copia::Ivana RT_oryco;name=RT;color=#feb24c
Chr1	feature	polypeptide_conserved_region	21348580	21349204	.	-	.	ID=DOMAIN 34-2-0;Parent=TE_BASE 34;annot=Class_I::LTR::Ty1/copia::Ale INT_retrofit;name=INT;color=#b10026
Chr1	feature	long_terminal_repeat	21350856	21351041	.	.	.	ID=LTR LEFT 34-0;Parent=TE_BASE 34;name=ltr left;color=#f032e6
Chr1	feature	long_terminal_repeat	21346162	21346347	.	.	.	ID=LTR RIGHT 34-0;Parent=TE_BASE 34;name=ltr right;color=#f032e6
Chr1	feature	target_site_duplication	21346157	21346161	.	.	.	ID=TSR RIGHT 34;Parent=TE_BASE 34;name=tsr right;color=#333333
Chr1	feature	target_site_duplication	21351042	21351046	.	.	.	ID=TSR LEFT 34;Parent=TE_BASE 34;name=tsr left;color=#333333
Chr1	feature	nested_repeat	21244324	21249198	.	.	.	ID=TE_BASE 36;name=TE_BASE 36;annot=Class_I::LTR::Ty1/copia::Ivana;color=#a9a9a9
Chr1	feature	repeat_fragment	21244324	21249198	.	.	.	ID=TE 36-0;Parent=TE_BASE 36;name=TE 36;color=#a9a9a9
Chr1	feature	polypeptide_conserved_region	21244538	21244940	.	-	.	ID=DOMAIN 36-0-0;Parent=TE_BASE 36;annot=Class_I::LTR::Ty1/copia::SIRE RNaseH_sire;name=RH;color=#fc4e2a
Chr1	feature	polypeptide_conserved_region	21245240	21245951	.	-	.	ID=DOMAIN 36-1-0;Parent=TE_BASE 36;annot=Class_I::LTR::Ty1/copia::Ivana RT_oryco;name=RT;color=#feb24c
Chr1	feature	polypeptide_conserved_region	21246773	21247400	.	-	.	ID=DOMAIN 36-2-0;Parent=TE_BASE 36;annot=Class_I::LTR::Ty1/copia::Ale INT_retrofit;name=INT;color=#b10026
Chr1	feature	long_terminal_repeat	21249063	21249198	.	.	.	ID=LTR LEFT 36-0;Parent=TE_BASE 36;name=ltr left;color=#f032e6
Chr1	feature	long_terminal_repeat	21244324	21244459	.	.	.	ID=LTR RIGHT 36-0;Parent=TE_BASE 36;name=ltr right;color=#f032e6
Chr1	feature	target_site_duplication	21244319	21244323	.	.	.	ID=TSR RIGHT 36;Parent=TE_BASE 36;name=tsr right;color=#333333
Chr1	feature	target_site_duplication	21249199	21249203	.	.	.	ID=TSR LEFT 36;Parent=TE_BASE 36;name=tsr left;color=#333333
Chr1	feature	nested_repeat	20085159	20090222	.	.	.	ID=TE_BASE 44;name=TE_BASE 44;annot=Class_I::LTR::Ty1/copia::SIRE;color=#a9a9a9
Chr1	feature	repeat_fragment	20085159	20090222	.	.	.	ID=TE 44-0;Parent=TE_BASE 44;name=TE 44;color=#a9a9a9
Chr1	feature	polypeptide_conserved_region	20085626	20086253	.	+	.	ID=DOMAIN 44-0-0;Parent=TE_BASE 44;annot=Class_I::LTR::Ty1/copia::Alesia GAG_retrofit;name=GAG;color=#225ea8
Chr1	feature	polypeptide_conserved_region	20086964	20087609	.	+	.	ID=DOMAIN 44-1-0;Parent=TE_BASE 44;annot=Class_I::LTR::Ty1/copia::Ivana INT_oryco;name=INT;color=#b10026
Chr1	feature	polypeptide_conserved_region	20088377	20089091	.	+	.	ID=DOMAIN 44-2-0;Parent=TE_BASE 44;annot=Class_I::LTR::Ty1/copia::SIRE RT_sire;name=RT;color=#feb24c
Chr1	feature	polypeptide_conserved_region	20089448	20089820	.	+	.	ID=DOMAIN 44-3-0;Parent=TE_BASE 44;annot=Class_I::LTR::Ty1/copia::Ale RNaseH_retrofit;name=RH;color=#fc4e2a
Chr1	feature	long_terminal_repeat	20089897	20090222	.	.	.	ID=LTR RIGHT 44-0;Parent=TE_BASE 44;name=ltr right;color=#f032e6
Chr1	feature	long_terminal_repeat	20085159	20085484	.	.	.	ID=LTR LEFT 44-0;Parent=TE_BASE 44;name=ltr left;color=#f032e6
Chr1	feature	nested_repeat	18962096	18971496	.	.	.	ID=TE_BASE 49;name=TE_BASE 49;annot=Class_I::LTR::Ty3/gypsy::non-chromovirus::OTA::Ogre/Tat::Retand;color=#a9a9a9
Chr1	feature	repeat_fragment	18962096	18971496	.	.	.	ID=TE 49-0;Parent=TE_BASE 49;name=TE 49;color=#a9a9a9
Chr1	feature	polypeptide_conserved_region	18966110	18966545	.	-	.	ID=DOMAIN 49-0-0;Parent=TE_BASE 49;annot=Class_I::LTR::Ty3/gypsy::non-chromovirus::OTA::Ogre/Tat::Retand INT_tat;name=INT;color=#b10026
Chr1	feature	polypeptide_conserved_region	18967018	18967333	.	-	.	ID=DOMAIN 49-1-0;Parent=TE_BASE 49;annot=Class_I::LTR::Ty3/gypsy::non-chromovirus::OTA::Ogre/Tat::Retand;name=aRH;color=#fc4e2a
Chr1	feature	polypeptide_conserved_region	18967375	18967663	.	-	.	ID=DOMAIN 49-2-0;Parent=TE_BASE 49;annot=Class_I::LTR::Ty3/gypsy::non-chromovirus::OTA::Ogre/Tat::Retand RNaseH_tat;name=RH;color=#fc4e2a
Chr1	feature	polypeptide_conserved_region	18968172	18968469	.	-	.	ID=DOMAIN 49-3-0;Parent=TE_BASE 49;annot=Class_I::LTR::Ty3/gypsy::non-chromovirus::OTA::Ogre/Tat::Retand RT_tat;name=RT;color=#feb24c
Chr1	feature	polypeptide_conserved_region	18968850	18969168	.	-	.	ID=DOMAIN 49-4-0;Parent=TE_BASE 49;annot=Class_I::LTR::Ty3/gypsy::non-chromovirus::OTA::Ogre/Tat::Retand AP_tat;name=PROT;color=#ffeda0
Chr1	feature	polypeptide_conserved_region	18969846	18970326	.	-	.	ID=DOMAIN 49-5-0;Parent=TE_BASE 49;annot=Class_I::LTR::Ty3/gypsy::non-chromovirus::OTA::Ogre/Tat::Retand GAG_tat;name=GAG;color=#225ea8
Chr1	feature	long_terminal_repeat	18971064	18971496	.	.	.	ID=LTR LEFT 49-0;Parent=TE_BASE 49;name=ltr left;color=#f032e6
Chr1	feature	long_terminal_repeat	18962096	18962528	.	.	.	ID=LTR RIGHT 49-0;Parent=TE_BASE 49;name=ltr right;color=#f032e6
Chr1	feature	nested_repeat	18828530	18833168	.	.	.	ID=TE_BASE 50;name=TE_BASE 50;annot=Class_I::LTR::Ty1/copia::Ivana;color=#a9a9a9
Chr1	feature	repeat_fragment	18828530	18833168	.	.	.	ID=TE 50-0;Parent=TE_BASE 50;name=TE 50;color=#a9a9a9
Chr1	feature	polypeptide_conserved_region	18828949	18829741	.	+	.	ID=DOMAIN 50-0-0;Parent=TE_BASE 50;annot=Class_I::LTR::Ty1/copia::Ivana GAG_oryco;name=GAG;color=#225ea8
Chr1	feature	polypeptide_conserved_region	18829906	18830152	.	+	.	ID=DOMAIN 50-1-0;Parent=TE_BASE 50;annot=Class_I::LTR::Ty1/copia::Ivana AP_oryco;name=PROT;color=#ffeda0
Chr1	feature	polypeptide_conserved_region	18830267	18830921	.	+	.	ID=DOMAIN 50-2-0;Parent=TE_BASE 50;annot=Class_I::LTR::Ty1/copia::Ivana INT_oryco;name=INT;color=#b10026
Chr1	feature	polypeptide_conserved_region	18831485	18832208	.	+	.	ID=DOMAIN 50-3-0;Parent=TE_BASE 50;annot=Class_I::LTR::Ty1/copia::Ivana RT_oryco;name=RT;color=#feb24c
Chr1	feature	polypeptide_conserved_region	18832502	18832907	.	+	.	ID=DOMAIN 50-4-0;Parent=TE_BASE 50;annot=Class_I::LTR::Ty1/copia::Ivana RNaseH_oryco;name=RH;color=#fc4e2a
Chr1	feature	primer_binding_site	18828721	18828739	.	.	.	ID=PBS 50;Parent=TE_BASE 50;name=pbs;color=#c7e9c0
Chr1	feature	RR_tract	18832967	18832981	.	.	.	ID=PPT 50;Parent=TE_BASE 50;name=ppt;color=#41ab5d
Chr1	feature	long_terminal_repeat	18832982	18833168	.	.	.	ID=LTR RIGHT 50-0;Parent=TE_BASE 50;name=ltr right;color=#f032e6
Chr1	feature	long_terminal_repeat	18828530	18828716	.	.	.	ID=LTR LEFT 50-0;Parent=TE_BASE 50;name=ltr left;color=#f032e6
Chr1	feature	nested_repeat	18013222	18017894	.	.	.	ID=TE_BASE 54;name=TE_BASE 54;annot=Class_I::LTR::Ty1/copia::Ivana;color=#a9a9a9
Chr1	feature	repeat_fragment	18013222	18017894	.	.	.	ID=TE 54-0;Parent=TE_BASE 54;name=TE 54;color=#a9a9a9
Chr1	feature	polypeptide_conserved_region	18013659	18014508	.	+	.	ID=DOMAIN 54-0-0;Parent=TE_BASE 54;annot=Class_I::LTR::Ty1/copia::Ivana GAG_oryco;name=GAG;color=#225ea8
Chr1	feature	polypeptide_conserved_region	18014640	18014883	.	+	.	ID=DOMAIN 54-1-0;Parent=TE_BASE 54;annot=Class_I::LTR::Ty1/copia::Ivana AP_oryco;name=PROT;color=#ffeda0
Chr1	feature	polypeptide_conserved_region	18015036	18015690	.	+	.	ID=DOMAIN 54-2-0;Parent=TE_BASE 54;annot=Class_I::LTR::Ty1/copia::Ivana INT_oryco;name=INT;color=#b10026
Chr1	feature	polypeptide_conserved_region	18016191	18016917	.	+	.	ID=DOMAIN 54-3-0;Parent=TE_BASE 54;annot=Class_I::LTR::Ty1/copia::Ivana RT_oryco;name=RT;color=#feb24c
Chr1	feature	polypeptide_conserved_region	18017202	18017607	.	+	.	ID=DOMAIN 54-4-0;Parent=TE_BASE 54;annot=Class_I::LTR::Ty1/copia::Ivana RNaseH_oryco;name=RH;color=#fc4e2a
Chr1	feature	primer_binding_site	18013400	18013418	.	.	.	ID=PBS 54;Parent=TE_BASE 54;name=pbs;color=#c7e9c0
Chr1	feature	RR_tract	18017670	18017684	.	.	.	ID=PPT 54;Parent=TE_BASE 54;name=ppt;color=#41ab5d
Chr1	feature	long_terminal_repeat	18017737	18017894	.	.	.	ID=LTR RIGHT 54-0;Parent=TE_BASE 54;name=ltr right;color=#f032e6
Chr1	feature	long_terminal_repeat	18013222	18013379	.	.	.	ID=LTR LEFT 54-0;Parent=TE_BASE 54;name=ltr left;color=#f032e6
Chr1	feature	nested_repeat	18002179	18007365	.	.	.	ID=TE_BASE 55;name=TE_BASE 55;annot=Class_I::LTR::Ty1/copia::Tork;color=#a9a9a9
Chr1	feature	repeat_fragment	18002179	18007365	.	.	.	ID=TE 55-0;Parent=TE_BASE 55;name=TE 55;color=#a9a9a9
Chr1	feature	polypeptide_conserved_region	18002812	18003175	.	-	.	ID=DOMAIN 55-0-0;Parent=TE_BASE 55;annot=Class_I::LTR::Ty1/copia::Tork RNaseH_tork;name=RH;color=#fc4e2a
Chr1	feature	polypeptide_conserved_region	18003531	18004227	.	-	.	ID=DOMAIN 55-1-0;Parent=TE_BASE 55;annot=Class_I::LTR::Ty1/copia::Tork RT_tork;name=RT;color=#feb24c
Chr1	feature	polypeptide_conserved_region	18004870	18005515	.	-	.	ID=DOMAIN 55-2-0;Parent=TE_BASE 55;annot=Class_I::LTR::Ty1/copia::Tork INT_tork;name=INT;color=#b10026
Chr1	feature	long_terminal_repeat	18006881	18007365	.	.	.	ID=LTR LEFT 55-0;Parent=TE_BASE 55;name=ltr left;color=#f032e6
Chr1	feature	long_terminal_repeat	18002179	18002667	.	.	.	ID=LTR RIGHT 55-0;Parent=TE_BASE 55;name=ltr right;color=#f032e6
Chr1	feature	nested_repeat	17676607	17681382	.	.	.	ID=TE_BASE 57;name=TE_BASE 57;annot=Class_I::LTR::Ty1/copia::Ivana;color=#a9a9a9
Chr1	feature	repeat_fragment	17676607	17681382	.	.	.	ID=TE 57-0;Parent=TE_BASE 57;name=TE 57;color=#a9a9a9
Chr1	feature	polypeptide_conserved_region	17676982	17677384	.	-	.	ID=DOMAIN 57-0-0;Parent=TE_BASE 57;annot=Class_I::LTR::Ty1/copia::Ale RNaseH_retrofit;name=RH;color=#fc4e2a
Chr1	feature	polypeptide_conserved_region	17677672	17678392	.	-	.	ID=DOMAIN 57-1-0;Parent=TE_BASE 57;annot=Class_I::LTR::Ty1/copia::Ivana RT_oryco;name=RT;color=#feb24c
Chr1	feature	polypeptide_conserved_region	17679048	17679690	.	-	.	ID=DOMAIN 57-2-0;Parent=TE_BASE 57;annot=Class_I::LTR::Ty1/copia::Ale INT_retrofit;name=INT;color=#b10026
Chr1	feature	polypeptide_conserved_region	17680176	17680956	.	-	.	ID=DOMAIN 57-3-0;Parent=TE_BASE 57;annot=Class_I::LTR::Ty1/copia::Alesia GAG_retrofit;name=GAG;color=#225ea8
Chr1	feature	primer_binding_site	17676975	17676997	.	.	.	ID=PBS 57;Parent=TE_BASE 57;name=ppt;color=#41ab5d
Chr1	feature	RR_tract	17681036	17681050	.	.	.	ID=PPT 57;Parent=TE_BASE 57;name=pbs;color=#c7e9c0
Chr1	feature	long_terminal_repeat	17681093	17681382	.	.	.	ID=LTR LEFT 57-0;Parent=TE_BASE 57;name=ltr left;color=#f032e6
Chr1	feature	long_terminal_repeat	17676607	17676902	.	.	.	ID=LTR RIGHT 57-0;Parent=TE_BASE 57;name=ltr right;color=#f032e6
Chr1	feature	target_site_duplication	17676602	17676606	.	.	.	ID=TSR RIGHT 57;Parent=TE_BASE 57;name=tsr right;color=#333333
Chr1	feature	target_site_duplication	17681383	17681387	.	.	.	ID=TSR LEFT 57;Parent=TE_BASE 57;name=tsr left;color=#333333
Chr1	feature	nested_repeat	17520590	17525131	.	.	.	ID=TE_BASE 63;name=TE_BASE 63;annot=Class_I::LTR::Ty1/copia::Ale;color=#a9a9a9
Chr1	feature	repeat_fragment	17520590	17525131	.	.	.	ID=TE 63-0;Parent=TE_BASE 63;name=TE 63;color=#a9a9a9
Chr1	feature	polypeptide_conserved_region	17521088	17521694	.	+	.	ID=DOMAIN 63-0-0;Parent=TE_BASE 63;annot=Class_I::LTR::Ty1/copia::Alesia GAG_retrofit;name=GAG;color=#225ea8
Chr1	feature	polypeptide_conserved_region	17521899	17522124	.	+	.	ID=DOMAIN 63-1-0;Parent=TE_BASE 63;annot=Class_I::LTR::Ty1/copia::TAR AP_Ty1/copia;name=PROT;color=#ffeda0
Chr1	feature	polypeptide_conserved_region	17522277	17522904	.	+	.	ID=DOMAIN 63-2-0;Parent=TE_BASE 63;annot=Class_I::LTR::Ty1/copia::Ale INT_retrofit;name=INT;color=#b10026
Chr1	feature	polypeptide_conserved_region	17523458	17524193	.	+	.	ID=DOMAIN 63-3-0;Parent=TE_BASE 63;annot=Class_I::LTR::Ty1/copia::Ale RT_retrofit;name=RT;color=#feb24c
Chr1	feature	polypeptide_conserved_region	17524481	17524877	.	+	.	ID=DOMAIN 63-4-0;Parent=TE_BASE 63;annot=Class_I::LTR::Ty1/copia::Ale RNaseH_retrofit;name=RH;color=#fc4e2a
Chr1	feature	long_terminal_repeat	17524954	17525131	.	.	.	ID=LTR RIGHT 63-0;Parent=TE_BASE 63;name=ltr right;color=#f032e6
Chr1	feature	long_terminal_repeat	17520590	17520767	.	.	.	ID=LTR LEFT 63-0;Parent=TE_BASE 63;name=ltr left;color=#f032e6
Chr1	feature	nested_repeat	17473527	17476671	.	.	.	ID=TE_BASE 65;name=TE_BASE 65;annot=Class_I::LTR::Ty3/gypsy::chromovirus::Reina;color=#a9a9a9
Chr1	feature	repeat_fragment	17473527	17476671	.	.	.	ID=TE 65-0;Parent=TE_BASE 65;name=TE 65;color=#a9a9a9
Chr1	feature	polypeptide_conserved_region	17474243	17474639	.	+	.	ID=DOMAIN 65-0-0;Parent=TE_BASE 65;annot=Class_I::LTR::Ty3/gypsy::chromovirus::Reina GAG_reina;name=GAG;color=#225ea8
Chr1	feature	primer_binding_site	17473889	17473911	.	.	.	ID=PBS 65;Parent=TE_BASE 65;name=pbs;color=#c7e9c0
Chr1	feature	RR_tract	17476299	17476313	.	.	.	ID=PPT 65;Parent=TE_BASE 65;name=ppt;color=#41ab5d
Chr1	feature	long_terminal_repeat	17476313	17476671	.	.	.	ID=LTR RIGHT 65-0;Parent=TE_BASE 65;name=ltr right;color=#f032e6
Chr1	feature	long_terminal_repeat	17473527	17473885	.	.	.	ID=LTR LEFT 65-0;Parent=TE_BASE 65;name=ltr left;color=#f032e6
Chr1	feature	target_site_duplication	17473522	17473526	.	.	.	ID=TSR LEFT 65;Parent=TE_BASE 65;name=tsr left;color=#333333
Chr1	feature	target_site_duplication	17476672	17476676	.	.	.	ID=TSR RIGHT 65;Parent=TE_BASE 65;name=tsr right;color=#333333
Chr1	feature	nested_repeat	17360727	17365910	.	.	.	ID=TE_BASE 68;name=TE_BASE 68;annot=Class_I::LTR::Ty1/copia::Tork;color=#a9a9a9
Chr1	feature	repeat_fragment	17360727	17365910	.	.	.	ID=TE 68-0;Parent=TE_BASE 68;name=TE 68;color=#a9a9a9
Chr1	feature	polypeptide_conserved_region	17362194	17362437	.	+	.	ID=DOMAIN 68-0-0;Parent=TE_BASE 68;annot=Class_I::LTR::Ty1/copia::Tork AP_tork;name=PROT;color=#ffeda0
Chr1	feature	polypeptide_conserved_region	17362587	17363232	.	+	.	ID=DOMAIN 68-1-0;Parent=TE_BASE 68;annot=Class_I::LTR::Ty1/copia::Tork INT_tork;name=INT;color=#b10026
Chr1	feature	polypeptide_conserved_region	17363826	17364546	.	+	.	ID=DOMAIN 68-2-0;Parent=TE_BASE 68;annot=Class_I::LTR::Ty1/copia::Tork RT_tork;name=RT;color=#feb24c
Chr1	feature	polypeptide_conserved_region	17364870	17365269	.	+	.	ID=DOMAIN 68-3-0;Parent=TE_BASE 68;annot=Class_I::LTR::Ty1/copia::Tork RNaseH_tork;name=RH;color=#fc4e2a
Chr1	feature	primer_binding_site	17361245	17361263	.	.	.	ID=PBS 68;Parent=TE_BASE 68;name=pbs;color=#c7e9c0
Chr1	feature	RR_tract	17365387	17365401	.	.	.	ID=PPT 68;Parent=TE_BASE 68;name=ppt;color=#41ab5d
Chr1	feature	long_terminal_repeat	17365415	17365910	.	.	.	ID=LTR RIGHT 68-0;Parent=TE_BASE 68;name=ltr right;color=#f032e6
Chr1	feature	long_terminal_repeat	17360727	17361225	.	.	.	ID=LTR LEFT 68-0;Parent=TE_BASE 68;name=ltr left;color=#f032e6
Chr1	feature	nested_repeat	17255285	17265289	.	.	.	ID=TE_BASE 69;name=TE_BASE 69;annot=Class_I::LTR::Ty3/gypsy::non-chromovirus::OTA::Ogre/Tat::Retand;color=#a9a9a9
Chr1	feature	repeat_fragment	17255285	17265289	.	.	.	ID=TE 69-0;Parent=TE_BASE 69;name=TE 69;color=#a9a9a9
Chr1	feature	polypeptide_conserved_region	17256441	17257194	.	+	.	ID=DOMAIN 69-0-0;Parent=TE_BASE 69;annot=Class_I::LTR::Ty3/gypsy::non-chromovirus::OTA::Ogre/Tat::Retand GAG_tat;name=GAG;color=#225ea8
Chr1	feature	polypeptide_conserved_region	17257611	17257929	.	+	.	ID=DOMAIN 69-1-0;Parent=TE_BASE 69;annot=Class_I::LTR::Ty3/gypsy::non-chromovirus::OTA::Ogre/Tat::Retand AP_tat;name=PROT;color=#ffeda0
Chr1	feature	polypeptide_conserved_region	17258310	17258982	.	+	.	ID=DOMAIN 69-2-0;Parent=TE_BASE 69;annot=Class_I::LTR::Ty3/gypsy::non-chromovirus::OTA::Ogre/Tat::Retand RT_tat;name=RT;color=#feb24c
Chr1	feature	polypeptide_conserved_region	17259221	17259431	.	+	.	ID=DOMAIN 69-3-0;Parent=TE_BASE 69;annot=Class_I::LTR::Ty3/gypsy::non-chromovirus::OTA::Ogre/Tat::Retand RNaseH_tat;name=RH;color=#fc4e2a
Chr1	feature	polypeptide_conserved_region	17259473	17259806	.	+	.	ID=DOMAIN 69-4-0;Parent=TE_BASE 69;annot=Class_I::LTR::Ty3/gypsy::non-chromovirus::OTA::Ogre/Tat::Retand;name=aRH;color=#fc4e2a
Chr1	feature	polypeptide_conserved_region	17260284	17261280	.	+	.	ID=DOMAIN 69-5-0;Parent=TE_BASE 69;annot=Class_I::LTR::Ty3/gypsy::non-chromovirus::OTA::Ogre/Tat::Retand INT_tat;name=INT;color=#b10026
Chr1	feature	primer_binding_site	17255705	17255720	.	.	.	ID=PBS 69;Parent=TE_BASE 69;name=pbs;color=#c7e9c0
Chr1	feature	RR_tract	17264859	17264873	.	.	.	ID=PPT 69;Parent=TE_BASE 69;name=ppt;color=#41ab5d
Chr1	feature	long_terminal_repeat	17264874	17265289	.	.	.	ID=LTR RIGHT 69-0;Parent=TE_BASE 69;name=ltr right;color=#f032e6
Chr1	feature	long_terminal_repeat	17255285	17255699	.	.	.	ID=LTR LEFT 69-0;Parent=TE_BASE 69;name=ltr left;color=#f032e6
Chr1	feature	target_site_duplication	17255280	17255284	.	.	.	ID=TSR LEFT 69;Parent=TE_BASE 69;name=tsr left;color=#333333
Chr1	feature	target_site_duplication	17265290	17265294	.	.	.	ID=TSR RIGHT 69;Parent=TE_BASE 69;name=tsr right;color=#333333
Chr1	feature	nested_repeat	17247728	17252581	.	.	.	ID=TE_BASE 70;name=TE_BASE 70;annot=Class_I::LTR::Ty1/copia::Ivana;color=#a9a9a9
Chr1	feature	repeat_fragment	17247728	17252581	.	.	.	ID=TE 70-0;Parent=TE_BASE 70;name=TE 70;color=#a9a9a9
Chr1	feature	polypeptide_conserved_region	17247928	17248330	.	-	.	ID=DOMAIN 70-0-0;Parent=TE_BASE 70;annot=Class_I::LTR::Ty1/copia::Ale RNaseH_retrofit;name=RH;color=#fc4e2a
Chr1	feature	polypeptide_conserved_region	17248968	17249313	.	-	.	ID=DOMAIN 70-1-0;Parent=TE_BASE 70;annot=Class_I::LTR::Ty1/copia::Ivana RT_oryco;name=RT;color=#feb24c
Chr1	feature	polypeptide_conserved_region	17250174	17250810	.	-	.	ID=DOMAIN 70-2-0;Parent=TE_BASE 70;annot=Class_I::LTR::Ty1/copia::Ale INT_retrofit;name=INT;color=#b10026
Chr1	feature	polypeptide_conserved_region	17250969	17251182	.	-	.	ID=DOMAIN 70-3-0;Parent=TE_BASE 70;annot=Class_I::LTR::Ty1/copia::TAR AP_Ty1/copia;name=PROT;color=#ffeda0
Chr1	feature	long_terminal_repeat	17252458	17252581	.	.	.	ID=LTR LEFT 70-0;Parent=TE_BASE 70;name=ltr left;color=#f032e6
Chr1	feature	long_terminal_repeat	17247728	17247851	.	.	.	ID=LTR RIGHT 70-0;Parent=TE_BASE 70;name=ltr right;color=#f032e6
Chr1	feature	nested_repeat	17203926	17206318	.	.	.	ID=TE_BASE 71;name=TE_BASE 71;annot=Class_I::LTR::Ty1/copia::Ivana;color=#a9a9a9
Chr1	feature	repeat_fragment	17203926	17206318	.	.	.	ID=TE 71-0;Parent=TE_BASE 71;name=TE 71;color=#a9a9a9
Chr1	feature	polypeptide_conserved_region	17205254	17205500	.	+	.	ID=DOMAIN 71-0-0;Parent=TE_BASE 71;annot=Class_I::LTR::Ty1/copia::Ivana AP_oryco;name=PROT;color=#ffeda0
Chr1	feature	primer_binding_site	17204307	17204326	.	.	.	ID=PBS 71;Parent=TE_BASE 71;name=pbs;color=#c7e9c0
Chr1	feature	RR_tract	17205964	17205978	.	.	.	ID=PPT 71;Parent=TE_BASE 71;name=ppt;color=#41ab5d
Chr1	feature	long_terminal_repeat	17205978	17206318	.	.	.	ID=LTR RIGHT 71-0;Parent=TE_BASE 71;name=ltr right;color=#f032e6
Chr1	feature	long_terminal_repeat	17203926	17204266	.	.	.	ID=LTR LEFT 71-0;Parent=TE_BASE 71;name=ltr left;color=#f032e6
Chr1	feature	target_site_duplication	17203921	17203925	.	.	.	ID=TSR LEFT 71;Parent=TE_BASE 71;name=tsr left;color=#333333
Chr1	feature	target_site_duplication	17206319	17206323	.	.	.	ID=TSR RIGHT 71;Parent=TE_BASE 71;name=tsr right;color=#333333
Chr1	feature	nested_repeat	17054917	17059990	.	.	.	ID=TE_BASE 74;name=TE_BASE 74;annot=Class_I::LTR::Ty1/copia::Ivana;color=#a9a9a9
Chr1	feature	repeat_fragment	17054917	17059990	.	.	.	ID=TE 74-0;Parent=TE_BASE 74;name=TE 74;color=#a9a9a9
Chr1	feature	polypeptide_conserved_region	17057092	17057614	.	+	.	ID=DOMAIN 74-0-0;Parent=TE_BASE 74;annot=Class_I::LTR::Ty1/copia::Ale INT_retrofit;name=INT;color=#b10026
Chr1	feature	polypeptide_conserved_region	17058294	17059008	.	+	.	ID=DOMAIN 74-1-0;Parent=TE_BASE 74;annot=Class_I::LTR::Ty1/copia::Ivana RT_oryco;name=RT;color=#feb24c
Chr1	feature	polypeptide_conserved_region	17059320	17059593	.	+	.	ID=DOMAIN 74-2-0;Parent=TE_BASE 74;annot=Class_I::LTR::Ty1/copia::SIRE RNaseH_sire;name=RH;color=#fc4e2a
Chr1	feature	primer_binding_site	17055138	17055154	.	.	.	ID=PBS 74;Parent=TE_BASE 74;name=pbs;color=#c7e9c0
Chr1	feature	RR_tract	17059720	17059734	.	.	.	ID=PPT 74;Parent=TE_BASE 74;name=ppt;color=#41ab5d
Chr1	feature	long_terminal_repeat	17059767	17059990	.	.	.	ID=LTR RIGHT 74-0;Parent=TE_BASE 74;name=ltr right;color=#f032e6
Chr1	feature	long_terminal_repeat	17054917	17055123	.	.	.	ID=LTR LEFT 74-0;Parent=TE_BASE 74;name=ltr left;color=#f032e6
Chr1	feature	nested_repeat	17023916	17029268	.	.	.	ID=TE_BASE 75;name=TE_BASE 75;annot=Class_I::LTR::Ty1/copia::Ivana;color=#a9a9a9
Chr1	feature	repeat_fragment	17023916	17029268	.	.	.	ID=TE 75-0;Parent=TE_BASE 75;name=TE 75;color=#a9a9a9
Chr1	feature	polypeptide_conserved_region	17024496	17024901	.	-	.	ID=DOMAIN 75-0-0;Parent=TE_BASE 75;annot=Class_I::LTR::Ty1/copia::Ale RNaseH_retrofit;name=RH;color=#fc4e2a
Chr1	feature	polypeptide_conserved_region	17025204	17025915	.	-	.	ID=DOMAIN 75-1-0;Parent=TE_BASE 75;annot=Class_I::LTR::Ty1/copia::Ivana RT_oryco;name=RT;color=#feb24c
Chr1	feature	polypeptide_conserved_region	17026695	17027181	.	-	.	ID=DOMAIN 75-2-0;Parent=TE_BASE 75;annot=Class_I::LTR::Ty1/copia::Ale INT_retrofit;name=INT;color=#b10026
Chr1	feature	polypeptide_conserved_region	17028166	17028679	.	-	.	ID=DOMAIN 75-3-0;Parent=TE_BASE 75;annot=Class_I::LTR::Ty1/copia::Alesia GAG_retrofit;name=GAG;color=#225ea8
Chr1	feature	long_terminal_repeat	17028757	17029268	.	.	.	ID=LTR LEFT 75-0;Parent=TE_BASE 75;name=ltr left;color=#f032e6
Chr1	feature	long_terminal_repeat	17023916	17024426	.	.	.	ID=LTR RIGHT 75-0;Parent=TE_BASE 75;name=ltr right;color=#f032e6
Chr1	feature	nested_repeat	16853318	16858050	.	.	.	ID=TE_BASE 77;name=TE_BASE 77;annot=Class_I::LTR::Ty1/copia::Ale;color=#a9a9a9
Chr1	feature	repeat_fragment	16853318	16858050	.	.	.	ID=TE 77-0;Parent=TE_BASE 77;name=TE 77;color=#a9a9a9
Chr1	feature	polypeptide_conserved_region	16853525	16853927	.	-	.	ID=DOMAIN 77-0-0;Parent=TE_BASE 77;annot=Class_I::LTR::Ty1/copia::Ale RNaseH_retrofit;name=RH;color=#fc4e2a
Chr1	feature	polypeptide_conserved_region	16854221	16854941	.	-	.	ID=DOMAIN 77-1-0;Parent=TE_BASE 77;annot=Class_I::LTR::Ty1/copia::Ale RT_retrofit;name=RT;color=#feb24c
Chr1	feature	polypeptide_conserved_region	16855781	16856417	.	-	.	ID=DOMAIN 77-2-0;Parent=TE_BASE 77;annot=Class_I::LTR::Ty1/copia::Ale INT_retrofit;name=INT;color=#b10026
Chr1	feature	polypeptide_conserved_region	16856588	16856822	.	-	.	ID=DOMAIN 77-3-0;Parent=TE_BASE 77;annot=Class_I::LTR::Ty1/copia::Alesia AP_retrofit;name=PROT;color=#ffeda0
Chr1	feature	primer_binding_site	16853509	16853528	.	.	.	ID=PBS 77;Parent=TE_BASE 77;name=ppt;color=#41ab5d
Chr1	feature	RR_tract	16857864	16857878	.	.	.	ID=PPT 77;Parent=TE_BASE 77;name=pbs;color=#c7e9c0
Chr1	feature	long_terminal_repeat	16857909	16858050	.	.	.	ID=LTR LEFT 77-0;Parent=TE_BASE 77;name=ltr left;color=#f032e6
Chr1	feature	long_terminal_repeat	16853318	16853459	.	.	.	ID=LTR RIGHT 77-0;Parent=TE_BASE 77;name=ltr right;color=#f032e6
Chr1	feature	nested_repeat	16674908	16683521	.	.	.	ID=TE_BASE 79;name=TE_BASE 79;annot=Class_I::LTR::Ty1/copia::SIRE;color=#a9a9a9
Chr1	feature	repeat_fragment	16674908	16683521	.	.	.	ID=TE 79-0;Parent=TE_BASE 79;name=TE 79;color=#a9a9a9
Chr1	feature	polypeptide_conserved_region	16677398	16677635	.	+	.	ID=DOMAIN 79-0-0;Parent=TE_BASE 79;annot=Class_I::LTR::Ty1/copia::SIRE AP_sire;name=PROT;color=#ffeda0
Chr1	feature	polypeptide_conserved_region	16677773	16678250	.	+	.	ID=DOMAIN 79-1-0;Parent=TE_BASE 79;annot=Class_I::LTR::Ty1/copia::SIRE INT_sire;name=INT;color=#b10026
Chr1	feature	polypeptide_conserved_region	16679001	16679727	.	+	.	ID=DOMAIN 79-2-0;Parent=TE_BASE 79;annot=Class_I::LTR::Ty1/copia::SIRE RT_sire;name=RT;color=#feb24c
Chr1	feature	polypeptide_conserved_region	16680151	16680298	.	+	.	ID=DOMAIN 79-3-0;Parent=TE_BASE 79;annot=Class_I::LTR::Ty1/copia::SIRE RNaseH_sire;name=RH;color=#fc4e2a
Chr1	feature	long_terminal_repeat	16682946	16683521	.	.	.	ID=LTR RIGHT 79-0;Parent=TE_BASE 79;name=ltr right;color=#f032e6
Chr1	feature	long_terminal_repeat	16674908	16675432	.	.	.	ID=LTR LEFT 79-0;Parent=TE_BASE 79;name=ltr left;color=#f032e6
Chr1	feature	nested_repeat	16638782	16645569	.	.	.	ID=TE_BASE 80;name=TE_BASE 80;annot=Class_I::LTR::Ty1/copia::Ivana;color=#a9a9a9
Chr1	feature	repeat_fragment	16638782	16645569	.	.	.	ID=TE 80-0;Parent=TE_BASE 80;name=TE 80;color=#a9a9a9
Chr1	feature	polypeptide_conserved_region	16639057	16639462	.	-	.	ID=DOMAIN 80-0-0;Parent=TE_BASE 80;annot=Class_I::LTR::Ty1/copia::SIRE RNaseH_sire;name=RH;color=#fc4e2a
Chr1	feature	polypeptide_conserved_region	16640114	16640471	.	-	.	ID=DOMAIN 80-1-0;Parent=TE_BASE 80;annot=Class_I::LTR::Ty1/copia::Ivana RT_oryco;name=RT;color=#feb24c
Chr1	feature	polypeptide_conserved_region	16641425	16641767	.	-	.	ID=DOMAIN 80-2-0;Parent=TE_BASE 80;annot=Class_I::LTR::Ty1/copia::Ale INT_retrofit;name=INT;color=#b10026
Chr1	feature	RR_tract	16645302	16645316	.	.	.	ID=PPT 80;Parent=TE_BASE 80;name=pbs;color=#c7e9c0
Chr1	feature	long_terminal_repeat	16645327	16645569	.	.	.	ID=LTR LEFT 80-0;Parent=TE_BASE 80;name=ltr left;color=#f032e6
Chr1	feature	long_terminal_repeat	16638782	16639016	.	.	.	ID=LTR RIGHT 80-0;Parent=TE_BASE 80;name=ltr right;color=#f032e6
Chr1	feature	nested_repeat	16626039	16637234	.	.	.	ID=TE_BASE 81;name=TE_BASE 81;annot=Class_I::LTR::Ty3/gypsy::non-chromovirus::OTA::Ogre/Tat::Retand;color=#a9a9a9
Chr1	feature	repeat_fragment	16626039	16637234	.	.	.	ID=TE 81-0;Parent=TE_BASE 81;name=TE 81;color=#a9a9a9
Chr1	feature	polypeptide_conserved_region	16631125	16631455	.	-	.	ID=DOMAIN 81-0-0;Parent=TE_BASE 81;annot=Class_I::LTR::Ty3/gypsy::non-chromovirus::OTA::Ogre/Tat::Retand INT_tat;name=INT;color=#b10026
Chr1	feature	polypeptide_conserved_region	16632144	16632486	.	-	.	ID=DOMAIN 81-1-0;Parent=TE_BASE 81;annot=Class_I::LTR::Ty3/gypsy::non-chromovirus::OTA::Ogre/Tat::Retand;name=aRH;color=#fc4e2a
Chr1	feature	polypeptide_conserved_region	16632528	16632888	.	-	.	ID=DOMAIN 81-2-0;Parent=TE_BASE 81;annot=Class_I::LTR::Ty3/gypsy::non-chromovirus::OTA::Ogre/Tat::Retand RNaseH_tat;name=RH;color=#fc4e2a
Chr1	feature	polypeptide_conserved_region	16633032	16633653	.	-	.	ID=DOMAIN 81-3-0;Parent=TE_BASE 81;annot=Class_I::LTR::Ty3/gypsy::non-chromovirus::OTA::Ogre/Tat::Retand RT_tat;name=RT;color=#feb24c
Chr1	feature	polypeptide_conserved_region	16634073	16634277	.	-	.	ID=DOMAIN 81-4-0;Parent=TE_BASE 81;annot=Class_I::LTR::Ty3/gypsy::non-chromovirus::OTA::Ogre/Tat::Retand AP_tat;name=PROT;color=#ffeda0
Chr1	feature	polypeptide_conserved_region	16634939	16635626	.	-	.	ID=DOMAIN 81-5-0;Parent=TE_BASE 81;annot=Class_I::LTR::Ty3/gypsy::non-chromovirus::OTA::Ogre/Tat::Retand GAG_tat;name=GAG;color=#225ea8
Chr1	feature	long_terminal_repeat	16636717	16637234	.	.	.	ID=LTR LEFT 81-0;Parent=TE_BASE 81;name=ltr left;color=#f032e6
Chr1	feature	long_terminal_repeat	16626039	16626556	.	.	.	ID=LTR RIGHT 81-0;Parent=TE_BASE 81;name=ltr right;color=#f032e6
Chr1	feature	target_site_duplication	16626035	16626038	.	.	.	ID=TSR RIGHT 81;Parent=TE_BASE 81;name=tsr right;color=#333333
Chr1	feature	target_site_duplication	16637235	16637238	.	.	.	ID=TSR LEFT 81;Parent=TE_BASE 81;name=tsr left;color=#333333
Chr1	feature	nested_repeat	16569869	16575240	.	.	.	ID=TE_BASE 82;name=TE_BASE 82;annot=Class_I::LTR::Ty1/copia::Ivana;color=#a9a9a9
Chr1	feature	repeat_fragment	16569869	16575240	.	.	.	ID=TE 82-0;Parent=TE_BASE 82;name=TE 82;color=#a9a9a9
Chr1	feature	polypeptide_conserved_region	16570886	16571297	.	-	.	ID=DOMAIN 82-0-0;Parent=TE_BASE 82;annot=Class_I::LTR::Ty1/copia::Ivana RNaseH_oryco;name=RH;color=#fc4e2a
Chr1	feature	polypeptide_conserved_region	16571605	16572316	.	-	.	ID=DOMAIN 82-1-0;Parent=TE_BASE 82;annot=Class_I::LTR::Ty1/copia::Ivana RT_oryco;name=RT;color=#feb24c
Chr1	feature	polypeptide_conserved_region	16572908	16573556	.	-	.	ID=DOMAIN 82-2-0;Parent=TE_BASE 82;annot=Class_I::LTR::Ty1/copia::Ivana INT_oryco;name=INT;color=#b10026
Chr1	feature	long_terminal_repeat	16574316	16575240	.	.	.	ID=LTR LEFT 82-0;Parent=TE_BASE 82;name=ltr left;color=#f032e6
Chr1	feature	long_terminal_repeat	16569869	16570794	.	.	.	ID=LTR RIGHT 82-0;Parent=TE_BASE 82;name=ltr right;color=#f032e6
Chr1	feature	nested_repeat	16510912	16520167	.	.	.	ID=TE_BASE 84;name=TE_BASE 84;annot=Class_I::LTR::Ty3/gypsy::non-chromovirus::OTA::Athila;color=#a9a9a9
Chr1	feature	repeat_fragment	16510912	16520167	.	.	.	ID=TE 84-0;Parent=TE_BASE 84;name=TE 84;color=#a9a9a9
Chr1	feature	polypeptide_conserved_region	16516560	16516842	.	-	.	ID=DOMAIN 84-0-0;Parent=TE_BASE 84;annot=Class_I::LTR::Ty3/gypsy::non-chromovirus::OTA::Athila AP_athila;name=PROT;color=#ffeda0
Chr1	feature	polypeptide_conserved_region	16517981	16518467	.	-	.	ID=DOMAIN 84-1-0;Parent=TE_BASE 84;annot=Class_I::LTR::Ty3/gypsy::non-chromovirus::OTA::Athila GAG_athila;name=GAG;color=#225ea8
Chr1	feature	long_terminal_repeat	16520008	16520167	.	.	.	ID=LTR LEFT 84-0;Parent=TE_BASE 84;name=ltr left;color=#f032e6
Chr1	feature	long_terminal_repeat	16510912	16511071	.	.	.	ID=LTR RIGHT 84-0;Parent=TE_BASE 84;name=ltr right;color=#f032e6
Chr1	feature	nested_repeat	16488893	16491754	.	.	.	ID=TE_BASE 85;name=TE_BASE 85;annot=Class_I::LTR::Ty1/copia::SIRE;color=#a9a9a9
Chr1	feature	repeat_fragment	16488893	16491754	.	.	.	ID=TE 85-0;Parent=TE_BASE 85;name=TE 85;color=#a9a9a9
Chr1	feature	polypeptide_conserved_region	16489358	16489739	.	-	.	ID=DOMAIN 85-0-0;Parent=TE_BASE 85;annot=Class_I::LTR::Ty1/copia::Ale RNaseH_retrofit;name=RH;color=#fc4e2a
Chr1	feature	polypeptide_conserved_region	16490107	16490821	.	-	.	ID=DOMAIN 85-1-0;Parent=TE_BASE 85;annot=Class_I::LTR::Ty1/copia::SIRE RT_sire;name=RT;color=#feb24c
Chr1	feature	RR_tract	16491287	16491301	.	.	.	ID=PPT 85;Parent=TE_BASE 85;name=pbs;color=#c7e9c0
Chr1	feature	long_terminal_repeat	16491357	16491754	.	.	.	ID=LTR LEFT 85-0;Parent=TE_BASE 85;name=ltr left;color=#f032e6
Chr1	feature	long_terminal_repeat	16488893	16489288	.	.	.	ID=LTR RIGHT 85-0;Parent=TE_BASE 85;name=ltr right;color=#f032e6
Chr1	feature	nested_repeat	16369969	16375007	.	.	.	ID=TE_BASE 87;name=TE_BASE 87;annot=Class_I::LTR::Ty1/copia::Tork;color=#a9a9a9
Chr1	feature	repeat_fragment	16369969	16375007	.	.	.	ID=TE 87-0;Parent=TE_BASE 87;name=TE 87;color=#a9a9a9
Chr1	feature	polypeptide_conserved_region	16370579	16370948	.	-	.	ID=DOMAIN 87-0-0;Parent=TE_BASE 87;annot=Class_I::LTR::Ty1/copia::Tork RNaseH_tork;name=RH;color=#fc4e2a
Chr1	feature	polypeptide_conserved_region	16371573	16371984	.	-	.	ID=DOMAIN 87-1-0;Parent=TE_BASE 87;annot=Class_I::LTR::Ty1/copia::Tork RT_tork;name=RT;color=#feb24c
Chr1	feature	polypeptide_conserved_region	16372595	16373201	.	-	.	ID=DOMAIN 87-2-0;Parent=TE_BASE 87;annot=Class_I::LTR::Ty1/copia::Tork INT_tork;name=INT;color=#b10026
Chr1	feature	polypeptide_conserved_region	16373395	16373629	.	-	.	ID=DOMAIN 87-3-0;Parent=TE_BASE 87;annot=Class_I::LTR::Ty1/copia::Tork AP_tork;name=PROT;color=#ffeda0
Chr1	feature	polypeptide_conserved_region	16374060	16374477	.	-	.	ID=DOMAIN 87-4-0;Parent=TE_BASE 87;annot=Class_I::LTR::Ty1/copia::Tork GAG_tork;name=GAG;color=#225ea8
Chr1	feature	long_terminal_repeat	16374591	16375007	.	.	.	ID=LTR LEFT 87-0;Parent=TE_BASE 87;name=ltr left;color=#f032e6
Chr1	feature	long_terminal_repeat	16369969	16370388	.	.	.	ID=LTR RIGHT 87-0;Parent=TE_BASE 87;name=ltr right;color=#f032e6
Chr1	feature	nested_repeat	16191048	16198716	.	.	.	ID=TE_BASE 92;name=TE_BASE 92;annot=Class_I::LTR::Ty3/gypsy::chromovirus::CRM;color=#a9a9a9
Chr1	feature	repeat_fragment	16191048	16198716	.	.	.	ID=TE 92-0;Parent=TE_BASE 92;name=TE 92;color=#a9a9a9
Chr1	feature	polypeptide_conserved_region	16192479	16193190	.	+	.	ID=DOMAIN 92-0-0;Parent=TE_BASE 92;annot=Class_I::LTR::Ty3/gypsy::chromovirus::CRM GAG_crm;name=GAG;color=#225ea8
Chr1	feature	polypeptide_conserved_region	16194750	16195017	.	+	.	ID=DOMAIN 92-1-0;Parent=TE_BASE 92;annot=Class_I::LTR::Ty3/gypsy::chromovirus::CRM AP_crm;name=PROT;color=#ffeda0
Chr1	feature	polypeptide_conserved_region	16195422	16196097	.	+	.	ID=DOMAIN 92-2-0;Parent=TE_BASE 92;annot=Class_I::LTR::Ty3/gypsy::chromovirus::CRM RT_crm;name=RT;color=#feb24c
Chr1	feature	polypeptide_conserved_region	16196232	16196571	.	+	.	ID=DOMAIN 92-3-0;Parent=TE_BASE 92;annot=Class_I::LTR::Ty3/gypsy::chromovirus::CRM RNaseH_crm;name=RH;color=#fc4e2a
Chr1	feature	polypeptide_conserved_region	16196814	16197816	.	+	.	ID=DOMAIN 92-4-0;Parent=TE_BASE 92;annot=Class_I::LTR::Ty3/gypsy::chromovirus::CRM INT_crm;name=INT;color=#b10026
Chr1	feature	primer_binding_site	16191932	16191949	.	.	.	ID=PBS 92;Parent=TE_BASE 92;name=pbs;color=#c7e9c0
Chr1	feature	RR_tract	16197842	16197856	.	.	.	ID=PPT 92;Parent=TE_BASE 92;name=ppt;color=#41ab5d
Chr1	feature	long_terminal_repeat	16197856	16198716	.	.	.	ID=LTR RIGHT 92-0;Parent=TE_BASE 92;name=ltr right;color=#f032e6
Chr1	feature	long_terminal_repeat	16191048	16191927	.	.	.	ID=LTR LEFT 92-0;Parent=TE_BASE 92;name=ltr left;color=#f032e6
Chr1	feature	target_site_duplication	16191043	16191047	.	.	.	ID=TSR LEFT 92;Parent=TE_BASE 92;name=tsr left;color=#333333
Chr1	feature	target_site_duplication	16198717	16198721	.	.	.	ID=TSR RIGHT 92;Parent=TE_BASE 92;name=tsr right;color=#333333
Chr1	feature	nested_repeat	16094142	16104812	.	.	.	ID=TE_BASE 93;name=TE_BASE 93;annot=Class_I::LTR::Ty3/gypsy::non-chromovirus::OTA::Athila;color=#a9a9a9
Chr1	feature	repeat_fragment	16094142	16104812	.	.	.	ID=TE 93-0;Parent=TE_BASE 93;name=TE 93;color=#a9a9a9
Chr1	feature	polypeptide_conserved_region	16100904	16101183	.	-	.	ID=DOMAIN 93-0-0;Parent=TE_BASE 93;annot=Class_I::LTR::Ty3/gypsy::non-chromovirus::OTA::Athila AP_athila;name=PROT;color=#ffeda0
Chr1	feature	polypeptide_conserved_region	16102219	16102705	.	-	.	ID=DOMAIN 93-1-0;Parent=TE_BASE 93;annot=Class_I::LTR::Ty3/gypsy::non-chromovirus::OTA::Athila GAG_athila;name=GAG;color=#225ea8
Chr1	feature	primer_binding_site	16095853	16095870	.	.	.	ID=PBS 93;Parent=TE_BASE 93;name=ppt;color=#41ab5d
Chr1	feature	RR_tract	16103066	16103080	.	.	.	ID=PPT 93;Parent=TE_BASE 93;name=pbs;color=#c7e9c0
Chr1	feature	long_terminal_repeat	16103148	16104812	.	.	.	ID=LTR LEFT 93-0;Parent=TE_BASE 93;name=ltr left;color=#f032e6
Chr1	feature	long_terminal_repeat	16094142	16095802	.	.	.	ID=LTR RIGHT 93-0;Parent=TE_BASE 93;name=ltr right;color=#f032e6
Chr1	feature	target_site_duplication	16094137	16094141	.	.	.	ID=TSR RIGHT 93;Parent=TE_BASE 93;name=tsr right;color=#333333
Chr1	feature	target_site_duplication	16104813	16104817	.	.	.	ID=TSR LEFT 93;Parent=TE_BASE 93;name=tsr left;color=#333333
Chr1	feature	nested_repeat	16038533	16050873	.	.	.	ID=TE_BASE 94;name=TE_BASE 94;annot=Class_I::LTR::Ty3/gypsy::non-chromovirus::OTA::Athila;color=#a9a9a9
Chr1	feature	repeat_fragment	16038533	16050873	.	.	.	ID=TE 94-0;Parent=TE_BASE 94;name=TE 94;color=#a9a9a9
Chr1	feature	polypeptide_conserved_region	16046864	16047347	.	+	.	ID=DOMAIN 94-0-0;Parent=TE_BASE 94;annot=Class_I::LTR::Ty3/gypsy::non-chromovirus::OTA::Athila GAG_athila;name=GAG;color=#225ea8
Chr1	feature	polypeptide_conserved_region	16048584	16048866	.	+	.	ID=DOMAIN 94-1-0;Parent=TE_BASE 94;annot=Class_I::LTR::Ty3/gypsy::non-chromovirus::OTA::Athila AP_athila;name=PROT;color=#ffeda0
Chr1	feature	primer_binding_site	16038901	16038919	.	.	.	ID=PBS 94;Parent=TE_BASE 94;name=pbs;color=#c7e9c0
Chr1	feature	RR_tract	16050475	16050489	.	.	.	ID=PPT 94;Parent=TE_BASE 94;name=ppt;color=#41ab5d
Chr1	feature	long_terminal_repeat	16050505	16050873	.	.	.	ID=LTR RIGHT 94-0;Parent=TE_BASE 94;name=ltr right;color=#f032e6
Chr1	feature	long_terminal_repeat	16038533	16038899	.	.	.	ID=LTR LEFT 94-0;Parent=TE_BASE 94;name=ltr left;color=#f032e6
Chr1	feature	nested_repeat	16012583	16019692	.	.	.	ID=TE_BASE 95;name=TE_BASE 95;annot=Class_I::LTR::Ty3/gypsy::chromovirus::Tekay;color=#a9a9a9
Chr1	feature	repeat_fragment	16012583	16019692	.	.	.	ID=TE 95-0;Parent=TE_BASE 95;name=TE 95;color=#a9a9a9
Chr1	feature	polypeptide_conserved_region	16014542	16014710	.	-	.	ID=DOMAIN 95-0-0;Parent=TE_BASE 95;annot=Class_I::LTR::Ty3/gypsy::chromovirus::Tekay CHR_Tma;name=CHD;color=#6a51a3
Chr1	feature	polypeptide_conserved_region	16014773	16015799	.	-	.	ID=DOMAIN 95-1-0;Parent=TE_BASE 95;annot=Class_I::LTR::Ty3/gypsy::chromovirus::Tekay INT_del;name=INT;color=#b10026
Chr1	feature	polypeptide_conserved_region	16016087	16016438	.	-	.	ID=DOMAIN 95-2-0;Parent=TE_BASE 95;annot=Class_I::LTR::Ty3/gypsy::chromovirus::Tekay RNaseH_del;name=RH;color=#fc4e2a
Chr1	feature	polypeptide_conserved_region	16016573	16017248	.	-	.	ID=DOMAIN 95-3-0;Parent=TE_BASE 95;annot=Class_I::LTR::Ty3/gypsy::chromovirus::Tekay RT_del;name=RT;color=#feb24c
Chr1	feature	polypeptide_conserved_region	16017550	16017721	.	-	.	ID=DOMAIN 95-4-0;Parent=TE_BASE 95;annot=Class_I::LTR::Ty3/gypsy::chromovirus::Tekay AP_del;name=PROT;color=#ffeda0
Chr1	feature	polypeptide_conserved_region	16018017	16018431	.	-	.	ID=DOMAIN 95-5-0;Parent=TE_BASE 95;annot=Class_I::LTR::Ty3/gypsy::chromovirus::Tekay GAG_del;name=GAG;color=#225ea8
Chr1	feature	long_terminal_repeat	16019123	16019692	.	.	.	ID=LTR LEFT 95-0;Parent=TE_BASE 95;name=ltr left;color=#f032e6
Chr1	feature	long_terminal_repeat	16012583	16013150	.	.	.	ID=LTR RIGHT 95-0;Parent=TE_BASE 95;name=ltr right;color=#f032e6
Chr1	feature	nested_repeat	15831692	15844062	.	.	.	ID=TE_BASE 96;name=TE_BASE 96;annot=Class_I::LTR::Ty3/gypsy::non-chromovirus::OTA::Athila;color=#a9a9a9
Chr1	feature	repeat_fragment	15831692	15844062	.	.	.	ID=TE 96-0;Parent=TE_BASE 96;name=TE 96;color=#a9a9a9
Chr1	feature	polypeptide_conserved_region	15839968	15841000	.	-	.	ID=DOMAIN 96-0-0;Parent=TE_BASE 96;annot=Class_I::LTR::Ty3/gypsy::non-chromovirus::OTA::Athila INT_athila;name=INT;color=#b10026
Chr1	feature	polypeptide_conserved_region	15841327	15841687	.	-	.	ID=DOMAIN 96-1-0;Parent=TE_BASE 96;annot=Class_I::LTR::Ty3/gypsy::non-chromovirus::OTA::Athila RNaseH_athila;name=RH;color=#fc4e2a
Chr1	feature	polypeptide_conserved_region	15841825	15842554	.	-	.	ID=DOMAIN 96-2-0;Parent=TE_BASE 96;annot=Class_I::LTR::Ty3/gypsy::non-chromovirus::OTA::Athila RT_athila;name=RT;color=#feb24c
Chr1	feature	polypeptide_conserved_region	15843286	15843568	.	-	.	ID=DOMAIN 96-3-0;Parent=TE_BASE 96;annot=Class_I::LTR::Ty3/gypsy::non-chromovirus::OTA::Athila AP_athila;name=PROT;color=#ffeda0
Chr1	feature	primer_binding_site	15831883	15831907	.	.	.	ID=PBS 96;Parent=TE_BASE 96;name=ppt;color=#41ab5d
Chr1	feature	RR_tract	15843884	15843898	.	.	.	ID=PPT 96;Parent=TE_BASE 96;name=pbs;color=#c7e9c0
Chr1	feature	long_terminal_repeat	15843907	15844062	.	.	.	ID=LTR LEFT 96-0;Parent=TE_BASE 96;name=ltr left;color=#f032e6
Chr1	feature	long_terminal_repeat	15831692	15831847	.	.	.	ID=LTR RIGHT 96-0;Parent=TE_BASE 96;name=ltr right;color=#f032e6
Chr1	feature	nested_repeat	15799514	15807462	.	.	.	ID=TE_BASE 97;name=TE_BASE 97;annot=Class_I::LTR::Ty3/gypsy::chromovirus::Tekay;color=#a9a9a9
Chr1	feature	repeat_fragment	15799514	15807462	.	.	.	ID=TE 97-0;Parent=TE_BASE 97;name=TE 97;color=#a9a9a9
Chr1	feature	polypeptide_conserved_region	15801372	15801708	.	+	.	ID=DOMAIN 97-0-0;Parent=TE_BASE 97;annot=Class_I::LTR::Ty3/gypsy::chromovirus::Tekay GAG_del;name=GAG;color=#225ea8
Chr1	feature	polypeptide_conserved_region	15802325	15802586	.	+	.	ID=DOMAIN 97-1-0;Parent=TE_BASE 97;annot=Class_I::LTR::Ty3/gypsy::chromovirus::Tekay AP_del;name=PROT;color=#ffeda0
Chr1	feature	polypeptide_conserved_region	15803190	15803616	.	+	.	ID=DOMAIN 97-2-0;Parent=TE_BASE 97;annot=Class_I::LTR::Ty3/gypsy::chromovirus::Tekay RT_del;name=RT;color=#feb24c
Chr1	feature	polypeptide_conserved_region	15803751	15804102	.	+	.	ID=DOMAIN 97-3-0;Parent=TE_BASE 97;annot=Class_I::LTR::Ty3/gypsy::chromovirus::Tekay RNaseH_del;name=RH;color=#fc4e2a
Chr1	feature	polypeptide_conserved_region	15804528	15805173	.	+	.	ID=DOMAIN 97-4-0;Parent=TE_BASE 97;annot=Class_I::LTR::Ty3/gypsy::chromovirus::Tekay INT_del;name=INT;color=#b10026
Chr1	feature	polypeptide_conserved_region	15805236	15805404	.	+	.	ID=DOMAIN 97-5-0;Parent=TE_BASE 97;annot=Class_I::LTR::Ty3/gypsy::chromovirus::Tekay CHR_Tma;name=CHD;color=#6a51a3
Chr1	feature	RR_tract	15806258	15806272	.	.	.	ID=PPT 97;Parent=TE_BASE 97;name=ppt;color=#41ab5d
Chr1	feature	long_terminal_repeat	15806306	15807462	.	.	.	ID=LTR RIGHT 97-0;Parent=TE_BASE 97;name=ltr right;color=#f032e6
Chr1	feature	long_terminal_repeat	15799514	15800677	.	.	.	ID=LTR LEFT 97-0;Parent=TE_BASE 97;name=ltr left;color=#f032e6
Chr1	feature	nested_repeat	15754241	15760257	.	.	.	ID=TE_BASE 99;name=TE_BASE 99;annot=Class_I::LTR::Ty3/gypsy::chromovirus::CRM;color=#a9a9a9
Chr1	feature	repeat_fragment	15754241	15760257	.	.	.	ID=TE 99-0;Parent=TE_BASE 99;name=TE 99;color=#a9a9a9
Chr1	feature	polypeptide_conserved_region	15755740	15756091	.	+	.	ID=DOMAIN 99-0-0;Parent=TE_BASE 99;annot=Class_I::LTR::Ty3/gypsy::chromovirus::Tekay RNaseH_del;name=RH;color=#fc4e2a
Chr1	feature	polypeptide_conserved_region	15756384	15757170	.	+	.	ID=DOMAIN 99-1-0;Parent=TE_BASE 99;annot=Class_I::LTR::Ty3/gypsy::chromovirus::Tekay INT_del;name=INT;color=#b10026
Chr1	feature	polypeptide_conserved_region	15758862	15759129	.	-	.	ID=DOMAIN 99-2-0;Parent=TE_BASE 99;annot=Class_I::LTR::Ty3/gypsy::chromovirus::CRM AP_crm;name=PROT;color=#ffeda0
Chr1	feature	long_terminal_repeat	15760172	15760257	.	.	.	ID=LTR LEFT 99-0;Parent=TE_BASE 99;name=ltr left;color=#f032e6
Chr1	feature	long_terminal_repeat	15754241	15754332	.	.	.	ID=LTR RIGHT 99-0;Parent=TE_BASE 99;name=ltr right;color=#f032e6
Chr1	feature	nested_repeat	15703960	15715037	.	.	.	ID=TE_BASE 102;name=TE_BASE 102;annot=Class_I::LTR::Ty3/gypsy::non-chromovirus::OTA::Athila;color=#a9a9a9
Chr1	feature	repeat_fragment	15703960	15715037	.	.	.	ID=TE 102-0;Parent=TE_BASE 102;name=TE 102;color=#a9a9a9
Chr1	feature	polypeptide_conserved_region	15710957	15711071	.	-	.	ID=DOMAIN 102-0-0;Parent=TE_BASE 102;annot=Class_I::LTR::Ty3/gypsy::non-chromovirus::OTA::Athila AP_athila;name=PROT;color=#ffeda0
Chr1	feature	polypeptide_conserved_region	15712453	15712939	.	-	.	ID=DOMAIN 102-1-0;Parent=TE_BASE 102;annot=Class_I::LTR::Ty3/gypsy::non-chromovirus::OTA::Athila GAG_athila;name=GAG;color=#225ea8
Chr1	feature	long_terminal_repeat	15713356	15715037	.	.	.	ID=LTR LEFT 102-0;Parent=TE_BASE 102;name=ltr left;color=#f032e6
Chr1	feature	long_terminal_repeat	15703960	15705623	.	.	.	ID=LTR RIGHT 102-0;Parent=TE_BASE 102;name=ltr right;color=#f032e6
Chr1	feature	target_site_duplication	15703955	15703959	.	.	.	ID=TSR RIGHT 102;Parent=TE_BASE 102;name=tsr right;color=#333333
Chr1	feature	target_site_duplication	15715038	15715042	.	.	.	ID=TSR LEFT 102;Parent=TE_BASE 102;name=tsr left;color=#333333
Chr1	feature	nested_repeat	15663129	15674505	.	.	.	ID=TE_BASE 103;name=TE_BASE 103;annot=Class_I::LTR::Ty3/gypsy::non-chromovirus::OTA::Ogre/Tat::Retand;color=#a9a9a9
Chr1	feature	repeat_fragment	15663129	15674505	.	.	.	ID=TE 103-0;Parent=TE_BASE 103;name=TE 103;color=#a9a9a9
Chr1	feature	polypeptide_conserved_region	15665052	15665481	.	+	.	ID=DOMAIN 103-0-0;Parent=TE_BASE 103;annot=Class_I::LTR::Ty3/gypsy::non-chromovirus::OTA::Ogre/Tat::Retand GAG_tat;name=GAG;color=#225ea8
Chr1	feature	polypeptide_conserved_region	15666265	15666472	.	+	.	ID=DOMAIN 103-1-0;Parent=TE_BASE 103;annot=Class_I::LTR::Ty3/gypsy::non-chromovirus::OTA::Ogre/Tat::Retand AP_tat;name=PROT;color=#ffeda0
Chr1	feature	polypeptide_conserved_region	15666892	15667348	.	+	.	ID=DOMAIN 103-2-0;Parent=TE_BASE 103;annot=Class_I::LTR::Ty3/gypsy::non-chromovirus::OTA::Ogre/Tat::Retand RT_tat;name=RT;color=#feb24c
Chr1	feature	polypeptide_conserved_region	15667663	15667894	.	+	.	ID=DOMAIN 103-3-0;Parent=TE_BASE 103;annot=Class_I::LTR::Ty3/gypsy::non-chromovirus::OTA::Ogre/Tat::Retand RNaseH_tat;name=RH;color=#fc4e2a
Chr1	feature	polypeptide_conserved_region	15668057	15668420	.	+	.	ID=DOMAIN 103-4-0;Parent=TE_BASE 103;annot=Class_I::LTR::Ty3/gypsy::non-chromovirus::OTA::Ogre/Tat::Retand;name=aRH;color=#fc4e2a
Chr1	feature	polypeptide_conserved_region	15669366	15669930	.	+	.	ID=DOMAIN 103-5-0;Parent=TE_BASE 103;annot=Class_I::LTR::Ty3/gypsy::non-chromovirus::OTA::Ogre/Tat::Retand INT_tat;name=INT;color=#b10026
Chr1	feature	RR_tract	15674292	15674306	.	.	.	ID=PPT 103;Parent=TE_BASE 103;name=ppt;color=#41ab5d
Chr1	feature	long_terminal_repeat	15674344	15674505	.	.	.	ID=LTR RIGHT 103-0;Parent=TE_BASE 103;name=ltr right;color=#f032e6
Chr1	feature	long_terminal_repeat	15663129	15663290	.	.	.	ID=LTR LEFT 103-0;Parent=TE_BASE 103;name=ltr left;color=#f032e6
Chr1	feature	nested_repeat	15610413	15615895	.	.	.	ID=TE_BASE 104;name=TE_BASE 104;annot=Class_I::LTR::Ty1/copia::SIRE;color=#a9a9a9
Chr1	feature	repeat_fragment	15610413	15615895	.	.	.	ID=TE 104-0;Parent=TE_BASE 104;name=TE 104;color=#a9a9a9
Chr1	feature	polypeptide_conserved_region	15610796	15611201	.	-	.	ID=DOMAIN 104-0-0;Parent=TE_BASE 104;annot=Class_I::LTR::Ty1/copia::Ivana RNaseH_oryco;name=RH;color=#fc4e2a
Chr1	feature	polypeptide_conserved_region	15611534	15612248	.	-	.	ID=DOMAIN 104-1-0;Parent=TE_BASE 104;annot=Class_I::LTR::Ty1/copia::SIRE RT_sire;name=RT;color=#feb24c
Chr1	feature	polypeptide_conserved_region	15613085	15613721	.	-	.	ID=DOMAIN 104-2-0;Parent=TE_BASE 104;annot=Class_I::LTR::Ty1/copia::Ty1-outgroup INT_copia;name=INT;color=#b10026
Chr1	feature	long_terminal_repeat	15615738	15615895	.	.	.	ID=LTR LEFT 104-0;Parent=TE_BASE 104;name=ltr left;color=#f032e6
Chr1	feature	long_terminal_repeat	15610413	15610570	.	.	.	ID=LTR RIGHT 104-0;Parent=TE_BASE 104;name=ltr right;color=#f032e6
Chr1	feature	nested_repeat	15588988	15596125	.	.	.	ID=TE_BASE 105;name=TE_BASE 105;annot=Class_I::LTR::Ty3/gypsy::non-chromovirus::OTA::Athila;color=#a9a9a9
Chr1	feature	repeat_fragment	15588988	15596125	.	.	.	ID=TE 105-0;Parent=TE_BASE 105;name=TE 105;color=#a9a9a9
Chr1	feature	polypeptide_conserved_region	15590607	15590919	.	+	.	ID=DOMAIN 105-0-0;Parent=TE_BASE 105;annot=Class_I::LTR::Ty3/gypsy::non-chromovirus::OTA::Athila GAG_athila;name=GAG;color=#225ea8
Chr1	feature	polypeptide_conserved_region	15591954	15592236	.	+	.	ID=DOMAIN 105-1-0;Parent=TE_BASE 105;annot=Class_I::LTR::Ty3/gypsy::non-chromovirus::OTA::Athila AP_athila;name=PROT;color=#ffeda0
Chr1	feature	polypeptide_conserved_region	15592937	15593516	.	+	.	ID=DOMAIN 105-2-0;Parent=TE_BASE 105;annot=Class_I::LTR::Ty3/gypsy::non-chromovirus::OTA::Athila RT_athila;name=RT;color=#feb24c
Chr1	feature	polypeptide_conserved_region	15593704	15594067	.	+	.	ID=DOMAIN 105-3-0;Parent=TE_BASE 105;annot=Class_I::LTR::Ty3/gypsy::non-chromovirus::OTA::Athila RNaseH_athila;name=RH;color=#fc4e2a
Chr1	feature	primer_binding_site	15590147	15590162	.	.	.	ID=PBS 105;Parent=TE_BASE 105;name=pbs;color=#c7e9c0
Chr1	feature	RR_tract	15594895	15594909	.	.	.	ID=PPT 105;Parent=TE_BASE 105;name=ppt;color=#41ab5d
Chr1	feature	long_terminal_repeat	15594925	15596125	.	.	.	ID=LTR RIGHT 105-0;Parent=TE_BASE 105;name=ltr right;color=#f032e6
Chr1	feature	long_terminal_repeat	15588988	15590135	.	.	.	ID=LTR LEFT 105-0;Parent=TE_BASE 105;name=ltr left;color=#f032e6
Chr1	feature	nested_repeat	15582053	15585076	.	.	.	ID=TE_BASE 106;name=TE_BASE 106;annot=Class_I::LTR::Ty3/gypsy::chromovirus::CRM;color=#a9a9a9
Chr1	feature	repeat_fragment	15582053	15585076	.	.	.	ID=TE 106-0;Parent=TE_BASE 106;name=TE 106;color=#a9a9a9
Chr1	feature	polypeptide_conserved_region	15582456	15582675	.	-	.	ID=DOMAIN 106-0-0;Parent=TE_BASE 106;annot=Class_I::LTR::Ty3/gypsy::chromovirus::CRM;name=CHDCR;color=#6a51a3
Chr1	feature	primer_binding_site	15582526	15582542	.	.	.	ID=PBS 106;Parent=TE_BASE 106;name=ppt;color=#41ab5d
Chr1	feature	RR_tract	15584591	15584605	.	.	.	ID=PPT 106;Parent=TE_BASE 106;name=pbs;color=#c7e9c0
Chr1	feature	long_terminal_repeat	15584620	15585076	.	.	.	ID=LTR LEFT 106-0;Parent=TE_BASE 106;name=ltr left;color=#f032e6
Chr1	feature	long_terminal_repeat	15582053	15582509	.	.	.	ID=LTR RIGHT 106-0;Parent=TE_BASE 106;name=ltr right;color=#f032e6
Chr1	feature	nested_repeat	15517720	15537228	.	.	.	ID=TE_BASE 109;name=TE_BASE 109;annot=Class_I::LTR::Ty3/gypsy::chromovirus::CRM;color=#a9a9a9
Chr1	feature	repeat_fragment	15517720	15537228	.	.	.	ID=TE 109-0;Parent=TE_BASE 109;name=TE 109;color=#a9a9a9
Chr1	feature	polypeptide_conserved_region	15519646	15519904	.	-	.	ID=DOMAIN 109-0-0;Parent=TE_BASE 109;annot=Class_I::LTR::Ty3/gypsy::chromovirus::CRM AP_crm;name=PROT;color=#ffeda0
Chr1	feature	polypeptide_conserved_region	15520410	15520860	.	-	.	ID=DOMAIN 109-1-0;Parent=TE_BASE 109;annot=Class_I::LTR::Ty3/gypsy::chromovirus::CRM GAG_crm;name=GAG;color=#225ea8
Chr1	feature	long_terminal_repeat	15536119	15537228	.	.	.	ID=LTR LEFT 109-0;Parent=TE_BASE 109;name=ltr left;color=#f032e6
Chr1	feature	long_terminal_repeat	15517720	15518854	.	.	.	ID=LTR RIGHT 109-0;Parent=TE_BASE 109;name=ltr right;color=#f032e6
Chr1	feature	nested_repeat	15492107	15503782	.	.	.	ID=TE_BASE 110;name=TE_BASE 110;annot=Class_I::LTR::Ty3/gypsy::non-chromovirus::OTA::Athila;color=#a9a9a9
Chr1	feature	repeat_fragment	15492107	15503782	.	.	.	ID=TE 110-0;Parent=TE_BASE 110;name=TE 110;color=#a9a9a9
Chr1	feature	polypeptide_conserved_region	15493961	15494447	.	+	.	ID=DOMAIN 110-0-0;Parent=TE_BASE 110;annot=Class_I::LTR::Ty3/gypsy::non-chromovirus::OTA::Athila GAG_athila;name=GAG;color=#225ea8
Chr1	feature	polypeptide_conserved_region	15495731	15496013	.	+	.	ID=DOMAIN 110-1-0;Parent=TE_BASE 110;annot=Class_I::LTR::Ty3/gypsy::non-chromovirus::OTA::Athila AP_athila;name=PROT;color=#ffeda0
Chr1	feature	polypeptide_conserved_region	15496804	15497473	.	+	.	ID=DOMAIN 110-2-0;Parent=TE_BASE 110;annot=Class_I::LTR::Ty3/gypsy::non-chromovirus::OTA::Athila RT_athila;name=RT;color=#feb24c
Chr1	feature	polypeptide_conserved_region	15497611	15497830	.	+	.	ID=DOMAIN 110-3-0;Parent=TE_BASE 110;annot=Class_I::LTR::Ty3/gypsy::non-chromovirus::OTA::Athila RNaseH_athila;name=RH;color=#fc4e2a
Chr1	feature	polypeptide_conserved_region	15498457	15499294	.	+	.	ID=DOMAIN 110-4-0;Parent=TE_BASE 110;annot=Class_I::LTR::Ty3/gypsy::non-chromovirus::OTA::Athila INT_athila;name=INT;color=#b10026
Chr1	feature	RR_tract	15503439	15503453	.	.	.	ID=PPT 110;Parent=TE_BASE 110;name=ppt;color=#41ab5d
Chr1	feature	long_terminal_repeat	15503468	15503782	.	.	.	ID=LTR RIGHT 110-0;Parent=TE_BASE 110;name=ltr right;color=#f032e6
Chr1	feature	long_terminal_repeat	15492107	15492421	.	.	.	ID=LTR LEFT 110-0;Parent=TE_BASE 110;name=ltr left;color=#f032e6
Chr1	feature	nested_repeat	15476515	15483587	.	.	.	ID=TE_BASE 111;name=TE_BASE 111;annot=Class_I::LTR::Ty3/gypsy::non-chromovirus::OTA::Athila;color=#a9a9a9
Chr1	feature	repeat_fragment	15476515	15483587	.	.	.	ID=TE 111-0;Parent=TE_BASE 111;name=TE 111;color=#a9a9a9
Chr1	feature	polypeptide_conserved_region	15478614	15479100	.	+	.	ID=DOMAIN 111-0-0;Parent=TE_BASE 111;annot=Class_I::LTR::Ty3/gypsy::non-chromovirus::OTA::Athila GAG_athila;name=GAG;color=#225ea8
Chr1	feature	polypeptide_conserved_region	15480369	15480651	.	+	.	ID=DOMAIN 111-1-0;Parent=TE_BASE 111;annot=Class_I::LTR::Ty3/gypsy::non-chromovirus::OTA::Athila AP_athila;name=PROT;color=#ffeda0
Chr1	feature	primer_binding_site	15476692	15476715	.	.	.	ID=PBS 111;Parent=TE_BASE 111;name=pbs;color=#c7e9c0
Chr1	feature	long_terminal_repeat	15483453	15483587	.	.	.	ID=LTR RIGHT 111-0;Parent=TE_BASE 111;name=ltr right;color=#f032e6
Chr1	feature	long_terminal_repeat	15476515	15476653	.	.	.	ID=LTR LEFT 111-0;Parent=TE_BASE 111;name=ltr left;color=#f032e6
Chr1	feature	nested_repeat	15462636	15469748	.	.	.	ID=TE_BASE 112;name=TE_BASE 112;annot=Class_I::LTR::Ty3/gypsy::non-chromovirus::OTA::Athila;color=#a9a9a9
Chr1	feature	repeat_fragment	15462636	15469748	.	.	.	ID=TE 112-0;Parent=TE_BASE 112;name=TE 112;color=#a9a9a9
Chr1	feature	polypeptide_conserved_region	15464734	15465220	.	+	.	ID=DOMAIN 112-0-0;Parent=TE_BASE 112;annot=Class_I::LTR::Ty3/gypsy::non-chromovirus::OTA::Athila GAG_athila;name=GAG;color=#225ea8
Chr1	feature	polypeptide_conserved_region	15466489	15466771	.	+	.	ID=DOMAIN 112-1-0;Parent=TE_BASE 112;annot=Class_I::LTR::Ty3/gypsy::non-chromovirus::OTA::Athila AP_athila;name=PROT;color=#ffeda0
Chr1	feature	primer_binding_site	15462813	15462836	.	.	.	ID=PBS 112;Parent=TE_BASE 112;name=pbs;color=#c7e9c0
Chr1	feature	long_terminal_repeat	15469574	15469748	.	.	.	ID=LTR RIGHT 112-0;Parent=TE_BASE 112;name=ltr right;color=#f032e6
Chr1	feature	long_terminal_repeat	15462636	15462810	.	.	.	ID=LTR LEFT 112-0;Parent=TE_BASE 112;name=ltr left;color=#f032e6
Chr1	feature	nested_repeat	15445239	15452717	.	.	.	ID=TE_BASE 113;name=TE_BASE 113;annot=Class_I::LTR::Ty3/gypsy::non-chromovirus::OTA::Athila;color=#a9a9a9
Chr1	feature	repeat_fragment	15445239	15452717	.	.	.	ID=TE 113-0;Parent=TE_BASE 113;name=TE 113;color=#a9a9a9
Chr1	feature	polypeptide_conserved_region	15449922	15450087	.	-	.	ID=DOMAIN 113-0-0;Parent=TE_BASE 113;annot=Class_I::LTR::Ty3/gypsy::non-chromovirus::OTA::Athila AP_athila;name=PROT;color=#ffeda0
Chr1	feature	polypeptide_conserved_region	15451752	15452142	.	-	.	ID=DOMAIN 113-1-0;Parent=TE_BASE 113;annot=Class_I::LTR::Ty3/gypsy::non-chromovirus::OTA::Athila GAG_athila;name=GAG;color=#225ea8
Chr1	feature	primer_binding_site	15445463	15445486	.	.	.	ID=PBS 113;Parent=TE_BASE 113;name=ppt;color=#41ab5d
Chr1	feature	RR_tract	15452478	15452492	.	.	.	ID=PPT 113;Parent=TE_BASE 113;name=pbs;color=#c7e9c0
Chr1	feature	long_terminal_repeat	15452559	15452717	.	.	.	ID=LTR LEFT 113-0;Parent=TE_BASE 113;name=ltr left;color=#f032e6
Chr1	feature	long_terminal_repeat	15445239	15445395	.	.	.	ID=LTR RIGHT 113-0;Parent=TE_BASE 113;name=ltr right;color=#f032e6
Chr1	feature	nested_repeat	15398355	15406122	.	.	.	ID=TE_BASE 117;name=TE_BASE 117;annot=Class_I::LTR::Ty3/gypsy::non-chromovirus::OTA::Ogre/Tat::Retand;color=#a9a9a9
Chr1	feature	repeat_fragment	15398355	15406122	.	.	.	ID=TE 117-0;Parent=TE_BASE 117;name=TE 117;color=#a9a9a9
Chr1	feature	polypeptide_conserved_region	15399229	15399490	.	+	.	ID=DOMAIN 117-0-0;Parent=TE_BASE 117;annot=Class_I::LTR::Ty3/gypsy::non-chromovirus::OTA::Ogre/Tat::Retand AP_tat;name=PROT;color=#ffeda0
Chr1	feature	polypeptide_conserved_region	15399958	15400414	.	+	.	ID=DOMAIN 117-1-0;Parent=TE_BASE 117;annot=Class_I::LTR::Ty3/gypsy::non-chromovirus::OTA::Ogre/Tat::Retand RT_tat;name=RT;color=#feb24c
Chr1	feature	polypeptide_conserved_region	15400761	15401061	.	+	.	ID=DOMAIN 117-2-0;Parent=TE_BASE 117;annot=Class_I::LTR::Ty3/gypsy::non-chromovirus::OTA::Ogre/Tat::Retand RNaseH_tat;name=RH;color=#fc4e2a
Chr1	feature	polypeptide_conserved_region	15401771	15402500	.	+	.	ID=DOMAIN 117-3-0;Parent=TE_BASE 117;annot=Class_I::LTR::Ty3/gypsy::non-chromovirus::OTA::Ogre/Tat::Retand INT_tat;name=INT;color=#b10026
Chr1	feature	primer_binding_site	15398597	15398616	.	.	.	ID=PBS 117;Parent=TE_BASE 117;name=pbs;color=#c7e9c0
Chr1	feature	RR_tract	15405799	15405813	.	.	.	ID=PPT 117;Parent=TE_BASE 117;name=ppt;color=#41ab5d
Chr1	feature	long_terminal_repeat	15405888	15406122	.	.	.	ID=LTR RIGHT 117-0;Parent=TE_BASE 117;name=ltr right;color=#f032e6
Chr1	feature	long_terminal_repeat	15398355	15398589	.	.	.	ID=LTR LEFT 117-0;Parent=TE_BASE 117;name=ltr left;color=#f032e6
Chr1	feature	nested_repeat	15377886	15389846	.	.	.	ID=TE_BASE 119;name=TE_BASE 119;annot=Class_I::LTR::Ty3/gypsy::non-chromovirus::OTA::Ogre/Tat::Retand;color=#a9a9a9
Chr1	feature	repeat_fragment	15377886	15389846	.	.	.	ID=TE 119-0;Parent=TE_BASE 119;name=TE 119;color=#a9a9a9
Chr1	feature	polypeptide_conserved_region	15380039	15380588	.	+	.	ID=DOMAIN 119-0-0;Parent=TE_BASE 119;annot=Class_I::LTR::Ty3/gypsy::non-chromovirus::OTA::Ogre/Tat::Retand GAG_tat;name=GAG;color=#225ea8
Chr1	feature	polypeptide_conserved_region	15381264	15381570	.	+	.	ID=DOMAIN 119-1-0;Parent=TE_BASE 119;annot=Class_I::LTR::Ty3/gypsy::non-chromovirus::OTA::Ogre/Tat::Retand AP_tat;name=PROT;color=#ffeda0
Chr1	feature	polypeptide_conserved_region	15382036	15382684	.	+	.	ID=DOMAIN 119-2-0;Parent=TE_BASE 119;annot=Class_I::LTR::Ty3/gypsy::non-chromovirus::OTA::Ogre/Tat::Retand RT_tat;name=RT;color=#feb24c
Chr1	feature	polypeptide_conserved_region	15382837	15383197	.	+	.	ID=DOMAIN 119-3-0;Parent=TE_BASE 119;annot=Class_I::LTR::Ty3/gypsy::non-chromovirus::OTA::Ogre/Tat::Retand RNaseH_tat;name=RH;color=#fc4e2a
Chr1	feature	polypeptide_conserved_region	15383242	15383428	.	+	.	ID=DOMAIN 119-4-0;Parent=TE_BASE 119;annot=Class_I::LTR::Ty3/gypsy::non-chromovirus::OTA::Ogre/Tat::Retand;name=aRH;color=#fc4e2a
Chr1	feature	RR_tract	15389714	15389728	.	.	.	ID=PPT 119;Parent=TE_BASE 119;name=ppt;color=#41ab5d
Chr1	feature	long_terminal_repeat	15389749	15389846	.	.	.	ID=LTR RIGHT 119-0;Parent=TE_BASE 119;name=ltr right;color=#f032e6
Chr1	feature	long_terminal_repeat	15377886	15377982	.	.	.	ID=LTR LEFT 119-0;Parent=TE_BASE 119;name=ltr left;color=#f032e6
Chr1	feature	nested_repeat	15309580	15318682	.	.	.	ID=TE_BASE 134;name=TE_BASE 134;annot=Class_I::LTR::Ty3/gypsy::non-chromovirus::OTA::Ogre/Tat::Retand;color=#a9a9a9
Chr1	feature	repeat_fragment	15309580	15318682	.	.	.	ID=TE 134-0;Parent=TE_BASE 134;name=TE 134;color=#a9a9a9
Chr1	feature	polypeptide_conserved_region	15313635	15313977	.	-	.	ID=DOMAIN 134-0-0;Parent=TE_BASE 134;annot=Class_I::LTR::Ty3/gypsy::non-chromovirus::OTA::Ogre/Tat::Retand;name=aRH;color=#fc4e2a
Chr1	feature	polypeptide_conserved_region	15314019	15314379	.	-	.	ID=DOMAIN 134-1-0;Parent=TE_BASE 134;annot=Class_I::LTR::Ty3/gypsy::non-chromovirus::OTA::Ogre/Tat::Retand RNaseH_tat;name=RH;color=#fc4e2a
Chr1	feature	polypeptide_conserved_region	15314523	15315195	.	-	.	ID=DOMAIN 134-2-0;Parent=TE_BASE 134;annot=Class_I::LTR::Ty3/gypsy::non-chromovirus::OTA::Ogre/Tat::Retand RT_tat;name=RT;color=#feb24c
Chr1	feature	polypeptide_conserved_region	15315590	15315908	.	-	.	ID=DOMAIN 134-3-0;Parent=TE_BASE 134;annot=Class_I::LTR::Ty3/gypsy::non-chromovirus::OTA::Ogre/Tat::Retand AP_tat;name=PROT;color=#ffeda0
Chr1	feature	polypeptide_conserved_region	15316304	15317003	.	-	.	ID=DOMAIN 134-4-0;Parent=TE_BASE 134;annot=Class_I::LTR::Ty3/gypsy::non-chromovirus::OTA::Ogre/Tat::Retand GAG_tat;name=GAG;color=#225ea8
Chr1	feature	long_terminal_repeat	15318188	15318682	.	.	.	ID=LTR LEFT 134-0;Parent=TE_BASE 134;name=ltr left;color=#f032e6
Chr1	feature	long_terminal_repeat	15309580	15310115	.	.	.	ID=LTR RIGHT 134-0;Parent=TE_BASE 134;name=ltr right;color=#f032e6
Chr1	feature	nested_repeat	15300273	15308040	.	.	.	ID=TE_BASE 135;name=TE_BASE 135;annot=Class_I::LTR::Ty3/gypsy::non-chromovirus::OTA::Ogre/Tat::Retand;color=#a9a9a9
Chr1	feature	repeat_fragment	15300273	15308040	.	.	.	ID=TE 135-0;Parent=TE_BASE 135;name=TE 135;color=#a9a9a9
Chr1	feature	polypeptide_conserved_region	15301147	15301408	.	+	.	ID=DOMAIN 135-0-0;Parent=TE_BASE 135;annot=Class_I::LTR::Ty3/gypsy::non-chromovirus::OTA::Ogre/Tat::Retand AP_tat;name=PROT;color=#ffeda0
Chr1	feature	polypeptide_conserved_region	15301876	15302332	.	+	.	ID=DOMAIN 135-1-0;Parent=TE_BASE 135;annot=Class_I::LTR::Ty3/gypsy::non-chromovirus::OTA::Ogre/Tat::Retand RT_tat;name=RT;color=#feb24c
Chr1	feature	polypeptide_conserved_region	15302679	15302979	.	+	.	ID=DOMAIN 135-2-0;Parent=TE_BASE 135;annot=Class_I::LTR::Ty3/gypsy::non-chromovirus::OTA::Ogre/Tat::Retand RNaseH_tat;name=RH;color=#fc4e2a
Chr1	feature	polypeptide_conserved_region	15303689	15304418	.	+	.	ID=DOMAIN 135-3-0;Parent=TE_BASE 135;annot=Class_I::LTR::Ty3/gypsy::non-chromovirus::OTA::Ogre/Tat::Retand INT_tat;name=INT;color=#b10026
Chr1	feature	primer_binding_site	15300515	15300534	.	.	.	ID=PBS 135;Parent=TE_BASE 135;name=pbs;color=#c7e9c0
Chr1	feature	RR_tract	15307717	15307731	.	.	.	ID=PPT 135;Parent=TE_BASE 135;name=ppt;color=#41ab5d
Chr1	feature	long_terminal_repeat	15307806	15308040	.	.	.	ID=LTR RIGHT 135-0;Parent=TE_BASE 135;name=ltr right;color=#f032e6
Chr1	feature	long_terminal_repeat	15300273	15300507	.	.	.	ID=LTR LEFT 135-0;Parent=TE_BASE 135;name=ltr left;color=#f032e6
Chr1	feature	nested_repeat	15279789	15291743	.	.	.	ID=TE_BASE 137;name=TE_BASE 137;annot=Class_I::LTR::Ty3/gypsy::non-chromovirus::OTA::Ogre/Tat::Retand;color=#a9a9a9
Chr1	feature	repeat_fragment	15279789	15291743	.	.	.	ID=TE 137-0;Parent=TE_BASE 137;name=TE 137;color=#a9a9a9
Chr1	feature	polypeptide_conserved_region	15281935	15282484	.	+	.	ID=DOMAIN 137-0-0;Parent=TE_BASE 137;annot=Class_I::LTR::Ty3/gypsy::non-chromovirus::OTA::Ogre/Tat::Retand GAG_tat;name=GAG;color=#225ea8
Chr1	feature	polypeptide_conserved_region	15283160	15283466	.	+	.	ID=DOMAIN 137-1-0;Parent=TE_BASE 137;annot=Class_I::LTR::Ty3/gypsy::non-chromovirus::OTA::Ogre/Tat::Retand AP_tat;name=PROT;color=#ffeda0
Chr1	feature	polypeptide_conserved_region	15283932	15284580	.	+	.	ID=DOMAIN 137-2-0;Parent=TE_BASE 137;annot=Class_I::LTR::Ty3/gypsy::non-chromovirus::OTA::Ogre/Tat::Retand RT_tat;name=RT;color=#feb24c
Chr1	feature	polypeptide_conserved_region	15284733	15285093	.	+	.	ID=DOMAIN 137-3-0;Parent=TE_BASE 137;annot=Class_I::LTR::Ty3/gypsy::non-chromovirus::OTA::Ogre/Tat::Retand RNaseH_tat;name=RH;color=#fc4e2a
Chr1	feature	polypeptide_conserved_region	15285138	15285324	.	+	.	ID=DOMAIN 137-4-0;Parent=TE_BASE 137;annot=Class_I::LTR::Ty3/gypsy::non-chromovirus::OTA::Ogre/Tat::Retand;name=aRH;color=#fc4e2a
Chr1	feature	RR_tract	15291611	15291625	.	.	.	ID=PPT 137;Parent=TE_BASE 137;name=ppt;color=#41ab5d
Chr1	feature	long_terminal_repeat	15291646	15291743	.	.	.	ID=LTR RIGHT 137-0;Parent=TE_BASE 137;name=ltr right;color=#f032e6
Chr1	feature	long_terminal_repeat	15279789	15279885	.	.	.	ID=LTR LEFT 137-0;Parent=TE_BASE 137;name=ltr left;color=#f032e6
Chr1	feature	nested_repeat	15208581	15222526	.	.	.	ID=TE_BASE 151;name=TE_BASE 151;annot=Class_I::LTR::Ty3/gypsy::non-chromovirus::OTA::Ogre/Tat::Retand;color=#a9a9a9
Chr1	feature	repeat_fragment	15208581	15222526	.	.	.	ID=TE 151-0;Parent=TE_BASE 151;name=TE 151;color=#a9a9a9
Chr1	feature	polypeptide_conserved_region	15215975	15216893	.	-	.	ID=DOMAIN 151-0-0;Parent=TE_BASE 151;annot=Class_I::LTR::Ty3/gypsy::non-chromovirus::OTA::Ogre/Tat::Retand INT_tat;name=INT;color=#b10026
Chr1	feature	polypeptide_conserved_region	15217480	15217822	.	-	.	ID=DOMAIN 151-1-0;Parent=TE_BASE 151;annot=Class_I::LTR::Ty3/gypsy::non-chromovirus::OTA::Ogre/Tat::Retand;name=aRH;color=#fc4e2a
Chr1	feature	polypeptide_conserved_region	15217864	15218224	.	-	.	ID=DOMAIN 151-2-0;Parent=TE_BASE 151;annot=Class_I::LTR::Ty3/gypsy::non-chromovirus::OTA::Ogre/Tat::Retand RNaseH_tat;name=RH;color=#fc4e2a
Chr1	feature	polypeptide_conserved_region	15218368	15219040	.	-	.	ID=DOMAIN 151-3-0;Parent=TE_BASE 151;annot=Class_I::LTR::Ty3/gypsy::non-chromovirus::OTA::Ogre/Tat::Retand RT_tat;name=RT;color=#feb24c
Chr1	feature	polypeptide_conserved_region	15219435	15219753	.	-	.	ID=DOMAIN 151-4-0;Parent=TE_BASE 151;annot=Class_I::LTR::Ty3/gypsy::non-chromovirus::OTA::Ogre/Tat::Retand AP_tat;name=PROT;color=#ffeda0
Chr1	feature	polypeptide_conserved_region	15220149	15220848	.	-	.	ID=DOMAIN 151-5-0;Parent=TE_BASE 151;annot=Class_I::LTR::Ty3/gypsy::non-chromovirus::OTA::Ogre/Tat::Retand GAG_tat;name=GAG;color=#225ea8
Chr1	feature	RR_tract	15221836	15221850	.	.	.	ID=PPT 151;Parent=TE_BASE 151;name=pbs;color=#c7e9c0
Chr1	feature	long_terminal_repeat	15221934	15222526	.	.	.	ID=LTR LEFT 151-0;Parent=TE_BASE 151;name=ltr left;color=#f032e6
Chr1	feature	long_terminal_repeat	15208581	15209226	.	.	.	ID=LTR RIGHT 151-0;Parent=TE_BASE 151;name=ltr right;color=#f032e6
Chr1	feature	nested_repeat	15178942	15192976	.	.	.	ID=TE_BASE 154;name=TE_BASE 154;annot=Class_I::LTR::Ty3/gypsy::non-chromovirus::OTA::Athila;color=#a9a9a9
Chr1	feature	repeat_fragment	15178942	15192976	.	.	.	ID=TE 154-0;Parent=TE_BASE 154;name=TE 154;color=#a9a9a9
Chr1	feature	polypeptide_conserved_region	15181181	15181667	.	+	.	ID=DOMAIN 154-0-0;Parent=TE_BASE 154;annot=Class_I::LTR::Ty3/gypsy::non-chromovirus::OTA::Athila GAG_athila;name=GAG;color=#225ea8
Chr1	feature	polypeptide_conserved_region	15182951	15183233	.	+	.	ID=DOMAIN 154-1-0;Parent=TE_BASE 154;annot=Class_I::LTR::Ty3/gypsy::non-chromovirus::OTA::Athila AP_athila;name=PROT;color=#ffeda0
Chr1	feature	polypeptide_conserved_region	15183965	15184694	.	+	.	ID=DOMAIN 154-2-0;Parent=TE_BASE 154;annot=Class_I::LTR::Ty3/gypsy::non-chromovirus::OTA::Athila RT_athila;name=RT;color=#feb24c
Chr1	feature	polypeptide_conserved_region	15184832	15185192	.	+	.	ID=DOMAIN 154-3-0;Parent=TE_BASE 154;annot=Class_I::LTR::Ty3/gypsy::non-chromovirus::OTA::Athila RNaseH_athila;name=RH;color=#fc4e2a
Chr1	feature	polypeptide_conserved_region	15185519	15186554	.	+	.	ID=DOMAIN 154-4-0;Parent=TE_BASE 154;annot=Class_I::LTR::Ty3/gypsy::non-chromovirus::OTA::Athila INT_athila;name=INT;color=#b10026
Chr1	feature	primer_binding_site	15180769	15180786	.	.	.	ID=PBS 154;Parent=TE_BASE 154;name=pbs;color=#c7e9c0
Chr1	feature	RR_tract	15191238	15191252	.	.	.	ID=PPT 154;Parent=TE_BASE 154;name=ppt;color=#41ab5d
Chr1	feature	long_terminal_repeat	15191268	15192976	.	.	.	ID=LTR RIGHT 154-0;Parent=TE_BASE 154;name=ltr right;color=#f032e6
Chr1	feature	long_terminal_repeat	15178942	15180763	.	.	.	ID=LTR LEFT 154-0;Parent=TE_BASE 154;name=ltr left;color=#f032e6
Chr1	feature	nested_repeat	15159539	15166829	.	.	.	ID=TE_BASE 156;name=TE_BASE 156;annot=Class_I::LTR::Ty3/gypsy::non-chromovirus::OTA::Ogre/Tat::Retand;color=#a9a9a9
Chr1	feature	repeat_fragment	15159539	15166829	.	.	.	ID=TE 156-0;Parent=TE_BASE 156;name=TE 156;color=#a9a9a9
Chr1	feature	polypeptide_conserved_region	15162368	15163121	.	+	.	ID=DOMAIN 156-0-0;Parent=TE_BASE 156;annot=Class_I::LTR::Ty3/gypsy::non-chromovirus::OTA::Ogre/Tat::Retand GAG_tat;name=GAG;color=#225ea8
Chr1	feature	polypeptide_conserved_region	15163593	15163905	.	+	.	ID=DOMAIN 156-1-0;Parent=TE_BASE 156;annot=Class_I::LTR::Ty3/gypsy::non-chromovirus::OTA::Ogre/Tat::Retand AP_tat;name=PROT;color=#ffeda0
Chr1	feature	polypeptide_conserved_region	15164377	15165022	.	+	.	ID=DOMAIN 156-2-0;Parent=TE_BASE 156;annot=Class_I::LTR::Ty3/gypsy::non-chromovirus::OTA::Ogre/Tat::Retand RT_tat;name=RT;color=#feb24c
Chr1	feature	polypeptide_conserved_region	15165206	15165533	.	+	.	ID=DOMAIN 156-3-0;Parent=TE_BASE 156;annot=Class_I::LTR::Ty3/gypsy::non-chromovirus::OTA::Ogre/Tat::Retand RNaseH_tat;name=RH;color=#fc4e2a
Chr1	feature	polypeptide_conserved_region	15165578	15165917	.	+	.	ID=DOMAIN 156-4-0;Parent=TE_BASE 156;annot=Class_I::LTR::Ty3/gypsy::non-chromovirus::OTA::Ogre/Tat::Retand;name=aRH;color=#fc4e2a
Chr1	feature	polypeptide_conserved_region	15166322	15166562	.	+	.	ID=DOMAIN 156-5-0;Parent=TE_BASE 156;annot=Class_I::LTR::Ty3/gypsy::non-chromovirus::OTA::Ogre/Tat::Retand INT_tat;name=INT;color=#b10026
Chr1	feature	RR_tract	15166706	15166720	.	.	.	ID=PPT 156;Parent=TE_BASE 156;name=ppt;color=#41ab5d
Chr1	feature	long_terminal_repeat	15166741	15166829	.	.	.	ID=LTR RIGHT 156-0;Parent=TE_BASE 156;name=ltr right;color=#f032e6
Chr1	feature	long_terminal_repeat	15159539	15159627	.	.	.	ID=LTR LEFT 156-0;Parent=TE_BASE 156;name=ltr left;color=#f032e6
Chr1	feature	nested_repeat	15064543	15075914	.	.	.	ID=TE_BASE 171;name=TE_BASE 171;annot=Class_I::LTR::Ty3/gypsy::non-chromovirus::OTA::Athila;color=#a9a9a9
Chr1	feature	repeat_fragment	15064543	15075914	.	.	.	ID=TE 171-0;Parent=TE_BASE 171;name=TE 171;color=#a9a9a9
Chr1	feature	polypeptide_conserved_region	15070360	15071047	.	-	.	ID=DOMAIN 171-0-0;Parent=TE_BASE 171;annot=Class_I::LTR::Ty3/gypsy::non-chromovirus::OTA::Athila INT_athila;name=INT;color=#b10026
Chr1	feature	polypeptide_conserved_region	15071378	15071738	.	-	.	ID=DOMAIN 171-1-0;Parent=TE_BASE 171;annot=Class_I::LTR::Ty3/gypsy::non-chromovirus::OTA::Athila RNaseH_athila;name=RH;color=#fc4e2a
Chr1	feature	polypeptide_conserved_region	15071876	15072605	.	-	.	ID=DOMAIN 171-2-0;Parent=TE_BASE 171;annot=Class_I::LTR::Ty3/gypsy::non-chromovirus::OTA::Athila RT_athila;name=RT;color=#feb24c
Chr1	feature	polypeptide_conserved_region	15073337	15073619	.	-	.	ID=DOMAIN 171-3-0;Parent=TE_BASE 171;annot=Class_I::LTR::Ty3/gypsy::non-chromovirus::OTA::Athila AP_athila;name=PROT;color=#ffeda0
Chr1	feature	polypeptide_conserved_region	15074170	15074614	.	-	.	ID=DOMAIN 171-4-0;Parent=TE_BASE 171;annot=Class_I::LTR::Ty3/gypsy::non-chromovirus::OTA::Athila GAG_athila;name=GAG;color=#225ea8
Chr1	feature	long_terminal_repeat	15075261	15075914	.	.	.	ID=LTR LEFT 171-0;Parent=TE_BASE 171;name=ltr left;color=#f032e6
Chr1	feature	long_terminal_repeat	15064543	15065196	.	.	.	ID=LTR RIGHT 171-0;Parent=TE_BASE 171;name=ltr right;color=#f032e6
Chr1	feature	target_site_duplication	15064539	15064542	.	.	.	ID=TSR RIGHT 171;Parent=TE_BASE 171;name=tsr right;color=#333333
Chr1	feature	target_site_duplication	15075915	15075918	.	.	.	ID=TSR LEFT 171;Parent=TE_BASE 171;name=tsr left;color=#333333
Chr1	feature	nested_repeat	15042674	15052627	.	.	.	ID=TE_BASE 172;name=TE_BASE 172;annot=Class_I::LTR::Ty3/gypsy::non-chromovirus::OTA::Athila;color=#a9a9a9
Chr1	feature	repeat_fragment	15042674	15052627	.	.	.	ID=TE 172-0;Parent=TE_BASE 172;name=TE 172;color=#a9a9a9
Chr1	feature	polypeptide_conserved_region	15045239	15046271	.	-	.	ID=DOMAIN 172-0-0;Parent=TE_BASE 172;annot=Class_I::LTR::Ty3/gypsy::non-chromovirus::OTA::Athila INT_athila;name=INT;color=#b10026
Chr1	feature	polypeptide_conserved_region	15046601	15046964	.	-	.	ID=DOMAIN 172-1-0;Parent=TE_BASE 172;annot=Class_I::LTR::Ty3/gypsy::non-chromovirus::OTA::Athila RNaseH_athila;name=RH;color=#fc4e2a
Chr1	feature	polypeptide_conserved_region	15047099	15047765	.	-	.	ID=DOMAIN 172-2-0;Parent=TE_BASE 172;annot=Class_I::LTR::Ty3/gypsy::non-chromovirus::OTA::Athila RT_athila;name=RT;color=#feb24c
Chr1	feature	polypeptide_conserved_region	15048527	15048809	.	-	.	ID=DOMAIN 172-3-0;Parent=TE_BASE 172;annot=Class_I::LTR::Ty3/gypsy::non-chromovirus::OTA::Athila AP_athila;name=PROT;color=#ffeda0
Chr1	feature	polypeptide_conserved_region	15050078	15050564	.	-	.	ID=DOMAIN 172-4-0;Parent=TE_BASE 172;annot=Class_I::LTR::Ty3/gypsy::non-chromovirus::OTA::Athila GAG_athila;name=GAG;color=#225ea8
Chr1	feature	long_terminal_repeat	15052434	15052627	.	.	.	ID=LTR LEFT 172-0;Parent=TE_BASE 172;name=ltr left;color=#f032e6
Chr1	feature	long_terminal_repeat	15042674	15042867	.	.	.	ID=LTR RIGHT 172-0;Parent=TE_BASE 172;name=ltr right;color=#f032e6
Chr1	feature	nested_repeat	14897792	14908069	.	.	.	ID=TE_BASE 182;name=TE_BASE 182;annot=Class_I::LTR::Ty3/gypsy::non-chromovirus::OTA::Athila;color=#a9a9a9
Chr1	feature	repeat_fragment	14897792	14908069	.	.	.	ID=TE 182-0;Parent=TE_BASE 182;name=TE 182;color=#a9a9a9
Chr1	feature	polypeptide_conserved_region	14901028	14901766	.	-	.	ID=DOMAIN 182-0-0;Parent=TE_BASE 182;annot=Class_I::LTR::Ty3/gypsy::non-chromovirus::OTA::Athila INT_athila;name=INT;color=#b10026
Chr1	feature	polypeptide_conserved_region	14902374	14902737	.	-	.	ID=DOMAIN 182-1-0;Parent=TE_BASE 182;annot=Class_I::LTR::Ty3/gypsy::non-chromovirus::OTA::Athila RNaseH_athila;name=RH;color=#fc4e2a
Chr1	feature	polypeptide_conserved_region	14902872	14903601	.	-	.	ID=DOMAIN 182-2-0;Parent=TE_BASE 182;annot=Class_I::LTR::Ty3/gypsy::non-chromovirus::OTA::Athila RT_athila;name=RT;color=#feb24c
Chr1	feature	polypeptide_conserved_region	14904311	14904593	.	-	.	ID=DOMAIN 182-3-0;Parent=TE_BASE 182;annot=Class_I::LTR::Ty3/gypsy::non-chromovirus::OTA::Athila AP_athila;name=PROT;color=#ffeda0
Chr1	feature	polypeptide_conserved_region	14905862	14906348	.	-	.	ID=DOMAIN 182-4-0;Parent=TE_BASE 182;annot=Class_I::LTR::Ty3/gypsy::non-chromovirus::OTA::Athila GAG_athila;name=GAG;color=#225ea8
Chr1	feature	primer_binding_site	14898361	14898381	.	.	.	ID=PBS 182;Parent=TE_BASE 182;name=ppt;color=#41ab5d
Chr1	feature	RR_tract	14907496	14907510	.	.	.	ID=PPT 182;Parent=TE_BASE 182;name=pbs;color=#c7e9c0
Chr1	feature	long_terminal_repeat	14907548	14908069	.	.	.	ID=LTR LEFT 182-0;Parent=TE_BASE 182;name=ltr left;color=#f032e6
Chr1	feature	long_terminal_repeat	14897792	14898313	.	.	.	ID=LTR RIGHT 182-0;Parent=TE_BASE 182;name=ltr right;color=#f032e6
Chr1	feature	nested_repeat	14865439	14874993	.	.	.	ID=TE_BASE 183;name=TE_BASE 183;annot=Class_I::LTR::Ty3/gypsy::non-chromovirus::OTA::Athila;color=#a9a9a9
Chr1	feature	repeat_fragment	14865439	14874993	.	.	.	ID=TE 183-0;Parent=TE_BASE 183;name=TE 183;color=#a9a9a9
Chr1	feature	polypeptide_conserved_region	14870938	14871175	.	-	.	ID=DOMAIN 183-0-0;Parent=TE_BASE 183;annot=Class_I::LTR::Ty3/gypsy::non-chromovirus::OTA::Athila AP_athila;name=PROT;color=#ffeda0
Chr1	feature	polypeptide_conserved_region	14872431	14872917	.	-	.	ID=DOMAIN 183-1-0;Parent=TE_BASE 183;annot=Class_I::LTR::Ty3/gypsy::non-chromovirus::OTA::Athila GAG_athila;name=GAG;color=#225ea8
Chr1	feature	long_terminal_repeat	14873359	14874993	.	.	.	ID=LTR LEFT 183-0;Parent=TE_BASE 183;name=ltr left;color=#f032e6
Chr1	feature	long_terminal_repeat	14865439	14867006	.	.	.	ID=LTR RIGHT 183-0;Parent=TE_BASE 183;name=ltr right;color=#f032e6
Chr1	feature	target_site_duplication	14865434	14865438	.	.	.	ID=TSR RIGHT 183;Parent=TE_BASE 183;name=tsr right;color=#333333
Chr1	feature	target_site_duplication	14874994	14874998	.	.	.	ID=TSR LEFT 183;Parent=TE_BASE 183;name=tsr left;color=#333333
Chr1	feature	nested_repeat	14847794	14856204	.	.	.	ID=TE_BASE 184;name=TE_BASE 184;annot=Class_I::LTR::Ty3/gypsy::non-chromovirus::OTA::Athila;color=#a9a9a9
Chr1	feature	repeat_fragment	14847794	14856204	.	.	.	ID=TE 184-0;Parent=TE_BASE 184;name=TE 184;color=#a9a9a9
Chr1	feature	polypeptide_conserved_region	14849884	14850370	.	+	.	ID=DOMAIN 184-0-0;Parent=TE_BASE 184;annot=Class_I::LTR::Ty3/gypsy::non-chromovirus::OTA::Athila GAG_athila;name=GAG;color=#225ea8
Chr1	feature	polypeptide_conserved_region	14851626	14851863	.	+	.	ID=DOMAIN 184-1-0;Parent=TE_BASE 184;annot=Class_I::LTR::Ty3/gypsy::non-chromovirus::OTA::Athila AP_athila;name=PROT;color=#ffeda0
Chr1	feature	primer_binding_site	14848300	14848316	.	.	.	ID=PBS 184;Parent=TE_BASE 184;name=pbs;color=#c7e9c0
Chr1	feature	RR_tract	14855764	14855778	.	.	.	ID=PPT 184;Parent=TE_BASE 184;name=ppt;color=#41ab5d
Chr1	feature	long_terminal_repeat	14855785	14856204	.	.	.	ID=LTR RIGHT 184-0;Parent=TE_BASE 184;name=ltr right;color=#f032e6
Chr1	feature	long_terminal_repeat	14847794	14848217	.	.	.	ID=LTR LEFT 184-0;Parent=TE_BASE 184;name=ltr left;color=#f032e6
Chr1	feature	nested_repeat	14805644	14815928	.	.	.	ID=TE_BASE 189;name=TE_BASE 189;annot=Class_I::LTR::Ty3/gypsy::non-chromovirus::OTA::Athila;color=#a9a9a9
Chr1	feature	repeat_fragment	14805644	14815928	.	.	.	ID=TE 189-0;Parent=TE_BASE 189;name=TE 189;color=#a9a9a9
Chr1	feature	polypeptide_conserved_region	14808049	14808535	.	+	.	ID=DOMAIN 189-0-0;Parent=TE_BASE 189;annot=Class_I::LTR::Ty3/gypsy::non-chromovirus::OTA::Athila GAG_athila;name=GAG;color=#225ea8
Chr1	feature	polypeptide_conserved_region	14809804	14810086	.	+	.	ID=DOMAIN 189-1-0;Parent=TE_BASE 189;annot=Class_I::LTR::Ty3/gypsy::non-chromovirus::OTA::Athila AP_athila;name=PROT;color=#ffeda0
Chr1	feature	polypeptide_conserved_region	14810796	14811525	.	+	.	ID=DOMAIN 189-2-0;Parent=TE_BASE 189;annot=Class_I::LTR::Ty3/gypsy::non-chromovirus::OTA::Athila RT_athila;name=RT;color=#feb24c
Chr1	feature	polypeptide_conserved_region	14811660	14812023	.	+	.	ID=DOMAIN 189-3-0;Parent=TE_BASE 189;annot=Class_I::LTR::Ty3/gypsy::non-chromovirus::OTA::Athila RNaseH_athila;name=RH;color=#fc4e2a
Chr1	feature	polypeptide_conserved_region	14812631	14813369	.	+	.	ID=DOMAIN 189-4-0;Parent=TE_BASE 189;annot=Class_I::LTR::Ty3/gypsy::non-chromovirus::OTA::Athila INT_athila;name=INT;color=#b10026
Chr1	feature	primer_binding_site	14806055	14806078	.	.	.	ID=PBS 189;Parent=TE_BASE 189;name=pbs;color=#c7e9c0
Chr1	feature	RR_tract	14815518	14815532	.	.	.	ID=PPT 189;Parent=TE_BASE 189;name=ppt;color=#41ab5d
Chr1	feature	long_terminal_repeat	14815553	14815928	.	.	.	ID=LTR RIGHT 189-0;Parent=TE_BASE 189;name=ltr right;color=#f032e6
Chr1	feature	long_terminal_repeat	14805644	14806016	.	.	.	ID=LTR LEFT 189-0;Parent=TE_BASE 189;name=ltr left;color=#f032e6
Chr1	feature	nested_repeat	14511424	14543150	.	.	.	ID=TE_BASE 201;name=TE_BASE 201;annot=Class_I::LTR::Ty3/gypsy::chromovirus::CRM;color=#a9a9a9
Chr1	feature	repeat_fragment	14511424	14543150	.	.	.	ID=TE 201-0;Parent=TE_BASE 201;name=TE 201;color=#a9a9a9
Chr1	feature	polypeptide_conserved_region	14538872	14539742	.	-	.	ID=DOMAIN 201-0-0;Parent=TE_BASE 201;annot=Class_I::LTR::Ty3/gypsy::chromovirus::CRM INT_crm;name=INT;color=#b10026
Chr1	feature	polypeptide_conserved_region	14540167	14540809	.	-	.	ID=DOMAIN 201-1-0;Parent=TE_BASE 201;annot=Class_I::LTR::Ty3/gypsy::chromovirus::CRM RT_crm;name=RT;color=#feb24c
Chr1	feature	long_terminal_repeat	14542837	14543150	.	.	.	ID=LTR LEFT 201-0;Parent=TE_BASE 201;name=ltr left;color=#f032e6
Chr1	feature	long_terminal_repeat	14511424	14511737	.	.	.	ID=LTR RIGHT 201-0;Parent=TE_BASE 201;name=ltr right;color=#f032e6
Chr1	feature	nested_repeat	14499193	14506559	.	.	.	ID=TE_BASE 202;name=TE_BASE 202;annot=Class_I::LTR::Ty3/gypsy::non-chromovirus::OTA::Athila;color=#a9a9a9
Chr1	feature	repeat_fragment	14499193	14506559	.	.	.	ID=TE 202-0;Parent=TE_BASE 202;name=TE 202;color=#a9a9a9
Chr1	feature	polypeptide_conserved_region	14501546	14502032	.	+	.	ID=DOMAIN 202-0-0;Parent=TE_BASE 202;annot=Class_I::LTR::Ty3/gypsy::non-chromovirus::OTA::Athila GAG_athila;name=GAG;color=#225ea8
Chr1	feature	polypeptide_conserved_region	14503605	14503719	.	+	.	ID=DOMAIN 202-1-0;Parent=TE_BASE 202;annot=Class_I::LTR::Ty3/gypsy::non-chromovirus::OTA::Athila AP_athila;name=PROT;color=#ffeda0
Chr1	feature	RR_tract	14506406	14506420	.	.	.	ID=PPT 202;Parent=TE_BASE 202;name=ppt;color=#41ab5d
Chr1	feature	long_terminal_repeat	14506456	14506559	.	.	.	ID=LTR RIGHT 202-0;Parent=TE_BASE 202;name=ltr right;color=#f032e6
Chr1	feature	long_terminal_repeat	14499193	14499296	.	.	.	ID=LTR LEFT 202-0;Parent=TE_BASE 202;name=ltr left;color=#f032e6
Chr1	feature	target_site_duplication	14499189	14499192	.	.	.	ID=TSR LEFT 202;Parent=TE_BASE 202;name=tsr left;color=#333333
Chr1	feature	target_site_duplication	14506560	14506563	.	.	.	ID=TSR RIGHT 202;Parent=TE_BASE 202;name=tsr right;color=#333333
Chr1	feature	nested_repeat	14461677	14465974	.	.	.	ID=TE_BASE 205;name=TE_BASE 205;annot=Class_I::LTR::Ty3/gypsy::non-chromovirus::OTA::Athila;color=#a9a9a9
Chr1	feature	repeat_fragment	14461677	14465974	.	.	.	ID=TE 205-0;Parent=TE_BASE 205;name=TE 205;color=#a9a9a9
Chr1	feature	polypeptide_conserved_region	14462884	14463142	.	+	.	ID=DOMAIN 205-0-0;Parent=TE_BASE 205;annot=Class_I::LTR::Ty3/gypsy::non-chromovirus::OTA::Athila AP_athila;name=PROT;color=#ffeda0
Chr1	feature	primer_binding_site	14462233	14462251	.	.	.	ID=PBS 205;Parent=TE_BASE 205;name=pbs;color=#c7e9c0
Chr1	feature	RR_tract	14465397	14465411	.	.	.	ID=PPT 205;Parent=TE_BASE 205;name=ppt;color=#41ab5d
Chr1	feature	long_terminal_repeat	14465428	14465974	.	.	.	ID=LTR RIGHT 205-0;Parent=TE_BASE 205;name=ltr right;color=#f032e6
Chr1	feature	long_terminal_repeat	14461677	14462225	.	.	.	ID=LTR LEFT 205-0;Parent=TE_BASE 205;name=ltr left;color=#f032e6
Chr1	feature	nested_repeat	14452190	14461669	.	.	.	ID=TE_BASE 206;name=TE_BASE 206;annot=Class_I::LTR::Ty3/gypsy::non-chromovirus::OTA::Athila;color=#a9a9a9
Chr1	feature	repeat_fragment	14452190	14461669	.	.	.	ID=TE 206-0;Parent=TE_BASE 206;name=TE 206;color=#a9a9a9
Chr1	feature	polypeptide_conserved_region	14454012	14454498	.	+	.	ID=DOMAIN 206-0-0;Parent=TE_BASE 206;annot=Class_I::LTR::Ty3/gypsy::non-chromovirus::OTA::Athila GAG_athila;name=GAG;color=#225ea8
Chr1	feature	polypeptide_conserved_region	14455541	14455820	.	+	.	ID=DOMAIN 206-1-0;Parent=TE_BASE 206;annot=Class_I::LTR::Ty3/gypsy::non-chromovirus::OTA::Athila AP_athila;name=PROT;color=#ffeda0
Chr1	feature	primer_binding_site	14452467	14452485	.	.	.	ID=PBS 206;Parent=TE_BASE 206;name=pbs;color=#c7e9c0
Chr1	feature	RR_tract	14461424	14461438	.	.	.	ID=PPT 206;Parent=TE_BASE 206;name=ppt;color=#41ab5d
Chr1	feature	long_terminal_repeat	14461443	14461669	.	.	.	ID=LTR RIGHT 206-0;Parent=TE_BASE 206;name=ltr right;color=#f032e6
Chr1	feature	long_terminal_repeat	14452190	14452416	.	.	.	ID=LTR LEFT 206-0;Parent=TE_BASE 206;name=ltr left;color=#f032e6
Chr1	feature	nested_repeat	14432223	14442952	.	.	.	ID=TE_BASE 207;name=TE_BASE 207;annot=Class_I::LTR::Ty3/gypsy::non-chromovirus::OTA::Athila;color=#a9a9a9
Chr1	feature	repeat_fragment	14432223	14442952	.	.	.	ID=TE 207-0;Parent=TE_BASE 207;name=TE 207;color=#a9a9a9
Chr1	feature	polypeptide_conserved_region	14434446	14434932	.	+	.	ID=DOMAIN 207-0-0;Parent=TE_BASE 207;annot=Class_I::LTR::Ty3/gypsy::non-chromovirus::OTA::Athila GAG_athila;name=GAG;color=#225ea8
Chr1	feature	polypeptide_conserved_region	14436146	14436362	.	+	.	ID=DOMAIN 207-1-0;Parent=TE_BASE 207;annot=Class_I::LTR::Ty3/gypsy::non-chromovirus::OTA::Athila AP_athila;name=PROT;color=#ffeda0
Chr1	feature	primer_binding_site	14434059	14434076	.	.	.	ID=PBS 207;Parent=TE_BASE 207;name=pbs;color=#c7e9c0
Chr1	feature	RR_tract	14441093	14441107	.	.	.	ID=PPT 207;Parent=TE_BASE 207;name=ppt;color=#41ab5d
Chr1	feature	long_terminal_repeat	14441123	14442952	.	.	.	ID=LTR RIGHT 207-0;Parent=TE_BASE 207;name=ltr right;color=#f032e6
Chr1	feature	long_terminal_repeat	14432223	14434028	.	.	.	ID=LTR LEFT 207-0;Parent=TE_BASE 207;name=ltr left;color=#f032e6
Chr1	feature	target_site_duplication	14432218	14432222	.	.	.	ID=TSR LEFT 207;Parent=TE_BASE 207;name=tsr left;color=#333333
Chr1	feature	target_site_duplication	14442953	14442957	.	.	.	ID=TSR RIGHT 207;Parent=TE_BASE 207;name=tsr right;color=#333333
Chr1	feature	nested_repeat	14394854	14401311	.	.	.	ID=TE_BASE 209;name=TE_BASE 209;annot=Class_I::LTR::Ty3/gypsy::non-chromovirus::OTA::Athila;color=#a9a9a9
Chr1	feature	repeat_fragment	14394854	14401311	.	.	.	ID=TE 209-0;Parent=TE_BASE 209;name=TE 209;color=#a9a9a9
Chr1	feature	polypeptide_conserved_region	14396624	14397110	.	+	.	ID=DOMAIN 209-0-0;Parent=TE_BASE 209;annot=Class_I::LTR::Ty3/gypsy::non-chromovirus::OTA::Athila GAG_athila;name=GAG;color=#225ea8
Chr1	feature	polypeptide_conserved_region	14398330	14398612	.	+	.	ID=DOMAIN 209-1-0;Parent=TE_BASE 209;annot=Class_I::LTR::Ty3/gypsy::non-chromovirus::OTA::Athila AP_athila;name=PROT;color=#ffeda0
Chr1	feature	long_terminal_repeat	14400095	14401311	.	.	.	ID=LTR RIGHT 209-0;Parent=TE_BASE 209;name=ltr right;color=#f032e6
Chr1	feature	long_terminal_repeat	14394854	14396068	.	.	.	ID=LTR LEFT 209-0;Parent=TE_BASE 209;name=ltr left;color=#f032e6
Chr1	feature	nested_repeat	14385063	14394776	.	.	.	ID=TE_BASE 210;name=TE_BASE 210;annot=Class_I::LTR::Ty3/gypsy::non-chromovirus::OTA::Athila;color=#a9a9a9
Chr1	feature	repeat_fragment	14385063	14394776	.	.	.	ID=TE 210-0;Parent=TE_BASE 210;name=TE 210;color=#a9a9a9
Chr1	feature	polypeptide_conserved_region	14387130	14387616	.	+	.	ID=DOMAIN 210-0-0;Parent=TE_BASE 210;annot=Class_I::LTR::Ty3/gypsy::non-chromovirus::OTA::Athila GAG_athila;name=GAG;color=#225ea8
Chr1	feature	polypeptide_conserved_region	14388658	14388937	.	+	.	ID=DOMAIN 210-1-0;Parent=TE_BASE 210;annot=Class_I::LTR::Ty3/gypsy::non-chromovirus::OTA::Athila AP_athila;name=PROT;color=#ffeda0
Chr1	feature	primer_binding_site	14385585	14385603	.	.	.	ID=PBS 210;Parent=TE_BASE 210;name=pbs;color=#c7e9c0
Chr1	feature	RR_tract	14394232	14394246	.	.	.	ID=PPT 210;Parent=TE_BASE 210;name=ppt;color=#41ab5d
Chr1	feature	long_terminal_repeat	14394314	14394776	.	.	.	ID=LTR RIGHT 210-0;Parent=TE_BASE 210;name=ltr right;color=#f032e6
Chr1	feature	long_terminal_repeat	14385063	14385534	.	.	.	ID=LTR LEFT 210-0;Parent=TE_BASE 210;name=ltr left;color=#f032e6
Chr1	feature	nested_repeat	14349201	14355658	.	.	.	ID=TE_BASE 212;name=TE_BASE 212;annot=Class_I::LTR::Ty3/gypsy::non-chromovirus::OTA::Athila;color=#a9a9a9
Chr1	feature	repeat_fragment	14349201	14355658	.	.	.	ID=TE 212-0;Parent=TE_BASE 212;name=TE 212;color=#a9a9a9
Chr1	feature	polypeptide_conserved_region	14350971	14351457	.	+	.	ID=DOMAIN 212-0-0;Parent=TE_BASE 212;annot=Class_I::LTR::Ty3/gypsy::non-chromovirus::OTA::Athila GAG_athila;name=GAG;color=#225ea8
Chr1	feature	polypeptide_conserved_region	14352677	14352959	.	+	.	ID=DOMAIN 212-1-0;Parent=TE_BASE 212;annot=Class_I::LTR::Ty3/gypsy::non-chromovirus::OTA::Athila AP_athila;name=PROT;color=#ffeda0
Chr1	feature	long_terminal_repeat	14354442	14355658	.	.	.	ID=LTR RIGHT 212-0;Parent=TE_BASE 212;name=ltr right;color=#f032e6
Chr1	feature	long_terminal_repeat	14349201	14350415	.	.	.	ID=LTR LEFT 212-0;Parent=TE_BASE 212;name=ltr left;color=#f032e6
Chr1	feature	nested_repeat	14316469	14341111	.	.	.	ID=TE_BASE 214;name=TE_BASE 214;annot=Class_I::LTR::Ty3/gypsy::non-chromovirus::OTA::Athila;color=#a9a9a9
Chr1	feature	repeat_fragment	14316469	14341111	.	.	.	ID=TE 214-0;Parent=TE_BASE 214;name=TE 214;color=#a9a9a9
Chr1	feature	polypeptide_conserved_region	14317334	14317520	.	+	.	ID=DOMAIN 214-0-0;Parent=TE_BASE 214;annot=Class_I::LTR::Ty3/gypsy::non-chromovirus::OTA::Athila GAG_athila;name=GAG;color=#225ea8
Chr1	feature	polypeptide_conserved_region	14318793	14319048	.	+	.	ID=DOMAIN 214-1-0;Parent=TE_BASE 214;annot=Class_I::LTR::Ty3/gypsy::non-chromovirus::OTA::Athila AP_athila;name=PROT;color=#ffeda0
Chr1	feature	polypeptide_conserved_region	14320980	14321661	.	+	.	ID=DOMAIN 214-2-0;Parent=TE_BASE 214;annot=Class_I::LTR::Ty3/gypsy::non-chromovirus::OTA::Athila RT_athila;name=RT;color=#feb24c
Chr1	feature	polypeptide_conserved_region	14321846	14322062	.	+	.	ID=DOMAIN 214-3-0;Parent=TE_BASE 214;annot=Class_I::LTR::Ty3/gypsy::non-chromovirus::OTA::Athila RNaseH_athila;name=RH;color=#fc4e2a
Chr1	feature	polypeptide_conserved_region	14322698	14323730	.	+	.	ID=DOMAIN 214-4-0;Parent=TE_BASE 214;annot=Class_I::LTR::Ty3/gypsy::non-chromovirus::OTA::Athila INT_athila;name=INT;color=#b10026
Chr1	feature	primer_binding_site	14316759	14316774	.	.	.	ID=PBS 214;Parent=TE_BASE 214;name=pbs;color=#c7e9c0
Chr1	feature	RR_tract	14340815	14340829	.	.	.	ID=PPT 214;Parent=TE_BASE 214;name=ppt;color=#41ab5d
Chr1	feature	long_terminal_repeat	14340829	14341111	.	.	.	ID=LTR RIGHT 214-0;Parent=TE_BASE 214;name=ltr right;color=#f032e6
Chr1	feature	long_terminal_repeat	14316469	14316751	.	.	.	ID=LTR LEFT 214-0;Parent=TE_BASE 214;name=ltr left;color=#f032e6
Chr1	feature	nested_repeat	14263650	14272736	.	.	.	ID=TE_BASE 216;name=TE_BASE 216;annot=Class_I::LTR::Ty3/gypsy::non-chromovirus::OTA::Athila;color=#a9a9a9
Chr1	feature	repeat_fragment	14263650	14272736	.	.	.	ID=TE 216-0;Parent=TE_BASE 216;name=TE 216;color=#a9a9a9
Chr1	feature	polypeptide_conserved_region	14270076	14270352	.	-	.	ID=DOMAIN 216-0-0;Parent=TE_BASE 216;annot=Class_I::LTR::Ty3/gypsy::non-chromovirus::OTA::Athila AP_athila;name=PROT;color=#ffeda0
Chr1	feature	polypeptide_conserved_region	14271408	14271894	.	-	.	ID=DOMAIN 216-1-0;Parent=TE_BASE 216;annot=Class_I::LTR::Ty3/gypsy::non-chromovirus::OTA::Athila GAG_athila;name=GAG;color=#225ea8
Chr1	feature	primer_binding_site	14263837	14263857	.	.	.	ID=PBS 216;Parent=TE_BASE 216;name=ppt;color=#41ab5d
Chr1	feature	RR_tract	14272551	14272565	.	.	.	ID=PPT 216;Parent=TE_BASE 216;name=pbs;color=#c7e9c0
Chr1	feature	long_terminal_repeat	14272587	14272736	.	.	.	ID=LTR LEFT 216-0;Parent=TE_BASE 216;name=ltr left;color=#f032e6
Chr1	feature	long_terminal_repeat	14263650	14263799	.	.	.	ID=LTR RIGHT 216-0;Parent=TE_BASE 216;name=ltr right;color=#f032e6
Chr1	feature	nested_repeat	14232767	14239638	.	.	.	ID=TE_BASE 217;name=TE_BASE 217;annot=Class_I::LTR::Ty3/gypsy::non-chromovirus::OTA::Athila;color=#a9a9a9
Chr1	feature	repeat_fragment	14232767	14239638	.	.	.	ID=TE 217-0;Parent=TE_BASE 217;name=TE 217;color=#a9a9a9
Chr1	feature	polypeptide_conserved_region	14234806	14235292	.	+	.	ID=DOMAIN 217-0-0;Parent=TE_BASE 217;annot=Class_I::LTR::Ty3/gypsy::non-chromovirus::OTA::Athila GAG_athila;name=GAG;color=#225ea8
Chr1	feature	polypeptide_conserved_region	14236175	14236454	.	+	.	ID=DOMAIN 217-1-0;Parent=TE_BASE 217;annot=Class_I::LTR::Ty3/gypsy::non-chromovirus::OTA::Athila AP_athila;name=PROT;color=#ffeda0
Chr1	feature	RR_tract	14239485	14239499	.	.	.	ID=PPT 217;Parent=TE_BASE 217;name=ppt;color=#41ab5d
Chr1	feature	long_terminal_repeat	14239520	14239638	.	.	.	ID=LTR RIGHT 217-0;Parent=TE_BASE 217;name=ltr right;color=#f032e6
Chr1	feature	long_terminal_repeat	14232767	14232885	.	.	.	ID=LTR LEFT 217-0;Parent=TE_BASE 217;name=ltr left;color=#f032e6
Chr1	feature	nested_repeat	14214995	14224389	.	.	.	ID=TE_BASE 218;name=TE_BASE 218;annot=Class_I::LTR::Ty3/gypsy::non-chromovirus::OTA::Athila;color=#a9a9a9
Chr1	feature	repeat_fragment	14214995	14224389	.	.	.	ID=TE 218-0;Parent=TE_BASE 218;name=TE 218;color=#a9a9a9
Chr1	feature	polypeptide_conserved_region	14221716	14221995	.	-	.	ID=DOMAIN 218-0-0;Parent=TE_BASE 218;annot=Class_I::LTR::Ty3/gypsy::non-chromovirus::OTA::Athila AP_athila;name=PROT;color=#ffeda0
Chr1	feature	polypeptide_conserved_region	14223050	14223536	.	-	.	ID=DOMAIN 218-1-0;Parent=TE_BASE 218;annot=Class_I::LTR::Ty3/gypsy::non-chromovirus::OTA::Athila GAG_athila;name=GAG;color=#225ea8
Chr1	feature	primer_binding_site	14215195	14215215	.	.	.	ID=PBS 218;Parent=TE_BASE 218;name=ppt;color=#41ab5d
Chr1	feature	RR_tract	14224191	14224205	.	.	.	ID=PPT 218;Parent=TE_BASE 218;name=pbs;color=#c7e9c0
Chr1	feature	long_terminal_repeat	14224227	14224389	.	.	.	ID=LTR LEFT 218-0;Parent=TE_BASE 218;name=ltr left;color=#f032e6
Chr1	feature	long_terminal_repeat	14214995	14215157	.	.	.	ID=LTR RIGHT 218-0;Parent=TE_BASE 218;name=ltr right;color=#f032e6
Chr1	feature	nested_repeat	14207154	14212690	.	.	.	ID=TE_BASE 219;name=TE_BASE 219;annot=Class_I::LTR::Ty3/gypsy::non-chromovirus::OTA::Athila;color=#a9a9a9
Chr1	feature	repeat_fragment	14207154	14212690	.	.	.	ID=TE 219-0;Parent=TE_BASE 219;name=TE 219;color=#a9a9a9
Chr1	feature	polypeptide_conserved_region	14209232	14209712	.	+	.	ID=DOMAIN 219-0-0;Parent=TE_BASE 219;annot=Class_I::LTR::Ty3/gypsy::non-chromovirus::OTA::Athila GAG_athila;name=GAG;color=#225ea8
Chr1	feature	polypeptide_conserved_region	14210636	14210849	.	+	.	ID=DOMAIN 219-1-0;Parent=TE_BASE 219;annot=Class_I::LTR::Ty3/gypsy::non-chromovirus::OTA::Athila AP_athila;name=PROT;color=#ffeda0
Chr1	feature	primer_binding_site	14207362	14207382	.	.	.	ID=PBS 219;Parent=TE_BASE 219;name=pbs;color=#c7e9c0
Chr1	feature	RR_tract	14212468	14212482	.	.	.	ID=PPT 219;Parent=TE_BASE 219;name=ppt;color=#41ab5d
Chr1	feature	long_terminal_repeat	14212498	14212690	.	.	.	ID=LTR RIGHT 219-0;Parent=TE_BASE 219;name=ltr right;color=#f032e6
Chr1	feature	long_terminal_repeat	14207154	14207346	.	.	.	ID=LTR LEFT 219-0;Parent=TE_BASE 219;name=ltr left;color=#f032e6
Chr1	feature	nested_repeat	14196921	14206946	.	.	.	ID=TE_BASE 220;name=TE_BASE 220;annot=Class_I::LTR::Ty3/gypsy::non-chromovirus::OTA::Ogre/Tat::Retand;color=#a9a9a9
Chr1	feature	repeat_fragment	14196921	14206946	.	.	.	ID=TE 220-0;Parent=TE_BASE 220;name=TE 220;color=#a9a9a9
Chr1	feature	polypeptide_conserved_region	14201665	14202073	.	-	.	ID=DOMAIN 220-0-0;Parent=TE_BASE 220;annot=Class_I::LTR::Ty3/gypsy::non-chromovirus::OTA::Ogre/Tat::Retand INT_tat;name=INT;color=#b10026
Chr1	feature	polypeptide_conserved_region	14202547	14202889	.	-	.	ID=DOMAIN 220-1-0;Parent=TE_BASE 220;annot=Class_I::LTR::Ty3/gypsy::non-chromovirus::OTA::Ogre/Tat::Retand;name=aRH;color=#fc4e2a
Chr1	feature	polypeptide_conserved_region	14202931	14203291	.	-	.	ID=DOMAIN 220-2-0;Parent=TE_BASE 220;annot=Class_I::LTR::Ty3/gypsy::non-chromovirus::OTA::Ogre/Tat::Retand RNaseH_tat;name=RH;color=#fc4e2a
Chr1	feature	polypeptide_conserved_region	14203482	14204091	.	-	.	ID=DOMAIN 220-3-0;Parent=TE_BASE 220;annot=Class_I::LTR::Ty3/gypsy::non-chromovirus::OTA::Ogre/Tat::Retand RT_tat;name=RT;color=#feb24c
Chr1	feature	polypeptide_conserved_region	14204511	14204649	.	-	.	ID=DOMAIN 220-4-0;Parent=TE_BASE 220;annot=Class_I::LTR::Ty3/gypsy::non-chromovirus::OTA::Ogre/Tat::Retand AP_tat;name=PROT;color=#ffeda0
Chr1	feature	polypeptide_conserved_region	14205301	14205790	.	-	.	ID=DOMAIN 220-5-0;Parent=TE_BASE 220;annot=Class_I::LTR::Ty3/gypsy::non-chromovirus::OTA::Ogre/Tat::Retand GAG_tat;name=GAG;color=#225ea8
Chr1	feature	long_terminal_repeat	14206445	14206946	.	.	.	ID=LTR LEFT 220-0;Parent=TE_BASE 220;name=ltr left;color=#f032e6
Chr1	feature	long_terminal_repeat	14196921	14197439	.	.	.	ID=LTR RIGHT 220-0;Parent=TE_BASE 220;name=ltr right;color=#f032e6
Chr1	feature	target_site_duplication	14196916	14196920	.	.	.	ID=TSR RIGHT 220;Parent=TE_BASE 220;name=tsr right;color=#333333
Chr1	feature	target_site_duplication	14206947	14206951	.	.	.	ID=TSR LEFT 220;Parent=TE_BASE 220;name=tsr left;color=#333333
Chr1	feature	nested_repeat	14129671	14134851	.	.	.	ID=TE_BASE 222;name=TE_BASE 222;annot=Class_I::LTR::Ty1/copia::Tork;color=#a9a9a9
Chr1	feature	repeat_fragment	14129671	14134851	.	.	.	ID=TE 222-0;Parent=TE_BASE 222;name=TE 222;color=#a9a9a9
Chr1	feature	polypeptide_conserved_region	14130315	14130714	.	-	.	ID=DOMAIN 222-0-0;Parent=TE_BASE 222;annot=Class_I::LTR::Ty1/copia::Tork RNaseH_tork;name=RH;color=#fc4e2a
Chr1	feature	polypeptide_conserved_region	14131014	14131746	.	-	.	ID=DOMAIN 222-1-0;Parent=TE_BASE 222;annot=Class_I::LTR::Ty1/copia::Tork RT_tork;name=RT;color=#feb24c
Chr1	feature	polypeptide_conserved_region	14132361	14133000	.	-	.	ID=DOMAIN 222-2-0;Parent=TE_BASE 222;annot=Class_I::LTR::Ty1/copia::Tork INT_tork;name=INT;color=#b10026
Chr1	feature	polypeptide_conserved_region	14133159	14133396	.	-	.	ID=DOMAIN 222-3-0;Parent=TE_BASE 222;annot=Class_I::LTR::Ty1/copia::Ivana AP_oryco;name=PROT;color=#ffeda0
Chr1	feature	polypeptide_conserved_region	14133516	14134089	.	-	.	ID=DOMAIN 222-4-0;Parent=TE_BASE 222;annot=Class_I::LTR::Ty1/copia::Tork GAG_tork;name=GAG;color=#225ea8
Chr1	feature	long_terminal_repeat	14134365	14134851	.	.	.	ID=LTR LEFT 222-0;Parent=TE_BASE 222;name=ltr left;color=#f032e6
Chr1	feature	long_terminal_repeat	14129671	14130170	.	.	.	ID=LTR RIGHT 222-0;Parent=TE_BASE 222;name=ltr right;color=#f032e6
Chr1	feature	target_site_duplication	14129666	14129670	.	.	.	ID=TSR RIGHT 222;Parent=TE_BASE 222;name=tsr right;color=#333333
Chr1	feature	target_site_duplication	14134852	14134856	.	.	.	ID=TSR LEFT 222;Parent=TE_BASE 222;name=tsr left;color=#333333
Chr1	feature	nested_repeat	14098853	14106321	.	.	.	ID=TE_BASE 223;name=TE_BASE 223;annot=Class_I::LTR::Ty3/gypsy::non-chromovirus::OTA::Athila;color=#a9a9a9
Chr1	feature	repeat_fragment	14098853	14106321	.	.	.	ID=TE 223-0;Parent=TE_BASE 223;name=TE 223;color=#a9a9a9
Chr1	feature	polypeptide_conserved_region	14104081	14104360	.	-	.	ID=DOMAIN 223-0-0;Parent=TE_BASE 223;annot=Class_I::LTR::Ty3/gypsy::non-chromovirus::OTA::Athila AP_athila;name=PROT;color=#ffeda0
Chr1	feature	polypeptide_conserved_region	14105416	14105791	.	-	.	ID=DOMAIN 223-1-0;Parent=TE_BASE 223;annot=Class_I::LTR::Ty3/gypsy::non-chromovirus::OTA::Athila GAG_athila;name=GAG;color=#225ea8
Chr1	feature	primer_binding_site	14099057	14099077	.	.	.	ID=PBS 223;Parent=TE_BASE 223;name=ppt;color=#41ab5d
Chr1	feature	RR_tract	14106128	14106142	.	.	.	ID=PPT 223;Parent=TE_BASE 223;name=pbs;color=#c7e9c0
Chr1	feature	long_terminal_repeat	14106142	14106321	.	.	.	ID=LTR LEFT 223-0;Parent=TE_BASE 223;name=ltr left;color=#f032e6
Chr1	feature	long_terminal_repeat	14098853	14099032	.	.	.	ID=LTR RIGHT 223-0;Parent=TE_BASE 223;name=ltr right;color=#f032e6
Chr1	feature	nested_repeat	14082826	14094068	.	.	.	ID=TE_BASE 224;name=TE_BASE 224;annot=Class_I::LTR::Ty3/gypsy::non-chromovirus::OTA::Athila;color=#a9a9a9
Chr1	feature	repeat_fragment	14082826	14094068	.	.	.	ID=TE 224-0;Parent=TE_BASE 224;name=TE 224;color=#a9a9a9
Chr1	feature	polypeptide_conserved_region	14084771	14085143	.	+	.	ID=DOMAIN 224-0-0;Parent=TE_BASE 224;annot=Class_I::LTR::Ty3/gypsy::non-chromovirus::OTA::Athila GAG_athila;name=GAG;color=#225ea8
Chr1	feature	polypeptide_conserved_region	14086506	14086788	.	+	.	ID=DOMAIN 224-1-0;Parent=TE_BASE 224;annot=Class_I::LTR::Ty3/gypsy::non-chromovirus::OTA::Athila AP_athila;name=PROT;color=#ffeda0
Chr1	feature	polypeptide_conserved_region	14087497	14088226	.	+	.	ID=DOMAIN 224-2-0;Parent=TE_BASE 224;annot=Class_I::LTR::Ty3/gypsy::non-chromovirus::OTA::Athila RT_athila;name=RT;color=#feb24c
Chr1	feature	polypeptide_conserved_region	14088377	14088722	.	+	.	ID=DOMAIN 224-3-0;Parent=TE_BASE 224;annot=Class_I::LTR::Ty3/gypsy::non-chromovirus::OTA::Athila RNaseH_athila;name=RH;color=#fc4e2a
Chr1	feature	polypeptide_conserved_region	14089052	14090084	.	+	.	ID=DOMAIN 224-4-0;Parent=TE_BASE 224;annot=Class_I::LTR::Ty3/gypsy::non-chromovirus::OTA::Athila INT_athila;name=INT;color=#b10026
Chr1	feature	long_terminal_repeat	14092542	14094068	.	.	.	ID=LTR RIGHT 224-0;Parent=TE_BASE 224;name=ltr right;color=#f032e6
Chr1	feature	long_terminal_repeat	14082826	14084350	.	.	.	ID=LTR LEFT 224-0;Parent=TE_BASE 224;name=ltr left;color=#f032e6
Chr1	feature	nested_repeat	14019278	14024518	.	.	.	ID=TE_BASE 225;name=TE_BASE 225;annot=Class_I::LTR::Ty3/gypsy::chromovirus::Reina;color=#a9a9a9
Chr1	feature	repeat_fragment	14019278	14024518	.	.	.	ID=TE 225-0;Parent=TE_BASE 225;name=TE 225;color=#a9a9a9
Chr1	feature	polypeptide_conserved_region	14020074	14020521	.	+	.	ID=DOMAIN 225-0-0;Parent=TE_BASE 225;annot=Class_I::LTR::Ty3/gypsy::chromovirus::Reina GAG_reina;name=GAG;color=#225ea8
Chr1	feature	polypeptide_conserved_region	14021554	14022097	.	+	.	ID=DOMAIN 225-1-0;Parent=TE_BASE 225;annot=Class_I::LTR::Ty3/gypsy::chromovirus::Reina RT_reina;name=RT;color=#feb24c
Chr1	feature	polypeptide_conserved_region	14022392	14022710	.	+	.	ID=DOMAIN 225-2-0;Parent=TE_BASE 225;annot=Class_I::LTR::Ty3/gypsy::chromovirus::Reina RNaseH_reina;name=RH;color=#fc4e2a
Chr1	feature	polypeptide_conserved_region	14023173	14023992	.	+	.	ID=DOMAIN 225-3-0;Parent=TE_BASE 225;annot=Class_I::LTR::Ty3/gypsy::chromovirus::Reina INT_reina;name=INT;color=#b10026
Chr1	feature	polypeptide_conserved_region	14024046	14024205	.	+	.	ID=DOMAIN 225-4-0;Parent=TE_BASE 225;annot=Class_I::LTR::Ty3/gypsy::chromovirus::Reina CHR_reina_LORE2B7b;name=CHD;color=#6a51a3
Chr1	feature	primer_binding_site	14019571	14019588	.	.	.	ID=PBS 225;Parent=TE_BASE 225;name=pbs;color=#c7e9c0
Chr1	feature	RR_tract	14024215	14024229	.	.	.	ID=PPT 225;Parent=TE_BASE 225;name=ppt;color=#41ab5d
Chr1	feature	long_terminal_repeat	14024232	14024518	.	.	.	ID=LTR RIGHT 225-0;Parent=TE_BASE 225;name=ltr right;color=#f032e6
Chr1	feature	long_terminal_repeat	14019278	14019564	.	.	.	ID=LTR LEFT 225-0;Parent=TE_BASE 225;name=ltr left;color=#f032e6
Chr1	feature	target_site_duplication	14019273	14019277	.	.	.	ID=TSR LEFT 225;Parent=TE_BASE 225;name=tsr left;color=#333333
Chr1	feature	target_site_duplication	14024519	14024523	.	.	.	ID=TSR RIGHT 225;Parent=TE_BASE 225;name=tsr right;color=#333333
Chr1	feature	nested_repeat	13940765	13946677	.	.	.	ID=TE_BASE 226;name=TE_BASE 226;annot=Class_I::LTR::Ty3/gypsy::non-chromovirus::OTA::Athila;color=#a9a9a9
Chr1	feature	repeat_fragment	13940765	13946677	.	.	.	ID=TE 226-0;Parent=TE_BASE 226;name=TE 226;color=#a9a9a9
Chr1	feature	polypeptide_conserved_region	13943911	13944049	.	-	.	ID=DOMAIN 226-0-0;Parent=TE_BASE 226;annot=Class_I::LTR::Ty3/gypsy::non-chromovirus::OTA::Athila AP_athila;name=PROT;color=#ffeda0
Chr1	feature	polypeptide_conserved_region	13944993	13945419	.	-	.	ID=DOMAIN 226-1-0;Parent=TE_BASE 226;annot=Class_I::LTR::Ty3/gypsy::non-chromovirus::OTA::Athila GAG_athila;name=GAG;color=#225ea8
Chr1	feature	primer_binding_site	13940889	13940911	.	.	.	ID=PBS 226;Parent=TE_BASE 226;name=ppt;color=#41ab5d
Chr1	feature	RR_tract	13946568	13946582	.	.	.	ID=PPT 226;Parent=TE_BASE 226;name=pbs;color=#c7e9c0
Chr1	feature	long_terminal_repeat	13946583	13946677	.	.	.	ID=LTR LEFT 226-0;Parent=TE_BASE 226;name=ltr left;color=#f032e6
Chr1	feature	long_terminal_repeat	13940765	13940859	.	.	.	ID=LTR RIGHT 226-0;Parent=TE_BASE 226;name=ltr right;color=#f032e6
Chr1	feature	nested_repeat	13883073	13890962	.	.	.	ID=TE_BASE 229;name=TE_BASE 229;annot=Class_I::LTR::Ty3/gypsy::chromovirus::Tekay;color=#a9a9a9
Chr1	feature	repeat_fragment	13883073	13890962	.	.	.	ID=TE 229-0;Parent=TE_BASE 229;name=TE 229;color=#a9a9a9
Chr1	feature	polypeptide_conserved_region	13884927	13885659	.	+	.	ID=DOMAIN 229-0-0;Parent=TE_BASE 229;annot=Class_I::LTR::Ty3/gypsy::chromovirus::Tekay GAG_del;name=GAG;color=#225ea8
Chr1	feature	polypeptide_conserved_region	13885665	13885836	.	+	.	ID=DOMAIN 229-1-0;Parent=TE_BASE 229;annot=Class_I::LTR::Ty3/gypsy::chromovirus::Tekay AP_del;name=PROT;color=#ffeda0
Chr1	feature	polypeptide_conserved_region	13886193	13886868	.	+	.	ID=DOMAIN 229-2-0;Parent=TE_BASE 229;annot=Class_I::LTR::Ty3/gypsy::chromovirus::Tekay RT_del;name=RT;color=#feb24c
Chr1	feature	polypeptide_conserved_region	13887003	13887354	.	+	.	ID=DOMAIN 229-3-0;Parent=TE_BASE 229;annot=Class_I::LTR::Ty3/gypsy::chromovirus::Tekay RNaseH_del;name=RH;color=#fc4e2a
Chr1	feature	polypeptide_conserved_region	13887642	13888668	.	+	.	ID=DOMAIN 229-4-0;Parent=TE_BASE 229;annot=Class_I::LTR::Ty3/gypsy::chromovirus::Tekay INT_del;name=INT;color=#b10026
Chr1	feature	polypeptide_conserved_region	13888728	13888896	.	+	.	ID=DOMAIN 229-5-0;Parent=TE_BASE 229;annot=Class_I::LTR::Ty3/gypsy::chromovirus::Tekay CHR_Tma;name=CHD;color=#6a51a3
Chr1	feature	primer_binding_site	13884295	13884312	.	.	.	ID=PBS 229;Parent=TE_BASE 229;name=pbs;color=#c7e9c0
Chr1	feature	RR_tract	13889754	13889768	.	.	.	ID=PPT 229;Parent=TE_BASE 229;name=ppt;color=#41ab5d
Chr1	feature	long_terminal_repeat	13889806	13890962	.	.	.	ID=LTR RIGHT 229-0;Parent=TE_BASE 229;name=ltr right;color=#f032e6
Chr1	feature	long_terminal_repeat	13883073	13884231	.	.	.	ID=LTR LEFT 229-0;Parent=TE_BASE 229;name=ltr left;color=#f032e6
Chr1	feature	target_site_duplication	13883068	13883072	.	.	.	ID=TSR LEFT 229;Parent=TE_BASE 229;name=tsr left;color=#333333
Chr1	feature	target_site_duplication	13890963	13890967	.	.	.	ID=TSR RIGHT 229;Parent=TE_BASE 229;name=tsr right;color=#333333
Chr1	feature	nested_repeat	13818567	13823690	.	.	.	ID=TE_BASE 231;name=TE_BASE 231;annot=Class_I::LTR::Ty3/gypsy::chromovirus::Reina;color=#a9a9a9
Chr1	feature	repeat_fragment	13818567	13823690	.	.	.	ID=TE 231-0;Parent=TE_BASE 231;name=TE 231;color=#a9a9a9
Chr1	feature	polypeptide_conserved_region	13819336	13819987	.	+	.	ID=DOMAIN 231-0-0;Parent=TE_BASE 231;annot=Class_I::LTR::Ty3/gypsy::chromovirus::Reina GAG_reina;name=GAG;color=#225ea8
Chr1	feature	polypeptide_conserved_region	13820188	13820422	.	+	.	ID=DOMAIN 231-1-0;Parent=TE_BASE 231;annot=Class_I::LTR::Ty3/gypsy::chromovirus::Reina AP_reina;name=PROT;color=#ffeda0
Chr1	feature	polypeptide_conserved_region	13820848	13821523	.	+	.	ID=DOMAIN 231-2-0;Parent=TE_BASE 231;annot=Class_I::LTR::Ty3/gypsy::chromovirus::Reina RT_reina;name=RT;color=#feb24c
Chr1	feature	polypeptide_conserved_region	13821655	13822006	.	+	.	ID=DOMAIN 231-3-0;Parent=TE_BASE 231;annot=Class_I::LTR::Ty3/gypsy::chromovirus::Reina RNaseH_reina;name=RH;color=#fc4e2a
Chr1	feature	polypeptide_conserved_region	13822240	13823272	.	+	.	ID=DOMAIN 231-4-0;Parent=TE_BASE 231;annot=Class_I::LTR::Ty3/gypsy::chromovirus::Reina INT_reina;name=INT;color=#b10026
Chr1	feature	polypeptide_conserved_region	13823326	13823467	.	+	.	ID=DOMAIN 231-5-0;Parent=TE_BASE 231;annot=Class_I::LTR::Ty3/gypsy::chromovirus::Reina CHR_reina_Gimli;name=CHD;color=#6a51a3
Chr1	feature	primer_binding_site	13818759	13818776	.	.	.	ID=PBS 231;Parent=TE_BASE 231;name=pbs;color=#c7e9c0
Chr1	feature	RR_tract	13823496	13823510	.	.	.	ID=PPT 231;Parent=TE_BASE 231;name=ppt;color=#41ab5d
Chr1	feature	long_terminal_repeat	13823512	13823690	.	.	.	ID=LTR RIGHT 231-0;Parent=TE_BASE 231;name=ltr right;color=#f032e6
Chr1	feature	long_terminal_repeat	13818567	13818745	.	.	.	ID=LTR LEFT 231-0;Parent=TE_BASE 231;name=ltr left;color=#f032e6
Chr1	feature	nested_repeat	13786923	13793801	.	.	.	ID=TE_BASE 232;name=TE_BASE 232;annot=Class_I::LTR::Ty3/gypsy::non-chromovirus::OTA::Athila;color=#a9a9a9
Chr1	feature	repeat_fragment	13786923	13793801	.	.	.	ID=TE 232-0;Parent=TE_BASE 232;name=TE 232;color=#a9a9a9
Chr1	feature	polypeptide_conserved_region	13788972	13789458	.	+	.	ID=DOMAIN 232-0-0;Parent=TE_BASE 232;annot=Class_I::LTR::Ty3/gypsy::non-chromovirus::OTA::Athila GAG_athila;name=GAG;color=#225ea8
Chr1	feature	polypeptide_conserved_region	13790714	13790996	.	+	.	ID=DOMAIN 232-1-0;Parent=TE_BASE 232;annot=Class_I::LTR::Ty3/gypsy::non-chromovirus::OTA::Athila AP_athila;name=PROT;color=#ffeda0
Chr1	feature	primer_binding_site	13787109	13787125	.	.	.	ID=PBS 232;Parent=TE_BASE 232;name=pbs;color=#c7e9c0
Chr1	feature	RR_tract	13793583	13793597	.	.	.	ID=PPT 232;Parent=TE_BASE 232;name=ppt;color=#41ab5d
Chr1	feature	long_terminal_repeat	13793627	13793801	.	.	.	ID=LTR RIGHT 232-0;Parent=TE_BASE 232;name=ltr right;color=#f032e6
Chr1	feature	long_terminal_repeat	13786923	13787099	.	.	.	ID=LTR LEFT 232-0;Parent=TE_BASE 232;name=ltr left;color=#f032e6
Chr1	feature	nested_repeat	13780447	13785465	.	.	.	ID=TE_BASE 233;name=TE_BASE 233;annot=Class_I::LTR::Ty3/gypsy::non-chromovirus::OTA::Athila;color=#a9a9a9
Chr1	feature	repeat_fragment	13780447	13785465	.	.	.	ID=TE 233-0;Parent=TE_BASE 233;name=TE 233;color=#a9a9a9
Chr1	feature	polypeptide_conserved_region	13782651	13782933	.	-	.	ID=DOMAIN 233-0-0;Parent=TE_BASE 233;annot=Class_I::LTR::Ty3/gypsy::non-chromovirus::OTA::Athila AP_athila;name=PROT;color=#ffeda0
Chr1	feature	polypeptide_conserved_region	13784135	13784615	.	-	.	ID=DOMAIN 233-1-0;Parent=TE_BASE 233;annot=Class_I::LTR::Ty3/gypsy::non-chromovirus::OTA::Athila GAG_athila;name=GAG;color=#225ea8
Chr1	feature	RR_tract	13784671	13784685	.	.	.	ID=PPT 233;Parent=TE_BASE 233;name=pbs;color=#c7e9c0
Chr1	feature	long_terminal_repeat	13784770	13785465	.	.	.	ID=LTR LEFT 233-0;Parent=TE_BASE 233;name=ltr left;color=#f032e6
Chr1	feature	long_terminal_repeat	13780447	13781153	.	.	.	ID=LTR RIGHT 233-0;Parent=TE_BASE 233;name=ltr right;color=#f032e6
Chr1	feature	nested_repeat	13676766	13682798	.	.	.	ID=TE_BASE 235;name=TE_BASE 235;annot=Class_I::LTR::Ty3/gypsy::chromovirus::Reina;color=#a9a9a9
Chr1	feature	repeat_fragment	13676766	13682798	.	.	.	ID=TE 235-0;Parent=TE_BASE 235;name=TE 235;color=#a9a9a9
Chr1	feature	polypeptide_conserved_region	13677269	13677380	.	-	.	ID=DOMAIN 235-0-0;Parent=TE_BASE 235;annot=Class_I::LTR::Ty3/gypsy::chromovirus::Reina CHR_Populus;name=CHD;color=#6a51a3
Chr1	feature	polypeptide_conserved_region	13677455	13677902	.	-	.	ID=DOMAIN 235-1-0;Parent=TE_BASE 235;annot=Class_I::LTR::Ty3/gypsy::chromovirus::Reina INT_reina;name=INT;color=#b10026
Chr1	feature	polypeptide_conserved_region	13678676	13679027	.	-	.	ID=DOMAIN 235-2-0;Parent=TE_BASE 235;annot=Class_I::LTR::Ty3/gypsy::chromovirus::Reina RNaseH_reina;name=RH;color=#fc4e2a
Chr1	feature	polypeptide_conserved_region	13679362	13679821	.	-	.	ID=DOMAIN 235-3-0;Parent=TE_BASE 235;annot=Class_I::LTR::Ty3/gypsy::chromovirus::Reina RT_reina;name=RT;color=#feb24c
Chr1	feature	long_terminal_repeat	13682283	13682798	.	.	.	ID=LTR LEFT 235-0;Parent=TE_BASE 235;name=ltr left;color=#f032e6
Chr1	feature	long_terminal_repeat	13676766	13677268	.	.	.	ID=LTR RIGHT 235-0;Parent=TE_BASE 235;name=ltr right;color=#f032e6
Chr1	feature	nested_repeat	13659273	13667557	.	.	.	ID=TE_BASE 236;name=TE_BASE 236;annot=Class_I::LTR::Ty3/gypsy::chromovirus::Tekay;color=#a9a9a9
Chr1	feature	repeat_fragment	13659273	13667557	.	.	.	ID=TE 236-0;Parent=TE_BASE 236;name=TE 236;color=#a9a9a9
Chr1	feature	polypeptide_conserved_region	13661124	13661856	.	+	.	ID=DOMAIN 236-0-0;Parent=TE_BASE 236;annot=Class_I::LTR::Ty3/gypsy::chromovirus::Tekay GAG_del;name=GAG;color=#225ea8
Chr1	feature	polypeptide_conserved_region	13662167	13662356	.	+	.	ID=DOMAIN 236-1-0;Parent=TE_BASE 236;annot=Class_I::LTR::Ty3/gypsy::chromovirus::Tekay AP_del;name=PROT;color=#ffeda0
Chr1	feature	polypeptide_conserved_region	13662784	13663459	.	+	.	ID=DOMAIN 236-2-0;Parent=TE_BASE 236;annot=Class_I::LTR::Ty3/gypsy::chromovirus::Tekay RT_del;name=RT;color=#feb24c
Chr1	feature	polypeptide_conserved_region	13663594	13663945	.	+	.	ID=DOMAIN 236-3-0;Parent=TE_BASE 236;annot=Class_I::LTR::Ty3/gypsy::chromovirus::Tekay RNaseH_del;name=RH;color=#fc4e2a
Chr1	feature	polypeptide_conserved_region	13664233	13665259	.	+	.	ID=DOMAIN 236-4-0;Parent=TE_BASE 236;annot=Class_I::LTR::Ty3/gypsy::chromovirus::Tekay INT_del;name=INT;color=#b10026
Chr1	feature	primer_binding_site	13660492	13660509	.	.	.	ID=PBS 236;Parent=TE_BASE 236;name=pbs;color=#c7e9c0
Chr1	feature	RR_tract	13666348	13666362	.	.	.	ID=PPT 236;Parent=TE_BASE 236;name=ppt;color=#41ab5d
Chr1	feature	long_terminal_repeat	13666400	13667557	.	.	.	ID=LTR RIGHT 236-0;Parent=TE_BASE 236;name=ltr right;color=#f032e6
Chr1	feature	long_terminal_repeat	13659273	13660428	.	.	.	ID=LTR LEFT 236-0;Parent=TE_BASE 236;name=ltr left;color=#f032e6
Chr1	feature	target_site_duplication	13659268	13659272	.	.	.	ID=TSR LEFT 236;Parent=TE_BASE 236;name=tsr left;color=#333333
Chr1	feature	target_site_duplication	13667558	13667562	.	.	.	ID=TSR RIGHT 236;Parent=TE_BASE 236;name=tsr right;color=#333333
Chr1	feature	nested_repeat	13644552	13652447	.	.	.	ID=TE_BASE 237;name=TE_BASE 237;annot=Class_I::LTR::Ty3/gypsy::non-chromovirus::OTA::Athila;color=#a9a9a9
Chr1	feature	repeat_fragment	13644552	13652447	.	.	.	ID=TE 237-0;Parent=TE_BASE 237;name=TE 237;color=#a9a9a9
Chr1	feature	polypeptide_conserved_region	13649753	13650035	.	-	.	ID=DOMAIN 237-0-0;Parent=TE_BASE 237;annot=Class_I::LTR::Ty3/gypsy::non-chromovirus::OTA::Athila AP_athila;name=PROT;color=#ffeda0
Chr1	feature	polypeptide_conserved_region	13651416	13651650	.	-	.	ID=DOMAIN 237-1-0;Parent=TE_BASE 237;annot=Class_I::LTR::Ty3/gypsy::non-chromovirus::OTA::Athila GAG_athila;name=GAG;color=#225ea8
Chr1	feature	primer_binding_site	13644743	13644764	.	.	.	ID=PBS 237;Parent=TE_BASE 237;name=ppt;color=#41ab5d
Chr1	feature	RR_tract	13652239	13652253	.	.	.	ID=PPT 237;Parent=TE_BASE 237;name=pbs;color=#c7e9c0
Chr1	feature	long_terminal_repeat	13652320	13652447	.	.	.	ID=LTR LEFT 237-0;Parent=TE_BASE 237;name=ltr left;color=#f032e6
Chr1	feature	long_terminal_repeat	13644552	13644680	.	.	.	ID=LTR RIGHT 237-0;Parent=TE_BASE 237;name=ltr right;color=#f032e6
Chr1	feature	nested_repeat	13559853	13564827	.	.	.	ID=TE_BASE 240;name=TE_BASE 240;annot=Class_I::LTR::Ty1/copia::Ale;color=#a9a9a9
Chr1	feature	repeat_fragment	13559853	13564827	.	.	.	ID=TE 240-0;Parent=TE_BASE 240;name=TE 240;color=#a9a9a9
Chr1	feature	polypeptide_conserved_region	13560349	13560931	.	+	.	ID=DOMAIN 240-0-0;Parent=TE_BASE 240;annot=Class_I::LTR::Ty1/copia::Alesia GAG_retrofit;name=GAG;color=#225ea8
Chr1	feature	polypeptide_conserved_region	13561900	13562518	.	+	.	ID=DOMAIN 240-1-0;Parent=TE_BASE 240;annot=Class_I::LTR::Ty1/copia::Ale INT_retrofit;name=INT;color=#b10026
Chr1	feature	polypeptide_conserved_region	13563088	13563709	.	+	.	ID=DOMAIN 240-2-0;Parent=TE_BASE 240;annot=Class_I::LTR::Ty1/copia::Ale RT_retrofit;name=RT;color=#feb24c
Chr1	feature	polypeptide_conserved_region	13564113	13564515	.	+	.	ID=DOMAIN 240-3-0;Parent=TE_BASE 240;annot=Class_I::LTR::Ty1/copia::SIRE RNaseH_sire;name=RH;color=#fc4e2a
Chr1	feature	long_terminal_repeat	13564603	13564827	.	.	.	ID=LTR RIGHT 240-0;Parent=TE_BASE 240;name=ltr right;color=#f032e6
Chr1	feature	long_terminal_repeat	13559853	13560083	.	.	.	ID=LTR LEFT 240-0;Parent=TE_BASE 240;name=ltr left;color=#f032e6
Chr1	feature	nested_repeat	13397540	13401669	.	.	.	ID=TE_BASE 241;name=TE_BASE 241;annot=Class_I::LTR::Ty3/gypsy::non-chromovirus::OTA::Athila;color=#a9a9a9
Chr1	feature	repeat_fragment	13397540	13401669	.	.	.	ID=TE 241-0;Parent=TE_BASE 241;name=TE 241;color=#a9a9a9
Chr1	feature	polypeptide_conserved_region	13399573	13399807	.	+	.	ID=DOMAIN 241-0-0;Parent=TE_BASE 241;annot=Class_I::LTR::Ty3/gypsy::non-chromovirus::OTA::Athila GAG_athila;name=GAG;color=#225ea8
Chr1	feature	primer_binding_site	13397659	13397676	.	.	.	ID=PBS 241;Parent=TE_BASE 241;name=pbs;color=#c7e9c0
Chr1	feature	RR_tract	13401546	13401560	.	.	.	ID=PPT 241;Parent=TE_BASE 241;name=ppt;color=#41ab5d
Chr1	feature	long_terminal_repeat	13401576	13401669	.	.	.	ID=LTR RIGHT 241-0;Parent=TE_BASE 241;name=ltr right;color=#f032e6
Chr1	feature	long_terminal_repeat	13397540	13397634	.	.	.	ID=LTR LEFT 241-0;Parent=TE_BASE 241;name=ltr left;color=#f032e6
Chr1	feature	nested_repeat	13334466	13339870	.	.	.	ID=TE_BASE 243;name=TE_BASE 243;annot=Class_I::LTR::Ty3/gypsy::chromovirus::Reina;color=#a9a9a9
Chr1	feature	repeat_fragment	13334466	13339870	.	.	.	ID=TE 243-0;Parent=TE_BASE 243;name=TE 243;color=#a9a9a9
Chr1	feature	polypeptide_conserved_region	13336882	13337509	.	+	.	ID=DOMAIN 243-0-0;Parent=TE_BASE 243;annot=Class_I::LTR::Ty3/gypsy::chromovirus::Reina RT_reina;name=RT;color=#feb24c
Chr1	feature	polypeptide_conserved_region	13337641	13337977	.	+	.	ID=DOMAIN 243-1-0;Parent=TE_BASE 243;annot=Class_I::LTR::Ty3/gypsy::chromovirus::Reina RNaseH_reina;name=RH;color=#fc4e2a
Chr1	feature	polypeptide_conserved_region	13338388	13339240	.	+	.	ID=DOMAIN 243-2-0;Parent=TE_BASE 243;annot=Class_I::LTR::Ty3/gypsy::chromovirus::Reina INT_reina;name=INT;color=#b10026
Chr1	feature	polypeptide_conserved_region	13339303	13339441	.	+	.	ID=DOMAIN 243-3-0;Parent=TE_BASE 243;annot=Class_I::LTR::Ty3/gypsy::chromovirus::Reina CHR_reina_Gloin;name=CHD;color=#6a51a3
Chr1	feature	long_terminal_repeat	13339478	13339870	.	.	.	ID=LTR RIGHT 243-0;Parent=TE_BASE 243;name=ltr right;color=#f032e6
Chr1	feature	long_terminal_repeat	13334466	13334861	.	.	.	ID=LTR LEFT 243-0;Parent=TE_BASE 243;name=ltr left;color=#f032e6
Chr1	feature	target_site_duplication	13334461	13334465	.	.	.	ID=TSR LEFT 243;Parent=TE_BASE 243;name=tsr left;color=#333333
Chr1	feature	target_site_duplication	13339871	13339875	.	.	.	ID=TSR RIGHT 243;Parent=TE_BASE 243;name=tsr right;color=#333333
Chr1	feature	nested_repeat	13230700	13236258	.	.	.	ID=TE_BASE 245;name=TE_BASE 245;annot=Class_I::LTR::Ty1/copia::SIRE;color=#a9a9a9
Chr1	feature	repeat_fragment	13230700	13236258	.	.	.	ID=TE 245-0;Parent=TE_BASE 245;name=TE 245;color=#a9a9a9
Chr1	feature	polypeptide_conserved_region	13231160	13231565	.	-	.	ID=DOMAIN 245-0-0;Parent=TE_BASE 245;annot=Class_I::LTR::Ty1/copia::Ivana RNaseH_oryco;name=RH;color=#fc4e2a
Chr1	feature	polypeptide_conserved_region	13231898	13232621	.	-	.	ID=DOMAIN 245-1-0;Parent=TE_BASE 245;annot=Class_I::LTR::Ty1/copia::SIRE RT_sire;name=RT;color=#feb24c
Chr1	feature	polypeptide_conserved_region	13233449	13233911	.	-	.	ID=DOMAIN 245-2-0;Parent=TE_BASE 245;annot=Class_I::LTR::Ty1/copia::Ty1-outgroup INT_copia;name=INT;color=#b10026
Chr1	feature	RR_tract	13235967	13235981	.	.	.	ID=PPT 245;Parent=TE_BASE 245;name=pbs;color=#c7e9c0
Chr1	feature	long_terminal_repeat	13236059	13236258	.	.	.	ID=LTR LEFT 245-0;Parent=TE_BASE 245;name=ltr left;color=#f032e6
Chr1	feature	long_terminal_repeat	13230700	13230953	.	.	.	ID=LTR RIGHT 245-0;Parent=TE_BASE 245;name=ltr right;color=#f032e6
Chr1	feature	nested_repeat	13180610	13186860	.	.	.	ID=TE_BASE 246;name=TE_BASE 246;annot=Class_I::LTR::Ty3/gypsy::chromovirus::CRM;color=#a9a9a9
Chr1	feature	repeat_fragment	13180610	13186860	.	.	.	ID=TE 246-0;Parent=TE_BASE 246;name=TE 246;color=#a9a9a9
Chr1	feature	polypeptide_conserved_region	13181937	13182939	.	-	.	ID=DOMAIN 246-0-0;Parent=TE_BASE 246;annot=Class_I::LTR::Ty3/gypsy::chromovirus::CRM INT_crm;name=INT;color=#b10026
Chr1	feature	polypeptide_conserved_region	13183182	13183533	.	-	.	ID=DOMAIN 246-1-0;Parent=TE_BASE 246;annot=Class_I::LTR::Ty3/gypsy::chromovirus::CRM RNaseH_crm;name=RH;color=#fc4e2a
Chr1	feature	polypeptide_conserved_region	13183668	13184343	.	-	.	ID=DOMAIN 246-2-0;Parent=TE_BASE 246;annot=Class_I::LTR::Ty3/gypsy::chromovirus::CRM RT_crm;name=RT;color=#feb24c
Chr1	feature	polypeptide_conserved_region	13184779	13185025	.	-	.	ID=DOMAIN 246-3-0;Parent=TE_BASE 246;annot=Class_I::LTR::Ty3/gypsy::chromovirus::CRM AP_crm;name=PROT;color=#ffeda0
Chr1	feature	polypeptide_conserved_region	13185511	13185961	.	-	.	ID=DOMAIN 246-4-0;Parent=TE_BASE 246;annot=Class_I::LTR::Ty3/gypsy::chromovirus::CRM GAG_crm;name=GAG;color=#225ea8
Chr1	feature	long_terminal_repeat	13186464	13186860	.	.	.	ID=LTR LEFT 246-0;Parent=TE_BASE 246;name=ltr left;color=#f032e6
Chr1	feature	long_terminal_repeat	13180610	13180999	.	.	.	ID=LTR RIGHT 246-0;Parent=TE_BASE 246;name=ltr right;color=#f032e6
Chr1	feature	nested_repeat	13085506	13102909	.	.	.	ID=TE_BASE 247;name=TE_BASE 247;annot=Class_I::LTR::Ty1/copia::Tork;color=#a9a9a9
Chr1	feature	repeat_fragment	13085506	13102909	.	.	.	ID=TE 247-0;Parent=TE_BASE 247;name=TE 247;color=#a9a9a9
Chr1	feature	polypeptide_conserved_region	13098275	13098959	.	+	.	ID=DOMAIN 247-0-0;Parent=TE_BASE 247;annot=Class_I::LTR::Ty1/copia::Tork GAG_tork;name=GAG;color=#225ea8
Chr1	feature	polypeptide_conserved_region	13099106	13099343	.	+	.	ID=DOMAIN 247-1-0;Parent=TE_BASE 247;annot=Class_I::LTR::Ty1/copia::Tork AP_tork;name=PROT;color=#ffeda0
Chr1	feature	polypeptide_conserved_region	13099810	13100143	.	+	.	ID=DOMAIN 247-2-0;Parent=TE_BASE 247;annot=Class_I::LTR::Ty1/copia::Ivana INT_oryco;name=INT;color=#b10026
Chr1	feature	polypeptide_conserved_region	13100756	13101440	.	+	.	ID=DOMAIN 247-3-0;Parent=TE_BASE 247;annot=Class_I::LTR::Ty1/copia::Tork RT_tork;name=RT;color=#feb24c
Chr1	feature	polypeptide_conserved_region	13101787	13102186	.	+	.	ID=DOMAIN 247-4-0;Parent=TE_BASE 247;annot=Class_I::LTR::Ty1/copia::Tork RNaseH_tork;name=RH;color=#fc4e2a
Chr1	feature	primer_binding_site	13085648	13085665	.	.	.	ID=PBS 247;Parent=TE_BASE 247;name=pbs;color=#c7e9c0
Chr1	feature	RR_tract	13102748	13102762	.	.	.	ID=PPT 247;Parent=TE_BASE 247;name=ppt;color=#41ab5d
Chr1	feature	long_terminal_repeat	13102816	13102909	.	.	.	ID=LTR RIGHT 247-0;Parent=TE_BASE 247;name=ltr right;color=#f032e6
Chr1	feature	long_terminal_repeat	13085506	13085586	.	.	.	ID=LTR LEFT 247-0;Parent=TE_BASE 247;name=ltr left;color=#f032e6
Chr1	feature	nested_repeat	13019134	13023931	.	.	.	ID=TE_BASE 248;name=TE_BASE 248;annot=Class_I::LTR::Ty1/copia::Ivana;color=#a9a9a9
Chr1	feature	repeat_fragment	13019134	13023931	.	.	.	ID=TE 248-0;Parent=TE_BASE 248;name=TE 248;color=#a9a9a9
Chr1	feature	polypeptide_conserved_region	13019383	13019767	.	-	.	ID=DOMAIN 248-0-0;Parent=TE_BASE 248;annot=Class_I::LTR::Ty1/copia::Ale RNaseH_retrofit;name=RH;color=#fc4e2a
Chr1	feature	polypeptide_conserved_region	13020079	13020799	.	-	.	ID=DOMAIN 248-1-0;Parent=TE_BASE 248;annot=Class_I::LTR::Ty1/copia::Ivana RT_oryco;name=RT;color=#feb24c
Chr1	feature	polypeptide_conserved_region	13021446	13022082	.	-	.	ID=DOMAIN 248-2-0;Parent=TE_BASE 248;annot=Class_I::LTR::Ty1/copia::Ale INT_retrofit;name=INT;color=#b10026
Chr1	feature	primer_binding_site	13019338	13019354	.	.	.	ID=PBS 248;Parent=TE_BASE 248;name=ppt;color=#41ab5d
Chr1	feature	RR_tract	13023713	13023727	.	.	.	ID=PPT 248;Parent=TE_BASE 248;name=pbs;color=#c7e9c0
Chr1	feature	long_terminal_repeat	13023765	13023931	.	.	.	ID=LTR LEFT 248-0;Parent=TE_BASE 248;name=ltr left;color=#f032e6
Chr1	feature	long_terminal_repeat	13019134	13019291	.	.	.	ID=LTR RIGHT 248-0;Parent=TE_BASE 248;name=ltr right;color=#f032e6
Chr1	feature	nested_repeat	13000218	13005214	.	.	.	ID=TE_BASE 250;name=TE_BASE 250;annot=Class_I::LTR::Ty3/gypsy::chromovirus::Reina;color=#a9a9a9
Chr1	feature	repeat_fragment	13000218	13005214	.	.	.	ID=TE 250-0;Parent=TE_BASE 250;name=TE 250;color=#a9a9a9
Chr1	feature	polypeptide_conserved_region	13000940	13001450	.	+	.	ID=DOMAIN 250-0-0;Parent=TE_BASE 250;annot=Class_I::LTR::Ty3/gypsy::chromovirus::Reina GAG_reina;name=GAG;color=#225ea8
Chr1	feature	polypeptide_conserved_region	13001815	13002049	.	+	.	ID=DOMAIN 250-1-0;Parent=TE_BASE 250;annot=Class_I::LTR::Ty3/gypsy::chromovirus::Reina AP_reina;name=PROT;color=#ffeda0
Chr1	feature	polypeptide_conserved_region	13002475	13003126	.	+	.	ID=DOMAIN 250-2-0;Parent=TE_BASE 250;annot=Class_I::LTR::Ty3/gypsy::chromovirus::Reina RT_reina;name=RT;color=#feb24c
Chr1	feature	polypeptide_conserved_region	13003258	13003609	.	+	.	ID=DOMAIN 250-3-0;Parent=TE_BASE 250;annot=Class_I::LTR::Ty3/gypsy::chromovirus::Reina RNaseH_reina;name=RH;color=#fc4e2a
Chr1	feature	polypeptide_conserved_region	13003843	13004875	.	+	.	ID=DOMAIN 250-4-0;Parent=TE_BASE 250;annot=Class_I::LTR::Ty3/gypsy::chromovirus::Reina INT_reina;name=INT;color=#b10026
Chr1	feature	polypeptide_conserved_region	13004929	13005061	.	+	.	ID=DOMAIN 250-5-0;Parent=TE_BASE 250;annot=Class_I::LTR::Ty3/gypsy::chromovirus::Reina CHR_reina_Gimli;name=CHD;color=#6a51a3
Chr1	feature	primer_binding_site	13000323	13000343	.	.	.	ID=PBS 250;Parent=TE_BASE 250;name=pbs;color=#c7e9c0
Chr1	feature	RR_tract	13005099	13005113	.	.	.	ID=PPT 250;Parent=TE_BASE 250;name=ppt;color=#41ab5d
Chr1	feature	long_terminal_repeat	13005115	13005214	.	.	.	ID=LTR RIGHT 250-0;Parent=TE_BASE 250;name=ltr right;color=#f032e6
Chr1	feature	long_terminal_repeat	13000218	13000317	.	.	.	ID=LTR LEFT 250-0;Parent=TE_BASE 250;name=ltr left;color=#f032e6
Chr1	feature	nested_repeat	12813615	12816476	.	.	.	ID=TE_BASE 253;name=TE_BASE 253;annot=Class_I::LTR::Ty1/copia::SIRE;color=#a9a9a9
Chr1	feature	repeat_fragment	12813615	12816476	.	.	.	ID=TE 253-0;Parent=TE_BASE 253;name=TE 253;color=#a9a9a9
Chr1	feature	polypeptide_conserved_region	12814953	12815358	.	+	.	ID=DOMAIN 253-0-0;Parent=TE_BASE 253;annot=Class_I::LTR::Ty1/copia::SIRE RT_sire;name=RT;color=#feb24c
Chr1	feature	polypeptide_conserved_region	12815693	12815927	.	+	.	ID=DOMAIN 253-1-0;Parent=TE_BASE 253;annot=Class_I::LTR::Ty1/copia::Ivana RNaseH_oryco;name=RH;color=#fc4e2a
Chr1	feature	primer_binding_site	12813986	12814002	.	.	.	ID=PBS 253;Parent=TE_BASE 253;name=pbs;color=#c7e9c0
Chr1	feature	RR_tract	12816166	12816180	.	.	.	ID=PPT 253;Parent=TE_BASE 253;name=ppt;color=#41ab5d
Chr1	feature	long_terminal_repeat	12816180	12816476	.	.	.	ID=LTR RIGHT 253-0;Parent=TE_BASE 253;name=ltr right;color=#f032e6
Chr1	feature	long_terminal_repeat	12813615	12813920	.	.	.	ID=LTR LEFT 253-0;Parent=TE_BASE 253;name=ltr left;color=#f032e6
Chr1	feature	nested_repeat	12664491	12673930	.	.	.	ID=TE_BASE 256;name=TE_BASE 256;annot=Class_I::LTR::Ty3/gypsy::non-chromovirus::OTA::Ogre/Tat::Retand;color=#a9a9a9
Chr1	feature	repeat_fragment	12664491	12673930	.	.	.	ID=TE 256-0;Parent=TE_BASE 256;name=TE 256;color=#a9a9a9
Chr1	feature	polypeptide_conserved_region	12669086	12669401	.	-	.	ID=DOMAIN 256-0-0;Parent=TE_BASE 256;annot=Class_I::LTR::Ty3/gypsy::non-chromovirus::OTA::Ogre/Tat::Retand INT_tat;name=INT;color=#b10026
Chr1	feature	polypeptide_conserved_region	12669681	12670044	.	-	.	ID=DOMAIN 256-1-0;Parent=TE_BASE 256;annot=Class_I::LTR::Ty3/gypsy::non-chromovirus::OTA::Ogre/Tat::Retand;name=aRH;color=#fc4e2a
Chr1	feature	polypeptide_conserved_region	12670129	12670399	.	-	.	ID=DOMAIN 256-2-0;Parent=TE_BASE 256;annot=Class_I::LTR::Ty3/gypsy::non-chromovirus::OTA::Ogre/Tat::Retand RT_tat;name=RT;color=#feb24c
Chr1	feature	polypeptide_conserved_region	12670873	12671191	.	-	.	ID=DOMAIN 256-3-0;Parent=TE_BASE 256;annot=Class_I::LTR::Ty3/gypsy::non-chromovirus::OTA::Ogre/Tat::Retand AP_tat;name=PROT;color=#ffeda0
Chr1	feature	polypeptide_conserved_region	12672083	12672383	.	-	.	ID=DOMAIN 256-4-0;Parent=TE_BASE 256;annot=Class_I::LTR::Ty3/gypsy::non-chromovirus::OTA::Ogre/Tat::Retand GAG_tat;name=GAG;color=#225ea8
Chr1	feature	primer_binding_site	12664684	12664701	.	.	.	ID=PBS 256;Parent=TE_BASE 256;name=ppt;color=#41ab5d
Chr1	feature	long_terminal_repeat	12673755	12673930	.	.	.	ID=LTR LEFT 256-0;Parent=TE_BASE 256;name=ltr left;color=#f032e6
Chr1	feature	long_terminal_repeat	12664491	12664670	.	.	.	ID=LTR RIGHT 256-0;Parent=TE_BASE 256;name=ltr right;color=#f032e6
Chr1	feature	nested_repeat	12640882	12642601	.	.	.	ID=TE_BASE 258;name=TE_BASE 258;annot=Class_I::LTR::Ty1/copia::Ale;color=#a9a9a9
Chr1	feature	repeat_fragment	12640882	12642601	.	.	.	ID=TE 258-0;Parent=TE_BASE 258;name=TE 258;color=#a9a9a9
Chr1	feature	polypeptide_conserved_region	12641162	12641558	.	-	.	ID=DOMAIN 258-0-0;Parent=TE_BASE 258;annot=Class_I::LTR::Ty1/copia::Ale RNaseH_retrofit;name=RH;color=#fc4e2a
Chr1	feature	polypeptide_conserved_region	12641849	12642407	.	-	.	ID=DOMAIN 258-1-0;Parent=TE_BASE 258;annot=Class_I::LTR::Ty1/copia::Ale RT_retrofit;name=RT;color=#feb24c
Chr1	feature	primer_binding_site	12641100	12641116	.	.	.	ID=PBS 258;Parent=TE_BASE 258;name=ppt;color=#41ab5d
Chr1	feature	RR_tract	12642381	12642395	.	.	.	ID=PPT 258;Parent=TE_BASE 258;name=pbs;color=#c7e9c0
Chr1	feature	long_terminal_repeat	12642397	12642601	.	.	.	ID=LTR LEFT 258-0;Parent=TE_BASE 258;name=ltr left;color=#f032e6
Chr1	feature	long_terminal_repeat	12640882	12641080	.	.	.	ID=LTR RIGHT 258-0;Parent=TE_BASE 258;name=ltr right;color=#f032e6
Chr1	feature	nested_repeat	12570319	12572712	.	.	.	ID=TE_BASE 261;name=TE_BASE 261;annot=Class_I::LTR::Ty3/gypsy::chromovirus::Tekay;color=#a9a9a9
Chr1	feature	repeat_fragment	12570319	12572712	.	.	.	ID=TE 261-0;Parent=TE_BASE 261;name=TE 261;color=#a9a9a9
Chr1	feature	polypeptide_conserved_region	12570907	12571057	.	-	.	ID=DOMAIN 261-0-0;Parent=TE_BASE 261;annot=Class_I::LTR::Ty3/gypsy::chromovirus::Tekay CHR_tekay_Legolas;name=CHD;color=#6a51a3
Chr1	feature	polypeptide_conserved_region	12571179	12572121	.	-	.	ID=DOMAIN 261-1-0;Parent=TE_BASE 261;annot=Class_I::LTR::Ty3/gypsy::chromovirus::Tekay INT_del;name=INT;color=#b10026
Chr1	feature	long_terminal_repeat	12572125	12572712	.	.	.	ID=LTR LEFT 261-0;Parent=TE_BASE 261;name=ltr left;color=#f032e6
Chr1	feature	long_terminal_repeat	12570319	12570840	.	.	.	ID=LTR RIGHT 261-0;Parent=TE_BASE 261;name=ltr right;color=#f032e6
Chr1	feature	nested_repeat	12406702	12410000	.	.	.	ID=TE_BASE 262;name=TE_BASE 262;annot=Class_I::LTR::Ty1/copia::SIRE;color=#a9a9a9
Chr1	feature	repeat_fragment	12406702	12410000	.	.	.	ID=TE 262-0;Parent=TE_BASE 262;name=TE 262;color=#a9a9a9
Chr1	feature	polypeptide_conserved_region	12407967	12408681	.	+	.	ID=DOMAIN 262-0-0;Parent=TE_BASE 262;annot=Class_I::LTR::Ty1/copia::SIRE RT_sire;name=RT;color=#feb24c
Chr1	feature	polypeptide_conserved_region	12408978	12409383	.	+	.	ID=DOMAIN 262-1-0;Parent=TE_BASE 262;annot=Class_I::LTR::Ty1/copia::Ale RNaseH_retrofit;name=RH;color=#fc4e2a
Chr1	feature	primer_binding_site	12407259	12407278	.	.	.	ID=PBS 262;Parent=TE_BASE 262;name=pbs;color=#c7e9c0
Chr1	feature	long_terminal_repeat	12409452	12410000	.	.	.	ID=LTR RIGHT 262-0;Parent=TE_BASE 262;name=ltr right;color=#f032e6
Chr1	feature	long_terminal_repeat	12406702	12407250	.	.	.	ID=LTR LEFT 262-0;Parent=TE_BASE 262;name=ltr left;color=#f032e6
Chr1	feature	nested_repeat	12403042	12406088	.	.	.	ID=TE_BASE 263;name=TE_BASE 263;annot=Class_I::LTR::Ty3/gypsy::non-chromovirus::OTA::Ogre/Tat::Retand;color=#a9a9a9
Chr1	feature	repeat_fragment	12403042	12406088	.	.	.	ID=TE 263-0;Parent=TE_BASE 263;name=TE 263;color=#a9a9a9
Chr1	feature	polypeptide_conserved_region	12403286	12403457	.	-	.	ID=DOMAIN 263-0-0;Parent=TE_BASE 263;annot=Class_I::LTR::Ty3/gypsy::non-chromovirus::OTA::Ogre/Tat::Retand;name=aRH;color=#fc4e2a
Chr1	feature	polypeptide_conserved_region	12403639	12403960	.	-	.	ID=DOMAIN 263-1-0;Parent=TE_BASE 263;annot=Class_I::LTR::Ty3/gypsy::non-chromovirus::OTA::Ogre/Tat::Retand RT_tat;name=RT;color=#feb24c
Chr1	feature	polypeptide_conserved_region	12404340	12404658	.	-	.	ID=DOMAIN 263-2-0;Parent=TE_BASE 263;annot=Class_I::LTR::Ty3/gypsy::non-chromovirus::OTA::Ogre/Tat::Retand AP_tat;name=PROT;color=#ffeda0
Chr1	feature	polypeptide_conserved_region	12405069	12405801	.	-	.	ID=DOMAIN 263-3-0;Parent=TE_BASE 263;annot=Class_I::LTR::Ty3/gypsy::non-chromovirus::OTA::Ogre/Tat::Retand GAG_tat;name=GAG;color=#225ea8
Chr1	feature	long_terminal_repeat	12405915	12406088	.	.	.	ID=LTR LEFT 263-0;Parent=TE_BASE 263;name=ltr left;color=#f032e6
Chr1	feature	long_terminal_repeat	12403042	12403215	.	.	.	ID=LTR RIGHT 263-0;Parent=TE_BASE 263;name=ltr right;color=#f032e6
Chr1	feature	nested_repeat	12273096	12276536	.	.	.	ID=TE_BASE 264;name=TE_BASE 264;annot=Class_I::LTR::Ty1/copia::Ivana;color=#a9a9a9
Chr1	feature	repeat_fragment	12273096	12276536	.	.	.	ID=TE 264-0;Parent=TE_BASE 264;name=TE 264;color=#a9a9a9
Chr1	feature	polypeptide_conserved_region	12275102	12275507	.	-	.	ID=DOMAIN 264-0-0;Parent=TE_BASE 264;annot=Class_I::LTR::Ty1/copia::Ivana RNaseH_oryco;name=RH;color=#fc4e2a
Chr1	feature	polypeptide_conserved_region	12275801	12276389	.	-	.	ID=DOMAIN 264-1-0;Parent=TE_BASE 264;annot=Class_I::LTR::Ty1/copia::Ivana RT_oryco;name=RT;color=#feb24c
Chr1	feature	long_terminal_repeat	12276384	12276536	.	.	.	ID=LTR LEFT 264-0;Parent=TE_BASE 264;name=ltr left;color=#f032e6
Chr1	feature	long_terminal_repeat	12273096	12273258	.	.	.	ID=LTR RIGHT 264-0;Parent=TE_BASE 264;name=ltr right;color=#f032e6
Chr1	feature	nested_repeat	11789452	11794077	.	.	.	ID=TE_BASE 266;name=TE_BASE 266;annot=Class_I::LTR::Ty1/copia::Ivana;color=#a9a9a9
Chr1	feature	repeat_fragment	11789452	11794077	.	.	.	ID=TE 266-0;Parent=TE_BASE 266;name=TE 266;color=#a9a9a9
Chr1	feature	polypeptide_conserved_region	11789789	11790305	.	+	.	ID=DOMAIN 266-0-0;Parent=TE_BASE 266;annot=Class_I::LTR::Ty1/copia::Ivana GAG_oryco;name=GAG;color=#225ea8
Chr1	feature	polypeptide_conserved_region	11790662	11790905	.	+	.	ID=DOMAIN 266-1-0;Parent=TE_BASE 266;annot=Class_I::LTR::Ty1/copia::Ivana AP_oryco;name=PROT;color=#ffeda0
Chr1	feature	polypeptide_conserved_region	11791073	11791721	.	+	.	ID=DOMAIN 266-2-0;Parent=TE_BASE 266;annot=Class_I::LTR::Ty1/copia::Ivana INT_oryco;name=INT;color=#b10026
Chr1	feature	polypeptide_conserved_region	11792291	11793014	.	+	.	ID=DOMAIN 266-3-0;Parent=TE_BASE 266;annot=Class_I::LTR::Ty1/copia::Ivana RT_oryco;name=RT;color=#feb24c
Chr1	feature	polypeptide_conserved_region	11793302	11793707	.	+	.	ID=DOMAIN 266-4-0;Parent=TE_BASE 266;annot=Class_I::LTR::Ty1/copia::Ivana RNaseH_oryco;name=RH;color=#fc4e2a
Chr1	feature	primer_binding_site	11789770	11789785	.	.	.	ID=PBS 266;Parent=TE_BASE 266;name=pbs;color=#c7e9c0
Chr1	feature	RR_tract	11793755	11793769	.	.	.	ID=PPT 266;Parent=TE_BASE 266;name=ppt;color=#41ab5d
Chr1	feature	long_terminal_repeat	11793806	11794077	.	.	.	ID=LTR RIGHT 266-0;Parent=TE_BASE 266;name=ltr right;color=#f032e6
Chr1	feature	long_terminal_repeat	11789452	11789723	.	.	.	ID=LTR LEFT 266-0;Parent=TE_BASE 266;name=ltr left;color=#f032e6
Chr1	feature	target_site_duplication	11789447	11789451	.	.	.	ID=TSR LEFT 266;Parent=TE_BASE 266;name=tsr left;color=#333333
Chr1	feature	target_site_duplication	11794078	11794082	.	.	.	ID=TSR RIGHT 266;Parent=TE_BASE 266;name=tsr right;color=#333333
Chr1	feature	nested_repeat	11503051	11512604	.	.	.	ID=TE_BASE 268;name=TE_BASE 268;annot=Class_I::LTR::Ty3/gypsy::non-chromovirus::OTA::Ogre/Tat::Retand;color=#a9a9a9
Chr1	feature	repeat_fragment	11503051	11512604	.	.	.	ID=TE 268-0;Parent=TE_BASE 268;name=TE 268;color=#a9a9a9
Chr1	feature	polypeptide_conserved_region	11504206	11504941	.	+	.	ID=DOMAIN 268-0-0;Parent=TE_BASE 268;annot=Class_I::LTR::Ty3/gypsy::non-chromovirus::OTA::Ogre/Tat::Retand GAG_tat;name=GAG;color=#225ea8
Chr1	feature	polypeptide_conserved_region	11505439	11505757	.	+	.	ID=DOMAIN 268-1-0;Parent=TE_BASE 268;annot=Class_I::LTR::Ty3/gypsy::non-chromovirus::OTA::Ogre/Tat::Retand AP_tat;name=PROT;color=#ffeda0
Chr1	feature	polypeptide_conserved_region	11506284	11506893	.	+	.	ID=DOMAIN 268-2-0;Parent=TE_BASE 268;annot=Class_I::LTR::Ty3/gypsy::non-chromovirus::OTA::Ogre/Tat::Retand RT_tat;name=RT;color=#feb24c
Chr1	feature	RR_tract	11512391	11512405	.	.	.	ID=PPT 268;Parent=TE_BASE 268;name=ppt;color=#41ab5d
Chr1	feature	long_terminal_repeat	11512406	11512604	.	.	.	ID=LTR RIGHT 268-0;Parent=TE_BASE 268;name=ltr right;color=#f032e6
Chr1	feature	long_terminal_repeat	11503051	11503249	.	.	.	ID=LTR LEFT 268-0;Parent=TE_BASE 268;name=ltr left;color=#f032e6
Chr1	feature	nested_repeat	11148091	11152835	.	.	.	ID=TE_BASE 271;name=TE_BASE 271;annot=Class_I::LTR::Ty1/copia::Ivana;color=#a9a9a9
Chr1	feature	repeat_fragment	11148091	11152835	.	.	.	ID=TE 271-0;Parent=TE_BASE 271;name=TE 271;color=#a9a9a9
Chr1	feature	polypeptide_conserved_region	11148467	11148869	.	-	.	ID=DOMAIN 271-0-0;Parent=TE_BASE 271;annot=Class_I::LTR::Ty1/copia::Ale RNaseH_retrofit;name=RH;color=#fc4e2a
Chr1	feature	polypeptide_conserved_region	11149157	11149877	.	-	.	ID=DOMAIN 271-1-0;Parent=TE_BASE 271;annot=Class_I::LTR::Ty1/copia::Ivana RT_oryco;name=RT;color=#feb24c
Chr1	feature	polypeptide_conserved_region	11150492	11151134	.	-	.	ID=DOMAIN 271-2-0;Parent=TE_BASE 271;annot=Class_I::LTR::Ty1/copia::Ale INT_retrofit;name=INT;color=#b10026
Chr1	feature	polypeptide_conserved_region	11151620	11152421	.	-	.	ID=DOMAIN 271-3-0;Parent=TE_BASE 271;annot=Class_I::LTR::Ty1/copia::Alesia GAG_retrofit;name=GAG;color=#225ea8
Chr1	feature	long_terminal_repeat	11152539	11152835	.	.	.	ID=LTR LEFT 271-0;Parent=TE_BASE 271;name=ltr left;color=#f032e6
Chr1	feature	long_terminal_repeat	11148091	11148387	.	.	.	ID=LTR RIGHT 271-0;Parent=TE_BASE 271;name=ltr right;color=#f032e6
Chr1	feature	target_site_duplication	11148086	11148090	.	.	.	ID=TSR RIGHT 271;Parent=TE_BASE 271;name=tsr right;color=#333333
Chr1	feature	target_site_duplication	11152836	11152840	.	.	.	ID=TSR LEFT 271;Parent=TE_BASE 271;name=tsr left;color=#333333
Chr1	feature	nested_repeat	10696718	10701578	.	.	.	ID=TE_BASE 273;name=TE_BASE 273;annot=Class_I::LTR::Ty1/copia::Ale;color=#a9a9a9
Chr1	feature	repeat_fragment	10696718	10701578	.	.	.	ID=TE 273-0;Parent=TE_BASE 273;name=TE 273;color=#a9a9a9
Chr1	feature	polypeptide_conserved_region	10697245	10697809	.	+	.	ID=DOMAIN 273-0-0;Parent=TE_BASE 273;annot=Class_I::LTR::Ty1/copia::Alesia GAG_retrofit;name=GAG;color=#225ea8
Chr1	feature	polypeptide_conserved_region	10698328	10698547	.	+	.	ID=DOMAIN 273-1-0;Parent=TE_BASE 273;annot=Class_I::LTR::Ty1/copia::TAR AP_Ty1/copia;name=PROT;color=#ffeda0
Chr1	feature	polypeptide_conserved_region	10698706	10699330	.	+	.	ID=DOMAIN 273-2-0;Parent=TE_BASE 273;annot=Class_I::LTR::Ty1/copia::Ale INT_retrofit;name=INT;color=#b10026
Chr1	feature	polypeptide_conserved_region	10699894	10700629	.	+	.	ID=DOMAIN 273-3-0;Parent=TE_BASE 273;annot=Class_I::LTR::Ty1/copia::Ale RT_retrofit;name=RT;color=#feb24c
Chr1	feature	polypeptide_conserved_region	10700920	10701322	.	+	.	ID=DOMAIN 273-4-0;Parent=TE_BASE 273;annot=Class_I::LTR::Ty1/copia::Ale RNaseH_retrofit;name=RH;color=#fc4e2a
Chr1	feature	primer_binding_site	10696902	10696920	.	.	.	ID=PBS 273;Parent=TE_BASE 273;name=pbs;color=#c7e9c0
Chr1	feature	long_terminal_repeat	10701403	10701578	.	.	.	ID=LTR RIGHT 273-0;Parent=TE_BASE 273;name=ltr right;color=#f032e6
Chr1	feature	long_terminal_repeat	10696718	10696893	.	.	.	ID=LTR LEFT 273-0;Parent=TE_BASE 273;name=ltr left;color=#f032e6
Chr1	feature	nested_repeat	10610303	10614183	.	.	.	ID=TE_BASE 274;name=TE_BASE 274;annot=Class_I::LTR::Ty1/copia::SIRE;color=#a9a9a9
Chr1	feature	repeat_fragment	10610303	10614183	.	.	.	ID=TE 274-0;Parent=TE_BASE 274;name=TE 274;color=#a9a9a9
Chr1	feature	polypeptide_conserved_region	10612163	10612793	.	+	.	ID=DOMAIN 274-0-0;Parent=TE_BASE 274;annot=Class_I::LTR::Ty1/copia::Ale INT_retrofit;name=INT;color=#b10026
Chr1	feature	polypeptide_conserved_region	10613547	10613949	.	+	.	ID=DOMAIN 274-1-0;Parent=TE_BASE 274;annot=Class_I::LTR::Ty1/copia::SIRE RNaseH_sire;name=RH;color=#fc4e2a
Chr1	feature	primer_binding_site	10610508	10610525	.	.	.	ID=PBS 274;Parent=TE_BASE 274;name=pbs;color=#c7e9c0
Chr1	feature	long_terminal_repeat	10614017	10614183	.	.	.	ID=LTR RIGHT 274-0;Parent=TE_BASE 274;name=ltr right;color=#f032e6
Chr1	feature	long_terminal_repeat	10610303	10610485	.	.	.	ID=LTR LEFT 274-0;Parent=TE_BASE 274;name=ltr left;color=#f032e6
Chr1	feature	target_site_duplication	10610299	10610302	.	.	.	ID=TSR LEFT 274;Parent=TE_BASE 274;name=tsr left;color=#333333
Chr1	feature	target_site_duplication	10614184	10614187	.	.	.	ID=TSR RIGHT 274;Parent=TE_BASE 274;name=tsr right;color=#333333
Chr1	feature	nested_repeat	9928286	9931841	.	.	.	ID=TE_BASE 281;name=TE_BASE 281;annot=Class_I::LTR::Ty1/copia::Ivana;color=#a9a9a9
Chr1	feature	repeat_fragment	9928286	9931841	.	.	.	ID=TE 281-0;Parent=TE_BASE 281;name=TE 281;color=#a9a9a9
Chr1	feature	polypeptide_conserved_region	9928575	9928776	.	+	.	ID=DOMAIN 281-0-0;Parent=TE_BASE 281;annot=Class_I::LTR::Ty1/copia::Ivana AP_oryco;name=PROT;color=#ffeda0
Chr1	feature	polypeptide_conserved_region	9928929	9929568	.	+	.	ID=DOMAIN 281-1-0;Parent=TE_BASE 281;annot=Class_I::LTR::Ty1/copia::Ivana INT_oryco;name=INT;color=#b10026
Chr1	feature	polypeptide_conserved_region	9930195	9930909	.	+	.	ID=DOMAIN 281-2-0;Parent=TE_BASE 281;annot=Class_I::LTR::Ty1/copia::Ivana RT_oryco;name=RT;color=#feb24c
Chr1	feature	polypeptide_conserved_region	9931249	9931618	.	+	.	ID=DOMAIN 281-3-0;Parent=TE_BASE 281;annot=Class_I::LTR::Ty1/copia::Ivana RNaseH_oryco;name=RH;color=#fc4e2a
Chr1	feature	primer_binding_site	9928483	9928503	.	.	.	ID=PBS 281;Parent=TE_BASE 281;name=pbs;color=#c7e9c0
Chr1	feature	RR_tract	9931639	9931653	.	.	.	ID=PPT 281;Parent=TE_BASE 281;name=ppt;color=#41ab5d
Chr1	feature	long_terminal_repeat	9931720	9931841	.	.	.	ID=LTR RIGHT 281-0;Parent=TE_BASE 281;name=ltr right;color=#f032e6
Chr1	feature	long_terminal_repeat	9928286	9928407	.	.	.	ID=LTR LEFT 281-0;Parent=TE_BASE 281;name=ltr left;color=#f032e6
Chr1	feature	nested_repeat	9476002	9480626	.	.	.	ID=TE_BASE 283;name=TE_BASE 283;annot=Class_I::LTR::Ty1/copia::Ale;color=#a9a9a9
Chr1	feature	repeat_fragment	9476002	9480626	.	.	.	ID=TE 283-0;Parent=TE_BASE 283;name=TE 283;color=#a9a9a9
Chr1	feature	polypeptide_conserved_region	9476278	9476806	.	+	.	ID=DOMAIN 283-0-0;Parent=TE_BASE 283;annot=Class_I::LTR::Ty1/copia::Alesia GAG_retrofit;name=GAG;color=#225ea8
Chr1	feature	polypeptide_conserved_region	9477178	9477412	.	+	.	ID=DOMAIN 283-1-0;Parent=TE_BASE 283;annot=Class_I::LTR::Ty1/copia::Alesia AP_retrofit;name=PROT;color=#ffeda0
Chr1	feature	polypeptide_conserved_region	9477583	9478219	.	+	.	ID=DOMAIN 283-2-0;Parent=TE_BASE 283;annot=Class_I::LTR::Ty1/copia::Ale INT_retrofit;name=INT;color=#b10026
Chr1	feature	polypeptide_conserved_region	9479032	9479746	.	+	.	ID=DOMAIN 283-3-0;Parent=TE_BASE 283;annot=Class_I::LTR::Ty1/copia::Ale RT_retrofit;name=RT;color=#feb24c
Chr1	feature	polypeptide_conserved_region	9480037	9480439	.	+	.	ID=DOMAIN 283-4-0;Parent=TE_BASE 283;annot=Class_I::LTR::Ty1/copia::Ale RNaseH_retrofit;name=RH;color=#fc4e2a
Chr1	feature	long_terminal_repeat	9480514	9480626	.	.	.	ID=LTR RIGHT 283-0;Parent=TE_BASE 283;name=ltr right;color=#f032e6
Chr1	feature	long_terminal_repeat	9476002	9476114	.	.	.	ID=LTR LEFT 283-0;Parent=TE_BASE 283;name=ltr left;color=#f032e6
Chr1	feature	nested_repeat	9368361	9373300	.	.	.	ID=TE_BASE 285;name=TE_BASE 285;annot=Class_I::LTR::Ty1/copia::Ivana;color=#a9a9a9
Chr1	feature	repeat_fragment	9368361	9373300	.	.	.	ID=TE 285-0;Parent=TE_BASE 285;name=TE 285;color=#a9a9a9
Chr1	feature	polypeptide_conserved_region	9368603	9369008	.	-	.	ID=DOMAIN 285-0-0;Parent=TE_BASE 285;annot=Class_I::LTR::Ty1/copia::Ale RNaseH_retrofit;name=RH;color=#fc4e2a
Chr1	feature	polypeptide_conserved_region	9369305	9370019	.	-	.	ID=DOMAIN 285-1-0;Parent=TE_BASE 285;annot=Class_I::LTR::Ty1/copia::Ivana RT_oryco;name=RT;color=#feb24c
Chr1	feature	polypeptide_conserved_region	9370628	9371261	.	-	.	ID=DOMAIN 285-2-0;Parent=TE_BASE 285;annot=Class_I::LTR::Ty1/copia::Ale INT_retrofit;name=INT;color=#b10026
Chr1	feature	polypeptide_conserved_region	9371459	9371651	.	-	.	ID=DOMAIN 285-3-0;Parent=TE_BASE 285;annot=Class_I::LTR::Ty1/copia::TAR AP_Ty1/copia;name=PROT;color=#ffeda0
Chr1	feature	long_terminal_repeat	9373148	9373300	.	.	.	ID=LTR LEFT 285-0;Parent=TE_BASE 285;name=ltr left;color=#f032e6
Chr1	feature	long_terminal_repeat	9368361	9368513	.	.	.	ID=LTR RIGHT 285-0;Parent=TE_BASE 285;name=ltr right;color=#f032e6
Chr1	feature	nested_repeat	7717416	7722324	.	.	.	ID=TE_BASE 298;name=TE_BASE 298;annot=Class_I::LTR::Ty1/copia::Ivana;color=#a9a9a9
Chr1	feature	repeat_fragment	7717416	7722324	.	.	.	ID=TE 298-0;Parent=TE_BASE 298;name=TE 298;color=#a9a9a9
Chr1	feature	polypeptide_conserved_region	7717853	7718702	.	+	.	ID=DOMAIN 298-0-0;Parent=TE_BASE 298;annot=Class_I::LTR::Ty1/copia::Ivana GAG_oryco;name=GAG;color=#225ea8
Chr1	feature	polypeptide_conserved_region	7718834	7719077	.	+	.	ID=DOMAIN 298-1-0;Parent=TE_BASE 298;annot=Class_I::LTR::Ty1/copia::Ivana AP_oryco;name=PROT;color=#ffeda0
Chr1	feature	polypeptide_conserved_region	7719703	7720120	.	+	.	ID=DOMAIN 298-2-0;Parent=TE_BASE 298;annot=Class_I::LTR::Ty1/copia::Ivana INT_oryco;name=INT;color=#b10026
Chr1	feature	polypeptide_conserved_region	7720621	7721347	.	+	.	ID=DOMAIN 298-3-0;Parent=TE_BASE 298;annot=Class_I::LTR::Ty1/copia::Ivana RT_oryco;name=RT;color=#feb24c
Chr1	feature	polypeptide_conserved_region	7721632	7722037	.	+	.	ID=DOMAIN 298-4-0;Parent=TE_BASE 298;annot=Class_I::LTR::Ty1/copia::Ivana RNaseH_oryco;name=RH;color=#fc4e2a
Chr1	feature	RR_tract	7722102	7722116	.	.	.	ID=PPT 298;Parent=TE_BASE 298;name=ppt;color=#41ab5d
Chr1	feature	long_terminal_repeat	7722167	7722324	.	.	.	ID=LTR RIGHT 298-0;Parent=TE_BASE 298;name=ltr right;color=#f032e6
Chr1	feature	long_terminal_repeat	7717416	7717573	.	.	.	ID=LTR LEFT 298-0;Parent=TE_BASE 298;name=ltr left;color=#f032e6
Chr1	feature	nested_repeat	7065623	7075763	.	.	.	ID=TE_BASE 301;name=TE_BASE 301;annot=Class_I::LTR::Ty3/gypsy::non-chromovirus::OTA::Ogre/Tat::Retand;color=#a9a9a9
Chr1	feature	repeat_fragment	7065623	7075763	.	.	.	ID=TE 301-0;Parent=TE_BASE 301;name=TE 301;color=#a9a9a9
Chr1	feature	polypeptide_conserved_region	7066621	7067365	.	+	.	ID=DOMAIN 301-0-0;Parent=TE_BASE 301;annot=Class_I::LTR::Ty3/gypsy::non-chromovirus::OTA::Ogre/Tat::Retand GAG_tat;name=GAG;color=#225ea8
Chr1	feature	polypeptide_conserved_region	7067860	7068178	.	+	.	ID=DOMAIN 301-1-0;Parent=TE_BASE 301;annot=Class_I::LTR::Ty3/gypsy::non-chromovirus::OTA::Ogre/Tat::Retand AP_tat;name=PROT;color=#ffeda0
Chr1	feature	polypeptide_conserved_region	7068586	7069258	.	+	.	ID=DOMAIN 301-2-0;Parent=TE_BASE 301;annot=Class_I::LTR::Ty3/gypsy::non-chromovirus::OTA::Ogre/Tat::Retand RT_tat;name=RT;color=#feb24c
Chr1	feature	polypeptide_conserved_region	7069399	7069759	.	+	.	ID=DOMAIN 301-3-0;Parent=TE_BASE 301;annot=Class_I::LTR::Ty3/gypsy::non-chromovirus::OTA::Ogre/Tat::Retand RNaseH_tat;name=RH;color=#fc4e2a
Chr1	feature	polypeptide_conserved_region	7069813	7070149	.	+	.	ID=DOMAIN 301-4-0;Parent=TE_BASE 301;annot=Class_I::LTR::Ty3/gypsy::non-chromovirus::OTA::Ogre/Tat::Retand;name=aRH;color=#fc4e2a
Chr1	feature	polypeptide_conserved_region	7070512	7071541	.	+	.	ID=DOMAIN 301-5-0;Parent=TE_BASE 301;annot=Class_I::LTR::Ty3/gypsy::non-chromovirus::OTA::Ogre/Tat::Retand INT_tat;name=INT;color=#b10026
Chr1	feature	primer_binding_site	7065899	7065913	.	.	.	ID=PBS 301;Parent=TE_BASE 301;name=pbs;color=#c7e9c0
Chr1	feature	RR_tract	7075471	7075485	.	.	.	ID=PPT 301;Parent=TE_BASE 301;name=ppt;color=#41ab5d
Chr1	feature	long_terminal_repeat	7075493	7075763	.	.	.	ID=LTR RIGHT 301-0;Parent=TE_BASE 301;name=ltr right;color=#f032e6
Chr1	feature	long_terminal_repeat	7065623	7065893	.	.	.	ID=LTR LEFT 301-0;Parent=TE_BASE 301;name=ltr left;color=#f032e6
Chr1	feature	nested_repeat	6704201	6709324	.	.	.	ID=TE_BASE 305;name=TE_BASE 305;annot=Class_I::LTR::Ty1/copia::Ivana;color=#a9a9a9
Chr1	feature	repeat_fragment	6704201	6709324	.	.	.	ID=TE 305-0;Parent=TE_BASE 305;name=TE 305;color=#a9a9a9
Chr1	feature	polypeptide_conserved_region	6708648	6708933	.	+	.	ID=DOMAIN 305-0-0;Parent=TE_BASE 305;annot=Class_I::LTR::Ty1/copia::Ivana RNaseH_oryco;name=RH;color=#fc4e2a
Chr1	feature	primer_binding_site	6704366	6704385	.	.	.	ID=PBS 305;Parent=TE_BASE 305;name=pbs;color=#c7e9c0
Chr1	feature	RR_tract	6709153	6709167	.	.	.	ID=PPT 305;Parent=TE_BASE 305;name=ppt;color=#41ab5d
Chr1	feature	long_terminal_repeat	6709167	6709324	.	.	.	ID=LTR RIGHT 305-0;Parent=TE_BASE 305;name=ltr right;color=#f032e6
Chr1	feature	long_terminal_repeat	6704201	6704357	.	.	.	ID=LTR LEFT 305-0;Parent=TE_BASE 305;name=ltr left;color=#f032e6
Chr1	feature	nested_repeat	6009304	6014101	.	.	.	ID=TE_BASE 309;name=TE_BASE 309;annot=Class_I::LTR::Ty1/copia::Ivana;color=#a9a9a9
Chr1	feature	repeat_fragment	6009304	6014101	.	.	.	ID=TE 309-0;Parent=TE_BASE 309;name=TE 309;color=#a9a9a9
Chr1	feature	polypeptide_conserved_region	6009688	6010090	.	-	.	ID=DOMAIN 309-0-0;Parent=TE_BASE 309;annot=Class_I::LTR::Ty1/copia::Ivana RNaseH_oryco;name=RH;color=#fc4e2a
Chr1	feature	polypeptide_conserved_region	6010390	6011077	.	-	.	ID=DOMAIN 309-1-0;Parent=TE_BASE 309;annot=Class_I::LTR::Ty1/copia::Ivana RT_oryco;name=RT;color=#feb24c
Chr1	feature	polypeptide_conserved_region	6011735	6012383	.	-	.	ID=DOMAIN 309-2-0;Parent=TE_BASE 309;annot=Class_I::LTR::Ty1/copia::Ivana INT_oryco;name=INT;color=#b10026
Chr1	feature	polypeptide_conserved_region	6012657	6012777	.	-	.	ID=DOMAIN 309-3-0;Parent=TE_BASE 309;annot=Class_I::LTR::Ty1/copia::Ivana AP_oryco;name=PROT;color=#ffeda0
Chr1	feature	polypeptide_conserved_region	6013218	6013683	.	-	.	ID=DOMAIN 309-4-0;Parent=TE_BASE 309;annot=Class_I::LTR::Ty1/copia::Ivana GAG_oryco;name=GAG;color=#225ea8
Chr1	feature	long_terminal_repeat	6013803	6014101	.	.	.	ID=LTR LEFT 309-0;Parent=TE_BASE 309;name=ltr left;color=#f032e6
Chr1	feature	long_terminal_repeat	6009304	6009599	.	.	.	ID=LTR RIGHT 309-0;Parent=TE_BASE 309;name=ltr right;color=#f032e6
Chr1	feature	nested_repeat	5691757	5696672	.	.	.	ID=TE_BASE 311;name=TE_BASE 311;annot=Class_I::LTR::Ty1/copia::Ivana;color=#a9a9a9
Chr1	feature	repeat_fragment	5691757	5696672	.	.	.	ID=TE 311-0;Parent=TE_BASE 311;name=TE 311;color=#a9a9a9
Chr1	feature	polypeptide_conserved_region	5693368	5693587	.	+	.	ID=DOMAIN 311-0-0;Parent=TE_BASE 311;annot=Class_I::LTR::Ty1/copia::TAR AP_Ty1/copia;name=PROT;color=#ffeda0
Chr1	feature	polypeptide_conserved_region	5693770	5694382	.	+	.	ID=DOMAIN 311-1-0;Parent=TE_BASE 311;annot=Class_I::LTR::Ty1/copia::Ale INT_retrofit;name=INT;color=#b10026
Chr1	feature	polypeptide_conserved_region	5694958	5695657	.	+	.	ID=DOMAIN 311-2-0;Parent=TE_BASE 311;annot=Class_I::LTR::Ty1/copia::Ivana RT_oryco;name=RT;color=#feb24c
Chr1	feature	polypeptide_conserved_region	5696023	5696386	.	+	.	ID=DOMAIN 311-3-0;Parent=TE_BASE 311;annot=Class_I::LTR::Ty1/copia::SIRE RNaseH_sire;name=RH;color=#fc4e2a
Chr1	feature	primer_binding_site	5691948	5691971	.	.	.	ID=PBS 311;Parent=TE_BASE 311;name=pbs;color=#c7e9c0
Chr1	feature	RR_tract	5696458	5696472	.	.	.	ID=PPT 311;Parent=TE_BASE 311;name=ppt;color=#41ab5d
Chr1	feature	long_terminal_repeat	5696499	5696672	.	.	.	ID=LTR RIGHT 311-0;Parent=TE_BASE 311;name=ltr right;color=#f032e6
Chr1	feature	long_terminal_repeat	5691757	5691930	.	.	.	ID=LTR LEFT 311-0;Parent=TE_BASE 311;name=ltr left;color=#f032e6
Chr1	feature	nested_repeat	3780825	3785497	.	.	.	ID=TE_BASE 317;name=TE_BASE 317;annot=Class_I::LTR::Ty1/copia::Ivana;color=#a9a9a9
Chr1	feature	repeat_fragment	3780825	3785497	.	.	.	ID=TE 317-0;Parent=TE_BASE 317;name=TE 317;color=#a9a9a9
Chr1	feature	polypeptide_conserved_region	3781262	3782111	.	+	.	ID=DOMAIN 317-0-0;Parent=TE_BASE 317;annot=Class_I::LTR::Ty1/copia::Ivana GAG_oryco;name=GAG;color=#225ea8
Chr1	feature	polypeptide_conserved_region	3782243	3782486	.	+	.	ID=DOMAIN 317-1-0;Parent=TE_BASE 317;annot=Class_I::LTR::Ty1/copia::Ivana AP_oryco;name=PROT;color=#ffeda0
Chr1	feature	polypeptide_conserved_region	3782639	3783293	.	+	.	ID=DOMAIN 317-2-0;Parent=TE_BASE 317;annot=Class_I::LTR::Ty1/copia::Ivana INT_oryco;name=INT;color=#b10026
Chr1	feature	polypeptide_conserved_region	3783794	3784520	.	+	.	ID=DOMAIN 317-3-0;Parent=TE_BASE 317;annot=Class_I::LTR::Ty1/copia::Ivana RT_oryco;name=RT;color=#feb24c
Chr1	feature	polypeptide_conserved_region	3784805	3785210	.	+	.	ID=DOMAIN 317-4-0;Parent=TE_BASE 317;annot=Class_I::LTR::Ty1/copia::Ivana RNaseH_oryco;name=RH;color=#fc4e2a
Chr1	feature	primer_binding_site	3781003	3781021	.	.	.	ID=PBS 317;Parent=TE_BASE 317;name=pbs;color=#c7e9c0
Chr1	feature	RR_tract	3785275	3785289	.	.	.	ID=PPT 317;Parent=TE_BASE 317;name=ppt;color=#41ab5d
Chr1	feature	long_terminal_repeat	3785340	3785497	.	.	.	ID=LTR RIGHT 317-0;Parent=TE_BASE 317;name=ltr right;color=#f032e6
Chr1	feature	long_terminal_repeat	3780825	3780982	.	.	.	ID=LTR LEFT 317-0;Parent=TE_BASE 317;name=ltr left;color=#f032e6
Chr1	feature	nested_repeat	16520174	16528898	.	.	.	ID=TE_BASE 331;name=TE_BASE 331;annot=Class_I::LTR::Ty3/gypsy::non-chromovirus::OTA::Athila;color=#a9a9a9
Chr1	feature	repeat_fragment	16520174	16528898	.	.	.	ID=TE 331-0;Parent=TE_BASE 331;name=TE 331;color=#a9a9a9
Chr1	feature	polypeptide_conserved_region	16525683	16525965	.	-	.	ID=DOMAIN 331-0-0;Parent=TE_BASE 331;annot=Class_I::LTR::Ty3/gypsy::non-chromovirus::OTA::Athila AP_athila;name=PROT;color=#ffeda0
Chr1	feature	polypeptide_conserved_region	16527105	16527591	.	-	.	ID=DOMAIN 331-1-0;Parent=TE_BASE 331;annot=Class_I::LTR::Ty3/gypsy::non-chromovirus::OTA::Athila GAG_athila;name=GAG;color=#225ea8
Chr1	feature	primer_binding_site	16520544	16520560	.	.	.	ID=PBS 331;Parent=TE_BASE 331;name=ppt;color=#41ab5d
Chr1	feature	long_terminal_repeat	16528578	16528898	.	.	.	ID=LTR LEFT 331-0;Parent=TE_BASE 331;name=ltr left;color=#f032e6
Chr1	feature	long_terminal_repeat	16520174	16520494	.	.	.	ID=LTR RIGHT 331-0;Parent=TE_BASE 331;name=ltr right;color=#f032e6
Chr1	feature	nested_repeat	15821413	15847509	.	.	.	ID=TE_BASE 335;name=TE_BASE 335;annot=Class_I::LTR::Ty3/gypsy::non-chromovirus::OTA::Athila;color=#a9a9a9
Chr1	feature	repeat_fragment	15821413	15831692	.	.	.	ID=TE 335-0;Parent=TE_BASE 335;name=TE 335;color=#a9a9a9
Chr1	feature	repeat_fragment	15844062	15847509	.	.	.	ID=TE 335-1;Parent=TE_BASE 335;name=TE 335;color=#a9a9a9
Chr1	feature	polypeptide_conserved_region	15827756	15828788	.	-	.	ID=DOMAIN 335-0-0;Parent=TE_BASE 335;annot=Class_I::LTR::Ty3/gypsy::non-chromovirus::OTA::Athila INT_athila;name=INT;color=#b10026
Chr1	feature	polypeptide_conserved_region	15829114	15829474	.	-	.	ID=DOMAIN 335-1-0;Parent=TE_BASE 335;annot=Class_I::LTR::Ty3/gypsy::non-chromovirus::OTA::Athila RNaseH_athila;name=RH;color=#fc4e2a
Chr1	feature	polypeptide_conserved_region	15829612	15830305	.	-	.	ID=DOMAIN 335-2-0;Parent=TE_BASE 335;annot=Class_I::LTR::Ty3/gypsy::non-chromovirus::OTA::Athila RT_athila;name=RT;color=#feb24c
Chr1	feature	polypeptide_conserved_region	15831069	15831351	.	-	.	ID=DOMAIN 335-3-0;Parent=TE_BASE 335;annot=Class_I::LTR::Ty3/gypsy::non-chromovirus::OTA::Athila AP_athila;name=PROT;color=#ffeda0
Chr1	feature	polypeptide_conserved_region	15844884	15845370	.	-	.	ID=DOMAIN 335-4-0;Parent=TE_BASE 335;annot=Class_I::LTR::Ty3/gypsy::non-chromovirus::OTA::Athila GAG_athila;name=GAG;color=#225ea8
Chr1	feature	long_terminal_repeat	15845787	15847509	.	.	.	ID=LTR LEFT 335-0;Parent=TE_BASE 335;name=ltr left;color=#f032e6
Chr1	feature	long_terminal_repeat	15821413	15823077	.	.	.	ID=LTR RIGHT 335-0;Parent=TE_BASE 335;name=ltr right;color=#f032e6
Chr1	feature	target_site_duplication	15821408	15821412	.	.	.	ID=TSR RIGHT 335;Parent=TE_BASE 335;name=tsr right;color=#333333
Chr1	feature	target_site_duplication	15847510	15847514	.	.	.	ID=TSR LEFT 335;Parent=TE_BASE 335;name=tsr left;color=#333333
Chr1	feature	nested_repeat	15696446	15720091	.	.	.	ID=TE_BASE 339;name=TE_BASE 339;annot=Class_I::LTR::Ty3/gypsy::chromovirus::CRM;color=#a9a9a9
Chr1	feature	repeat_fragment	15696446	15703960	.	.	.	ID=TE 339-0;Parent=TE_BASE 339;name=TE 339;color=#a9a9a9
Chr1	feature	repeat_fragment	15715037	15717180	.	.	.	ID=TE 339-1;Parent=TE_BASE 339;name=TE 339;color=#a9a9a9
Chr1	feature	repeat_fragment	15719722	15720091	.	.	.	ID=TE 339-2;Parent=TE_BASE 339;name=TE 339;color=#a9a9a9
Chr1	feature	polypeptide_conserved_region	15698458	15698809	.	+	.	ID=DOMAIN 339-0-0;Parent=TE_BASE 339;annot=Class_I::LTR::Ty3/gypsy::chromovirus::Tekay RNaseH_del;name=RH;color=#fc4e2a
Chr1	feature	polypeptide_conserved_region	15699353	15699959	.	+	.	ID=DOMAIN 339-1-0;Parent=TE_BASE 339;annot=Class_I::LTR::Ty3/gypsy::chromovirus::Tekay INT_del;name=INT;color=#b10026
Chr1	feature	polypeptide_conserved_region	15703292	15703559	.	-	.	ID=DOMAIN 339-2-0;Parent=TE_BASE 339;annot=Class_I::LTR::Ty3/gypsy::chromovirus::CRM AP_crm;name=PROT;color=#ffeda0
Chr1	feature	polypeptide_conserved_region	15703782	15703960	.	-	.	ID=DOMAIN 339-3-0;Parent=TE_BASE 339;annot=Class_I::LTR::Ty3/gypsy::chromovirus::CRM GAG_crm;name=GAG;color=#225ea8
Chr1	feature	polypeptide_conserved_region	15715037	15715600	.	-	.	ID=DOMAIN 339-3-1;Parent=TE_BASE 339;annot=Class_I::LTR::Ty3/gypsy::chromovirus::CRM GAG_crm;name=GAG;color=#225ea8
Chr1	feature	long_terminal_repeat	15719726	15720091	.	.	.	ID=LTR LEFT 339-0;Parent=TE_BASE 339;name=ltr left;color=#f032e6
Chr1	feature	long_terminal_repeat	15696446	15696813	.	.	.	ID=LTR RIGHT 339-0;Parent=TE_BASE 339;name=ltr right;color=#f032e6
Chr1	feature	nested_repeat	15486533	15509412	.	.	.	ID=TE_BASE 341;name=TE_BASE 341;annot=Class_I::LTR::Ty3/gypsy::non-chromovirus::OTA::Athila;color=#a9a9a9
Chr1	feature	repeat_fragment	15486533	15492107	.	.	.	ID=TE 341-0;Parent=TE_BASE 341;name=TE 341;color=#a9a9a9
Chr1	feature	repeat_fragment	15503782	15509412	.	.	.	ID=TE 341-1;Parent=TE_BASE 341;name=TE 341;color=#a9a9a9
Chr1	feature	polypeptide_conserved_region	15488845	15489877	.	-	.	ID=DOMAIN 341-0-0;Parent=TE_BASE 341;annot=Class_I::LTR::Ty3/gypsy::non-chromovirus::OTA::Athila INT_athila;name=INT;color=#b10026
Chr1	feature	polypeptide_conserved_region	15490207	15490570	.	-	.	ID=DOMAIN 341-1-0;Parent=TE_BASE 341;annot=Class_I::LTR::Ty3/gypsy::non-chromovirus::OTA::Athila RNaseH_athila;name=RH;color=#fc4e2a
Chr1	feature	polypeptide_conserved_region	15490751	15491453	.	-	.	ID=DOMAIN 341-2-0;Parent=TE_BASE 341;annot=Class_I::LTR::Ty3/gypsy::non-chromovirus::OTA::Athila RT_athila;name=RT;color=#feb24c
Chr1	feature	polypeptide_conserved_region	15505189	15505471	.	-	.	ID=DOMAIN 341-3-0;Parent=TE_BASE 341;annot=Class_I::LTR::Ty3/gypsy::non-chromovirus::OTA::Athila AP_athila;name=PROT;color=#ffeda0
Chr1	feature	polypeptide_conserved_region	15506740	15507226	.	-	.	ID=DOMAIN 341-4-0;Parent=TE_BASE 341;annot=Class_I::LTR::Ty3/gypsy::non-chromovirus::OTA::Athila GAG_athila;name=GAG;color=#225ea8
Chr1	feature	long_terminal_repeat	15509315	15509412	.	.	.	ID=LTR LEFT 341-0;Parent=TE_BASE 341;name=ltr left;color=#f032e6
Chr1	feature	long_terminal_repeat	15486533	15486630	.	.	.	ID=LTR RIGHT 341-0;Parent=TE_BASE 341;name=ltr right;color=#f032e6
Chr1	feature	target_site_duplication	15486529	15486532	.	.	.	ID=TSR RIGHT 341;Parent=TE_BASE 341;name=tsr right;color=#333333
Chr1	feature	target_site_duplication	15509413	15509416	.	.	.	ID=TSR LEFT 341;Parent=TE_BASE 341;name=tsr left;color=#333333
Chr1	feature	nested_repeat	15455488	15462633	.	.	.	ID=TE_BASE 343;name=TE_BASE 343;annot=Class_I::LTR::Ty3/gypsy::non-chromovirus::OTA::Athila;color=#a9a9a9
Chr1	feature	repeat_fragment	15455488	15462633	.	.	.	ID=TE 343-0;Parent=TE_BASE 343;name=TE 343;color=#a9a9a9
Chr1	feature	polypeptide_conserved_region	15457794	15458280	.	+	.	ID=DOMAIN 343-0-0;Parent=TE_BASE 343;annot=Class_I::LTR::Ty3/gypsy::non-chromovirus::OTA::Athila GAG_athila;name=GAG;color=#225ea8
Chr1	feature	polypeptide_conserved_region	15459549	15459831	.	+	.	ID=DOMAIN 343-1-0;Parent=TE_BASE 343;annot=Class_I::LTR::Ty3/gypsy::non-chromovirus::OTA::Athila AP_athila;name=PROT;color=#ffeda0
Chr1	feature	RR_tract	15462442	15462456	.	.	.	ID=PPT 343;Parent=TE_BASE 343;name=ppt;color=#41ab5d
Chr1	feature	long_terminal_repeat	15462472	15462633	.	.	.	ID=LTR RIGHT 343-0;Parent=TE_BASE 343;name=ltr right;color=#f032e6
Chr1	feature	long_terminal_repeat	15455488	15455649	.	.	.	ID=LTR LEFT 343-0;Parent=TE_BASE 343;name=ltr left;color=#f032e6
Chr1	feature	nested_repeat	15431835	15454302	.	.	.	ID=TE_BASE 344;name=TE_BASE 344;annot=Class_I::LTR::Ty3/gypsy::non-chromovirus::OTA::Ogre/Tat::Retand;color=#a9a9a9
Chr1	feature	repeat_fragment	15431835	15445239	.	.	.	ID=TE 344-0;Parent=TE_BASE 344;name=TE 344;color=#a9a9a9
Chr1	feature	repeat_fragment	15452717	15454302	.	.	.	ID=TE 344-1;Parent=TE_BASE 344;name=TE 344;color=#a9a9a9
Chr1	feature	polypeptide_conserved_region	15439077	15439368	.	+	.	ID=DOMAIN 344-0-0;Parent=TE_BASE 344;annot=Class_I::LTR::Ty3/gypsy::non-chromovirus::OTA::Ogre/Tat::Retand AP_tat;name=PROT;color=#ffeda0
Chr1	feature	polypeptide_conserved_region	15439897	15440413	.	+	.	ID=DOMAIN 344-1-0;Parent=TE_BASE 344;annot=Class_I::LTR::Ty3/gypsy::non-chromovirus::OTA::Ogre/Tat::Retand RT_tat;name=RT;color=#feb24c
Chr1	feature	polypeptide_conserved_region	15440593	15440920	.	+	.	ID=DOMAIN 344-2-0;Parent=TE_BASE 344;annot=Class_I::LTR::Ty3/gypsy::non-chromovirus::OTA::Ogre/Tat::Retand RNaseH_tat;name=RH;color=#fc4e2a
Chr1	feature	long_terminal_repeat	15453102	15454302	.	.	.	ID=LTR RIGHT 344-0;Parent=TE_BASE 344;name=ltr right;color=#f032e6
Chr1	feature	long_terminal_repeat	15431835	15433006	.	.	.	ID=LTR LEFT 344-0;Parent=TE_BASE 344;name=ltr left;color=#f032e6
Chr1	feature	nested_repeat	15406613	15422084	.	.	.	ID=TE_BASE 345;name=TE_BASE 345;annot=Class_I::LTR::Ty3/gypsy::non-chromovirus::OTA::Athila;color=#a9a9a9
Chr1	feature	repeat_fragment	15406613	15406932	.	.	.	ID=TE 345-0;Parent=TE_BASE 345;name=TE 345;color=#a9a9a9
Chr1	feature	repeat_fragment	15409941	15411110	.	.	.	ID=TE 345-1;Parent=TE_BASE 345;name=TE 345;color=#a9a9a9
Chr1	feature	repeat_fragment	15412561	15422084	.	.	.	ID=TE 345-2;Parent=TE_BASE 345;name=TE 345;color=#a9a9a9
Chr1	feature	polypeptide_conserved_region	15413774	15414056	.	+	.	ID=DOMAIN 345-0-0;Parent=TE_BASE 345;annot=Class_I::LTR::Ty3/gypsy::non-chromovirus::OTA::Athila AP_athila;name=PROT;color=#ffeda0
Chr1	feature	primer_binding_site	15406880	15406899	.	.	.	ID=PBS 345;Parent=TE_BASE 345;name=pbs;color=#c7e9c0
Chr1	feature	RR_tract	15421839	15421853	.	.	.	ID=PPT 345;Parent=TE_BASE 345;name=ppt;color=#41ab5d
Chr1	feature	long_terminal_repeat	15421933	15422084	.	.	.	ID=LTR RIGHT 345-0;Parent=TE_BASE 345;name=ltr right;color=#f032e6
Chr1	feature	long_terminal_repeat	15406613	15406849	.	.	.	ID=LTR LEFT 345-0;Parent=TE_BASE 345;name=ltr left;color=#f032e6
Chr1	feature	nested_repeat	15011106	15053295	.	.	.	ID=TE_BASE 364;name=TE_BASE 364;annot=Class_I::LTR::Ty3/gypsy::non-chromovirus::OTA::Athila;color=#a9a9a9
Chr1	feature	repeat_fragment	15011106	15011798	.	.	.	ID=TE 364-0;Parent=TE_BASE 364;name=TE 364;color=#a9a9a9
Chr1	feature	repeat_fragment	15023432	15026114	.	.	.	ID=TE 364-1;Parent=TE_BASE 364;name=TE 364;color=#a9a9a9
Chr1	feature	repeat_fragment	15036705	15042674	.	.	.	ID=TE 364-2;Parent=TE_BASE 364;name=TE 364;color=#a9a9a9
Chr1	feature	repeat_fragment	15052627	15053295	.	.	.	ID=TE 364-3;Parent=TE_BASE 364;name=TE 364;color=#a9a9a9
Chr1	feature	polypeptide_conserved_region	15038813	15039095	.	-	.	ID=DOMAIN 364-0-0;Parent=TE_BASE 364;annot=Class_I::LTR::Ty3/gypsy::non-chromovirus::OTA::Athila AP_athila;name=PROT;color=#ffeda0
Chr1	feature	polypeptide_conserved_region	15040364	15040850	.	-	.	ID=DOMAIN 364-1-0;Parent=TE_BASE 364;annot=Class_I::LTR::Ty3/gypsy::non-chromovirus::OTA::Athila GAG_athila;name=GAG;color=#225ea8
Chr1	feature	long_terminal_repeat	15052794	15053295	.	.	.	ID=LTR LEFT 364-0;Parent=TE_BASE 364;name=ltr left;color=#f032e6
Chr1	feature	long_terminal_repeat	15011106	15011604	.	.	.	ID=LTR RIGHT 364-0;Parent=TE_BASE 364;name=ltr right;color=#f032e6
Chr1	feature	nested_repeat	14890128	14954712	.	.	.	ID=TE_BASE 366;name=TE_BASE 366;annot=Class_I::LTR::Ty3/gypsy::non-chromovirus::OTA::Athila;color=#a9a9a9
Chr1	feature	repeat_fragment	14890128	14897792	.	.	.	ID=TE 366-0;Parent=TE_BASE 366;name=TE 366;color=#a9a9a9
Chr1	feature	repeat_fragment	14908069	14908928	.	.	.	ID=TE 366-1;Parent=TE_BASE 366;name=TE 366;color=#a9a9a9
Chr1	feature	repeat_fragment	14910720	14926977	.	.	.	ID=TE 366-2;Parent=TE_BASE 366;name=TE 366;color=#a9a9a9
Chr1	feature	repeat_fragment	14929448	14941024	.	.	.	ID=TE 366-3;Parent=TE_BASE 366;name=TE 366;color=#a9a9a9
Chr1	feature	repeat_fragment	14951324	14954712	.	.	.	ID=TE 366-4;Parent=TE_BASE 366;name=TE 366;color=#a9a9a9
Chr1	feature	polypeptide_conserved_region	14926189	14926612	.	+	.	ID=DOMAIN 366-0-0;Parent=TE_BASE 366;annot=Class_I::LTR::Ty3/gypsy::non-chromovirus::OTA::Athila GAG_athila;name=GAG;color=#225ea8
Chr1	feature	primer_binding_site	14891951	14891973	.	.	.	ID=PBS 366;Parent=TE_BASE 366;name=pbs;color=#c7e9c0
Chr1	feature	RR_tract	14952835	14952849	.	.	.	ID=PPT 366;Parent=TE_BASE 366;name=ppt;color=#41ab5d
Chr1	feature	long_terminal_repeat	14952912	14954712	.	.	.	ID=LTR RIGHT 366-0;Parent=TE_BASE 366;name=ltr right;color=#f032e6
Chr1	feature	long_terminal_repeat	14890128	14891940	.	.	.	ID=LTR LEFT 366-0;Parent=TE_BASE 366;name=ltr left;color=#f032e6
Chr1	feature	nested_repeat	14608721	14685631	.	.	.	ID=TE_BASE 371;name=TE_BASE 371;annot=Class_I::LTR::Ty3/gypsy::non-chromovirus::OTA::Athila;color=#a9a9a9
Chr1	feature	repeat_fragment	14608721	14609306	.	.	.	ID=TE 371-0;Parent=TE_BASE 371;name=TE 371;color=#a9a9a9
Chr1	feature	repeat_fragment	14658763	14669654	.	.	.	ID=TE 371-1;Parent=TE_BASE 371;name=TE 371;color=#a9a9a9
Chr1	feature	repeat_fragment	14673831	14674623	.	.	.	ID=TE 371-2;Parent=TE_BASE 371;name=TE 371;color=#a9a9a9
Chr1	feature	repeat_fragment	14682719	14685631	.	.	.	ID=TE 371-3;Parent=TE_BASE 371;name=TE 371;color=#a9a9a9
Chr1	feature	polypeptide_conserved_region	14665730	14666000	.	-	.	ID=DOMAIN 371-0-0;Parent=TE_BASE 371;annot=Class_I::LTR::Ty3/gypsy::non-chromovirus::OTA::Athila AP_athila;name=PROT;color=#ffeda0
Chr1	feature	polypeptide_conserved_region	14667049	14667535	.	-	.	ID=DOMAIN 371-1-0;Parent=TE_BASE 371;annot=Class_I::LTR::Ty3/gypsy::non-chromovirus::OTA::Athila GAG_athila;name=GAG;color=#225ea8
Chr1	feature	long_terminal_repeat	14683327	14685631	.	.	.	ID=LTR LEFT 371-0;Parent=TE_BASE 371;name=ltr left;color=#f032e6
Chr1	feature	long_terminal_repeat	14608721	14609306	.	.	.	ID=LTR RIGHT 371-0;Parent=TE_BASE 371;name=ltr right;color=#f032e6
Chr1	feature	long_terminal_repeat	14658763	14660559	.	.	.	ID=LTR RIGHT 371-1;Parent=TE_BASE 371;name=ltr right;color=#f032e6
Chr1	feature	nested_repeat	14449718	14497605	.	.	.	ID=TE_BASE 373;name=TE_BASE 373;annot=Class_I::LTR::Ty3/gypsy::non-chromovirus::OTA::Athila;color=#a9a9a9
Chr1	feature	repeat_fragment	14449718	14452190	.	.	.	ID=TE 373-0;Parent=TE_BASE 373;name=TE 373;color=#a9a9a9
Chr1	feature	repeat_fragment	14461669	14461677	.	.	.	ID=TE 373-1;Parent=TE_BASE 373;name=TE 373;color=#a9a9a9
Chr1	feature	repeat_fragment	14465974	14467169	.	.	.	ID=TE 373-2;Parent=TE_BASE 373;name=TE 373;color=#a9a9a9
Chr1	feature	repeat_fragment	14476075	14489686	.	.	.	ID=TE 373-3;Parent=TE_BASE 373;name=TE 373;color=#a9a9a9
Chr1	feature	repeat_fragment	14491758	14497605	.	.	.	ID=TE 373-4;Parent=TE_BASE 373;name=TE 373;color=#a9a9a9
Chr1	feature	polypeptide_conserved_region	14478934	14479174	.	-	.	ID=DOMAIN 373-0-0;Parent=TE_BASE 373;annot=Class_I::LTR::Ty3/gypsy::non-chromovirus::OTA::Athila AP_athila;name=PROT;color=#ffeda0
Chr1	feature	polypeptide_conserved_region	14487589	14488075	.	+	.	ID=DOMAIN 373-1-0;Parent=TE_BASE 373;annot=Class_I::LTR::Ty3/gypsy::non-chromovirus::OTA::Athila GAG_athila;name=GAG;color=#225ea8
Chr1	feature	primer_binding_site	14449926	14449946	.	.	.	ID=PBS 373;Parent=TE_BASE 373;name=ppt;color=#41ab5d
Chr1	feature	long_terminal_repeat	14497446	14497605	.	.	.	ID=LTR LEFT 373-0;Parent=TE_BASE 373;name=ltr left;color=#f032e6
Chr1	feature	long_terminal_repeat	14449718	14449859	.	.	.	ID=LTR RIGHT 373-0;Parent=TE_BASE 373;name=ltr right;color=#f032e6
Chr1	feature	nested_repeat	14427323	14449177	.	.	.	ID=TE_BASE 374;name=TE_BASE 374;annot=Class_I::LTR::Ty3/gypsy::non-chromovirus::OTA::Athila;color=#a9a9a9
Chr1	feature	repeat_fragment	14427323	14432223	.	.	.	ID=TE 374-0;Parent=TE_BASE 374;name=TE 374;color=#a9a9a9
Chr1	feature	repeat_fragment	14442952	14449177	.	.	.	ID=TE 374-1;Parent=TE_BASE 374;name=TE 374;color=#a9a9a9
Chr1	feature	polypeptide_conserved_region	14431863	14432145	.	+	.	ID=DOMAIN 374-0-0;Parent=TE_BASE 374;annot=Class_I::LTR::Ty3/gypsy::non-chromovirus::OTA::Athila AP_athila;name=PROT;color=#ffeda0
Chr1	feature	polypeptide_conserved_region	14443426	14444107	.	+	.	ID=DOMAIN 374-1-0;Parent=TE_BASE 374;annot=Class_I::LTR::Ty3/gypsy::non-chromovirus::OTA::Athila RT_athila;name=RT;color=#feb24c
Chr1	feature	polypeptide_conserved_region	14444292	14444508	.	+	.	ID=DOMAIN 374-2-0;Parent=TE_BASE 374;annot=Class_I::LTR::Ty3/gypsy::non-chromovirus::OTA::Athila RNaseH_athila;name=RH;color=#fc4e2a
Chr1	feature	polypeptide_conserved_region	14445492	14446164	.	+	.	ID=DOMAIN 374-3-0;Parent=TE_BASE 374;annot=Class_I::LTR::Ty3/gypsy::non-chromovirus::OTA::Athila INT_athila;name=INT;color=#b10026
Chr1	feature	primer_binding_site	14427566	14427584	.	.	.	ID=PBS 374;Parent=TE_BASE 374;name=pbs;color=#c7e9c0
Chr1	feature	RR_tract	14448978	14448992	.	.	.	ID=PPT 374;Parent=TE_BASE 374;name=ppt;color=#41ab5d
Chr1	feature	long_terminal_repeat	14449013	14449177	.	.	.	ID=LTR RIGHT 374-0;Parent=TE_BASE 374;name=ltr right;color=#f032e6
Chr1	feature	long_terminal_repeat	14427323	14427497	.	.	.	ID=LTR LEFT 374-0;Parent=TE_BASE 374;name=ltr left;color=#f032e6
Chr1	feature	target_site_duplication	14427319	14427322	.	.	.	ID=TSR LEFT 374;Parent=TE_BASE 374;name=tsr left;color=#333333
Chr1	feature	target_site_duplication	14449178	14449181	.	.	.	ID=TSR RIGHT 374;Parent=TE_BASE 374;name=tsr right;color=#333333
Chr1	feature	nested_repeat	14369782	14417780	.	.	.	ID=TE_BASE 375;name=TE_BASE 375;annot=Class_I::LTR::Ty3/gypsy::non-chromovirus::OTA::Athila;color=#a9a9a9
Chr1	feature	repeat_fragment	14369782	14385063	.	.	.	ID=TE 375-0;Parent=TE_BASE 375;name=TE 375;color=#a9a9a9
Chr1	feature	repeat_fragment	14394776	14394854	.	.	.	ID=TE 375-1;Parent=TE_BASE 375;name=TE 375;color=#a9a9a9
Chr1	feature	repeat_fragment	14401311	14402048	.	.	.	ID=TE 375-2;Parent=TE_BASE 375;name=TE 375;color=#a9a9a9
Chr1	feature	repeat_fragment	14411298	14417780	.	.	.	ID=TE 375-3;Parent=TE_BASE 375;name=TE 375;color=#a9a9a9
Chr1	feature	polypeptide_conserved_region	14375766	14375994	.	-	.	ID=DOMAIN 375-0-0;Parent=TE_BASE 375;annot=Class_I::LTR::Ty3/gypsy::non-chromovirus::OTA::Athila AP_athila;name=PROT;color=#ffeda0
Chr1	feature	polypeptide_conserved_region	14414867	14415173	.	+	.	ID=DOMAIN 375-1-0;Parent=TE_BASE 375;annot=Class_I::LTR::Ty3/gypsy::non-chromovirus::OTA::Athila INT_athila;name=INT;color=#b10026
Chr1	feature	primer_binding_site	14372130	14372148	.	.	.	ID=PBS 375;Parent=TE_BASE 375;name=ppt;color=#41ab5d
Chr1	feature	RR_tract	14415418	14415432	.	.	.	ID=PPT 375;Parent=TE_BASE 375;name=pbs;color=#c7e9c0
Chr1	feature	long_terminal_repeat	14415434	14417780	.	.	.	ID=LTR LEFT 375-0;Parent=TE_BASE 375;name=ltr left;color=#f032e6
Chr1	feature	long_terminal_repeat	14369782	14372128	.	.	.	ID=LTR RIGHT 375-0;Parent=TE_BASE 375;name=ltr right;color=#f032e6
Chr1	feature	nested_repeat	14226717	14246680	.	.	.	ID=TE_BASE 376;name=TE_BASE 376;annot=Class_I::LTR::Ty3/gypsy::non-chromovirus::OTA::Athila;color=#a9a9a9
Chr1	feature	repeat_fragment	14226717	14232767	.	.	.	ID=TE 376-0;Parent=TE_BASE 376;name=TE 376;color=#a9a9a9
Chr1	feature	repeat_fragment	14239638	14246680	.	.	.	ID=TE 376-1;Parent=TE_BASE 376;name=TE 376;color=#a9a9a9
Chr1	feature	polypeptide_conserved_region	14228783	14229257	.	+	.	ID=DOMAIN 376-0-0;Parent=TE_BASE 376;annot=Class_I::LTR::Ty3/gypsy::non-chromovirus::OTA::Athila GAG_athila;name=GAG;color=#225ea8
Chr1	feature	polypeptide_conserved_region	14230554	14230836	.	+	.	ID=DOMAIN 376-1-0;Parent=TE_BASE 376;annot=Class_I::LTR::Ty3/gypsy::non-chromovirus::OTA::Athila AP_athila;name=PROT;color=#ffeda0
Chr1	feature	polypeptide_conserved_region	14231568	14232297	.	+	.	ID=DOMAIN 376-2-0;Parent=TE_BASE 376;annot=Class_I::LTR::Ty3/gypsy::non-chromovirus::OTA::Athila RT_athila;name=RT;color=#feb24c
Chr1	feature	polypeptide_conserved_region	14232444	14232762	.	+	.	ID=DOMAIN 376-3-0;Parent=TE_BASE 376;annot=Class_I::LTR::Ty3/gypsy::non-chromovirus::OTA::Athila RNaseH_athila;name=RH;color=#fc4e2a
Chr1	feature	polypeptide_conserved_region	14241195	14242131	.	+	.	ID=DOMAIN 376-4-0;Parent=TE_BASE 376;annot=Class_I::LTR::Ty3/gypsy::non-chromovirus::OTA::Athila INT_athila;name=INT;color=#b10026
Chr1	feature	primer_binding_site	14226844	14226866	.	.	.	ID=PBS 376;Parent=TE_BASE 376;name=pbs;color=#c7e9c0
Chr1	feature	RR_tract	14246538	14246552	.	.	.	ID=PPT 376;Parent=TE_BASE 376;name=ppt;color=#41ab5d
Chr1	feature	long_terminal_repeat	14246561	14246680	.	.	.	ID=LTR RIGHT 376-0;Parent=TE_BASE 376;name=ltr right;color=#f032e6
Chr1	feature	long_terminal_repeat	14226717	14226835	.	.	.	ID=LTR LEFT 376-0;Parent=TE_BASE 376;name=ltr left;color=#f032e6
Chr1	feature	target_site_duplication	14226712	14226716	.	.	.	ID=TSR LEFT 376;Parent=TE_BASE 376;name=tsr left;color=#333333
Chr1	feature	target_site_duplication	14246681	14246685	.	.	.	ID=TSR RIGHT 376;Parent=TE_BASE 376;name=tsr right;color=#333333
Chr1	feature	nested_repeat	12402094	12415540	.	.	.	ID=TE_BASE 380;name=TE_BASE 380;annot=Class_I::LTR::Ty1/copia::Ivana;color=#a9a9a9
Chr1	feature	repeat_fragment	12402094	12403042	.	.	.	ID=TE 380-0;Parent=TE_BASE 380;name=TE 380;color=#a9a9a9
Chr1	feature	repeat_fragment	12406088	12406702	.	.	.	ID=TE 380-1;Parent=TE_BASE 380;name=TE 380;color=#a9a9a9
Chr1	feature	repeat_fragment	12410000	12415540	.	.	.	ID=TE 380-2;Parent=TE_BASE 380;name=TE 380;color=#a9a9a9
Chr1	feature	polypeptide_conserved_region	12412860	12413406	.	+	.	ID=DOMAIN 380-0-0;Parent=TE_BASE 380;annot=Class_I::LTR::Ty1/copia::Ivana INT_oryco;name=INT;color=#b10026
Chr1	feature	polypeptide_conserved_region	12413910	12414474	.	+	.	ID=DOMAIN 380-1-0;Parent=TE_BASE 380;annot=Class_I::LTR::Ty1/copia::Ivana RT_oryco;name=RT;color=#feb24c
Chr1	feature	polypeptide_conserved_region	12414931	12415327	.	+	.	ID=DOMAIN 380-2-0;Parent=TE_BASE 380;annot=Class_I::LTR::Ty1/copia::Ale RNaseH_retrofit;name=RH;color=#fc4e2a
Chr1	feature	long_terminal_repeat	12415418	12415540	.	.	.	ID=LTR RIGHT 380-0;Parent=TE_BASE 380;name=ltr right;color=#f032e6
Chr1	feature	long_terminal_repeat	12402094	12402216	.	.	.	ID=LTR LEFT 380-0;Parent=TE_BASE 380;name=ltr left;color=#f032e6
Chr1	feature	nested_repeat	15654015	15720431	.	.	.	ID=TE_BASE 389;name=TE_BASE 389;annot=Class_I::LTR::Ty1/copia::Tork;color=#a9a9a9
Chr1	feature	repeat_fragment	15654015	15663129	.	.	.	ID=TE 389-0;Parent=TE_BASE 389;name=TE 389;color=#a9a9a9
Chr1	feature	repeat_fragment	15674505	15696446	.	.	.	ID=TE 389-1;Parent=TE_BASE 389;name=TE 389;color=#a9a9a9
Chr1	feature	repeat_fragment	15720091	15720431	.	.	.	ID=TE 389-2;Parent=TE_BASE 389;name=TE 389;color=#a9a9a9
Chr1	feature	polypeptide_conserved_region	15657670	15658210	.	+	.	ID=DOMAIN 389-0-0;Parent=TE_BASE 389;annot=Class_I::LTR::Ty1/copia::Tork INT_tork;name=INT;color=#b10026
Chr1	feature	polypeptide_conserved_region	15658893	15659499	.	+	.	ID=DOMAIN 389-1-0;Parent=TE_BASE 389;annot=Class_I::LTR::Ty1/copia::Tork RT_tork;name=RT;color=#feb24c
Chr1	feature	polypeptide_conserved_region	15659774	15660008	.	+	.	ID=DOMAIN 389-2-0;Parent=TE_BASE 389;annot=Class_I::LTR::Ty1/copia::Tork RNaseH_tork;name=RH;color=#fc4e2a
Chr1	feature	primer_binding_site	15654358	15654375	.	.	.	ID=PBS 389;Parent=TE_BASE 389;name=pbs;color=#c7e9c0
Chr1	feature	RR_tract	15696377	15696391	.	.	.	ID=PPT 389;Parent=TE_BASE 389;name=ppt;color=#41ab5d
Chr1	feature	long_terminal_repeat	15720091	15720431	.	.	.	ID=LTR RIGHT 389-0;Parent=TE_BASE 389;name=ltr right;color=#f032e6
Chr1	feature	long_terminal_repeat	15654015	15654354	.	.	.	ID=LTR LEFT 389-0;Parent=TE_BASE 389;name=ltr left;color=#f032e6
Chr1	feature	nested_repeat	15550665	15568302	.	.	.	ID=TE_BASE 390;name=TE_BASE 390;annot=Class_I::LTR::Ty3/gypsy::non-chromovirus::OTA::Athila;color=#a9a9a9
Chr1	feature	repeat_fragment	15550665	15557259	.	.	.	ID=TE 390-0;Parent=TE_BASE 390;name=TE 390;color=#a9a9a9
Chr1	feature	repeat_fragment	15567811	15568302	.	.	.	ID=TE 390-1;Parent=TE_BASE 390;name=TE 390;color=#a9a9a9
Chr1	feature	polypeptide_conserved_region	15555247	15555529	.	-	.	ID=DOMAIN 390-0-0;Parent=TE_BASE 390;annot=Class_I::LTR::Ty3/gypsy::non-chromovirus::OTA::Athila AP_athila;name=PROT;color=#ffeda0
Chr1	feature	polypeptide_conserved_region	15556795	15557092	.	-	.	ID=DOMAIN 390-1-0;Parent=TE_BASE 390;annot=Class_I::LTR::Ty3/gypsy::non-chromovirus::OTA::Athila GAG_athila;name=GAG;color=#225ea8
Chr1	feature	primer_binding_site	15550987	15551006	.	.	.	ID=PBS 390;Parent=TE_BASE 390;name=ppt;color=#41ab5d
Chr1	feature	RR_tract	15567965	15567979	.	.	.	ID=PPT 390;Parent=TE_BASE 390;name=pbs;color=#c7e9c0
Chr1	feature	long_terminal_repeat	15568004	15568302	.	.	.	ID=LTR LEFT 390-0;Parent=TE_BASE 390;name=ltr left;color=#f032e6
Chr1	feature	long_terminal_repeat	15550665	15550963	.	.	.	ID=LTR RIGHT 390-0;Parent=TE_BASE 390;name=ltr right;color=#f032e6
Chr1	feature	nested_repeat	14311669	14427310	.	.	.	ID=TE_BASE 403;name=TE_BASE 403;annot=Class_I::LTR::Ty3/gypsy::non-chromovirus::OTA::Athila;color=#a9a9a9
Chr1	feature	repeat_fragment	14311669	14316469	.	.	.	ID=TE 403-0;Parent=TE_BASE 403;name=TE 403;color=#a9a9a9
Chr1	feature	repeat_fragment	14341111	14341742	.	.	.	ID=TE 403-1;Parent=TE_BASE 403;name=TE 403;color=#a9a9a9
Chr1	feature	repeat_fragment	14349123	14349201	.	.	.	ID=TE 403-2;Parent=TE_BASE 403;name=TE 403;color=#a9a9a9
Chr1	feature	repeat_fragment	14355658	14356395	.	.	.	ID=TE 403-3;Parent=TE_BASE 403;name=TE 403;color=#a9a9a9
Chr1	feature	repeat_fragment	14365645	14369782	.	.	.	ID=TE 403-4;Parent=TE_BASE 403;name=TE 403;color=#a9a9a9
Chr1	feature	repeat_fragment	14417780	14427310	.	.	.	ID=TE 403-5;Parent=TE_BASE 403;name=TE 403;color=#a9a9a9
Chr1	feature	polypeptide_conserved_region	14313566	14313782	.	+	.	ID=DOMAIN 403-0-0;Parent=TE_BASE 403;annot=Class_I::LTR::Ty3/gypsy::non-chromovirus::OTA::Athila GAG_athila;name=GAG;color=#225ea8
Chr1	feature	polypeptide_conserved_region	14314676	14314958	.	+	.	ID=DOMAIN 403-1-0;Parent=TE_BASE 403;annot=Class_I::LTR::Ty3/gypsy::non-chromovirus::OTA::Athila AP_athila;name=PROT;color=#ffeda0
Chr1	feature	polypeptide_conserved_region	14369214	14369520	.	+	.	ID=DOMAIN 403-2-0;Parent=TE_BASE 403;annot=Class_I::LTR::Ty3/gypsy::non-chromovirus::OTA::Athila INT_athila;name=INT;color=#b10026
Chr1	feature	RR_tract	14427101	14427115	.	.	.	ID=PPT 403;Parent=TE_BASE 403;name=ppt;color=#41ab5d
Chr1	feature	long_terminal_repeat	14427142	14427310	.	.	.	ID=LTR RIGHT 403-0;Parent=TE_BASE 403;name=ltr right;color=#f032e6
Chr1	feature	long_terminal_repeat	14311669	14311837	.	.	.	ID=LTR LEFT 403-0;Parent=TE_BASE 403;name=ltr left;color=#f032e6
Chr1	feature	nested_repeat	14178477	14262185	.	.	.	ID=TE_BASE 404;name=TE_BASE 404;annot=Class_I::LTR::Ty3/gypsy::non-chromovirus::OTA::Athila;color=#a9a9a9
Chr1	feature	repeat_fragment	14178477	14179615	.	.	.	ID=TE 404-0;Parent=TE_BASE 404;name=TE 404;color=#a9a9a9
Chr1	feature	repeat_fragment	14183976	14196921	.	.	.	ID=TE 404-1;Parent=TE_BASE 404;name=TE 404;color=#a9a9a9
Chr1	feature	repeat_fragment	14206946	14207154	.	.	.	ID=TE 404-2;Parent=TE_BASE 404;name=TE 404;color=#a9a9a9
Chr1	feature	repeat_fragment	14212690	14214995	.	.	.	ID=TE 404-3;Parent=TE_BASE 404;name=TE 404;color=#a9a9a9
Chr1	feature	repeat_fragment	14224389	14226717	.	.	.	ID=TE 404-4;Parent=TE_BASE 404;name=TE 404;color=#a9a9a9
Chr1	feature	repeat_fragment	14246680	14262185	.	.	.	ID=TE 404-5;Parent=TE_BASE 404;name=TE 404;color=#a9a9a9
Chr1	feature	polypeptide_conserved_region	14249053	14249539	.	+	.	ID=DOMAIN 404-0-0;Parent=TE_BASE 404;annot=Class_I::LTR::Ty3/gypsy::non-chromovirus::OTA::Athila GAG_athila;name=GAG;color=#225ea8
Chr1	feature	polypeptide_conserved_region	14250788	14251070	.	+	.	ID=DOMAIN 404-1-0;Parent=TE_BASE 404;annot=Class_I::LTR::Ty3/gypsy::non-chromovirus::OTA::Athila AP_athila;name=PROT;color=#ffeda0
Chr1	feature	long_terminal_repeat	14262034	14262185	.	.	.	ID=LTR RIGHT 404-0;Parent=TE_BASE 404;name=ltr right;color=#f032e6
Chr1	feature	long_terminal_repeat	14178477	14178630	.	.	.	ID=LTR LEFT 404-0;Parent=TE_BASE 404;name=ltr left;color=#f032e6
Chr1	feature	target_site_duplication	14178473	14178476	.	.	.	ID=TSR LEFT 404;Parent=TE_BASE 404;name=tsr left;color=#333333
Chr1	feature	target_site_duplication	14262186	14262189	.	.	.	ID=TSR RIGHT 404;Parent=TE_BASE 404;name=tsr right;color=#333333
##gff-version 3
##sequence-region Chr2 1 19698289
Chr2	feature	nested_repeat	12539441	12541817	.	.	.	ID=TE_BASE 22;name=TE_BASE 22;annot=Class_I::LTR::Ty1/copia::Ivana;color=#a9a9a9
Chr2	feature	repeat_fragment	12539441	12541817	.	.	.	ID=TE 22-0;Parent=TE_BASE 22;name=TE 22;color=#a9a9a9
Chr2	feature	polypeptide_conserved_region	12540757	12541438	.	-	.	ID=DOMAIN 22-0-0;Parent=TE_BASE 22;annot=Class_I::LTR::Ty1/copia::Ivana GAG_oryco;name=GAG;color=#225ea8
Chr2	feature	primer_binding_site	12541417	12541436	.	.	.	ID=PBS 22;Parent=TE_BASE 22;name=ppt;color=#41ab5d
Chr2	feature	long_terminal_repeat	12541477	12541817	.	.	.	ID=LTR LEFT 22-0;Parent=TE_BASE 22;name=ltr left;color=#f032e6
Chr2	feature	long_terminal_repeat	12539441	12539781	.	.	.	ID=LTR RIGHT 22-0;Parent=TE_BASE 22;name=ltr right;color=#f032e6
Chr2	feature	target_site_duplication	12539436	12539440	.	.	.	ID=TSR RIGHT 22;Parent=TE_BASE 22;name=tsr right;color=#333333
Chr2	feature	target_site_duplication	12541818	12541822	.	.	.	ID=TSR LEFT 22;Parent=TE_BASE 22;name=tsr left;color=#333333
Chr2	feature	nested_repeat	10488247	10491912	.	.	.	ID=TE_BASE 27;name=TE_BASE 27;annot=Class_I::LTR::Ty1/copia::Ivana;color=#a9a9a9
Chr2	feature	repeat_fragment	10488247	10491912	.	.	.	ID=TE 27-0;Parent=TE_BASE 27;name=TE 27;color=#a9a9a9
Chr2	feature	polypeptide_conserved_region	10488657	10488858	.	-	.	ID=DOMAIN 27-0-0;Parent=TE_BASE 27;annot=Class_I::LTR::Ty1/copia::Osser RNaseH_hydra;name=RH;color=#fc4e2a
Chr2	feature	polypeptide_conserved_region	10489161	10489872	.	-	.	ID=DOMAIN 27-1-0;Parent=TE_BASE 27;annot=Class_I::LTR::Ty1/copia::Ivana RT_oryco;name=RT;color=#feb24c
Chr2	feature	polypeptide_conserved_region	10490928	10491465	.	-	.	ID=DOMAIN 27-2-0;Parent=TE_BASE 27;annot=Class_I::LTR::Ty1/copia::Ale INT_retrofit;name=INT;color=#b10026
Chr2	feature	long_terminal_repeat	10491783	10491912	.	.	.	ID=LTR LEFT 27-0;Parent=TE_BASE 27;name=ltr left;color=#f032e6
Chr2	feature	long_terminal_repeat	10488247	10488376	.	.	.	ID=LTR RIGHT 27-0;Parent=TE_BASE 27;name=ltr right;color=#f032e6
Chr2	feature	nested_repeat	9927693	9932538	.	.	.	ID=TE_BASE 30;name=TE_BASE 30;annot=Class_I::LTR::Ty1/copia::Ivana;color=#a9a9a9
Chr2	feature	repeat_fragment	9927693	9932538	.	.	.	ID=TE 30-0;Parent=TE_BASE 30;name=TE 30;color=#a9a9a9
Chr2	feature	polypeptide_conserved_region	9927901	9928303	.	-	.	ID=DOMAIN 30-0-0;Parent=TE_BASE 30;annot=Class_I::LTR::Ty1/copia::SIRE RNaseH_sire;name=RH;color=#fc4e2a
Chr2	feature	polypeptide_conserved_region	9928597	9929314	.	-	.	ID=DOMAIN 30-1-0;Parent=TE_BASE 30;annot=Class_I::LTR::Ty1/copia::Ivana RT_oryco;name=RT;color=#feb24c
Chr2	feature	polypeptide_conserved_region	9930178	9930814	.	-	.	ID=DOMAIN 30-2-0;Parent=TE_BASE 30;annot=Class_I::LTR::Ty1/copia::Ale INT_retrofit;name=INT;color=#b10026
Chr2	feature	polypeptide_conserved_region	9930973	9931186	.	-	.	ID=DOMAIN 30-3-0;Parent=TE_BASE 30;annot=Class_I::LTR::Ty1/copia::TAR AP_Ty1/copia;name=PROT;color=#ffeda0
Chr2	feature	long_terminal_repeat	9932430	9932538	.	.	.	ID=LTR LEFT 30-0;Parent=TE_BASE 30;name=ltr left;color=#f032e6
Chr2	feature	long_terminal_repeat	9927693	9927801	.	.	.	ID=LTR RIGHT 30-0;Parent=TE_BASE 30;name=ltr right;color=#f032e6
Chr2	feature	nested_repeat	9187492	9195279	.	.	.	ID=TE_BASE 32;name=TE_BASE 32;annot=Class_I::LTR::Ty1/copia::Tork;color=#a9a9a9
Chr2	feature	repeat_fragment	9187492	9195279	.	.	.	ID=TE 32-0;Parent=TE_BASE 32;name=TE 32;color=#a9a9a9
Chr2	feature	polypeptide_conserved_region	9188398	9188800	.	-	.	ID=DOMAIN 32-0-0;Parent=TE_BASE 32;annot=Class_I::LTR::Ty1/copia::Tork RNaseH_tork;name=RH;color=#fc4e2a
Chr2	feature	polypeptide_conserved_region	9189106	9189841	.	-	.	ID=DOMAIN 32-1-0;Parent=TE_BASE 32;annot=Class_I::LTR::Ty1/copia::Tork RT_tork;name=RT;color=#feb24c
Chr2	feature	polypeptide_conserved_region	9190435	9191080	.	-	.	ID=DOMAIN 32-2-0;Parent=TE_BASE 32;annot=Class_I::LTR::Ty1/copia::Tork INT_tork;name=INT;color=#b10026
Chr2	feature	polypeptide_conserved_region	9191236	9191476	.	-	.	ID=DOMAIN 32-3-0;Parent=TE_BASE 32;annot=Class_I::LTR::Ty1/copia::Ivana AP_oryco;name=PROT;color=#ffeda0
Chr2	feature	long_terminal_repeat	9194555	9195279	.	.	.	ID=LTR LEFT 32-0;Parent=TE_BASE 32;name=ltr left;color=#f032e6
Chr2	feature	long_terminal_repeat	9187492	9188216	.	.	.	ID=LTR RIGHT 32-0;Parent=TE_BASE 32;name=ltr right;color=#f032e6
Chr2	feature	target_site_duplication	9187487	9187491	.	.	.	ID=TSR RIGHT 32;Parent=TE_BASE 32;name=tsr right;color=#333333
Chr2	feature	target_site_duplication	9195280	9195284	.	.	.	ID=TSR LEFT 32;Parent=TE_BASE 32;name=tsr left;color=#333333
Chr2	feature	nested_repeat	9121958	9125818	.	.	.	ID=TE_BASE 33;name=TE_BASE 33;annot=Class_I::LTR::Ty1/copia::Ty1-outgroup;color=#a9a9a9
Chr2	feature	repeat_fragment	9121958	9125818	.	.	.	ID=TE 33-0;Parent=TE_BASE 33;name=TE 33;color=#a9a9a9
Chr2	feature	polypeptide_conserved_region	9122814	9123390	.	+	.	ID=DOMAIN 33-0-0;Parent=TE_BASE 33;annot=Class_I::LTR::Ty1/copia::Tork GAG_tork;name=GAG;color=#225ea8
Chr2	feature	polypeptide_conserved_region	9123540	9123783	.	+	.	ID=DOMAIN 33-1-0;Parent=TE_BASE 33;annot=Class_I::LTR::Ty1/copia::Tork AP_tork;name=PROT;color=#ffeda0
Chr2	feature	polypeptide_conserved_region	9123933	9124227	.	+	.	ID=DOMAIN 33-2-0;Parent=TE_BASE 33;annot=Class_I::LTR::Ty1/copia::Tork INT_tork;name=INT;color=#b10026
Chr2	feature	polypeptide_conserved_region	9124229	9124442	.	+	.	ID=DOMAIN 33-3-0;Parent=TE_BASE 33;annot=Class_I::LTR::Ty1/copia::Ty1-outgroup RT_1731;name=RT;color=#feb24c
Chr2	feature	polypeptide_conserved_region	9124754	9125153	.	+	.	ID=DOMAIN 33-4-0;Parent=TE_BASE 33;annot=Class_I::LTR::Ty1/copia::Tork RNaseH_tork;name=RH;color=#fc4e2a
Chr2	feature	primer_binding_site	9122486	9122500	.	.	.	ID=PBS 33;Parent=TE_BASE 33;name=pbs;color=#c7e9c0
Chr2	feature	RR_tract	9125257	9125271	.	.	.	ID=PPT 33;Parent=TE_BASE 33;name=ppt;color=#41ab5d
Chr2	feature	long_terminal_repeat	9125296	9125818	.	.	.	ID=LTR RIGHT 33-0;Parent=TE_BASE 33;name=ltr right;color=#f032e6
Chr2	feature	long_terminal_repeat	9121958	9122480	.	.	.	ID=LTR LEFT 33-0;Parent=TE_BASE 33;name=ltr left;color=#f032e6
Chr2	feature	target_site_duplication	9121953	9121957	.	.	.	ID=TSR LEFT 33;Parent=TE_BASE 33;name=tsr left;color=#333333
Chr2	feature	target_site_duplication	9125819	9125823	.	.	.	ID=TSR RIGHT 33;Parent=TE_BASE 33;name=tsr right;color=#333333
Chr2	feature	nested_repeat	8816064	8820900	.	.	.	ID=TE_BASE 37;name=TE_BASE 37;annot=Class_I::LTR::Ty1/copia::Ale;color=#a9a9a9
Chr2	feature	repeat_fragment	8816064	8820900	.	.	.	ID=TE 37-0;Parent=TE_BASE 37;name=TE 37;color=#a9a9a9
Chr2	feature	polypeptide_conserved_region	8816312	8816708	.	-	.	ID=DOMAIN 37-0-0;Parent=TE_BASE 37;annot=Class_I::LTR::Ty1/copia::Ale RNaseH_retrofit;name=RH;color=#fc4e2a
Chr2	feature	polypeptide_conserved_region	8817011	8817734	.	-	.	ID=DOMAIN 37-1-0;Parent=TE_BASE 37;annot=Class_I::LTR::Ty1/copia::Ale RT_retrofit;name=RT;color=#feb24c
Chr2	feature	polypeptide_conserved_region	8818286	8818913	.	-	.	ID=DOMAIN 37-2-0;Parent=TE_BASE 37;annot=Class_I::LTR::Ty1/copia::Ale INT_retrofit;name=INT;color=#b10026
Chr2	feature	polypeptide_conserved_region	8819015	8819264	.	-	.	ID=DOMAIN 37-3-0;Parent=TE_BASE 37;annot=Class_I::LTR::Ty1/copia::TAR AP_Ty1/copia;name=PROT;color=#ffeda0
Chr2	feature	polypeptide_conserved_region	8819645	8820362	.	-	.	ID=DOMAIN 37-4-0;Parent=TE_BASE 37;annot=Class_I::LTR::Ty1/copia::Alesia GAG_retrofit;name=GAG;color=#225ea8
Chr2	feature	primer_binding_site	8816303	8816326	.	.	.	ID=PBS 37;Parent=TE_BASE 37;name=ppt;color=#41ab5d
Chr2	feature	RR_tract	8820654	8820668	.	.	.	ID=PPT 37;Parent=TE_BASE 37;name=pbs;color=#c7e9c0
Chr2	feature	long_terminal_repeat	8820720	8820900	.	.	.	ID=LTR LEFT 37-0;Parent=TE_BASE 37;name=ltr left;color=#f032e6
Chr2	feature	long_terminal_repeat	8816064	8816240	.	.	.	ID=LTR RIGHT 37-0;Parent=TE_BASE 37;name=ltr right;color=#f032e6
Chr2	feature	nested_repeat	8561846	8567009	.	.	.	ID=TE_BASE 39;name=TE_BASE 39;annot=Class_I::LTR::Ty1/copia::Tork;color=#a9a9a9
Chr2	feature	repeat_fragment	8561846	8567009	.	.	.	ID=TE 39-0;Parent=TE_BASE 39;name=TE 39;color=#a9a9a9
Chr2	feature	polypeptide_conserved_region	8562555	8562852	.	-	.	ID=DOMAIN 39-0-0;Parent=TE_BASE 39;annot=Class_I::LTR::Ty1/copia::Tork RNaseH_tork;name=RH;color=#fc4e2a
Chr2	feature	polypeptide_conserved_region	8563267	8563993	.	-	.	ID=DOMAIN 39-1-0;Parent=TE_BASE 39;annot=Class_I::LTR::Ty1/copia::Tork RT_tork;name=RT;color=#feb24c
Chr2	feature	polypeptide_conserved_region	8564608	8565250	.	-	.	ID=DOMAIN 39-2-0;Parent=TE_BASE 39;annot=Class_I::LTR::Ty1/copia::Tork INT_tork;name=INT;color=#b10026
Chr2	feature	polypeptide_conserved_region	8565407	8565644	.	-	.	ID=DOMAIN 39-3-0;Parent=TE_BASE 39;annot=Class_I::LTR::Ty1/copia::Tork AP_tork;name=PROT;color=#ffeda0
Chr2	feature	polypeptide_conserved_region	8565782	8566475	.	-	.	ID=DOMAIN 39-4-0;Parent=TE_BASE 39;annot=Class_I::LTR::Ty1/copia::Tork GAG_tork;name=GAG;color=#225ea8
Chr2	feature	long_terminal_repeat	8566587	8567009	.	.	.	ID=LTR LEFT 39-0;Parent=TE_BASE 39;name=ltr left;color=#f032e6
Chr2	feature	long_terminal_repeat	8561846	8562278	.	.	.	ID=LTR RIGHT 39-0;Parent=TE_BASE 39;name=ltr right;color=#f032e6
Chr2	feature	nested_repeat	7598600	7602611	.	.	.	ID=TE_BASE 42;name=TE_BASE 42;annot=Class_I::LTR::Ty1/copia::Ivana;color=#a9a9a9
Chr2	feature	repeat_fragment	7598600	7602611	.	.	.	ID=TE 42-0;Parent=TE_BASE 42;name=TE 42;color=#a9a9a9
Chr2	feature	polypeptide_conserved_region	7599167	7599440	.	-	.	ID=DOMAIN 42-0-0;Parent=TE_BASE 42;annot=Class_I::LTR::Ty1/copia::SIRE RNaseH_sire;name=RH;color=#fc4e2a
Chr2	feature	polypeptide_conserved_region	7599725	7600448	.	-	.	ID=DOMAIN 42-1-0;Parent=TE_BASE 42;annot=Class_I::LTR::Ty1/copia::Ivana RT_oryco;name=RT;color=#feb24c
Chr2	feature	polypeptide_conserved_region	7600994	7601642	.	-	.	ID=DOMAIN 42-2-0;Parent=TE_BASE 42;annot=Class_I::LTR::Ty1/copia::Ivana INT_oryco;name=INT;color=#b10026
Chr2	feature	polypeptide_conserved_region	7601789	7602029	.	-	.	ID=DOMAIN 42-3-0;Parent=TE_BASE 42;annot=Class_I::LTR::Ty1/copia::Ivana AP_oryco;name=PROT;color=#ffeda0
Chr2	feature	long_terminal_repeat	7602246	7602611	.	.	.	ID=LTR LEFT 42-0;Parent=TE_BASE 42;name=ltr left;color=#f032e6
Chr2	feature	long_terminal_repeat	7598600	7598965	.	.	.	ID=LTR RIGHT 42-0;Parent=TE_BASE 42;name=ltr right;color=#f032e6
Chr2	feature	target_site_duplication	7598595	7598599	.	.	.	ID=TSR RIGHT 42;Parent=TE_BASE 42;name=tsr right;color=#333333
Chr2	feature	target_site_duplication	7602612	7602616	.	.	.	ID=TSR LEFT 42;Parent=TE_BASE 42;name=tsr left;color=#333333
Chr2	feature	nested_repeat	7448782	7454292	.	.	.	ID=TE_BASE 43;name=TE_BASE 43;annot=Class_I::LTR::Ty1/copia::SIRE;color=#a9a9a9
Chr2	feature	repeat_fragment	7448782	7454292	.	.	.	ID=TE 43-0;Parent=TE_BASE 43;name=TE 43;color=#a9a9a9
Chr2	feature	polypeptide_conserved_region	7449029	7449431	.	-	.	ID=DOMAIN 43-0-0;Parent=TE_BASE 43;annot=Class_I::LTR::Ty1/copia::Ale RNaseH_retrofit;name=RH;color=#fc4e2a
Chr2	feature	polypeptide_conserved_region	7449719	7450445	.	-	.	ID=DOMAIN 43-1-0;Parent=TE_BASE 43;annot=Class_I::LTR::Ty1/copia::SIRE RT_sire;name=RT;color=#feb24c
Chr2	feature	polypeptide_conserved_region	7451435	7452059	.	-	.	ID=DOMAIN 43-2-0;Parent=TE_BASE 43;annot=Class_I::LTR::Ty1/copia::Ale INT_retrofit;name=INT;color=#b10026
Chr2	feature	long_terminal_repeat	7454139	7454292	.	.	.	ID=LTR LEFT 43-0;Parent=TE_BASE 43;name=ltr left;color=#f032e6
Chr2	feature	long_terminal_repeat	7448782	7448942	.	.	.	ID=LTR RIGHT 43-0;Parent=TE_BASE 43;name=ltr right;color=#f032e6
Chr2	feature	nested_repeat	7224084	7229124	.	.	.	ID=TE_BASE 44;name=TE_BASE 44;annot=Class_I::LTR::Ty1/copia::Ivana;color=#a9a9a9
Chr2	feature	repeat_fragment	7224084	7229124	.	.	.	ID=TE 44-0;Parent=TE_BASE 44;name=TE 44;color=#a9a9a9
Chr2	feature	polypeptide_conserved_region	7224413	7224815	.	-	.	ID=DOMAIN 44-0-0;Parent=TE_BASE 44;annot=Class_I::LTR::Ty1/copia::SIRE RNaseH_sire;name=RH;color=#fc4e2a
Chr2	feature	polypeptide_conserved_region	7225115	7225826	.	-	.	ID=DOMAIN 44-1-0;Parent=TE_BASE 44;annot=Class_I::LTR::Ty1/copia::Ivana RT_oryco;name=RT;color=#feb24c
Chr2	feature	polypeptide_conserved_region	7226618	7227248	.	-	.	ID=DOMAIN 44-2-0;Parent=TE_BASE 44;annot=Class_I::LTR::Ty1/copia::Ale INT_retrofit;name=INT;color=#b10026
Chr2	feature	long_terminal_repeat	7228874	7229124	.	.	.	ID=LTR LEFT 44-0;Parent=TE_BASE 44;name=ltr left;color=#f032e6
Chr2	feature	long_terminal_repeat	7224084	7224334	.	.	.	ID=LTR RIGHT 44-0;Parent=TE_BASE 44;name=ltr right;color=#f032e6
Chr2	feature	nested_repeat	6935771	6940562	.	.	.	ID=TE_BASE 45;name=TE_BASE 45;annot=Class_I::LTR::Ty1/copia::Ale;color=#a9a9a9
Chr2	feature	repeat_fragment	6935771	6940562	.	.	.	ID=TE 45-0;Parent=TE_BASE 45;name=TE 45;color=#a9a9a9
Chr2	feature	polypeptide_conserved_region	6936270	6936687	.	+	.	ID=DOMAIN 45-0-0;Parent=TE_BASE 45;annot=Class_I::LTR::Ty1/copia::Alesia GAG_retrofit;name=GAG;color=#225ea8
Chr2	feature	polypeptide_conserved_region	6937726	6938356	.	+	.	ID=DOMAIN 45-1-0;Parent=TE_BASE 45;annot=Class_I::LTR::Ty1/copia::Ale INT_retrofit;name=INT;color=#b10026
Chr2	feature	polypeptide_conserved_region	6938913	6939630	.	+	.	ID=DOMAIN 45-2-0;Parent=TE_BASE 45;annot=Class_I::LTR::Ty1/copia::Ale RT_retrofit;name=RT;color=#feb24c
Chr2	feature	polypeptide_conserved_region	6939917	6940313	.	+	.	ID=DOMAIN 45-3-0;Parent=TE_BASE 45;annot=Class_I::LTR::Ty1/copia::Ale RNaseH_retrofit;name=RH;color=#fc4e2a
Chr2	feature	long_terminal_repeat	6940402	6940562	.	.	.	ID=LTR RIGHT 45-0;Parent=TE_BASE 45;name=ltr right;color=#f032e6
Chr2	feature	long_terminal_repeat	6935771	6935931	.	.	.	ID=LTR LEFT 45-0;Parent=TE_BASE 45;name=ltr left;color=#f032e6
Chr2	feature	nested_repeat	6909748	6914576	.	.	.	ID=TE_BASE 46;name=TE_BASE 46;annot=Class_I::LTR::Ty1/copia::Ale;color=#a9a9a9
Chr2	feature	repeat_fragment	6909748	6914576	.	.	.	ID=TE 46-0;Parent=TE_BASE 46;name=TE 46;color=#a9a9a9
Chr2	feature	polypeptide_conserved_region	6910008	6910404	.	-	.	ID=DOMAIN 46-0-0;Parent=TE_BASE 46;annot=Class_I::LTR::Ty1/copia::Ale RNaseH_retrofit;name=RH;color=#fc4e2a
Chr2	feature	polypeptide_conserved_region	6910695	6911430	.	-	.	ID=DOMAIN 46-1-0;Parent=TE_BASE 46;annot=Class_I::LTR::Ty1/copia::Ale RT_retrofit;name=RT;color=#feb24c
Chr2	feature	polypeptide_conserved_region	6911988	6912615	.	-	.	ID=DOMAIN 46-2-0;Parent=TE_BASE 46;annot=Class_I::LTR::Ty1/copia::Ale INT_retrofit;name=INT;color=#b10026
Chr2	feature	polypeptide_conserved_region	6912735	6912975	.	-	.	ID=DOMAIN 46-3-0;Parent=TE_BASE 46;annot=Class_I::LTR::Ty1/copia::TAR AP_Ty1/copia;name=PROT;color=#ffeda0
Chr2	feature	polypeptide_conserved_region	6913476	6914055	.	-	.	ID=DOMAIN 46-4-0;Parent=TE_BASE 46;annot=Class_I::LTR::Ty1/copia::Alesia GAG_retrofit;name=GAG;color=#225ea8
Chr2	feature	long_terminal_repeat	6914407	6914576	.	.	.	ID=LTR LEFT 46-0;Parent=TE_BASE 46;name=ltr left;color=#f032e6
Chr2	feature	long_terminal_repeat	6909748	6909916	.	.	.	ID=LTR RIGHT 46-0;Parent=TE_BASE 46;name=ltr right;color=#f032e6
Chr2	feature	nested_repeat	6819006	6823730	.	.	.	ID=TE_BASE 47;name=TE_BASE 47;annot=Class_I::LTR::Ty1/copia::Ivana;color=#a9a9a9
Chr2	feature	repeat_fragment	6819006	6823730	.	.	.	ID=TE 47-0;Parent=TE_BASE 47;name=TE 47;color=#a9a9a9
Chr2	feature	polypeptide_conserved_region	6819400	6820195	.	+	.	ID=DOMAIN 47-0-0;Parent=TE_BASE 47;annot=Class_I::LTR::Ty1/copia::Ivana GAG_oryco;name=GAG;color=#225ea8
Chr2	feature	polypeptide_conserved_region	6820360	6820606	.	+	.	ID=DOMAIN 47-1-0;Parent=TE_BASE 47;annot=Class_I::LTR::Ty1/copia::Ivana AP_oryco;name=PROT;color=#ffeda0
Chr2	feature	polypeptide_conserved_region	6820747	6821125	.	+	.	ID=DOMAIN 47-2-0;Parent=TE_BASE 47;annot=Class_I::LTR::Ty1/copia::Ivana INT_oryco;name=INT;color=#b10026
Chr2	feature	polypeptide_conserved_region	6821964	6822687	.	+	.	ID=DOMAIN 47-3-0;Parent=TE_BASE 47;annot=Class_I::LTR::Ty1/copia::Ivana RT_oryco;name=RT;color=#feb24c
Chr2	feature	polypeptide_conserved_region	6822981	6823386	.	+	.	ID=DOMAIN 47-4-0;Parent=TE_BASE 47;annot=Class_I::LTR::Ty1/copia::Ivana RNaseH_oryco;name=RH;color=#fc4e2a
Chr2	feature	primer_binding_site	6819289	6819304	.	.	.	ID=PBS 47;Parent=TE_BASE 47;name=pbs;color=#c7e9c0
Chr2	feature	RR_tract	6823444	6823458	.	.	.	ID=PPT 47;Parent=TE_BASE 47;name=ppt;color=#41ab5d
Chr2	feature	long_terminal_repeat	6823458	6823730	.	.	.	ID=LTR RIGHT 47-0;Parent=TE_BASE 47;name=ltr right;color=#f032e6
Chr2	feature	long_terminal_repeat	6819006	6819279	.	.	.	ID=LTR LEFT 47-0;Parent=TE_BASE 47;name=ltr left;color=#f032e6
Chr2	feature	target_site_duplication	6819001	6819005	.	.	.	ID=TSR LEFT 47;Parent=TE_BASE 47;name=tsr left;color=#333333
Chr2	feature	target_site_duplication	6823731	6823735	.	.	.	ID=TSR RIGHT 47;Parent=TE_BASE 47;name=tsr right;color=#333333
Chr2	feature	nested_repeat	6717326	6728784	.	.	.	ID=TE_BASE 48;name=TE_BASE 48;annot=Class_I::LTR::Ty3/gypsy::non-chromovirus::OTA::Ogre/Tat::Retand;color=#a9a9a9
Chr2	feature	repeat_fragment	6717326	6728784	.	.	.	ID=TE 48-0;Parent=TE_BASE 48;name=TE 48;color=#a9a9a9
Chr2	feature	polypeptide_conserved_region	6718540	6719005	.	+	.	ID=DOMAIN 48-0-0;Parent=TE_BASE 48;annot=Class_I::LTR::Ty3/gypsy::non-chromovirus::OTA::Ogre/Tat::Retand GAG_tat;name=GAG;color=#225ea8
Chr2	feature	polypeptide_conserved_region	6719772	6720075	.	+	.	ID=DOMAIN 48-1-0;Parent=TE_BASE 48;annot=Class_I::LTR::Ty3/gypsy::non-chromovirus::OTA::Ogre/Tat::Retand AP_tat;name=PROT;color=#ffeda0
Chr2	feature	polypeptide_conserved_region	6720480	6721152	.	+	.	ID=DOMAIN 48-2-0;Parent=TE_BASE 48;annot=Class_I::LTR::Ty3/gypsy::non-chromovirus::OTA::Ogre/Tat::Retand RT_tat;name=RT;color=#feb24c
Chr2	feature	polypeptide_conserved_region	6721233	6721569	.	+	.	ID=DOMAIN 48-3-0;Parent=TE_BASE 48;annot=Class_I::LTR::Ty3/gypsy::non-chromovirus::OTA::Ogre/Tat::Retand RNaseH_tat;name=RH;color=#fc4e2a
Chr2	feature	polypeptide_conserved_region	6721618	6721981	.	+	.	ID=DOMAIN 48-4-0;Parent=TE_BASE 48;annot=Class_I::LTR::Ty3/gypsy::non-chromovirus::OTA::Ogre/Tat::Retand;name=aRH;color=#fc4e2a
Chr2	feature	polypeptide_conserved_region	6722470	6723511	.	+	.	ID=DOMAIN 48-5-0;Parent=TE_BASE 48;annot=Class_I::LTR::Ty3/gypsy::non-chromovirus::OTA::Ogre/Tat::Retand INT_tat;name=INT;color=#b10026
Chr2	feature	primer_binding_site	6717726	6717740	.	.	.	ID=PBS 48;Parent=TE_BASE 48;name=pbs;color=#c7e9c0
Chr2	feature	RR_tract	6728307	6728321	.	.	.	ID=PPT 48;Parent=TE_BASE 48;name=ppt;color=#41ab5d
Chr2	feature	long_terminal_repeat	6728396	6728784	.	.	.	ID=LTR RIGHT 48-0;Parent=TE_BASE 48;name=ltr right;color=#f032e6
Chr2	feature	long_terminal_repeat	6717326	6717721	.	.	.	ID=LTR LEFT 48-0;Parent=TE_BASE 48;name=ltr left;color=#f032e6
Chr2	feature	nested_repeat	6543593	6559090	.	.	.	ID=TE_BASE 52;name=TE_BASE 52;annot=Class_I::LTR::Ty3/gypsy::non-chromovirus::OTA::Ogre/Tat::Retand;color=#a9a9a9
Chr2	feature	repeat_fragment	6543593	6559090	.	.	.	ID=TE 52-0;Parent=TE_BASE 52;name=TE 52;color=#a9a9a9
Chr2	feature	polypeptide_conserved_region	6549979	6550285	.	+	.	ID=DOMAIN 52-0-0;Parent=TE_BASE 52;annot=Class_I::LTR::Ty3/gypsy::non-chromovirus::OTA::Ogre/Tat::Retand GAG_tat;name=GAG;color=#225ea8
Chr2	feature	polypeptide_conserved_region	6550633	6550951	.	+	.	ID=DOMAIN 52-1-0;Parent=TE_BASE 52;annot=Class_I::LTR::Ty3/gypsy::non-chromovirus::OTA::Ogre/Tat::Retand AP_tat;name=PROT;color=#ffeda0
Chr2	feature	polypeptide_conserved_region	6551332	6551974	.	+	.	ID=DOMAIN 52-2-0;Parent=TE_BASE 52;annot=Class_I::LTR::Ty3/gypsy::non-chromovirus::OTA::Ogre/Tat::Retand RT_tat;name=RT;color=#feb24c
Chr2	feature	polypeptide_conserved_region	6552118	6552451	.	+	.	ID=DOMAIN 52-3-0;Parent=TE_BASE 52;annot=Class_I::LTR::Ty3/gypsy::non-chromovirus::OTA::Ogre/Tat::Retand RNaseH_tat;name=RH;color=#fc4e2a
Chr2	feature	polypeptide_conserved_region	6552648	6552789	.	+	.	ID=DOMAIN 52-4-0;Parent=TE_BASE 52;annot=Class_I::LTR::Ty3/gypsy::non-chromovirus::OTA::Ogre/Tat::Retand;name=aRH;color=#fc4e2a
Chr2	feature	polypeptide_conserved_region	6553281	6554325	.	+	.	ID=DOMAIN 52-5-0;Parent=TE_BASE 52;annot=Class_I::LTR::Ty3/gypsy::non-chromovirus::OTA::Ogre/Tat::Retand INT_tat;name=INT;color=#b10026
Chr2	feature	primer_binding_site	6544053	6544070	.	.	.	ID=PBS 52;Parent=TE_BASE 52;name=pbs;color=#c7e9c0
Chr2	feature	RR_tract	6558656	6558670	.	.	.	ID=PPT 52;Parent=TE_BASE 52;name=ppt;color=#41ab5d
Chr2	feature	long_terminal_repeat	6558715	6559090	.	.	.	ID=LTR RIGHT 52-0;Parent=TE_BASE 52;name=ltr right;color=#f032e6
Chr2	feature	long_terminal_repeat	6543593	6543973	.	.	.	ID=LTR LEFT 52-0;Parent=TE_BASE 52;name=ltr left;color=#f032e6
Chr2	feature	nested_repeat	6422230	6427263	.	.	.	ID=TE_BASE 53;name=TE_BASE 53;annot=Class_I::LTR::Ty1/copia::SIRE;color=#a9a9a9
Chr2	feature	repeat_fragment	6422230	6427263	.	.	.	ID=TE 53-0;Parent=TE_BASE 53;name=TE 53;color=#a9a9a9
Chr2	feature	polypeptide_conserved_region	6422694	6423093	.	-	.	ID=DOMAIN 53-0-0;Parent=TE_BASE 53;annot=Class_I::LTR::Ty1/copia::SIRE RNaseH_sire;name=RH;color=#fc4e2a
Chr2	feature	polypeptide_conserved_region	6423396	6424110	.	-	.	ID=DOMAIN 53-1-0;Parent=TE_BASE 53;annot=Class_I::LTR::Ty1/copia::SIRE RT_sire;name=RT;color=#feb24c
Chr2	feature	polypeptide_conserved_region	6424908	6425550	.	-	.	ID=DOMAIN 53-2-0;Parent=TE_BASE 53;annot=Class_I::LTR::Ty1/copia::Ivana INT_oryco;name=INT;color=#b10026
Chr2	feature	polypeptide_conserved_region	6425724	6425952	.	-	.	ID=DOMAIN 53-3-0;Parent=TE_BASE 53;annot=Class_I::LTR::Ty1/copia::Alesia AP_retrofit;name=PROT;color=#ffeda0
Chr2	feature	polypeptide_conserved_region	6426354	6426846	.	-	.	ID=DOMAIN 53-4-0;Parent=TE_BASE 53;annot=Class_I::LTR::Ty1/copia::Alesia GAG_retrofit;name=GAG;color=#225ea8
Chr2	feature	long_terminal_repeat	6426912	6427263	.	.	.	ID=LTR LEFT 53-0;Parent=TE_BASE 53;name=ltr left;color=#f032e6
Chr2	feature	long_terminal_repeat	6422230	6422581	.	.	.	ID=LTR RIGHT 53-0;Parent=TE_BASE 53;name=ltr right;color=#f032e6
Chr2	feature	nested_repeat	6256494	6260929	.	.	.	ID=TE_BASE 55;name=TE_BASE 55;annot=Class_I::LTR::Ty3/gypsy::chromovirus::Reina;color=#a9a9a9
Chr2	feature	repeat_fragment	6256494	6260929	.	.	.	ID=TE 55-0;Parent=TE_BASE 55;name=TE 55;color=#a9a9a9
Chr2	feature	polypeptide_conserved_region	6258522	6259092	.	+	.	ID=DOMAIN 55-0-0;Parent=TE_BASE 55;annot=Class_I::LTR::Ty3/gypsy::chromovirus::Reina RT_reina;name=RT;color=#feb24c
Chr2	feature	polypeptide_conserved_region	6259509	6260349	.	+	.	ID=DOMAIN 55-1-0;Parent=TE_BASE 55;annot=Class_I::LTR::Ty3/gypsy::chromovirus::Reina INT_reina;name=INT;color=#b10026
Chr2	feature	primer_binding_site	6256669	6256686	.	.	.	ID=PBS 55;Parent=TE_BASE 55;name=pbs;color=#c7e9c0
Chr2	feature	RR_tract	6260746	6260760	.	.	.	ID=PPT 55;Parent=TE_BASE 55;name=ppt;color=#41ab5d
Chr2	feature	long_terminal_repeat	6260762	6260929	.	.	.	ID=LTR RIGHT 55-0;Parent=TE_BASE 55;name=ltr right;color=#f032e6
Chr2	feature	long_terminal_repeat	6256494	6256661	.	.	.	ID=LTR LEFT 55-0;Parent=TE_BASE 55;name=ltr left;color=#f032e6
Chr2	feature	nested_repeat	6113207	6124745	.	.	.	ID=TE_BASE 58;name=TE_BASE 58;annot=Class_I::LTR::Ty3/gypsy::non-chromovirus::OTA::Ogre/Tat::Retand;color=#a9a9a9
Chr2	feature	repeat_fragment	6113207	6124745	.	.	.	ID=TE 58-0;Parent=TE_BASE 58;name=TE 58;color=#a9a9a9
Chr2	feature	polypeptide_conserved_region	6114321	6115032	.	+	.	ID=DOMAIN 58-0-0;Parent=TE_BASE 58;annot=Class_I::LTR::Ty3/gypsy::non-chromovirus::OTA::Ogre/Tat::Retand GAG_tat;name=GAG;color=#225ea8
Chr2	feature	polypeptide_conserved_region	6115431	6115746	.	+	.	ID=DOMAIN 58-1-0;Parent=TE_BASE 58;annot=Class_I::LTR::Ty3/gypsy::non-chromovirus::OTA::Ogre/Tat::Retand AP_tat;name=PROT;color=#ffeda0
Chr2	feature	polypeptide_conserved_region	6115954	6116626	.	+	.	ID=DOMAIN 58-2-0;Parent=TE_BASE 58;annot=Class_I::LTR::Ty3/gypsy::non-chromovirus::OTA::Ogre/Tat::Retand RT_tat;name=RT;color=#feb24c
Chr2	feature	polypeptide_conserved_region	6116767	6117127	.	+	.	ID=DOMAIN 58-3-0;Parent=TE_BASE 58;annot=Class_I::LTR::Ty3/gypsy::non-chromovirus::OTA::Ogre/Tat::Retand RNaseH_tat;name=RH;color=#fc4e2a
Chr2	feature	polypeptide_conserved_region	6117232	6117499	.	+	.	ID=DOMAIN 58-4-0;Parent=TE_BASE 58;annot=Class_I::LTR::Ty3/gypsy::non-chromovirus::OTA::Ogre/Tat::Retand;name=aRH;color=#fc4e2a
Chr2	feature	polypeptide_conserved_region	6118086	6119118	.	+	.	ID=DOMAIN 58-5-0;Parent=TE_BASE 58;annot=Class_I::LTR::Ty3/gypsy::non-chromovirus::OTA::Ogre/Tat::Retand INT_tat;name=INT;color=#b10026
Chr2	feature	primer_binding_site	6113716	6113731	.	.	.	ID=PBS 58;Parent=TE_BASE 58;name=pbs;color=#c7e9c0
Chr2	feature	RR_tract	6124148	6124162	.	.	.	ID=PPT 58;Parent=TE_BASE 58;name=ppt;color=#41ab5d
Chr2	feature	long_terminal_repeat	6124242	6124745	.	.	.	ID=LTR RIGHT 58-0;Parent=TE_BASE 58;name=ltr right;color=#f032e6
Chr2	feature	long_terminal_repeat	6113207	6113710	.	.	.	ID=LTR LEFT 58-0;Parent=TE_BASE 58;name=ltr left;color=#f032e6
Chr2	feature	target_site_duplication	6113202	6113206	.	.	.	ID=TSR LEFT 58;Parent=TE_BASE 58;name=tsr left;color=#333333
Chr2	feature	target_site_duplication	6124746	6124750	.	.	.	ID=TSR RIGHT 58;Parent=TE_BASE 58;name=tsr right;color=#333333
Chr2	feature	nested_repeat	6092414	6098155	.	.	.	ID=TE_BASE 59;name=TE_BASE 59;annot=Class_I::LTR::Ty3/gypsy::chromovirus::CRM;color=#a9a9a9
Chr2	feature	repeat_fragment	6092414	6098155	.	.	.	ID=TE 59-0;Parent=TE_BASE 59;name=TE 59;color=#a9a9a9
Chr2	feature	polypeptide_conserved_region	6095109	6095292	.	+	.	ID=DOMAIN 59-0-0;Parent=TE_BASE 59;annot=Class_I::LTR::Ty3/gypsy::chromovirus::CRM RT_crm;name=RT;color=#feb24c
Chr2	feature	polypeptide_conserved_region	6095430	6095778	.	+	.	ID=DOMAIN 59-1-0;Parent=TE_BASE 59;annot=Class_I::LTR::Ty3/gypsy::chromovirus::CRM RNaseH_crm;name=RH;color=#fc4e2a
Chr2	feature	polypeptide_conserved_region	6096021	6097011	.	+	.	ID=DOMAIN 59-2-0;Parent=TE_BASE 59;annot=Class_I::LTR::Ty3/gypsy::chromovirus::CRM INT_crm;name=INT;color=#b10026
Chr2	feature	primer_binding_site	6093341	6093359	.	.	.	ID=PBS 59;Parent=TE_BASE 59;name=pbs;color=#c7e9c0
Chr2	feature	RR_tract	6097181	6097195	.	.	.	ID=PPT 59;Parent=TE_BASE 59;name=ppt;color=#41ab5d
Chr2	feature	long_terminal_repeat	6097231	6098155	.	.	.	ID=LTR RIGHT 59-0;Parent=TE_BASE 59;name=ltr right;color=#f032e6
Chr2	feature	long_terminal_repeat	6092414	6093335	.	.	.	ID=LTR LEFT 59-0;Parent=TE_BASE 59;name=ltr left;color=#f032e6
Chr2	feature	nested_repeat	6023868	6032906	.	.	.	ID=TE_BASE 60;name=TE_BASE 60;annot=Class_I::LTR::Ty1/copia::Ivana;color=#a9a9a9
Chr2	feature	repeat_fragment	6023868	6032906	.	.	.	ID=TE 60-0;Parent=TE_BASE 60;name=TE 60;color=#a9a9a9
Chr2	feature	polypeptide_conserved_region	6024164	6024530	.	-	.	ID=DOMAIN 60-0-0;Parent=TE_BASE 60;annot=Class_I::LTR::Ty1/copia::Ale RNaseH_retrofit;name=RH;color=#fc4e2a
Chr2	feature	polypeptide_conserved_region	6024830	6025541	.	-	.	ID=DOMAIN 60-1-0;Parent=TE_BASE 60;annot=Class_I::LTR::Ty1/copia::Ivana RT_oryco;name=RT;color=#feb24c
Chr2	feature	polypeptide_conserved_region	6026324	6026954	.	-	.	ID=DOMAIN 60-2-0;Parent=TE_BASE 60;annot=Class_I::LTR::Ty1/copia::Ale INT_retrofit;name=INT;color=#b10026
Chr2	feature	primer_binding_site	6024116	6024133	.	.	.	ID=PBS 60;Parent=TE_BASE 60;name=ppt;color=#41ab5d
Chr2	feature	RR_tract	6032681	6032695	.	.	.	ID=PPT 60;Parent=TE_BASE 60;name=pbs;color=#c7e9c0
Chr2	feature	long_terminal_repeat	6032714	6032906	.	.	.	ID=LTR LEFT 60-0;Parent=TE_BASE 60;name=ltr left;color=#f032e6
Chr2	feature	long_terminal_repeat	6023868	6024060	.	.	.	ID=LTR RIGHT 60-0;Parent=TE_BASE 60;name=ltr right;color=#f032e6
Chr2	feature	nested_repeat	5984986	5996552	.	.	.	ID=TE_BASE 61;name=TE_BASE 61;annot=Class_I::LTR::Ty3/gypsy::non-chromovirus::OTA::Athila;color=#a9a9a9
Chr2	feature	repeat_fragment	5984986	5996552	.	.	.	ID=TE 61-0;Parent=TE_BASE 61;name=TE 61;color=#a9a9a9
Chr2	feature	polypeptide_conserved_region	5987301	5987805	.	+	.	ID=DOMAIN 61-0-0;Parent=TE_BASE 61;annot=Class_I::LTR::Ty3/gypsy::non-chromovirus::OTA::Athila GAG_athila;name=GAG;color=#225ea8
Chr2	feature	polypeptide_conserved_region	5989044	5989326	.	+	.	ID=DOMAIN 61-1-0;Parent=TE_BASE 61;annot=Class_I::LTR::Ty3/gypsy::non-chromovirus::OTA::Athila AP_athila;name=PROT;color=#ffeda0
Chr2	feature	primer_binding_site	5986894	5986916	.	.	.	ID=PBS 61;Parent=TE_BASE 61;name=pbs;color=#c7e9c0
Chr2	feature	RR_tract	5994677	5994691	.	.	.	ID=PPT 61;Parent=TE_BASE 61;name=ppt;color=#41ab5d
Chr2	feature	long_terminal_repeat	5994707	5996552	.	.	.	ID=LTR RIGHT 61-0;Parent=TE_BASE 61;name=ltr right;color=#f032e6
Chr2	feature	long_terminal_repeat	5984986	5986888	.	.	.	ID=LTR LEFT 61-0;Parent=TE_BASE 61;name=ltr left;color=#f032e6
Chr2	feature	target_site_duplication	5984981	5984985	.	.	.	ID=TSR LEFT 61;Parent=TE_BASE 61;name=tsr left;color=#333333
Chr2	feature	target_site_duplication	5996553	5996557	.	.	.	ID=TSR RIGHT 61;Parent=TE_BASE 61;name=tsr right;color=#333333
Chr2	feature	nested_repeat	5852425	5857428	.	.	.	ID=TE_BASE 62;name=TE_BASE 62;annot=Class_I::LTR::Ty1/copia::Ivana;color=#a9a9a9
Chr2	feature	repeat_fragment	5852425	5857428	.	.	.	ID=TE 62-0;Parent=TE_BASE 62;name=TE 62;color=#a9a9a9
Chr2	feature	polypeptide_conserved_region	5852873	5853476	.	+	.	ID=DOMAIN 62-0-0;Parent=TE_BASE 62;annot=Class_I::LTR::Ty1/copia::Alesia GAG_retrofit;name=GAG;color=#225ea8
Chr2	feature	polypeptide_conserved_region	5853965	5854166	.	+	.	ID=DOMAIN 62-1-0;Parent=TE_BASE 62;annot=Class_I::LTR::Ty1/copia::TAR AP_Ty1/copia;name=PROT;color=#ffeda0
Chr2	feature	polypeptide_conserved_region	5854349	5854976	.	+	.	ID=DOMAIN 62-2-0;Parent=TE_BASE 62;annot=Class_I::LTR::Ty1/copia::Ale INT_retrofit;name=INT;color=#b10026
Chr2	feature	polypeptide_conserved_region	5855780	5856491	.	+	.	ID=DOMAIN 62-3-0;Parent=TE_BASE 62;annot=Class_I::LTR::Ty1/copia::Ivana RT_oryco;name=RT;color=#feb24c
Chr2	feature	polypeptide_conserved_region	5856794	5857193	.	+	.	ID=DOMAIN 62-4-0;Parent=TE_BASE 62;annot=Class_I::LTR::Ty1/copia::Ivana RNaseH_oryco;name=RH;color=#fc4e2a
Chr2	feature	primer_binding_site	5852582	5852600	.	.	.	ID=PBS 62;Parent=TE_BASE 62;name=pbs;color=#c7e9c0
Chr2	feature	RR_tract	5857259	5857273	.	.	.	ID=PPT 62;Parent=TE_BASE 62;name=ppt;color=#41ab5d
Chr2	feature	long_terminal_repeat	5857274	5857428	.	.	.	ID=LTR RIGHT 62-0;Parent=TE_BASE 62;name=ltr right;color=#f032e6
Chr2	feature	long_terminal_repeat	5852425	5852579	.	.	.	ID=LTR LEFT 62-0;Parent=TE_BASE 62;name=ltr left;color=#f032e6
Chr2	feature	nested_repeat	5846662	5851424	.	.	.	ID=TE_BASE 63;name=TE_BASE 63;annot=Class_I::LTR::Ty1/copia::Tork;color=#a9a9a9
Chr2	feature	repeat_fragment	5846662	5851424	.	.	.	ID=TE 63-0;Parent=TE_BASE 63;name=TE 63;color=#a9a9a9
Chr2	feature	polypeptide_conserved_region	5846961	5847360	.	-	.	ID=DOMAIN 63-0-0;Parent=TE_BASE 63;annot=Class_I::LTR::Ty1/copia::Tork RNaseH_tork;name=RH;color=#fc4e2a
Chr2	feature	polypeptide_conserved_region	5847672	5848404	.	-	.	ID=DOMAIN 63-1-0;Parent=TE_BASE 63;annot=Class_I::LTR::Ty1/copia::Tork RT_tork;name=RT;color=#feb24c
Chr2	feature	polypeptide_conserved_region	5849010	5849655	.	-	.	ID=DOMAIN 63-2-0;Parent=TE_BASE 63;annot=Class_I::LTR::Ty1/copia::Tork INT_tork;name=INT;color=#b10026
Chr2	feature	polypeptide_conserved_region	5849817	5850051	.	-	.	ID=DOMAIN 63-3-0;Parent=TE_BASE 63;annot=Class_I::LTR::Ty1/copia::Tork AP_tork;name=PROT;color=#ffeda0
Chr2	feature	long_terminal_repeat	5851368	5851424	.	.	.	ID=LTR LEFT 63-0;Parent=TE_BASE 63;name=ltr left;color=#f032e6
Chr2	feature	long_terminal_repeat	5846662	5846718	.	.	.	ID=LTR RIGHT 63-0;Parent=TE_BASE 63;name=ltr right;color=#f032e6
Chr2	feature	nested_repeat	5786421	5813243	.	.	.	ID=TE_BASE 66;name=TE_BASE 66;annot=Class_I::LTR::Ty3/gypsy::chromovirus::Tekay;color=#a9a9a9
Chr2	feature	repeat_fragment	5786421	5813243	.	.	.	ID=TE 66-0;Parent=TE_BASE 66;name=TE 66;color=#a9a9a9
Chr2	feature	polypeptide_conserved_region	5809681	5810404	.	-	.	ID=DOMAIN 66-0-0;Parent=TE_BASE 66;annot=Class_I::LTR::Ty3/gypsy::chromovirus::Tekay INT_del;name=INT;color=#b10026
Chr2	feature	polypeptide_conserved_region	5810691	5810883	.	-	.	ID=DOMAIN 66-1-0;Parent=TE_BASE 66;annot=Class_I::LTR::Ty3/gypsy::chromovirus::Tekay RNaseH_del;name=RH;color=#fc4e2a
Chr2	feature	polypeptide_conserved_region	5811178	5811853	.	-	.	ID=DOMAIN 66-2-0;Parent=TE_BASE 66;annot=Class_I::LTR::Ty3/gypsy::chromovirus::Tekay RT_del;name=RT;color=#feb24c
Chr2	feature	polypeptide_conserved_region	5812210	5812387	.	-	.	ID=DOMAIN 66-3-0;Parent=TE_BASE 66;annot=Class_I::LTR::Ty3/gypsy::chromovirus::Tekay AP_del;name=PROT;color=#ffeda0
Chr2	feature	polypeptide_conserved_region	5812622	5813036	.	-	.	ID=DOMAIN 66-4-0;Parent=TE_BASE 66;annot=Class_I::LTR::Ty3/gypsy::chromovirus::Tekay GAG_del;name=GAG;color=#225ea8
Chr2	feature	long_terminal_repeat	5812944	5813243	.	.	.	ID=LTR LEFT 66-0;Parent=TE_BASE 66;name=ltr left;color=#f032e6
Chr2	feature	long_terminal_repeat	5786421	5786720	.	.	.	ID=LTR RIGHT 66-0;Parent=TE_BASE 66;name=ltr right;color=#f032e6
Chr2	feature	target_site_duplication	5786417	5786420	.	.	.	ID=TSR RIGHT 66;Parent=TE_BASE 66;name=tsr right;color=#333333
Chr2	feature	target_site_duplication	5813244	5813247	.	.	.	ID=TSR LEFT 66;Parent=TE_BASE 66;name=tsr left;color=#333333
Chr2	feature	nested_repeat	5565112	5577412	.	.	.	ID=TE_BASE 68;name=TE_BASE 68;annot=Class_I::LTR::Ty3/gypsy::non-chromovirus::OTA::Athila;color=#a9a9a9
Chr2	feature	repeat_fragment	5565112	5577412	.	.	.	ID=TE 68-0;Parent=TE_BASE 68;name=TE 68;color=#a9a9a9
Chr2	feature	polypeptide_conserved_region	5567271	5567757	.	+	.	ID=DOMAIN 68-0-0;Parent=TE_BASE 68;annot=Class_I::LTR::Ty3/gypsy::non-chromovirus::OTA::Athila GAG_athila;name=GAG;color=#225ea8
Chr2	feature	polypeptide_conserved_region	5569040	5569322	.	+	.	ID=DOMAIN 68-1-0;Parent=TE_BASE 68;annot=Class_I::LTR::Ty3/gypsy::non-chromovirus::OTA::Athila AP_athila;name=PROT;color=#ffeda0
Chr2	feature	polypeptide_conserved_region	5570054	5570783	.	+	.	ID=DOMAIN 68-2-0;Parent=TE_BASE 68;annot=Class_I::LTR::Ty3/gypsy::non-chromovirus::OTA::Athila RT_athila;name=RT;color=#feb24c
Chr2	feature	polypeptide_conserved_region	5570921	5571143	.	+	.	ID=DOMAIN 68-3-0;Parent=TE_BASE 68;annot=Class_I::LTR::Ty3/gypsy::non-chromovirus::OTA::Athila RNaseH_athila;name=RH;color=#fc4e2a
Chr2	feature	polypeptide_conserved_region	5571607	5572603	.	+	.	ID=DOMAIN 68-4-0;Parent=TE_BASE 68;annot=Class_I::LTR::Ty3/gypsy::non-chromovirus::OTA::Athila INT_athila;name=INT;color=#b10026
Chr2	feature	primer_binding_site	5565237	5565256	.	.	.	ID=PBS 68;Parent=TE_BASE 68;name=pbs;color=#c7e9c0
Chr2	feature	RR_tract	5577248	5577262	.	.	.	ID=PPT 68;Parent=TE_BASE 68;name=ppt;color=#41ab5d
Chr2	feature	long_terminal_repeat	5577294	5577412	.	.	.	ID=LTR RIGHT 68-0;Parent=TE_BASE 68;name=ltr right;color=#f032e6
Chr2	feature	long_terminal_repeat	5565112	5565230	.	.	.	ID=LTR LEFT 68-0;Parent=TE_BASE 68;name=ltr left;color=#f032e6
Chr2	feature	target_site_duplication	5565107	5565111	.	.	.	ID=TSR LEFT 68;Parent=TE_BASE 68;name=tsr left;color=#333333
Chr2	feature	target_site_duplication	5577413	5577417	.	.	.	ID=TSR RIGHT 68;Parent=TE_BASE 68;name=tsr right;color=#333333
Chr2	feature	nested_repeat	5448587	5458407	.	.	.	ID=TE_BASE 71;name=TE_BASE 71;annot=Class_I::LTR::Ty3/gypsy::chromovirus::CRM;color=#a9a9a9
Chr2	feature	repeat_fragment	5448587	5458407	.	.	.	ID=TE 71-0;Parent=TE_BASE 71;name=TE 71;color=#a9a9a9
Chr2	feature	polypeptide_conserved_region	5448618	5448819	.	-	.	ID=DOMAIN 71-0-0;Parent=TE_BASE 71;annot=Class_I::LTR::Ty3/gypsy::chromovirus::CRM;name=CHDCR;color=#6a51a3
Chr2	feature	polypeptide_conserved_region	5448946	5449795	.	-	.	ID=DOMAIN 71-1-0;Parent=TE_BASE 71;annot=Class_I::LTR::Ty3/gypsy::chromovirus::CRM INT_crm;name=INT;color=#b10026
Chr2	feature	polypeptide_conserved_region	5449956	5450274	.	-	.	ID=DOMAIN 71-2-0;Parent=TE_BASE 71;annot=Class_I::LTR::Ty3/gypsy::chromovirus::CRM RNaseH_crm;name=RH;color=#fc4e2a
Chr2	feature	polypeptide_conserved_region	5450440	5451067	.	-	.	ID=DOMAIN 71-3-0;Parent=TE_BASE 71;annot=Class_I::LTR::Ty3/gypsy::chromovirus::CRM RT_crm;name=RT;color=#feb24c
Chr2	feature	polypeptide_conserved_region	5451332	5451599	.	-	.	ID=DOMAIN 71-4-0;Parent=TE_BASE 71;annot=Class_I::LTR::Ty3/gypsy::chromovirus::CRM AP_crm;name=PROT;color=#ffeda0
Chr2	feature	polypeptide_conserved_region	5451920	5452643	.	-	.	ID=DOMAIN 71-5-0;Parent=TE_BASE 71;annot=Class_I::LTR::Ty3/gypsy::chromovirus::CRM GAG_crm;name=GAG;color=#225ea8
Chr2	feature	primer_binding_site	5448761	5448782	.	.	.	ID=PBS 71;Parent=TE_BASE 71;name=ppt;color=#41ab5d
Chr2	feature	RR_tract	5458190	5458204	.	.	.	ID=PPT 71;Parent=TE_BASE 71;name=pbs;color=#c7e9c0
Chr2	feature	long_terminal_repeat	5458288	5458407	.	.	.	ID=LTR LEFT 71-0;Parent=TE_BASE 71;name=ltr left;color=#f032e6
Chr2	feature	long_terminal_repeat	5448587	5448706	.	.	.	ID=LTR RIGHT 71-0;Parent=TE_BASE 71;name=ltr right;color=#f032e6
Chr2	feature	nested_repeat	5394710	5399649	.	.	.	ID=TE_BASE 73;name=TE_BASE 73;annot=Class_I::LTR::Ty1/copia::Tork;color=#a9a9a9
Chr2	feature	repeat_fragment	5394710	5399649	.	.	.	ID=TE 73-0;Parent=TE_BASE 73;name=TE 73;color=#a9a9a9
Chr2	feature	polypeptide_conserved_region	5396236	5396707	.	+	.	ID=DOMAIN 73-0-0;Parent=TE_BASE 73;annot=Class_I::LTR::Ty1/copia::Ty1-outgroup INT_copia;name=INT;color=#b10026
Chr2	feature	polypeptide_conserved_region	5397740	5398343	.	+	.	ID=DOMAIN 73-1-0;Parent=TE_BASE 73;annot=Class_I::LTR::Ty1/copia::Tork RT_tork;name=RT;color=#feb24c
Chr2	feature	polypeptide_conserved_region	5398672	5399077	.	+	.	ID=DOMAIN 73-2-0;Parent=TE_BASE 73;annot=Class_I::LTR::Ty1/copia::Ivana RNaseH_oryco;name=RH;color=#fc4e2a
Chr2	feature	long_terminal_repeat	5399326	5399649	.	.	.	ID=LTR RIGHT 73-0;Parent=TE_BASE 73;name=ltr right;color=#f032e6
Chr2	feature	long_terminal_repeat	5394710	5395033	.	.	.	ID=LTR LEFT 73-0;Parent=TE_BASE 73;name=ltr left;color=#f032e6
Chr2	feature	target_site_duplication	5394705	5394709	.	.	.	ID=TSR LEFT 73;Parent=TE_BASE 73;name=tsr left;color=#333333
Chr2	feature	target_site_duplication	5399650	5399654	.	.	.	ID=TSR RIGHT 73;Parent=TE_BASE 73;name=tsr right;color=#333333
Chr2	feature	nested_repeat	5367982	5377537	.	.	.	ID=TE_BASE 74;name=TE_BASE 74;annot=Class_I::LTR::Ty3/gypsy::non-chromovirus::OTA::Ogre/Tat::Retand;color=#a9a9a9
Chr2	feature	repeat_fragment	5367982	5377537	.	.	.	ID=TE 74-0;Parent=TE_BASE 74;name=TE 74;color=#a9a9a9
Chr2	feature	polypeptide_conserved_region	5372022	5372475	.	-	.	ID=DOMAIN 74-0-0;Parent=TE_BASE 74;annot=Class_I::LTR::Ty3/gypsy::non-chromovirus::OTA::Ogre/Tat::Retand INT_tat;name=INT;color=#b10026
Chr2	feature	polypeptide_conserved_region	5373097	5373439	.	-	.	ID=DOMAIN 74-1-0;Parent=TE_BASE 74;annot=Class_I::LTR::Ty3/gypsy::non-chromovirus::OTA::Ogre/Tat::Retand;name=aRH;color=#fc4e2a
Chr2	feature	polypeptide_conserved_region	5373480	5373840	.	-	.	ID=DOMAIN 74-2-0;Parent=TE_BASE 74;annot=Class_I::LTR::Ty3/gypsy::non-chromovirus::OTA::Ogre/Tat::Retand RNaseH_tat;name=RH;color=#fc4e2a
Chr2	feature	polypeptide_conserved_region	5373981	5374641	.	-	.	ID=DOMAIN 74-3-0;Parent=TE_BASE 74;annot=Class_I::LTR::Ty3/gypsy::non-chromovirus::OTA::Ogre/Tat::Retand RT_tat;name=RT;color=#feb24c
Chr2	feature	polypeptide_conserved_region	5375075	5375381	.	-	.	ID=DOMAIN 74-4-0;Parent=TE_BASE 74;annot=Class_I::LTR::Ty3/gypsy::non-chromovirus::OTA::Ogre/Tat::Retand AP_tat;name=PROT;color=#ffeda0
Chr2	feature	polypeptide_conserved_region	5375674	5376334	.	-	.	ID=DOMAIN 74-5-0;Parent=TE_BASE 74;annot=Class_I::LTR::Ty3/gypsy::non-chromovirus::OTA::Ogre/Tat::Retand GAG_tat;name=GAG;color=#225ea8
Chr2	feature	primer_binding_site	5368368	5368385	.	.	.	ID=PBS 74;Parent=TE_BASE 74;name=ppt;color=#41ab5d
Chr2	feature	RR_tract	5377177	5377191	.	.	.	ID=PPT 74;Parent=TE_BASE 74;name=pbs;color=#c7e9c0
Chr2	feature	long_terminal_repeat	5377193	5377537	.	.	.	ID=LTR LEFT 74-0;Parent=TE_BASE 74;name=ltr left;color=#f032e6
Chr2	feature	long_terminal_repeat	5367982	5368333	.	.	.	ID=LTR RIGHT 74-0;Parent=TE_BASE 74;name=ltr right;color=#f032e6
Chr2	feature	nested_repeat	5348808	5363156	.	.	.	ID=TE_BASE 75;name=TE_BASE 75;annot=Class_I::LTR::Ty3/gypsy::non-chromovirus::OTA::Athila;color=#a9a9a9
Chr2	feature	repeat_fragment	5348808	5363156	.	.	.	ID=TE 75-0;Parent=TE_BASE 75;name=TE 75;color=#a9a9a9
Chr2	feature	polypeptide_conserved_region	5357972	5359004	.	-	.	ID=DOMAIN 75-0-0;Parent=TE_BASE 75;annot=Class_I::LTR::Ty3/gypsy::non-chromovirus::OTA::Athila INT_athila;name=INT;color=#b10026
Chr2	feature	polypeptide_conserved_region	5359499	5359862	.	-	.	ID=DOMAIN 75-1-0;Parent=TE_BASE 75;annot=Class_I::LTR::Ty3/gypsy::non-chromovirus::OTA::Athila RNaseH_athila;name=RH;color=#fc4e2a
Chr2	feature	polypeptide_conserved_region	5359997	5360702	.	-	.	ID=DOMAIN 75-2-0;Parent=TE_BASE 75;annot=Class_I::LTR::Ty3/gypsy::non-chromovirus::OTA::Athila RT_athila;name=RT;color=#feb24c
Chr2	feature	polypeptide_conserved_region	5361322	5361604	.	-	.	ID=DOMAIN 75-3-0;Parent=TE_BASE 75;annot=Class_I::LTR::Ty3/gypsy::non-chromovirus::OTA::Athila AP_athila;name=PROT;color=#ffeda0
Chr2	feature	polypeptide_conserved_region	5361677	5362028	.	-	.	ID=DOMAIN 75-4-0;Parent=TE_BASE 75;annot=Class_I::LTR::Ty3/gypsy::non-chromovirus::OTA::Athila GAG_athila;name=GAG;color=#225ea8
Chr2	feature	primer_binding_site	5349066	5349083	.	.	.	ID=PBS 75;Parent=TE_BASE 75;name=ppt;color=#41ab5d
Chr2	feature	RR_tract	5362895	5362909	.	.	.	ID=PPT 75;Parent=TE_BASE 75;name=pbs;color=#c7e9c0
Chr2	feature	long_terminal_repeat	5362977	5363156	.	.	.	ID=LTR LEFT 75-0;Parent=TE_BASE 75;name=ltr left;color=#f032e6
Chr2	feature	long_terminal_repeat	5348808	5348987	.	.	.	ID=LTR RIGHT 75-0;Parent=TE_BASE 75;name=ltr right;color=#f032e6
Chr2	feature	nested_repeat	5331417	5337798	.	.	.	ID=TE_BASE 76;name=TE_BASE 76;annot=Class_I::LTR::Ty3/gypsy::chromovirus::Tekay;color=#a9a9a9
Chr2	feature	repeat_fragment	5331417	5337798	.	.	.	ID=TE 76-0;Parent=TE_BASE 76;name=TE 76;color=#a9a9a9
Chr2	feature	polypeptide_conserved_region	5332576	5332753	.	+	.	ID=DOMAIN 76-0-0;Parent=TE_BASE 76;annot=Class_I::LTR::Ty3/gypsy::chromovirus::Tekay AP_del;name=PROT;color=#ffeda0
Chr2	feature	polypeptide_conserved_region	5333252	5333771	.	+	.	ID=DOMAIN 76-1-0;Parent=TE_BASE 76;annot=Class_I::LTR::Ty3/gypsy::chromovirus::Tekay RT_del;name=RT;color=#feb24c
Chr2	feature	polypeptide_conserved_region	5333906	5334077	.	+	.	ID=DOMAIN 76-2-0;Parent=TE_BASE 76;annot=Class_I::LTR::Ty3/gypsy::chromovirus::Tekay RNaseH_del;name=RH;color=#fc4e2a
Chr2	feature	polypeptide_conserved_region	5334496	5334934	.	+	.	ID=DOMAIN 76-3-0;Parent=TE_BASE 76;annot=Class_I::LTR::Ty3/gypsy::chromovirus::Tekay INT_del;name=INT;color=#b10026
Chr2	feature	polypeptide_conserved_region	5335649	5335751	.	+	.	ID=DOMAIN 76-4-0;Parent=TE_BASE 76;annot=Class_I::LTR::Ty3/gypsy::chromovirus::Tekay CHR_Tma;name=CHD;color=#6a51a3
Chr2	feature	primer_binding_site	5331957	5331977	.	.	.	ID=PBS 76;Parent=TE_BASE 76;name=pbs;color=#c7e9c0
Chr2	feature	RR_tract	5337262	5337276	.	.	.	ID=PPT 76;Parent=TE_BASE 76;name=ppt;color=#41ab5d
Chr2	feature	long_terminal_repeat	5337283	5337798	.	.	.	ID=LTR RIGHT 76-0;Parent=TE_BASE 76;name=ltr right;color=#f032e6
Chr2	feature	long_terminal_repeat	5331417	5331929	.	.	.	ID=LTR LEFT 76-0;Parent=TE_BASE 76;name=ltr left;color=#f032e6
Chr2	feature	nested_repeat	5306844	5312830	.	.	.	ID=TE_BASE 77;name=TE_BASE 77;annot=Class_I::LTR::Ty3/gypsy::chromovirus::Tekay;color=#a9a9a9
Chr2	feature	repeat_fragment	5306844	5312830	.	.	.	ID=TE 77-0;Parent=TE_BASE 77;name=TE 77;color=#a9a9a9
Chr2	feature	polypeptide_conserved_region	5308265	5309057	.	+	.	ID=DOMAIN 77-0-0;Parent=TE_BASE 77;annot=Class_I::LTR::Ty3/gypsy::chromovirus::Tekay GAG_del;name=GAG;color=#225ea8
Chr2	feature	polypeptide_conserved_region	5309361	5309622	.	+	.	ID=DOMAIN 77-1-0;Parent=TE_BASE 77;annot=Class_I::LTR::Ty3/gypsy::chromovirus::Tekay AP_del;name=PROT;color=#ffeda0
Chr2	feature	polypeptide_conserved_region	5310101	5310653	.	+	.	ID=DOMAIN 77-2-0;Parent=TE_BASE 77;annot=Class_I::LTR::Ty3/gypsy::chromovirus::Tekay RT_del;name=RT;color=#feb24c
Chr2	feature	polypeptide_conserved_region	5310788	5311139	.	+	.	ID=DOMAIN 77-3-0;Parent=TE_BASE 77;annot=Class_I::LTR::Ty3/gypsy::chromovirus::Tekay RNaseH_del;name=RH;color=#fc4e2a
Chr2	feature	polypeptide_conserved_region	5311432	5312455	.	+	.	ID=DOMAIN 77-4-0;Parent=TE_BASE 77;annot=Class_I::LTR::Ty3/gypsy::chromovirus::Tekay INT_del;name=INT;color=#b10026
Chr2	feature	polypeptide_conserved_region	5312515	5312665	.	+	.	ID=DOMAIN 77-5-0;Parent=TE_BASE 77;annot=Class_I::LTR::Ty3/gypsy::chromovirus::Tekay CHR_tekay_Legolas;name=CHD;color=#6a51a3
Chr2	feature	primer_binding_site	5306990	5307014	.	.	.	ID=PBS 77;Parent=TE_BASE 77;name=pbs;color=#c7e9c0
Chr2	feature	RR_tract	5312667	5312681	.	.	.	ID=PPT 77;Parent=TE_BASE 77;name=ppt;color=#41ab5d
Chr2	feature	long_terminal_repeat	5312730	5312830	.	.	.	ID=LTR RIGHT 77-0;Parent=TE_BASE 77;name=ltr right;color=#f032e6
Chr2	feature	long_terminal_repeat	5306844	5306944	.	.	.	ID=LTR LEFT 77-0;Parent=TE_BASE 77;name=ltr left;color=#f032e6
Chr2	feature	nested_repeat	5270758	5277621	.	.	.	ID=TE_BASE 79;name=TE_BASE 79;annot=Class_I::LTR::Ty3/gypsy::non-chromovirus::OTA::Athila;color=#a9a9a9
Chr2	feature	repeat_fragment	5270758	5277621	.	.	.	ID=TE 79-0;Parent=TE_BASE 79;name=TE 79;color=#a9a9a9
Chr2	feature	polypeptide_conserved_region	5271022	5271232	.	+	.	ID=DOMAIN 79-0-0;Parent=TE_BASE 79;annot=Class_I::LTR::Ty3/gypsy::non-chromovirus::OTA::Athila INT_athila;name=INT;color=#b10026
Chr2	feature	polypeptide_conserved_region	5275955	5276234	.	+	.	ID=DOMAIN 79-1-0;Parent=TE_BASE 79;annot=Class_I::LTR::Ty3/gypsy::non-chromovirus::OTA::Athila RT_athila;name=RT;color=#feb24c
Chr2	feature	polypeptide_conserved_region	5276371	5276668	.	+	.	ID=DOMAIN 79-2-0;Parent=TE_BASE 79;annot=Class_I::LTR::Ty3/gypsy::non-chromovirus::OTA::Athila RNaseH_athila;name=RH;color=#fc4e2a
Chr2	feature	primer_binding_site	5270903	5270921	.	.	.	ID=PBS 79;Parent=TE_BASE 79;name=pbs;color=#c7e9c0
Chr2	feature	RR_tract	5277418	5277432	.	.	.	ID=PPT 79;Parent=TE_BASE 79;name=ppt;color=#41ab5d
Chr2	feature	long_terminal_repeat	5277480	5277621	.	.	.	ID=LTR RIGHT 79-0;Parent=TE_BASE 79;name=ltr right;color=#f032e6
Chr2	feature	long_terminal_repeat	5270758	5270899	.	.	.	ID=LTR LEFT 79-0;Parent=TE_BASE 79;name=ltr left;color=#f032e6
Chr2	feature	nested_repeat	5250080	5262523	.	.	.	ID=TE_BASE 80;name=TE_BASE 80;annot=Class_I::LTR::Ty3/gypsy::non-chromovirus::OTA::Athila;color=#a9a9a9
Chr2	feature	repeat_fragment	5250080	5262523	.	.	.	ID=TE 80-0;Parent=TE_BASE 80;name=TE 80;color=#a9a9a9
Chr2	feature	polypeptide_conserved_region	5252377	5252749	.	+	.	ID=DOMAIN 80-0-0;Parent=TE_BASE 80;annot=Class_I::LTR::Ty3/gypsy::non-chromovirus::OTA::Athila GAG_athila;name=GAG;color=#225ea8
Chr2	feature	polypeptide_conserved_region	5254199	5254481	.	+	.	ID=DOMAIN 80-1-0;Parent=TE_BASE 80;annot=Class_I::LTR::Ty3/gypsy::non-chromovirus::OTA::Athila AP_athila;name=PROT;color=#ffeda0
Chr2	feature	polypeptide_conserved_region	5255213	5255942	.	+	.	ID=DOMAIN 80-2-0;Parent=TE_BASE 80;annot=Class_I::LTR::Ty3/gypsy::non-chromovirus::OTA::Athila RT_athila;name=RT;color=#feb24c
Chr2	feature	polypeptide_conserved_region	5256080	5256425	.	+	.	ID=DOMAIN 80-3-0;Parent=TE_BASE 80;annot=Class_I::LTR::Ty3/gypsy::non-chromovirus::OTA::Athila RNaseH_athila;name=RH;color=#fc4e2a
Chr2	feature	polypeptide_conserved_region	5256708	5257545	.	+	.	ID=DOMAIN 80-4-0;Parent=TE_BASE 80;annot=Class_I::LTR::Ty3/gypsy::non-chromovirus::OTA::Athila INT_athila;name=INT;color=#b10026
Chr2	feature	RR_tract	5260606	5260620	.	.	.	ID=PPT 80;Parent=TE_BASE 80;name=ppt;color=#41ab5d
Chr2	feature	long_terminal_repeat	5260636	5262523	.	.	.	ID=LTR RIGHT 80-0;Parent=TE_BASE 80;name=ltr right;color=#f032e6
Chr2	feature	long_terminal_repeat	5250080	5251971	.	.	.	ID=LTR LEFT 80-0;Parent=TE_BASE 80;name=ltr left;color=#f032e6
Chr2	feature	nested_repeat	5229171	5237986	.	.	.	ID=TE_BASE 81;name=TE_BASE 81;annot=Class_I::LTR::Ty3/gypsy::chromovirus::Tekay;color=#a9a9a9
Chr2	feature	repeat_fragment	5229171	5237986	.	.	.	ID=TE 81-0;Parent=TE_BASE 81;name=TE 81;color=#a9a9a9
Chr2	feature	polypeptide_conserved_region	5233301	5233469	.	-	.	ID=DOMAIN 81-0-0;Parent=TE_BASE 81;annot=Class_I::LTR::Ty3/gypsy::chromovirus::Tekay CHR_Tma;name=CHD;color=#6a51a3
Chr2	feature	polypeptide_conserved_region	5233867	5234557	.	-	.	ID=DOMAIN 81-1-0;Parent=TE_BASE 81;annot=Class_I::LTR::Ty3/gypsy::chromovirus::Tekay INT_del;name=INT;color=#b10026
Chr2	feature	polypeptide_conserved_region	5234845	5235130	.	-	.	ID=DOMAIN 81-2-0;Parent=TE_BASE 81;annot=Class_I::LTR::Ty3/gypsy::chromovirus::Tekay RNaseH_del;name=RH;color=#fc4e2a
Chr2	feature	polypeptide_conserved_region	5235264	5235816	.	-	.	ID=DOMAIN 81-3-0;Parent=TE_BASE 81;annot=Class_I::LTR::Ty3/gypsy::chromovirus::Tekay RT_del;name=RT;color=#feb24c
Chr2	feature	primer_binding_site	5230962	5230981	.	.	.	ID=PBS 81;Parent=TE_BASE 81;name=ppt;color=#41ab5d
Chr2	feature	RR_tract	5236208	5236222	.	.	.	ID=PPT 81;Parent=TE_BASE 81;name=pbs;color=#c7e9c0
Chr2	feature	long_terminal_repeat	5236227	5237986	.	.	.	ID=LTR LEFT 81-0;Parent=TE_BASE 81;name=ltr left;color=#f032e6
Chr2	feature	long_terminal_repeat	5229171	5230932	.	.	.	ID=LTR RIGHT 81-0;Parent=TE_BASE 81;name=ltr right;color=#f032e6
Chr2	feature	nested_repeat	5085227	5094634	.	.	.	ID=TE_BASE 85;name=TE_BASE 85;annot=Class_I::LTR::Ty3/gypsy::non-chromovirus::OTA::Athila;color=#a9a9a9
Chr2	feature	repeat_fragment	5085227	5094634	.	.	.	ID=TE 85-0;Parent=TE_BASE 85;name=TE 85;color=#a9a9a9
Chr2	feature	polypeptide_conserved_region	5087113	5087569	.	+	.	ID=DOMAIN 85-0-0;Parent=TE_BASE 85;annot=Class_I::LTR::Ty3/gypsy::non-chromovirus::OTA::Athila GAG_athila;name=GAG;color=#225ea8
Chr2	feature	polypeptide_conserved_region	5088628	5088907	.	+	.	ID=DOMAIN 85-1-0;Parent=TE_BASE 85;annot=Class_I::LTR::Ty3/gypsy::non-chromovirus::OTA::Athila AP_athila;name=PROT;color=#ffeda0
Chr2	feature	primer_binding_site	5085382	5085400	.	.	.	ID=PBS 85;Parent=TE_BASE 85;name=pbs;color=#c7e9c0
Chr2	feature	RR_tract	5094399	5094413	.	.	.	ID=PPT 85;Parent=TE_BASE 85;name=ppt;color=#41ab5d
Chr2	feature	long_terminal_repeat	5094492	5094634	.	.	.	ID=LTR RIGHT 85-0;Parent=TE_BASE 85;name=ltr right;color=#f032e6
Chr2	feature	long_terminal_repeat	5085227	5085369	.	.	.	ID=LTR LEFT 85-0;Parent=TE_BASE 85;name=ltr left;color=#f032e6
Chr2	feature	nested_repeat	5073847	5078418	.	.	.	ID=TE_BASE 86;name=TE_BASE 86;annot=Class_I::LTR::Ty1/copia::Tork;color=#a9a9a9
Chr2	feature	repeat_fragment	5073847	5078418	.	.	.	ID=TE 86-0;Parent=TE_BASE 86;name=TE 86;color=#a9a9a9
Chr2	feature	polypeptide_conserved_region	5074453	5075203	.	+	.	ID=DOMAIN 86-0-0;Parent=TE_BASE 86;annot=Class_I::LTR::Ty1/copia::Tork GAG_tork;name=GAG;color=#225ea8
Chr2	feature	polypeptide_conserved_region	5075362	5075599	.	+	.	ID=DOMAIN 86-1-0;Parent=TE_BASE 86;annot=Class_I::LTR::Ty1/copia::Ivana AP_oryco;name=PROT;color=#ffeda0
Chr2	feature	polypeptide_conserved_region	5075755	5076394	.	+	.	ID=DOMAIN 86-2-0;Parent=TE_BASE 86;annot=Class_I::LTR::Ty1/copia::Tork INT_tork;name=INT;color=#b10026
Chr2	feature	polypeptide_conserved_region	5077367	5077715	.	+	.	ID=DOMAIN 86-3-0;Parent=TE_BASE 86;annot=Class_I::LTR::Ty1/copia::Tork RNaseH_tork;name=RH;color=#fc4e2a
Chr2	feature	primer_binding_site	5074362	5074379	.	.	.	ID=PBS 86;Parent=TE_BASE 86;name=pbs;color=#c7e9c0
Chr2	feature	RR_tract	5077895	5077909	.	.	.	ID=PPT 86;Parent=TE_BASE 86;name=ppt;color=#41ab5d
Chr2	feature	long_terminal_repeat	5077909	5078418	.	.	.	ID=LTR RIGHT 86-0;Parent=TE_BASE 86;name=ltr right;color=#f032e6
Chr2	feature	long_terminal_repeat	5073847	5074356	.	.	.	ID=LTR LEFT 86-0;Parent=TE_BASE 86;name=ltr left;color=#f032e6
Chr2	feature	target_site_duplication	5073842	5073846	.	.	.	ID=TSR LEFT 86;Parent=TE_BASE 86;name=tsr left;color=#333333
Chr2	feature	target_site_duplication	5078419	5078423	.	.	.	ID=TSR RIGHT 86;Parent=TE_BASE 86;name=tsr right;color=#333333
Chr2	feature	nested_repeat	4978581	4990068	.	.	.	ID=TE_BASE 88;name=TE_BASE 88;annot=Class_I::LTR::Ty3/gypsy::non-chromovirus::OTA::Ogre/Tat::Retand;color=#a9a9a9
Chr2	feature	repeat_fragment	4978581	4990068	.	.	.	ID=TE 88-0;Parent=TE_BASE 88;name=TE 88;color=#a9a9a9
Chr2	feature	polypeptide_conserved_region	4980058	4980736	.	+	.	ID=DOMAIN 88-0-0;Parent=TE_BASE 88;annot=Class_I::LTR::Ty3/gypsy::non-chromovirus::OTA::Ogre/Tat::Retand GAG_tat;name=GAG;color=#225ea8
Chr2	feature	polypeptide_conserved_region	4981292	4981610	.	+	.	ID=DOMAIN 88-1-0;Parent=TE_BASE 88;annot=Class_I::LTR::Ty3/gypsy::non-chromovirus::OTA::Ogre/Tat::Retand AP_tat;name=PROT;color=#ffeda0
Chr2	feature	polypeptide_conserved_region	4982030	4982348	.	+	.	ID=DOMAIN 88-2-0;Parent=TE_BASE 88;annot=Class_I::LTR::Ty3/gypsy::non-chromovirus::OTA::Ogre/Tat::Retand RT_tat;name=RT;color=#feb24c
Chr2	feature	polypeptide_conserved_region	4982841	4983201	.	+	.	ID=DOMAIN 88-3-0;Parent=TE_BASE 88;annot=Class_I::LTR::Ty3/gypsy::non-chromovirus::OTA::Ogre/Tat::Retand RNaseH_tat;name=RH;color=#fc4e2a
Chr2	feature	polypeptide_conserved_region	4983263	4983605	.	+	.	ID=DOMAIN 88-4-0;Parent=TE_BASE 88;annot=Class_I::LTR::Ty3/gypsy::non-chromovirus::OTA::Ogre/Tat::Retand;name=aRH;color=#fc4e2a
Chr2	feature	polypeptide_conserved_region	4984519	4985122	.	+	.	ID=DOMAIN 88-5-0;Parent=TE_BASE 88;annot=Class_I::LTR::Ty3/gypsy::non-chromovirus::OTA::Ogre/Tat::Retand INT_tat;name=INT;color=#b10026
Chr2	feature	primer_binding_site	4978918	4978935	.	.	.	ID=PBS 88;Parent=TE_BASE 88;name=pbs;color=#c7e9c0
Chr2	feature	RR_tract	4989716	4989730	.	.	.	ID=PPT 88;Parent=TE_BASE 88;name=ppt;color=#41ab5d
Chr2	feature	long_terminal_repeat	4989745	4990068	.	.	.	ID=LTR RIGHT 88-0;Parent=TE_BASE 88;name=ltr right;color=#f032e6
Chr2	feature	long_terminal_repeat	4978581	4978904	.	.	.	ID=LTR LEFT 88-0;Parent=TE_BASE 88;name=ltr left;color=#f032e6
Chr2	feature	target_site_duplication	4978577	4978580	.	.	.	ID=TSR LEFT 88;Parent=TE_BASE 88;name=tsr left;color=#333333
Chr2	feature	target_site_duplication	4990069	4990072	.	.	.	ID=TSR RIGHT 88;Parent=TE_BASE 88;name=tsr right;color=#333333
Chr2	feature	nested_repeat	4948701	4959161	.	.	.	ID=TE_BASE 90;name=TE_BASE 90;annot=Class_I::LTR::Ty3/gypsy::non-chromovirus::OTA::Athila;color=#a9a9a9
Chr2	feature	repeat_fragment	4948701	4959161	.	.	.	ID=TE 90-0;Parent=TE_BASE 90;name=TE 90;color=#a9a9a9
Chr2	feature	polypeptide_conserved_region	4950778	4951264	.	+	.	ID=DOMAIN 90-0-0;Parent=TE_BASE 90;annot=Class_I::LTR::Ty3/gypsy::non-chromovirus::OTA::Athila GAG_athila;name=GAG;color=#225ea8
Chr2	feature	polypeptide_conserved_region	4952403	4952685	.	+	.	ID=DOMAIN 90-1-0;Parent=TE_BASE 90;annot=Class_I::LTR::Ty3/gypsy::non-chromovirus::OTA::Athila AP_athila;name=PROT;color=#ffeda0
Chr2	feature	primer_binding_site	4950341	4950361	.	.	.	ID=PBS 90;Parent=TE_BASE 90;name=pbs;color=#c7e9c0
Chr2	feature	RR_tract	4957498	4957512	.	.	.	ID=PPT 90;Parent=TE_BASE 90;name=ppt;color=#41ab5d
Chr2	feature	long_terminal_repeat	4957528	4959161	.	.	.	ID=LTR RIGHT 90-0;Parent=TE_BASE 90;name=ltr right;color=#f032e6
Chr2	feature	long_terminal_repeat	4948701	4950335	.	.	.	ID=LTR LEFT 90-0;Parent=TE_BASE 90;name=ltr left;color=#f032e6
Chr2	feature	nested_repeat	4838482	4848490	.	.	.	ID=TE_BASE 92;name=TE_BASE 92;annot=Class_I::LTR::Ty3/gypsy::non-chromovirus::OTA::Athila;color=#a9a9a9
Chr2	feature	repeat_fragment	4838482	4848490	.	.	.	ID=TE 92-0;Parent=TE_BASE 92;name=TE 92;color=#a9a9a9
Chr2	feature	polypeptide_conserved_region	4839973	4840444	.	+	.	ID=DOMAIN 92-0-0;Parent=TE_BASE 92;annot=Class_I::LTR::Ty3/gypsy::non-chromovirus::OTA::Athila GAG_athila;name=GAG;color=#225ea8
Chr2	feature	polypeptide_conserved_region	4841330	4841612	.	+	.	ID=DOMAIN 92-1-0;Parent=TE_BASE 92;annot=Class_I::LTR::Ty3/gypsy::non-chromovirus::OTA::Athila AP_athila;name=PROT;color=#ffeda0
Chr2	feature	polypeptide_conserved_region	4842531	4842963	.	+	.	ID=DOMAIN 92-2-0;Parent=TE_BASE 92;annot=Class_I::LTR::Ty3/gypsy::non-chromovirus::OTA::Athila RT_athila;name=RT;color=#feb24c
Chr2	feature	polypeptide_conserved_region	4843098	4843461	.	+	.	ID=DOMAIN 92-3-0;Parent=TE_BASE 92;annot=Class_I::LTR::Ty3/gypsy::non-chromovirus::OTA::Athila RNaseH_athila;name=RH;color=#fc4e2a
Chr2	feature	polypeptide_conserved_region	4844307	4845204	.	+	.	ID=DOMAIN 92-4-0;Parent=TE_BASE 92;annot=Class_I::LTR::Ty3/gypsy::non-chromovirus::OTA::Athila INT_athila;name=INT;color=#b10026
Chr2	feature	primer_binding_site	4839804	4839825	.	.	.	ID=PBS 92;Parent=TE_BASE 92;name=pbs;color=#c7e9c0
Chr2	feature	RR_tract	4847172	4847186	.	.	.	ID=PPT 92;Parent=TE_BASE 92;name=ppt;color=#41ab5d
Chr2	feature	long_terminal_repeat	4847202	4848490	.	.	.	ID=LTR RIGHT 92-0;Parent=TE_BASE 92;name=ltr right;color=#f032e6
Chr2	feature	long_terminal_repeat	4838482	4839781	.	.	.	ID=LTR LEFT 92-0;Parent=TE_BASE 92;name=ltr left;color=#f032e6
Chr2	feature	nested_repeat	4808821	4818662	.	.	.	ID=TE_BASE 93;name=TE_BASE 93;annot=Class_I::LTR::Ty3/gypsy::non-chromovirus::OTA::Ogre/Tat::Retand;color=#a9a9a9
Chr2	feature	repeat_fragment	4808821	4818662	.	.	.	ID=TE 93-0;Parent=TE_BASE 93;name=TE 93;color=#a9a9a9
Chr2	feature	polypeptide_conserved_region	4812746	4813748	.	-	.	ID=DOMAIN 93-0-0;Parent=TE_BASE 93;annot=Class_I::LTR::Ty3/gypsy::non-chromovirus::OTA::Ogre/Tat::Retand INT_tat;name=INT;color=#b10026
Chr2	feature	polypeptide_conserved_region	4814225	4814534	.	-	.	ID=DOMAIN 93-1-0;Parent=TE_BASE 93;annot=Class_I::LTR::Ty3/gypsy::non-chromovirus::OTA::Ogre/Tat::Retand;name=aRH;color=#fc4e2a
Chr2	feature	polypeptide_conserved_region	4814582	4814942	.	-	.	ID=DOMAIN 93-2-0;Parent=TE_BASE 93;annot=Class_I::LTR::Ty3/gypsy::non-chromovirus::OTA::Ogre/Tat::Retand RNaseH_tat;name=RH;color=#fc4e2a
Chr2	feature	polypeptide_conserved_region	4815133	4815709	.	-	.	ID=DOMAIN 93-3-0;Parent=TE_BASE 93;annot=Class_I::LTR::Ty3/gypsy::non-chromovirus::OTA::Ogre/Tat::Retand RT_tat;name=RT;color=#feb24c
Chr2	feature	polypeptide_conserved_region	4815988	4816273	.	-	.	ID=DOMAIN 93-4-0;Parent=TE_BASE 93;annot=Class_I::LTR::Ty3/gypsy::non-chromovirus::OTA::Ogre/Tat::Retand AP_tat;name=PROT;color=#ffeda0
Chr2	feature	polypeptide_conserved_region	4816742	4817420	.	-	.	ID=DOMAIN 93-5-0;Parent=TE_BASE 93;annot=Class_I::LTR::Ty3/gypsy::non-chromovirus::OTA::Ogre/Tat::Retand GAG_tat;name=GAG;color=#225ea8
Chr2	feature	long_terminal_repeat	4818201	4818662	.	.	.	ID=LTR LEFT 93-0;Parent=TE_BASE 93;name=ltr left;color=#f032e6
Chr2	feature	long_terminal_repeat	4808821	4809271	.	.	.	ID=LTR RIGHT 93-0;Parent=TE_BASE 93;name=ltr right;color=#f032e6
Chr2	feature	nested_repeat	4775860	4780186	.	.	.	ID=TE_BASE 95;name=TE_BASE 95;annot=Class_I::LTR::Ty3/gypsy::non-chromovirus::OTA::Athila;color=#a9a9a9
Chr2	feature	repeat_fragment	4775860	4780186	.	.	.	ID=TE 95-0;Parent=TE_BASE 95;name=TE 95;color=#a9a9a9
Chr2	feature	polypeptide_conserved_region	4777449	4777725	.	-	.	ID=DOMAIN 95-0-0;Parent=TE_BASE 95;annot=Class_I::LTR::Ty3/gypsy::non-chromovirus::OTA::Athila AP_athila;name=PROT;color=#ffeda0
Chr2	feature	polypeptide_conserved_region	4778944	4779199	.	-	.	ID=DOMAIN 95-1-0;Parent=TE_BASE 95;annot=Class_I::LTR::Ty3/gypsy::non-chromovirus::OTA::Athila GAG_athila;name=GAG;color=#225ea8
Chr2	feature	primer_binding_site	4776047	4776067	.	.	.	ID=PBS 95;Parent=TE_BASE 95;name=ppt;color=#41ab5d
Chr2	feature	RR_tract	4779988	4780002	.	.	.	ID=PPT 95;Parent=TE_BASE 95;name=pbs;color=#c7e9c0
Chr2	feature	long_terminal_repeat	4780024	4780186	.	.	.	ID=LTR LEFT 95-0;Parent=TE_BASE 95;name=ltr left;color=#f032e6
Chr2	feature	long_terminal_repeat	4775860	4776022	.	.	.	ID=LTR RIGHT 95-0;Parent=TE_BASE 95;name=ltr right;color=#f032e6
Chr2	feature	nested_repeat	4716023	4732460	.	.	.	ID=TE_BASE 97;name=TE_BASE 97;annot=Class_I::LTR::Ty3/gypsy::non-chromovirus::OTA::Athila;color=#a9a9a9
Chr2	feature	repeat_fragment	4716023	4732460	.	.	.	ID=TE 97-0;Parent=TE_BASE 97;name=TE 97;color=#a9a9a9
Chr2	feature	polypeptide_conserved_region	4716917	4717211	.	+	.	ID=DOMAIN 97-0-0;Parent=TE_BASE 97;annot=Class_I::LTR::Ty3/gypsy::non-chromovirus::OTA::Athila GAG_athila;name=GAG;color=#225ea8
Chr2	feature	polypeptide_conserved_region	4718109	4718382	.	+	.	ID=DOMAIN 97-1-0;Parent=TE_BASE 97;annot=Class_I::LTR::Ty3/gypsy::non-chromovirus::OTA::Athila AP_athila;name=PROT;color=#ffeda0
Chr2	feature	polypeptide_conserved_region	4718529	4719261	.	+	.	ID=DOMAIN 97-2-0;Parent=TE_BASE 97;annot=Class_I::LTR::Ty3/gypsy::non-chromovirus::OTA::Athila RT_athila;name=RT;color=#feb24c
Chr2	feature	polypeptide_conserved_region	4719374	4719632	.	+	.	ID=DOMAIN 97-3-0;Parent=TE_BASE 97;annot=Class_I::LTR::Ty3/gypsy::non-chromovirus::OTA::Athila RNaseH_athila;name=RH;color=#fc4e2a
Chr2	feature	polypeptide_conserved_region	4720052	4721081	.	+	.	ID=DOMAIN 97-4-0;Parent=TE_BASE 97;annot=Class_I::LTR::Ty3/gypsy::non-chromovirus::OTA::Athila INT_athila;name=INT;color=#b10026
Chr2	feature	primer_binding_site	4716408	4716424	.	.	.	ID=PBS 97;Parent=TE_BASE 97;name=pbs;color=#c7e9c0
Chr2	feature	RR_tract	4732014	4732028	.	.	.	ID=PPT 97;Parent=TE_BASE 97;name=ppt;color=#41ab5d
Chr2	feature	long_terminal_repeat	4732083	4732460	.	.	.	ID=LTR RIGHT 97-0;Parent=TE_BASE 97;name=ltr right;color=#f032e6
Chr2	feature	long_terminal_repeat	4716023	4716401	.	.	.	ID=LTR LEFT 97-0;Parent=TE_BASE 97;name=ltr left;color=#f032e6
Chr2	feature	nested_repeat	4709690	4716011	.	.	.	ID=TE_BASE 98;name=TE_BASE 98;annot=Class_I::LTR::Ty3/gypsy::non-chromovirus::OTA::Athila;color=#a9a9a9
Chr2	feature	repeat_fragment	4709690	4716011	.	.	.	ID=TE 98-0;Parent=TE_BASE 98;name=TE 98;color=#a9a9a9
Chr2	feature	polypeptide_conserved_region	4711534	4712014	.	+	.	ID=DOMAIN 98-0-0;Parent=TE_BASE 98;annot=Class_I::LTR::Ty3/gypsy::non-chromovirus::OTA::Athila GAG_athila;name=GAG;color=#225ea8
Chr2	feature	polypeptide_conserved_region	4712927	4713209	.	+	.	ID=DOMAIN 98-1-0;Parent=TE_BASE 98;annot=Class_I::LTR::Ty3/gypsy::non-chromovirus::OTA::Athila AP_athila;name=PROT;color=#ffeda0
Chr2	feature	primer_binding_site	4710904	4710920	.	.	.	ID=PBS 98;Parent=TE_BASE 98;name=pbs;color=#c7e9c0
Chr2	feature	RR_tract	4714799	4714813	.	.	.	ID=PPT 98;Parent=TE_BASE 98;name=ppt;color=#41ab5d
Chr2	feature	long_terminal_repeat	4714827	4716011	.	.	.	ID=LTR RIGHT 98-0;Parent=TE_BASE 98;name=ltr right;color=#f032e6
Chr2	feature	long_terminal_repeat	4709690	4710897	.	.	.	ID=LTR LEFT 98-0;Parent=TE_BASE 98;name=ltr left;color=#f032e6
Chr2	feature	target_site_duplication	4709685	4709689	.	.	.	ID=TSR LEFT 98;Parent=TE_BASE 98;name=tsr left;color=#333333
Chr2	feature	target_site_duplication	4716012	4716016	.	.	.	ID=TSR RIGHT 98;Parent=TE_BASE 98;name=tsr right;color=#333333
Chr2	feature	nested_repeat	4570281	4582993	.	.	.	ID=TE_BASE 103;name=TE_BASE 103;annot=Class_I::LTR::Ty3/gypsy::non-chromovirus::OTA::Athila;color=#a9a9a9
Chr2	feature	repeat_fragment	4570281	4582993	.	.	.	ID=TE 103-0;Parent=TE_BASE 103;name=TE 103;color=#a9a9a9
Chr2	feature	polypeptide_conserved_region	4575934	4576639	.	-	.	ID=DOMAIN 103-0-0;Parent=TE_BASE 103;annot=Class_I::LTR::Ty3/gypsy::non-chromovirus::OTA::Athila INT_athila;name=INT;color=#b10026
Chr2	feature	polypeptide_conserved_region	4576975	4577335	.	-	.	ID=DOMAIN 103-1-0;Parent=TE_BASE 103;annot=Class_I::LTR::Ty3/gypsy::non-chromovirus::OTA::Athila RNaseH_athila;name=RH;color=#fc4e2a
Chr2	feature	polypeptide_conserved_region	4577694	4578180	.	-	.	ID=DOMAIN 103-2-0;Parent=TE_BASE 103;annot=Class_I::LTR::Ty3/gypsy::non-chromovirus::OTA::Athila RT_athila;name=RT;color=#feb24c
Chr2	feature	polypeptide_conserved_region	4578894	4579176	.	-	.	ID=DOMAIN 103-3-0;Parent=TE_BASE 103;annot=Class_I::LTR::Ty3/gypsy::non-chromovirus::OTA::Athila AP_athila;name=PROT;color=#ffeda0
Chr2	feature	polypeptide_conserved_region	4580434	4580920	.	-	.	ID=DOMAIN 103-4-0;Parent=TE_BASE 103;annot=Class_I::LTR::Ty3/gypsy::non-chromovirus::OTA::Athila GAG_athila;name=GAG;color=#225ea8
Chr2	feature	long_terminal_repeat	4581370	4582993	.	.	.	ID=LTR LEFT 103-0;Parent=TE_BASE 103;name=ltr left;color=#f032e6
Chr2	feature	long_terminal_repeat	4570281	4571932	.	.	.	ID=LTR RIGHT 103-0;Parent=TE_BASE 103;name=ltr right;color=#f032e6
Chr2	feature	nested_repeat	4558506	4566131	.	.	.	ID=TE_BASE 104;name=TE_BASE 104;annot=Class_I::LTR::Ty3/gypsy::chromovirus::Tekay;color=#a9a9a9
Chr2	feature	repeat_fragment	4558506	4566131	.	.	.	ID=TE 104-0;Parent=TE_BASE 104;name=TE 104;color=#a9a9a9
Chr2	feature	polypeptide_conserved_region	4559929	4560097	.	-	.	ID=DOMAIN 104-0-0;Parent=TE_BASE 104;annot=Class_I::LTR::Ty3/gypsy::chromovirus::Tekay CHR_Tma;name=CHD;color=#6a51a3
Chr2	feature	polypeptide_conserved_region	4560160	4561186	.	-	.	ID=DOMAIN 104-1-0;Parent=TE_BASE 104;annot=Class_I::LTR::Ty3/gypsy::chromovirus::Tekay INT_del;name=INT;color=#b10026
Chr2	feature	polypeptide_conserved_region	4561473	4561824	.	-	.	ID=DOMAIN 104-2-0;Parent=TE_BASE 104;annot=Class_I::LTR::Ty3/gypsy::chromovirus::Tekay RNaseH_del;name=RH;color=#fc4e2a
Chr2	feature	polypeptide_conserved_region	4562108	4562633	.	-	.	ID=DOMAIN 104-3-0;Parent=TE_BASE 104;annot=Class_I::LTR::Ty3/gypsy::chromovirus::Tekay RT_del;name=RT;color=#feb24c
Chr2	feature	polypeptide_conserved_region	4562990	4563251	.	-	.	ID=DOMAIN 104-4-0;Parent=TE_BASE 104;annot=Class_I::LTR::Ty3/gypsy::chromovirus::Tekay AP_del;name=PROT;color=#ffeda0
Chr2	feature	polypeptide_conserved_region	4564056	4564278	.	-	.	ID=DOMAIN 104-5-0;Parent=TE_BASE 104;annot=Class_I::LTR::Ty3/gypsy::chromovirus::Tekay GAG_del;name=GAG;color=#225ea8
Chr2	feature	RR_tract	4565592	4565606	.	.	.	ID=PPT 104;Parent=TE_BASE 104;name=pbs;color=#c7e9c0
Chr2	feature	long_terminal_repeat	4565619	4566131	.	.	.	ID=LTR LEFT 104-0;Parent=TE_BASE 104;name=ltr left;color=#f032e6
Chr2	feature	long_terminal_repeat	4558506	4559017	.	.	.	ID=LTR RIGHT 104-0;Parent=TE_BASE 104;name=ltr right;color=#f032e6
Chr2	feature	nested_repeat	4513698	4522544	.	.	.	ID=TE_BASE 105;name=TE_BASE 105;annot=Class_I::LTR::Ty3/gypsy::non-chromovirus::OTA::Athila;color=#a9a9a9
Chr2	feature	repeat_fragment	4513698	4522544	.	.	.	ID=TE 105-0;Parent=TE_BASE 105;name=TE 105;color=#a9a9a9
Chr2	feature	polypeptide_conserved_region	4518325	4518604	.	-	.	ID=DOMAIN 105-0-0;Parent=TE_BASE 105;annot=Class_I::LTR::Ty3/gypsy::non-chromovirus::OTA::Athila AP_athila;name=PROT;color=#ffeda0
Chr2	feature	polypeptide_conserved_region	4519950	4520178	.	-	.	ID=DOMAIN 105-1-0;Parent=TE_BASE 105;annot=Class_I::LTR::Ty3/gypsy::non-chromovirus::OTA::Athila GAG_athila;name=GAG;color=#225ea8
Chr2	feature	long_terminal_repeat	4520807	4522544	.	.	.	ID=LTR LEFT 105-0;Parent=TE_BASE 105;name=ltr left;color=#f032e6
Chr2	feature	long_terminal_repeat	4513698	4515443	.	.	.	ID=LTR RIGHT 105-0;Parent=TE_BASE 105;name=ltr right;color=#f032e6
Chr2	feature	nested_repeat	4490678	4500765	.	.	.	ID=TE_BASE 106;name=TE_BASE 106;annot=Class_I::LTR::Ty3/gypsy::non-chromovirus::OTA::Ogre/Tat::Retand;color=#a9a9a9
Chr2	feature	repeat_fragment	4490678	4500765	.	.	.	ID=TE 106-0;Parent=TE_BASE 106;name=TE 106;color=#a9a9a9
Chr2	feature	polypeptide_conserved_region	4494378	4495422	.	-	.	ID=DOMAIN 106-0-0;Parent=TE_BASE 106;annot=Class_I::LTR::Ty3/gypsy::non-chromovirus::OTA::Ogre/Tat::Retand INT_tat;name=INT;color=#b10026
Chr2	feature	polypeptide_conserved_region	4495881	4496124	.	-	.	ID=DOMAIN 106-1-0;Parent=TE_BASE 106;annot=Class_I::LTR::Ty3/gypsy::non-chromovirus::OTA::Ogre/Tat::Retand;name=aRH;color=#fc4e2a
Chr2	feature	polypeptide_conserved_region	4496287	4496473	.	-	.	ID=DOMAIN 106-2-0;Parent=TE_BASE 106;annot=Class_I::LTR::Ty3/gypsy::non-chromovirus::OTA::Ogre/Tat::Retand RNaseH_tat;name=RH;color=#fc4e2a
Chr2	feature	polypeptide_conserved_region	4496737	4497163	.	-	.	ID=DOMAIN 106-3-0;Parent=TE_BASE 106;annot=Class_I::LTR::Ty3/gypsy::non-chromovirus::OTA::Ogre/Tat::Retand RT_tat;name=RT;color=#feb24c
Chr2	feature	polypeptide_conserved_region	4497583	4497901	.	-	.	ID=DOMAIN 106-4-0;Parent=TE_BASE 106;annot=Class_I::LTR::Ty3/gypsy::non-chromovirus::OTA::Ogre/Tat::Retand AP_tat;name=PROT;color=#ffeda0
Chr2	feature	polypeptide_conserved_region	4498565	4499108	.	-	.	ID=DOMAIN 106-5-0;Parent=TE_BASE 106;annot=Class_I::LTR::Ty3/gypsy::non-chromovirus::OTA::Ogre/Tat::Retand GAG_tat;name=GAG;color=#225ea8
Chr2	feature	long_terminal_repeat	4500369	4500765	.	.	.	ID=LTR LEFT 106-0;Parent=TE_BASE 106;name=ltr left;color=#f032e6
Chr2	feature	long_terminal_repeat	4490678	4491074	.	.	.	ID=LTR RIGHT 106-0;Parent=TE_BASE 106;name=ltr right;color=#f032e6
Chr2	feature	nested_repeat	4275617	4282081	.	.	.	ID=TE_BASE 108;name=TE_BASE 108;annot=Class_I::LTR::Ty1/copia::SIRE;color=#a9a9a9
Chr2	feature	repeat_fragment	4275617	4282081	.	.	.	ID=TE 108-0;Parent=TE_BASE 108;name=TE 108;color=#a9a9a9
Chr2	feature	polypeptide_conserved_region	4278477	4278876	.	-	.	ID=DOMAIN 108-0-0;Parent=TE_BASE 108;annot=Class_I::LTR::Ty1/copia::SIRE RNaseH_sire;name=RH;color=#fc4e2a
Chr2	feature	polypeptide_conserved_region	4279167	4279353	.	-	.	ID=DOMAIN 108-1-0;Parent=TE_BASE 108;annot=Class_I::LTR::Ty1/copia::SIRE RT_sire;name=RT;color=#feb24c
Chr2	feature	polypeptide_conserved_region	4280224	4280461	.	-	.	ID=DOMAIN 108-2-0;Parent=TE_BASE 108;annot=Class_I::LTR::Ty1/copia::SIRE AP_sire;name=PROT;color=#ffeda0
Chr2	feature	polypeptide_conserved_region	4280918	4281377	.	-	.	ID=DOMAIN 108-3-0;Parent=TE_BASE 108;annot=Class_I::LTR::Ty1/copia::SIRE GAG_sire;name=GAG;color=#225ea8
Chr2	feature	long_terminal_repeat	4281485	4282081	.	.	.	ID=LTR LEFT 108-0;Parent=TE_BASE 108;name=ltr left;color=#f032e6
Chr2	feature	long_terminal_repeat	4275617	4276234	.	.	.	ID=LTR RIGHT 108-0;Parent=TE_BASE 108;name=ltr right;color=#f032e6
Chr2	feature	nested_repeat	4236867	4243446	.	.	.	ID=TE_BASE 109;name=TE_BASE 109;annot=Class_I::LTR::Ty3/gypsy::chromovirus::Tekay;color=#a9a9a9
Chr2	feature	repeat_fragment	4236867	4243446	.	.	.	ID=TE 109-0;Parent=TE_BASE 109;name=TE 109;color=#a9a9a9
Chr2	feature	polypeptide_conserved_region	4238571	4239363	.	+	.	ID=DOMAIN 109-0-0;Parent=TE_BASE 109;annot=Class_I::LTR::Ty3/gypsy::chromovirus::Tekay GAG_del;name=GAG;color=#225ea8
Chr2	feature	polypeptide_conserved_region	4239667	4239928	.	+	.	ID=DOMAIN 109-1-0;Parent=TE_BASE 109;annot=Class_I::LTR::Ty3/gypsy::chromovirus::Tekay AP_del;name=PROT;color=#ffeda0
Chr2	feature	polypeptide_conserved_region	4240294	4240960	.	+	.	ID=DOMAIN 109-2-0;Parent=TE_BASE 109;annot=Class_I::LTR::Ty3/gypsy::chromovirus::Tekay RT_del;name=RT;color=#feb24c
Chr2	feature	polypeptide_conserved_region	4241095	4241440	.	+	.	ID=DOMAIN 109-3-0;Parent=TE_BASE 109;annot=Class_I::LTR::Ty3/gypsy::chromovirus::Tekay RNaseH_del;name=RH;color=#fc4e2a
Chr2	feature	polypeptide_conserved_region	4241740	4242775	.	+	.	ID=DOMAIN 109-4-0;Parent=TE_BASE 109;annot=Class_I::LTR::Ty3/gypsy::chromovirus::Tekay INT_del;name=INT;color=#b10026
Chr2	feature	polypeptide_conserved_region	4242835	4242985	.	+	.	ID=DOMAIN 109-5-0;Parent=TE_BASE 109;annot=Class_I::LTR::Ty3/gypsy::chromovirus::Tekay CHR_tekay_Legolas;name=CHD;color=#6a51a3
Chr2	feature	primer_binding_site	4237119	4237137	.	.	.	ID=PBS 109;Parent=TE_BASE 109;name=pbs;color=#c7e9c0
Chr2	feature	RR_tract	4243232	4243246	.	.	.	ID=PPT 109;Parent=TE_BASE 109;name=ppt;color=#41ab5d
Chr2	feature	long_terminal_repeat	4243259	4243446	.	.	.	ID=LTR RIGHT 109-0;Parent=TE_BASE 109;name=ltr right;color=#f032e6
Chr2	feature	long_terminal_repeat	4236867	4237054	.	.	.	ID=LTR LEFT 109-0;Parent=TE_BASE 109;name=ltr left;color=#f032e6
Chr2	feature	nested_repeat	4230743	4236512	.	.	.	ID=TE_BASE 110;name=TE_BASE 110;annot=Class_I::LTR::Ty1/copia::Tork;color=#a9a9a9
Chr2	feature	repeat_fragment	4230743	4236512	.	.	.	ID=TE 110-0;Parent=TE_BASE 110;name=TE 110;color=#a9a9a9
Chr2	feature	polypeptide_conserved_region	4231801	4232089	.	+	.	ID=DOMAIN 110-0-0;Parent=TE_BASE 110;annot=Class_I::LTR::Ty1/copia::Tork GAG_tork;name=GAG;color=#225ea8
Chr2	feature	polypeptide_conserved_region	4232503	4232740	.	+	.	ID=DOMAIN 110-1-0;Parent=TE_BASE 110;annot=Class_I::LTR::Ty1/copia::Ivana AP_oryco;name=PROT;color=#ffeda0
Chr2	feature	polypeptide_conserved_region	4232896	4233277	.	+	.	ID=DOMAIN 110-2-0;Parent=TE_BASE 110;annot=Class_I::LTR::Ty1/copia::Tork INT_tork;name=INT;color=#b10026
Chr2	feature	polypeptide_conserved_region	4234129	4234864	.	+	.	ID=DOMAIN 110-3-0;Parent=TE_BASE 110;annot=Class_I::LTR::Ty1/copia::Tork RT_tork;name=RT;color=#feb24c
Chr2	feature	polypeptide_conserved_region	4235173	4235575	.	+	.	ID=DOMAIN 110-4-0;Parent=TE_BASE 110;annot=Class_I::LTR::Ty1/copia::Tork RNaseH_tork;name=RH;color=#fc4e2a
Chr2	feature	primer_binding_site	4231515	4231538	.	.	.	ID=PBS 110;Parent=TE_BASE 110;name=pbs;color=#c7e9c0
Chr2	feature	RR_tract	4235665	4235679	.	.	.	ID=PPT 110;Parent=TE_BASE 110;name=ppt;color=#41ab5d
Chr2	feature	long_terminal_repeat	4235747	4236512	.	.	.	ID=LTR RIGHT 110-0;Parent=TE_BASE 110;name=ltr right;color=#f032e6
Chr2	feature	long_terminal_repeat	4230743	4231509	.	.	.	ID=LTR LEFT 110-0;Parent=TE_BASE 110;name=ltr left;color=#f032e6
Chr2	feature	target_site_duplication	4230738	4230742	.	.	.	ID=TSR LEFT 110;Parent=TE_BASE 110;name=tsr left;color=#333333
Chr2	feature	target_site_duplication	4236513	4236517	.	.	.	ID=TSR RIGHT 110;Parent=TE_BASE 110;name=tsr right;color=#333333
Chr2	feature	nested_repeat	4198433	4210960	.	.	.	ID=TE_BASE 112;name=TE_BASE 112;annot=Class_I::LTR::Ty3/gypsy::non-chromovirus::OTA::Athila;color=#a9a9a9
Chr2	feature	repeat_fragment	4198433	4210960	.	.	.	ID=TE 112-0;Parent=TE_BASE 112;name=TE 112;color=#a9a9a9
Chr2	feature	polypeptide_conserved_region	4205253	4205676	.	-	.	ID=DOMAIN 112-0-0;Parent=TE_BASE 112;annot=Class_I::LTR::Ty3/gypsy::non-chromovirus::OTA::Athila INT_athila;name=INT;color=#b10026
Chr2	feature	polypeptide_conserved_region	4206361	4206721	.	-	.	ID=DOMAIN 112-1-0;Parent=TE_BASE 112;annot=Class_I::LTR::Ty3/gypsy::non-chromovirus::OTA::Athila RNaseH_athila;name=RH;color=#fc4e2a
Chr2	feature	polypeptide_conserved_region	4206859	4207279	.	-	.	ID=DOMAIN 112-2-0;Parent=TE_BASE 112;annot=Class_I::LTR::Ty3/gypsy::non-chromovirus::OTA::Athila RT_athila;name=RT;color=#feb24c
Chr2	feature	polypeptide_conserved_region	4208275	4208476	.	-	.	ID=DOMAIN 112-3-0;Parent=TE_BASE 112;annot=Class_I::LTR::Ty3/gypsy::non-chromovirus::OTA::Athila AP_athila;name=PROT;color=#ffeda0
Chr2	feature	polypeptide_conserved_region	4208617	4209103	.	-	.	ID=DOMAIN 112-4-0;Parent=TE_BASE 112;annot=Class_I::LTR::Ty3/gypsy::non-chromovirus::OTA::Athila GAG_athila;name=GAG;color=#225ea8
Chr2	feature	primer_binding_site	4198617	4198634	.	.	.	ID=PBS 112;Parent=TE_BASE 112;name=ppt;color=#41ab5d
Chr2	feature	RR_tract	4210773	4210787	.	.	.	ID=PPT 112;Parent=TE_BASE 112;name=pbs;color=#c7e9c0
Chr2	feature	long_terminal_repeat	4210818	4210960	.	.	.	ID=LTR LEFT 112-0;Parent=TE_BASE 112;name=ltr left;color=#f032e6
Chr2	feature	long_terminal_repeat	4198433	4198575	.	.	.	ID=LTR RIGHT 112-0;Parent=TE_BASE 112;name=ltr right;color=#f032e6
Chr2	feature	nested_repeat	4186081	4194762	.	.	.	ID=TE_BASE 113;name=TE_BASE 113;annot=Class_I::LTR::Ty3/gypsy::non-chromovirus::OTA::Athila;color=#a9a9a9
Chr2	feature	repeat_fragment	4186081	4194762	.	.	.	ID=TE 113-0;Parent=TE_BASE 113;name=TE 113;color=#a9a9a9
Chr2	feature	polypeptide_conserved_region	4190741	4191023	.	-	.	ID=DOMAIN 113-0-0;Parent=TE_BASE 113;annot=Class_I::LTR::Ty3/gypsy::non-chromovirus::OTA::Athila AP_athila;name=PROT;color=#ffeda0
Chr2	feature	polypeptide_conserved_region	4192197	4192692	.	-	.	ID=DOMAIN 113-1-0;Parent=TE_BASE 113;annot=Class_I::LTR::Ty3/gypsy::non-chromovirus::OTA::Athila GAG_athila;name=GAG;color=#225ea8
Chr2	feature	long_terminal_repeat	4193132	4194762	.	.	.	ID=LTR LEFT 113-0;Parent=TE_BASE 113;name=ltr left;color=#f032e6
Chr2	feature	long_terminal_repeat	4186081	4187722	.	.	.	ID=LTR RIGHT 113-0;Parent=TE_BASE 113;name=ltr right;color=#f032e6
Chr2	feature	target_site_duplication	4186076	4186080	.	.	.	ID=TSR RIGHT 113;Parent=TE_BASE 113;name=tsr right;color=#333333
Chr2	feature	target_site_duplication	4194763	4194767	.	.	.	ID=TSR LEFT 113;Parent=TE_BASE 113;name=tsr left;color=#333333
Chr2	feature	nested_repeat	4175733	4184394	.	.	.	ID=TE_BASE 114;name=TE_BASE 114;annot=Class_I::LTR::Ty3/gypsy::non-chromovirus::OTA::Athila;color=#a9a9a9
Chr2	feature	repeat_fragment	4175733	4184394	.	.	.	ID=TE 114-0;Parent=TE_BASE 114;name=TE 114;color=#a9a9a9
Chr2	feature	polypeptide_conserved_region	4177590	4177968	.	+	.	ID=DOMAIN 114-0-0;Parent=TE_BASE 114;annot=Class_I::LTR::Ty3/gypsy::non-chromovirus::OTA::Athila GAG_athila;name=GAG;color=#225ea8
Chr2	feature	polypeptide_conserved_region	4179224	4179506	.	+	.	ID=DOMAIN 114-1-0;Parent=TE_BASE 114;annot=Class_I::LTR::Ty3/gypsy::non-chromovirus::OTA::Athila AP_athila;name=PROT;color=#ffeda0
Chr2	feature	long_terminal_repeat	4183829	4184394	.	.	.	ID=LTR RIGHT 114-0;Parent=TE_BASE 114;name=ltr right;color=#f032e6
Chr2	feature	long_terminal_repeat	4175733	4176303	.	.	.	ID=LTR LEFT 114-0;Parent=TE_BASE 114;name=ltr left;color=#f032e6
Chr2	feature	nested_repeat	4116033	4120735	.	.	.	ID=TE_BASE 116;name=TE_BASE 116;annot=Class_I::LTR::Ty1/copia::Ivana;color=#a9a9a9
Chr2	feature	repeat_fragment	4116033	4120735	.	.	.	ID=TE 116-0;Parent=TE_BASE 116;name=TE 116;color=#a9a9a9
Chr2	feature	polypeptide_conserved_region	4116449	4116965	.	+	.	ID=DOMAIN 116-0-0;Parent=TE_BASE 116;annot=Class_I::LTR::Ty1/copia::SIRE GAG_sire;name=GAG;color=#225ea8
Chr2	feature	polypeptide_conserved_region	4117330	4117573	.	+	.	ID=DOMAIN 116-1-0;Parent=TE_BASE 116;annot=Class_I::LTR::Ty1/copia::Ivana AP_oryco;name=PROT;color=#ffeda0
Chr2	feature	polypeptide_conserved_region	4117726	4118374	.	+	.	ID=DOMAIN 116-2-0;Parent=TE_BASE 116;annot=Class_I::LTR::Ty1/copia::Ivana INT_oryco;name=INT;color=#b10026
Chr2	feature	polypeptide_conserved_region	4118956	4119676	.	+	.	ID=DOMAIN 116-3-0;Parent=TE_BASE 116;annot=Class_I::LTR::Ty1/copia::Ivana RT_oryco;name=RT;color=#feb24c
Chr2	feature	polypeptide_conserved_region	4119969	4120332	.	+	.	ID=DOMAIN 116-4-0;Parent=TE_BASE 116;annot=Class_I::LTR::Ty1/copia::Ivana RNaseH_oryco;name=RH;color=#fc4e2a
Chr2	feature	RR_tract	4120429	4120443	.	.	.	ID=PPT 116;Parent=TE_BASE 116;name=ppt;color=#41ab5d
Chr2	feature	long_terminal_repeat	4120461	4120735	.	.	.	ID=LTR RIGHT 116-0;Parent=TE_BASE 116;name=ltr right;color=#f032e6
Chr2	feature	long_terminal_repeat	4116033	4116307	.	.	.	ID=LTR LEFT 116-0;Parent=TE_BASE 116;name=ltr left;color=#f032e6
Chr2	feature	nested_repeat	4090710	4096109	.	.	.	ID=TE_BASE 117;name=TE_BASE 117;annot=Class_I::LTR::Ty3/gypsy::chromovirus::Reina;color=#a9a9a9
Chr2	feature	repeat_fragment	4090710	4096109	.	.	.	ID=TE 117-0;Parent=TE_BASE 117;name=TE 117;color=#a9a9a9
Chr2	feature	polypeptide_conserved_region	4091071	4091236	.	-	.	ID=DOMAIN 117-0-0;Parent=TE_BASE 117;annot=Class_I::LTR::Ty3/gypsy::chromovirus::Reina CHR_reina_LORE2B7b;name=CHD;color=#6a51a3
Chr2	feature	polypeptide_conserved_region	4091290	4091953	.	-	.	ID=DOMAIN 117-1-0;Parent=TE_BASE 117;annot=Class_I::LTR::Ty3/gypsy::chromovirus::Reina INT_reina;name=INT;color=#b10026
Chr2	feature	polypeptide_conserved_region	4092570	4092921	.	-	.	ID=DOMAIN 117-2-0;Parent=TE_BASE 117;annot=Class_I::LTR::Ty3/gypsy::chromovirus::Reina RNaseH_reina;name=RH;color=#fc4e2a
Chr2	feature	polypeptide_conserved_region	4093097	4093727	.	-	.	ID=DOMAIN 117-3-0;Parent=TE_BASE 117;annot=Class_I::LTR::Ty3/gypsy::chromovirus::Reina RT_reina;name=RT;color=#feb24c
Chr2	feature	polypeptide_conserved_region	4094076	4094334	.	-	.	ID=DOMAIN 117-4-0;Parent=TE_BASE 117;annot=Class_I::LTR::Ty3/gypsy::chromovirus::Reina AP_reina;name=PROT;color=#ffeda0
Chr2	feature	polypeptide_conserved_region	4094499	4095177	.	-	.	ID=DOMAIN 117-5-0;Parent=TE_BASE 117;annot=Class_I::LTR::Ty3/gypsy::chromovirus::Reina GAG_reina;name=GAG;color=#225ea8
Chr2	feature	long_terminal_repeat	4095759	4096109	.	.	.	ID=LTR LEFT 117-0;Parent=TE_BASE 117;name=ltr left;color=#f032e6
Chr2	feature	long_terminal_repeat	4090710	4091060	.	.	.	ID=LTR RIGHT 117-0;Parent=TE_BASE 117;name=ltr right;color=#f032e6
Chr2	feature	nested_repeat	4050963	4059017	.	.	.	ID=TE_BASE 118;name=TE_BASE 118;annot=Class_I::LTR::Ty1/copia::SIRE;color=#a9a9a9
Chr2	feature	repeat_fragment	4050963	4059017	.	.	.	ID=TE 118-0;Parent=TE_BASE 118;name=TE 118;color=#a9a9a9
Chr2	feature	polypeptide_conserved_region	4051594	4052236	.	+	.	ID=DOMAIN 118-0-0;Parent=TE_BASE 118;annot=Class_I::LTR::Ty1/copia::SIRE GAG_sire;name=GAG;color=#225ea8
Chr2	feature	polypeptide_conserved_region	4053504	4053894	.	+	.	ID=DOMAIN 118-1-0;Parent=TE_BASE 118;annot=Class_I::LTR::Ty1/copia::SIRE RNaseH_sire;name=RH;color=#fc4e2a
Chr2	feature	long_terminal_repeat	4058860	4059017	.	.	.	ID=LTR RIGHT 118-0;Parent=TE_BASE 118;name=ltr right;color=#f032e6
Chr2	feature	long_terminal_repeat	4050963	4051121	.	.	.	ID=LTR LEFT 118-0;Parent=TE_BASE 118;name=ltr left;color=#f032e6
Chr2	feature	nested_repeat	3919392	3956443	.	.	.	ID=TE_BASE 121;name=TE_BASE 121;annot=Class_I::LTR::Ty3/gypsy::non-chromovirus::OTA::Athila;color=#a9a9a9
Chr2	feature	repeat_fragment	3919392	3956443	.	.	.	ID=TE 121-0;Parent=TE_BASE 121;name=TE 121;color=#a9a9a9
Chr2	feature	polypeptide_conserved_region	3920938	3921349	.	+	.	ID=DOMAIN 121-0-0;Parent=TE_BASE 121;annot=Class_I::LTR::Ty3/gypsy::non-chromovirus::OTA::Athila GAG_athila;name=GAG;color=#225ea8
Chr2	feature	polypeptide_conserved_region	3949690	3949855	.	+	.	ID=DOMAIN 121-1-0;Parent=TE_BASE 121;annot=Class_I::LTR::Ty3/gypsy::non-chromovirus::OTA::Athila AP_athila;name=PROT;color=#ffeda0
Chr2	feature	primer_binding_site	3920720	3920740	.	.	.	ID=PBS 121;Parent=TE_BASE 121;name=pbs;color=#c7e9c0
Chr2	feature	RR_tract	3955095	3955109	.	.	.	ID=PPT 121;Parent=TE_BASE 121;name=ppt;color=#41ab5d
Chr2	feature	long_terminal_repeat	3955109	3956443	.	.	.	ID=LTR RIGHT 121-0;Parent=TE_BASE 121;name=ltr right;color=#f032e6
Chr2	feature	long_terminal_repeat	3919392	3920705	.	.	.	ID=LTR LEFT 121-0;Parent=TE_BASE 121;name=ltr left;color=#f032e6
Chr2	feature	nested_repeat	3890264	3895975	.	.	.	ID=TE_BASE 122;name=TE_BASE 122;annot=Class_I::LTR::Ty3/gypsy::chromovirus::Tekay;color=#a9a9a9
Chr2	feature	repeat_fragment	3890264	3895975	.	.	.	ID=TE 122-0;Parent=TE_BASE 122;name=TE 122;color=#a9a9a9
Chr2	feature	polypeptide_conserved_region	3891052	3891352	.	-	.	ID=DOMAIN 122-0-0;Parent=TE_BASE 122;annot=Class_I::LTR::Ty3/gypsy::chromovirus::Tekay INT_del;name=INT;color=#b10026
Chr2	feature	polypeptide_conserved_region	3891729	3891996	.	-	.	ID=DOMAIN 122-1-0;Parent=TE_BASE 122;annot=Class_I::LTR::Ty3/gypsy::chromovirus::Tekay RNaseH_del;name=RH;color=#fc4e2a
Chr2	feature	polypeptide_conserved_region	3892143	3892644	.	-	.	ID=DOMAIN 122-2-0;Parent=TE_BASE 122;annot=Class_I::LTR::Ty3/gypsy::chromovirus::Tekay RT_del;name=RT;color=#feb24c
Chr2	feature	polypeptide_conserved_region	3893178	3893433	.	-	.	ID=DOMAIN 122-3-0;Parent=TE_BASE 122;annot=Class_I::LTR::Ty3/gypsy::chromovirus::Tekay AP_del;name=PROT;color=#ffeda0
Chr2	feature	polypeptide_conserved_region	3893835	3894597	.	-	.	ID=DOMAIN 122-4-0;Parent=TE_BASE 122;annot=Class_I::LTR::Ty3/gypsy::chromovirus::Tekay GAG_del;name=GAG;color=#225ea8
Chr2	feature	long_terminal_repeat	3895893	3895975	.	.	.	ID=LTR LEFT 122-0;Parent=TE_BASE 122;name=ltr left;color=#f032e6
Chr2	feature	long_terminal_repeat	3890264	3890342	.	.	.	ID=LTR RIGHT 122-0;Parent=TE_BASE 122;name=ltr right;color=#f032e6
Chr2	feature	nested_repeat	3874041	3888238	.	.	.	ID=TE_BASE 123;name=TE_BASE 123;annot=Class_I::LTR::Ty3/gypsy::non-chromovirus::OTA::Athila;color=#a9a9a9
Chr2	feature	repeat_fragment	3874041	3888238	.	.	.	ID=TE 123-0;Parent=TE_BASE 123;name=TE 123;color=#a9a9a9
Chr2	feature	polypeptide_conserved_region	3879436	3880321	.	-	.	ID=DOMAIN 123-0-0;Parent=TE_BASE 123;annot=Class_I::LTR::Ty3/gypsy::non-chromovirus::OTA::Athila INT_athila;name=INT;color=#b10026
Chr2	feature	polypeptide_conserved_region	3880722	3881082	.	-	.	ID=DOMAIN 123-1-0;Parent=TE_BASE 123;annot=Class_I::LTR::Ty3/gypsy::non-chromovirus::OTA::Athila RNaseH_athila;name=RH;color=#fc4e2a
Chr2	feature	polypeptide_conserved_region	3881462	3881951	.	-	.	ID=DOMAIN 123-2-0;Parent=TE_BASE 123;annot=Class_I::LTR::Ty3/gypsy::non-chromovirus::OTA::Athila RT_athila;name=RT;color=#feb24c
Chr2	feature	polypeptide_conserved_region	3884288	3884570	.	-	.	ID=DOMAIN 123-3-0;Parent=TE_BASE 123;annot=Class_I::LTR::Ty3/gypsy::non-chromovirus::OTA::Athila AP_athila;name=PROT;color=#ffeda0
Chr2	feature	polypeptide_conserved_region	3885866	3886346	.	-	.	ID=DOMAIN 123-4-0;Parent=TE_BASE 123;annot=Class_I::LTR::Ty3/gypsy::non-chromovirus::OTA::Athila GAG_athila;name=GAG;color=#225ea8
Chr2	feature	long_terminal_repeat	3888095	3888238	.	.	.	ID=LTR LEFT 123-0;Parent=TE_BASE 123;name=ltr left;color=#f032e6
Chr2	feature	long_terminal_repeat	3874041	3874184	.	.	.	ID=LTR RIGHT 123-0;Parent=TE_BASE 123;name=ltr right;color=#f032e6
Chr2	feature	target_site_duplication	3874037	3874040	.	.	.	ID=TSR RIGHT 123;Parent=TE_BASE 123;name=tsr right;color=#333333
Chr2	feature	target_site_duplication	3888239	3888242	.	.	.	ID=TSR LEFT 123;Parent=TE_BASE 123;name=tsr left;color=#333333
Chr2	feature	nested_repeat	3854812	3861797	.	.	.	ID=TE_BASE 124;name=TE_BASE 124;annot=Class_I::LTR::Ty3/gypsy::non-chromovirus::OTA::Athila;color=#a9a9a9
Chr2	feature	repeat_fragment	3854812	3861797	.	.	.	ID=TE 124-0;Parent=TE_BASE 124;name=TE 124;color=#a9a9a9
Chr2	feature	polypeptide_conserved_region	3859402	3859684	.	-	.	ID=DOMAIN 124-0-0;Parent=TE_BASE 124;annot=Class_I::LTR::Ty3/gypsy::non-chromovirus::OTA::Athila AP_athila;name=PROT;color=#ffeda0
Chr2	feature	polypeptide_conserved_region	3860926	3861412	.	-	.	ID=DOMAIN 124-1-0;Parent=TE_BASE 124;annot=Class_I::LTR::Ty3/gypsy::non-chromovirus::OTA::Athila GAG_athila;name=GAG;color=#225ea8
Chr2	feature	primer_binding_site	3854939	3854958	.	.	.	ID=PBS 124;Parent=TE_BASE 124;name=ppt;color=#41ab5d
Chr2	feature	long_terminal_repeat	3861676	3861797	.	.	.	ID=LTR LEFT 124-0;Parent=TE_BASE 124;name=ltr left;color=#f032e6
Chr2	feature	long_terminal_repeat	3854812	3854933	.	.	.	ID=LTR RIGHT 124-0;Parent=TE_BASE 124;name=ltr right;color=#f032e6
Chr2	feature	nested_repeat	3752539	3763187	.	.	.	ID=TE_BASE 127;name=TE_BASE 127;annot=Class_I::LTR::Ty3/gypsy::non-chromovirus::OTA::Ogre/Tat::Retand;color=#a9a9a9
Chr2	feature	repeat_fragment	3752539	3763187	.	.	.	ID=TE 127-0;Parent=TE_BASE 127;name=TE 127;color=#a9a9a9
Chr2	feature	polypeptide_conserved_region	3758155	3759109	.	-	.	ID=DOMAIN 127-0-0;Parent=TE_BASE 127;annot=Class_I::LTR::Ty3/gypsy::non-chromovirus::OTA::Ogre/Tat::Retand INT_tat;name=INT;color=#b10026
Chr2	feature	polypeptide_conserved_region	3759597	3759864	.	-	.	ID=DOMAIN 127-1-0;Parent=TE_BASE 127;annot=Class_I::LTR::Ty3/gypsy::non-chromovirus::OTA::Ogre/Tat::Retand;name=aRH;color=#fc4e2a
Chr2	feature	polypeptide_conserved_region	3759969	3760275	.	-	.	ID=DOMAIN 127-2-0;Parent=TE_BASE 127;annot=Class_I::LTR::Ty3/gypsy::non-chromovirus::OTA::Ogre/Tat::Retand RNaseH_tat;name=RH;color=#fc4e2a
Chr2	feature	polypeptide_conserved_region	3760479	3760797	.	-	.	ID=DOMAIN 127-3-0;Parent=TE_BASE 127;annot=Class_I::LTR::Ty3/gypsy::non-chromovirus::OTA::Ogre/Tat::Retand AP_tat;name=PROT;color=#ffeda0
Chr2	feature	polypeptide_conserved_region	3761480	3761984	.	-	.	ID=DOMAIN 127-4-0;Parent=TE_BASE 127;annot=Class_I::LTR::Ty3/gypsy::non-chromovirus::OTA::Ogre/Tat::Retand GAG_tat;name=GAG;color=#225ea8
Chr2	feature	long_terminal_repeat	3762693	3763187	.	.	.	ID=LTR LEFT 127-0;Parent=TE_BASE 127;name=ltr left;color=#f032e6
Chr2	feature	long_terminal_repeat	3752539	3753026	.	.	.	ID=LTR RIGHT 127-0;Parent=TE_BASE 127;name=ltr right;color=#f032e6
Chr2	feature	target_site_duplication	3752534	3752538	.	.	.	ID=TSR RIGHT 127;Parent=TE_BASE 127;name=tsr right;color=#333333
Chr2	feature	target_site_duplication	3763188	3763192	.	.	.	ID=TSR LEFT 127;Parent=TE_BASE 127;name=tsr left;color=#333333
Chr2	feature	nested_repeat	3731423	3739338	.	.	.	ID=TE_BASE 128;name=TE_BASE 128;annot=Class_I::LTR::Ty3/gypsy::non-chromovirus::OTA::Athila;color=#a9a9a9
Chr2	feature	repeat_fragment	3731423	3739338	.	.	.	ID=TE 128-0;Parent=TE_BASE 128;name=TE 128;color=#a9a9a9
Chr2	feature	polypeptide_conserved_region	3733558	3733930	.	+	.	ID=DOMAIN 128-0-0;Parent=TE_BASE 128;annot=Class_I::LTR::Ty3/gypsy::non-chromovirus::OTA::Athila GAG_athila;name=GAG;color=#225ea8
Chr2	feature	polypeptide_conserved_region	3735187	3735415	.	+	.	ID=DOMAIN 128-1-0;Parent=TE_BASE 128;annot=Class_I::LTR::Ty3/gypsy::non-chromovirus::OTA::Athila AP_athila;name=PROT;color=#ffeda0
Chr2	feature	polypeptide_conserved_region	3736199	3736928	.	+	.	ID=DOMAIN 128-2-0;Parent=TE_BASE 128;annot=Class_I::LTR::Ty3/gypsy::non-chromovirus::OTA::Athila RT_athila;name=RT;color=#feb24c
Chr2	feature	polypeptide_conserved_region	3736997	3737291	.	+	.	ID=DOMAIN 128-3-0;Parent=TE_BASE 128;annot=Class_I::LTR::Ty3/gypsy::non-chromovirus::OTA::Athila RNaseH_athila;name=RH;color=#fc4e2a
Chr2	feature	long_terminal_repeat	3739194	3739338	.	.	.	ID=LTR RIGHT 128-0;Parent=TE_BASE 128;name=ltr right;color=#f032e6
Chr2	feature	long_terminal_repeat	3731423	3731567	.	.	.	ID=LTR LEFT 128-0;Parent=TE_BASE 128;name=ltr left;color=#f032e6
Chr2	feature	nested_repeat	3687124	3692178	.	.	.	ID=TE_BASE 130;name=TE_BASE 130;annot=Class_I::LTR::Ty1/copia::Tork;color=#a9a9a9
Chr2	feature	repeat_fragment	3687124	3692178	.	.	.	ID=TE 130-0;Parent=TE_BASE 130;name=TE 130;color=#a9a9a9
Chr2	feature	polypeptide_conserved_region	3687744	3688086	.	-	.	ID=DOMAIN 130-0-0;Parent=TE_BASE 130;annot=Class_I::LTR::Ty1/copia::Tork RNaseH_tork;name=RH;color=#fc4e2a
Chr2	feature	polypeptide_conserved_region	3688446	3689175	.	-	.	ID=DOMAIN 130-1-0;Parent=TE_BASE 130;annot=Class_I::LTR::Ty1/copia::Tork RT_tork;name=RT;color=#feb24c
Chr2	feature	polypeptide_conserved_region	3689787	3690432	.	-	.	ID=DOMAIN 130-2-0;Parent=TE_BASE 130;annot=Class_I::LTR::Ty1/copia::Tork INT_tork;name=INT;color=#b10026
Chr2	feature	polypeptide_conserved_region	3690594	3690837	.	-	.	ID=DOMAIN 130-3-0;Parent=TE_BASE 130;annot=Class_I::LTR::Ty1/copia::Tork AP_tork;name=PROT;color=#ffeda0
Chr2	feature	polypeptide_conserved_region	3690974	3691478	.	-	.	ID=DOMAIN 130-4-0;Parent=TE_BASE 130;annot=Class_I::LTR::Ty1/copia::Tork GAG_tork;name=GAG;color=#225ea8
Chr2	feature	long_terminal_repeat	3691777	3692178	.	.	.	ID=LTR LEFT 130-0;Parent=TE_BASE 130;name=ltr left;color=#f032e6
Chr2	feature	long_terminal_repeat	3687124	3687517	.	.	.	ID=LTR RIGHT 130-0;Parent=TE_BASE 130;name=ltr right;color=#f032e6
Chr2	feature	target_site_duplication	3687119	3687123	.	.	.	ID=TSR RIGHT 130;Parent=TE_BASE 130;name=tsr right;color=#333333
Chr2	feature	target_site_duplication	3692179	3692183	.	.	.	ID=TSR LEFT 130;Parent=TE_BASE 130;name=tsr left;color=#333333
Chr2	feature	nested_repeat	3667052	3671934	.	.	.	ID=TE_BASE 131;name=TE_BASE 131;annot=Class_I::LTR::Ty1/copia::Ivana;color=#a9a9a9
Chr2	feature	repeat_fragment	3667052	3671934	.	.	.	ID=TE 131-0;Parent=TE_BASE 131;name=TE 131;color=#a9a9a9
Chr2	feature	polypeptide_conserved_region	3668830	3669370	.	+	.	ID=DOMAIN 131-0-0;Parent=TE_BASE 131;annot=Class_I::LTR::Ty1/copia::Ale INT_retrofit;name=INT;color=#b10026
Chr2	feature	polypeptide_conserved_region	3670266	3670959	.	+	.	ID=DOMAIN 131-1-0;Parent=TE_BASE 131;annot=Class_I::LTR::Ty1/copia::Ivana RT_oryco;name=RT;color=#feb24c
Chr2	feature	polypeptide_conserved_region	3671259	3671661	.	+	.	ID=DOMAIN 131-2-0;Parent=TE_BASE 131;annot=Class_I::LTR::Ty1/copia::SIRE RNaseH_sire;name=RH;color=#fc4e2a
Chr2	feature	primer_binding_site	3667268	3667287	.	.	.	ID=PBS 131;Parent=TE_BASE 131;name=pbs;color=#c7e9c0
Chr2	feature	RR_tract	3671731	3671745	.	.	.	ID=PPT 131;Parent=TE_BASE 131;name=ppt;color=#41ab5d
Chr2	feature	long_terminal_repeat	3671752	3671934	.	.	.	ID=LTR RIGHT 131-0;Parent=TE_BASE 131;name=ltr right;color=#f032e6
Chr2	feature	long_terminal_repeat	3667052	3667234	.	.	.	ID=LTR LEFT 131-0;Parent=TE_BASE 131;name=ltr left;color=#f032e6
Chr2	feature	nested_repeat	3532507	3538244	.	.	.	ID=TE_BASE 140;name=TE_BASE 140;annot=Class_I::LTR::Ty3/gypsy::chromovirus::Tekay;color=#a9a9a9
Chr2	feature	repeat_fragment	3532507	3538244	.	.	.	ID=TE 140-0;Parent=TE_BASE 140;name=TE 140;color=#a9a9a9
Chr2	feature	polypeptide_conserved_region	3536742	3537228	.	+	.	ID=DOMAIN 140-0-0;Parent=TE_BASE 140;annot=Class_I::LTR::Ty3/gypsy::chromovirus::Tekay GAG_del;name=GAG;color=#225ea8
Chr2	feature	primer_binding_site	3532803	3532823	.	.	.	ID=PBS 140;Parent=TE_BASE 140;name=pbs;color=#c7e9c0
Chr2	feature	long_terminal_repeat	3537946	3538244	.	.	.	ID=LTR RIGHT 140-0;Parent=TE_BASE 140;name=ltr right;color=#f032e6
Chr2	feature	long_terminal_repeat	3532507	3532802	.	.	.	ID=LTR LEFT 140-0;Parent=TE_BASE 140;name=ltr left;color=#f032e6
Chr2	feature	nested_repeat	3351991	3400131	.	.	.	ID=TE_BASE 142;name=TE_BASE 142;annot=Class_I::LTR::Ty1/copia::Ivana;color=#a9a9a9
Chr2	feature	repeat_fragment	3351991	3400131	.	.	.	ID=TE 142-0;Parent=TE_BASE 142;name=TE 142;color=#a9a9a9
Chr2	feature	polypeptide_conserved_region	3354133	3354385	.	-	.	ID=DOMAIN 142-0-0;Parent=TE_BASE 142;annot=Class_I::LTR::Ty1/copia::Ivana RT_oryco;name=RT;color=#feb24c
Chr2	feature	polypeptide_conserved_region	3379084	3379441	.	-	.	ID=DOMAIN 142-1-0;Parent=TE_BASE 142;annot=Class_I::LTR::Ty1/copia::Tork INT_tork;name=INT;color=#b10026
Chr2	feature	RR_tract	3399916	3399930	.	.	.	ID=PPT 142;Parent=TE_BASE 142;name=pbs;color=#c7e9c0
Chr2	feature	long_terminal_repeat	3400012	3400131	.	.	.	ID=LTR LEFT 142-0;Parent=TE_BASE 142;name=ltr left;color=#f032e6
Chr2	feature	long_terminal_repeat	3351991	3352110	.	.	.	ID=LTR RIGHT 142-0;Parent=TE_BASE 142;name=ltr right;color=#f032e6
Chr2	feature	nested_repeat	3098018	3107241	.	.	.	ID=TE_BASE 146;name=TE_BASE 146;annot=Class_I::LTR::Ty3/gypsy::non-chromovirus::OTA::Athila;color=#a9a9a9
Chr2	feature	repeat_fragment	3098018	3107241	.	.	.	ID=TE 146-0;Parent=TE_BASE 146;name=TE 146;color=#a9a9a9
Chr2	feature	polypeptide_conserved_region	3098593	3098989	.	+	.	ID=DOMAIN 146-0-0;Parent=TE_BASE 146;annot=Class_I::LTR::Ty3/gypsy::non-chromovirus::OTA::Athila GAG_athila;name=GAG;color=#225ea8
Chr2	feature	polypeptide_conserved_region	3100218	3100500	.	+	.	ID=DOMAIN 146-1-0;Parent=TE_BASE 146;annot=Class_I::LTR::Ty3/gypsy::non-chromovirus::OTA::Athila AP_athila;name=PROT;color=#ffeda0
Chr2	feature	long_terminal_repeat	3107112	3107241	.	.	.	ID=LTR RIGHT 146-0;Parent=TE_BASE 146;name=ltr right;color=#f032e6
Chr2	feature	long_terminal_repeat	3098018	3098148	.	.	.	ID=LTR LEFT 146-0;Parent=TE_BASE 146;name=ltr left;color=#f032e6
Chr2	feature	nested_repeat	3083897	3089465	.	.	.	ID=TE_BASE 147;name=TE_BASE 147;annot=Class_I::LTR::Ty1/copia::Ivana;color=#a9a9a9
Chr2	feature	repeat_fragment	3083897	3089465	.	.	.	ID=TE 147-0;Parent=TE_BASE 147;name=TE 147;color=#a9a9a9
Chr2	feature	polypeptide_conserved_region	3084621	3085026	.	-	.	ID=DOMAIN 147-0-0;Parent=TE_BASE 147;annot=Class_I::LTR::Ty1/copia::SIRE RNaseH_sire;name=RH;color=#fc4e2a
Chr2	feature	polypeptide_conserved_region	3085332	3086037	.	-	.	ID=DOMAIN 147-1-0;Parent=TE_BASE 147;annot=Class_I::LTR::Ty1/copia::Ivana RT_oryco;name=RT;color=#feb24c
Chr2	feature	polypeptide_conserved_region	3086817	3087426	.	-	.	ID=DOMAIN 147-2-0;Parent=TE_BASE 147;annot=Class_I::LTR::Ty1/copia::Ale INT_retrofit;name=INT;color=#b10026
Chr2	feature	primer_binding_site	3084414	3084437	.	.	.	ID=PBS 147;Parent=TE_BASE 147;name=ppt;color=#41ab5d
Chr2	feature	RR_tract	3088898	3088912	.	.	.	ID=PPT 147;Parent=TE_BASE 147;name=pbs;color=#c7e9c0
Chr2	feature	long_terminal_repeat	3088957	3089465	.	.	.	ID=LTR LEFT 147-0;Parent=TE_BASE 147;name=ltr left;color=#f032e6
Chr2	feature	long_terminal_repeat	3083897	3084404	.	.	.	ID=LTR RIGHT 147-0;Parent=TE_BASE 147;name=ltr right;color=#f032e6
Chr2	feature	nested_repeat	2902333	2907117	.	.	.	ID=TE_BASE 148;name=TE_BASE 148;annot=Class_I::LTR::Ty1/copia::Ivana;color=#a9a9a9
Chr2	feature	repeat_fragment	2902333	2907117	.	.	.	ID=TE 148-0;Parent=TE_BASE 148;name=TE 148;color=#a9a9a9
Chr2	feature	polypeptide_conserved_region	2902701	2903307	.	+	.	ID=DOMAIN 148-0-0;Parent=TE_BASE 148;annot=Class_I::LTR::Ty1/copia::Alesia GAG_retrofit;name=GAG;color=#225ea8
Chr2	feature	polypeptide_conserved_region	2903757	2903958	.	+	.	ID=DOMAIN 148-1-0;Parent=TE_BASE 148;annot=Class_I::LTR::Ty1/copia::TAR AP_Ty1/copia;name=PROT;color=#ffeda0
Chr2	feature	polypeptide_conserved_region	2904246	2904768	.	+	.	ID=DOMAIN 148-2-0;Parent=TE_BASE 148;annot=Class_I::LTR::Ty1/copia::Ale INT_retrofit;name=INT;color=#b10026
Chr2	feature	polypeptide_conserved_region	2905593	2906310	.	+	.	ID=DOMAIN 148-3-0;Parent=TE_BASE 148;annot=Class_I::LTR::Ty1/copia::Ivana RT_oryco;name=RT;color=#feb24c
Chr2	feature	polypeptide_conserved_region	2906483	2906882	.	+	.	ID=DOMAIN 148-4-0;Parent=TE_BASE 148;annot=Class_I::LTR::Ty1/copia::SIRE RNaseH_sire;name=RH;color=#fc4e2a
Chr2	feature	primer_binding_site	2902490	2902509	.	.	.	ID=PBS 148;Parent=TE_BASE 148;name=pbs;color=#c7e9c0
Chr2	feature	RR_tract	2906948	2906962	.	.	.	ID=PPT 148;Parent=TE_BASE 148;name=ppt;color=#41ab5d
Chr2	feature	long_terminal_repeat	2906963	2907117	.	.	.	ID=LTR RIGHT 148-0;Parent=TE_BASE 148;name=ltr right;color=#f032e6
Chr2	feature	long_terminal_repeat	2902333	2902487	.	.	.	ID=LTR LEFT 148-0;Parent=TE_BASE 148;name=ltr left;color=#f032e6
Chr2	feature	nested_repeat	2858588	2864192	.	.	.	ID=TE_BASE 150;name=TE_BASE 150;annot=Class_I::LTR::Ty1/copia::SIRE;color=#a9a9a9
Chr2	feature	repeat_fragment	2858588	2864192	.	.	.	ID=TE 150-0;Parent=TE_BASE 150;name=TE 150;color=#a9a9a9
Chr2	feature	polypeptide_conserved_region	2859313	2859604	.	-	.	ID=DOMAIN 150-0-0;Parent=TE_BASE 150;annot=Class_I::LTR::Ty1/copia::Ale RNaseH_retrofit;name=RH;color=#fc4e2a
Chr2	feature	polypeptide_conserved_region	2859901	2860615	.	-	.	ID=DOMAIN 150-1-0;Parent=TE_BASE 150;annot=Class_I::LTR::Ty1/copia::SIRE RT_sire;name=RT;color=#feb24c
Chr2	feature	polypeptide_conserved_region	2861395	2862031	.	-	.	ID=DOMAIN 150-2-0;Parent=TE_BASE 150;annot=Class_I::LTR::Ty1/copia::Ale INT_retrofit;name=INT;color=#b10026
Chr2	feature	polypeptide_conserved_region	2862880	2863393	.	-	.	ID=DOMAIN 150-3-0;Parent=TE_BASE 150;annot=Class_I::LTR::Ty1/copia::Alesia GAG_retrofit;name=GAG;color=#225ea8
Chr2	feature	primer_binding_site	2859338	2859358	.	.	.	ID=PBS 150;Parent=TE_BASE 150;name=ppt;color=#41ab5d
Chr2	feature	RR_tract	2863409	2863423	.	.	.	ID=PPT 150;Parent=TE_BASE 150;name=pbs;color=#c7e9c0
Chr2	feature	long_terminal_repeat	2863463	2864192	.	.	.	ID=LTR LEFT 150-0;Parent=TE_BASE 150;name=ltr left;color=#f032e6
Chr2	feature	long_terminal_repeat	2858588	2859317	.	.	.	ID=LTR RIGHT 150-0;Parent=TE_BASE 150;name=ltr right;color=#f032e6
Chr2	feature	nested_repeat	2844765	2849740	.	.	.	ID=TE_BASE 151;name=TE_BASE 151;annot=Class_I::LTR::Ty1/copia::Tork;color=#a9a9a9
Chr2	feature	repeat_fragment	2844765	2849740	.	.	.	ID=TE 151-0;Parent=TE_BASE 151;name=TE 151;color=#a9a9a9
Chr2	feature	polypeptide_conserved_region	2845386	2845710	.	-	.	ID=DOMAIN 151-0-0;Parent=TE_BASE 151;annot=Class_I::LTR::Ty1/copia::Tork RNaseH_tork;name=RH;color=#fc4e2a
Chr2	feature	polypeptide_conserved_region	2846096	2846780	.	-	.	ID=DOMAIN 151-1-0;Parent=TE_BASE 151;annot=Class_I::LTR::Ty1/copia::Tork RT_tork;name=RT;color=#feb24c
Chr2	feature	polypeptide_conserved_region	2847341	2847977	.	-	.	ID=DOMAIN 151-2-0;Parent=TE_BASE 151;annot=Class_I::LTR::Ty1/copia::Tork INT_tork;name=INT;color=#b10026
Chr2	feature	polypeptide_conserved_region	2848145	2848388	.	-	.	ID=DOMAIN 151-3-0;Parent=TE_BASE 151;annot=Class_I::LTR::Ty1/copia::Tork AP_tork;name=PROT;color=#ffeda0
Chr2	feature	polypeptide_conserved_region	2848760	2849063	.	-	.	ID=DOMAIN 151-4-0;Parent=TE_BASE 151;annot=Class_I::LTR::Ty1/copia::Tork GAG_tork;name=GAG;color=#225ea8
Chr2	feature	long_terminal_repeat	2849332	2849740	.	.	.	ID=LTR LEFT 151-0;Parent=TE_BASE 151;name=ltr left;color=#f032e6
Chr2	feature	long_terminal_repeat	2844765	2845168	.	.	.	ID=LTR RIGHT 151-0;Parent=TE_BASE 151;name=ltr right;color=#f032e6
Chr2	feature	nested_repeat	2793396	2799753	.	.	.	ID=TE_BASE 152;name=TE_BASE 152;annot=Class_I::LTR::Ty3/gypsy::chromovirus::CRM;color=#a9a9a9
Chr2	feature	repeat_fragment	2793396	2799753	.	.	.	ID=TE 152-0;Parent=TE_BASE 152;name=TE 152;color=#a9a9a9
Chr2	feature	polypeptide_conserved_region	2794875	2795604	.	+	.	ID=DOMAIN 152-0-0;Parent=TE_BASE 152;annot=Class_I::LTR::Ty3/gypsy::chromovirus::CRM GAG_crm;name=GAG;color=#225ea8
Chr2	feature	polypeptide_conserved_region	2795841	2796108	.	+	.	ID=DOMAIN 152-1-0;Parent=TE_BASE 152;annot=Class_I::LTR::Ty3/gypsy::chromovirus::CRM AP_crm;name=PROT;color=#ffeda0
Chr2	feature	polypeptide_conserved_region	2796589	2797210	.	+	.	ID=DOMAIN 152-2-0;Parent=TE_BASE 152;annot=Class_I::LTR::Ty3/gypsy::chromovirus::CRM RT_crm;name=RT;color=#feb24c
Chr2	feature	polypeptide_conserved_region	2797345	2797696	.	+	.	ID=DOMAIN 152-3-0;Parent=TE_BASE 152;annot=Class_I::LTR::Ty3/gypsy::chromovirus::CRM RNaseH_crm;name=RH;color=#fc4e2a
Chr2	feature	polypeptide_conserved_region	2797939	2798935	.	+	.	ID=DOMAIN 152-4-0;Parent=TE_BASE 152;annot=Class_I::LTR::Ty3/gypsy::chromovirus::CRM INT_crm;name=INT;color=#b10026
Chr2	feature	primer_binding_site	2794218	2794235	.	.	.	ID=PBS 152;Parent=TE_BASE 152;name=pbs;color=#c7e9c0
Chr2	feature	RR_tract	2798961	2798975	.	.	.	ID=PPT 152;Parent=TE_BASE 152;name=ppt;color=#41ab5d
Chr2	feature	long_terminal_repeat	2798975	2799753	.	.	.	ID=LTR RIGHT 152-0;Parent=TE_BASE 152;name=ltr right;color=#f032e6
Chr2	feature	long_terminal_repeat	2793396	2794173	.	.	.	ID=LTR LEFT 152-0;Parent=TE_BASE 152;name=ltr left;color=#f032e6
Chr2	feature	nested_repeat	2745614	2752262	.	.	.	ID=TE_BASE 153;name=TE_BASE 153;annot=Class_I::LTR::Ty1/copia::Ivana;color=#a9a9a9
Chr2	feature	repeat_fragment	2745614	2752262	.	.	.	ID=TE 153-0;Parent=TE_BASE 153;name=TE 153;color=#a9a9a9
Chr2	feature	polypeptide_conserved_region	2748805	2749018	.	+	.	ID=DOMAIN 153-0-0;Parent=TE_BASE 153;annot=Class_I::LTR::Ty1/copia::TAR AP_Ty1/copia;name=PROT;color=#ffeda0
Chr2	feature	polypeptide_conserved_region	2749194	2749752	.	+	.	ID=DOMAIN 153-1-0;Parent=TE_BASE 153;annot=Class_I::LTR::Ty1/copia::Ale INT_retrofit;name=INT;color=#b10026
Chr2	feature	polypeptide_conserved_region	2750671	2751388	.	+	.	ID=DOMAIN 153-2-0;Parent=TE_BASE 153;annot=Class_I::LTR::Ty1/copia::Ivana RT_oryco;name=RT;color=#feb24c
Chr2	feature	polypeptide_conserved_region	2751682	2752084	.	+	.	ID=DOMAIN 153-3-0;Parent=TE_BASE 153;annot=Class_I::LTR::Ty1/copia::SIRE RNaseH_sire;name=RH;color=#fc4e2a
Chr2	feature	long_terminal_repeat	2752166	2752262	.	.	.	ID=LTR RIGHT 153-0;Parent=TE_BASE 153;name=ltr right;color=#f032e6
Chr2	feature	long_terminal_repeat	2745614	2745710	.	.	.	ID=LTR LEFT 153-0;Parent=TE_BASE 153;name=ltr left;color=#f032e6
Chr2	feature	nested_repeat	2739753	2743684	.	.	.	ID=TE_BASE 154;name=TE_BASE 154;annot=Class_I::LTR::Ty1/copia::SIRE;color=#a9a9a9
Chr2	feature	repeat_fragment	2739753	2743684	.	.	.	ID=TE 154-0;Parent=TE_BASE 154;name=TE 154;color=#a9a9a9
Chr2	feature	polypeptide_conserved_region	2739940	2740339	.	-	.	ID=DOMAIN 154-0-0;Parent=TE_BASE 154;annot=Class_I::LTR::Ty1/copia::Ale RNaseH_retrofit;name=RH;color=#fc4e2a
Chr2	feature	polypeptide_conserved_region	2740636	2741356	.	-	.	ID=DOMAIN 154-1-0;Parent=TE_BASE 154;annot=Class_I::LTR::Ty1/copia::SIRE RT_sire;name=RT;color=#feb24c
Chr2	feature	polypeptide_conserved_region	2742093	2742219	.	-	.	ID=DOMAIN 154-2-0;Parent=TE_BASE 154;annot=Class_I::LTR::Ty1/copia::Ale INT_retrofit;name=INT;color=#b10026
Chr2	feature	polypeptide_conserved_region	2742230	2742443	.	-	.	ID=DOMAIN 154-3-0;Parent=TE_BASE 154;annot=Class_I::LTR::Ty1/copia::Alesia AP_retrofit;name=PROT;color=#ffeda0
Chr2	feature	RR_tract	2743479	2743493	.	.	.	ID=PPT 154;Parent=TE_BASE 154;name=pbs;color=#c7e9c0
Chr2	feature	long_terminal_repeat	2743570	2743684	.	.	.	ID=LTR LEFT 154-0;Parent=TE_BASE 154;name=ltr left;color=#f032e6
Chr2	feature	long_terminal_repeat	2739753	2739865	.	.	.	ID=LTR RIGHT 154-0;Parent=TE_BASE 154;name=ltr right;color=#f032e6
Chr2	feature	nested_repeat	2700776	2707178	.	.	.	ID=TE_BASE 155;name=TE_BASE 155;annot=Class_I::LTR::Ty3/gypsy::non-chromovirus::OTA::Athila;color=#a9a9a9
Chr2	feature	repeat_fragment	2700776	2707178	.	.	.	ID=TE 155-0;Parent=TE_BASE 155;name=TE 155;color=#a9a9a9
Chr2	feature	polypeptide_conserved_region	2704498	2704759	.	-	.	ID=DOMAIN 155-0-0;Parent=TE_BASE 155;annot=Class_I::LTR::Ty3/gypsy::non-chromovirus::OTA::Athila AP_athila;name=PROT;color=#ffeda0
Chr2	feature	RR_tract	2706913	2706927	.	.	.	ID=PPT 155;Parent=TE_BASE 155;name=pbs;color=#c7e9c0
Chr2	feature	long_terminal_repeat	2707009	2707178	.	.	.	ID=LTR LEFT 155-0;Parent=TE_BASE 155;name=ltr left;color=#f032e6
Chr2	feature	long_terminal_repeat	2700776	2700945	.	.	.	ID=LTR RIGHT 155-0;Parent=TE_BASE 155;name=ltr right;color=#f032e6
Chr2	feature	nested_repeat	2563661	2570392	.	.	.	ID=TE_BASE 158;name=TE_BASE 158;annot=Class_I::LTR::Ty3/gypsy::chromovirus::Tekay;color=#a9a9a9
Chr2	feature	repeat_fragment	2563661	2570392	.	.	.	ID=TE 158-0;Parent=TE_BASE 158;name=TE 158;color=#a9a9a9
Chr2	feature	polypeptide_conserved_region	2564456	2564606	.	-	.	ID=DOMAIN 158-0-0;Parent=TE_BASE 158;annot=Class_I::LTR::Ty3/gypsy::chromovirus::Tekay CHR_tekay_Legolas;name=CHD;color=#6a51a3
Chr2	feature	polypeptide_conserved_region	2564663	2565698	.	-	.	ID=DOMAIN 158-1-0;Parent=TE_BASE 158;annot=Class_I::LTR::Ty3/gypsy::chromovirus::Tekay INT_del;name=INT;color=#b10026
Chr2	feature	polypeptide_conserved_region	2566001	2566346	.	-	.	ID=DOMAIN 158-2-0;Parent=TE_BASE 158;annot=Class_I::LTR::Ty3/gypsy::chromovirus::Tekay RNaseH_del;name=RH;color=#fc4e2a
Chr2	feature	polypeptide_conserved_region	2566481	2567147	.	-	.	ID=DOMAIN 158-3-0;Parent=TE_BASE 158;annot=Class_I::LTR::Ty3/gypsy::chromovirus::Tekay RT_del;name=RT;color=#feb24c
Chr2	feature	polypeptide_conserved_region	2567513	2567774	.	-	.	ID=DOMAIN 158-4-0;Parent=TE_BASE 158;annot=Class_I::LTR::Ty3/gypsy::chromovirus::Tekay AP_del;name=PROT;color=#ffeda0
Chr2	feature	polypeptide_conserved_region	2568221	2568866	.	-	.	ID=DOMAIN 158-5-0;Parent=TE_BASE 158;annot=Class_I::LTR::Ty3/gypsy::chromovirus::Tekay GAG_del;name=GAG;color=#225ea8
Chr2	feature	long_terminal_repeat	2570288	2570392	.	.	.	ID=LTR LEFT 158-0;Parent=TE_BASE 158;name=ltr left;color=#f032e6
Chr2	feature	long_terminal_repeat	2563661	2563765	.	.	.	ID=LTR RIGHT 158-0;Parent=TE_BASE 158;name=ltr right;color=#f032e6
[truncated: 4,023 more rows]
