# Supplementary material for: What Can Long Terminal Repeats Tell Us About the Age of LTR Retrotransposons, Gene Conversion and Ectopic Recombination?
Source: Front Plant Sci. 2020 May 20;11:644. doi: 10.3389/fpls.2020.00644 (PMC7251063; doi:10.3389/fpls.2020.00644)
Supplement: Supplementary file 1 [file Data_Sheet_1.ZIP › allGFFs/Alyr_all_protDom.gff]

##gff-version 3
##sequence-region scaffold_1 1 33132539
scaffold_1	feature	nested_repeat	33055010	33066527	.	.	.	ID=TE_BASE 2;name=TE_BASE 2;annot=Class_I::LTR::Ty3/gypsy::non-chromovirus::OTA::Ogre/Tat::Retand;color=#a9a9a9
scaffold_1	feature	repeat_fragment	33055010	33066527	.	.	.	ID=TE 2-0;Parent=TE_BASE 2;name=TE 2;color=#a9a9a9
scaffold_1	feature	polypeptide_conserved_region	33060166	33060739	.	-	.	ID=DOMAIN 2-0-0;Parent=TE_BASE 2;annot=Class_I::LTR::Ty3/gypsy::non-chromovirus::OTA::Ogre/Tat::Retand INT_tat;name=INT;color=#b10026
scaffold_1	feature	polypeptide_conserved_region	33061293	33061635	.	-	.	ID=DOMAIN 2-1-0;Parent=TE_BASE 2;annot=Class_I::LTR::Ty3/gypsy::non-chromovirus::OTA::Ogre/Tat::Retand;name=aRH;color=#fc4e2a
scaffold_1	feature	polypeptide_conserved_region	33061677	33062037	.	-	.	ID=DOMAIN 2-2-0;Parent=TE_BASE 2;annot=Class_I::LTR::Ty3/gypsy::non-chromovirus::OTA::Ogre/Tat::Retand RNaseH_tat;name=RH;color=#fc4e2a
scaffold_1	feature	polypeptide_conserved_region	33062181	33062853	.	-	.	ID=DOMAIN 2-3-0;Parent=TE_BASE 2;annot=Class_I::LTR::Ty3/gypsy::non-chromovirus::OTA::Ogre/Tat::Retand RT_tat;name=RT;color=#feb24c
scaffold_1	feature	polypeptide_conserved_region	33063312	33063630	.	-	.	ID=DOMAIN 2-4-0;Parent=TE_BASE 2;annot=Class_I::LTR::Ty3/gypsy::non-chromovirus::OTA::Ogre/Tat::Retand AP_tat;name=PROT;color=#ffeda0
scaffold_1	feature	polypeptide_conserved_region	33064344	33064863	.	-	.	ID=DOMAIN 2-5-0;Parent=TE_BASE 2;annot=Class_I::LTR::Ty3/gypsy::non-chromovirus::OTA::Ogre/Tat::Retand GAG_tat;name=GAG;color=#225ea8
scaffold_1	feature	long_terminal_repeat	33065644	33066527	.	.	.	ID=LTR LEFT 2-0;Parent=TE_BASE 2;name=ltr left;color=#f032e6
scaffold_1	feature	long_terminal_repeat	33055010	33055893	.	.	.	ID=LTR RIGHT 2-0;Parent=TE_BASE 2;name=ltr right;color=#f032e6
scaffold_1	feature	target_site_duplication	33055005	33055009	.	.	.	ID=TSR RIGHT 2;Parent=TE_BASE 2;name=tsr right;color=#333333
scaffold_1	feature	target_site_duplication	33066528	33066532	.	.	.	ID=TSR LEFT 2;Parent=TE_BASE 2;name=tsr left;color=#333333
scaffold_1	feature	nested_repeat	32990193	32995155	.	.	.	ID=TE_BASE 4;name=TE_BASE 4;annot=Class_I::LTR::Ty1/copia::Ivana;color=#a9a9a9
scaffold_1	feature	repeat_fragment	32990193	32995155	.	.	.	ID=TE 4-0;Parent=TE_BASE 4;name=TE 4;color=#a9a9a9
scaffold_1	feature	polypeptide_conserved_region	32990435	32990837	.	-	.	ID=DOMAIN 4-0-0;Parent=TE_BASE 4;annot=Class_I::LTR::Ty1/copia::SIRE RNaseH_sire;name=RH;color=#fc4e2a
scaffold_1	feature	polypeptide_conserved_region	32991137	32991848	.	-	.	ID=DOMAIN 4-1-0;Parent=TE_BASE 4;annot=Class_I::LTR::Ty1/copia::Ivana RT_oryco;name=RT;color=#feb24c
scaffold_1	feature	polypeptide_conserved_region	32992550	32993192	.	-	.	ID=DOMAIN 4-2-0;Parent=TE_BASE 4;annot=Class_I::LTR::Ty1/copia::Ale INT_retrofit;name=INT;color=#b10026
scaffold_1	feature	long_terminal_repeat	32994997	32995155	.	.	.	ID=LTR LEFT 4-0;Parent=TE_BASE 4;name=ltr left;color=#f032e6
scaffold_1	feature	long_terminal_repeat	32990193	32990351	.	.	.	ID=LTR RIGHT 4-0;Parent=TE_BASE 4;name=ltr right;color=#f032e6
scaffold_1	feature	nested_repeat	32957870	32962286	.	.	.	ID=TE_BASE 5;name=TE_BASE 5;annot=Class_I::LTR::Ty1/copia::Ivana;color=#a9a9a9
scaffold_1	feature	repeat_fragment	32957870	32962286	.	.	.	ID=TE 5-0;Parent=TE_BASE 5;name=TE 5;color=#a9a9a9
scaffold_1	feature	polypeptide_conserved_region	32958085	32958352	.	-	.	ID=DOMAIN 5-0-0;Parent=TE_BASE 5;annot=Class_I::LTR::Ty1/copia::Ale RNaseH_retrofit;name=RH;color=#fc4e2a
scaffold_1	feature	polypeptide_conserved_region	32958916	32959393	.	-	.	ID=DOMAIN 5-1-0;Parent=TE_BASE 5;annot=Class_I::LTR::Ty1/copia::Ivana RT_oryco;name=RT;color=#feb24c
scaffold_1	feature	primer_binding_site	32958019	32958037	.	.	.	ID=PBS 5;Parent=TE_BASE 5;name=ppt;color=#41ab5d
scaffold_1	feature	long_terminal_repeat	32962155	32962286	.	.	.	ID=LTR LEFT 5-0;Parent=TE_BASE 5;name=ltr left;color=#f032e6
scaffold_1	feature	long_terminal_repeat	32957870	32958001	.	.	.	ID=LTR RIGHT 5-0;Parent=TE_BASE 5;name=ltr right;color=#f032e6
scaffold_1	feature	nested_repeat	32937542	32947721	.	.	.	ID=TE_BASE 6;name=TE_BASE 6;annot=Class_I::LTR::Ty3/gypsy::non-chromovirus::OTA::Ogre/Tat::Retand;color=#a9a9a9
scaffold_1	feature	repeat_fragment	32937542	32947721	.	.	.	ID=TE 6-0;Parent=TE_BASE 6;name=TE 6;color=#a9a9a9
scaffold_1	feature	polypeptide_conserved_region	32941705	32942749	.	-	.	ID=DOMAIN 6-0-0;Parent=TE_BASE 6;annot=Class_I::LTR::Ty3/gypsy::non-chromovirus::OTA::Ogre/Tat::Retand INT_tat;name=INT;color=#b10026
scaffold_1	feature	polypeptide_conserved_region	32943214	32943556	.	-	.	ID=DOMAIN 6-1-0;Parent=TE_BASE 6;annot=Class_I::LTR::Ty3/gypsy::non-chromovirus::OTA::Ogre/Tat::Retand;name=aRH;color=#fc4e2a
scaffold_1	feature	polypeptide_conserved_region	32943598	32943883	.	-	.	ID=DOMAIN 6-2-0;Parent=TE_BASE 6;annot=Class_I::LTR::Ty3/gypsy::non-chromovirus::OTA::Ogre/Tat::Retand RNaseH_tat;name=RH;color=#fc4e2a
scaffold_1	feature	polypeptide_conserved_region	32944027	32944561	.	-	.	ID=DOMAIN 6-3-0;Parent=TE_BASE 6;annot=Class_I::LTR::Ty3/gypsy::non-chromovirus::OTA::Ogre/Tat::Retand RT_tat;name=RT;color=#feb24c
scaffold_1	feature	polypeptide_conserved_region	32945087	32945390	.	-	.	ID=DOMAIN 6-4-0;Parent=TE_BASE 6;annot=Class_I::LTR::Ty3/gypsy::non-chromovirus::OTA::Ogre/Tat::Retand AP_tat;name=PROT;color=#ffeda0
scaffold_1	feature	polypeptide_conserved_region	32945801	32946551	.	-	.	ID=DOMAIN 6-5-0;Parent=TE_BASE 6;annot=Class_I::LTR::Ty3/gypsy::non-chromovirus::OTA::Ogre/Tat::Retand GAG_tat;name=GAG;color=#225ea8
scaffold_1	feature	long_terminal_repeat	32947289	32947721	.	.	.	ID=LTR LEFT 6-0;Parent=TE_BASE 6;name=ltr left;color=#f032e6
scaffold_1	feature	long_terminal_repeat	32937542	32937974	.	.	.	ID=LTR RIGHT 6-0;Parent=TE_BASE 6;name=ltr right;color=#f032e6
scaffold_1	feature	target_site_duplication	32937537	32937541	.	.	.	ID=TSR RIGHT 6;Parent=TE_BASE 6;name=tsr right;color=#333333
scaffold_1	feature	target_site_duplication	32947722	32947726	.	.	.	ID=TSR LEFT 6;Parent=TE_BASE 6;name=tsr left;color=#333333
scaffold_1	feature	nested_repeat	32884489	32890498	.	.	.	ID=TE_BASE 9;name=TE_BASE 9;annot=Class_I::LTR::Ty3/gypsy::non-chromovirus::OTA::Athila;color=#a9a9a9
scaffold_1	feature	repeat_fragment	32884489	32890498	.	.	.	ID=TE 9-0;Parent=TE_BASE 9;name=TE 9;color=#a9a9a9
scaffold_1	feature	polypeptide_conserved_region	32887410	32887692	.	-	.	ID=DOMAIN 9-0-0;Parent=TE_BASE 9;annot=Class_I::LTR::Ty3/gypsy::non-chromovirus::OTA::Athila AP_athila;name=PROT;color=#ffeda0
scaffold_1	feature	polypeptide_conserved_region	32888955	32889402	.	-	.	ID=DOMAIN 9-1-0;Parent=TE_BASE 9;annot=Class_I::LTR::Ty3/gypsy::non-chromovirus::OTA::Athila GAG_athila;name=GAG;color=#225ea8
scaffold_1	feature	long_terminal_repeat	32889946	32890498	.	.	.	ID=LTR LEFT 9-0;Parent=TE_BASE 9;name=ltr left;color=#f032e6
scaffold_1	feature	long_terminal_repeat	32884489	32885041	.	.	.	ID=LTR RIGHT 9-0;Parent=TE_BASE 9;name=ltr right;color=#f032e6
scaffold_1	feature	nested_repeat	32760510	32768022	.	.	.	ID=TE_BASE 11;name=TE_BASE 11;annot=Class_I::LTR::Ty1/copia::Ivana;color=#a9a9a9
scaffold_1	feature	repeat_fragment	32760510	32768022	.	.	.	ID=TE 11-0;Parent=TE_BASE 11;name=TE 11;color=#a9a9a9
scaffold_1	feature	polypeptide_conserved_region	32761051	32761486	.	+	.	ID=DOMAIN 11-0-0;Parent=TE_BASE 11;annot=Class_I::LTR::Ty1/copia::SIRE GAG_sire;name=GAG;color=#225ea8
scaffold_1	feature	polypeptide_conserved_region	32761863	32762097	.	+	.	ID=DOMAIN 11-1-0;Parent=TE_BASE 11;annot=Class_I::LTR::Ty1/copia::Ivana AP_oryco;name=PROT;color=#ffeda0
scaffold_1	feature	polypeptide_conserved_region	32762259	32762907	.	+	.	ID=DOMAIN 11-2-0;Parent=TE_BASE 11;annot=Class_I::LTR::Ty1/copia::Ivana INT_oryco;name=INT;color=#b10026
scaffold_1	feature	polypeptide_conserved_region	32763563	32763974	.	+	.	ID=DOMAIN 11-3-0;Parent=TE_BASE 11;annot=Class_I::LTR::Ty1/copia::Ivana RT_oryco;name=RT;color=#feb24c
scaffold_1	feature	polypeptide_conserved_region	32767321	32767642	.	+	.	ID=DOMAIN 11-4-0;Parent=TE_BASE 11;annot=Class_I::LTR::Ty1/copia::Ivana RNaseH_oryco;name=RH;color=#fc4e2a
scaffold_1	feature	primer_binding_site	32760813	32760835	.	.	.	ID=PBS 11;Parent=TE_BASE 11;name=pbs;color=#c7e9c0
scaffold_1	feature	RR_tract	32767725	32767739	.	.	.	ID=PPT 11;Parent=TE_BASE 11;name=ppt;color=#41ab5d
scaffold_1	feature	long_terminal_repeat	32767739	32768022	.	.	.	ID=LTR RIGHT 11-0;Parent=TE_BASE 11;name=ltr right;color=#f032e6
scaffold_1	feature	long_terminal_repeat	32760510	32760792	.	.	.	ID=LTR LEFT 11-0;Parent=TE_BASE 11;name=ltr left;color=#f032e6
scaffold_1	feature	nested_repeat	32716824	32727644	.	.	.	ID=TE_BASE 12;name=TE_BASE 12;annot=Class_I::LTR::Ty3/gypsy::non-chromovirus::OTA::Ogre/Tat::Retand;color=#a9a9a9
scaffold_1	feature	repeat_fragment	32716824	32727644	.	.	.	ID=TE 12-0;Parent=TE_BASE 12;name=TE 12;color=#a9a9a9
scaffold_1	feature	polypeptide_conserved_region	32718503	32719058	.	+	.	ID=DOMAIN 12-0-0;Parent=TE_BASE 12;annot=Class_I::LTR::Ty3/gypsy::non-chromovirus::OTA::Ogre/Tat::Retand GAG_tat;name=GAG;color=#225ea8
scaffold_1	feature	polypeptide_conserved_region	32719696	32720014	.	+	.	ID=DOMAIN 12-1-0;Parent=TE_BASE 12;annot=Class_I::LTR::Ty3/gypsy::non-chromovirus::OTA::Ogre/Tat::Retand AP_tat;name=PROT;color=#ffeda0
scaffold_1	feature	polypeptide_conserved_region	32720482	32721145	.	+	.	ID=DOMAIN 12-2-0;Parent=TE_BASE 12;annot=Class_I::LTR::Ty3/gypsy::non-chromovirus::OTA::Ogre/Tat::Retand RT_tat;name=RT;color=#feb24c
scaffold_1	feature	polypeptide_conserved_region	32721286	32721646	.	+	.	ID=DOMAIN 12-3-0;Parent=TE_BASE 12;annot=Class_I::LTR::Ty3/gypsy::non-chromovirus::OTA::Ogre/Tat::Retand RNaseH_tat;name=RH;color=#fc4e2a
scaffold_1	feature	polypeptide_conserved_region	32721691	32722033	.	+	.	ID=DOMAIN 12-4-0;Parent=TE_BASE 12;annot=Class_I::LTR::Ty3/gypsy::non-chromovirus::OTA::Ogre/Tat::Retand;name=aRH;color=#fc4e2a
scaffold_1	feature	polypeptide_conserved_region	32722441	32723482	.	+	.	ID=DOMAIN 12-5-0;Parent=TE_BASE 12;annot=Class_I::LTR::Ty3/gypsy::non-chromovirus::OTA::Ogre/Tat::Retand INT_tat;name=INT;color=#b10026
scaffold_1	feature	primer_binding_site	32717201	32717220	.	.	.	ID=PBS 12;Parent=TE_BASE 12;name=pbs;color=#c7e9c0
scaffold_1	feature	RR_tract	32727248	32727262	.	.	.	ID=PPT 12;Parent=TE_BASE 12;name=ppt;color=#41ab5d
scaffold_1	feature	long_terminal_repeat	32727336	32727644	.	.	.	ID=LTR RIGHT 12-0;Parent=TE_BASE 12;name=ltr right;color=#f032e6
scaffold_1	feature	long_terminal_repeat	32716824	32717132	.	.	.	ID=LTR LEFT 12-0;Parent=TE_BASE 12;name=ltr left;color=#f032e6
scaffold_1	feature	nested_repeat	32686199	32692639	.	.	.	ID=TE_BASE 14;name=TE_BASE 14;annot=Class_I::LTR::Ty3/gypsy::chromovirus::CRM;color=#a9a9a9
scaffold_1	feature	repeat_fragment	32686199	32692639	.	.	.	ID=TE 14-0;Parent=TE_BASE 14;name=TE 14;color=#a9a9a9
scaffold_1	feature	polypeptide_conserved_region	32686822	32687041	.	-	.	ID=DOMAIN 14-0-0;Parent=TE_BASE 14;annot=Class_I::LTR::Ty3/gypsy::chromovirus::CRM;name=CHDCR;color=#6a51a3
scaffold_1	feature	polypeptide_conserved_region	32687026	32688022	.	-	.	ID=DOMAIN 14-1-0;Parent=TE_BASE 14;annot=Class_I::LTR::Ty3/gypsy::chromovirus::CRM INT_crm;name=INT;color=#b10026
scaffold_1	feature	polypeptide_conserved_region	32688265	32688616	.	-	.	ID=DOMAIN 14-2-0;Parent=TE_BASE 14;annot=Class_I::LTR::Ty3/gypsy::chromovirus::CRM RNaseH_crm;name=RH;color=#fc4e2a
scaffold_1	feature	polypeptide_conserved_region	32688751	32689426	.	-	.	ID=DOMAIN 14-3-0;Parent=TE_BASE 14;annot=Class_I::LTR::Ty3/gypsy::chromovirus::CRM RT_crm;name=RT;color=#feb24c
scaffold_1	feature	polypeptide_conserved_region	32689852	32690119	.	-	.	ID=DOMAIN 14-4-0;Parent=TE_BASE 14;annot=Class_I::LTR::Ty3/gypsy::chromovirus::CRM AP_crm;name=PROT;color=#ffeda0
scaffold_1	feature	polypeptide_conserved_region	32690440	32691151	.	-	.	ID=DOMAIN 14-5-0;Parent=TE_BASE 14;annot=Class_I::LTR::Ty3/gypsy::chromovirus::CRM GAG_crm;name=GAG;color=#225ea8
scaffold_1	feature	long_terminal_repeat	32691866	32692639	.	.	.	ID=LTR LEFT 14-0;Parent=TE_BASE 14;name=ltr left;color=#f032e6
scaffold_1	feature	long_terminal_repeat	32686199	32686979	.	.	.	ID=LTR RIGHT 14-0;Parent=TE_BASE 14;name=ltr right;color=#f032e6
scaffold_1	feature	target_site_duplication	32686194	32686198	.	.	.	ID=TSR RIGHT 14;Parent=TE_BASE 14;name=tsr right;color=#333333
scaffold_1	feature	target_site_duplication	32692640	32692644	.	.	.	ID=TSR LEFT 14;Parent=TE_BASE 14;name=tsr left;color=#333333
scaffold_1	feature	nested_repeat	32623256	32633076	.	.	.	ID=TE_BASE 16;name=TE_BASE 16;annot=Class_I::LTR::Ty3/gypsy::non-chromovirus::OTA::Ogre/Tat::Retand;color=#a9a9a9
scaffold_1	feature	repeat_fragment	32623256	32633076	.	.	.	ID=TE 16-0;Parent=TE_BASE 16;name=TE 16;color=#a9a9a9
scaffold_1	feature	polypeptide_conserved_region	32627387	32628428	.	-	.	ID=DOMAIN 16-0-0;Parent=TE_BASE 16;annot=Class_I::LTR::Ty3/gypsy::non-chromovirus::OTA::Ogre/Tat::Retand INT_tat;name=INT;color=#b10026
scaffold_1	feature	polypeptide_conserved_region	32628808	32629150	.	-	.	ID=DOMAIN 16-1-0;Parent=TE_BASE 16;annot=Class_I::LTR::Ty3/gypsy::non-chromovirus::OTA::Ogre/Tat::Retand;name=aRH;color=#fc4e2a
scaffold_1	feature	polypeptide_conserved_region	32629192	32629552	.	-	.	ID=DOMAIN 16-2-0;Parent=TE_BASE 16;annot=Class_I::LTR::Ty3/gypsy::non-chromovirus::OTA::Ogre/Tat::Retand RNaseH_tat;name=RH;color=#fc4e2a
scaffold_1	feature	polypeptide_conserved_region	32629695	32630352	.	-	.	ID=DOMAIN 16-3-0;Parent=TE_BASE 16;annot=Class_I::LTR::Ty3/gypsy::non-chromovirus::OTA::Ogre/Tat::Retand RT_tat;name=RT;color=#feb24c
scaffold_1	feature	polypeptide_conserved_region	32630819	32631131	.	-	.	ID=DOMAIN 16-4-0;Parent=TE_BASE 16;annot=Class_I::LTR::Ty3/gypsy::non-chromovirus::OTA::Ogre/Tat::Retand AP_tat;name=PROT;color=#ffeda0
scaffold_1	feature	long_terminal_repeat	32632903	32633076	.	.	.	ID=LTR LEFT 16-0;Parent=TE_BASE 16;name=ltr left;color=#f032e6
scaffold_1	feature	long_terminal_repeat	32623256	32623429	.	.	.	ID=LTR RIGHT 16-0;Parent=TE_BASE 16;name=ltr right;color=#f032e6
scaffold_1	feature	nested_repeat	32581541	32614938	.	.	.	ID=TE_BASE 17;name=TE_BASE 17;annot=Class_I::LTR::Ty1/copia::Tork;color=#a9a9a9
scaffold_1	feature	repeat_fragment	32581541	32614938	.	.	.	ID=TE 17-0;Parent=TE_BASE 17;name=TE 17;color=#a9a9a9
scaffold_1	feature	polypeptide_conserved_region	32594585	32595341	.	+	.	ID=DOMAIN 17-0-0;Parent=TE_BASE 17;annot=Class_I::LTR::Ty1/copia::Tork GAG_tork;name=GAG;color=#225ea8
scaffold_1	feature	polypeptide_conserved_region	32597368	32597992	.	+	.	ID=DOMAIN 17-1-0;Parent=TE_BASE 17;annot=Class_I::LTR::Ty1/copia::Tork INT_tork;name=INT;color=#b10026
scaffold_1	feature	long_terminal_repeat	32614372	32614938	.	.	.	ID=LTR RIGHT 17-0;Parent=TE_BASE 17;name=ltr right;color=#f032e6
scaffold_1	feature	long_terminal_repeat	32581541	32582097	.	.	.	ID=LTR LEFT 17-0;Parent=TE_BASE 17;name=ltr left;color=#f032e6
scaffold_1	feature	nested_repeat	32562213	32577114	.	.	.	ID=TE_BASE 18;name=TE_BASE 18;annot=Class_I::LTR::Ty3/gypsy::non-chromovirus::OTA::Ogre/Tat::Retand;color=#a9a9a9
scaffold_1	feature	repeat_fragment	32562213	32577114	.	.	.	ID=TE 18-0;Parent=TE_BASE 18;name=TE 18;color=#a9a9a9
scaffold_1	feature	polypeptide_conserved_region	32563956	32564703	.	+	.	ID=DOMAIN 18-0-0;Parent=TE_BASE 18;annot=Class_I::LTR::Ty3/gypsy::non-chromovirus::OTA::Ogre/Tat::Retand GAG_tat;name=GAG;color=#225ea8
scaffold_1	feature	polypeptide_conserved_region	32565162	32565312	.	+	.	ID=DOMAIN 18-1-0;Parent=TE_BASE 18;annot=Class_I::LTR::Ty3/gypsy::non-chromovirus::OTA::Ogre/Tat::Retand AP_tat;name=PROT;color=#ffeda0
scaffold_1	feature	polypeptide_conserved_region	32565938	32566610	.	+	.	ID=DOMAIN 18-2-0;Parent=TE_BASE 18;annot=Class_I::LTR::Ty3/gypsy::non-chromovirus::OTA::Ogre/Tat::Retand RT_tat;name=RT;color=#feb24c
scaffold_1	feature	polypeptide_conserved_region	32566739	32566850	.	+	.	ID=DOMAIN 18-3-0;Parent=TE_BASE 18;annot=Class_I::LTR::Ty3/gypsy::non-chromovirus::OTA::Ogre/Tat::Retand RNaseH_tat;name=RH;color=#fc4e2a
scaffold_1	feature	polypeptide_conserved_region	32566892	32567234	.	+	.	ID=DOMAIN 18-4-0;Parent=TE_BASE 18;annot=Class_I::LTR::Ty3/gypsy::non-chromovirus::OTA::Ogre/Tat::Retand;name=aRH;color=#fc4e2a
scaffold_1	feature	polypeptide_conserved_region	32567642	32568683	.	+	.	ID=DOMAIN 18-5-0;Parent=TE_BASE 18;annot=Class_I::LTR::Ty3/gypsy::non-chromovirus::OTA::Ogre/Tat::Retand INT_tat;name=INT;color=#b10026
scaffold_1	feature	primer_binding_site	32563091	32563108	.	.	.	ID=PBS 18;Parent=TE_BASE 18;name=pbs;color=#c7e9c0
scaffold_1	feature	RR_tract	32576351	32576365	.	.	.	ID=PPT 18;Parent=TE_BASE 18;name=ppt;color=#41ab5d
scaffold_1	feature	long_terminal_repeat	32576366	32577114	.	.	.	ID=LTR RIGHT 18-0;Parent=TE_BASE 18;name=ltr right;color=#f032e6
scaffold_1	feature	long_terminal_repeat	32562213	32563020	.	.	.	ID=LTR LEFT 18-0;Parent=TE_BASE 18;name=ltr left;color=#f032e6
scaffold_1	feature	nested_repeat	32509061	32513550	.	.	.	ID=TE_BASE 20;name=TE_BASE 20;annot=Class_I::LTR::Ty1/copia::Ale;color=#a9a9a9
scaffold_1	feature	repeat_fragment	32509061	32513550	.	.	.	ID=TE 20-0;Parent=TE_BASE 20;name=TE 20;color=#a9a9a9
scaffold_1	feature	polypeptide_conserved_region	32509377	32509578	.	-	.	ID=DOMAIN 20-0-0;Parent=TE_BASE 20;annot=Class_I::LTR::Ty1/copia::SIRE RNaseH_sire;name=RH;color=#fc4e2a
scaffold_1	feature	polypeptide_conserved_region	32510080	32510746	.	-	.	ID=DOMAIN 20-1-0;Parent=TE_BASE 20;annot=Class_I::LTR::Ty1/copia::Ale RT_retrofit;name=RT;color=#feb24c
scaffold_1	feature	polypeptide_conserved_region	32511618	32511804	.	-	.	ID=DOMAIN 20-2-0;Parent=TE_BASE 20;annot=Class_I::LTR::Ty1/copia::Ale INT_retrofit;name=INT;color=#b10026
scaffold_1	feature	long_terminal_repeat	32513320	32513550	.	.	.	ID=LTR LEFT 20-0;Parent=TE_BASE 20;name=ltr left;color=#f032e6
scaffold_1	feature	long_terminal_repeat	32509061	32509287	.	.	.	ID=LTR RIGHT 20-0;Parent=TE_BASE 20;name=ltr right;color=#f032e6
scaffold_1	feature	nested_repeat	32486062	32498413	.	.	.	ID=TE_BASE 21;name=TE_BASE 21;annot=Class_I::LTR::Ty3/gypsy::non-chromovirus::OTA::Ogre/Tat::Retand;color=#a9a9a9
scaffold_1	feature	repeat_fragment	32486062	32498413	.	.	.	ID=TE 21-0;Parent=TE_BASE 21;name=TE 21;color=#a9a9a9
scaffold_1	feature	polypeptide_conserved_region	32487405	32488107	.	+	.	ID=DOMAIN 21-0-0;Parent=TE_BASE 21;annot=Class_I::LTR::Ty3/gypsy::non-chromovirus::OTA::Ogre/Tat::Retand GAG_tat;name=GAG;color=#225ea8
scaffold_1	feature	polypeptide_conserved_region	32488518	32488836	.	+	.	ID=DOMAIN 21-1-0;Parent=TE_BASE 21;annot=Class_I::LTR::Ty3/gypsy::non-chromovirus::OTA::Ogre/Tat::Retand AP_tat;name=PROT;color=#ffeda0
scaffold_1	feature	polypeptide_conserved_region	32489232	32489847	.	+	.	ID=DOMAIN 21-2-0;Parent=TE_BASE 21;annot=Class_I::LTR::Ty3/gypsy::non-chromovirus::OTA::Ogre/Tat::Retand RT_tat;name=RT;color=#feb24c
scaffold_1	feature	polypeptide_conserved_region	32490046	32490406	.	+	.	ID=DOMAIN 21-3-0;Parent=TE_BASE 21;annot=Class_I::LTR::Ty3/gypsy::non-chromovirus::OTA::Ogre/Tat::Retand RNaseH_tat;name=RH;color=#fc4e2a
scaffold_1	feature	polypeptide_conserved_region	32490451	32490793	.	+	.	ID=DOMAIN 21-4-0;Parent=TE_BASE 21;annot=Class_I::LTR::Ty3/gypsy::non-chromovirus::OTA::Ogre/Tat::Retand;name=aRH;color=#fc4e2a
scaffold_1	feature	polypeptide_conserved_region	32491412	32492456	.	+	.	ID=DOMAIN 21-5-0;Parent=TE_BASE 21;annot=Class_I::LTR::Ty3/gypsy::non-chromovirus::OTA::Ogre/Tat::Retand INT_tat;name=INT;color=#b10026
scaffold_1	feature	RR_tract	32497736	32497750	.	.	.	ID=PPT 21;Parent=TE_BASE 21;name=ppt;color=#41ab5d
scaffold_1	feature	long_terminal_repeat	32497755	32498413	.	.	.	ID=LTR RIGHT 21-0;Parent=TE_BASE 21;name=ltr right;color=#f032e6
scaffold_1	feature	long_terminal_repeat	32486062	32486733	.	.	.	ID=LTR LEFT 21-0;Parent=TE_BASE 21;name=ltr left;color=#f032e6
scaffold_1	feature	target_site_duplication	32486057	32486061	.	.	.	ID=TSR LEFT 21;Parent=TE_BASE 21;name=tsr left;color=#333333
scaffold_1	feature	target_site_duplication	32498414	32498418	.	.	.	ID=TSR RIGHT 21;Parent=TE_BASE 21;name=tsr right;color=#333333
scaffold_1	feature	nested_repeat	32467369	32476339	.	.	.	ID=TE_BASE 22;name=TE_BASE 22;annot=Class_I::LTR::Ty3/gypsy::chromovirus::CRM;color=#a9a9a9
scaffold_1	feature	repeat_fragment	32467369	32476339	.	.	.	ID=TE 22-0;Parent=TE_BASE 22;name=TE 22;color=#a9a9a9
scaffold_1	feature	polypeptide_conserved_region	32468040	32468466	.	+	.	ID=DOMAIN 22-0-0;Parent=TE_BASE 22;annot=Class_I::LTR::Ty3/gypsy::chromovirus::CRM GAG_crm;name=GAG;color=#225ea8
scaffold_1	feature	polypeptide_conserved_region	32468946	32469066	.	+	.	ID=DOMAIN 22-1-0;Parent=TE_BASE 22;annot=Class_I::LTR::Ty3/gypsy::chromovirus::CRM AP_crm;name=PROT;color=#ffeda0
scaffold_1	feature	polypeptide_conserved_region	32469495	32469999	.	+	.	ID=DOMAIN 22-2-0;Parent=TE_BASE 22;annot=Class_I::LTR::Ty3/gypsy::chromovirus::CRM RT_crm;name=RT;color=#feb24c
scaffold_1	feature	polypeptide_conserved_region	32470380	32470635	.	+	.	ID=DOMAIN 22-3-0;Parent=TE_BASE 22;annot=Class_I::LTR::Ty3/gypsy::chromovirus::CRM RNaseH_crm;name=RH;color=#fc4e2a
scaffold_1	feature	polypeptide_conserved_region	32474761	32475577	.	+	.	ID=DOMAIN 22-4-0;Parent=TE_BASE 22;annot=Class_I::LTR::Ty3/gypsy::chromovirus::CRM INT_crm;name=INT;color=#b10026
scaffold_1	feature	primer_binding_site	32467770	32467787	.	.	.	ID=PBS 22;Parent=TE_BASE 22;name=pbs;color=#c7e9c0
scaffold_1	feature	RR_tract	32475973	32475987	.	.	.	ID=PPT 22;Parent=TE_BASE 22;name=ppt;color=#41ab5d
scaffold_1	feature	long_terminal_repeat	32476020	32476339	.	.	.	ID=LTR RIGHT 22-0;Parent=TE_BASE 22;name=ltr right;color=#f032e6
scaffold_1	feature	long_terminal_repeat	32467369	32467688	.	.	.	ID=LTR LEFT 22-0;Parent=TE_BASE 22;name=ltr left;color=#f032e6
scaffold_1	feature	nested_repeat	32460649	32466047	.	.	.	ID=TE_BASE 23;name=TE_BASE 23;annot=Class_I::LTR::Ty1/copia::Tork;color=#a9a9a9
scaffold_1	feature	repeat_fragment	32460649	32466047	.	.	.	ID=TE 23-0;Parent=TE_BASE 23;name=TE 23;color=#a9a9a9
scaffold_1	feature	polypeptide_conserved_region	32461667	32462075	.	-	.	ID=DOMAIN 23-0-0;Parent=TE_BASE 23;annot=Class_I::LTR::Ty1/copia::Tork RNaseH_tork;name=RH;color=#fc4e2a
scaffold_1	feature	polypeptide_conserved_region	32462360	32463089	.	-	.	ID=DOMAIN 23-1-0;Parent=TE_BASE 23;annot=Class_I::LTR::Ty1/copia::Tork RT_tork;name=RT;color=#feb24c
scaffold_1	feature	polypeptide_conserved_region	32463593	32464217	.	-	.	ID=DOMAIN 23-2-0;Parent=TE_BASE 23;annot=Class_I::LTR::Ty1/copia::Ivana INT_oryco;name=INT;color=#b10026
scaffold_1	feature	polypeptide_conserved_region	32464373	32464613	.	-	.	ID=DOMAIN 23-3-0;Parent=TE_BASE 23;annot=Class_I::LTR::Ty1/copia::Tork AP_tork;name=PROT;color=#ffeda0
scaffold_1	feature	polypeptide_conserved_region	32464790	32465546	.	-	.	ID=DOMAIN 23-4-0;Parent=TE_BASE 23;annot=Class_I::LTR::Ty1/copia::Tork GAG_tork;name=GAG;color=#225ea8
scaffold_1	feature	long_terminal_repeat	32465622	32466047	.	.	.	ID=LTR LEFT 23-0;Parent=TE_BASE 23;name=ltr left;color=#f032e6
scaffold_1	feature	long_terminal_repeat	32460649	32461074	.	.	.	ID=LTR RIGHT 23-0;Parent=TE_BASE 23;name=ltr right;color=#f032e6
scaffold_1	feature	target_site_duplication	32460644	32460648	.	.	.	ID=TSR RIGHT 23;Parent=TE_BASE 23;name=tsr right;color=#333333
scaffold_1	feature	target_site_duplication	32466048	32466052	.	.	.	ID=TSR LEFT 23;Parent=TE_BASE 23;name=tsr left;color=#333333
scaffold_1	feature	nested_repeat	32428881	32440992	.	.	.	ID=TE_BASE 25;name=TE_BASE 25;annot=Class_I::LTR::Ty1/copia::SIRE;color=#a9a9a9
scaffold_1	feature	repeat_fragment	32428881	32440992	.	.	.	ID=TE 25-0;Parent=TE_BASE 25;name=TE 25;color=#a9a9a9
scaffold_1	feature	polypeptide_conserved_region	32437800	32438415	.	+	.	ID=DOMAIN 25-0-0;Parent=TE_BASE 25;annot=Class_I::LTR::Ty1/copia::Ale INT_retrofit;name=INT;color=#b10026
scaffold_1	feature	polypeptide_conserved_region	32439244	32439898	.	+	.	ID=DOMAIN 25-1-0;Parent=TE_BASE 25;annot=Class_I::LTR::Ty1/copia::SIRE RT_sire;name=RT;color=#feb24c
scaffold_1	feature	polypeptide_conserved_region	32440192	32440405	.	+	.	ID=DOMAIN 25-2-0;Parent=TE_BASE 25;annot=Class_I::LTR::Ty1/copia::SIRE RNaseH_sire;name=RH;color=#fc4e2a
scaffold_1	feature	long_terminal_repeat	32440822	32440992	.	.	.	ID=LTR RIGHT 25-0;Parent=TE_BASE 25;name=ltr right;color=#f032e6
scaffold_1	feature	long_terminal_repeat	32428881	32429042	.	.	.	ID=LTR LEFT 25-0;Parent=TE_BASE 25;name=ltr left;color=#f032e6
scaffold_1	feature	nested_repeat	32394611	32399400	.	.	.	ID=TE_BASE 26;name=TE_BASE 26;annot=Class_I::LTR::Ty1/copia::SIRE;color=#a9a9a9
scaffold_1	feature	repeat_fragment	32394611	32399400	.	.	.	ID=TE 26-0;Parent=TE_BASE 26;name=TE 26;color=#a9a9a9
scaffold_1	feature	polypeptide_conserved_region	32394848	32395247	.	-	.	ID=DOMAIN 26-0-0;Parent=TE_BASE 26;annot=Class_I::LTR::Ty1/copia::Ale RNaseH_retrofit;name=RH;color=#fc4e2a
scaffold_1	feature	polypeptide_conserved_region	32395538	32396264	.	-	.	ID=DOMAIN 26-1-0;Parent=TE_BASE 26;annot=Class_I::LTR::Ty1/copia::SIRE RT_sire;name=RT;color=#feb24c
scaffold_1	feature	polypeptide_conserved_region	32397054	32397690	.	-	.	ID=DOMAIN 26-2-0;Parent=TE_BASE 26;annot=Class_I::LTR::Ty1/copia::Ale INT_retrofit;name=INT;color=#b10026
scaffold_1	feature	polypeptide_conserved_region	32398553	32399033	.	-	.	ID=DOMAIN 26-3-0;Parent=TE_BASE 26;annot=Class_I::LTR::Ty1/copia::Alesia GAG_retrofit;name=GAG;color=#225ea8
scaffold_1	feature	long_terminal_repeat	32399247	32399400	.	.	.	ID=LTR LEFT 26-0;Parent=TE_BASE 26;name=ltr left;color=#f032e6
scaffold_1	feature	long_terminal_repeat	32394611	32394772	.	.	.	ID=LTR RIGHT 26-0;Parent=TE_BASE 26;name=ltr right;color=#f032e6
scaffold_1	feature	target_site_duplication	32394606	32394610	.	.	.	ID=TSR RIGHT 26;Parent=TE_BASE 26;name=tsr right;color=#333333
scaffold_1	feature	target_site_duplication	32399401	32399405	.	.	.	ID=TSR LEFT 26;Parent=TE_BASE 26;name=tsr left;color=#333333
scaffold_1	feature	nested_repeat	32339787	32389906	.	.	.	ID=TE_BASE 27;name=TE_BASE 27;annot=Class_I::LTR::Ty3/gypsy::chromovirus::CRM;color=#a9a9a9
scaffold_1	feature	repeat_fragment	32339787	32389906	.	.	.	ID=TE 27-0;Parent=TE_BASE 27;name=TE 27;color=#a9a9a9
scaffold_1	feature	polypeptide_conserved_region	32366071	32366335	.	-	.	ID=DOMAIN 27-0-0;Parent=TE_BASE 27;annot=Class_I::LTR::Ty3/gypsy::chromovirus::CRM AP_crm;name=PROT;color=#ffeda0
scaffold_1	feature	polypeptide_conserved_region	32366827	32367277	.	-	.	ID=DOMAIN 27-1-0;Parent=TE_BASE 27;annot=Class_I::LTR::Ty3/gypsy::chromovirus::CRM GAG_crm;name=GAG;color=#225ea8
scaffold_1	feature	primer_binding_site	32339896	32339913	.	.	.	ID=PBS 27;Parent=TE_BASE 27;name=ppt;color=#41ab5d
scaffold_1	feature	RR_tract	32389804	32389818	.	.	.	ID=PPT 27;Parent=TE_BASE 27;name=pbs;color=#c7e9c0
scaffold_1	feature	long_terminal_repeat	32389818	32389906	.	.	.	ID=LTR LEFT 27-0;Parent=TE_BASE 27;name=ltr left;color=#f032e6
scaffold_1	feature	long_terminal_repeat	32339787	32339875	.	.	.	ID=LTR RIGHT 27-0;Parent=TE_BASE 27;name=ltr right;color=#f032e6
scaffold_1	feature	nested_repeat	32241083	32251359	.	.	.	ID=TE_BASE 29;name=TE_BASE 29;annot=Class_I::LTR::Ty3/gypsy::chromovirus::Tekay;color=#a9a9a9
scaffold_1	feature	repeat_fragment	32241083	32251359	.	.	.	ID=TE 29-0;Parent=TE_BASE 29;name=TE 29;color=#a9a9a9
scaffold_1	feature	polypeptide_conserved_region	32243702	32243918	.	-	.	ID=DOMAIN 29-0-0;Parent=TE_BASE 29;annot=Class_I::LTR::Ty3/gypsy::non-chromovirus::OTA::Ogre/Tat::Retand AP_tat;name=PROT;color=#ffeda0
scaffold_1	feature	polypeptide_conserved_region	32244149	32245184	.	+	.	ID=DOMAIN 29-1-0;Parent=TE_BASE 29;annot=Class_I::LTR::Ty3/gypsy::chromovirus::Tekay INT_del;name=INT;color=#b10026
scaffold_1	feature	polypeptide_conserved_region	32245244	32245394	.	+	.	ID=DOMAIN 29-2-0;Parent=TE_BASE 29;annot=Class_I::LTR::Ty3/gypsy::chromovirus::Tekay CHR_tekay_Legolas;name=CHD;color=#6a51a3
scaffold_1	feature	primer_binding_site	32242262	32242281	.	.	.	ID=PBS 29;Parent=TE_BASE 29;name=ppt;color=#41ab5d
scaffold_1	feature	RR_tract	32250237	32250251	.	.	.	ID=PPT 29;Parent=TE_BASE 29;name=pbs;color=#c7e9c0
scaffold_1	feature	long_terminal_repeat	32250261	32251359	.	.	.	ID=LTR LEFT 29-0;Parent=TE_BASE 29;name=ltr left;color=#f032e6
scaffold_1	feature	long_terminal_repeat	32241083	32242199	.	.	.	ID=LTR RIGHT 29-0;Parent=TE_BASE 29;name=ltr right;color=#f032e6
scaffold_1	feature	nested_repeat	32222546	32228298	.	.	.	ID=TE_BASE 30;name=TE_BASE 30;annot=Class_I::LTR::Ty1/copia::Tork;color=#a9a9a9
scaffold_1	feature	repeat_fragment	32222546	32228298	.	.	.	ID=TE 30-0;Parent=TE_BASE 30;name=TE 30;color=#a9a9a9
scaffold_1	feature	polypeptide_conserved_region	32224909	32225512	.	+	.	ID=DOMAIN 30-0-0;Parent=TE_BASE 30;annot=Class_I::LTR::Ty1/copia::Ty1-outgroup INT_copia;name=INT;color=#b10026
scaffold_1	feature	polypeptide_conserved_region	32226493	32227081	.	+	.	ID=DOMAIN 30-1-0;Parent=TE_BASE 30;annot=Class_I::LTR::Ty1/copia::Tork RT_tork;name=RT;color=#feb24c
scaffold_1	feature	polypeptide_conserved_region	32227414	32227825	.	+	.	ID=DOMAIN 30-2-0;Parent=TE_BASE 30;annot=Class_I::LTR::Ty1/copia::Ty1-outgroup RNaseH_1731;name=RH;color=#fc4e2a
scaffold_1	feature	long_terminal_repeat	32228062	32228298	.	.	.	ID=LTR RIGHT 30-0;Parent=TE_BASE 30;name=ltr right;color=#f032e6
scaffold_1	feature	long_terminal_repeat	32222546	32222782	.	.	.	ID=LTR LEFT 30-0;Parent=TE_BASE 30;name=ltr left;color=#f032e6
scaffold_1	feature	target_site_duplication	32222541	32222545	.	.	.	ID=TSR LEFT 30;Parent=TE_BASE 30;name=tsr left;color=#333333
scaffold_1	feature	target_site_duplication	32228299	32228303	.	.	.	ID=TSR RIGHT 30;Parent=TE_BASE 30;name=tsr right;color=#333333
scaffold_1	feature	nested_repeat	32146512	32152552	.	.	.	ID=TE_BASE 33;name=TE_BASE 33;annot=Class_I::LTR::Ty1/copia::Tork;color=#a9a9a9
scaffold_1	feature	repeat_fragment	32146512	32152552	.	.	.	ID=TE 33-0;Parent=TE_BASE 33;name=TE 33;color=#a9a9a9
scaffold_1	feature	polypeptide_conserved_region	32149352	32149817	.	+	.	ID=DOMAIN 33-0-0;Parent=TE_BASE 33;annot=Class_I::LTR::Ty1/copia::Ty1-outgroup INT_copia;name=INT;color=#b10026
scaffold_1	feature	polypeptide_conserved_region	32150829	32151255	.	+	.	ID=DOMAIN 33-1-0;Parent=TE_BASE 33;annot=Class_I::LTR::Ty1/copia::Tork RT_tork;name=RT;color=#feb24c
scaffold_1	feature	primer_binding_site	32146808	32146826	.	.	.	ID=PBS 33;Parent=TE_BASE 33;name=pbs;color=#c7e9c0
scaffold_1	feature	long_terminal_repeat	32152323	32152552	.	.	.	ID=LTR RIGHT 33-0;Parent=TE_BASE 33;name=ltr right;color=#f032e6
scaffold_1	feature	long_terminal_repeat	32146512	32146741	.	.	.	ID=LTR LEFT 33-0;Parent=TE_BASE 33;name=ltr left;color=#f032e6
scaffold_1	feature	target_site_duplication	32146507	32146511	.	.	.	ID=TSR LEFT 33;Parent=TE_BASE 33;name=tsr left;color=#333333
scaffold_1	feature	target_site_duplication	32152553	32152557	.	.	.	ID=TSR RIGHT 33;Parent=TE_BASE 33;name=tsr right;color=#333333
scaffold_1	feature	nested_repeat	32039684	32050399	.	.	.	ID=TE_BASE 36;name=TE_BASE 36;annot=Class_I::LTR::Ty3/gypsy::non-chromovirus::OTA::Ogre/Tat::Retand;color=#a9a9a9
scaffold_1	feature	repeat_fragment	32039684	32050399	.	.	.	ID=TE 36-0;Parent=TE_BASE 36;name=TE 36;color=#a9a9a9
scaffold_1	feature	polypeptide_conserved_region	32044301	32045330	.	-	.	ID=DOMAIN 36-0-0;Parent=TE_BASE 36;annot=Class_I::LTR::Ty3/gypsy::non-chromovirus::OTA::Ogre/Tat::Retand INT_tat;name=INT;color=#b10026
scaffold_1	feature	polypeptide_conserved_region	32045660	32045918	.	-	.	ID=DOMAIN 36-1-0;Parent=TE_BASE 36;annot=Class_I::LTR::Ty3/gypsy::non-chromovirus::OTA::Ogre/Tat::Retand;name=aRH;color=#fc4e2a
scaffold_1	feature	polypeptide_conserved_region	32046085	32046448	.	-	.	ID=DOMAIN 36-2-0;Parent=TE_BASE 36;annot=Class_I::LTR::Ty3/gypsy::non-chromovirus::OTA::Ogre/Tat::Retand RNaseH_tat;name=RH;color=#fc4e2a
scaffold_1	feature	polypeptide_conserved_region	32046589	32047261	.	-	.	ID=DOMAIN 36-3-0;Parent=TE_BASE 36;annot=Class_I::LTR::Ty3/gypsy::non-chromovirus::OTA::Ogre/Tat::Retand RT_tat;name=RT;color=#feb24c
scaffold_1	feature	polypeptide_conserved_region	32047669	32047987	.	-	.	ID=DOMAIN 36-4-0;Parent=TE_BASE 36;annot=Class_I::LTR::Ty3/gypsy::non-chromovirus::OTA::Ogre/Tat::Retand AP_tat;name=PROT;color=#ffeda0
scaffold_1	feature	polypeptide_conserved_region	32048446	32048980	.	-	.	ID=DOMAIN 36-5-0;Parent=TE_BASE 36;annot=Class_I::LTR::Ty3/gypsy::non-chromovirus::OTA::Ogre/Tat::Retand GAG_tat;name=GAG;color=#225ea8
scaffold_1	feature	long_terminal_repeat	32049902	32050399	.	.	.	ID=LTR LEFT 36-0;Parent=TE_BASE 36;name=ltr left;color=#f032e6
scaffold_1	feature	long_terminal_repeat	32039684	32040181	.	.	.	ID=LTR RIGHT 36-0;Parent=TE_BASE 36;name=ltr right;color=#f032e6
scaffold_1	feature	nested_repeat	32027815	32035388	.	.	.	ID=TE_BASE 37;name=TE_BASE 37;annot=Class_I::LTR::Ty3/gypsy::non-chromovirus::OTA::Ogre/Tat::Retand;color=#a9a9a9
scaffold_1	feature	repeat_fragment	32027815	32035388	.	.	.	ID=TE 37-0;Parent=TE_BASE 37;name=TE 37;color=#a9a9a9
scaffold_1	feature	polypeptide_conserved_region	32029886	32030204	.	+	.	ID=DOMAIN 37-0-0;Parent=TE_BASE 37;annot=Class_I::LTR::Ty3/gypsy::non-chromovirus::OTA::Ogre/Tat::Retand AP_tat;name=PROT;color=#ffeda0
scaffold_1	feature	polypeptide_conserved_region	32030451	32030649	.	+	.	ID=DOMAIN 37-1-0;Parent=TE_BASE 37;annot=Class_I::LTR::Ty3/gypsy::non-chromovirus::OTA::Ogre/Tat::Retand INT_tat;name=INT;color=#b10026
scaffold_1	feature	primer_binding_site	32028725	32028740	.	.	.	ID=PBS 37;Parent=TE_BASE 37;name=pbs;color=#c7e9c0
scaffold_1	feature	RR_tract	32034469	32034483	.	.	.	ID=PPT 37;Parent=TE_BASE 37;name=ppt;color=#41ab5d
scaffold_1	feature	long_terminal_repeat	32034484	32035388	.	.	.	ID=LTR RIGHT 37-0;Parent=TE_BASE 37;name=ltr right;color=#f032e6
scaffold_1	feature	long_terminal_repeat	32027815	32028719	.	.	.	ID=LTR LEFT 37-0;Parent=TE_BASE 37;name=ltr left;color=#f032e6
scaffold_1	feature	target_site_duplication	32027810	32027814	.	.	.	ID=TSR LEFT 37;Parent=TE_BASE 37;name=tsr left;color=#333333
scaffold_1	feature	target_site_duplication	32035389	32035393	.	.	.	ID=TSR RIGHT 37;Parent=TE_BASE 37;name=tsr right;color=#333333
scaffold_1	feature	nested_repeat	31991957	32003754	.	.	.	ID=TE_BASE 38;name=TE_BASE 38;annot=Class_I::LTR::Ty3/gypsy::non-chromovirus::OTA::Ogre/Tat::Retand;color=#a9a9a9
scaffold_1	feature	repeat_fragment	31991957	32003754	.	.	.	ID=TE 38-0;Parent=TE_BASE 38;name=TE 38;color=#a9a9a9
scaffold_1	feature	polypeptide_conserved_region	31993201	31993795	.	+	.	ID=DOMAIN 38-0-0;Parent=TE_BASE 38;annot=Class_I::LTR::Ty3/gypsy::non-chromovirus::OTA::Ogre/Tat::Retand GAG_tat;name=GAG;color=#225ea8
scaffold_1	feature	polypeptide_conserved_region	31994194	31994512	.	+	.	ID=DOMAIN 38-1-0;Parent=TE_BASE 38;annot=Class_I::LTR::Ty3/gypsy::non-chromovirus::OTA::Ogre/Tat::Retand AP_tat;name=PROT;color=#ffeda0
scaffold_1	feature	polypeptide_conserved_region	31994908	31995580	.	+	.	ID=DOMAIN 38-2-0;Parent=TE_BASE 38;annot=Class_I::LTR::Ty3/gypsy::non-chromovirus::OTA::Ogre/Tat::Retand RT_tat;name=RT;color=#feb24c
scaffold_1	feature	polypeptide_conserved_region	31995721	31996081	.	+	.	ID=DOMAIN 38-3-0;Parent=TE_BASE 38;annot=Class_I::LTR::Ty3/gypsy::non-chromovirus::OTA::Ogre/Tat::Retand RNaseH_tat;name=RH;color=#fc4e2a
scaffold_1	feature	polypeptide_conserved_region	31996126	31996468	.	+	.	ID=DOMAIN 38-4-0;Parent=TE_BASE 38;annot=Class_I::LTR::Ty3/gypsy::non-chromovirus::OTA::Ogre/Tat::Retand;name=aRH;color=#fc4e2a
scaffold_1	feature	polypeptide_conserved_region	31997035	31998079	.	+	.	ID=DOMAIN 38-5-0;Parent=TE_BASE 38;annot=Class_I::LTR::Ty3/gypsy::non-chromovirus::OTA::Ogre/Tat::Retand INT_tat;name=INT;color=#b10026
scaffold_1	feature	primer_binding_site	31992479	31992493	.	.	.	ID=PBS 38;Parent=TE_BASE 38;name=pbs;color=#c7e9c0
scaffold_1	feature	RR_tract	32003142	32003156	.	.	.	ID=PPT 38;Parent=TE_BASE 38;name=ppt;color=#41ab5d
scaffold_1	feature	long_terminal_repeat	32003238	32003754	.	.	.	ID=LTR RIGHT 38-0;Parent=TE_BASE 38;name=ltr right;color=#f032e6
scaffold_1	feature	long_terminal_repeat	31991957	31992473	.	.	.	ID=LTR LEFT 38-0;Parent=TE_BASE 38;name=ltr left;color=#f032e6
scaffold_1	feature	target_site_duplication	31991952	31991956	.	.	.	ID=TSR LEFT 38;Parent=TE_BASE 38;name=tsr left;color=#333333
scaffold_1	feature	target_site_duplication	32003755	32003759	.	.	.	ID=TSR RIGHT 38;Parent=TE_BASE 38;name=tsr right;color=#333333
scaffold_1	feature	nested_repeat	31969566	31980516	.	.	.	ID=TE_BASE 39;name=TE_BASE 39;annot=Class_I::LTR::Ty3/gypsy::non-chromovirus::non-chromo-outgroup;color=#a9a9a9
scaffold_1	feature	repeat_fragment	31969566	31980516	.	.	.	ID=TE 39-0;Parent=TE_BASE 39;name=TE 39;color=#a9a9a9
scaffold_1	feature	polypeptide_conserved_region	31970698	31971406	.	+	.	ID=DOMAIN 39-0-0;Parent=TE_BASE 39;annot=Class_I::LTR::Ty3/gypsy::non-chromovirus::OTA::Ogre/Tat::Retand GAG_tat;name=GAG;color=#225ea8
scaffold_1	feature	polypeptide_conserved_region	31971805	31972123	.	+	.	ID=DOMAIN 39-1-0;Parent=TE_BASE 39;annot=Class_I::LTR::Ty3/gypsy::non-chromovirus::OTA::Ogre/Tat::Retand AP_tat;name=PROT;color=#ffeda0
scaffold_1	feature	polypeptide_conserved_region	31972558	31972732	.	+	.	ID=DOMAIN 39-2-0;Parent=TE_BASE 39;annot=Class_I::LTR::Ty3/gypsy::non-chromovirus::non-chromo-outgroup RT_cer2-3;name=RT;color=#feb24c
scaffold_1	feature	polypeptide_conserved_region	31972735	31972840	.	+	.	ID=DOMAIN 39-3-0;Parent=TE_BASE 39;annot=Class_I::LTR::Ty3/gypsy::non-chromovirus::OTA::Ogre/Tat::Retand RNaseH_tat;name=RH;color=#fc4e2a
scaffold_1	feature	polypeptide_conserved_region	31972882	31973224	.	+	.	ID=DOMAIN 39-4-0;Parent=TE_BASE 39;annot=Class_I::LTR::Ty3/gypsy::non-chromovirus::OTA::Ogre/Tat::Retand;name=aRH;color=#fc4e2a
scaffold_1	feature	polypeptide_conserved_region	31973788	31974832	.	+	.	ID=DOMAIN 39-5-0;Parent=TE_BASE 39;annot=Class_I::LTR::Ty3/gypsy::non-chromovirus::OTA::Ogre/Tat::Retand INT_tat;name=INT;color=#b10026
scaffold_1	feature	primer_binding_site	31970088	31970103	.	.	.	ID=PBS 39;Parent=TE_BASE 39;name=pbs;color=#c7e9c0
scaffold_1	feature	RR_tract	31979904	31979918	.	.	.	ID=PPT 39;Parent=TE_BASE 39;name=ppt;color=#41ab5d
scaffold_1	feature	long_terminal_repeat	31980000	31980516	.	.	.	ID=LTR RIGHT 39-0;Parent=TE_BASE 39;name=ltr right;color=#f032e6
scaffold_1	feature	long_terminal_repeat	31969566	31970082	.	.	.	ID=LTR LEFT 39-0;Parent=TE_BASE 39;name=ltr left;color=#f032e6
scaffold_1	feature	target_site_duplication	31969561	31969565	.	.	.	ID=TSR LEFT 39;Parent=TE_BASE 39;name=tsr left;color=#333333
scaffold_1	feature	target_site_duplication	31980517	31980521	.	.	.	ID=TSR RIGHT 39;Parent=TE_BASE 39;name=tsr right;color=#333333
scaffold_1	feature	nested_repeat	31928119	31939762	.	.	.	ID=TE_BASE 40;name=TE_BASE 40;annot=Class_I::LTR::Ty3/gypsy::non-chromovirus::OTA::Ogre/Tat::Retand;color=#a9a9a9
scaffold_1	feature	repeat_fragment	31928119	31939762	.	.	.	ID=TE 40-0;Parent=TE_BASE 40;name=TE 40;color=#a9a9a9
scaffold_1	feature	polypeptide_conserved_region	31933027	31934023	.	-	.	ID=DOMAIN 40-0-0;Parent=TE_BASE 40;annot=Class_I::LTR::Ty3/gypsy::non-chromovirus::OTA::Ogre/Tat::Retand INT_tat;name=INT;color=#b10026
scaffold_1	feature	polypeptide_conserved_region	31934434	31934776	.	-	.	ID=DOMAIN 40-1-0;Parent=TE_BASE 40;annot=Class_I::LTR::Ty3/gypsy::non-chromovirus::OTA::Ogre/Tat::Retand;name=aRH;color=#fc4e2a
scaffold_1	feature	polypeptide_conserved_region	31934913	31935168	.	-	.	ID=DOMAIN 40-2-0;Parent=TE_BASE 40;annot=Class_I::LTR::Ty3/gypsy::non-chromovirus::OTA::Ogre/Tat::Retand RNaseH_tat;name=RH;color=#fc4e2a
scaffold_1	feature	polypeptide_conserved_region	31935321	31935993	.	-	.	ID=DOMAIN 40-3-0;Parent=TE_BASE 40;annot=Class_I::LTR::Ty3/gypsy::non-chromovirus::OTA::Ogre/Tat::Retand RT_tat;name=RT;color=#feb24c
scaffold_1	feature	polypeptide_conserved_region	31936452	31936770	.	-	.	ID=DOMAIN 40-4-0;Parent=TE_BASE 40;annot=Class_I::LTR::Ty3/gypsy::non-chromovirus::OTA::Ogre/Tat::Retand AP_tat;name=PROT;color=#ffeda0
scaffold_1	feature	polypeptide_conserved_region	31937430	31937982	.	-	.	ID=DOMAIN 40-5-0;Parent=TE_BASE 40;annot=Class_I::LTR::Ty3/gypsy::non-chromovirus::OTA::Ogre/Tat::Retand GAG_tat;name=GAG;color=#225ea8
scaffold_1	feature	long_terminal_repeat	31938760	31939762	.	.	.	ID=LTR LEFT 40-0;Parent=TE_BASE 40;name=ltr left;color=#f032e6
scaffold_1	feature	long_terminal_repeat	31928119	31929120	.	.	.	ID=LTR RIGHT 40-0;Parent=TE_BASE 40;name=ltr right;color=#f032e6
scaffold_1	feature	target_site_duplication	31928114	31928118	.	.	.	ID=TSR RIGHT 40;Parent=TE_BASE 40;name=tsr right;color=#333333
scaffold_1	feature	target_site_duplication	31939763	31939767	.	.	.	ID=TSR LEFT 40;Parent=TE_BASE 40;name=tsr left;color=#333333
scaffold_1	feature	nested_repeat	31907204	31917416	.	.	.	ID=TE_BASE 42;name=TE_BASE 42;annot=Class_I::LTR::Ty3/gypsy::non-chromovirus::OTA::Ogre/Tat::Retand;color=#a9a9a9
scaffold_1	feature	repeat_fragment	31907204	31917416	.	.	.	ID=TE 42-0;Parent=TE_BASE 42;name=TE 42;color=#a9a9a9
scaffold_1	feature	polypeptide_conserved_region	31911366	31912410	.	-	.	ID=DOMAIN 42-0-0;Parent=TE_BASE 42;annot=Class_I::LTR::Ty3/gypsy::non-chromovirus::OTA::Ogre/Tat::Retand INT_tat;name=INT;color=#b10026
scaffold_1	feature	polypeptide_conserved_region	31912875	31913217	.	-	.	ID=DOMAIN 42-1-0;Parent=TE_BASE 42;annot=Class_I::LTR::Ty3/gypsy::non-chromovirus::OTA::Ogre/Tat::Retand;name=aRH;color=#fc4e2a
scaffold_1	feature	polypeptide_conserved_region	31913259	31913547	.	-	.	ID=DOMAIN 42-2-0;Parent=TE_BASE 42;annot=Class_I::LTR::Ty3/gypsy::non-chromovirus::OTA::Ogre/Tat::Retand RNaseH_tat;name=RH;color=#fc4e2a
scaffold_1	feature	polypeptide_conserved_region	31913714	31914386	.	-	.	ID=DOMAIN 42-3-0;Parent=TE_BASE 42;annot=Class_I::LTR::Ty3/gypsy::non-chromovirus::OTA::Ogre/Tat::Retand RT_tat;name=RT;color=#feb24c
scaffold_1	feature	polypeptide_conserved_region	31914767	31915085	.	-	.	ID=DOMAIN 42-4-0;Parent=TE_BASE 42;annot=Class_I::LTR::Ty3/gypsy::non-chromovirus::OTA::Ogre/Tat::Retand AP_tat;name=PROT;color=#ffeda0
scaffold_1	feature	polypeptide_conserved_region	31915497	31916247	.	-	.	ID=DOMAIN 42-5-0;Parent=TE_BASE 42;annot=Class_I::LTR::Ty3/gypsy::non-chromovirus::OTA::Ogre/Tat::Retand GAG_tat;name=GAG;color=#225ea8
scaffold_1	feature	long_terminal_repeat	31916984	31917416	.	.	.	ID=LTR LEFT 42-0;Parent=TE_BASE 42;name=ltr left;color=#f032e6
scaffold_1	feature	long_terminal_repeat	31907204	31907636	.	.	.	ID=LTR RIGHT 42-0;Parent=TE_BASE 42;name=ltr right;color=#f032e6
scaffold_1	feature	target_site_duplication	31907199	31907203	.	.	.	ID=TSR RIGHT 42;Parent=TE_BASE 42;name=tsr right;color=#333333
scaffold_1	feature	target_site_duplication	31917417	31917421	.	.	.	ID=TSR LEFT 42;Parent=TE_BASE 42;name=tsr left;color=#333333
scaffold_1	feature	nested_repeat	31879983	31885732	.	.	.	ID=TE_BASE 44;name=TE_BASE 44;annot=Class_I::LTR::Ty3/gypsy::non-chromovirus::OTA::Ogre/Tat::Retand;color=#a9a9a9
scaffold_1	feature	repeat_fragment	31879983	31885732	.	.	.	ID=TE 44-0;Parent=TE_BASE 44;name=TE 44;color=#a9a9a9
scaffold_1	feature	polypeptide_conserved_region	31881967	31882672	.	+	.	ID=DOMAIN 44-0-0;Parent=TE_BASE 44;annot=Class_I::LTR::Ty3/gypsy::non-chromovirus::OTA::Ogre/Tat::Retand GAG_tat;name=GAG;color=#225ea8
scaffold_1	feature	polypeptide_conserved_region	31883016	31883334	.	+	.	ID=DOMAIN 44-1-0;Parent=TE_BASE 44;annot=Class_I::LTR::Ty3/gypsy::non-chromovirus::OTA::Ogre/Tat::Retand AP_tat;name=PROT;color=#ffeda0
scaffold_1	feature	polypeptide_conserved_region	31883842	31884397	.	+	.	ID=DOMAIN 44-2-0;Parent=TE_BASE 44;annot=Class_I::LTR::Ty3/gypsy::non-chromovirus::OTA::Ogre/Tat::Retand RT_tat;name=RT;color=#feb24c
scaffold_1	feature	polypeptide_conserved_region	31884538	31884898	.	+	.	ID=DOMAIN 44-3-0;Parent=TE_BASE 44;annot=Class_I::LTR::Ty3/gypsy::non-chromovirus::OTA::Ogre/Tat::Retand RNaseH_tat;name=RH;color=#fc4e2a
scaffold_1	feature	primer_binding_site	31880760	31880777	.	.	.	ID=PBS 44;Parent=TE_BASE 44;name=pbs;color=#c7e9c0
scaffold_1	feature	RR_tract	31884985	31884999	.	.	.	ID=PPT 44;Parent=TE_BASE 44;name=ppt;color=#41ab5d
scaffold_1	feature	long_terminal_repeat	31885009	31885732	.	.	.	ID=LTR RIGHT 44-0;Parent=TE_BASE 44;name=ltr right;color=#f032e6
scaffold_1	feature	long_terminal_repeat	31879983	31880687	.	.	.	ID=LTR LEFT 44-0;Parent=TE_BASE 44;name=ltr left;color=#f032e6
scaffold_1	feature	nested_repeat	31831667	31836442	.	.	.	ID=TE_BASE 45;name=TE_BASE 45;annot=Class_I::LTR::Ty1/copia::Ivana;color=#a9a9a9
scaffold_1	feature	repeat_fragment	31831667	31836442	.	.	.	ID=TE 45-0;Parent=TE_BASE 45;name=TE 45;color=#a9a9a9
scaffold_1	feature	polypeptide_conserved_region	31832045	31832279	.	+	.	ID=DOMAIN 45-0-0;Parent=TE_BASE 45;annot=Class_I::LTR::Ty1/copia::Ivana GAG_oryco;name=GAG;color=#225ea8
scaffold_1	feature	polypeptide_conserved_region	31832972	31833215	.	+	.	ID=DOMAIN 45-1-0;Parent=TE_BASE 45;annot=Class_I::LTR::Ty1/copia::Ivana AP_oryco;name=PROT;color=#ffeda0
scaffold_1	feature	polypeptide_conserved_region	31833446	31834097	.	+	.	ID=DOMAIN 45-2-0;Parent=TE_BASE 45;annot=Class_I::LTR::Ty1/copia::Ivana INT_oryco;name=INT;color=#b10026
scaffold_1	feature	polypeptide_conserved_region	31834658	31835372	.	+	.	ID=DOMAIN 45-3-0;Parent=TE_BASE 45;annot=Class_I::LTR::Ty1/copia::Ivana RT_oryco;name=RT;color=#feb24c
scaffold_1	feature	polypeptide_conserved_region	31835669	31836071	.	+	.	ID=DOMAIN 45-4-0;Parent=TE_BASE 45;annot=Class_I::LTR::Ty1/copia::Ivana RNaseH_oryco;name=RH;color=#fc4e2a
scaffold_1	feature	RR_tract	31836248	31836262	.	.	.	ID=PPT 45;Parent=TE_BASE 45;name=ppt;color=#41ab5d
scaffold_1	feature	long_terminal_repeat	31836280	31836442	.	.	.	ID=LTR RIGHT 45-0;Parent=TE_BASE 45;name=ltr right;color=#f032e6
scaffold_1	feature	long_terminal_repeat	31831667	31831829	.	.	.	ID=LTR LEFT 45-0;Parent=TE_BASE 45;name=ltr left;color=#f032e6
scaffold_1	feature	nested_repeat	31786974	31797643	.	.	.	ID=TE_BASE 46;name=TE_BASE 46;annot=Class_I::LTR::Ty3/gypsy::non-chromovirus::OTA::Ogre/Tat::Retand;color=#a9a9a9
scaffold_1	feature	repeat_fragment	31786974	31797643	.	.	.	ID=TE 46-0;Parent=TE_BASE 46;name=TE 46;color=#a9a9a9
scaffold_1	feature	polypeptide_conserved_region	31791207	31792248	.	-	.	ID=DOMAIN 46-0-0;Parent=TE_BASE 46;annot=Class_I::LTR::Ty3/gypsy::non-chromovirus::OTA::Ogre/Tat::Retand INT_tat;name=INT;color=#b10026
scaffold_1	feature	polypeptide_conserved_region	31792798	31792990	.	-	.	ID=DOMAIN 46-1-0;Parent=TE_BASE 46;annot=Class_I::LTR::Ty3/gypsy::non-chromovirus::OTA::Ogre/Tat::Retand;name=aRH;color=#fc4e2a
scaffold_1	feature	polypeptide_conserved_region	31793032	31793377	.	-	.	ID=DOMAIN 46-2-0;Parent=TE_BASE 46;annot=Class_I::LTR::Ty3/gypsy::non-chromovirus::OTA::Ogre/Tat::Retand RNaseH_tat;name=RH;color=#fc4e2a
scaffold_1	feature	polypeptide_conserved_region	31793442	31794114	.	-	.	ID=DOMAIN 46-3-0;Parent=TE_BASE 46;annot=Class_I::LTR::Ty3/gypsy::non-chromovirus::OTA::Ogre/Tat::Retand RT_tat;name=RT;color=#feb24c
scaffold_1	feature	polypeptide_conserved_region	31794573	31794891	.	-	.	ID=DOMAIN 46-4-0;Parent=TE_BASE 46;annot=Class_I::LTR::Ty3/gypsy::non-chromovirus::OTA::Ogre/Tat::Retand AP_tat;name=PROT;color=#ffeda0
scaffold_1	feature	polypeptide_conserved_region	31795311	31796058	.	-	.	ID=DOMAIN 46-5-0;Parent=TE_BASE 46;annot=Class_I::LTR::Ty3/gypsy::non-chromovirus::OTA::Ogre/Tat::Retand GAG_tat;name=GAG;color=#225ea8
scaffold_1	feature	primer_binding_site	31787152	31787169	.	.	.	ID=PBS 46;Parent=TE_BASE 46;name=ppt;color=#41ab5d
scaffold_1	feature	RR_tract	31797451	31797465	.	.	.	ID=PPT 46;Parent=TE_BASE 46;name=pbs;color=#c7e9c0
scaffold_1	feature	long_terminal_repeat	31797513	31797643	.	.	.	ID=LTR LEFT 46-0;Parent=TE_BASE 46;name=ltr left;color=#f032e6
scaffold_1	feature	long_terminal_repeat	31786974	31787104	.	.	.	ID=LTR RIGHT 46-0;Parent=TE_BASE 46;name=ltr right;color=#f032e6
scaffold_1	feature	nested_repeat	31774395	31785115	.	.	.	ID=TE_BASE 47;name=TE_BASE 47;annot=Class_I::LTR::Ty3/gypsy::non-chromovirus::OTA::Ogre/Tat::Retand;color=#a9a9a9
scaffold_1	feature	repeat_fragment	31774395	31785115	.	.	.	ID=TE 47-0;Parent=TE_BASE 47;name=TE 47;color=#a9a9a9
scaffold_1	feature	polypeptide_conserved_region	31775910	31776657	.	+	.	ID=DOMAIN 47-0-0;Parent=TE_BASE 47;annot=Class_I::LTR::Ty3/gypsy::non-chromovirus::OTA::Ogre/Tat::Retand GAG_tat;name=GAG;color=#225ea8
scaffold_1	feature	polypeptide_conserved_region	31777125	31777443	.	+	.	ID=DOMAIN 47-1-0;Parent=TE_BASE 47;annot=Class_I::LTR::Ty3/gypsy::non-chromovirus::OTA::Ogre/Tat::Retand AP_tat;name=PROT;color=#ffeda0
scaffold_1	feature	polypeptide_conserved_region	31777902	31778574	.	+	.	ID=DOMAIN 47-2-0;Parent=TE_BASE 47;annot=Class_I::LTR::Ty3/gypsy::non-chromovirus::OTA::Ogre/Tat::Retand RT_tat;name=RT;color=#feb24c
scaffold_1	feature	polypeptide_conserved_region	31778715	31779075	.	+	.	ID=DOMAIN 47-3-0;Parent=TE_BASE 47;annot=Class_I::LTR::Ty3/gypsy::non-chromovirus::OTA::Ogre/Tat::Retand RNaseH_tat;name=RH;color=#fc4e2a
scaffold_1	feature	polypeptide_conserved_region	31779120	31779462	.	+	.	ID=DOMAIN 47-4-0;Parent=TE_BASE 47;annot=Class_I::LTR::Ty3/gypsy::non-chromovirus::OTA::Ogre/Tat::Retand;name=aRH;color=#fc4e2a
scaffold_1	feature	polypeptide_conserved_region	31779870	31780911	.	+	.	ID=DOMAIN 47-5-0;Parent=TE_BASE 47;annot=Class_I::LTR::Ty3/gypsy::non-chromovirus::OTA::Ogre/Tat::Retand INT_tat;name=INT;color=#b10026
scaffold_1	feature	primer_binding_site	31774569	31774588	.	.	.	ID=PBS 47;Parent=TE_BASE 47;name=pbs;color=#c7e9c0
scaffold_1	feature	long_terminal_repeat	31784985	31785115	.	.	.	ID=LTR RIGHT 47-0;Parent=TE_BASE 47;name=ltr right;color=#f032e6
scaffold_1	feature	long_terminal_repeat	31774395	31774527	.	.	.	ID=LTR LEFT 47-0;Parent=TE_BASE 47;name=ltr left;color=#f032e6
scaffold_1	feature	nested_repeat	31684451	31691600	.	.	.	ID=TE_BASE 48;name=TE_BASE 48;annot=Class_I::LTR::Ty3/gypsy::chromovirus::CRM;color=#a9a9a9
scaffold_1	feature	repeat_fragment	31684451	31691600	.	.	.	ID=TE 48-0;Parent=TE_BASE 48;name=TE 48;color=#a9a9a9
scaffold_1	feature	polypeptide_conserved_region	31685813	31686014	.	-	.	ID=DOMAIN 48-0-0;Parent=TE_BASE 48;annot=Class_I::LTR::Ty3/gypsy::chromovirus::CRM;name=CHDCR;color=#6a51a3
scaffold_1	feature	polypeptide_conserved_region	31685993	31686995	.	-	.	ID=DOMAIN 48-1-0;Parent=TE_BASE 48;annot=Class_I::LTR::Ty3/gypsy::chromovirus::CRM INT_crm;name=INT;color=#b10026
scaffold_1	feature	polypeptide_conserved_region	31687238	31687589	.	-	.	ID=DOMAIN 48-2-0;Parent=TE_BASE 48;annot=Class_I::LTR::Ty3/gypsy::chromovirus::CRM RNaseH_crm;name=RH;color=#fc4e2a
scaffold_1	feature	polypeptide_conserved_region	31687724	31688399	.	-	.	ID=DOMAIN 48-3-0;Parent=TE_BASE 48;annot=Class_I::LTR::Ty3/gypsy::chromovirus::CRM RT_crm;name=RT;color=#feb24c
scaffold_1	feature	polypeptide_conserved_region	31688825	31689092	.	-	.	ID=DOMAIN 48-4-0;Parent=TE_BASE 48;annot=Class_I::LTR::Ty3/gypsy::chromovirus::CRM AP_crm;name=PROT;color=#ffeda0
scaffold_1	feature	polypeptide_conserved_region	31689413	31690124	.	-	.	ID=DOMAIN 48-5-0;Parent=TE_BASE 48;annot=Class_I::LTR::Ty3/gypsy::chromovirus::CRM GAG_crm;name=GAG;color=#225ea8
scaffold_1	feature	long_terminal_repeat	31690100	31691600	.	.	.	ID=LTR LEFT 48-0;Parent=TE_BASE 48;name=ltr left;color=#f032e6
scaffold_1	feature	long_terminal_repeat	31684451	31685952	.	.	.	ID=LTR RIGHT 48-0;Parent=TE_BASE 48;name=ltr right;color=#f032e6
scaffold_1	feature	nested_repeat	31672496	31677363	.	.	.	ID=TE_BASE 49;name=TE_BASE 49;annot=Class_I::LTR::Ty1/copia::Ivana;color=#a9a9a9
scaffold_1	feature	repeat_fragment	31672496	31677363	.	.	.	ID=TE 49-0;Parent=TE_BASE 49;name=TE 49;color=#a9a9a9
scaffold_1	feature	polypeptide_conserved_region	31673000	31673516	.	+	.	ID=DOMAIN 49-0-0;Parent=TE_BASE 49;annot=Class_I::LTR::Ty1/copia::Ivana GAG_oryco;name=GAG;color=#225ea8
scaffold_1	feature	polypeptide_conserved_region	31673923	31674145	.	+	.	ID=DOMAIN 49-1-0;Parent=TE_BASE 49;annot=Class_I::LTR::Ty1/copia::Ivana AP_oryco;name=PROT;color=#ffeda0
scaffold_1	feature	polypeptide_conserved_region	31674298	31674946	.	+	.	ID=DOMAIN 49-2-0;Parent=TE_BASE 49;annot=Class_I::LTR::Ty1/copia::Ivana INT_oryco;name=INT;color=#b10026
scaffold_1	feature	polypeptide_conserved_region	31675516	31676242	.	+	.	ID=DOMAIN 49-3-0;Parent=TE_BASE 49;annot=Class_I::LTR::Ty1/copia::Ivana RT_oryco;name=RT;color=#feb24c
scaffold_1	feature	polypeptide_conserved_region	31676526	31676931	.	+	.	ID=DOMAIN 49-4-0;Parent=TE_BASE 49;annot=Class_I::LTR::Ty1/copia::Ivana RNaseH_oryco;name=RH;color=#fc4e2a
scaffold_1	feature	primer_binding_site	31672808	31672822	.	.	.	ID=PBS 49;Parent=TE_BASE 49;name=pbs;color=#c7e9c0
scaffold_1	feature	RR_tract	31676952	31676966	.	.	.	ID=PPT 49;Parent=TE_BASE 49;name=ppt;color=#41ab5d
scaffold_1	feature	long_terminal_repeat	31677040	31677363	.	.	.	ID=LTR RIGHT 49-0;Parent=TE_BASE 49;name=ltr right;color=#f032e6
scaffold_1	feature	long_terminal_repeat	31672496	31672800	.	.	.	ID=LTR LEFT 49-0;Parent=TE_BASE 49;name=ltr left;color=#f032e6
scaffold_1	feature	nested_repeat	31612100	31623889	.	.	.	ID=TE_BASE 50;name=TE_BASE 50;annot=Class_I::LTR::Ty3/gypsy::non-chromovirus::OTA::Ogre/Tat::Retand;color=#a9a9a9
scaffold_1	feature	repeat_fragment	31612100	31623889	.	.	.	ID=TE 50-0;Parent=TE_BASE 50;name=TE 50;color=#a9a9a9
scaffold_1	feature	polypeptide_conserved_region	31613233	31613941	.	+	.	ID=DOMAIN 50-0-0;Parent=TE_BASE 50;annot=Class_I::LTR::Ty3/gypsy::non-chromovirus::OTA::Ogre/Tat::Retand GAG_tat;name=GAG;color=#225ea8
scaffold_1	feature	polypeptide_conserved_region	31614340	31614658	.	+	.	ID=DOMAIN 50-1-0;Parent=TE_BASE 50;annot=Class_I::LTR::Ty3/gypsy::non-chromovirus::OTA::Ogre/Tat::Retand AP_tat;name=PROT;color=#ffeda0
scaffold_1	feature	polypeptide_conserved_region	31615054	31615726	.	+	.	ID=DOMAIN 50-2-0;Parent=TE_BASE 50;annot=Class_I::LTR::Ty3/gypsy::non-chromovirus::OTA::Ogre/Tat::Retand RT_tat;name=RT;color=#feb24c
scaffold_1	feature	polypeptide_conserved_region	31615952	31616225	.	+	.	ID=DOMAIN 50-3-0;Parent=TE_BASE 50;annot=Class_I::LTR::Ty3/gypsy::non-chromovirus::OTA::Ogre/Tat::Retand RNaseH_tat;name=RH;color=#fc4e2a
scaffold_1	feature	polypeptide_conserved_region	31616267	31616609	.	+	.	ID=DOMAIN 50-4-0;Parent=TE_BASE 50;annot=Class_I::LTR::Ty3/gypsy::non-chromovirus::OTA::Ogre/Tat::Retand;name=aRH;color=#fc4e2a
scaffold_1	feature	polypeptide_conserved_region	31617176	31618220	.	+	.	ID=DOMAIN 50-5-0;Parent=TE_BASE 50;annot=Class_I::LTR::Ty3/gypsy::non-chromovirus::OTA::Ogre/Tat::Retand INT_tat;name=INT;color=#b10026
scaffold_1	feature	primer_binding_site	31612622	31612637	.	.	.	ID=PBS 50;Parent=TE_BASE 50;name=pbs;color=#c7e9c0
scaffold_1	feature	RR_tract	31623277	31623291	.	.	.	ID=PPT 50;Parent=TE_BASE 50;name=ppt;color=#41ab5d
scaffold_1	feature	long_terminal_repeat	31623373	31623889	.	.	.	ID=LTR RIGHT 50-0;Parent=TE_BASE 50;name=ltr right;color=#f032e6
scaffold_1	feature	long_terminal_repeat	31612100	31612616	.	.	.	ID=LTR LEFT 50-0;Parent=TE_BASE 50;name=ltr left;color=#f032e6
scaffold_1	feature	target_site_duplication	31612095	31612099	.	.	.	ID=TSR LEFT 50;Parent=TE_BASE 50;name=tsr left;color=#333333
scaffold_1	feature	target_site_duplication	31623890	31623894	.	.	.	ID=TSR RIGHT 50;Parent=TE_BASE 50;name=tsr right;color=#333333
scaffold_1	feature	nested_repeat	31590512	31602229	.	.	.	ID=TE_BASE 51;name=TE_BASE 51;annot=Class_I::LTR::Ty3/gypsy::non-chromovirus::OTA::Ogre/Tat::Retand;color=#a9a9a9
scaffold_1	feature	repeat_fragment	31590512	31602229	.	.	.	ID=TE 51-0;Parent=TE_BASE 51;name=TE 51;color=#a9a9a9
scaffold_1	feature	polypeptide_conserved_region	31596141	31597185	.	-	.	ID=DOMAIN 51-0-0;Parent=TE_BASE 51;annot=Class_I::LTR::Ty3/gypsy::non-chromovirus::OTA::Ogre/Tat::Retand INT_tat;name=INT;color=#b10026
scaffold_1	feature	polypeptide_conserved_region	31597760	31598096	.	-	.	ID=DOMAIN 51-1-0;Parent=TE_BASE 51;annot=Class_I::LTR::Ty3/gypsy::non-chromovirus::OTA::Ogre/Tat::Retand;name=aRH;color=#fc4e2a
scaffold_1	feature	polypeptide_conserved_region	31598138	31598498	.	-	.	ID=DOMAIN 51-2-0;Parent=TE_BASE 51;annot=Class_I::LTR::Ty3/gypsy::non-chromovirus::OTA::Ogre/Tat::Retand RNaseH_tat;name=RH;color=#fc4e2a
scaffold_1	feature	polypeptide_conserved_region	31598642	31599314	.	-	.	ID=DOMAIN 51-3-0;Parent=TE_BASE 51;annot=Class_I::LTR::Ty3/gypsy::non-chromovirus::OTA::Ogre/Tat::Retand RT_tat;name=RT;color=#feb24c
scaffold_1	feature	polypeptide_conserved_region	31599710	31600028	.	-	.	ID=DOMAIN 51-4-0;Parent=TE_BASE 51;annot=Class_I::LTR::Ty3/gypsy::non-chromovirus::OTA::Ogre/Tat::Retand AP_tat;name=PROT;color=#ffeda0
scaffold_1	feature	polypeptide_conserved_region	31600424	31601132	.	-	.	ID=DOMAIN 51-5-0;Parent=TE_BASE 51;annot=Class_I::LTR::Ty3/gypsy::non-chromovirus::OTA::Ogre/Tat::Retand GAG_tat;name=GAG;color=#225ea8
scaffold_1	feature	long_terminal_repeat	31601715	31602229	.	.	.	ID=LTR LEFT 51-0;Parent=TE_BASE 51;name=ltr left;color=#f032e6
scaffold_1	feature	long_terminal_repeat	31590512	31591026	.	.	.	ID=LTR RIGHT 51-0;Parent=TE_BASE 51;name=ltr right;color=#f032e6
scaffold_1	feature	nested_repeat	31556329	31560609	.	.	.	ID=TE_BASE 52;name=TE_BASE 52;annot=Class_I::LTR::Ty1/copia::Ivana;color=#a9a9a9
scaffold_1	feature	repeat_fragment	31556329	31560609	.	.	.	ID=TE 52-0;Parent=TE_BASE 52;name=TE 52;color=#a9a9a9
scaffold_1	feature	polypeptide_conserved_region	31557570	31558200	.	+	.	ID=DOMAIN 52-0-0;Parent=TE_BASE 52;annot=Class_I::LTR::Ty1/copia::Ale INT_retrofit;name=INT;color=#b10026
scaffold_1	feature	polypeptide_conserved_region	31559201	31559684	.	+	.	ID=DOMAIN 52-1-0;Parent=TE_BASE 52;annot=Class_I::LTR::Ty1/copia::Ivana RT_oryco;name=RT;color=#feb24c
scaffold_1	feature	polypeptide_conserved_region	31559974	31560373	.	+	.	ID=DOMAIN 52-2-0;Parent=TE_BASE 52;annot=Class_I::LTR::Ty1/copia::Ale RNaseH_retrofit;name=RH;color=#fc4e2a
scaffold_1	feature	RR_tract	31560415	31560429	.	.	.	ID=PPT 52;Parent=TE_BASE 52;name=ppt;color=#41ab5d
scaffold_1	feature	long_terminal_repeat	31560448	31560609	.	.	.	ID=LTR RIGHT 52-0;Parent=TE_BASE 52;name=ltr right;color=#f032e6
scaffold_1	feature	long_terminal_repeat	31556329	31556474	.	.	.	ID=LTR LEFT 52-0;Parent=TE_BASE 52;name=ltr left;color=#f032e6
scaffold_1	feature	nested_repeat	31521371	31533094	.	.	.	ID=TE_BASE 53;name=TE_BASE 53;annot=Class_I::LTR::Ty3/gypsy::non-chromovirus::OTA::Ogre/Tat::Retand;color=#a9a9a9
scaffold_1	feature	repeat_fragment	31521371	31533094	.	.	.	ID=TE 53-0;Parent=TE_BASE 53;name=TE 53;color=#a9a9a9
scaffold_1	feature	polypeptide_conserved_region	31526977	31528021	.	-	.	ID=DOMAIN 53-0-0;Parent=TE_BASE 53;annot=Class_I::LTR::Ty3/gypsy::non-chromovirus::OTA::Ogre/Tat::Retand INT_tat;name=INT;color=#b10026
scaffold_1	feature	polypeptide_conserved_region	31528591	31528933	.	-	.	ID=DOMAIN 53-1-0;Parent=TE_BASE 53;annot=Class_I::LTR::Ty3/gypsy::non-chromovirus::OTA::Ogre/Tat::Retand;name=aRH;color=#fc4e2a
scaffold_1	feature	polypeptide_conserved_region	31528975	31529335	.	-	.	ID=DOMAIN 53-2-0;Parent=TE_BASE 53;annot=Class_I::LTR::Ty3/gypsy::non-chromovirus::OTA::Ogre/Tat::Retand RNaseH_tat;name=RH;color=#fc4e2a
scaffold_1	feature	polypeptide_conserved_region	31529633	31530146	.	-	.	ID=DOMAIN 53-3-0;Parent=TE_BASE 53;annot=Class_I::LTR::Ty3/gypsy::non-chromovirus::OTA::Ogre/Tat::Retand RT_tat;name=RT;color=#feb24c
scaffold_1	feature	polypeptide_conserved_region	31530542	31530860	.	-	.	ID=DOMAIN 53-4-0;Parent=TE_BASE 53;annot=Class_I::LTR::Ty3/gypsy::non-chromovirus::OTA::Ogre/Tat::Retand AP_tat;name=PROT;color=#ffeda0
scaffold_1	feature	polypeptide_conserved_region	31531256	31531964	.	-	.	ID=DOMAIN 53-5-0;Parent=TE_BASE 53;annot=Class_I::LTR::Ty3/gypsy::non-chromovirus::OTA::Ogre/Tat::Retand GAG_tat;name=GAG;color=#225ea8
scaffold_1	feature	long_terminal_repeat	31532580	31533094	.	.	.	ID=LTR LEFT 53-0;Parent=TE_BASE 53;name=ltr left;color=#f032e6
scaffold_1	feature	long_terminal_repeat	31521371	31521885	.	.	.	ID=LTR RIGHT 53-0;Parent=TE_BASE 53;name=ltr right;color=#f032e6
scaffold_1	feature	target_site_duplication	31521366	31521370	.	.	.	ID=TSR RIGHT 53;Parent=TE_BASE 53;name=tsr right;color=#333333
scaffold_1	feature	target_site_duplication	31533095	31533099	.	.	.	ID=TSR LEFT 53;Parent=TE_BASE 53;name=tsr left;color=#333333
scaffold_1	feature	nested_repeat	31508451	31513616	.	.	.	ID=TE_BASE 54;name=TE_BASE 54;annot=Class_I::LTR::Ty3/gypsy::chromovirus::Reina;color=#a9a9a9
scaffold_1	feature	repeat_fragment	31508451	31513616	.	.	.	ID=TE 54-0;Parent=TE_BASE 54;name=TE 54;color=#a9a9a9
scaffold_1	feature	polypeptide_conserved_region	31508847	31508988	.	-	.	ID=DOMAIN 54-0-0;Parent=TE_BASE 54;annot=Class_I::LTR::Ty3/gypsy::chromovirus::Reina CHR_reina_Gimli;name=CHD;color=#6a51a3
scaffold_1	feature	polypeptide_conserved_region	31509070	31509910	.	-	.	ID=DOMAIN 54-1-0;Parent=TE_BASE 54;annot=Class_I::LTR::Ty3/gypsy::chromovirus::Reina INT_reina;name=INT;color=#b10026
scaffold_1	feature	polypeptide_conserved_region	31510180	31510531	.	-	.	ID=DOMAIN 54-2-0;Parent=TE_BASE 54;annot=Class_I::LTR::Ty3/gypsy::chromovirus::Reina RNaseH_reina;name=RH;color=#fc4e2a
scaffold_1	feature	polypeptide_conserved_region	31510663	31511338	.	-	.	ID=DOMAIN 54-3-0;Parent=TE_BASE 54;annot=Class_I::LTR::Ty3/gypsy::chromovirus::Reina RT_reina;name=RT;color=#feb24c
scaffold_1	feature	polypeptide_conserved_region	31512177	31512828	.	-	.	ID=DOMAIN 54-4-0;Parent=TE_BASE 54;annot=Class_I::LTR::Ty3/gypsy::chromovirus::Reina GAG_reina;name=GAG;color=#225ea8
scaffold_1	feature	long_terminal_repeat	31513257	31513616	.	.	.	ID=LTR LEFT 54-0;Parent=TE_BASE 54;name=ltr left;color=#f032e6
scaffold_1	feature	long_terminal_repeat	31508451	31508810	.	.	.	ID=LTR RIGHT 54-0;Parent=TE_BASE 54;name=ltr right;color=#f032e6
scaffold_1	feature	target_site_duplication	31508446	31508450	.	.	.	ID=TSR RIGHT 54;Parent=TE_BASE 54;name=tsr right;color=#333333
scaffold_1	feature	target_site_duplication	31513617	31513621	.	.	.	ID=TSR LEFT 54;Parent=TE_BASE 54;name=tsr left;color=#333333
scaffold_1	feature	nested_repeat	31487620	31492791	.	.	.	ID=TE_BASE 55;name=TE_BASE 55;annot=Class_I::LTR::Ty1/copia::Tork;color=#a9a9a9
scaffold_1	feature	repeat_fragment	31487620	31492791	.	.	.	ID=TE 55-0;Parent=TE_BASE 55;name=TE 55;color=#a9a9a9
scaffold_1	feature	polypeptide_conserved_region	31488203	31488935	.	+	.	ID=DOMAIN 55-0-0;Parent=TE_BASE 55;annot=Class_I::LTR::Ty1/copia::Tork GAG_tork;name=GAG;color=#225ea8
scaffold_1	feature	polypeptide_conserved_region	31489091	31489328	.	+	.	ID=DOMAIN 55-1-0;Parent=TE_BASE 55;annot=Class_I::LTR::Ty1/copia::Ivana AP_oryco;name=PROT;color=#ffeda0
scaffold_1	feature	polypeptide_conserved_region	31489484	31490123	.	+	.	ID=DOMAIN 55-2-0;Parent=TE_BASE 55;annot=Class_I::LTR::Ty1/copia::Tork INT_tork;name=INT;color=#b10026
scaffold_1	feature	polypeptide_conserved_region	31491010	31491460	.	+	.	ID=DOMAIN 55-3-0;Parent=TE_BASE 55;annot=Class_I::LTR::Ty1/copia::Tork RT_tork;name=RT;color=#feb24c
scaffold_1	feature	polypeptide_conserved_region	31491757	31492159	.	+	.	ID=DOMAIN 55-4-0;Parent=TE_BASE 55;annot=Class_I::LTR::Ty1/copia::Tork RNaseH_tork;name=RH;color=#fc4e2a
scaffold_1	feature	primer_binding_site	31488113	31488133	.	.	.	ID=PBS 55;Parent=TE_BASE 55;name=pbs;color=#c7e9c0
scaffold_1	feature	RR_tract	31492274	31492288	.	.	.	ID=PPT 55;Parent=TE_BASE 55;name=ppt;color=#41ab5d
scaffold_1	feature	long_terminal_repeat	31492303	31492791	.	.	.	ID=LTR RIGHT 55-0;Parent=TE_BASE 55;name=ltr right;color=#f032e6
scaffold_1	feature	long_terminal_repeat	31487620	31488107	.	.	.	ID=LTR LEFT 55-0;Parent=TE_BASE 55;name=ltr left;color=#f032e6
scaffold_1	feature	target_site_duplication	31487615	31487619	.	.	.	ID=TSR LEFT 55;Parent=TE_BASE 55;name=tsr left;color=#333333
scaffold_1	feature	target_site_duplication	31492792	31492796	.	.	.	ID=TSR RIGHT 55;Parent=TE_BASE 55;name=tsr right;color=#333333
scaffold_1	feature	nested_repeat	31473742	31480709	.	.	.	ID=TE_BASE 56;name=TE_BASE 56;annot=Class_I::LTR::Ty1/copia::Ale;color=#a9a9a9
scaffold_1	feature	repeat_fragment	31473742	31480709	.	.	.	ID=TE 56-0;Parent=TE_BASE 56;name=TE 56;color=#a9a9a9
scaffold_1	feature	polypeptide_conserved_region	31477034	31477226	.	+	.	ID=DOMAIN 56-0-0;Parent=TE_BASE 56;annot=Class_I::LTR::Ty1/copia::TAR AP_Ty1/copia;name=PROT;color=#ffeda0
scaffold_1	feature	polypeptide_conserved_region	31477717	31478257	.	+	.	ID=DOMAIN 56-1-0;Parent=TE_BASE 56;annot=Class_I::LTR::Ty1/copia::Ale INT_retrofit;name=INT;color=#b10026
scaffold_1	feature	polypeptide_conserved_region	31478983	31479715	.	+	.	ID=DOMAIN 56-2-0;Parent=TE_BASE 56;annot=Class_I::LTR::Ty1/copia::Ale RT_retrofit;name=RT;color=#feb24c
scaffold_1	feature	polypeptide_conserved_region	31480000	31480405	.	+	.	ID=DOMAIN 56-3-0;Parent=TE_BASE 56;annot=Class_I::LTR::Ty1/copia::Ale RNaseH_retrofit;name=RH;color=#fc4e2a
scaffold_1	feature	long_terminal_repeat	31480507	31480709	.	.	.	ID=LTR RIGHT 56-0;Parent=TE_BASE 56;name=ltr right;color=#f032e6
scaffold_1	feature	long_terminal_repeat	31473742	31473945	.	.	.	ID=LTR LEFT 56-0;Parent=TE_BASE 56;name=ltr left;color=#f032e6
scaffold_1	feature	nested_repeat	31394342	31406549	.	.	.	ID=TE_BASE 58;name=TE_BASE 58;annot=Class_I::LTR::Ty3/gypsy::non-chromovirus::OTA::Ogre/Tat::Retand;color=#a9a9a9
scaffold_1	feature	repeat_fragment	31394342	31406549	.	.	.	ID=TE 58-0;Parent=TE_BASE 58;name=TE 58;color=#a9a9a9
scaffold_1	feature	polypeptide_conserved_region	31395680	31396382	.	+	.	ID=DOMAIN 58-0-0;Parent=TE_BASE 58;annot=Class_I::LTR::Ty3/gypsy::non-chromovirus::OTA::Ogre/Tat::Retand GAG_tat;name=GAG;color=#225ea8
scaffold_1	feature	polypeptide_conserved_region	31396793	31397111	.	+	.	ID=DOMAIN 58-1-0;Parent=TE_BASE 58;annot=Class_I::LTR::Ty3/gypsy::non-chromovirus::OTA::Ogre/Tat::Retand AP_tat;name=PROT;color=#ffeda0
scaffold_1	feature	polypeptide_conserved_region	31397507	31398179	.	+	.	ID=DOMAIN 58-2-0;Parent=TE_BASE 58;annot=Class_I::LTR::Ty3/gypsy::non-chromovirus::OTA::Ogre/Tat::Retand RT_tat;name=RT;color=#feb24c
scaffold_1	feature	polypeptide_conserved_region	31398320	31398680	.	+	.	ID=DOMAIN 58-3-0;Parent=TE_BASE 58;annot=Class_I::LTR::Ty3/gypsy::non-chromovirus::OTA::Ogre/Tat::Retand RNaseH_tat;name=RH;color=#fc4e2a
scaffold_1	feature	polypeptide_conserved_region	31398725	31399088	.	+	.	ID=DOMAIN 58-4-0;Parent=TE_BASE 58;annot=Class_I::LTR::Ty3/gypsy::non-chromovirus::OTA::Ogre/Tat::Retand;name=aRH;color=#fc4e2a
scaffold_1	feature	polypeptide_conserved_region	31399685	31400219	.	+	.	ID=DOMAIN 58-5-0;Parent=TE_BASE 58;annot=Class_I::LTR::Ty3/gypsy::non-chromovirus::OTA::Ogre/Tat::Retand INT_tat;name=INT;color=#b10026
scaffold_1	feature	primer_binding_site	31395010	31395024	.	.	.	ID=PBS 58;Parent=TE_BASE 58;name=pbs;color=#c7e9c0
scaffold_1	feature	long_terminal_repeat	31405887	31406549	.	.	.	ID=LTR RIGHT 58-0;Parent=TE_BASE 58;name=ltr right;color=#f032e6
scaffold_1	feature	long_terminal_repeat	31394342	31395004	.	.	.	ID=LTR LEFT 58-0;Parent=TE_BASE 58;name=ltr left;color=#f032e6
scaffold_1	feature	target_site_duplication	31394337	31394341	.	.	.	ID=TSR LEFT 58;Parent=TE_BASE 58;name=tsr left;color=#333333
scaffold_1	feature	target_site_duplication	31406550	31406554	.	.	.	ID=TSR RIGHT 58;Parent=TE_BASE 58;name=tsr right;color=#333333
scaffold_1	feature	nested_repeat	31328529	31333316	.	.	.	ID=TE_BASE 61;name=TE_BASE 61;annot=Class_I::LTR::Ty1/copia::Ivana;color=#a9a9a9
scaffold_1	feature	repeat_fragment	31328529	31333316	.	.	.	ID=TE 61-0;Parent=TE_BASE 61;name=TE 61;color=#a9a9a9
scaffold_1	feature	polypeptide_conserved_region	31328883	31329288	.	-	.	ID=DOMAIN 61-0-0;Parent=TE_BASE 61;annot=Class_I::LTR::Ty1/copia::Ivana RNaseH_oryco;name=RH;color=#fc4e2a
scaffold_1	feature	polypeptide_conserved_region	31329585	31330299	.	-	.	ID=DOMAIN 61-1-0;Parent=TE_BASE 61;annot=Class_I::LTR::Ty1/copia::Ivana RT_oryco;name=RT;color=#feb24c
scaffold_1	feature	polypeptide_conserved_region	31330917	31331565	.	-	.	ID=DOMAIN 61-2-0;Parent=TE_BASE 61;annot=Class_I::LTR::Ty1/copia::Ivana INT_oryco;name=INT;color=#b10026
scaffold_1	feature	polypeptide_conserved_region	31331718	31331961	.	-	.	ID=DOMAIN 61-3-0;Parent=TE_BASE 61;annot=Class_I::LTR::Ty1/copia::Ivana AP_oryco;name=PROT;color=#ffeda0
scaffold_1	feature	polypeptide_conserved_region	31332366	31332876	.	-	.	ID=DOMAIN 61-4-0;Parent=TE_BASE 61;annot=Class_I::LTR::Ty1/copia::SIRE GAG_sire;name=GAG;color=#225ea8
scaffold_1	feature	long_terminal_repeat	31333041	31333316	.	.	.	ID=LTR LEFT 61-0;Parent=TE_BASE 61;name=ltr left;color=#f032e6
scaffold_1	feature	long_terminal_repeat	31328529	31328804	.	.	.	ID=LTR RIGHT 61-0;Parent=TE_BASE 61;name=ltr right;color=#f032e6
scaffold_1	feature	target_site_duplication	31328525	31328528	.	.	.	ID=TSR RIGHT 61;Parent=TE_BASE 61;name=tsr right;color=#333333
scaffold_1	feature	target_site_duplication	31333317	31333320	.	.	.	ID=TSR LEFT 61;Parent=TE_BASE 61;name=tsr left;color=#333333
scaffold_1	feature	nested_repeat	31321779	31327728	.	.	.	ID=TE_BASE 62;name=TE_BASE 62;annot=Class_I::LTR::Ty1/copia::Ty1-outgroup;color=#a9a9a9
scaffold_1	feature	repeat_fragment	31321779	31327728	.	.	.	ID=TE 62-0;Parent=TE_BASE 62;name=TE 62;color=#a9a9a9
scaffold_1	feature	polypeptide_conserved_region	31323157	31323481	.	-	.	ID=DOMAIN 62-0-0;Parent=TE_BASE 62;annot=Class_I::LTR::Ty1/copia::Ty1-outgroup RT_pCretro;name=RT;color=#feb24c
scaffold_1	feature	polypeptide_conserved_region	31324468	31325077	.	-	.	ID=DOMAIN 62-1-0;Parent=TE_BASE 62;annot=Class_I::LTR::Ty1/copia::Ty1-outgroup INT_copia;name=INT;color=#b10026
scaffold_1	feature	primer_binding_site	31322049	31322069	.	.	.	ID=PBS 62;Parent=TE_BASE 62;name=ppt;color=#41ab5d
scaffold_1	feature	RR_tract	31327396	31327410	.	.	.	ID=PPT 62;Parent=TE_BASE 62;name=pbs;color=#c7e9c0
scaffold_1	feature	long_terminal_repeat	31327477	31327728	.	.	.	ID=LTR LEFT 62-0;Parent=TE_BASE 62;name=ltr left;color=#f032e6
scaffold_1	feature	long_terminal_repeat	31321779	31322028	.	.	.	ID=LTR RIGHT 62-0;Parent=TE_BASE 62;name=ltr right;color=#f032e6
scaffold_1	feature	target_site_duplication	31321774	31321778	.	.	.	ID=TSR RIGHT 62;Parent=TE_BASE 62;name=tsr right;color=#333333
scaffold_1	feature	target_site_duplication	31327729	31327733	.	.	.	ID=TSR LEFT 62;Parent=TE_BASE 62;name=tsr left;color=#333333
scaffold_1	feature	nested_repeat	31300423	31305249	.	.	.	ID=TE_BASE 63;name=TE_BASE 63;annot=Class_I::LTR::Ty1/copia::Ivana;color=#a9a9a9
scaffold_1	feature	repeat_fragment	31300423	31305249	.	.	.	ID=TE 63-0;Parent=TE_BASE 63;name=TE 63;color=#a9a9a9
scaffold_1	feature	polypeptide_conserved_region	31300864	31301380	.	+	.	ID=DOMAIN 63-0-0;Parent=TE_BASE 63;annot=Class_I::LTR::Ty1/copia::Ivana GAG_oryco;name=GAG;color=#225ea8
scaffold_1	feature	polypeptide_conserved_region	31301764	31302007	.	+	.	ID=DOMAIN 63-1-0;Parent=TE_BASE 63;annot=Class_I::LTR::Ty1/copia::Ivana AP_oryco;name=PROT;color=#ffeda0
scaffold_1	feature	polypeptide_conserved_region	31302160	31302814	.	+	.	ID=DOMAIN 63-2-0;Parent=TE_BASE 63;annot=Class_I::LTR::Ty1/copia::Ivana INT_oryco;name=INT;color=#b10026
scaffold_1	feature	polypeptide_conserved_region	31303444	31304170	.	+	.	ID=DOMAIN 63-3-0;Parent=TE_BASE 63;annot=Class_I::LTR::Ty1/copia::Ivana RT_oryco;name=RT;color=#feb24c
scaffold_1	feature	polypeptide_conserved_region	31304455	31304860	.	+	.	ID=DOMAIN 63-4-0;Parent=TE_BASE 63;annot=Class_I::LTR::Ty1/copia::Ivana RNaseH_oryco;name=RH;color=#fc4e2a
scaffold_1	feature	primer_binding_site	31300751	31300768	.	.	.	ID=PBS 63;Parent=TE_BASE 63;name=pbs;color=#c7e9c0
scaffold_1	feature	RR_tract	31304881	31304895	.	.	.	ID=PPT 63;Parent=TE_BASE 63;name=ppt;color=#41ab5d
scaffold_1	feature	long_terminal_repeat	31304948	31305249	.	.	.	ID=LTR RIGHT 63-0;Parent=TE_BASE 63;name=ltr right;color=#f032e6
scaffold_1	feature	long_terminal_repeat	31300423	31300719	.	.	.	ID=LTR LEFT 63-0;Parent=TE_BASE 63;name=ltr left;color=#f032e6
scaffold_1	feature	nested_repeat	31266795	31274041	.	.	.	ID=TE_BASE 65;name=TE_BASE 65;annot=Class_I::LTR::Ty1/copia::SIRE;color=#a9a9a9
scaffold_1	feature	repeat_fragment	31266795	31274041	.	.	.	ID=TE 65-0;Parent=TE_BASE 65;name=TE 65;color=#a9a9a9
scaffold_1	feature	polypeptide_conserved_region	31268239	31269127	.	+	.	ID=DOMAIN 65-0-0;Parent=TE_BASE 65;annot=Class_I::LTR::Ty1/copia::SIRE GAG_sire;name=GAG;color=#225ea8
scaffold_1	feature	polypeptide_conserved_region	31270282	31270519	.	+	.	ID=DOMAIN 65-1-0;Parent=TE_BASE 65;annot=Class_I::LTR::Ty1/copia::SIRE AP_sire;name=PROT;color=#ffeda0
scaffold_1	feature	polypeptide_conserved_region	31270654	31271197	.	+	.	ID=DOMAIN 65-2-0;Parent=TE_BASE 65;annot=Class_I::LTR::Ty1/copia::SIRE INT_sire;name=INT;color=#b10026
scaffold_1	feature	polypeptide_conserved_region	31271910	31272609	.	+	.	ID=DOMAIN 65-3-0;Parent=TE_BASE 65;annot=Class_I::LTR::Ty1/copia::SIRE RT_sire;name=RT;color=#feb24c
scaffold_1	feature	polypeptide_conserved_region	31272685	31272850	.	+	.	ID=DOMAIN 65-4-0;Parent=TE_BASE 65;annot=Class_I::LTR::Ty1/copia::SIRE RNaseH_sire;name=RH;color=#fc4e2a
scaffold_1	feature	primer_binding_site	31266889	31266909	.	.	.	ID=PBS 65;Parent=TE_BASE 65;name=pbs;color=#c7e9c0
scaffold_1	feature	RR_tract	31273980	31273994	.	.	.	ID=PPT 65;Parent=TE_BASE 65;name=ppt;color=#41ab5d
scaffold_1	feature	long_terminal_repeat	31273995	31274041	.	.	.	ID=LTR RIGHT 65-0;Parent=TE_BASE 65;name=ltr right;color=#f032e6
scaffold_1	feature	long_terminal_repeat	31266795	31266841	.	.	.	ID=LTR LEFT 65-0;Parent=TE_BASE 65;name=ltr left;color=#f032e6
scaffold_1	feature	nested_repeat	31257506	31264757	.	.	.	ID=TE_BASE 66;name=TE_BASE 66;annot=Class_I::LTR::Ty3/gypsy::non-chromovirus::OTA::Athila;color=#a9a9a9
scaffold_1	feature	repeat_fragment	31257506	31264757	.	.	.	ID=TE 66-0;Parent=TE_BASE 66;name=TE 66;color=#a9a9a9
scaffold_1	feature	polypeptide_conserved_region	31259524	31260010	.	+	.	ID=DOMAIN 66-0-0;Parent=TE_BASE 66;annot=Class_I::LTR::Ty3/gypsy::non-chromovirus::OTA::Athila GAG_athila;name=GAG;color=#225ea8
scaffold_1	feature	polypeptide_conserved_region	31261279	31261561	.	+	.	ID=DOMAIN 66-1-0;Parent=TE_BASE 66;annot=Class_I::LTR::Ty3/gypsy::non-chromovirus::OTA::Athila AP_athila;name=PROT;color=#ffeda0
scaffold_1	feature	long_terminal_repeat	31264591	31264757	.	.	.	ID=LTR RIGHT 66-0;Parent=TE_BASE 66;name=ltr right;color=#f032e6
scaffold_1	feature	long_terminal_repeat	31257506	31257683	.	.	.	ID=LTR LEFT 66-0;Parent=TE_BASE 66;name=ltr left;color=#f032e6
scaffold_1	feature	nested_repeat	31202267	31212203	.	.	.	ID=TE_BASE 68;name=TE_BASE 68;annot=Class_I::LTR::Ty3/gypsy::non-chromovirus::OTA::Athila;color=#a9a9a9
scaffold_1	feature	repeat_fragment	31202267	31212203	.	.	.	ID=TE 68-0;Parent=TE_BASE 68;name=TE 68;color=#a9a9a9
scaffold_1	feature	polypeptide_conserved_region	31205260	31206295	.	-	.	ID=DOMAIN 68-0-0;Parent=TE_BASE 68;annot=Class_I::LTR::Ty3/gypsy::non-chromovirus::OTA::Athila INT_athila;name=INT;color=#b10026
scaffold_1	feature	polypeptide_conserved_region	31206616	31206976	.	-	.	ID=DOMAIN 68-1-0;Parent=TE_BASE 68;annot=Class_I::LTR::Ty3/gypsy::non-chromovirus::OTA::Athila RNaseH_athila;name=RH;color=#fc4e2a
scaffold_1	feature	polypeptide_conserved_region	31207114	31207843	.	-	.	ID=DOMAIN 68-2-0;Parent=TE_BASE 68;annot=Class_I::LTR::Ty3/gypsy::non-chromovirus::OTA::Athila RT_athila;name=RT;color=#feb24c
scaffold_1	feature	polypeptide_conserved_region	31208557	31208839	.	-	.	ID=DOMAIN 68-3-0;Parent=TE_BASE 68;annot=Class_I::LTR::Ty3/gypsy::non-chromovirus::OTA::Athila AP_athila;name=PROT;color=#ffeda0
scaffold_1	feature	polypeptide_conserved_region	31210102	31210588	.	-	.	ID=DOMAIN 68-4-0;Parent=TE_BASE 68;annot=Class_I::LTR::Ty3/gypsy::non-chromovirus::OTA::Athila GAG_athila;name=GAG;color=#225ea8
scaffold_1	feature	long_terminal_repeat	31212038	31212203	.	.	.	ID=LTR LEFT 68-0;Parent=TE_BASE 68;name=ltr left;color=#f032e6
scaffold_1	feature	long_terminal_repeat	31202267	31202432	.	.	.	ID=LTR RIGHT 68-0;Parent=TE_BASE 68;name=ltr right;color=#f032e6
scaffold_1	feature	nested_repeat	31174811	31184729	.	.	.	ID=TE_BASE 70;name=TE_BASE 70;annot=Class_I::LTR::Ty3/gypsy::non-chromovirus::OTA::Athila;color=#a9a9a9
scaffold_1	feature	repeat_fragment	31174811	31184729	.	.	.	ID=TE 70-0;Parent=TE_BASE 70;name=TE 70;color=#a9a9a9
scaffold_1	feature	polypeptide_conserved_region	31177748	31178399	.	-	.	ID=DOMAIN 70-0-0;Parent=TE_BASE 70;annot=Class_I::LTR::Ty3/gypsy::non-chromovirus::OTA::Athila INT_athila;name=INT;color=#b10026
scaffold_1	feature	polypeptide_conserved_region	31178726	31179086	.	-	.	ID=DOMAIN 70-1-0;Parent=TE_BASE 70;annot=Class_I::LTR::Ty3/gypsy::non-chromovirus::OTA::Athila RNaseH_athila;name=RH;color=#fc4e2a
scaffold_1	feature	polypeptide_conserved_region	31179224	31179677	.	-	.	ID=DOMAIN 70-2-0;Parent=TE_BASE 70;annot=Class_I::LTR::Ty3/gypsy::non-chromovirus::OTA::Athila RT_athila;name=RT;color=#feb24c
scaffold_1	feature	polypeptide_conserved_region	31180684	31180966	.	-	.	ID=DOMAIN 70-3-0;Parent=TE_BASE 70;annot=Class_I::LTR::Ty3/gypsy::non-chromovirus::OTA::Athila AP_athila;name=PROT;color=#ffeda0
scaffold_1	feature	polypeptide_conserved_region	31182238	31182724	.	-	.	ID=DOMAIN 70-4-0;Parent=TE_BASE 70;annot=Class_I::LTR::Ty3/gypsy::non-chromovirus::OTA::Athila GAG_athila;name=GAG;color=#225ea8
scaffold_1	feature	long_terminal_repeat	31184572	31184729	.	.	.	ID=LTR LEFT 70-0;Parent=TE_BASE 70;name=ltr left;color=#f032e6
scaffold_1	feature	long_terminal_repeat	31174811	31174956	.	.	.	ID=LTR RIGHT 70-0;Parent=TE_BASE 70;name=ltr right;color=#f032e6
scaffold_1	feature	target_site_duplication	31174807	31174810	.	.	.	ID=TSR RIGHT 70;Parent=TE_BASE 70;name=tsr right;color=#333333
scaffold_1	feature	target_site_duplication	31184730	31184733	.	.	.	ID=TSR LEFT 70;Parent=TE_BASE 70;name=tsr left;color=#333333
scaffold_1	feature	nested_repeat	31113086	31118062	.	.	.	ID=TE_BASE 71;name=TE_BASE 71;annot=Class_I::LTR::Ty1/copia::Tork;color=#a9a9a9
scaffold_1	feature	repeat_fragment	31113086	31118062	.	.	.	ID=TE 71-0;Parent=TE_BASE 71;name=TE 71;color=#a9a9a9
scaffold_1	feature	polypeptide_conserved_region	31114819	31115326	.	+	.	ID=DOMAIN 71-0-0;Parent=TE_BASE 71;annot=Class_I::LTR::Ty1/copia::Tork GAG_tork;name=GAG;color=#225ea8
scaffold_1	feature	polypeptide_conserved_region	31115461	31115695	.	+	.	ID=DOMAIN 71-1-0;Parent=TE_BASE 71;annot=Class_I::LTR::Ty1/copia::Tork AP_tork;name=PROT;color=#ffeda0
scaffold_1	feature	primer_binding_site	31113153	31113174	.	.	.	ID=PBS 71;Parent=TE_BASE 71;name=pbs;color=#c7e9c0
scaffold_1	feature	RR_tract	31117925	31117939	.	.	.	ID=PPT 71;Parent=TE_BASE 71;name=ppt;color=#41ab5d
scaffold_1	feature	long_terminal_repeat	31118021	31118062	.	.	.	ID=LTR RIGHT 71-0;Parent=TE_BASE 71;name=ltr right;color=#f032e6
scaffold_1	feature	long_terminal_repeat	31113086	31113127	.	.	.	ID=LTR LEFT 71-0;Parent=TE_BASE 71;name=ltr left;color=#f032e6
scaffold_1	feature	nested_repeat	31081050	31090984	.	.	.	ID=TE_BASE 72;name=TE_BASE 72;annot=Class_I::LTR::Ty3/gypsy::non-chromovirus::OTA::Athila;color=#a9a9a9
scaffold_1	feature	repeat_fragment	31081050	31090984	.	.	.	ID=TE 72-0;Parent=TE_BASE 72;name=TE 72;color=#a9a9a9
scaffold_1	feature	polypeptide_conserved_region	31087217	31087496	.	-	.	ID=DOMAIN 72-0-0;Parent=TE_BASE 72;annot=Class_I::LTR::Ty3/gypsy::non-chromovirus::OTA::Athila AP_athila;name=PROT;color=#ffeda0
scaffold_1	feature	polypeptide_conserved_region	31088537	31088786	.	-	.	ID=DOMAIN 72-1-0;Parent=TE_BASE 72;annot=Class_I::LTR::Ty3/gypsy::non-chromovirus::OTA::Athila GAG_athila;name=GAG;color=#225ea8
scaffold_1	feature	long_terminal_repeat	31090819	31090984	.	.	.	ID=LTR LEFT 72-0;Parent=TE_BASE 72;name=ltr left;color=#f032e6
scaffold_1	feature	long_terminal_repeat	31081050	31081215	.	.	.	ID=LTR RIGHT 72-0;Parent=TE_BASE 72;name=ltr right;color=#f032e6
scaffold_1	feature	nested_repeat	31049452	31061214	.	.	.	ID=TE_BASE 73;name=TE_BASE 73;annot=Class_I::LTR::Ty3/gypsy::non-chromovirus::OTA::Ogre/Tat::Retand;color=#a9a9a9
scaffold_1	feature	repeat_fragment	31049452	31061214	.	.	.	ID=TE 73-0;Parent=TE_BASE 73;name=TE 73;color=#a9a9a9
scaffold_1	feature	polypeptide_conserved_region	31055258	31055963	.	-	.	ID=DOMAIN 73-0-0;Parent=TE_BASE 73;annot=Class_I::LTR::Ty3/gypsy::non-chromovirus::OTA::Ogre/Tat::Retand INT_tat;name=INT;color=#b10026
scaffold_1	feature	polypeptide_conserved_region	31056684	31057047	.	-	.	ID=DOMAIN 73-1-0;Parent=TE_BASE 73;annot=Class_I::LTR::Ty3/gypsy::non-chromovirus::OTA::Ogre/Tat::Retand;name=aRH;color=#fc4e2a
scaffold_1	feature	polypeptide_conserved_region	31057089	31057449	.	-	.	ID=DOMAIN 73-2-0;Parent=TE_BASE 73;annot=Class_I::LTR::Ty3/gypsy::non-chromovirus::OTA::Ogre/Tat::Retand RNaseH_tat;name=RH;color=#fc4e2a
scaffold_1	feature	polypeptide_conserved_region	31057593	31058205	.	-	.	ID=DOMAIN 73-3-0;Parent=TE_BASE 73;annot=Class_I::LTR::Ty3/gypsy::non-chromovirus::OTA::Ogre/Tat::Retand RT_tat;name=RT;color=#feb24c
scaffold_1	feature	polypeptide_conserved_region	31058659	31058977	.	-	.	ID=DOMAIN 73-4-0;Parent=TE_BASE 73;annot=Class_I::LTR::Ty3/gypsy::non-chromovirus::OTA::Ogre/Tat::Retand AP_tat;name=PROT;color=#ffeda0
scaffold_1	feature	polypeptide_conserved_region	31059373	31060024	.	-	.	ID=DOMAIN 73-5-0;Parent=TE_BASE 73;annot=Class_I::LTR::Ty3/gypsy::non-chromovirus::OTA::Ogre/Tat::Retand GAG_tat;name=GAG;color=#225ea8
scaffold_1	feature	long_terminal_repeat	31060699	31061214	.	.	.	ID=LTR LEFT 73-0;Parent=TE_BASE 73;name=ltr left;color=#f032e6
scaffold_1	feature	long_terminal_repeat	31049452	31049967	.	.	.	ID=LTR RIGHT 73-0;Parent=TE_BASE 73;name=ltr right;color=#f032e6
scaffold_1	feature	target_site_duplication	31049447	31049451	.	.	.	ID=TSR RIGHT 73;Parent=TE_BASE 73;name=tsr right;color=#333333
scaffold_1	feature	target_site_duplication	31061215	31061219	.	.	.	ID=TSR LEFT 73;Parent=TE_BASE 73;name=tsr left;color=#333333
scaffold_1	feature	nested_repeat	31036978	31040766	.	.	.	ID=TE_BASE 74;name=TE_BASE 74;annot=Class_I::LTR::Ty3/gypsy::chromovirus::CRM;color=#a9a9a9
scaffold_1	feature	repeat_fragment	31036978	31040766	.	.	.	ID=TE 74-0;Parent=TE_BASE 74;name=TE 74;color=#a9a9a9
scaffold_1	feature	polypeptide_conserved_region	31037031	31037205	.	-	.	ID=DOMAIN 74-0-0;Parent=TE_BASE 74;annot=Class_I::LTR::Ty3/gypsy::chromovirus::CRM;name=CHDCR;color=#6a51a3
scaffold_1	feature	polypeptide_conserved_region	31039056	31039320	.	-	.	ID=DOMAIN 74-1-0;Parent=TE_BASE 74;annot=Class_I::LTR::Ty3/gypsy::chromovirus::CRM GAG_crm;name=GAG;color=#225ea8
scaffold_1	feature	primer_binding_site	31037156	31037177	.	.	.	ID=PBS 74;Parent=TE_BASE 74;name=ppt;color=#41ab5d
scaffold_1	feature	RR_tract	31040581	31040595	.	.	.	ID=PPT 74;Parent=TE_BASE 74;name=pbs;color=#c7e9c0
scaffold_1	feature	long_terminal_repeat	31040619	31040766	.	.	.	ID=LTR LEFT 74-0;Parent=TE_BASE 74;name=ltr left;color=#f032e6
scaffold_1	feature	long_terminal_repeat	31036978	31037125	.	.	.	ID=LTR RIGHT 74-0;Parent=TE_BASE 74;name=ltr right;color=#f032e6
scaffold_1	feature	target_site_duplication	31036974	31036977	.	.	.	ID=TSR RIGHT 74;Parent=TE_BASE 74;name=tsr right;color=#333333
scaffold_1	feature	target_site_duplication	31040767	31040770	.	.	.	ID=TSR LEFT 74;Parent=TE_BASE 74;name=tsr left;color=#333333
scaffold_1	feature	nested_repeat	31004996	31016787	.	.	.	ID=TE_BASE 75;name=TE_BASE 75;annot=Class_I::LTR::Ty3/gypsy::non-chromovirus::OTA::Ogre/Tat::Retand;color=#a9a9a9
scaffold_1	feature	repeat_fragment	31004996	31016787	.	.	.	ID=TE 75-0;Parent=TE_BASE 75;name=TE 75;color=#a9a9a9
scaffold_1	feature	polypeptide_conserved_region	31010662	31011706	.	-	.	ID=DOMAIN 75-0-0;Parent=TE_BASE 75;annot=Class_I::LTR::Ty3/gypsy::non-chromovirus::OTA::Ogre/Tat::Retand INT_tat;name=INT;color=#b10026
scaffold_1	feature	polypeptide_conserved_region	31012276	31012618	.	-	.	ID=DOMAIN 75-1-0;Parent=TE_BASE 75;annot=Class_I::LTR::Ty3/gypsy::non-chromovirus::OTA::Ogre/Tat::Retand;name=aRH;color=#fc4e2a
scaffold_1	feature	polypeptide_conserved_region	31012660	31013020	.	-	.	ID=DOMAIN 75-2-0;Parent=TE_BASE 75;annot=Class_I::LTR::Ty3/gypsy::non-chromovirus::OTA::Ogre/Tat::Retand RNaseH_tat;name=RH;color=#fc4e2a
scaffold_1	feature	polypeptide_conserved_region	31013164	31013836	.	-	.	ID=DOMAIN 75-3-0;Parent=TE_BASE 75;annot=Class_I::LTR::Ty3/gypsy::non-chromovirus::OTA::Ogre/Tat::Retand RT_tat;name=RT;color=#feb24c
scaffold_1	feature	polypeptide_conserved_region	31014232	31014550	.	-	.	ID=DOMAIN 75-4-0;Parent=TE_BASE 75;annot=Class_I::LTR::Ty3/gypsy::non-chromovirus::OTA::Ogre/Tat::Retand AP_tat;name=PROT;color=#ffeda0
scaffold_1	feature	polypeptide_conserved_region	31014946	31015651	.	-	.	ID=DOMAIN 75-5-0;Parent=TE_BASE 75;annot=Class_I::LTR::Ty3/gypsy::non-chromovirus::OTA::Ogre/Tat::Retand GAG_tat;name=GAG;color=#225ea8
scaffold_1	feature	long_terminal_repeat	31016271	31016787	.	.	.	ID=LTR LEFT 75-0;Parent=TE_BASE 75;name=ltr left;color=#f032e6
scaffold_1	feature	long_terminal_repeat	31004996	31005512	.	.	.	ID=LTR RIGHT 75-0;Parent=TE_BASE 75;name=ltr right;color=#f032e6
scaffold_1	feature	target_site_duplication	31004991	31004995	.	.	.	ID=TSR RIGHT 75;Parent=TE_BASE 75;name=tsr right;color=#333333
scaffold_1	feature	target_site_duplication	31016788	31016792	.	.	.	ID=TSR LEFT 75;Parent=TE_BASE 75;name=tsr left;color=#333333
scaffold_1	feature	nested_repeat	30983314	30990536	.	.	.	ID=TE_BASE 76;name=TE_BASE 76;annot=Class_I::LTR::Ty3/gypsy::non-chromovirus::OTA::Athila;color=#a9a9a9
scaffold_1	feature	repeat_fragment	30983314	30990536	.	.	.	ID=TE 76-0;Parent=TE_BASE 76;name=TE 76;color=#a9a9a9
scaffold_1	feature	polypeptide_conserved_region	30986421	30986703	.	-	.	ID=DOMAIN 76-0-0;Parent=TE_BASE 76;annot=Class_I::LTR::Ty3/gypsy::non-chromovirus::OTA::Athila AP_athila;name=PROT;color=#ffeda0
scaffold_1	feature	polypeptide_conserved_region	30987921	30988407	.	-	.	ID=DOMAIN 76-1-0;Parent=TE_BASE 76;annot=Class_I::LTR::Ty3/gypsy::non-chromovirus::OTA::Athila GAG_athila;name=GAG;color=#225ea8
scaffold_1	feature	long_terminal_repeat	30988980	30990536	.	.	.	ID=LTR LEFT 76-0;Parent=TE_BASE 76;name=ltr left;color=#f032e6
scaffold_1	feature	long_terminal_repeat	30983314	30984878	.	.	.	ID=LTR RIGHT 76-0;Parent=TE_BASE 76;name=ltr right;color=#f032e6
scaffold_1	feature	nested_repeat	30970107	30982759	.	.	.	ID=TE_BASE 77;name=TE_BASE 77;annot=Class_I::LTR::Ty3/gypsy::non-chromovirus::OTA::Athila;color=#a9a9a9
scaffold_1	feature	repeat_fragment	30970107	30982759	.	.	.	ID=TE 77-0;Parent=TE_BASE 77;name=TE 77;color=#a9a9a9
scaffold_1	feature	polypeptide_conserved_region	30975303	30975942	.	-	.	ID=DOMAIN 77-0-0;Parent=TE_BASE 77;annot=Class_I::LTR::Ty3/gypsy::non-chromovirus::OTA::Athila INT_athila;name=INT;color=#b10026
scaffold_1	feature	polypeptide_conserved_region	30976660	30977020	.	-	.	ID=DOMAIN 77-1-0;Parent=TE_BASE 77;annot=Class_I::LTR::Ty3/gypsy::non-chromovirus::OTA::Athila RNaseH_athila;name=RH;color=#fc4e2a
scaffold_1	feature	polypeptide_conserved_region	30977158	30977884	.	-	.	ID=DOMAIN 77-2-0;Parent=TE_BASE 77;annot=Class_I::LTR::Ty3/gypsy::non-chromovirus::OTA::Athila RT_athila;name=RT;color=#feb24c
scaffold_1	feature	polypeptide_conserved_region	30978619	30978901	.	-	.	ID=DOMAIN 77-3-0;Parent=TE_BASE 77;annot=Class_I::LTR::Ty3/gypsy::non-chromovirus::OTA::Athila AP_athila;name=PROT;color=#ffeda0
scaffold_1	feature	polypeptide_conserved_region	30980173	30980659	.	-	.	ID=DOMAIN 77-4-0;Parent=TE_BASE 77;annot=Class_I::LTR::Ty3/gypsy::non-chromovirus::OTA::Athila GAG_athila;name=GAG;color=#225ea8
scaffold_1	feature	long_terminal_repeat	30982589	30982759	.	.	.	ID=LTR LEFT 77-0;Parent=TE_BASE 77;name=ltr left;color=#f032e6
scaffold_1	feature	long_terminal_repeat	30970107	30970277	.	.	.	ID=LTR RIGHT 77-0;Parent=TE_BASE 77;name=ltr right;color=#f032e6
scaffold_1	feature	nested_repeat	30949839	30961413	.	.	.	ID=TE_BASE 78;name=TE_BASE 78;annot=Class_I::LTR::Ty3/gypsy::non-chromovirus::OTA::Athila;color=#a9a9a9
scaffold_1	feature	repeat_fragment	30949839	30961413	.	.	.	ID=TE 78-0;Parent=TE_BASE 78;name=TE 78;color=#a9a9a9
scaffold_1	feature	polypeptide_conserved_region	30953846	30954878	.	-	.	ID=DOMAIN 78-0-0;Parent=TE_BASE 78;annot=Class_I::LTR::Ty3/gypsy::non-chromovirus::OTA::Athila INT_athila;name=INT;color=#b10026
scaffold_1	feature	polypeptide_conserved_region	30955205	30955565	.	-	.	ID=DOMAIN 78-1-0;Parent=TE_BASE 78;annot=Class_I::LTR::Ty3/gypsy::non-chromovirus::OTA::Athila RNaseH_athila;name=RH;color=#fc4e2a
scaffold_1	feature	polypeptide_conserved_region	30955703	30956420	.	-	.	ID=DOMAIN 78-2-0;Parent=TE_BASE 78;annot=Class_I::LTR::Ty3/gypsy::non-chromovirus::OTA::Athila RT_athila;name=RT;color=#feb24c
scaffold_1	feature	polypeptide_conserved_region	30957155	30957437	.	-	.	ID=DOMAIN 78-3-0;Parent=TE_BASE 78;annot=Class_I::LTR::Ty3/gypsy::non-chromovirus::OTA::Athila AP_athila;name=PROT;color=#ffeda0
scaffold_1	feature	polypeptide_conserved_region	30958709	30959195	.	-	.	ID=DOMAIN 78-4-0;Parent=TE_BASE 78;annot=Class_I::LTR::Ty3/gypsy::non-chromovirus::OTA::Athila GAG_athila;name=GAG;color=#225ea8
scaffold_1	feature	long_terminal_repeat	30959612	30961413	.	.	.	ID=LTR LEFT 78-0;Parent=TE_BASE 78;name=ltr left;color=#f032e6
scaffold_1	feature	long_terminal_repeat	30949839	30951713	.	.	.	ID=LTR RIGHT 78-0;Parent=TE_BASE 78;name=ltr right;color=#f032e6
scaffold_1	feature	target_site_duplication	30949834	30949838	.	.	.	ID=TSR RIGHT 78;Parent=TE_BASE 78;name=tsr right;color=#333333
scaffold_1	feature	target_site_duplication	30961414	30961418	.	.	.	ID=TSR LEFT 78;Parent=TE_BASE 78;name=tsr left;color=#333333
scaffold_1	feature	nested_repeat	30931709	30942755	.	.	.	ID=TE_BASE 79;name=TE_BASE 79;annot=Class_I::LTR::Ty3/gypsy::non-chromovirus::OTA::Ogre/Tat::Retand;color=#a9a9a9
scaffold_1	feature	repeat_fragment	30931709	30942755	.	.	.	ID=TE 79-0;Parent=TE_BASE 79;name=TE 79;color=#a9a9a9
scaffold_1	feature	polypeptide_conserved_region	30937392	30938436	.	-	.	ID=DOMAIN 79-0-0;Parent=TE_BASE 79;annot=Class_I::LTR::Ty3/gypsy::non-chromovirus::OTA::Ogre/Tat::Retand INT_tat;name=INT;color=#b10026
scaffold_1	feature	polypeptide_conserved_region	30939006	30939348	.	-	.	ID=DOMAIN 79-1-0;Parent=TE_BASE 79;annot=Class_I::LTR::Ty3/gypsy::non-chromovirus::OTA::Ogre/Tat::Retand;name=aRH;color=#fc4e2a
scaffold_1	feature	polypeptide_conserved_region	30939390	30939750	.	-	.	ID=DOMAIN 79-2-0;Parent=TE_BASE 79;annot=Class_I::LTR::Ty3/gypsy::non-chromovirus::OTA::Ogre/Tat::Retand RNaseH_tat;name=RH;color=#fc4e2a
scaffold_1	feature	polypeptide_conserved_region	30939894	30940335	.	-	.	ID=DOMAIN 79-3-0;Parent=TE_BASE 79;annot=Class_I::LTR::Ty3/gypsy::non-chromovirus::OTA::Ogre/Tat::Retand RT_tat;name=RT;color=#feb24c
scaffold_1	feature	polypeptide_conserved_region	30940368	30940518	.	-	.	ID=DOMAIN 79-4-0;Parent=TE_BASE 79;annot=Class_I::LTR::Ty3/gypsy::non-chromovirus::OTA::Ogre/Tat::Retand AP_tat;name=PROT;color=#ffeda0
scaffold_1	feature	polypeptide_conserved_region	30940914	30941619	.	-	.	ID=DOMAIN 79-5-0;Parent=TE_BASE 79;annot=Class_I::LTR::Ty3/gypsy::non-chromovirus::OTA::Ogre/Tat::Retand GAG_tat;name=GAG;color=#225ea8
scaffold_1	feature	long_terminal_repeat	30942239	30942755	.	.	.	ID=LTR LEFT 79-0;Parent=TE_BASE 79;name=ltr left;color=#f032e6
scaffold_1	feature	long_terminal_repeat	30931709	30932225	.	.	.	ID=LTR RIGHT 79-0;Parent=TE_BASE 79;name=ltr right;color=#f032e6
scaffold_1	feature	target_site_duplication	30931704	30931708	.	.	.	ID=TSR RIGHT 79;Parent=TE_BASE 79;name=tsr right;color=#333333
scaffold_1	feature	target_site_duplication	30942756	30942760	.	.	.	ID=TSR LEFT 79;Parent=TE_BASE 79;name=tsr left;color=#333333
scaffold_1	feature	nested_repeat	30871041	30882892	.	.	.	ID=TE_BASE 81;name=TE_BASE 81;annot=Class_I::LTR::Ty3/gypsy::non-chromovirus::OTA::Ogre/Tat::Retand;color=#a9a9a9
scaffold_1	feature	repeat_fragment	30871041	30882892	.	.	.	ID=TE 81-0;Parent=TE_BASE 81;name=TE 81;color=#a9a9a9
scaffold_1	feature	polypeptide_conserved_region	30871762	30872095	.	+	.	ID=DOMAIN 81-0-0;Parent=TE_BASE 81;annot=Class_I::LTR::Ty3/gypsy::non-chromovirus::OTA::Ogre/Tat::Retand GAG_tat;name=GAG;color=#225ea8
scaffold_1	feature	polypeptide_conserved_region	30874015	30874687	.	+	.	ID=DOMAIN 81-1-0;Parent=TE_BASE 81;annot=Class_I::LTR::Ty3/gypsy::non-chromovirus::OTA::Ogre/Tat::Retand RT_tat;name=RT;color=#feb24c
scaffold_1	feature	polypeptide_conserved_region	30874828	30875188	.	+	.	ID=DOMAIN 81-2-0;Parent=TE_BASE 81;annot=Class_I::LTR::Ty3/gypsy::non-chromovirus::OTA::Ogre/Tat::Retand RNaseH_tat;name=RH;color=#fc4e2a
scaffold_1	feature	polypeptide_conserved_region	30875234	30875576	.	+	.	ID=DOMAIN 81-3-0;Parent=TE_BASE 81;annot=Class_I::LTR::Ty3/gypsy::non-chromovirus::OTA::Ogre/Tat::Retand;name=aRH;color=#fc4e2a
scaffold_1	feature	polypeptide_conserved_region	30876143	30877187	.	+	.	ID=DOMAIN 81-4-0;Parent=TE_BASE 81;annot=Class_I::LTR::Ty3/gypsy::non-chromovirus::OTA::Ogre/Tat::Retand INT_tat;name=INT;color=#b10026
scaffold_1	feature	primer_binding_site	30871150	30871164	.	.	.	ID=PBS 81;Parent=TE_BASE 81;name=pbs;color=#c7e9c0
scaffold_1	feature	RR_tract	30882771	30882785	.	.	.	ID=PPT 81;Parent=TE_BASE 81;name=ppt;color=#41ab5d
scaffold_1	feature	long_terminal_repeat	30882790	30882892	.	.	.	ID=LTR RIGHT 81-0;Parent=TE_BASE 81;name=ltr right;color=#f032e6
scaffold_1	feature	long_terminal_repeat	30871041	30871143	.	.	.	ID=LTR LEFT 81-0;Parent=TE_BASE 81;name=ltr left;color=#f032e6
scaffold_1	feature	nested_repeat	30795271	30807532	.	.	.	ID=TE_BASE 82;name=TE_BASE 82;annot=Class_I::LTR::Ty3/gypsy::non-chromovirus::OTA::Ogre/Tat::Retand;color=#a9a9a9
scaffold_1	feature	repeat_fragment	30795271	30807532	.	.	.	ID=TE 82-0;Parent=TE_BASE 82;name=TE 82;color=#a9a9a9
scaffold_1	feature	polypeptide_conserved_region	30801494	30802265	.	-	.	ID=DOMAIN 82-0-0;Parent=TE_BASE 82;annot=Class_I::LTR::Ty3/gypsy::non-chromovirus::OTA::Ogre/Tat::Retand INT_tat;name=INT;color=#b10026
scaffold_1	feature	polypeptide_conserved_region	30802806	30803169	.	-	.	ID=DOMAIN 82-1-0;Parent=TE_BASE 82;annot=Class_I::LTR::Ty3/gypsy::non-chromovirus::OTA::Ogre/Tat::Retand;name=aRH;color=#fc4e2a
scaffold_1	feature	polypeptide_conserved_region	30803211	30803571	.	-	.	ID=DOMAIN 82-2-0;Parent=TE_BASE 82;annot=Class_I::LTR::Ty3/gypsy::non-chromovirus::OTA::Ogre/Tat::Retand RNaseH_tat;name=RH;color=#fc4e2a
scaffold_1	feature	polypeptide_conserved_region	30803720	30804386	.	-	.	ID=DOMAIN 82-3-0;Parent=TE_BASE 82;annot=Class_I::LTR::Ty3/gypsy::non-chromovirus::OTA::Ogre/Tat::Retand RT_tat;name=RT;color=#feb24c
scaffold_1	feature	polypeptide_conserved_region	30804859	30805099	.	-	.	ID=DOMAIN 82-4-0;Parent=TE_BASE 82;annot=Class_I::LTR::Ty3/gypsy::non-chromovirus::OTA::Ogre/Tat::Retand AP_tat;name=PROT;color=#ffeda0
scaffold_1	feature	polypeptide_conserved_region	30805501	30806080	.	-	.	ID=DOMAIN 82-5-0;Parent=TE_BASE 82;annot=Class_I::LTR::Ty3/gypsy::non-chromovirus::OTA::Ogre/Tat::Retand GAG_tat;name=GAG;color=#225ea8
scaffold_1	feature	long_terminal_repeat	30806871	30807532	.	.	.	ID=LTR LEFT 82-0;Parent=TE_BASE 82;name=ltr left;color=#f032e6
scaffold_1	feature	long_terminal_repeat	30795271	30795935	.	.	.	ID=LTR RIGHT 82-0;Parent=TE_BASE 82;name=ltr right;color=#f032e6
scaffold_1	feature	target_site_duplication	30795266	30795270	.	.	.	ID=TSR RIGHT 82;Parent=TE_BASE 82;name=tsr right;color=#333333
scaffold_1	feature	target_site_duplication	30807533	30807537	.	.	.	ID=TSR LEFT 82;Parent=TE_BASE 82;name=tsr left;color=#333333
scaffold_1	feature	nested_repeat	30782449	30791256	.	.	.	ID=TE_BASE 83;name=TE_BASE 83;annot=Class_I::LTR::Ty3/gypsy::non-chromovirus::OTA::Athila;color=#a9a9a9
scaffold_1	feature	repeat_fragment	30782449	30791256	.	.	.	ID=TE 83-0;Parent=TE_BASE 83;name=TE 83;color=#a9a9a9
scaffold_1	feature	polypeptide_conserved_region	30787017	30787296	.	-	.	ID=DOMAIN 83-0-0;Parent=TE_BASE 83;annot=Class_I::LTR::Ty3/gypsy::non-chromovirus::OTA::Athila AP_athila;name=PROT;color=#ffeda0
scaffold_1	feature	polypeptide_conserved_region	30788559	30788931	.	-	.	ID=DOMAIN 83-1-0;Parent=TE_BASE 83;annot=Class_I::LTR::Ty3/gypsy::non-chromovirus::OTA::Athila GAG_athila;name=GAG;color=#225ea8
scaffold_1	feature	long_terminal_repeat	30789463	30791256	.	.	.	ID=LTR LEFT 83-0;Parent=TE_BASE 83;name=ltr left;color=#f032e6
scaffold_1	feature	long_terminal_repeat	30782449	30784170	.	.	.	ID=LTR RIGHT 83-0;Parent=TE_BASE 83;name=ltr right;color=#f032e6
scaffold_1	feature	target_site_duplication	30782444	30782448	.	.	.	ID=TSR RIGHT 83;Parent=TE_BASE 83;name=tsr right;color=#333333
scaffold_1	feature	target_site_duplication	30791257	30791261	.	.	.	ID=TSR LEFT 83;Parent=TE_BASE 83;name=tsr left;color=#333333
scaffold_1	feature	nested_repeat	30680934	30692242	.	.	.	ID=TE_BASE 84;name=TE_BASE 84;annot=Class_I::LTR::Ty3/gypsy::non-chromovirus::OTA::Ogre/Tat::Retand;color=#a9a9a9
scaffold_1	feature	repeat_fragment	30680934	30692242	.	.	.	ID=TE 84-0;Parent=TE_BASE 84;name=TE 84;color=#a9a9a9
scaffold_1	feature	polypeptide_conserved_region	30685877	30686843	.	-	.	ID=DOMAIN 84-0-0;Parent=TE_BASE 84;annot=Class_I::LTR::Ty3/gypsy::non-chromovirus::OTA::Ogre/Tat::Retand INT_tat;name=INT;color=#b10026
scaffold_1	feature	polypeptide_conserved_region	30687541	30687883	.	-	.	ID=DOMAIN 84-1-0;Parent=TE_BASE 84;annot=Class_I::LTR::Ty3/gypsy::non-chromovirus::OTA::Ogre/Tat::Retand;name=aRH;color=#fc4e2a
scaffold_1	feature	polypeptide_conserved_region	30687925	30688285	.	-	.	ID=DOMAIN 84-2-0;Parent=TE_BASE 84;annot=Class_I::LTR::Ty3/gypsy::non-chromovirus::OTA::Ogre/Tat::Retand RNaseH_tat;name=RH;color=#fc4e2a
scaffold_1	feature	polypeptide_conserved_region	30688429	30689101	.	-	.	ID=DOMAIN 84-3-0;Parent=TE_BASE 84;annot=Class_I::LTR::Ty3/gypsy::non-chromovirus::OTA::Ogre/Tat::Retand RT_tat;name=RT;color=#feb24c
scaffold_1	feature	polypeptide_conserved_region	30689500	30689815	.	-	.	ID=DOMAIN 84-4-0;Parent=TE_BASE 84;annot=Class_I::LTR::Ty3/gypsy::non-chromovirus::OTA::Ogre/Tat::Retand AP_tat;name=PROT;color=#ffeda0
scaffold_1	feature	polypeptide_conserved_region	30690217	30690919	.	-	.	ID=DOMAIN 84-5-0;Parent=TE_BASE 84;annot=Class_I::LTR::Ty3/gypsy::non-chromovirus::OTA::Ogre/Tat::Retand GAG_tat;name=GAG;color=#225ea8
scaffold_1	feature	long_terminal_repeat	30691602	30692242	.	.	.	ID=LTR LEFT 84-0;Parent=TE_BASE 84;name=ltr left;color=#f032e6
scaffold_1	feature	long_terminal_repeat	30680934	30681595	.	.	.	ID=LTR RIGHT 84-0;Parent=TE_BASE 84;name=ltr right;color=#f032e6
scaffold_1	feature	target_site_duplication	30680929	30680933	.	.	.	ID=TSR RIGHT 84;Parent=TE_BASE 84;name=tsr right;color=#333333
scaffold_1	feature	target_site_duplication	30692243	30692247	.	.	.	ID=TSR LEFT 84;Parent=TE_BASE 84;name=tsr left;color=#333333
scaffold_1	feature	nested_repeat	30601963	30610523	.	.	.	ID=TE_BASE 86;name=TE_BASE 86;annot=Class_I::LTR::Ty3/gypsy::non-chromovirus::OTA::Athila;color=#a9a9a9
scaffold_1	feature	repeat_fragment	30601963	30610523	.	.	.	ID=TE 86-0;Parent=TE_BASE 86;name=TE 86;color=#a9a9a9
scaffold_1	feature	polypeptide_conserved_region	30606383	30606662	.	-	.	ID=DOMAIN 86-0-0;Parent=TE_BASE 86;annot=Class_I::LTR::Ty3/gypsy::non-chromovirus::OTA::Athila AP_athila;name=PROT;color=#ffeda0
scaffold_1	feature	polypeptide_conserved_region	30607910	30608399	.	-	.	ID=DOMAIN 86-1-0;Parent=TE_BASE 86;annot=Class_I::LTR::Ty3/gypsy::non-chromovirus::OTA::Athila GAG_athila;name=GAG;color=#225ea8
scaffold_1	feature	long_terminal_repeat	30608920	30610523	.	.	.	ID=LTR LEFT 86-0;Parent=TE_BASE 86;name=ltr left;color=#f032e6
scaffold_1	feature	long_terminal_repeat	30601963	30603566	.	.	.	ID=LTR RIGHT 86-0;Parent=TE_BASE 86;name=ltr right;color=#f032e6
scaffold_1	feature	target_site_duplication	30601958	30601962	.	.	.	ID=TSR RIGHT 86;Parent=TE_BASE 86;name=tsr right;color=#333333
scaffold_1	feature	target_site_duplication	30610524	30610528	.	.	.	ID=TSR LEFT 86;Parent=TE_BASE 86;name=tsr left;color=#333333
scaffold_1	feature	nested_repeat	30586515	30597471	.	.	.	ID=TE_BASE 87;name=TE_BASE 87;annot=Class_I::LTR::Ty3/gypsy::non-chromovirus::OTA::Ogre/Tat::Retand;color=#a9a9a9
scaffold_1	feature	repeat_fragment	30586515	30597471	.	.	.	ID=TE 87-0;Parent=TE_BASE 87;name=TE 87;color=#a9a9a9
scaffold_1	feature	polypeptide_conserved_region	30588206	30588953	.	+	.	ID=DOMAIN 87-0-0;Parent=TE_BASE 87;annot=Class_I::LTR::Ty3/gypsy::non-chromovirus::OTA::Ogre/Tat::Retand GAG_tat;name=GAG;color=#225ea8
scaffold_1	feature	polypeptide_conserved_region	30589421	30589739	.	+	.	ID=DOMAIN 87-1-0;Parent=TE_BASE 87;annot=Class_I::LTR::Ty3/gypsy::non-chromovirus::OTA::Ogre/Tat::Retand AP_tat;name=PROT;color=#ffeda0
scaffold_1	feature	polypeptide_conserved_region	30590198	30590612	.	+	.	ID=DOMAIN 87-2-0;Parent=TE_BASE 87;annot=Class_I::LTR::Ty3/gypsy::non-chromovirus::OTA::Ogre/Tat::Retand RT_tat;name=RT;color=#feb24c
scaffold_1	feature	polypeptide_conserved_region	30590680	30590968	.	+	.	ID=DOMAIN 87-3-0;Parent=TE_BASE 87;annot=Class_I::LTR::Ty3/gypsy::non-chromovirus::OTA::Ogre/Tat::Retand RNaseH_tat;name=RH;color=#fc4e2a
scaffold_1	feature	polypeptide_conserved_region	30591010	30591352	.	+	.	ID=DOMAIN 87-4-0;Parent=TE_BASE 87;annot=Class_I::LTR::Ty3/gypsy::non-chromovirus::OTA::Ogre/Tat::Retand;name=aRH;color=#fc4e2a
scaffold_1	feature	polypeptide_conserved_region	30591760	30592801	.	+	.	ID=DOMAIN 87-5-0;Parent=TE_BASE 87;annot=Class_I::LTR::Ty3/gypsy::non-chromovirus::OTA::Ogre/Tat::Retand INT_tat;name=INT;color=#b10026
scaffold_1	feature	primer_binding_site	30587428	30587443	.	.	.	ID=PBS 87;Parent=TE_BASE 87;name=pbs;color=#c7e9c0
scaffold_1	feature	RR_tract	30596566	30596580	.	.	.	ID=PPT 87;Parent=TE_BASE 87;name=ppt;color=#41ab5d
scaffold_1	feature	long_terminal_repeat	30596581	30597471	.	.	.	ID=LTR RIGHT 87-0;Parent=TE_BASE 87;name=ltr right;color=#f032e6
scaffold_1	feature	long_terminal_repeat	30586515	30587422	.	.	.	ID=LTR LEFT 87-0;Parent=TE_BASE 87;name=ltr left;color=#f032e6
scaffold_1	feature	target_site_duplication	30586510	30586514	.	.	.	ID=TSR LEFT 87;Parent=TE_BASE 87;name=tsr left;color=#333333
scaffold_1	feature	target_site_duplication	30597472	30597476	.	.	.	ID=TSR RIGHT 87;Parent=TE_BASE 87;name=tsr right;color=#333333
scaffold_1	feature	nested_repeat	30554010	30567536	.	.	.	ID=TE_BASE 88;name=TE_BASE 88;annot=Class_I::LTR::Ty3/gypsy::non-chromovirus::OTA::Ogre/Tat::Retand;color=#a9a9a9
scaffold_1	feature	repeat_fragment	30554010	30567536	.	.	.	ID=TE 88-0;Parent=TE_BASE 88;name=TE 88;color=#a9a9a9
scaffold_1	feature	polypeptide_conserved_region	30556862	30557570	.	+	.	ID=DOMAIN 88-0-0;Parent=TE_BASE 88;annot=Class_I::LTR::Ty3/gypsy::non-chromovirus::OTA::Ogre/Tat::Retand GAG_tat;name=GAG;color=#225ea8
scaffold_1	feature	polypeptide_conserved_region	30557969	30558287	.	+	.	ID=DOMAIN 88-1-0;Parent=TE_BASE 88;annot=Class_I::LTR::Ty3/gypsy::non-chromovirus::OTA::Ogre/Tat::Retand AP_tat;name=PROT;color=#ffeda0
scaffold_1	feature	polypeptide_conserved_region	30558683	30559355	.	+	.	ID=DOMAIN 88-2-0;Parent=TE_BASE 88;annot=Class_I::LTR::Ty3/gypsy::non-chromovirus::OTA::Ogre/Tat::Retand RT_tat;name=RT;color=#feb24c
scaffold_1	feature	polypeptide_conserved_region	30559496	30559856	.	+	.	ID=DOMAIN 88-3-0;Parent=TE_BASE 88;annot=Class_I::LTR::Ty3/gypsy::non-chromovirus::OTA::Ogre/Tat::Retand RNaseH_tat;name=RH;color=#fc4e2a
scaffold_1	feature	polypeptide_conserved_region	30559901	30560243	.	+	.	ID=DOMAIN 88-4-0;Parent=TE_BASE 88;annot=Class_I::LTR::Ty3/gypsy::non-chromovirus::OTA::Ogre/Tat::Retand;name=aRH;color=#fc4e2a
scaffold_1	feature	polypeptide_conserved_region	30560810	30561854	.	+	.	ID=DOMAIN 88-5-0;Parent=TE_BASE 88;annot=Class_I::LTR::Ty3/gypsy::non-chromovirus::OTA::Ogre/Tat::Retand INT_tat;name=INT;color=#b10026
scaffold_1	feature	primer_binding_site	30556255	30556269	.	.	.	ID=PBS 88;Parent=TE_BASE 88;name=pbs;color=#c7e9c0
scaffold_1	feature	RR_tract	30565240	30565254	.	.	.	ID=PPT 88;Parent=TE_BASE 88;name=ppt;color=#41ab5d
scaffold_1	feature	long_terminal_repeat	30565304	30567536	.	.	.	ID=LTR RIGHT 88-0;Parent=TE_BASE 88;name=ltr right;color=#f032e6
scaffold_1	feature	long_terminal_repeat	30554010	30556249	.	.	.	ID=LTR LEFT 88-0;Parent=TE_BASE 88;name=ltr left;color=#f032e6
scaffold_1	feature	nested_repeat	30510484	30522010	.	.	.	ID=TE_BASE 89;name=TE_BASE 89;annot=Class_I::LTR::Ty3/gypsy::non-chromovirus::OTA::Ogre/Tat::Retand;color=#a9a9a9
scaffold_1	feature	repeat_fragment	30510484	30522010	.	.	.	ID=TE 89-0;Parent=TE_BASE 89;name=TE 89;color=#a9a9a9
scaffold_1	feature	polypeptide_conserved_region	30515997	30517041	.	-	.	ID=DOMAIN 89-0-0;Parent=TE_BASE 89;annot=Class_I::LTR::Ty3/gypsy::non-chromovirus::OTA::Ogre/Tat::Retand INT_tat;name=INT;color=#b10026
scaffold_1	feature	polypeptide_conserved_region	30517609	30517888	.	-	.	ID=DOMAIN 89-1-0;Parent=TE_BASE 89;annot=Class_I::LTR::Ty3/gypsy::non-chromovirus::OTA::Ogre/Tat::Retand;name=aRH;color=#fc4e2a
scaffold_1	feature	polypeptide_conserved_region	30517930	30518290	.	-	.	ID=DOMAIN 89-2-0;Parent=TE_BASE 89;annot=Class_I::LTR::Ty3/gypsy::non-chromovirus::OTA::Ogre/Tat::Retand RNaseH_tat;name=RH;color=#fc4e2a
scaffold_1	feature	polypeptide_conserved_region	30518434	30519106	.	-	.	ID=DOMAIN 89-3-0;Parent=TE_BASE 89;annot=Class_I::LTR::Ty3/gypsy::non-chromovirus::OTA::Ogre/Tat::Retand RT_tat;name=RT;color=#feb24c
scaffold_1	feature	polypeptide_conserved_region	30519502	30519820	.	-	.	ID=DOMAIN 89-4-0;Parent=TE_BASE 89;annot=Class_I::LTR::Ty3/gypsy::non-chromovirus::OTA::Ogre/Tat::Retand AP_tat;name=PROT;color=#ffeda0
scaffold_1	feature	polypeptide_conserved_region	30520216	30520924	.	-	.	ID=DOMAIN 89-5-0;Parent=TE_BASE 89;annot=Class_I::LTR::Ty3/gypsy::non-chromovirus::OTA::Ogre/Tat::Retand GAG_tat;name=GAG;color=#225ea8
scaffold_1	feature	long_terminal_repeat	30521538	30522010	.	.	.	ID=LTR LEFT 89-0;Parent=TE_BASE 89;name=ltr left;color=#f032e6
scaffold_1	feature	long_terminal_repeat	30510484	30510956	.	.	.	ID=LTR RIGHT 89-0;Parent=TE_BASE 89;name=ltr right;color=#f032e6
scaffold_1	feature	target_site_duplication	30510479	30510483	.	.	.	ID=TSR RIGHT 89;Parent=TE_BASE 89;name=tsr right;color=#333333
scaffold_1	feature	target_site_duplication	30522011	30522015	.	.	.	ID=TSR LEFT 89;Parent=TE_BASE 89;name=tsr left;color=#333333
scaffold_1	feature	nested_repeat	30491890	30505735	.	.	.	ID=TE_BASE 90;name=TE_BASE 90;annot=Class_I::LTR::Ty3/gypsy::non-chromovirus::OTA::Athila;color=#a9a9a9
scaffold_1	feature	repeat_fragment	30491890	30505735	.	.	.	ID=TE 90-0;Parent=TE_BASE 90;name=TE 90;color=#a9a9a9
scaffold_1	feature	polypeptide_conserved_region	30494076	30494565	.	+	.	ID=DOMAIN 90-0-0;Parent=TE_BASE 90;annot=Class_I::LTR::Ty3/gypsy::non-chromovirus::OTA::Athila GAG_athila;name=GAG;color=#225ea8
scaffold_1	feature	polypeptide_conserved_region	30495774	30496056	.	+	.	ID=DOMAIN 90-1-0;Parent=TE_BASE 90;annot=Class_I::LTR::Ty3/gypsy::non-chromovirus::OTA::Athila AP_athila;name=PROT;color=#ffeda0
scaffold_1	feature	polypeptide_conserved_region	30496827	30497553	.	+	.	ID=DOMAIN 90-2-0;Parent=TE_BASE 90;annot=Class_I::LTR::Ty3/gypsy::non-chromovirus::OTA::Athila RT_athila;name=RT;color=#feb24c
scaffold_1	feature	polypeptide_conserved_region	30497691	30498051	.	+	.	ID=DOMAIN 90-3-0;Parent=TE_BASE 90;annot=Class_I::LTR::Ty3/gypsy::non-chromovirus::OTA::Athila RNaseH_athila;name=RH;color=#fc4e2a
scaffold_1	feature	polypeptide_conserved_region	30498381	30499419	.	+	.	ID=DOMAIN 90-4-0;Parent=TE_BASE 90;annot=Class_I::LTR::Ty3/gypsy::non-chromovirus::OTA::Athila INT_athila;name=INT;color=#b10026
scaffold_1	feature	primer_binding_site	30493560	30493582	.	.	.	ID=PBS 90;Parent=TE_BASE 90;name=pbs;color=#c7e9c0
scaffold_1	feature	RR_tract	30504042	30504056	.	.	.	ID=PPT 90;Parent=TE_BASE 90;name=ppt;color=#41ab5d
scaffold_1	feature	long_terminal_repeat	30504072	30505735	.	.	.	ID=LTR RIGHT 90-0;Parent=TE_BASE 90;name=ltr right;color=#f032e6
scaffold_1	feature	long_terminal_repeat	30491890	30493554	.	.	.	ID=LTR LEFT 90-0;Parent=TE_BASE 90;name=ltr left;color=#f032e6
scaffold_1	feature	target_site_duplication	30491885	30491889	.	.	.	ID=TSR LEFT 90;Parent=TE_BASE 90;name=tsr left;color=#333333
scaffold_1	feature	target_site_duplication	30505736	30505740	.	.	.	ID=TSR RIGHT 90;Parent=TE_BASE 90;name=tsr right;color=#333333
scaffold_1	feature	nested_repeat	30474664	30485955	.	.	.	ID=TE_BASE 91;name=TE_BASE 91;annot=Class_I::LTR::Ty3/gypsy::non-chromovirus::OTA::Athila;color=#a9a9a9
scaffold_1	feature	repeat_fragment	30474664	30485955	.	.	.	ID=TE 91-0;Parent=TE_BASE 91;name=TE 91;color=#a9a9a9
scaffold_1	feature	polypeptide_conserved_region	30478429	30479467	.	-	.	ID=DOMAIN 91-0-0;Parent=TE_BASE 91;annot=Class_I::LTR::Ty3/gypsy::non-chromovirus::OTA::Athila INT_athila;name=INT;color=#b10026
scaffold_1	feature	polypeptide_conserved_region	30479800	30480160	.	-	.	ID=DOMAIN 91-1-0;Parent=TE_BASE 91;annot=Class_I::LTR::Ty3/gypsy::non-chromovirus::OTA::Athila RNaseH_athila;name=RH;color=#fc4e2a
scaffold_1	feature	polypeptide_conserved_region	30480298	30480967	.	-	.	ID=DOMAIN 91-2-0;Parent=TE_BASE 91;annot=Class_I::LTR::Ty3/gypsy::non-chromovirus::OTA::Athila RT_athila;name=RT;color=#feb24c
scaffold_1	feature	polypeptide_conserved_region	30481792	30482074	.	-	.	ID=DOMAIN 91-3-0;Parent=TE_BASE 91;annot=Class_I::LTR::Ty3/gypsy::non-chromovirus::OTA::Athila AP_athila;name=PROT;color=#ffeda0
scaffold_1	feature	polypeptide_conserved_region	30483283	30483772	.	-	.	ID=DOMAIN 91-4-0;Parent=TE_BASE 91;annot=Class_I::LTR::Ty3/gypsy::non-chromovirus::OTA::Athila GAG_athila;name=GAG;color=#225ea8
scaffold_1	feature	long_terminal_repeat	30484264	30485955	.	.	.	ID=LTR LEFT 91-0;Parent=TE_BASE 91;name=ltr left;color=#f032e6
scaffold_1	feature	long_terminal_repeat	30474664	30476347	.	.	.	ID=LTR RIGHT 91-0;Parent=TE_BASE 91;name=ltr right;color=#f032e6
scaffold_1	feature	nested_repeat	30448354	30460774	.	.	.	ID=TE_BASE 92;name=TE_BASE 92;annot=Class_I::LTR::Ty3/gypsy::non-chromovirus::OTA::Athila;color=#a9a9a9
scaffold_1	feature	repeat_fragment	30448354	30460774	.	.	.	ID=TE 92-0;Parent=TE_BASE 92;name=TE 92;color=#a9a9a9
scaffold_1	feature	polypeptide_conserved_region	30450300	30450786	.	+	.	ID=DOMAIN 92-0-0;Parent=TE_BASE 92;annot=Class_I::LTR::Ty3/gypsy::non-chromovirus::OTA::Athila GAG_athila;name=GAG;color=#225ea8
scaffold_1	feature	polypeptide_conserved_region	30452058	30452340	.	+	.	ID=DOMAIN 92-1-0;Parent=TE_BASE 92;annot=Class_I::LTR::Ty3/gypsy::non-chromovirus::OTA::Athila AP_athila;name=PROT;color=#ffeda0
scaffold_1	feature	polypeptide_conserved_region	30453075	30453801	.	+	.	ID=DOMAIN 92-2-0;Parent=TE_BASE 92;annot=Class_I::LTR::Ty3/gypsy::non-chromovirus::OTA::Athila RT_athila;name=RT;color=#feb24c
scaffold_1	feature	polypeptide_conserved_region	30453939	30454299	.	+	.	ID=DOMAIN 92-3-0;Parent=TE_BASE 92;annot=Class_I::LTR::Ty3/gypsy::non-chromovirus::OTA::Athila RNaseH_athila;name=RH;color=#fc4e2a
scaffold_1	feature	polypeptide_conserved_region	30454626	30455658	.	+	.	ID=DOMAIN 92-4-0;Parent=TE_BASE 92;annot=Class_I::LTR::Ty3/gypsy::non-chromovirus::OTA::Athila INT_athila;name=INT;color=#b10026
scaffold_1	feature	primer_binding_site	30448515	30448535	.	.	.	ID=PBS 92;Parent=TE_BASE 92;name=pbs;color=#c7e9c0
scaffold_1	feature	RR_tract	30460526	30460540	.	.	.	ID=PPT 92;Parent=TE_BASE 92;name=ppt;color=#41ab5d
scaffold_1	feature	long_terminal_repeat	30460625	30460774	.	.	.	ID=LTR RIGHT 92-0;Parent=TE_BASE 92;name=ltr right;color=#f032e6
scaffold_1	feature	long_terminal_repeat	30448354	30448503	.	.	.	ID=LTR LEFT 92-0;Parent=TE_BASE 92;name=ltr left;color=#f032e6
scaffold_1	feature	nested_repeat	30397708	30408609	.	.	.	ID=TE_BASE 94;name=TE_BASE 94;annot=Class_I::LTR::Ty3/gypsy::non-chromovirus::OTA::Ogre/Tat::Retand;color=#a9a9a9
scaffold_1	feature	repeat_fragment	30397708	30408609	.	.	.	ID=TE 94-0;Parent=TE_BASE 94;name=TE 94;color=#a9a9a9
scaffold_1	feature	polypeptide_conserved_region	30401952	30402993	.	-	.	ID=DOMAIN 94-0-0;Parent=TE_BASE 94;annot=Class_I::LTR::Ty3/gypsy::non-chromovirus::OTA::Ogre/Tat::Retand INT_tat;name=INT;color=#b10026
scaffold_1	feature	polypeptide_conserved_region	30403407	30403746	.	-	.	ID=DOMAIN 94-1-0;Parent=TE_BASE 94;annot=Class_I::LTR::Ty3/gypsy::non-chromovirus::OTA::Ogre/Tat::Retand;name=aRH;color=#fc4e2a
scaffold_1	feature	polypeptide_conserved_region	30403788	30404148	.	-	.	ID=DOMAIN 94-2-0;Parent=TE_BASE 94;annot=Class_I::LTR::Ty3/gypsy::non-chromovirus::OTA::Ogre/Tat::Retand RNaseH_tat;name=RH;color=#fc4e2a
scaffold_1	feature	polypeptide_conserved_region	30404292	30404664	.	-	.	ID=DOMAIN 94-3-0;Parent=TE_BASE 94;annot=Class_I::LTR::Ty3/gypsy::non-chromovirus::OTA::Ogre/Tat::Retand RT_tat;name=RT;color=#feb24c
scaffold_1	feature	polypeptide_conserved_region	30405421	30405739	.	-	.	ID=DOMAIN 94-4-0;Parent=TE_BASE 94;annot=Class_I::LTR::Ty3/gypsy::non-chromovirus::OTA::Ogre/Tat::Retand AP_tat;name=PROT;color=#ffeda0
scaffold_1	feature	polypeptide_conserved_region	30406159	30406909	.	-	.	ID=DOMAIN 94-5-0;Parent=TE_BASE 94;annot=Class_I::LTR::Ty3/gypsy::non-chromovirus::OTA::Ogre/Tat::Retand GAG_tat;name=GAG;color=#225ea8
scaffold_1	feature	long_terminal_repeat	30408465	30408609	.	.	.	ID=LTR LEFT 94-0;Parent=TE_BASE 94;name=ltr left;color=#f032e6
scaffold_1	feature	long_terminal_repeat	30397708	30397874	.	.	.	ID=LTR RIGHT 94-0;Parent=TE_BASE 94;name=ltr right;color=#f032e6
scaffold_1	feature	nested_repeat	30372078	30381923	.	.	.	ID=TE_BASE 96;name=TE_BASE 96;annot=Class_I::LTR::Ty3/gypsy::non-chromovirus::OTA::Ogre/Tat::Retand;color=#a9a9a9
scaffold_1	feature	repeat_fragment	30372078	30381923	.	.	.	ID=TE 96-0;Parent=TE_BASE 96;name=TE 96;color=#a9a9a9
scaffold_1	feature	polypeptide_conserved_region	30377630	30377774	.	-	.	ID=DOMAIN 96-0-0;Parent=TE_BASE 96;annot=Class_I::LTR::Ty3/gypsy::non-chromovirus::OTA::Ogre/Tat::Retand;name=aRH;color=#fc4e2a
scaffold_1	feature	polypeptide_conserved_region	30377819	30378179	.	-	.	ID=DOMAIN 96-1-0;Parent=TE_BASE 96;annot=Class_I::LTR::Ty3/gypsy::non-chromovirus::OTA::Ogre/Tat::Retand RNaseH_tat;name=RH;color=#fc4e2a
scaffold_1	feature	polypeptide_conserved_region	30378323	30378569	.	-	.	ID=DOMAIN 96-2-0;Parent=TE_BASE 96;annot=Class_I::LTR::Ty3/gypsy::non-chromovirus::OTA::Ogre/Tat::Retand RT_tat;name=RT;color=#feb24c
scaffold_1	feature	polypeptide_conserved_region	30379156	30379474	.	-	.	ID=DOMAIN 96-3-0;Parent=TE_BASE 96;annot=Class_I::LTR::Ty3/gypsy::non-chromovirus::OTA::Ogre/Tat::Retand AP_tat;name=PROT;color=#ffeda0
scaffold_1	feature	polypeptide_conserved_region	30379876	30380581	.	-	.	ID=DOMAIN 96-4-0;Parent=TE_BASE 96;annot=Class_I::LTR::Ty3/gypsy::non-chromovirus::OTA::Ogre/Tat::Retand GAG_tat;name=GAG;color=#225ea8
scaffold_1	feature	long_terminal_repeat	30381260	30381923	.	.	.	ID=LTR LEFT 96-0;Parent=TE_BASE 96;name=ltr left;color=#f032e6
scaffold_1	feature	long_terminal_repeat	30372078	30372739	.	.	.	ID=LTR RIGHT 96-0;Parent=TE_BASE 96;name=ltr right;color=#f032e6
scaffold_1	feature	target_site_duplication	30372073	30372077	.	.	.	ID=TSR RIGHT 96;Parent=TE_BASE 96;name=tsr right;color=#333333
scaffold_1	feature	target_site_duplication	30381924	30381928	.	.	.	ID=TSR LEFT 96;Parent=TE_BASE 96;name=tsr left;color=#333333
scaffold_1	feature	nested_repeat	30354632	30366612	.	.	.	ID=TE_BASE 97;name=TE_BASE 97;annot=Class_I::LTR::Ty3/gypsy::non-chromovirus::OTA::Ogre/Tat::Retand;color=#a9a9a9
scaffold_1	feature	repeat_fragment	30354632	30366612	.	.	.	ID=TE 97-0;Parent=TE_BASE 97;name=TE 97;color=#a9a9a9
scaffold_1	feature	polypeptide_conserved_region	30355967	30356237	.	+	.	ID=DOMAIN 97-0-0;Parent=TE_BASE 97;annot=Class_I::LTR::Ty3/gypsy::non-chromovirus::OTA::Ogre/Tat::Retand GAG_tat;name=GAG;color=#225ea8
scaffold_1	feature	polypeptide_conserved_region	30357079	30357397	.	+	.	ID=DOMAIN 97-1-0;Parent=TE_BASE 97;annot=Class_I::LTR::Ty3/gypsy::non-chromovirus::OTA::Ogre/Tat::Retand AP_tat;name=PROT;color=#ffeda0
scaffold_1	feature	polypeptide_conserved_region	30357902	30358451	.	+	.	ID=DOMAIN 97-2-0;Parent=TE_BASE 97;annot=Class_I::LTR::Ty3/gypsy::non-chromovirus::OTA::Ogre/Tat::Retand RT_tat;name=RT;color=#feb24c
scaffold_1	feature	polypeptide_conserved_region	30358669	30358954	.	+	.	ID=DOMAIN 97-3-0;Parent=TE_BASE 97;annot=Class_I::LTR::Ty3/gypsy::non-chromovirus::OTA::Ogre/Tat::Retand RNaseH_tat;name=RH;color=#fc4e2a
scaffold_1	feature	polypeptide_conserved_region	30358996	30359338	.	+	.	ID=DOMAIN 97-4-0;Parent=TE_BASE 97;annot=Class_I::LTR::Ty3/gypsy::non-chromovirus::OTA::Ogre/Tat::Retand;name=aRH;color=#fc4e2a
scaffold_1	feature	polypeptide_conserved_region	30359962	30361006	.	+	.	ID=DOMAIN 97-5-0;Parent=TE_BASE 97;annot=Class_I::LTR::Ty3/gypsy::non-chromovirus::OTA::Ogre/Tat::Retand INT_tat;name=INT;color=#b10026
scaffold_1	feature	primer_binding_site	30355299	30355313	.	.	.	ID=PBS 97;Parent=TE_BASE 97;name=pbs;color=#c7e9c0
scaffold_1	feature	RR_tract	30365932	30365946	.	.	.	ID=PPT 97;Parent=TE_BASE 97;name=ppt;color=#41ab5d
scaffold_1	feature	long_terminal_repeat	30365951	30366612	.	.	.	ID=LTR RIGHT 97-0;Parent=TE_BASE 97;name=ltr right;color=#f032e6
scaffold_1	feature	long_terminal_repeat	30354632	30355293	.	.	.	ID=LTR LEFT 97-0;Parent=TE_BASE 97;name=ltr left;color=#f032e6
scaffold_1	feature	target_site_duplication	30354627	30354631	.	.	.	ID=TSR LEFT 97;Parent=TE_BASE 97;name=tsr left;color=#333333
scaffold_1	feature	target_site_duplication	30366613	30366617	.	.	.	ID=TSR RIGHT 97;Parent=TE_BASE 97;name=tsr right;color=#333333
scaffold_1	feature	nested_repeat	30326330	30336443	.	.	.	ID=TE_BASE 98;name=TE_BASE 98;annot=Class_I::LTR::Ty3/gypsy::non-chromovirus::OTA::Athila;color=#a9a9a9
scaffold_1	feature	repeat_fragment	30326330	30336443	.	.	.	ID=TE 98-0;Parent=TE_BASE 98;name=TE 98;color=#a9a9a9
scaffold_1	feature	polypeptide_conserved_region	30328237	30328723	.	+	.	ID=DOMAIN 98-0-0;Parent=TE_BASE 98;annot=Class_I::LTR::Ty3/gypsy::non-chromovirus::OTA::Athila GAG_athila;name=GAG;color=#225ea8
scaffold_1	feature	polypeptide_conserved_region	30329986	30330265	.	+	.	ID=DOMAIN 98-1-0;Parent=TE_BASE 98;annot=Class_I::LTR::Ty3/gypsy::non-chromovirus::OTA::Athila AP_athila;name=PROT;color=#ffeda0
scaffold_1	feature	long_terminal_repeat	30335028	30336443	.	.	.	ID=LTR RIGHT 98-0;Parent=TE_BASE 98;name=ltr right;color=#f032e6
scaffold_1	feature	long_terminal_repeat	30326330	30327819	.	.	.	ID=LTR LEFT 98-0;Parent=TE_BASE 98;name=ltr left;color=#f032e6
scaffold_1	feature	nested_repeat	30313410	30326307	.	.	.	ID=TE_BASE 99;name=TE_BASE 99;annot=Class_I::LTR::Ty3/gypsy::non-chromovirus::OTA::Athila;color=#a9a9a9
scaffold_1	feature	repeat_fragment	30313410	30326307	.	.	.	ID=TE 99-0;Parent=TE_BASE 99;name=TE 99;color=#a9a9a9
scaffold_1	feature	polypeptide_conserved_region	30315510	30315942	.	+	.	ID=DOMAIN 99-0-0;Parent=TE_BASE 99;annot=Class_I::LTR::Ty3/gypsy::non-chromovirus::OTA::Athila GAG_athila;name=GAG;color=#225ea8
scaffold_1	feature	polypeptide_conserved_region	30317222	30317498	.	+	.	ID=DOMAIN 99-1-0;Parent=TE_BASE 99;annot=Class_I::LTR::Ty3/gypsy::non-chromovirus::OTA::Athila AP_athila;name=PROT;color=#ffeda0
scaffold_1	feature	polypeptide_conserved_region	30318233	30318959	.	+	.	ID=DOMAIN 99-2-0;Parent=TE_BASE 99;annot=Class_I::LTR::Ty3/gypsy::non-chromovirus::OTA::Athila RT_athila;name=RT;color=#feb24c
scaffold_1	feature	polypeptide_conserved_region	30319097	30319457	.	+	.	ID=DOMAIN 99-3-0;Parent=TE_BASE 99;annot=Class_I::LTR::Ty3/gypsy::non-chromovirus::OTA::Athila RNaseH_athila;name=RH;color=#fc4e2a
scaffold_1	feature	polypeptide_conserved_region	30319784	30320816	.	+	.	ID=DOMAIN 99-4-0;Parent=TE_BASE 99;annot=Class_I::LTR::Ty3/gypsy::non-chromovirus::OTA::Athila INT_athila;name=INT;color=#b10026
scaffold_1	feature	primer_binding_site	30313670	30313691	.	.	.	ID=PBS 99;Parent=TE_BASE 99;name=pbs;color=#c7e9c0
scaffold_1	feature	RR_tract	30326114	30326128	.	.	.	ID=PPT 99;Parent=TE_BASE 99;name=ppt;color=#41ab5d
scaffold_1	feature	long_terminal_repeat	30326138	30326307	.	.	.	ID=LTR RIGHT 99-0;Parent=TE_BASE 99;name=ltr right;color=#f032e6
scaffold_1	feature	long_terminal_repeat	30313410	30313663	.	.	.	ID=LTR LEFT 99-0;Parent=TE_BASE 99;name=ltr left;color=#f032e6
scaffold_1	feature	target_site_duplication	30313406	30313409	.	.	.	ID=TSR LEFT 99;Parent=TE_BASE 99;name=tsr left;color=#333333
scaffold_1	feature	target_site_duplication	30326308	30326311	.	.	.	ID=TSR RIGHT 99;Parent=TE_BASE 99;name=tsr right;color=#333333
scaffold_1	feature	nested_repeat	30281362	30289202	.	.	.	ID=TE_BASE 101;name=TE_BASE 101;annot=Class_I::LTR::Ty3/gypsy::non-chromovirus::OTA::Athila;color=#a9a9a9
scaffold_1	feature	repeat_fragment	30281362	30289202	.	.	.	ID=TE 101-0;Parent=TE_BASE 101;name=TE 101;color=#a9a9a9
scaffold_1	feature	polypeptide_conserved_region	30282872	30283358	.	+	.	ID=DOMAIN 101-0-0;Parent=TE_BASE 101;annot=Class_I::LTR::Ty3/gypsy::non-chromovirus::OTA::Athila GAG_athila;name=GAG;color=#225ea8
scaffold_1	feature	polypeptide_conserved_region	30284594	30284873	.	+	.	ID=DOMAIN 101-1-0;Parent=TE_BASE 101;annot=Class_I::LTR::Ty3/gypsy::non-chromovirus::OTA::Athila AP_athila;name=PROT;color=#ffeda0
scaffold_1	feature	long_terminal_repeat	30288133	30289202	.	.	.	ID=LTR RIGHT 101-0;Parent=TE_BASE 101;name=ltr right;color=#f032e6
scaffold_1	feature	long_terminal_repeat	30281362	30282431	.	.	.	ID=LTR LEFT 101-0;Parent=TE_BASE 101;name=ltr left;color=#f032e6
scaffold_1	feature	nested_repeat	30245698	30250611	.	.	.	ID=TE_BASE 102;name=TE_BASE 102;annot=Class_I::LTR::Ty1/copia::Ivana;color=#a9a9a9
scaffold_1	feature	repeat_fragment	30245698	30250611	.	.	.	ID=TE 102-0;Parent=TE_BASE 102;name=TE 102;color=#a9a9a9
scaffold_1	feature	polypeptide_conserved_region	30247554	30248094	.	+	.	ID=DOMAIN 102-0-0;Parent=TE_BASE 102;annot=Class_I::LTR::Ty1/copia::Ivana INT_oryco;name=INT;color=#b10026
scaffold_1	feature	polypeptide_conserved_region	30249000	30249711	.	+	.	ID=DOMAIN 102-1-0;Parent=TE_BASE 102;annot=Class_I::LTR::Ty1/copia::Ivana RT_oryco;name=RT;color=#feb24c
scaffold_1	feature	polypeptide_conserved_region	30250011	30250413	.	+	.	ID=DOMAIN 102-2-0;Parent=TE_BASE 102;annot=Class_I::LTR::Ty1/copia::SIRE RNaseH_sire;name=RH;color=#fc4e2a
scaffold_1	feature	primer_binding_site	30245862	30245878	.	.	.	ID=PBS 102;Parent=TE_BASE 102;name=pbs;color=#c7e9c0
scaffold_1	feature	long_terminal_repeat	30250481	30250611	.	.	.	ID=LTR RIGHT 102-0;Parent=TE_BASE 102;name=ltr right;color=#f032e6
scaffold_1	feature	long_terminal_repeat	30245698	30245828	.	.	.	ID=LTR LEFT 102-0;Parent=TE_BASE 102;name=ltr left;color=#f032e6
scaffold_1	feature	target_site_duplication	30245694	30245697	.	.	.	ID=TSR LEFT 102;Parent=TE_BASE 102;name=tsr left;color=#333333
scaffold_1	feature	target_site_duplication	30250612	30250615	.	.	.	ID=TSR RIGHT 102;Parent=TE_BASE 102;name=tsr right;color=#333333
scaffold_1	feature	nested_repeat	30167943	30181982	.	.	.	ID=TE_BASE 106;name=TE_BASE 106;annot=Class_I::LTR::Ty3/gypsy::non-chromovirus::OTA::Athila;color=#a9a9a9
scaffold_1	feature	repeat_fragment	30167943	30181982	.	.	.	ID=TE 106-0;Parent=TE_BASE 106;name=TE 106;color=#a9a9a9
scaffold_1	feature	polypeptide_conserved_region	30170107	30170593	.	+	.	ID=DOMAIN 106-0-0;Parent=TE_BASE 106;annot=Class_I::LTR::Ty3/gypsy::non-chromovirus::OTA::Athila GAG_athila;name=GAG;color=#225ea8
scaffold_1	feature	polypeptide_conserved_region	30172468	30172750	.	+	.	ID=DOMAIN 106-1-0;Parent=TE_BASE 106;annot=Class_I::LTR::Ty3/gypsy::non-chromovirus::OTA::Athila AP_athila;name=PROT;color=#ffeda0
scaffold_1	feature	primer_binding_site	30169691	30169714	.	.	.	ID=PBS 106;Parent=TE_BASE 106;name=pbs;color=#c7e9c0
scaffold_1	feature	RR_tract	30180210	30180224	.	.	.	ID=PPT 106;Parent=TE_BASE 106;name=ppt;color=#41ab5d
scaffold_1	feature	long_terminal_repeat	30180240	30181982	.	.	.	ID=LTR RIGHT 106-0;Parent=TE_BASE 106;name=ltr right;color=#f032e6
scaffold_1	feature	long_terminal_repeat	30167943	30169685	.	.	.	ID=LTR LEFT 106-0;Parent=TE_BASE 106;name=ltr left;color=#f032e6
scaffold_1	feature	target_site_duplication	30167938	30167942	.	.	.	ID=TSR LEFT 106;Parent=TE_BASE 106;name=tsr left;color=#333333
scaffold_1	feature	target_site_duplication	30181983	30181987	.	.	.	ID=TSR RIGHT 106;Parent=TE_BASE 106;name=tsr right;color=#333333
scaffold_1	feature	nested_repeat	30144249	30151876	.	.	.	ID=TE_BASE 108;name=TE_BASE 108;annot=Class_I::LTR::Ty3/gypsy::non-chromovirus::OTA::Athila;color=#a9a9a9
scaffold_1	feature	repeat_fragment	30144249	30151876	.	.	.	ID=TE 108-0;Parent=TE_BASE 108;name=TE 108;color=#a9a9a9
scaffold_1	feature	polypeptide_conserved_region	30146444	30146930	.	+	.	ID=DOMAIN 108-0-0;Parent=TE_BASE 108;annot=Class_I::LTR::Ty3/gypsy::non-chromovirus::OTA::Athila GAG_athila;name=GAG;color=#225ea8
scaffold_1	feature	polypeptide_conserved_region	30148194	30148473	.	+	.	ID=DOMAIN 108-1-0;Parent=TE_BASE 108;annot=Class_I::LTR::Ty3/gypsy::non-chromovirus::OTA::Athila AP_athila;name=PROT;color=#ffeda0
scaffold_1	feature	long_terminal_repeat	30151323	30151876	.	.	.	ID=LTR RIGHT 108-0;Parent=TE_BASE 108;name=ltr right;color=#f032e6
scaffold_1	feature	long_terminal_repeat	30144249	30144721	.	.	.	ID=LTR LEFT 108-0;Parent=TE_BASE 108;name=ltr left;color=#f032e6
scaffold_1	feature	nested_repeat	30114019	30126004	.	.	.	ID=TE_BASE 109;name=TE_BASE 109;annot=Class_I::LTR::Ty3/gypsy::non-chromovirus::OTA::Athila;color=#a9a9a9
scaffold_1	feature	repeat_fragment	30114019	30126004	.	.	.	ID=TE 109-0;Parent=TE_BASE 109;name=TE 109;color=#a9a9a9
scaffold_1	feature	polypeptide_conserved_region	30116232	30116718	.	+	.	ID=DOMAIN 109-0-0;Parent=TE_BASE 109;annot=Class_I::LTR::Ty3/gypsy::non-chromovirus::OTA::Athila GAG_athila;name=GAG;color=#225ea8
scaffold_1	feature	polypeptide_conserved_region	30117971	30118253	.	+	.	ID=DOMAIN 109-1-0;Parent=TE_BASE 109;annot=Class_I::LTR::Ty3/gypsy::non-chromovirus::OTA::Athila AP_athila;name=PROT;color=#ffeda0
scaffold_1	feature	polypeptide_conserved_region	30118988	30119714	.	+	.	ID=DOMAIN 109-2-0;Parent=TE_BASE 109;annot=Class_I::LTR::Ty3/gypsy::non-chromovirus::OTA::Athila RT_athila;name=RT;color=#feb24c
scaffold_1	feature	polypeptide_conserved_region	30119852	30120212	.	+	.	ID=DOMAIN 109-3-0;Parent=TE_BASE 109;annot=Class_I::LTR::Ty3/gypsy::non-chromovirus::OTA::Athila RNaseH_athila;name=RH;color=#fc4e2a
scaffold_1	feature	polypeptide_conserved_region	30120539	30121571	.	+	.	ID=DOMAIN 109-4-0;Parent=TE_BASE 109;annot=Class_I::LTR::Ty3/gypsy::non-chromovirus::OTA::Athila INT_athila;name=INT;color=#b10026
scaffold_1	feature	primer_binding_site	30115821	30115843	.	.	.	ID=PBS 109;Parent=TE_BASE 109;name=pbs;color=#c7e9c0
scaffold_1	feature	RR_tract	30124178	30124192	.	.	.	ID=PPT 109;Parent=TE_BASE 109;name=ppt;color=#41ab5d
scaffold_1	feature	long_terminal_repeat	30124208	30126004	.	.	.	ID=LTR RIGHT 109-0;Parent=TE_BASE 109;name=ltr right;color=#f032e6
scaffold_1	feature	long_terminal_repeat	30114019	30115815	.	.	.	ID=LTR LEFT 109-0;Parent=TE_BASE 109;name=ltr left;color=#f032e6
scaffold_1	feature	nested_repeat	30041945	30053652	.	.	.	ID=TE_BASE 111;name=TE_BASE 111;annot=Class_I::LTR::Ty3/gypsy::non-chromovirus::OTA::Ogre/Tat::Retand;color=#a9a9a9
scaffold_1	feature	repeat_fragment	30041945	30053652	.	.	.	ID=TE 111-0;Parent=TE_BASE 111;name=TE 111;color=#a9a9a9
scaffold_1	feature	polypeptide_conserved_region	30047607	30048570	.	-	.	ID=DOMAIN 111-0-0;Parent=TE_BASE 111;annot=Class_I::LTR::Ty3/gypsy::non-chromovirus::OTA::Ogre/Tat::Retand INT_tat;name=INT;color=#b10026
scaffold_1	feature	polypeptide_conserved_region	30049119	30049482	.	-	.	ID=DOMAIN 111-1-0;Parent=TE_BASE 111;annot=Class_I::LTR::Ty3/gypsy::non-chromovirus::OTA::Ogre/Tat::Retand;name=aRH;color=#fc4e2a
scaffold_1	feature	polypeptide_conserved_region	30049524	30049884	.	-	.	ID=DOMAIN 111-2-0;Parent=TE_BASE 111;annot=Class_I::LTR::Ty3/gypsy::non-chromovirus::OTA::Ogre/Tat::Retand RNaseH_tat;name=RH;color=#fc4e2a
scaffold_1	feature	polypeptide_conserved_region	30050028	30050700	.	-	.	ID=DOMAIN 111-3-0;Parent=TE_BASE 111;annot=Class_I::LTR::Ty3/gypsy::non-chromovirus::OTA::Ogre/Tat::Retand RT_tat;name=RT;color=#feb24c
scaffold_1	feature	polypeptide_conserved_region	30051096	30051414	.	-	.	ID=DOMAIN 111-4-0;Parent=TE_BASE 111;annot=Class_I::LTR::Ty3/gypsy::non-chromovirus::OTA::Ogre/Tat::Retand AP_tat;name=PROT;color=#ffeda0
scaffold_1	feature	polypeptide_conserved_region	30051810	30052518	.	-	.	ID=DOMAIN 111-5-0;Parent=TE_BASE 111;annot=Class_I::LTR::Ty3/gypsy::non-chromovirus::OTA::Ogre/Tat::Retand GAG_tat;name=GAG;color=#225ea8
scaffold_1	feature	long_terminal_repeat	30053138	30053652	.	.	.	ID=LTR LEFT 111-0;Parent=TE_BASE 111;name=ltr left;color=#f032e6
scaffold_1	feature	long_terminal_repeat	30041945	30042458	.	.	.	ID=LTR RIGHT 111-0;Parent=TE_BASE 111;name=ltr right;color=#f032e6
scaffold_1	feature	target_site_duplication	30041940	30041944	.	.	.	ID=TSR RIGHT 111;Parent=TE_BASE 111;name=tsr right;color=#333333
scaffold_1	feature	target_site_duplication	30053653	30053657	.	.	.	ID=TSR LEFT 111;Parent=TE_BASE 111;name=tsr left;color=#333333
scaffold_1	feature	nested_repeat	30025614	30037641	.	.	.	ID=TE_BASE 112;name=TE_BASE 112;annot=Class_I::LTR::Ty3/gypsy::non-chromovirus::OTA::Athila;color=#a9a9a9
scaffold_1	feature	repeat_fragment	30025614	30037641	.	.	.	ID=TE 112-0;Parent=TE_BASE 112;name=TE 112;color=#a9a9a9
scaffold_1	feature	polypeptide_conserved_region	30030467	30031088	.	-	.	ID=DOMAIN 112-0-0;Parent=TE_BASE 112;annot=Class_I::LTR::Ty3/gypsy::non-chromovirus::OTA::Athila INT_athila;name=INT;color=#b10026
scaffold_1	feature	polypeptide_conserved_region	30031415	30031775	.	-	.	ID=DOMAIN 112-1-0;Parent=TE_BASE 112;annot=Class_I::LTR::Ty3/gypsy::non-chromovirus::OTA::Athila RNaseH_athila;name=RH;color=#fc4e2a
scaffold_1	feature	polypeptide_conserved_region	30031913	30032618	.	-	.	ID=DOMAIN 112-2-0;Parent=TE_BASE 112;annot=Class_I::LTR::Ty3/gypsy::non-chromovirus::OTA::Athila RT_athila;name=RT;color=#feb24c
scaffold_1	feature	polypeptide_conserved_region	30033376	30033658	.	-	.	ID=DOMAIN 112-3-0;Parent=TE_BASE 112;annot=Class_I::LTR::Ty3/gypsy::non-chromovirus::OTA::Athila AP_athila;name=PROT;color=#ffeda0
scaffold_1	feature	polypeptide_conserved_region	30034930	30035416	.	-	.	ID=DOMAIN 112-4-0;Parent=TE_BASE 112;annot=Class_I::LTR::Ty3/gypsy::non-chromovirus::OTA::Athila GAG_athila;name=GAG;color=#225ea8
scaffold_1	feature	long_terminal_repeat	30035836	30037641	.	.	.	ID=LTR LEFT 112-0;Parent=TE_BASE 112;name=ltr left;color=#f032e6
scaffold_1	feature	long_terminal_repeat	30025614	30027429	.	.	.	ID=LTR RIGHT 112-0;Parent=TE_BASE 112;name=ltr right;color=#f032e6
scaffold_1	feature	nested_repeat	30002999	30015654	.	.	.	ID=TE_BASE 113;name=TE_BASE 113;annot=Class_I::LTR::Ty3/gypsy::non-chromovirus::OTA::Ogre/Tat::Retand;color=#a9a9a9
scaffold_1	feature	repeat_fragment	30002999	30015654	.	.	.	ID=TE 113-0;Parent=TE_BASE 113;name=TE 113;color=#a9a9a9
scaffold_1	feature	polypeptide_conserved_region	30009255	30010299	.	-	.	ID=DOMAIN 113-0-0;Parent=TE_BASE 113;annot=Class_I::LTR::Ty3/gypsy::non-chromovirus::OTA::Ogre/Tat::Retand INT_tat;name=INT;color=#b10026
scaffold_1	feature	polypeptide_conserved_region	30010848	30011211	.	-	.	ID=DOMAIN 113-1-0;Parent=TE_BASE 113;annot=Class_I::LTR::Ty3/gypsy::non-chromovirus::OTA::Ogre/Tat::Retand;name=aRH;color=#fc4e2a
scaffold_1	feature	polypeptide_conserved_region	30011253	30011439	.	-	.	ID=DOMAIN 113-2-0;Parent=TE_BASE 113;annot=Class_I::LTR::Ty3/gypsy::non-chromovirus::OTA::Ogre/Tat::Retand RNaseH_tat;name=RH;color=#fc4e2a
scaffold_1	feature	polypeptide_conserved_region	30011717	30012389	.	-	.	ID=DOMAIN 113-3-0;Parent=TE_BASE 113;annot=Class_I::LTR::Ty3/gypsy::non-chromovirus::OTA::Ogre/Tat::Retand RT_tat;name=RT;color=#feb24c
scaffold_1	feature	polypeptide_conserved_region	30012788	30013103	.	-	.	ID=DOMAIN 113-4-0;Parent=TE_BASE 113;annot=Class_I::LTR::Ty3/gypsy::non-chromovirus::OTA::Ogre/Tat::Retand AP_tat;name=PROT;color=#ffeda0
scaffold_1	feature	polypeptide_conserved_region	30013499	30014207	.	-	.	ID=DOMAIN 113-5-0;Parent=TE_BASE 113;annot=Class_I::LTR::Ty3/gypsy::non-chromovirus::OTA::Ogre/Tat::Retand GAG_tat;name=GAG;color=#225ea8
scaffold_1	feature	long_terminal_repeat	30014618	30015654	.	.	.	ID=LTR LEFT 113-0;Parent=TE_BASE 113;name=ltr left;color=#f032e6
scaffold_1	feature	long_terminal_repeat	30002999	30004035	.	.	.	ID=LTR RIGHT 113-0;Parent=TE_BASE 113;name=ltr right;color=#f032e6
scaffold_1	feature	nested_repeat	29985391	29993026	.	.	.	ID=TE_BASE 114;name=TE_BASE 114;annot=Class_I::LTR::Ty3/gypsy::chromovirus::Tekay;color=#a9a9a9
scaffold_1	feature	repeat_fragment	29985391	29993026	.	.	.	ID=TE 114-0;Parent=TE_BASE 114;name=TE 114;color=#a9a9a9
scaffold_1	feature	polypeptide_conserved_region	29986751	29986901	.	-	.	ID=DOMAIN 114-0-0;Parent=TE_BASE 114;annot=Class_I::LTR::Ty3/gypsy::chromovirus::Tekay CHR_tekay_Legolas;name=CHD;color=#6a51a3
scaffold_1	feature	polypeptide_conserved_region	29986958	29987993	.	-	.	ID=DOMAIN 114-1-0;Parent=TE_BASE 114;annot=Class_I::LTR::Ty3/gypsy::chromovirus::Tekay INT_del;name=INT;color=#b10026
scaffold_1	feature	polypeptide_conserved_region	29988290	29988641	.	-	.	ID=DOMAIN 114-2-0;Parent=TE_BASE 114;annot=Class_I::LTR::Ty3/gypsy::chromovirus::Tekay RNaseH_del;name=RH;color=#fc4e2a
scaffold_1	feature	polypeptide_conserved_region	29988776	29989442	.	-	.	ID=DOMAIN 114-3-0;Parent=TE_BASE 114;annot=Class_I::LTR::Ty3/gypsy::chromovirus::Tekay RT_del;name=RT;color=#feb24c
scaffold_1	feature	polypeptide_conserved_region	29989808	29990069	.	-	.	ID=DOMAIN 114-4-0;Parent=TE_BASE 114;annot=Class_I::LTR::Ty3/gypsy::chromovirus::Tekay AP_del;name=PROT;color=#ffeda0
scaffold_1	feature	polypeptide_conserved_region	29990349	29991114	.	-	.	ID=DOMAIN 114-5-0;Parent=TE_BASE 114;annot=Class_I::LTR::Ty3/gypsy::chromovirus::Tekay GAG_del;name=GAG;color=#225ea8
scaffold_1	feature	long_terminal_repeat	29991732	29993026	.	.	.	ID=LTR LEFT 114-0;Parent=TE_BASE 114;name=ltr left;color=#f032e6
scaffold_1	feature	long_terminal_repeat	29985391	29986685	.	.	.	ID=LTR RIGHT 114-0;Parent=TE_BASE 114;name=ltr right;color=#f032e6
scaffold_1	feature	target_site_duplication	29985386	29985390	.	.	.	ID=TSR RIGHT 114;Parent=TE_BASE 114;name=tsr right;color=#333333
scaffold_1	feature	target_site_duplication	29993027	29993031	.	.	.	ID=TSR LEFT 114;Parent=TE_BASE 114;name=tsr left;color=#333333
scaffold_1	feature	nested_repeat	29967830	29975302	.	.	.	ID=TE_BASE 116;name=TE_BASE 116;annot=Class_I::LTR::Ty3/gypsy::non-chromovirus::OTA::Athila;color=#a9a9a9
scaffold_1	feature	repeat_fragment	29967830	29975302	.	.	.	ID=TE 116-0;Parent=TE_BASE 116;name=TE 116;color=#a9a9a9
scaffold_1	feature	polypeptide_conserved_region	29969950	29970436	.	+	.	ID=DOMAIN 116-0-0;Parent=TE_BASE 116;annot=Class_I::LTR::Ty3/gypsy::non-chromovirus::OTA::Athila GAG_athila;name=GAG;color=#225ea8
scaffold_1	feature	polypeptide_conserved_region	29971699	29971978	.	+	.	ID=DOMAIN 116-1-0;Parent=TE_BASE 116;annot=Class_I::LTR::Ty3/gypsy::non-chromovirus::OTA::Athila AP_athila;name=PROT;color=#ffeda0
scaffold_1	feature	long_terminal_repeat	29975134	29975302	.	.	.	ID=LTR RIGHT 116-0;Parent=TE_BASE 116;name=ltr right;color=#f032e6
scaffold_1	feature	long_terminal_repeat	29967830	29967998	.	.	.	ID=LTR LEFT 116-0;Parent=TE_BASE 116;name=ltr left;color=#f032e6
scaffold_1	feature	nested_repeat	29944927	29958057	.	.	.	ID=TE_BASE 118;name=TE_BASE 118;annot=Class_I::LTR::Ty3/gypsy::non-chromovirus::OTA::Athila;color=#a9a9a9
scaffold_1	feature	repeat_fragment	29944927	29958057	.	.	.	ID=TE 118-0;Parent=TE_BASE 118;name=TE 118;color=#a9a9a9
scaffold_1	feature	polypeptide_conserved_region	29948607	29949645	.	-	.	ID=DOMAIN 118-0-0;Parent=TE_BASE 118;annot=Class_I::LTR::Ty3/gypsy::non-chromovirus::OTA::Athila INT_athila;name=INT;color=#b10026
scaffold_1	feature	polypeptide_conserved_region	29949978	29950338	.	-	.	ID=DOMAIN 118-1-0;Parent=TE_BASE 118;annot=Class_I::LTR::Ty3/gypsy::non-chromovirus::OTA::Athila RNaseH_athila;name=RH;color=#fc4e2a
scaffold_1	feature	polypeptide_conserved_region	29950476	29951202	.	-	.	ID=DOMAIN 118-2-0;Parent=TE_BASE 118;annot=Class_I::LTR::Ty3/gypsy::non-chromovirus::OTA::Athila RT_athila;name=RT;color=#feb24c
scaffold_1	feature	polypeptide_conserved_region	29951973	29952255	.	-	.	ID=DOMAIN 118-3-0;Parent=TE_BASE 118;annot=Class_I::LTR::Ty3/gypsy::non-chromovirus::OTA::Athila AP_athila;name=PROT;color=#ffeda0
scaffold_1	feature	polypeptide_conserved_region	29955373	29955865	.	-	.	ID=DOMAIN 118-4-0;Parent=TE_BASE 118;annot=Class_I::LTR::Ty3/gypsy::non-chromovirus::OTA::Athila GAG_athila;name=GAG;color=#225ea8
scaffold_1	feature	long_terminal_repeat	29956386	29958057	.	.	.	ID=LTR LEFT 118-0;Parent=TE_BASE 118;name=ltr left;color=#f032e6
scaffold_1	feature	long_terminal_repeat	29944927	29946535	.	.	.	ID=LTR RIGHT 118-0;Parent=TE_BASE 118;name=ltr right;color=#f032e6
scaffold_1	feature	nested_repeat	29929946	29937781	.	.	.	ID=TE_BASE 119;name=TE_BASE 119;annot=Class_I::LTR::Ty3/gypsy::non-chromovirus::OTA::Athila;color=#a9a9a9
scaffold_1	feature	repeat_fragment	29929946	29937781	.	.	.	ID=TE 119-0;Parent=TE_BASE 119;name=TE 119;color=#a9a9a9
scaffold_1	feature	polypeptide_conserved_region	29934180	29934462	.	-	.	ID=DOMAIN 119-0-0;Parent=TE_BASE 119;annot=Class_I::LTR::Ty3/gypsy::non-chromovirus::OTA::Athila AP_athila;name=PROT;color=#ffeda0
scaffold_1	feature	primer_binding_site	29931357	29931374	.	.	.	ID=PBS 119;Parent=TE_BASE 119;name=ppt;color=#41ab5d
scaffold_1	feature	RR_tract	29936374	29936388	.	.	.	ID=PPT 119;Parent=TE_BASE 119;name=pbs;color=#c7e9c0
scaffold_1	feature	long_terminal_repeat	29936438	29937781	.	.	.	ID=LTR LEFT 119-0;Parent=TE_BASE 119;name=ltr left;color=#f032e6
scaffold_1	feature	long_terminal_repeat	29929946	29931302	.	.	.	ID=LTR RIGHT 119-0;Parent=TE_BASE 119;name=ltr right;color=#f032e6
scaffold_1	feature	nested_repeat	29921036	29929916	.	.	.	ID=TE_BASE 120;name=TE_BASE 120;annot=Class_I::LTR::Ty3/gypsy::non-chromovirus::OTA::Athila;color=#a9a9a9
scaffold_1	feature	repeat_fragment	29921036	29929916	.	.	.	ID=TE 120-0;Parent=TE_BASE 120;name=TE 120;color=#a9a9a9
scaffold_1	feature	polypeptide_conserved_region	29923233	29923719	.	+	.	ID=DOMAIN 120-0-0;Parent=TE_BASE 120;annot=Class_I::LTR::Ty3/gypsy::non-chromovirus::OTA::Athila GAG_athila;name=GAG;color=#225ea8
scaffold_1	feature	polypeptide_conserved_region	29924982	29925261	.	+	.	ID=DOMAIN 120-1-0;Parent=TE_BASE 120;annot=Class_I::LTR::Ty3/gypsy::non-chromovirus::OTA::Athila AP_athila;name=PROT;color=#ffeda0
scaffold_1	feature	primer_binding_site	29922821	29922843	.	.	.	ID=PBS 120;Parent=TE_BASE 120;name=pbs;color=#c7e9c0
scaffold_1	feature	RR_tract	29928093	29928107	.	.	.	ID=PPT 120;Parent=TE_BASE 120;name=ppt;color=#41ab5d
scaffold_1	feature	long_terminal_repeat	29928123	29929916	.	.	.	ID=LTR RIGHT 120-0;Parent=TE_BASE 120;name=ltr right;color=#f032e6
scaffold_1	feature	long_terminal_repeat	29921036	29922815	.	.	.	ID=LTR LEFT 120-0;Parent=TE_BASE 120;name=ltr left;color=#f032e6
scaffold_1	feature	target_site_duplication	29921031	29921035	.	.	.	ID=TSR LEFT 120;Parent=TE_BASE 120;name=tsr left;color=#333333
scaffold_1	feature	target_site_duplication	29929917	29929921	.	.	.	ID=TSR RIGHT 120;Parent=TE_BASE 120;name=tsr right;color=#333333
scaffold_1	feature	nested_repeat	29893458	29906404	.	.	.	ID=TE_BASE 121;name=TE_BASE 121;annot=Class_I::LTR::Ty3/gypsy::non-chromovirus::OTA::Athila;color=#a9a9a9
scaffold_1	feature	repeat_fragment	29893458	29906404	.	.	.	ID=TE 121-0;Parent=TE_BASE 121;name=TE 121;color=#a9a9a9
scaffold_1	feature	polypeptide_conserved_region	29899986	29901018	.	-	.	ID=DOMAIN 121-0-0;Parent=TE_BASE 121;annot=Class_I::LTR::Ty3/gypsy::non-chromovirus::OTA::Athila INT_athila;name=INT;color=#b10026
scaffold_1	feature	polypeptide_conserved_region	29901345	29901705	.	-	.	ID=DOMAIN 121-1-0;Parent=TE_BASE 121;annot=Class_I::LTR::Ty3/gypsy::non-chromovirus::OTA::Athila RNaseH_athila;name=RH;color=#fc4e2a
scaffold_1	feature	polypeptide_conserved_region	29901843	29902569	.	-	.	ID=DOMAIN 121-2-0;Parent=TE_BASE 121;annot=Class_I::LTR::Ty3/gypsy::non-chromovirus::OTA::Athila RT_athila;name=RT;color=#feb24c
scaffold_1	feature	polypeptide_conserved_region	29903304	29903586	.	-	.	ID=DOMAIN 121-3-0;Parent=TE_BASE 121;annot=Class_I::LTR::Ty3/gypsy::non-chromovirus::OTA::Athila AP_athila;name=PROT;color=#ffeda0
scaffold_1	feature	polypeptide_conserved_region	29904857	29905343	.	-	.	ID=DOMAIN 121-4-0;Parent=TE_BASE 121;annot=Class_I::LTR::Ty3/gypsy::non-chromovirus::OTA::Athila GAG_athila;name=GAG;color=#225ea8
scaffold_1	feature	long_terminal_repeat	29905760	29906404	.	.	.	ID=LTR LEFT 121-0;Parent=TE_BASE 121;name=ltr left;color=#f032e6
scaffold_1	feature	long_terminal_repeat	29893458	29894163	.	.	.	ID=LTR RIGHT 121-0;Parent=TE_BASE 121;name=ltr right;color=#f032e6
scaffold_1	feature	nested_repeat	29865805	29873465	.	.	.	ID=TE_BASE 123;name=TE_BASE 123;annot=Class_I::LTR::Ty3/gypsy::chromovirus::Tekay;color=#a9a9a9
scaffold_1	feature	repeat_fragment	29865805	29873465	.	.	.	ID=TE 123-0;Parent=TE_BASE 123;name=TE 123;color=#a9a9a9
scaffold_1	feature	polypeptide_conserved_region	29868753	29869671	.	-	.	ID=DOMAIN 123-0-0;Parent=TE_BASE 123;annot=Class_I::LTR::Ty3/gypsy::chromovirus::Tekay INT_del;name=INT;color=#b10026
scaffold_1	feature	polypeptide_conserved_region	29869968	29870319	.	-	.	ID=DOMAIN 123-1-0;Parent=TE_BASE 123;annot=Class_I::LTR::Ty3/gypsy::chromovirus::Tekay RNaseH_del;name=RH;color=#fc4e2a
scaffold_1	feature	polypeptide_conserved_region	29870454	29871120	.	-	.	ID=DOMAIN 123-2-0;Parent=TE_BASE 123;annot=Class_I::LTR::Ty3/gypsy::chromovirus::Tekay RT_del;name=RT;color=#feb24c
scaffold_1	feature	RR_tract	29871678	29871692	.	.	.	ID=PPT 123;Parent=TE_BASE 123;name=pbs;color=#c7e9c0
scaffold_1	feature	long_terminal_repeat	29871692	29873465	.	.	.	ID=LTR LEFT 123-0;Parent=TE_BASE 123;name=ltr left;color=#f032e6
scaffold_1	feature	long_terminal_repeat	29865805	29867580	.	.	.	ID=LTR RIGHT 123-0;Parent=TE_BASE 123;name=ltr right;color=#f032e6
scaffold_1	feature	nested_repeat	29842239	29852936	.	.	.	ID=TE_BASE 124;name=TE_BASE 124;annot=Class_I::LTR::Ty3/gypsy::non-chromovirus::OTA::Ogre/Tat::Retand;color=#a9a9a9
scaffold_1	feature	repeat_fragment	29842239	29852936	.	.	.	ID=TE 124-0;Parent=TE_BASE 124;name=TE 124;color=#a9a9a9
scaffold_1	feature	polypeptide_conserved_region	29846347	29847388	.	-	.	ID=DOMAIN 124-0-0;Parent=TE_BASE 124;annot=Class_I::LTR::Ty3/gypsy::non-chromovirus::OTA::Ogre/Tat::Retand INT_tat;name=INT;color=#b10026
scaffold_1	feature	polypeptide_conserved_region	29848640	29849312	.	-	.	ID=DOMAIN 124-1-0;Parent=TE_BASE 124;annot=Class_I::LTR::Ty3/gypsy::non-chromovirus::OTA::Ogre/Tat::Retand RT_tat;name=RT;color=#feb24c
scaffold_1	feature	long_terminal_repeat	29852770	29852936	.	.	.	ID=LTR LEFT 124-0;Parent=TE_BASE 124;name=ltr left;color=#f032e6
scaffold_1	feature	long_terminal_repeat	29842239	29842405	.	.	.	ID=LTR RIGHT 124-0;Parent=TE_BASE 124;name=ltr right;color=#f032e6
scaffold_1	feature	nested_repeat	29834848	29842094	.	.	.	ID=TE_BASE 125;name=TE_BASE 125;annot=Class_I::LTR::Ty3/gypsy::non-chromovirus::OTA::Athila;color=#a9a9a9
scaffold_1	feature	repeat_fragment	29834848	29842094	.	.	.	ID=TE 125-0;Parent=TE_BASE 125;name=TE 125;color=#a9a9a9
scaffold_1	feature	polypeptide_conserved_region	29837953	29838232	.	-	.	ID=DOMAIN 125-0-0;Parent=TE_BASE 125;annot=Class_I::LTR::Ty3/gypsy::non-chromovirus::OTA::Athila AP_athila;name=PROT;color=#ffeda0
scaffold_1	feature	polypeptide_conserved_region	29839483	29839969	.	-	.	ID=DOMAIN 125-1-0;Parent=TE_BASE 125;annot=Class_I::LTR::Ty3/gypsy::non-chromovirus::OTA::Athila GAG_athila;name=GAG;color=#225ea8
scaffold_1	feature	long_terminal_repeat	29841816	29842094	.	.	.	ID=LTR LEFT 125-0;Parent=TE_BASE 125;name=ltr left;color=#f032e6
scaffold_1	feature	long_terminal_repeat	29834848	29835126	.	.	.	ID=LTR RIGHT 125-0;Parent=TE_BASE 125;name=ltr right;color=#f032e6
scaffold_1	feature	nested_repeat	29824769	29829005	.	.	.	ID=TE_BASE 126;name=TE_BASE 126;annot=Class_I::LTR::Ty3/gypsy::chromovirus::CRM;color=#a9a9a9
scaffold_1	feature	repeat_fragment	29824769	29829005	.	.	.	ID=TE 126-0;Parent=TE_BASE 126;name=TE 126;color=#a9a9a9
scaffold_1	feature	polypeptide_conserved_region	29824764	29824971	.	-	.	ID=DOMAIN 126-0-0;Parent=TE_BASE 126;annot=Class_I::LTR::Ty3/gypsy::chromovirus::CRM;name=CHDCR;color=#6a51a3
scaffold_1	feature	RR_tract	29824921	29824935	.	.	.	ID=PPT 126;Parent=TE_BASE 126;name=pbs;color=#c7e9c0
scaffold_1	feature	long_terminal_repeat	29828853	29829005	.	.	.	ID=LTR LEFT 126-0;Parent=TE_BASE 126;name=ltr left;color=#f032e6
scaffold_1	feature	long_terminal_repeat	29824769	29824921	.	.	.	ID=LTR RIGHT 126-0;Parent=TE_BASE 126;name=ltr right;color=#f032e6
scaffold_1	feature	nested_repeat	29737947	29742858	.	.	.	ID=TE_BASE 129;name=TE_BASE 129;annot=Class_I::LTR::Ty1/copia::SIRE;color=#a9a9a9
scaffold_1	feature	repeat_fragment	29737947	29742858	.	.	.	ID=TE 129-0;Parent=TE_BASE 129;name=TE 129;color=#a9a9a9
scaffold_1	feature	polypeptide_conserved_region	29738367	29739213	.	+	.	ID=DOMAIN 129-0-0;Parent=TE_BASE 129;annot=Class_I::LTR::Ty1/copia::Alesia GAG_retrofit;name=GAG;color=#225ea8
scaffold_1	feature	polypeptide_conserved_region	29739744	29740371	.	+	.	ID=DOMAIN 129-1-0;Parent=TE_BASE 129;annot=Class_I::LTR::Ty1/copia::Ale INT_retrofit;name=INT;color=#b10026
scaffold_1	feature	polypeptide_conserved_region	29741010	29741736	.	+	.	ID=DOMAIN 129-2-0;Parent=TE_BASE 129;annot=Class_I::LTR::Ty1/copia::SIRE RT_sire;name=RT;color=#feb24c
scaffold_1	feature	polypeptide_conserved_region	29742021	29742426	.	+	.	ID=DOMAIN 129-3-0;Parent=TE_BASE 129;annot=Class_I::LTR::Ty1/copia::Ale RNaseH_retrofit;name=RH;color=#fc4e2a
scaffold_1	feature	long_terminal_repeat	29742505	29742858	.	.	.	ID=LTR RIGHT 129-0;Parent=TE_BASE 129;name=ltr right;color=#f032e6
scaffold_1	feature	long_terminal_repeat	29737947	29738300	.	.	.	ID=LTR LEFT 129-0;Parent=TE_BASE 129;name=ltr left;color=#f032e6
scaffold_1	feature	target_site_duplication	29737942	29737946	.	.	.	ID=TSR LEFT 129;Parent=TE_BASE 129;name=tsr left;color=#333333
scaffold_1	feature	target_site_duplication	29742859	29742863	.	.	.	ID=TSR RIGHT 129;Parent=TE_BASE 129;name=tsr right;color=#333333
scaffold_1	feature	nested_repeat	29726600	29737943	.	.	.	ID=TE_BASE 130;name=TE_BASE 130;annot=Class_I::LTR::Ty3/gypsy::non-chromovirus::OTA::Ogre/Tat::Retand;color=#a9a9a9
scaffold_1	feature	repeat_fragment	29726600	29737943	.	.	.	ID=TE 130-0;Parent=TE_BASE 130;name=TE 130;color=#a9a9a9
scaffold_1	feature	polypeptide_conserved_region	29728254	29728773	.	+	.	ID=DOMAIN 130-0-0;Parent=TE_BASE 130;annot=Class_I::LTR::Ty3/gypsy::non-chromovirus::OTA::Ogre/Tat::Retand GAG_tat;name=GAG;color=#225ea8
scaffold_1	feature	polypeptide_conserved_region	29729468	29729690	.	+	.	ID=DOMAIN 130-1-0;Parent=TE_BASE 130;annot=Class_I::LTR::Ty3/gypsy::non-chromovirus::OTA::Ogre/Tat::Retand AP_tat;name=PROT;color=#ffeda0
scaffold_1	feature	polypeptide_conserved_region	29730231	29730903	.	+	.	ID=DOMAIN 130-2-0;Parent=TE_BASE 130;annot=Class_I::LTR::Ty3/gypsy::non-chromovirus::OTA::Ogre/Tat::Retand RT_tat;name=RT;color=#feb24c
scaffold_1	feature	polypeptide_conserved_region	29731044	29731380	.	+	.	ID=DOMAIN 130-3-0;Parent=TE_BASE 130;annot=Class_I::LTR::Ty3/gypsy::non-chromovirus::OTA::Ogre/Tat::Retand RNaseH_tat;name=RH;color=#fc4e2a
scaffold_1	feature	polypeptide_conserved_region	29731453	29731792	.	+	.	ID=DOMAIN 130-4-0;Parent=TE_BASE 130;annot=Class_I::LTR::Ty3/gypsy::non-chromovirus::OTA::Ogre/Tat::Retand;name=aRH;color=#fc4e2a
scaffold_1	feature	polypeptide_conserved_region	29732203	29733244	.	+	.	ID=DOMAIN 130-5-0;Parent=TE_BASE 130;annot=Class_I::LTR::Ty3/gypsy::non-chromovirus::OTA::Ogre/Tat::Retand INT_tat;name=INT;color=#b10026
scaffold_1	feature	primer_binding_site	29727484	29727499	.	.	.	ID=PBS 130;Parent=TE_BASE 130;name=pbs;color=#c7e9c0
scaffold_1	feature	RR_tract	29737049	29737063	.	.	.	ID=PPT 130;Parent=TE_BASE 130;name=ppt;color=#41ab5d
scaffold_1	feature	long_terminal_repeat	29737067	29737943	.	.	.	ID=LTR RIGHT 130-0;Parent=TE_BASE 130;name=ltr right;color=#f032e6
scaffold_1	feature	long_terminal_repeat	29726600	29727476	.	.	.	ID=LTR LEFT 130-0;Parent=TE_BASE 130;name=ltr left;color=#f032e6
scaffold_1	feature	nested_repeat	29646698	29648743	.	.	.	ID=TE_BASE 132;name=TE_BASE 132;annot=Class_I::LTR::Ty1/copia::Ivana;color=#a9a9a9
scaffold_1	feature	repeat_fragment	29646698	29648743	.	.	.	ID=TE 132-0;Parent=TE_BASE 132;name=TE 132;color=#a9a9a9
scaffold_1	feature	polypeptide_conserved_region	29646925	29647324	.	-	.	ID=DOMAIN 132-0-0;Parent=TE_BASE 132;annot=Class_I::LTR::Ty1/copia::SIRE RNaseH_sire;name=RH;color=#fc4e2a
scaffold_1	feature	polypeptide_conserved_region	29647627	29648338	.	-	.	ID=DOMAIN 132-1-0;Parent=TE_BASE 132;annot=Class_I::LTR::Ty1/copia::Ivana RT_oryco;name=RT;color=#feb24c
scaffold_1	feature	primer_binding_site	29646856	29646875	.	.	.	ID=PBS 132;Parent=TE_BASE 132;name=ppt;color=#41ab5d
scaffold_1	feature	RR_tract	29648542	29648556	.	.	.	ID=PPT 132;Parent=TE_BASE 132;name=pbs;color=#c7e9c0
scaffold_1	feature	long_terminal_repeat	29648587	29648743	.	.	.	ID=LTR LEFT 132-0;Parent=TE_BASE 132;name=ltr left;color=#f032e6
scaffold_1	feature	long_terminal_repeat	29646698	29646856	.	.	.	ID=LTR RIGHT 132-0;Parent=TE_BASE 132;name=ltr right;color=#f032e6
scaffold_1	feature	nested_repeat	29615485	29618584	.	.	.	ID=TE_BASE 133;name=TE_BASE 133;annot=Class_I::LTR::Ty1/copia::Ivana;color=#a9a9a9
scaffold_1	feature	repeat_fragment	29615485	29618584	.	.	.	ID=TE 133-0;Parent=TE_BASE 133;name=TE 133;color=#a9a9a9
scaffold_1	feature	polypeptide_conserved_region	29615686	29616307	.	+	.	ID=DOMAIN 133-0-0;Parent=TE_BASE 133;annot=Class_I::LTR::Ty1/copia::Ale INT_retrofit;name=INT;color=#b10026
scaffold_1	feature	polypeptide_conserved_region	29616931	29617633	.	+	.	ID=DOMAIN 133-1-0;Parent=TE_BASE 133;annot=Class_I::LTR::Ty1/copia::Ivana RT_oryco;name=RT;color=#feb24c
scaffold_1	feature	polypeptide_conserved_region	29617954	29618359	.	+	.	ID=DOMAIN 133-2-0;Parent=TE_BASE 133;annot=Class_I::LTR::Ty1/copia::Ale RNaseH_retrofit;name=RH;color=#fc4e2a
scaffold_1	feature	long_terminal_repeat	29618441	29618584	.	.	.	ID=LTR RIGHT 133-0;Parent=TE_BASE 133;name=ltr right;color=#f032e6
scaffold_1	feature	long_terminal_repeat	29615485	29615623	.	.	.	ID=LTR LEFT 133-0;Parent=TE_BASE 133;name=ltr left;color=#f032e6
scaffold_1	feature	nested_repeat	29559069	29563926	.	.	.	ID=TE_BASE 136;name=TE_BASE 136;annot=Class_I::LTR::Ty1/copia::Ivana;color=#a9a9a9
scaffold_1	feature	repeat_fragment	29559069	29563926	.	.	.	ID=TE 136-0;Parent=TE_BASE 136;name=TE 136;color=#a9a9a9
scaffold_1	feature	polypeptide_conserved_region	29559426	29559831	.	-	.	ID=DOMAIN 136-0-0;Parent=TE_BASE 136;annot=Class_I::LTR::Ty1/copia::Ivana RNaseH_oryco;name=RH;color=#fc4e2a
scaffold_1	feature	polypeptide_conserved_region	29560116	29560836	.	-	.	ID=DOMAIN 136-1-0;Parent=TE_BASE 136;annot=Class_I::LTR::Ty1/copia::Ivana RT_oryco;name=RT;color=#feb24c
scaffold_1	feature	polypeptide_conserved_region	29561507	29562161	.	-	.	ID=DOMAIN 136-2-0;Parent=TE_BASE 136;annot=Class_I::LTR::Ty1/copia::Ivana INT_oryco;name=INT;color=#b10026
scaffold_1	feature	polypeptide_conserved_region	29562314	29562557	.	-	.	ID=DOMAIN 136-3-0;Parent=TE_BASE 136;annot=Class_I::LTR::Ty1/copia::Ivana AP_oryco;name=PROT;color=#ffeda0
scaffold_1	feature	polypeptide_conserved_region	29562962	29563475	.	-	.	ID=DOMAIN 136-4-0;Parent=TE_BASE 136;annot=Class_I::LTR::Ty1/copia::SIRE GAG_sire;name=GAG;color=#225ea8
scaffold_1	feature	long_terminal_repeat	29563658	29563926	.	.	.	ID=LTR LEFT 136-0;Parent=TE_BASE 136;name=ltr left;color=#f032e6
scaffold_1	feature	long_terminal_repeat	29559069	29559337	.	.	.	ID=LTR RIGHT 136-0;Parent=TE_BASE 136;name=ltr right;color=#f032e6
scaffold_1	feature	nested_repeat	29463116	29474930	.	.	.	ID=TE_BASE 138;name=TE_BASE 138;annot=Class_I::LTR::Ty3/gypsy::non-chromovirus::OTA::Ogre/Tat::Retand;color=#a9a9a9
scaffold_1	feature	repeat_fragment	29463116	29474930	.	.	.	ID=TE 138-0;Parent=TE_BASE 138;name=TE 138;color=#a9a9a9
scaffold_1	feature	polypeptide_conserved_region	29464246	29464951	.	+	.	ID=DOMAIN 138-0-0;Parent=TE_BASE 138;annot=Class_I::LTR::Ty3/gypsy::non-chromovirus::OTA::Ogre/Tat::Retand GAG_tat;name=GAG;color=#225ea8
scaffold_1	feature	polypeptide_conserved_region	29465353	29465671	.	+	.	ID=DOMAIN 138-1-0;Parent=TE_BASE 138;annot=Class_I::LTR::Ty3/gypsy::non-chromovirus::OTA::Ogre/Tat::Retand AP_tat;name=PROT;color=#ffeda0
scaffold_1	feature	polypeptide_conserved_region	29466067	29466739	.	+	.	ID=DOMAIN 138-2-0;Parent=TE_BASE 138;annot=Class_I::LTR::Ty3/gypsy::non-chromovirus::OTA::Ogre/Tat::Retand RT_tat;name=RT;color=#feb24c
scaffold_1	feature	polypeptide_conserved_region	29466880	29467240	.	+	.	ID=DOMAIN 138-3-0;Parent=TE_BASE 138;annot=Class_I::LTR::Ty3/gypsy::non-chromovirus::OTA::Ogre/Tat::Retand RNaseH_tat;name=RH;color=#fc4e2a
scaffold_1	feature	polypeptide_conserved_region	29467285	29467627	.	+	.	ID=DOMAIN 138-4-0;Parent=TE_BASE 138;annot=Class_I::LTR::Ty3/gypsy::non-chromovirus::OTA::Ogre/Tat::Retand;name=aRH;color=#fc4e2a
scaffold_1	feature	polypeptide_conserved_region	29468194	29469238	.	+	.	ID=DOMAIN 138-5-0;Parent=TE_BASE 138;annot=Class_I::LTR::Ty3/gypsy::non-chromovirus::OTA::Ogre/Tat::Retand INT_tat;name=INT;color=#b10026
scaffold_1	feature	primer_binding_site	29463722	29463742	.	.	.	ID=PBS 138;Parent=TE_BASE 138;name=pbs;color=#c7e9c0
scaffold_1	feature	RR_tract	29474278	29474292	.	.	.	ID=PPT 138;Parent=TE_BASE 138;name=ppt;color=#41ab5d
scaffold_1	feature	long_terminal_repeat	29474374	29474930	.	.	.	ID=LTR RIGHT 138-0;Parent=TE_BASE 138;name=ltr right;color=#f032e6
scaffold_1	feature	long_terminal_repeat	29463116	29463673	.	.	.	ID=LTR LEFT 138-0;Parent=TE_BASE 138;name=ltr left;color=#f032e6
scaffold_1	feature	nested_repeat	29360164	29366238	.	.	.	ID=TE_BASE 139;name=TE_BASE 139;annot=Class_I::LTR::Ty1/copia::Tork;color=#a9a9a9
scaffold_1	feature	repeat_fragment	29360164	29366238	.	.	.	ID=TE 139-0;Parent=TE_BASE 139;name=TE 139;color=#a9a9a9
scaffold_1	feature	polypeptide_conserved_region	29361354	29361636	.	-	.	ID=DOMAIN 139-0-0;Parent=TE_BASE 139;annot=Class_I::LTR::Ty1/copia::Tork RT_tork;name=RT;color=#feb24c
scaffold_1	feature	polypeptide_conserved_region	29362915	29363332	.	-	.	ID=DOMAIN 139-1-0;Parent=TE_BASE 139;annot=Class_I::LTR::Ty1/copia::Ale INT_retrofit;name=INT;color=#b10026
scaffold_1	feature	primer_binding_site	29360322	29360342	.	.	.	ID=PBS 139;Parent=TE_BASE 139;name=ppt;color=#41ab5d
scaffold_1	feature	RR_tract	29366044	29366058	.	.	.	ID=PPT 139;Parent=TE_BASE 139;name=pbs;color=#c7e9c0
scaffold_1	feature	long_terminal_repeat	29366106	29366238	.	.	.	ID=LTR LEFT 139-0;Parent=TE_BASE 139;name=ltr left;color=#f032e6
scaffold_1	feature	long_terminal_repeat	29360164	29360296	.	.	.	ID=LTR RIGHT 139-0;Parent=TE_BASE 139;name=ltr right;color=#f032e6
scaffold_1	feature	target_site_duplication	29360159	29360163	.	.	.	ID=TSR RIGHT 139;Parent=TE_BASE 139;name=tsr right;color=#333333
scaffold_1	feature	target_site_duplication	29366239	29366243	.	.	.	ID=TSR LEFT 139;Parent=TE_BASE 139;name=tsr left;color=#333333
scaffold_1	feature	nested_repeat	29304167	29314655	.	.	.	ID=TE_BASE 141;name=TE_BASE 141;annot=Class_I::LTR::Ty3/gypsy::non-chromovirus::OTA::Ogre/Tat::Retand;color=#a9a9a9
scaffold_1	feature	repeat_fragment	29304167	29314655	.	.	.	ID=TE 141-0;Parent=TE_BASE 141;name=TE 141;color=#a9a9a9
scaffold_1	feature	polypeptide_conserved_region	29305874	29306609	.	+	.	ID=DOMAIN 141-0-0;Parent=TE_BASE 141;annot=Class_I::LTR::Ty3/gypsy::non-chromovirus::OTA::Ogre/Tat::Retand GAG_tat;name=GAG;color=#225ea8
scaffold_1	feature	polypeptide_conserved_region	29307089	29307329	.	+	.	ID=DOMAIN 141-1-0;Parent=TE_BASE 141;annot=Class_I::LTR::Ty3/gypsy::non-chromovirus::OTA::Ogre/Tat::Retand AP_tat;name=PROT;color=#ffeda0
scaffold_1	feature	polypeptide_conserved_region	29307527	29307836	.	+	.	ID=DOMAIN 141-2-0;Parent=TE_BASE 141;annot=Class_I::LTR::Ty3/gypsy::non-chromovirus::OTA::Ogre/Tat::Retand RT_tat;name=RT;color=#feb24c
scaffold_1	feature	polypeptide_conserved_region	29307977	29308337	.	+	.	ID=DOMAIN 141-3-0;Parent=TE_BASE 141;annot=Class_I::LTR::Ty3/gypsy::non-chromovirus::OTA::Ogre/Tat::Retand RNaseH_tat;name=RH;color=#fc4e2a
scaffold_1	feature	polypeptide_conserved_region	29308382	29308724	.	+	.	ID=DOMAIN 141-4-0;Parent=TE_BASE 141;annot=Class_I::LTR::Ty3/gypsy::non-chromovirus::OTA::Ogre/Tat::Retand;name=aRH;color=#fc4e2a
scaffold_1	feature	polypeptide_conserved_region	29309132	29310173	.	+	.	ID=DOMAIN 141-5-0;Parent=TE_BASE 141;annot=Class_I::LTR::Ty3/gypsy::non-chromovirus::OTA::Ogre/Tat::Retand INT_tat;name=INT;color=#b10026
scaffold_1	feature	primer_binding_site	29305096	29305110	.	.	.	ID=PBS 141;Parent=TE_BASE 141;name=pbs;color=#c7e9c0
scaffold_1	feature	RR_tract	29313717	29313731	.	.	.	ID=PPT 141;Parent=TE_BASE 141;name=ppt;color=#41ab5d
scaffold_1	feature	long_terminal_repeat	29313732	29314655	.	.	.	ID=LTR RIGHT 141-0;Parent=TE_BASE 141;name=ltr right;color=#f032e6
scaffold_1	feature	long_terminal_repeat	29304167	29305090	.	.	.	ID=LTR LEFT 141-0;Parent=TE_BASE 141;name=ltr left;color=#f032e6
scaffold_1	feature	target_site_duplication	29304162	29304166	.	.	.	ID=TSR LEFT 141;Parent=TE_BASE 141;name=tsr left;color=#333333
scaffold_1	feature	target_site_duplication	29314656	29314660	.	.	.	ID=TSR RIGHT 141;Parent=TE_BASE 141;name=tsr right;color=#333333
scaffold_1	feature	nested_repeat	29272054	29276690	.	.	.	ID=TE_BASE 143;name=TE_BASE 143;annot=Class_I::LTR::Ty1/copia::Ivana;color=#a9a9a9
scaffold_1	feature	repeat_fragment	29272054	29276690	.	.	.	ID=TE 143-0;Parent=TE_BASE 143;name=TE 143;color=#a9a9a9
scaffold_1	feature	polypeptide_conserved_region	29272396	29273155	.	+	.	ID=DOMAIN 143-0-0;Parent=TE_BASE 143;annot=Class_I::LTR::Ty1/copia::Ivana GAG_oryco;name=GAG;color=#225ea8
scaffold_1	feature	polypeptide_conserved_region	29273257	29273500	.	+	.	ID=DOMAIN 143-1-0;Parent=TE_BASE 143;annot=Class_I::LTR::Ty1/copia::Ivana AP_oryco;name=PROT;color=#ffeda0
scaffold_1	feature	polypeptide_conserved_region	29273671	29274319	.	+	.	ID=DOMAIN 143-2-0;Parent=TE_BASE 143;annot=Class_I::LTR::Ty1/copia::Ivana INT_oryco;name=INT;color=#b10026
scaffold_1	feature	polypeptide_conserved_region	29274922	29275645	.	+	.	ID=DOMAIN 143-3-0;Parent=TE_BASE 143;annot=Class_I::LTR::Ty1/copia::Ivana RT_oryco;name=RT;color=#feb24c
scaffold_1	feature	polypeptide_conserved_region	29275933	29276338	.	+	.	ID=DOMAIN 143-4-0;Parent=TE_BASE 143;annot=Class_I::LTR::Ty1/copia::Ivana RNaseH_oryco;name=RH;color=#fc4e2a
scaffold_1	feature	RR_tract	29276407	29276421	.	.	.	ID=PPT 143;Parent=TE_BASE 143;name=ppt;color=#41ab5d
scaffold_1	feature	long_terminal_repeat	29276439	29276690	.	.	.	ID=LTR RIGHT 143-0;Parent=TE_BASE 143;name=ltr right;color=#f032e6
scaffold_1	feature	long_terminal_repeat	29272054	29272305	.	.	.	ID=LTR LEFT 143-0;Parent=TE_BASE 143;name=ltr left;color=#f032e6
scaffold_1	feature	target_site_duplication	29272049	29272053	.	.	.	ID=TSR LEFT 143;Parent=TE_BASE 143;name=tsr left;color=#333333
scaffold_1	feature	target_site_duplication	29276691	29276695	.	.	.	ID=TSR RIGHT 143;Parent=TE_BASE 143;name=tsr right;color=#333333
scaffold_1	feature	nested_repeat	29201103	29205788	.	.	.	ID=TE_BASE 144;name=TE_BASE 144;annot=Class_I::LTR::Ty1/copia::Ivana;color=#a9a9a9
scaffold_1	feature	repeat_fragment	29201103	29205788	.	.	.	ID=TE 144-0;Parent=TE_BASE 144;name=TE 144;color=#a9a9a9
scaffold_1	feature	polypeptide_conserved_region	29201468	29202026	.	+	.	ID=DOMAIN 144-0-0;Parent=TE_BASE 144;annot=Class_I::LTR::Ty1/copia::Ivana GAG_oryco;name=GAG;color=#225ea8
scaffold_1	feature	polypeptide_conserved_region	29202344	29202587	.	+	.	ID=DOMAIN 144-1-0;Parent=TE_BASE 144;annot=Class_I::LTR::Ty1/copia::Ivana AP_oryco;name=PROT;color=#ffeda0
scaffold_1	feature	polypeptide_conserved_region	29202755	29203400	.	+	.	ID=DOMAIN 144-2-0;Parent=TE_BASE 144;annot=Class_I::LTR::Ty1/copia::Ivana INT_oryco;name=INT;color=#b10026
scaffold_1	feature	polypeptide_conserved_region	29203979	29204702	.	+	.	ID=DOMAIN 144-3-0;Parent=TE_BASE 144;annot=Class_I::LTR::Ty1/copia::Ivana RT_oryco;name=RT;color=#feb24c
scaffold_1	feature	polypeptide_conserved_region	29204993	29205395	.	+	.	ID=DOMAIN 144-4-0;Parent=TE_BASE 144;annot=Class_I::LTR::Ty1/copia::Ivana RNaseH_oryco;name=RH;color=#fc4e2a
scaffold_1	feature	primer_binding_site	29201402	29201423	.	.	.	ID=PBS 144;Parent=TE_BASE 144;name=pbs;color=#c7e9c0
scaffold_1	feature	RR_tract	29205426	29205440	.	.	.	ID=PPT 144;Parent=TE_BASE 144;name=ppt;color=#41ab5d
scaffold_1	feature	long_terminal_repeat	29205497	29205788	.	.	.	ID=LTR RIGHT 144-0;Parent=TE_BASE 144;name=ltr right;color=#f032e6
scaffold_1	feature	long_terminal_repeat	29201103	29201394	.	.	.	ID=LTR LEFT 144-0;Parent=TE_BASE 144;name=ltr left;color=#f032e6
scaffold_1	feature	nested_repeat	28884344	28896118	.	.	.	ID=TE_BASE 147;name=TE_BASE 147;annot=Class_I::LTR::Ty3/gypsy::non-chromovirus::OTA::Ogre/Tat::Retand;color=#a9a9a9
scaffold_1	feature	repeat_fragment	28884344	28896118	.	.	.	ID=TE 147-0;Parent=TE_BASE 147;name=TE 147;color=#a9a9a9
scaffold_1	feature	polypeptide_conserved_region	28890009	28891053	.	-	.	ID=DOMAIN 147-0-0;Parent=TE_BASE 147;annot=Class_I::LTR::Ty3/gypsy::non-chromovirus::OTA::Ogre/Tat::Retand INT_tat;name=INT;color=#b10026
scaffold_1	feature	polypeptide_conserved_region	28891623	28891965	.	-	.	ID=DOMAIN 147-1-0;Parent=TE_BASE 147;annot=Class_I::LTR::Ty3/gypsy::non-chromovirus::OTA::Ogre/Tat::Retand;name=aRH;color=#fc4e2a
scaffold_1	feature	polypeptide_conserved_region	28892007	28892367	.	-	.	ID=DOMAIN 147-2-0;Parent=TE_BASE 147;annot=Class_I::LTR::Ty3/gypsy::non-chromovirus::OTA::Ogre/Tat::Retand RNaseH_tat;name=RH;color=#fc4e2a
scaffold_1	feature	polypeptide_conserved_region	28892511	28893183	.	-	.	ID=DOMAIN 147-3-0;Parent=TE_BASE 147;annot=Class_I::LTR::Ty3/gypsy::non-chromovirus::OTA::Ogre/Tat::Retand RT_tat;name=RT;color=#feb24c
scaffold_1	feature	polypeptide_conserved_region	28893579	28893885	.	-	.	ID=DOMAIN 147-4-0;Parent=TE_BASE 147;annot=Class_I::LTR::Ty3/gypsy::non-chromovirus::OTA::Ogre/Tat::Retand AP_tat;name=PROT;color=#ffeda0
scaffold_1	feature	polypeptide_conserved_region	28894279	28894984	.	-	.	ID=DOMAIN 147-5-0;Parent=TE_BASE 147;annot=Class_I::LTR::Ty3/gypsy::non-chromovirus::OTA::Ogre/Tat::Retand GAG_tat;name=GAG;color=#225ea8
scaffold_1	feature	long_terminal_repeat	28895604	28896118	.	.	.	ID=LTR LEFT 147-0;Parent=TE_BASE 147;name=ltr left;color=#f032e6
scaffold_1	feature	long_terminal_repeat	28884344	28884859	.	.	.	ID=LTR RIGHT 147-0;Parent=TE_BASE 147;name=ltr right;color=#f032e6
scaffold_1	feature	target_site_duplication	28884339	28884343	.	.	.	ID=TSR RIGHT 147;Parent=TE_BASE 147;name=tsr right;color=#333333
scaffold_1	feature	target_site_duplication	28896119	28896123	.	.	.	ID=TSR LEFT 147;Parent=TE_BASE 147;name=tsr left;color=#333333
scaffold_1	feature	nested_repeat	28863845	28874594	.	.	.	ID=TE_BASE 148;name=TE_BASE 148;annot=Class_I::LTR::Ty3/gypsy::non-chromovirus::OTA::Ogre/Tat::Retand;color=#a9a9a9
scaffold_1	feature	repeat_fragment	28863845	28874594	.	.	.	ID=TE 148-0;Parent=TE_BASE 148;name=TE 148;color=#a9a9a9
scaffold_1	feature	polypeptide_conserved_region	28868585	28869626	.	-	.	ID=DOMAIN 148-0-0;Parent=TE_BASE 148;annot=Class_I::LTR::Ty3/gypsy::non-chromovirus::OTA::Ogre/Tat::Retand INT_tat;name=INT;color=#b10026
scaffold_1	feature	polypeptide_conserved_region	28870037	28870361	.	-	.	ID=DOMAIN 148-1-0;Parent=TE_BASE 148;annot=Class_I::LTR::Ty3/gypsy::non-chromovirus::OTA::Ogre/Tat::Retand;name=aRH;color=#fc4e2a
scaffold_1	feature	polypeptide_conserved_region	28870403	28870763	.	-	.	ID=DOMAIN 148-2-0;Parent=TE_BASE 148;annot=Class_I::LTR::Ty3/gypsy::non-chromovirus::OTA::Ogre/Tat::Retand RNaseH_tat;name=RH;color=#fc4e2a
scaffold_1	feature	polypeptide_conserved_region	28871270	28871588	.	-	.	ID=DOMAIN 148-3-0;Parent=TE_BASE 148;annot=Class_I::LTR::Ty3/gypsy::non-chromovirus::OTA::Ogre/Tat::Retand AP_tat;name=PROT;color=#ffeda0
scaffold_1	feature	polypeptide_conserved_region	28872239	28872794	.	-	.	ID=DOMAIN 148-4-0;Parent=TE_BASE 148;annot=Class_I::LTR::Ty3/gypsy::non-chromovirus::OTA::Ogre/Tat::Retand GAG_tat;name=GAG;color=#225ea8
scaffold_1	feature	long_terminal_repeat	28873578	28874594	.	.	.	ID=LTR LEFT 148-0;Parent=TE_BASE 148;name=ltr left;color=#f032e6
scaffold_1	feature	long_terminal_repeat	28863845	28864861	.	.	.	ID=LTR RIGHT 148-0;Parent=TE_BASE 148;name=ltr right;color=#f032e6
scaffold_1	feature	nested_repeat	28786853	28797811	.	.	.	ID=TE_BASE 150;name=TE_BASE 150;annot=Class_I::LTR::Ty3/gypsy::non-chromovirus::OTA::Ogre/Tat::Retand;color=#a9a9a9
scaffold_1	feature	repeat_fragment	28786853	28797811	.	.	.	ID=TE 150-0;Parent=TE_BASE 150;name=TE 150;color=#a9a9a9
scaffold_1	feature	polypeptide_conserved_region	28788693	28789179	.	+	.	ID=DOMAIN 150-0-0;Parent=TE_BASE 150;annot=Class_I::LTR::Ty3/gypsy::non-chromovirus::OTA::Ogre/Tat::Retand GAG_tat;name=GAG;color=#225ea8
scaffold_1	feature	polypeptide_conserved_region	28789836	28790154	.	+	.	ID=DOMAIN 150-1-0;Parent=TE_BASE 150;annot=Class_I::LTR::Ty3/gypsy::non-chromovirus::OTA::Ogre/Tat::Retand AP_tat;name=PROT;color=#ffeda0
scaffold_1	feature	polypeptide_conserved_region	28790613	28791285	.	+	.	ID=DOMAIN 150-2-0;Parent=TE_BASE 150;annot=Class_I::LTR::Ty3/gypsy::non-chromovirus::OTA::Ogre/Tat::Retand RT_tat;name=RT;color=#feb24c
scaffold_1	feature	polypeptide_conserved_region	28791426	28791786	.	+	.	ID=DOMAIN 150-3-0;Parent=TE_BASE 150;annot=Class_I::LTR::Ty3/gypsy::non-chromovirus::OTA::Ogre/Tat::Retand RNaseH_tat;name=RH;color=#fc4e2a
scaffold_1	feature	polypeptide_conserved_region	28791831	28792173	.	+	.	ID=DOMAIN 150-4-0;Parent=TE_BASE 150;annot=Class_I::LTR::Ty3/gypsy::non-chromovirus::OTA::Ogre/Tat::Retand;name=aRH;color=#fc4e2a
scaffold_1	feature	polypeptide_conserved_region	28792581	28793622	.	+	.	ID=DOMAIN 150-5-0;Parent=TE_BASE 150;annot=Class_I::LTR::Ty3/gypsy::non-chromovirus::OTA::Ogre/Tat::Retand INT_tat;name=INT;color=#b10026
scaffold_1	feature	RR_tract	28797441	28797455	.	.	.	ID=PPT 150;Parent=TE_BASE 150;name=ppt;color=#41ab5d
scaffold_1	feature	long_terminal_repeat	28797456	28797811	.	.	.	ID=LTR RIGHT 150-0;Parent=TE_BASE 150;name=ltr right;color=#f032e6
scaffold_1	feature	long_terminal_repeat	28786853	28787116	.	.	.	ID=LTR LEFT 150-0;Parent=TE_BASE 150;name=ltr left;color=#f032e6
scaffold_1	feature	nested_repeat	28733261	28739039	.	.	.	ID=TE_BASE 151;name=TE_BASE 151;annot=Class_I::LTR::Ty1/copia::Tork;color=#a9a9a9
scaffold_1	feature	repeat_fragment	28733261	28739039	.	.	.	ID=TE 151-0;Parent=TE_BASE 151;name=TE 151;color=#a9a9a9
scaffold_1	feature	polypeptide_conserved_region	28735028	28735265	.	+	.	ID=DOMAIN 151-0-0;Parent=TE_BASE 151;annot=Class_I::LTR::Ty1/copia::Ivana AP_oryco;name=PROT;color=#ffeda0
scaffold_1	feature	polypeptide_conserved_region	28735421	28736000	.	+	.	ID=DOMAIN 151-1-0;Parent=TE_BASE 151;annot=Class_I::LTR::Ty1/copia::Tork INT_tork;name=INT;color=#b10026
scaffold_1	feature	polypeptide_conserved_region	28736662	28737397	.	+	.	ID=DOMAIN 151-2-0;Parent=TE_BASE 151;annot=Class_I::LTR::Ty1/copia::Tork RT_tork;name=RT;color=#feb24c
scaffold_1	feature	polypeptide_conserved_region	28737765	28738101	.	+	.	ID=DOMAIN 151-3-0;Parent=TE_BASE 151;annot=Class_I::LTR::Ty1/copia::Tork RNaseH_tork;name=RH;color=#fc4e2a
scaffold_1	feature	primer_binding_site	28734026	28734042	.	.	.	ID=PBS 151;Parent=TE_BASE 151;name=pbs;color=#c7e9c0
scaffold_1	feature	long_terminal_repeat	28738279	28739039	.	.	.	ID=LTR RIGHT 151-0;Parent=TE_BASE 151;name=ltr right;color=#f032e6
scaffold_1	feature	long_terminal_repeat	28733261	28734020	.	.	.	ID=LTR LEFT 151-0;Parent=TE_BASE 151;name=ltr left;color=#f032e6
scaffold_1	feature	target_site_duplication	28733256	28733260	.	.	.	ID=TSR LEFT 151;Parent=TE_BASE 151;name=tsr left;color=#333333
scaffold_1	feature	target_site_duplication	28739040	28739044	.	.	.	ID=TSR RIGHT 151;Parent=TE_BASE 151;name=tsr right;color=#333333
scaffold_1	feature	nested_repeat	28700830	28710565	.	.	.	ID=TE_BASE 152;name=TE_BASE 152;annot=Class_I::LTR::Ty3/gypsy::non-chromovirus::OTA::Ogre/Tat::Retand;color=#a9a9a9
scaffold_1	feature	repeat_fragment	28700830	28710565	.	.	.	ID=TE 152-0;Parent=TE_BASE 152;name=TE 152;color=#a9a9a9
scaffold_1	feature	polypeptide_conserved_region	28701962	28702670	.	+	.	ID=DOMAIN 152-0-0;Parent=TE_BASE 152;annot=Class_I::LTR::Ty3/gypsy::non-chromovirus::OTA::Ogre/Tat::Retand GAG_tat;name=GAG;color=#225ea8
scaffold_1	feature	polypeptide_conserved_region	28703069	28703387	.	+	.	ID=DOMAIN 152-1-0;Parent=TE_BASE 152;annot=Class_I::LTR::Ty3/gypsy::non-chromovirus::OTA::Ogre/Tat::Retand AP_tat;name=PROT;color=#ffeda0
scaffold_1	feature	primer_binding_site	28701352	28701370	.	.	.	ID=PBS 152;Parent=TE_BASE 152;name=pbs;color=#c7e9c0
scaffold_1	feature	RR_tract	28709953	28709967	.	.	.	ID=PPT 152;Parent=TE_BASE 152;name=ppt;color=#41ab5d
scaffold_1	feature	long_terminal_repeat	28710049	28710565	.	.	.	ID=LTR RIGHT 152-0;Parent=TE_BASE 152;name=ltr right;color=#f032e6
scaffold_1	feature	long_terminal_repeat	28700830	28701346	.	.	.	ID=LTR LEFT 152-0;Parent=TE_BASE 152;name=ltr left;color=#f032e6
scaffold_1	feature	target_site_duplication	28700825	28700829	.	.	.	ID=TSR LEFT 152;Parent=TE_BASE 152;name=tsr left;color=#333333
scaffold_1	feature	target_site_duplication	28710566	28710570	.	.	.	ID=TSR RIGHT 152;Parent=TE_BASE 152;name=tsr right;color=#333333
scaffold_1	feature	nested_repeat	28677276	28688572	.	.	.	ID=TE_BASE 153;name=TE_BASE 153;annot=Class_I::LTR::Ty3/gypsy::non-chromovirus::OTA::Ogre/Tat::Retand;color=#a9a9a9
scaffold_1	feature	repeat_fragment	28677276	28688572	.	.	.	ID=TE 153-0;Parent=TE_BASE 153;name=TE 153;color=#a9a9a9
scaffold_1	feature	polypeptide_conserved_region	28678697	28679246	.	+	.	ID=DOMAIN 153-0-0;Parent=TE_BASE 153;annot=Class_I::LTR::Ty3/gypsy::non-chromovirus::OTA::Ogre/Tat::Retand GAG_tat;name=GAG;color=#225ea8
scaffold_1	feature	polypeptide_conserved_region	28679912	28680230	.	+	.	ID=DOMAIN 153-1-0;Parent=TE_BASE 153;annot=Class_I::LTR::Ty3/gypsy::non-chromovirus::OTA::Ogre/Tat::Retand AP_tat;name=PROT;color=#ffeda0
scaffold_1	feature	polypeptide_conserved_region	28680689	28681361	.	+	.	ID=DOMAIN 153-2-0;Parent=TE_BASE 153;annot=Class_I::LTR::Ty3/gypsy::non-chromovirus::OTA::Ogre/Tat::Retand RT_tat;name=RT;color=#feb24c
scaffold_1	feature	polypeptide_conserved_region	28681502	28681862	.	+	.	ID=DOMAIN 153-3-0;Parent=TE_BASE 153;annot=Class_I::LTR::Ty3/gypsy::non-chromovirus::OTA::Ogre/Tat::Retand RNaseH_tat;name=RH;color=#fc4e2a
scaffold_1	feature	polypeptide_conserved_region	28681907	28682249	.	+	.	ID=DOMAIN 153-4-0;Parent=TE_BASE 153;annot=Class_I::LTR::Ty3/gypsy::non-chromovirus::OTA::Ogre/Tat::Retand;name=aRH;color=#fc4e2a
scaffold_1	feature	polypeptide_conserved_region	28682657	28683698	.	+	.	ID=DOMAIN 153-5-0;Parent=TE_BASE 153;annot=Class_I::LTR::Ty3/gypsy::non-chromovirus::OTA::Ogre/Tat::Retand INT_tat;name=INT;color=#b10026
scaffold_1	feature	primer_binding_site	28677924	28677939	.	.	.	ID=PBS 153;Parent=TE_BASE 153;name=pbs;color=#c7e9c0
scaffold_1	feature	long_terminal_repeat	28687932	28688572	.	.	.	ID=LTR RIGHT 153-0;Parent=TE_BASE 153;name=ltr right;color=#f032e6
scaffold_1	feature	long_terminal_repeat	28677276	28677918	.	.	.	ID=LTR LEFT 153-0;Parent=TE_BASE 153;name=ltr left;color=#f032e6
scaffold_1	feature	nested_repeat	28548761	28560564	.	.	.	ID=TE_BASE 155;name=TE_BASE 155;annot=Class_I::LTR::Ty3/gypsy::non-chromovirus::OTA::Ogre/Tat::Retand;color=#a9a9a9
scaffold_1	feature	repeat_fragment	28548761	28560564	.	.	.	ID=TE 155-0;Parent=TE_BASE 155;name=TE 155;color=#a9a9a9
scaffold_1	feature	polypeptide_conserved_region	28554436	28555480	.	-	.	ID=DOMAIN 155-0-0;Parent=TE_BASE 155;annot=Class_I::LTR::Ty3/gypsy::non-chromovirus::OTA::Ogre/Tat::Retand INT_tat;name=INT;color=#b10026
scaffold_1	feature	polypeptide_conserved_region	28556050	28556392	.	-	.	ID=DOMAIN 155-1-0;Parent=TE_BASE 155;annot=Class_I::LTR::Ty3/gypsy::non-chromovirus::OTA::Ogre/Tat::Retand;name=aRH;color=#fc4e2a
scaffold_1	feature	polypeptide_conserved_region	28556434	28556794	.	-	.	ID=DOMAIN 155-2-0;Parent=TE_BASE 155;annot=Class_I::LTR::Ty3/gypsy::non-chromovirus::OTA::Ogre/Tat::Retand RNaseH_tat;name=RH;color=#fc4e2a
scaffold_1	feature	polypeptide_conserved_region	28556938	28557610	.	-	.	ID=DOMAIN 155-3-0;Parent=TE_BASE 155;annot=Class_I::LTR::Ty3/gypsy::non-chromovirus::OTA::Ogre/Tat::Retand RT_tat;name=RT;color=#feb24c
scaffold_1	feature	polypeptide_conserved_region	28558006	28558324	.	-	.	ID=DOMAIN 155-4-0;Parent=TE_BASE 155;annot=Class_I::LTR::Ty3/gypsy::non-chromovirus::OTA::Ogre/Tat::Retand AP_tat;name=PROT;color=#ffeda0
scaffold_1	feature	polypeptide_conserved_region	28558720	28559428	.	-	.	ID=DOMAIN 155-5-0;Parent=TE_BASE 155;annot=Class_I::LTR::Ty3/gypsy::non-chromovirus::OTA::Ogre/Tat::Retand GAG_tat;name=GAG;color=#225ea8
scaffold_1	feature	long_terminal_repeat	28560047	28560564	.	.	.	ID=LTR LEFT 155-0;Parent=TE_BASE 155;name=ltr left;color=#f032e6
scaffold_1	feature	long_terminal_repeat	28548761	28549278	.	.	.	ID=LTR RIGHT 155-0;Parent=TE_BASE 155;name=ltr right;color=#f032e6
scaffold_1	feature	target_site_duplication	28548756	28548760	.	.	.	ID=TSR RIGHT 155;Parent=TE_BASE 155;name=tsr right;color=#333333
scaffold_1	feature	target_site_duplication	28560565	28560569	.	.	.	ID=TSR LEFT 155;Parent=TE_BASE 155;name=tsr left;color=#333333
scaffold_1	feature	nested_repeat	28504505	28510690	.	.	.	ID=TE_BASE 156;name=TE_BASE 156;annot=Class_I::LTR::Ty1/copia::Tork;color=#a9a9a9
scaffold_1	feature	repeat_fragment	28504505	28510690	.	.	.	ID=TE 156-0;Parent=TE_BASE 156;name=TE 156;color=#a9a9a9
scaffold_1	feature	polypeptide_conserved_region	28504886	28505297	.	-	.	ID=DOMAIN 156-0-0;Parent=TE_BASE 156;annot=Class_I::LTR::Ty1/copia::Ty1-outgroup RNaseH_1731;name=RH;color=#fc4e2a
scaffold_1	feature	polypeptide_conserved_region	28505540	28506149	.	-	.	ID=DOMAIN 156-1-0;Parent=TE_BASE 156;annot=Class_I::LTR::Ty1/copia::Tork RT_tork;name=RT;color=#feb24c
scaffold_1	feature	polypeptide_conserved_region	28507154	28507766	.	-	.	ID=DOMAIN 156-2-0;Parent=TE_BASE 156;annot=Class_I::LTR::Ty1/copia::Ty1-outgroup INT_copia;name=INT;color=#b10026
scaffold_1	feature	long_terminal_repeat	28510541	28510690	.	.	.	ID=LTR LEFT 156-0;Parent=TE_BASE 156;name=ltr left;color=#f032e6
scaffold_1	feature	long_terminal_repeat	28504505	28504654	.	.	.	ID=LTR RIGHT 156-0;Parent=TE_BASE 156;name=ltr right;color=#f032e6
scaffold_1	feature	target_site_duplication	28504500	28504504	.	.	.	ID=TSR RIGHT 156;Parent=TE_BASE 156;name=tsr right;color=#333333
scaffold_1	feature	target_site_duplication	28510691	28510695	.	.	.	ID=TSR LEFT 156;Parent=TE_BASE 156;name=tsr left;color=#333333
scaffold_1	feature	nested_repeat	28450589	28455987	.	.	.	ID=TE_BASE 157;name=TE_BASE 157;annot=Class_I::LTR::Ty1/copia::Tork;color=#a9a9a9
scaffold_1	feature	repeat_fragment	28450589	28455987	.	.	.	ID=TE 157-0;Parent=TE_BASE 157;name=TE 157;color=#a9a9a9
scaffold_1	feature	polypeptide_conserved_region	28451607	28452015	.	-	.	ID=DOMAIN 157-0-0;Parent=TE_BASE 157;annot=Class_I::LTR::Ty1/copia::Tork RNaseH_tork;name=RH;color=#fc4e2a
scaffold_1	feature	polypeptide_conserved_region	28452300	28453029	.	-	.	ID=DOMAIN 157-1-0;Parent=TE_BASE 157;annot=Class_I::LTR::Ty1/copia::Tork RT_tork;name=RT;color=#feb24c
scaffold_1	feature	polypeptide_conserved_region	28453533	28454157	.	-	.	ID=DOMAIN 157-2-0;Parent=TE_BASE 157;annot=Class_I::LTR::Ty1/copia::Ivana INT_oryco;name=INT;color=#b10026
scaffold_1	feature	polypeptide_conserved_region	28454313	28454553	.	-	.	ID=DOMAIN 157-3-0;Parent=TE_BASE 157;annot=Class_I::LTR::Ty1/copia::Tork AP_tork;name=PROT;color=#ffeda0
scaffold_1	feature	polypeptide_conserved_region	28454730	28455486	.	-	.	ID=DOMAIN 157-4-0;Parent=TE_BASE 157;annot=Class_I::LTR::Ty1/copia::Tork GAG_tork;name=GAG;color=#225ea8
scaffold_1	feature	long_terminal_repeat	28455562	28455987	.	.	.	ID=LTR LEFT 157-0;Parent=TE_BASE 157;name=ltr left;color=#f032e6
scaffold_1	feature	long_terminal_repeat	28450589	28451014	.	.	.	ID=LTR RIGHT 157-0;Parent=TE_BASE 157;name=ltr right;color=#f032e6
scaffold_1	feature	target_site_duplication	28450584	28450588	.	.	.	ID=TSR RIGHT 157;Parent=TE_BASE 157;name=tsr right;color=#333333
scaffold_1	feature	target_site_duplication	28455988	28455992	.	.	.	ID=TSR LEFT 157;Parent=TE_BASE 157;name=tsr left;color=#333333
scaffold_1	feature	nested_repeat	28263668	28268596	.	.	.	ID=TE_BASE 160;name=TE_BASE 160;annot=Class_I::LTR::Ty1/copia::Ivana;color=#a9a9a9
scaffold_1	feature	repeat_fragment	28263668	28268596	.	.	.	ID=TE 160-0;Parent=TE_BASE 160;name=TE 160;color=#a9a9a9
scaffold_1	feature	polypeptide_conserved_region	28265543	28266071	.	+	.	ID=DOMAIN 160-0-0;Parent=TE_BASE 160;annot=Class_I::LTR::Ty1/copia::Ale INT_retrofit;name=INT;color=#b10026
scaffold_1	feature	polypeptide_conserved_region	28266977	28267676	.	+	.	ID=DOMAIN 160-1-0;Parent=TE_BASE 160;annot=Class_I::LTR::Ty1/copia::Ivana RT_oryco;name=RT;color=#feb24c
scaffold_1	feature	polypeptide_conserved_region	28267973	28268378	.	+	.	ID=DOMAIN 160-2-0;Parent=TE_BASE 160;annot=Class_I::LTR::Ty1/copia::SIRE RNaseH_sire;name=RH;color=#fc4e2a
scaffold_1	feature	primer_binding_site	28263809	28263827	.	.	.	ID=PBS 160;Parent=TE_BASE 160;name=pbs;color=#c7e9c0
scaffold_1	feature	RR_tract	28268444	28268458	.	.	.	ID=PPT 160;Parent=TE_BASE 160;name=ppt;color=#41ab5d
scaffold_1	feature	long_terminal_repeat	28268458	28268596	.	.	.	ID=LTR RIGHT 160-0;Parent=TE_BASE 160;name=ltr right;color=#f032e6
scaffold_1	feature	long_terminal_repeat	28263668	28263806	.	.	.	ID=LTR LEFT 160-0;Parent=TE_BASE 160;name=ltr left;color=#f032e6
scaffold_1	feature	nested_repeat	28245778	28257584	.	.	.	ID=TE_BASE 161;name=TE_BASE 161;annot=Class_I::LTR::Ty3/gypsy::non-chromovirus::OTA::Ogre/Tat::Retand;color=#a9a9a9
scaffold_1	feature	repeat_fragment	28245778	28257584	.	.	.	ID=TE 161-0;Parent=TE_BASE 161;name=TE 161;color=#a9a9a9
scaffold_1	feature	polypeptide_conserved_region	28246909	28247617	.	+	.	ID=DOMAIN 161-0-0;Parent=TE_BASE 161;annot=Class_I::LTR::Ty3/gypsy::non-chromovirus::OTA::Ogre/Tat::Retand GAG_tat;name=GAG;color=#225ea8
scaffold_1	feature	polypeptide_conserved_region	28248016	28248334	.	+	.	ID=DOMAIN 161-1-0;Parent=TE_BASE 161;annot=Class_I::LTR::Ty3/gypsy::non-chromovirus::OTA::Ogre/Tat::Retand AP_tat;name=PROT;color=#ffeda0
scaffold_1	feature	polypeptide_conserved_region	28248730	28249402	.	+	.	ID=DOMAIN 161-2-0;Parent=TE_BASE 161;annot=Class_I::LTR::Ty3/gypsy::non-chromovirus::OTA::Ogre/Tat::Retand RT_tat;name=RT;color=#feb24c
scaffold_1	feature	polypeptide_conserved_region	28249543	28249903	.	+	.	ID=DOMAIN 161-3-0;Parent=TE_BASE 161;annot=Class_I::LTR::Ty3/gypsy::non-chromovirus::OTA::Ogre/Tat::Retand RNaseH_tat;name=RH;color=#fc4e2a
scaffold_1	feature	polypeptide_conserved_region	28249948	28250290	.	+	.	ID=DOMAIN 161-4-0;Parent=TE_BASE 161;annot=Class_I::LTR::Ty3/gypsy::non-chromovirus::OTA::Ogre/Tat::Retand;name=aRH;color=#fc4e2a
scaffold_1	feature	polypeptide_conserved_region	28250857	28251901	.	+	.	ID=DOMAIN 161-5-0;Parent=TE_BASE 161;annot=Class_I::LTR::Ty3/gypsy::non-chromovirus::OTA::Ogre/Tat::Retand INT_tat;name=INT;color=#b10026
scaffold_1	feature	primer_binding_site	28246300	28246314	.	.	.	ID=PBS 161;Parent=TE_BASE 161;name=pbs;color=#c7e9c0
scaffold_1	feature	RR_tract	28256969	28256983	.	.	.	ID=PPT 161;Parent=TE_BASE 161;name=ppt;color=#41ab5d
scaffold_1	feature	long_terminal_repeat	28257068	28257584	.	.	.	ID=LTR RIGHT 161-0;Parent=TE_BASE 161;name=ltr right;color=#f032e6
scaffold_1	feature	long_terminal_repeat	28245778	28246294	.	.	.	ID=LTR LEFT 161-0;Parent=TE_BASE 161;name=ltr left;color=#f032e6
scaffold_1	feature	target_site_duplication	28245773	28245777	.	.	.	ID=TSR LEFT 161;Parent=TE_BASE 161;name=tsr left;color=#333333
scaffold_1	feature	target_site_duplication	28257585	28257589	.	.	.	ID=TSR RIGHT 161;Parent=TE_BASE 161;name=tsr right;color=#333333
scaffold_1	feature	nested_repeat	27912477	27918604	.	.	.	ID=TE_BASE 166;name=TE_BASE 166;annot=Class_I::LTR::Ty1/copia::Tork;color=#a9a9a9
scaffold_1	feature	repeat_fragment	27912477	27918604	.	.	.	ID=TE 166-0;Parent=TE_BASE 166;name=TE 166;color=#a9a9a9
scaffold_1	feature	polypeptide_conserved_region	27913608	27914016	.	-	.	ID=DOMAIN 166-0-0;Parent=TE_BASE 166;annot=Class_I::LTR::Ty1/copia::Tork RT_tork;name=RT;color=#feb24c
scaffold_1	feature	polypeptide_conserved_region	27915180	27915744	.	-	.	ID=DOMAIN 166-1-0;Parent=TE_BASE 166;annot=Class_I::LTR::Ty1/copia::Ty1-outgroup INT_copia;name=INT;color=#b10026
scaffold_1	feature	primer_binding_site	27912749	27912769	.	.	.	ID=PBS 166;Parent=TE_BASE 166;name=ppt;color=#41ab5d
scaffold_1	feature	long_terminal_repeat	27918353	27918604	.	.	.	ID=LTR LEFT 166-0;Parent=TE_BASE 166;name=ltr left;color=#f032e6
scaffold_1	feature	long_terminal_repeat	27912477	27912728	.	.	.	ID=LTR RIGHT 166-0;Parent=TE_BASE 166;name=ltr right;color=#f032e6
scaffold_1	feature	target_site_duplication	27912472	27912476	.	.	.	ID=TSR RIGHT 166;Parent=TE_BASE 166;name=tsr right;color=#333333
scaffold_1	feature	target_site_duplication	27918605	27918609	.	.	.	ID=TSR LEFT 166;Parent=TE_BASE 166;name=tsr left;color=#333333
scaffold_1	feature	nested_repeat	27835536	27841813	.	.	.	ID=TE_BASE 168;name=TE_BASE 168;annot=Class_I::LTR::Ty1/copia::Tork;color=#a9a9a9
scaffold_1	feature	repeat_fragment	27835536	27841813	.	.	.	ID=TE 168-0;Parent=TE_BASE 168;name=TE 168;color=#a9a9a9
scaffold_1	feature	polypeptide_conserved_region	27836667	27837075	.	-	.	ID=DOMAIN 168-0-0;Parent=TE_BASE 168;annot=Class_I::LTR::Ty1/copia::Tork RT_tork;name=RT;color=#feb24c
scaffold_1	feature	polypeptide_conserved_region	27838305	27838863	.	-	.	ID=DOMAIN 168-1-0;Parent=TE_BASE 168;annot=Class_I::LTR::Ty1/copia::Ty1-outgroup INT_copia;name=INT;color=#b10026
scaffold_1	feature	primer_binding_site	27835808	27835828	.	.	.	ID=PBS 168;Parent=TE_BASE 168;name=ppt;color=#41ab5d
scaffold_1	feature	long_terminal_repeat	27841562	27841813	.	.	.	ID=LTR LEFT 168-0;Parent=TE_BASE 168;name=ltr left;color=#f032e6
scaffold_1	feature	long_terminal_repeat	27835536	27835787	.	.	.	ID=LTR RIGHT 168-0;Parent=TE_BASE 168;name=ltr right;color=#f032e6
scaffold_1	feature	target_site_duplication	27835531	27835535	.	.	.	ID=TSR RIGHT 168;Parent=TE_BASE 168;name=tsr right;color=#333333
scaffold_1	feature	target_site_duplication	27841814	27841818	.	.	.	ID=TSR LEFT 168;Parent=TE_BASE 168;name=tsr left;color=#333333
scaffold_1	feature	nested_repeat	27594489	27599534	.	.	.	ID=TE_BASE 171;name=TE_BASE 171;annot=Class_I::LTR::Ty1/copia::Ivana;color=#a9a9a9
scaffold_1	feature	repeat_fragment	27594489	27599534	.	.	.	ID=TE 171-0;Parent=TE_BASE 171;name=TE 171;color=#a9a9a9
scaffold_1	feature	polypeptide_conserved_region	27596383	27597004	.	+	.	ID=DOMAIN 171-0-0;Parent=TE_BASE 171;annot=Class_I::LTR::Ty1/copia::Ale INT_retrofit;name=INT;color=#b10026
scaffold_1	feature	polypeptide_conserved_region	27597868	27598579	.	+	.	ID=DOMAIN 171-1-0;Parent=TE_BASE 171;annot=Class_I::LTR::Ty1/copia::Ivana RT_oryco;name=RT;color=#feb24c
scaffold_1	feature	polypeptide_conserved_region	27598888	27599281	.	+	.	ID=DOMAIN 171-2-0;Parent=TE_BASE 171;annot=Class_I::LTR::Ty1/copia::SIRE RNaseH_sire;name=RH;color=#fc4e2a
scaffold_1	feature	primer_binding_site	27594678	27594696	.	.	.	ID=PBS 171;Parent=TE_BASE 171;name=pbs;color=#c7e9c0
scaffold_1	feature	long_terminal_repeat	27599349	27599534	.	.	.	ID=LTR RIGHT 171-0;Parent=TE_BASE 171;name=ltr right;color=#f032e6
scaffold_1	feature	long_terminal_repeat	27594489	27594668	.	.	.	ID=LTR LEFT 171-0;Parent=TE_BASE 171;name=ltr left;color=#f032e6
scaffold_1	feature	target_site_duplication	27594483	27594488	.	.	.	ID=TSR LEFT 171;Parent=TE_BASE 171;name=tsr left;color=#333333
scaffold_1	feature	target_site_duplication	27599535	27599540	.	.	.	ID=TSR RIGHT 171;Parent=TE_BASE 171;name=tsr right;color=#333333
scaffold_1	feature	nested_repeat	27459160	27464697	.	.	.	ID=TE_BASE 174;name=TE_BASE 174;annot=Class_I::LTR::Ty1/copia::Tork;color=#a9a9a9
scaffold_1	feature	repeat_fragment	27459160	27464697	.	.	.	ID=TE 174-0;Parent=TE_BASE 174;name=TE 174;color=#a9a9a9
scaffold_1	feature	polypeptide_conserved_region	27459902	27460301	.	-	.	ID=DOMAIN 174-0-0;Parent=TE_BASE 174;annot=Class_I::LTR::Ty1/copia::Tork RNaseH_tork;name=RH;color=#fc4e2a
scaffold_1	feature	polypeptide_conserved_region	27460610	27461330	.	-	.	ID=DOMAIN 174-1-0;Parent=TE_BASE 174;annot=Class_I::LTR::Ty1/copia::Tork RT_tork;name=RT;color=#feb24c
scaffold_1	feature	polypeptide_conserved_region	27461951	27462596	.	-	.	ID=DOMAIN 174-2-0;Parent=TE_BASE 174;annot=Class_I::LTR::Ty1/copia::Tork INT_tork;name=INT;color=#b10026
scaffold_1	feature	polypeptide_conserved_region	27462770	27462992	.	-	.	ID=DOMAIN 174-3-0;Parent=TE_BASE 174;annot=Class_I::LTR::Ty1/copia::Ivana AP_oryco;name=PROT;color=#ffeda0
scaffold_1	feature	polypeptide_conserved_region	27463217	27463706	.	-	.	ID=DOMAIN 174-4-0;Parent=TE_BASE 174;annot=Class_I::LTR::Ty1/copia::Tork GAG_tork;name=GAG;color=#225ea8
scaffold_1	feature	long_terminal_repeat	27464119	27464697	.	.	.	ID=LTR LEFT 174-0;Parent=TE_BASE 174;name=ltr left;color=#f032e6
scaffold_1	feature	long_terminal_repeat	27459160	27459738	.	.	.	ID=LTR RIGHT 174-0;Parent=TE_BASE 174;name=ltr right;color=#f032e6
scaffold_1	feature	target_site_duplication	27459155	27459159	.	.	.	ID=TSR RIGHT 174;Parent=TE_BASE 174;name=tsr right;color=#333333
scaffold_1	feature	target_site_duplication	27464698	27464702	.	.	.	ID=TSR LEFT 174;Parent=TE_BASE 174;name=tsr left;color=#333333
scaffold_1	feature	nested_repeat	27446982	27457958	.	.	.	ID=TE_BASE 175;name=TE_BASE 175;annot=Class_I::LTR::Ty3/gypsy::non-chromovirus::OTA::Ogre/Tat::Retand;color=#a9a9a9
scaffold_1	feature	repeat_fragment	27446982	27457958	.	.	.	ID=TE 175-0;Parent=TE_BASE 175;name=TE 175;color=#a9a9a9
scaffold_1	feature	polypeptide_conserved_region	27448716	27449265	.	+	.	ID=DOMAIN 175-0-0;Parent=TE_BASE 175;annot=Class_I::LTR::Ty3/gypsy::non-chromovirus::OTA::Ogre/Tat::Retand GAG_tat;name=GAG;color=#225ea8
scaffold_1	feature	polypeptide_conserved_region	27449931	27450249	.	+	.	ID=DOMAIN 175-1-0;Parent=TE_BASE 175;annot=Class_I::LTR::Ty3/gypsy::non-chromovirus::OTA::Ogre/Tat::Retand AP_tat;name=PROT;color=#ffeda0
scaffold_1	feature	polypeptide_conserved_region	27450708	27451368	.	+	.	ID=DOMAIN 175-2-0;Parent=TE_BASE 175;annot=Class_I::LTR::Ty3/gypsy::non-chromovirus::OTA::Ogre/Tat::Retand RT_tat;name=RT;color=#feb24c
scaffold_1	feature	polypeptide_conserved_region	27451497	27451818	.	+	.	ID=DOMAIN 175-3-0;Parent=TE_BASE 175;annot=Class_I::LTR::Ty3/gypsy::non-chromovirus::OTA::Ogre/Tat::Retand RNaseH_tat;name=RH;color=#fc4e2a
scaffold_1	feature	polypeptide_conserved_region	27451860	27452202	.	+	.	ID=DOMAIN 175-4-0;Parent=TE_BASE 175;annot=Class_I::LTR::Ty3/gypsy::non-chromovirus::OTA::Ogre/Tat::Retand;name=aRH;color=#fc4e2a
scaffold_1	feature	polypeptide_conserved_region	27452610	27453651	.	+	.	ID=DOMAIN 175-5-0;Parent=TE_BASE 175;annot=Class_I::LTR::Ty3/gypsy::non-chromovirus::OTA::Ogre/Tat::Retand INT_tat;name=INT;color=#b10026
scaffold_1	feature	primer_binding_site	27447946	27447961	.	.	.	ID=PBS 175;Parent=TE_BASE 175;name=pbs;color=#c7e9c0
scaffold_1	feature	RR_tract	27456985	27456999	.	.	.	ID=PPT 175;Parent=TE_BASE 175;name=ppt;color=#41ab5d
scaffold_1	feature	long_terminal_repeat	27457000	27457958	.	.	.	ID=LTR RIGHT 175-0;Parent=TE_BASE 175;name=ltr right;color=#f032e6
scaffold_1	feature	long_terminal_repeat	27446982	27447940	.	.	.	ID=LTR LEFT 175-0;Parent=TE_BASE 175;name=ltr left;color=#f032e6
scaffold_1	feature	target_site_duplication	27446977	27446981	.	.	.	ID=TSR LEFT 175;Parent=TE_BASE 175;name=tsr left;color=#333333
scaffold_1	feature	target_site_duplication	27457959	27457963	.	.	.	ID=TSR RIGHT 175;Parent=TE_BASE 175;name=tsr right;color=#333333
scaffold_1	feature	nested_repeat	27433093	27438190	.	.	.	ID=TE_BASE 176;name=TE_BASE 176;annot=Class_I::LTR::Ty3/gypsy::non-chromovirus::OTA::Ogre/Tat::Retand;color=#a9a9a9
scaffold_1	feature	repeat_fragment	27433093	27438190	.	.	.	ID=TE 176-0;Parent=TE_BASE 176;name=TE 176;color=#a9a9a9
scaffold_1	feature	polypeptide_conserved_region	27434652	27435189	.	+	.	ID=DOMAIN 176-0-0;Parent=TE_BASE 176;annot=Class_I::LTR::Ty3/gypsy::non-chromovirus::OTA::Ogre/Tat::Retand GAG_tat;name=GAG;color=#225ea8
scaffold_1	feature	primer_binding_site	27433580	27433595	.	.	.	ID=PBS 176;Parent=TE_BASE 176;name=pbs;color=#c7e9c0
scaffold_1	feature	RR_tract	27437709	27437723	.	.	.	ID=PPT 176;Parent=TE_BASE 176;name=ppt;color=#41ab5d
scaffold_1	feature	long_terminal_repeat	27437726	27438190	.	.	.	ID=LTR RIGHT 176-0;Parent=TE_BASE 176;name=ltr right;color=#f032e6
scaffold_1	feature	long_terminal_repeat	27433093	27433575	.	.	.	ID=LTR LEFT 176-0;Parent=TE_BASE 176;name=ltr left;color=#f032e6
scaffold_1	feature	target_site_duplication	27433088	27433092	.	.	.	ID=TSR LEFT 176;Parent=TE_BASE 176;name=tsr left;color=#333333
scaffold_1	feature	target_site_duplication	27438191	27438195	.	.	.	ID=TSR RIGHT 176;Parent=TE_BASE 176;name=tsr right;color=#333333
scaffold_1	feature	nested_repeat	27413094	27417939	.	.	.	ID=TE_BASE 177;name=TE_BASE 177;annot=Class_I::LTR::Ty1/copia::Ale;color=#a9a9a9
scaffold_1	feature	repeat_fragment	27413094	27417939	.	.	.	ID=TE 177-0;Parent=TE_BASE 177;name=TE 177;color=#a9a9a9
scaffold_1	feature	polypeptide_conserved_region	27413362	27413764	.	-	.	ID=DOMAIN 177-0-0;Parent=TE_BASE 177;annot=Class_I::LTR::Ty1/copia::Ale RNaseH_retrofit;name=RH;color=#fc4e2a
scaffold_1	feature	polypeptide_conserved_region	27414049	27414784	.	-	.	ID=DOMAIN 177-1-0;Parent=TE_BASE 177;annot=Class_I::LTR::Ty1/copia::Ale RT_retrofit;name=RT;color=#feb24c
scaffold_1	feature	polypeptide_conserved_region	27415339	27415966	.	-	.	ID=DOMAIN 177-2-0;Parent=TE_BASE 177;annot=Class_I::LTR::Ty1/copia::Ale INT_retrofit;name=INT;color=#b10026
scaffold_1	feature	polypeptide_conserved_region	27416086	27416326	.	-	.	ID=DOMAIN 177-3-0;Parent=TE_BASE 177;annot=Class_I::LTR::Ty1/copia::TAR AP_Ty1/copia;name=PROT;color=#ffeda0
scaffold_1	feature	polypeptide_conserved_region	27416737	27417406	.	-	.	ID=DOMAIN 177-4-0;Parent=TE_BASE 177;annot=Class_I::LTR::Ty1/copia::Alesia GAG_retrofit;name=GAG;color=#225ea8
scaffold_1	feature	long_terminal_repeat	27417754	27417939	.	.	.	ID=LTR LEFT 177-0;Parent=TE_BASE 177;name=ltr left;color=#f032e6
scaffold_1	feature	long_terminal_repeat	27413094	27413272	.	.	.	ID=LTR RIGHT 177-0;Parent=TE_BASE 177;name=ltr right;color=#f032e6
scaffold_1	feature	nested_repeat	27378233	27384534	.	.	.	ID=TE_BASE 178;name=TE_BASE 178;annot=Class_I::LTR::Ty1/copia::Ivana;color=#a9a9a9
scaffold_1	feature	repeat_fragment	27378233	27384534	.	.	.	ID=TE 178-0;Parent=TE_BASE 178;name=TE 178;color=#a9a9a9
scaffold_1	feature	polypeptide_conserved_region	27379497	27379743	.	+	.	ID=DOMAIN 178-0-0;Parent=TE_BASE 178;annot=Class_I::LTR::Ty1/copia::Ivana AP_oryco;name=PROT;color=#ffeda0
scaffold_1	feature	polypeptide_conserved_region	27379893	27380547	.	+	.	ID=DOMAIN 178-1-0;Parent=TE_BASE 178;annot=Class_I::LTR::Ty1/copia::Ivana INT_oryco;name=INT;color=#b10026
scaffold_1	feature	polypeptide_conserved_region	27381090	27381813	.	+	.	ID=DOMAIN 178-2-0;Parent=TE_BASE 178;annot=Class_I::LTR::Ty1/copia::Ivana RT_oryco;name=RT;color=#feb24c
scaffold_1	feature	polypeptide_conserved_region	27382101	27382506	.	+	.	ID=DOMAIN 178-3-0;Parent=TE_BASE 178;annot=Class_I::LTR::Ty1/copia::Ivana RNaseH_oryco;name=RH;color=#fc4e2a
scaffold_1	feature	primer_binding_site	27378556	27378578	.	.	.	ID=PBS 178;Parent=TE_BASE 178;name=pbs;color=#c7e9c0
scaffold_1	feature	RR_tract	27384182	27384196	.	.	.	ID=PPT 178;Parent=TE_BASE 178;name=ppt;color=#41ab5d
scaffold_1	feature	long_terminal_repeat	27384267	27384534	.	.	.	ID=LTR RIGHT 178-0;Parent=TE_BASE 178;name=ltr right;color=#f032e6
scaffold_1	feature	long_terminal_repeat	27378233	27378509	.	.	.	ID=LTR LEFT 178-0;Parent=TE_BASE 178;name=ltr left;color=#f032e6
scaffold_1	feature	target_site_duplication	27378228	27378232	.	.	.	ID=TSR LEFT 178;Parent=TE_BASE 178;name=tsr left;color=#333333
scaffold_1	feature	target_site_duplication	27384535	27384539	.	.	.	ID=TSR RIGHT 178;Parent=TE_BASE 178;name=tsr right;color=#333333
scaffold_1	feature	nested_repeat	27194955	27200891	.	.	.	ID=TE_BASE 179;name=TE_BASE 179;annot=Class_I::LTR::Ty1/copia::SIRE;color=#a9a9a9
scaffold_1	feature	repeat_fragment	27194955	27200891	.	.	.	ID=TE 179-0;Parent=TE_BASE 179;name=TE 179;color=#a9a9a9
scaffold_1	feature	polypeptide_conserved_region	27197382	27197979	.	+	.	ID=DOMAIN 179-0-0;Parent=TE_BASE 179;annot=Class_I::LTR::Ty1/copia::Ty1-outgroup INT_copia;name=INT;color=#b10026
scaffold_1	feature	polypeptide_conserved_region	27198861	27199584	.	+	.	ID=DOMAIN 179-1-0;Parent=TE_BASE 179;annot=Class_I::LTR::Ty1/copia::SIRE RT_sire;name=RT;color=#feb24c
scaffold_1	feature	polypeptide_conserved_region	27199917	27200322	.	+	.	ID=DOMAIN 179-2-0;Parent=TE_BASE 179;annot=Class_I::LTR::Ty1/copia::Ivana RNaseH_oryco;name=RH;color=#fc4e2a
scaffold_1	feature	RR_tract	27200510	27200524	.	.	.	ID=PPT 179;Parent=TE_BASE 179;name=ppt;color=#41ab5d
scaffold_1	feature	long_terminal_repeat	27200564	27200891	.	.	.	ID=LTR RIGHT 179-0;Parent=TE_BASE 179;name=ltr right;color=#f032e6
scaffold_1	feature	long_terminal_repeat	27194955	27195282	.	.	.	ID=LTR LEFT 179-0;Parent=TE_BASE 179;name=ltr left;color=#f032e6
scaffold_1	feature	target_site_duplication	27194950	27194954	.	.	.	ID=TSR LEFT 179;Parent=TE_BASE 179;name=tsr left;color=#333333
scaffold_1	feature	target_site_duplication	27200892	27200896	.	.	.	ID=TSR RIGHT 179;Parent=TE_BASE 179;name=tsr right;color=#333333
scaffold_1	feature	nested_repeat	26959104	26964533	.	.	.	ID=TE_BASE 184;name=TE_BASE 184;annot=Class_I::LTR::Ty1/copia::Ivana;color=#a9a9a9
scaffold_1	feature	repeat_fragment	26959104	26964533	.	.	.	ID=TE 184-0;Parent=TE_BASE 184;name=TE 184;color=#a9a9a9
scaffold_1	feature	polypeptide_conserved_region	26961385	26961793	.	+	.	ID=DOMAIN 184-0-0;Parent=TE_BASE 184;annot=Class_I::LTR::Ty1/copia::Ale INT_retrofit;name=INT;color=#b10026
scaffold_1	feature	polypeptide_conserved_region	26962522	26963239	.	+	.	ID=DOMAIN 184-1-0;Parent=TE_BASE 184;annot=Class_I::LTR::Ty1/copia::Ivana RT_oryco;name=RT;color=#feb24c
scaffold_1	feature	polypeptide_conserved_region	26963545	26963947	.	+	.	ID=DOMAIN 184-2-0;Parent=TE_BASE 184;annot=Class_I::LTR::Ty1/copia::Ale RNaseH_retrofit;name=RH;color=#fc4e2a
scaffold_1	feature	primer_binding_site	26959445	26959461	.	.	.	ID=PBS 184;Parent=TE_BASE 184;name=pbs;color=#c7e9c0
scaffold_1	feature	RR_tract	26964157	26964171	.	.	.	ID=PPT 184;Parent=TE_BASE 184;name=ppt;color=#41ab5d
scaffold_1	feature	long_terminal_repeat	26964200	26964533	.	.	.	ID=LTR RIGHT 184-0;Parent=TE_BASE 184;name=ltr right;color=#f032e6
scaffold_1	feature	long_terminal_repeat	26959104	26959442	.	.	.	ID=LTR LEFT 184-0;Parent=TE_BASE 184;name=ltr left;color=#f032e6
scaffold_1	feature	nested_repeat	26947622	26951358	.	.	.	ID=TE_BASE 185;name=TE_BASE 185;annot=Class_I::LTR::Ty1/copia::Ivana;color=#a9a9a9
scaffold_1	feature	repeat_fragment	26947622	26951358	.	.	.	ID=TE 185-0;Parent=TE_BASE 185;name=TE 185;color=#a9a9a9
scaffold_1	feature	polypeptide_conserved_region	26947835	26948237	.	-	.	ID=DOMAIN 185-0-0;Parent=TE_BASE 185;annot=Class_I::LTR::Ty1/copia::SIRE RNaseH_sire;name=RH;color=#fc4e2a
scaffold_1	feature	polypeptide_conserved_region	26948537	26949248	.	-	.	ID=DOMAIN 185-1-0;Parent=TE_BASE 185;annot=Class_I::LTR::Ty1/copia::Ivana RT_oryco;name=RT;color=#feb24c
scaffold_1	feature	polypeptide_conserved_region	26950244	26950874	.	-	.	ID=DOMAIN 185-2-0;Parent=TE_BASE 185;annot=Class_I::LTR::Ty1/copia::Ale INT_retrofit;name=INT;color=#b10026
scaffold_1	feature	primer_binding_site	26947767	26947786	.	.	.	ID=PBS 185;Parent=TE_BASE 185;name=ppt;color=#41ab5d
scaffold_1	feature	RR_tract	26951179	26951193	.	.	.	ID=PPT 185;Parent=TE_BASE 185;name=pbs;color=#c7e9c0
scaffold_1	feature	long_terminal_repeat	26951223	26951358	.	.	.	ID=LTR LEFT 185-0;Parent=TE_BASE 185;name=ltr left;color=#f032e6
scaffold_1	feature	long_terminal_repeat	26947622	26947759	.	.	.	ID=LTR RIGHT 185-0;Parent=TE_BASE 185;name=ltr right;color=#f032e6
scaffold_1	feature	nested_repeat	26911687	26917886	.	.	.	ID=TE_BASE 187;name=TE_BASE 187;annot=Class_I::LTR::Ty1/copia::Tork;color=#a9a9a9
scaffold_1	feature	repeat_fragment	26911687	26917886	.	.	.	ID=TE 187-0;Parent=TE_BASE 187;name=TE 187;color=#a9a9a9
scaffold_1	feature	polypeptide_conserved_region	26912131	26912542	.	-	.	ID=DOMAIN 187-0-0;Parent=TE_BASE 187;annot=Class_I::LTR::Ty1/copia::Ty1-outgroup RNaseH_1731;name=RH;color=#fc4e2a
scaffold_1	feature	polypeptide_conserved_region	26912866	26913583	.	-	.	ID=DOMAIN 187-1-0;Parent=TE_BASE 187;annot=Class_I::LTR::Ty1/copia::Tork RT_tork;name=RT;color=#feb24c
scaffold_1	feature	polypeptide_conserved_region	26914467	26914971	.	-	.	ID=DOMAIN 187-2-0;Parent=TE_BASE 187;annot=Class_I::LTR::Ty1/copia::Ty1-outgroup INT_copia;name=INT;color=#b10026
scaffold_1	feature	polypeptide_conserved_region	26916256	26916646	.	-	.	ID=DOMAIN 187-3-0;Parent=TE_BASE 187;annot=Class_I::LTR::Ty1/copia::Ivana GAG_oryco;name=GAG;color=#225ea8
scaffold_1	feature	primer_binding_site	26911927	26911944	.	.	.	ID=PBS 187;Parent=TE_BASE 187;name=ppt;color=#41ab5d
scaffold_1	feature	RR_tract	26917599	26917613	.	.	.	ID=PPT 187;Parent=TE_BASE 187;name=pbs;color=#c7e9c0
scaffold_1	feature	long_terminal_repeat	26917678	26917886	.	.	.	ID=LTR LEFT 187-0;Parent=TE_BASE 187;name=ltr left;color=#f032e6
scaffold_1	feature	long_terminal_repeat	26911687	26911902	.	.	.	ID=LTR RIGHT 187-0;Parent=TE_BASE 187;name=ltr right;color=#f032e6
scaffold_1	feature	target_site_duplication	26911682	26911686	.	.	.	ID=TSR RIGHT 187;Parent=TE_BASE 187;name=tsr right;color=#333333
scaffold_1	feature	target_site_duplication	26917887	26917891	.	.	.	ID=TSR LEFT 187;Parent=TE_BASE 187;name=tsr left;color=#333333
scaffold_1	feature	nested_repeat	26845080	26851295	.	.	.	ID=TE_BASE 189;name=TE_BASE 189;annot=Class_I::LTR::Ty1/copia::Tork;color=#a9a9a9
scaffold_1	feature	repeat_fragment	26845080	26851295	.	.	.	ID=TE 189-0;Parent=TE_BASE 189;name=TE 189;color=#a9a9a9
scaffold_1	feature	polypeptide_conserved_region	26846212	26846620	.	-	.	ID=DOMAIN 189-0-0;Parent=TE_BASE 189;annot=Class_I::LTR::Ty1/copia::Tork RT_tork;name=RT;color=#feb24c
scaffold_1	feature	polypeptide_conserved_region	26847850	26848414	.	-	.	ID=DOMAIN 189-1-0;Parent=TE_BASE 189;annot=Class_I::LTR::Ty1/copia::Ty1-outgroup INT_copia;name=INT;color=#b10026
scaffold_1	feature	primer_binding_site	26845352	26845372	.	.	.	ID=PBS 189;Parent=TE_BASE 189;name=ppt;color=#41ab5d
scaffold_1	feature	RR_tract	26850963	26850977	.	.	.	ID=PPT 189;Parent=TE_BASE 189;name=pbs;color=#c7e9c0
scaffold_1	feature	long_terminal_repeat	26851044	26851295	.	.	.	ID=LTR LEFT 189-0;Parent=TE_BASE 189;name=ltr left;color=#f032e6
scaffold_1	feature	long_terminal_repeat	26845080	26845331	.	.	.	ID=LTR RIGHT 189-0;Parent=TE_BASE 189;name=ltr right;color=#f032e6
scaffold_1	feature	target_site_duplication	26845075	26845079	.	.	.	ID=TSR RIGHT 189;Parent=TE_BASE 189;name=tsr right;color=#333333
scaffold_1	feature	target_site_duplication	26851296	26851300	.	.	.	ID=TSR LEFT 189;Parent=TE_BASE 189;name=tsr left;color=#333333
scaffold_1	feature	nested_repeat	26839598	26844623	.	.	.	ID=TE_BASE 190;name=TE_BASE 190;annot=Class_I::LTR::Ty1/copia::Ivana;color=#a9a9a9
scaffold_1	feature	repeat_fragment	26839598	26844623	.	.	.	ID=TE 190-0;Parent=TE_BASE 190;name=TE 190;color=#a9a9a9
scaffold_1	feature	polypeptide_conserved_region	26839836	26840241	.	-	.	ID=DOMAIN 190-0-0;Parent=TE_BASE 190;annot=Class_I::LTR::Ty1/copia::Ale RNaseH_retrofit;name=RH;color=#fc4e2a
scaffold_1	feature	polypeptide_conserved_region	26840532	26841252	.	-	.	ID=DOMAIN 190-1-0;Parent=TE_BASE 190;annot=Class_I::LTR::Ty1/copia::Ivana RT_oryco;name=RT;color=#feb24c
scaffold_1	feature	polypeptide_conserved_region	26841883	26842501	.	-	.	ID=DOMAIN 190-2-0;Parent=TE_BASE 190;annot=Class_I::LTR::Ty1/copia::Ale INT_retrofit;name=INT;color=#b10026
scaffold_1	feature	long_terminal_repeat	26844470	26844623	.	.	.	ID=LTR LEFT 190-0;Parent=TE_BASE 190;name=ltr left;color=#f032e6
scaffold_1	feature	long_terminal_repeat	26839598	26839757	.	.	.	ID=LTR RIGHT 190-0;Parent=TE_BASE 190;name=ltr right;color=#f032e6
scaffold_1	feature	target_site_duplication	26839593	26839597	.	.	.	ID=TSR RIGHT 190;Parent=TE_BASE 190;name=tsr right;color=#333333
scaffold_1	feature	target_site_duplication	26844624	26844628	.	.	.	ID=TSR LEFT 190;Parent=TE_BASE 190;name=tsr left;color=#333333
scaffold_1	feature	nested_repeat	26820843	26827404	.	.	.	ID=TE_BASE 191;name=TE_BASE 191;annot=Class_I::LTR::Ty3/gypsy::chromovirus::CRM;color=#a9a9a9
scaffold_1	feature	repeat_fragment	26820843	26827404	.	.	.	ID=TE 191-0;Parent=TE_BASE 191;name=TE 191;color=#a9a9a9
scaffold_1	feature	polypeptide_conserved_region	26821233	26822160	.	-	.	ID=DOMAIN 191-0-0;Parent=TE_BASE 191;annot=Class_I::LTR::Ty3/gypsy::chromovirus::CRM INT_crm;name=INT;color=#b10026
scaffold_1	feature	polypeptide_conserved_region	26823940	26824240	.	-	.	ID=DOMAIN 191-1-0;Parent=TE_BASE 191;annot=Class_I::LTR::Ty3/gypsy::chromovirus::CRM RNaseH_crm;name=RH;color=#fc4e2a
scaffold_1	feature	polypeptide_conserved_region	26824375	26825050	.	-	.	ID=DOMAIN 191-2-0;Parent=TE_BASE 191;annot=Class_I::LTR::Ty3/gypsy::chromovirus::CRM RT_crm;name=RT;color=#feb24c
scaffold_1	feature	polypeptide_conserved_region	26825476	26825740	.	-	.	ID=DOMAIN 191-3-0;Parent=TE_BASE 191;annot=Class_I::LTR::Ty3/gypsy::chromovirus::CRM AP_crm;name=PROT;color=#ffeda0
scaffold_1	feature	polypeptide_conserved_region	26826271	26826703	.	-	.	ID=DOMAIN 191-4-0;Parent=TE_BASE 191;annot=Class_I::LTR::Ty3/gypsy::chromovirus::CRM GAG_crm;name=GAG;color=#225ea8
scaffold_1	feature	primer_binding_site	26821185	26821204	.	.	.	ID=PBS 191;Parent=TE_BASE 191;name=ppt;color=#41ab5d
scaffold_1	feature	RR_tract	26827013	26827027	.	.	.	ID=PPT 191;Parent=TE_BASE 191;name=pbs;color=#c7e9c0
scaffold_1	feature	long_terminal_repeat	26827067	26827404	.	.	.	ID=LTR LEFT 191-0;Parent=TE_BASE 191;name=ltr left;color=#f032e6
scaffold_1	feature	long_terminal_repeat	26820843	26821180	.	.	.	ID=LTR RIGHT 191-0;Parent=TE_BASE 191;name=ltr right;color=#f032e6
scaffold_1	feature	target_site_duplication	26820838	26820842	.	.	.	ID=TSR RIGHT 191;Parent=TE_BASE 191;name=tsr right;color=#333333
scaffold_1	feature	target_site_duplication	26827405	26827409	.	.	.	ID=TSR LEFT 191;Parent=TE_BASE 191;name=tsr left;color=#333333
scaffold_1	feature	nested_repeat	26815058	26820153	.	.	.	ID=TE_BASE 192;name=TE_BASE 192;annot=Class_I::LTR::Ty1/copia::Ivana;color=#a9a9a9
scaffold_1	feature	repeat_fragment	26815058	26820153	.	.	.	ID=TE 192-0;Parent=TE_BASE 192;name=TE 192;color=#a9a9a9
scaffold_1	feature	polypeptide_conserved_region	26815304	26815706	.	-	.	ID=DOMAIN 192-0-0;Parent=TE_BASE 192;annot=Class_I::LTR::Ty1/copia::SIRE RNaseH_sire;name=RH;color=#fc4e2a
scaffold_1	feature	polypeptide_conserved_region	26816006	26816717	.	-	.	ID=DOMAIN 192-1-0;Parent=TE_BASE 192;annot=Class_I::LTR::Ty1/copia::Ivana RT_oryco;name=RT;color=#feb24c
scaffold_1	feature	polypeptide_conserved_region	26817531	26818149	.	-	.	ID=DOMAIN 192-2-0;Parent=TE_BASE 192;annot=Class_I::LTR::Ty1/copia::Ale INT_retrofit;name=INT;color=#b10026
scaffold_1	feature	long_terminal_repeat	26820004	26820153	.	.	.	ID=LTR LEFT 192-0;Parent=TE_BASE 192;name=ltr left;color=#f032e6
scaffold_1	feature	long_terminal_repeat	26815058	26815207	.	.	.	ID=LTR RIGHT 192-0;Parent=TE_BASE 192;name=ltr right;color=#f032e6
scaffold_1	feature	nested_repeat	26754467	26766246	.	.	.	ID=TE_BASE 194;name=TE_BASE 194;annot=Class_I::LTR::Ty3/gypsy::non-chromovirus::OTA::Ogre/Tat::Retand;color=#a9a9a9
scaffold_1	feature	repeat_fragment	26754467	26766246	.	.	.	ID=TE 194-0;Parent=TE_BASE 194;name=TE 194;color=#a9a9a9
scaffold_1	feature	polypeptide_conserved_region	26760247	26761189	.	-	.	ID=DOMAIN 194-0-0;Parent=TE_BASE 194;annot=Class_I::LTR::Ty3/gypsy::non-chromovirus::OTA::Ogre/Tat::Retand INT_tat;name=INT;color=#b10026
scaffold_1	feature	polypeptide_conserved_region	26761753	26762065	.	-	.	ID=DOMAIN 194-1-0;Parent=TE_BASE 194;annot=Class_I::LTR::Ty3/gypsy::non-chromovirus::OTA::Ogre/Tat::Retand;name=aRH;color=#fc4e2a
scaffold_1	feature	polypeptide_conserved_region	26762136	26762496	.	-	.	ID=DOMAIN 194-2-0;Parent=TE_BASE 194;annot=Class_I::LTR::Ty3/gypsy::non-chromovirus::OTA::Ogre/Tat::Retand RNaseH_tat;name=RH;color=#fc4e2a
scaffold_1	feature	polypeptide_conserved_region	26762936	26763311	.	-	.	ID=DOMAIN 194-3-0;Parent=TE_BASE 194;annot=Class_I::LTR::Ty3/gypsy::non-chromovirus::OTA::Ogre/Tat::Retand RT_tat;name=RT;color=#feb24c
scaffold_1	feature	polypeptide_conserved_region	26763707	26763851	.	-	.	ID=DOMAIN 194-4-0;Parent=TE_BASE 194;annot=Class_I::LTR::Ty3/gypsy::non-chromovirus::OTA::Ogre/Tat::Retand AP_tat;name=PROT;color=#ffeda0
scaffold_1	feature	polypeptide_conserved_region	26764488	26765124	.	-	.	ID=DOMAIN 194-5-0;Parent=TE_BASE 194;annot=Class_I::LTR::Ty3/gypsy::non-chromovirus::OTA::Ogre/Tat::Retand GAG_tat;name=GAG;color=#225ea8
scaffold_1	feature	long_terminal_repeat	26765734	26766246	.	.	.	ID=LTR LEFT 194-0;Parent=TE_BASE 194;name=ltr left;color=#f032e6
scaffold_1	feature	long_terminal_repeat	26754467	26754979	.	.	.	ID=LTR RIGHT 194-0;Parent=TE_BASE 194;name=ltr right;color=#f032e6
scaffold_1	feature	target_site_duplication	26754462	26754466	.	.	.	ID=TSR RIGHT 194;Parent=TE_BASE 194;name=tsr right;color=#333333
scaffold_1	feature	target_site_duplication	26766247	26766251	.	.	.	ID=TSR LEFT 194;Parent=TE_BASE 194;name=tsr left;color=#333333
scaffold_1	feature	nested_repeat	26710373	26717168	.	.	.	ID=TE_BASE 196;name=TE_BASE 196;annot=Class_I::LTR::Ty1/copia::Ivana;color=#a9a9a9
scaffold_1	feature	repeat_fragment	26710373	26717168	.	.	.	ID=TE 196-0;Parent=TE_BASE 196;name=TE 196;color=#a9a9a9
scaffold_1	feature	polypeptide_conserved_region	26712308	26712713	.	-	.	ID=DOMAIN 196-0-0;Parent=TE_BASE 196;annot=Class_I::LTR::Ty1/copia::SIRE RNaseH_sire;name=RH;color=#fc4e2a
scaffold_1	feature	polypeptide_conserved_region	26713016	26713733	.	-	.	ID=DOMAIN 196-1-0;Parent=TE_BASE 196;annot=Class_I::LTR::Ty1/copia::Ivana RT_oryco;name=RT;color=#feb24c
scaffold_1	feature	polypeptide_conserved_region	26714474	26715095	.	-	.	ID=DOMAIN 196-2-0;Parent=TE_BASE 196;annot=Class_I::LTR::Ty1/copia::Ale INT_retrofit;name=INT;color=#b10026
scaffold_1	feature	long_terminal_repeat	26716939	26717168	.	.	.	ID=LTR LEFT 196-0;Parent=TE_BASE 196;name=ltr left;color=#f032e6
scaffold_1	feature	long_terminal_repeat	26710373	26710601	.	.	.	ID=LTR RIGHT 196-0;Parent=TE_BASE 196;name=ltr right;color=#f032e6
scaffold_1	feature	nested_repeat	26554275	26559401	.	.	.	ID=TE_BASE 203;name=TE_BASE 203;annot=Class_I::LTR::Ty1/copia::Ivana;color=#a9a9a9
scaffold_1	feature	repeat_fragment	26554275	26559401	.	.	.	ID=TE 203-0;Parent=TE_BASE 203;name=TE 203;color=#a9a9a9
scaffold_1	feature	polypeptide_conserved_region	26555947	26556139	.	+	.	ID=DOMAIN 203-0-0;Parent=TE_BASE 203;annot=Class_I::LTR::Ty1/copia::TAR AP_Ty1/copia;name=PROT;color=#ffeda0
scaffold_1	feature	polypeptide_conserved_region	26556346	26556739	.	+	.	ID=DOMAIN 203-1-0;Parent=TE_BASE 203;annot=Class_I::LTR::Ty1/copia::Ty1-outgroup INT_1731;name=INT;color=#b10026
scaffold_1	feature	polypeptide_conserved_region	26557687	26558386	.	+	.	ID=DOMAIN 203-2-0;Parent=TE_BASE 203;annot=Class_I::LTR::Ty1/copia::Ivana RT_oryco;name=RT;color=#feb24c
scaffold_1	feature	polypeptide_conserved_region	26558713	26559112	.	+	.	ID=DOMAIN 203-3-0;Parent=TE_BASE 203;annot=Class_I::LTR::Ty1/copia::Ale RNaseH_retrofit;name=RH;color=#fc4e2a
scaffold_1	feature	long_terminal_repeat	26559182	26559401	.	.	.	ID=LTR RIGHT 203-0;Parent=TE_BASE 203;name=ltr right;color=#f032e6
scaffold_1	feature	long_terminal_repeat	26554275	26554494	.	.	.	ID=LTR LEFT 203-0;Parent=TE_BASE 203;name=ltr left;color=#f032e6
scaffold_1	feature	nested_repeat	26507277	26518813	.	.	.	ID=TE_BASE 205;name=TE_BASE 205;annot=Class_I::LTR::Ty3/gypsy::non-chromovirus::OTA::Ogre/Tat::Retand;color=#a9a9a9
scaffold_1	feature	repeat_fragment	26507277	26518813	.	.	.	ID=TE 205-0;Parent=TE_BASE 205;name=TE 205;color=#a9a9a9
scaffold_1	feature	polypeptide_conserved_region	26508983	26509733	.	+	.	ID=DOMAIN 205-0-0;Parent=TE_BASE 205;annot=Class_I::LTR::Ty3/gypsy::non-chromovirus::OTA::Ogre/Tat::Retand GAG_tat;name=GAG;color=#225ea8
scaffold_1	feature	polypeptide_conserved_region	26510198	26510516	.	+	.	ID=DOMAIN 205-1-0;Parent=TE_BASE 205;annot=Class_I::LTR::Ty3/gypsy::non-chromovirus::OTA::Ogre/Tat::Retand AP_tat;name=PROT;color=#ffeda0
scaffold_1	feature	polypeptide_conserved_region	26510975	26511647	.	+	.	ID=DOMAIN 205-2-0;Parent=TE_BASE 205;annot=Class_I::LTR::Ty3/gypsy::non-chromovirus::OTA::Ogre/Tat::Retand RT_tat;name=RT;color=#feb24c
scaffold_1	feature	polypeptide_conserved_region	26511788	26512148	.	+	.	ID=DOMAIN 205-3-0;Parent=TE_BASE 205;annot=Class_I::LTR::Ty3/gypsy::non-chromovirus::OTA::Ogre/Tat::Retand RNaseH_tat;name=RH;color=#fc4e2a
scaffold_1	feature	polypeptide_conserved_region	26512193	26512535	.	+	.	ID=DOMAIN 205-4-0;Parent=TE_BASE 205;annot=Class_I::LTR::Ty3/gypsy::non-chromovirus::OTA::Ogre/Tat::Retand;name=aRH;color=#fc4e2a
scaffold_1	feature	polypeptide_conserved_region	26512943	26513984	.	+	.	ID=DOMAIN 205-5-0;Parent=TE_BASE 205;annot=Class_I::LTR::Ty3/gypsy::non-chromovirus::OTA::Ogre/Tat::Retand INT_tat;name=INT;color=#b10026
scaffold_1	feature	primer_binding_site	26508210	26508225	.	.	.	ID=PBS 205;Parent=TE_BASE 205;name=pbs;color=#c7e9c0
scaffold_1	feature	RR_tract	26517871	26517885	.	.	.	ID=PPT 205;Parent=TE_BASE 205;name=ppt;color=#41ab5d
scaffold_1	feature	long_terminal_repeat	26517886	26518813	.	.	.	ID=LTR RIGHT 205-0;Parent=TE_BASE 205;name=ltr right;color=#f032e6
scaffold_1	feature	long_terminal_repeat	26507277	26508204	.	.	.	ID=LTR LEFT 205-0;Parent=TE_BASE 205;name=ltr left;color=#f032e6
scaffold_1	feature	target_site_duplication	26507272	26507276	.	.	.	ID=TSR LEFT 205;Parent=TE_BASE 205;name=tsr left;color=#333333
scaffold_1	feature	target_site_duplication	26518814	26518818	.	.	.	ID=TSR RIGHT 205;Parent=TE_BASE 205;name=tsr right;color=#333333
scaffold_1	feature	nested_repeat	26428107	26434161	.	.	.	ID=TE_BASE 206;name=TE_BASE 206;annot=Class_I::LTR::Ty1/copia::Tork;color=#a9a9a9
scaffold_1	feature	repeat_fragment	26428107	26434161	.	.	.	ID=TE 206-0;Parent=TE_BASE 206;name=TE 206;color=#a9a9a9
scaffold_1	feature	polypeptide_conserved_region	26428488	26428899	.	-	.	ID=DOMAIN 206-0-0;Parent=TE_BASE 206;annot=Class_I::LTR::Ty1/copia::Ty1-outgroup RNaseH_1731;name=RH;color=#fc4e2a
scaffold_1	feature	polypeptide_conserved_region	26429383	26429821	.	-	.	ID=DOMAIN 206-1-0;Parent=TE_BASE 206;annot=Class_I::LTR::Ty1/copia::Tork RT_tork;name=RT;color=#feb24c
scaffold_1	feature	polypeptide_conserved_region	26430826	26431201	.	-	.	ID=DOMAIN 206-2-0;Parent=TE_BASE 206;annot=Class_I::LTR::Ty1/copia::Ty1-outgroup INT_copia;name=INT;color=#b10026
scaffold_1	feature	primer_binding_site	26428309	26428325	.	.	.	ID=PBS 206;Parent=TE_BASE 206;name=ppt;color=#41ab5d
scaffold_1	feature	long_terminal_repeat	26434012	26434161	.	.	.	ID=LTR LEFT 206-0;Parent=TE_BASE 206;name=ltr left;color=#f032e6
scaffold_1	feature	long_terminal_repeat	26428107	26428256	.	.	.	ID=LTR RIGHT 206-0;Parent=TE_BASE 206;name=ltr right;color=#f032e6
scaffold_1	feature	target_site_duplication	26428102	26428106	.	.	.	ID=TSR RIGHT 206;Parent=TE_BASE 206;name=tsr right;color=#333333
scaffold_1	feature	target_site_duplication	26434162	26434166	.	.	.	ID=TSR LEFT 206;Parent=TE_BASE 206;name=tsr left;color=#333333
scaffold_1	feature	nested_repeat	26366128	26377996	.	.	.	ID=TE_BASE 207;name=TE_BASE 207;annot=Class_I::LTR::Ty3/gypsy::non-chromovirus::OTA::Ogre/Tat::Retand;color=#a9a9a9
scaffold_1	feature	repeat_fragment	26366128	26377996	.	.	.	ID=TE 207-0;Parent=TE_BASE 207;name=TE 207;color=#a9a9a9
scaffold_1	feature	polypeptide_conserved_region	26367874	26368393	.	+	.	ID=DOMAIN 207-0-0;Parent=TE_BASE 207;annot=Class_I::LTR::Ty3/gypsy::non-chromovirus::OTA::Ogre/Tat::Retand GAG_tat;name=GAG;color=#225ea8
scaffold_1	feature	polypeptide_conserved_region	26369098	26369416	.	+	.	ID=DOMAIN 207-1-0;Parent=TE_BASE 207;annot=Class_I::LTR::Ty3/gypsy::non-chromovirus::OTA::Ogre/Tat::Retand AP_tat;name=PROT;color=#ffeda0
scaffold_1	feature	polypeptide_conserved_region	26369875	26370547	.	+	.	ID=DOMAIN 207-2-0;Parent=TE_BASE 207;annot=Class_I::LTR::Ty3/gypsy::non-chromovirus::OTA::Ogre/Tat::Retand RT_tat;name=RT;color=#feb24c
scaffold_1	feature	polypeptide_conserved_region	26370688	26371048	.	+	.	ID=DOMAIN 207-3-0;Parent=TE_BASE 207;annot=Class_I::LTR::Ty3/gypsy::non-chromovirus::OTA::Ogre/Tat::Retand RNaseH_tat;name=RH;color=#fc4e2a
scaffold_1	feature	polypeptide_conserved_region	26371093	26371435	.	+	.	ID=DOMAIN 207-4-0;Parent=TE_BASE 207;annot=Class_I::LTR::Ty3/gypsy::non-chromovirus::OTA::Ogre/Tat::Retand;name=aRH;color=#fc4e2a
scaffold_1	feature	polypeptide_conserved_region	26371843	26372884	.	+	.	ID=DOMAIN 207-5-0;Parent=TE_BASE 207;annot=Class_I::LTR::Ty3/gypsy::non-chromovirus::OTA::Ogre/Tat::Retand INT_tat;name=INT;color=#b10026
scaffold_1	feature	primer_binding_site	26367104	26367119	.	.	.	ID=PBS 207;Parent=TE_BASE 207;name=pbs;color=#c7e9c0
scaffold_1	feature	RR_tract	26377033	26377047	.	.	.	ID=PPT 207;Parent=TE_BASE 207;name=ppt;color=#41ab5d
scaffold_1	feature	long_terminal_repeat	26377048	26377996	.	.	.	ID=LTR RIGHT 207-0;Parent=TE_BASE 207;name=ltr right;color=#f032e6
scaffold_1	feature	long_terminal_repeat	26366128	26367098	.	.	.	ID=LTR LEFT 207-0;Parent=TE_BASE 207;name=ltr left;color=#f032e6
scaffold_1	feature	target_site_duplication	26366123	26366127	.	.	.	ID=TSR LEFT 207;Parent=TE_BASE 207;name=tsr left;color=#333333
scaffold_1	feature	target_site_duplication	26377997	26378001	.	.	.	ID=TSR RIGHT 207;Parent=TE_BASE 207;name=tsr right;color=#333333
scaffold_1	feature	nested_repeat	26337430	26349221	.	.	.	ID=TE_BASE 208;name=TE_BASE 208;annot=Class_I::LTR::Ty3/gypsy::non-chromovirus::OTA::Ogre/Tat::Retand;color=#a9a9a9
scaffold_1	feature	repeat_fragment	26337430	26349221	.	.	.	ID=TE 208-0;Parent=TE_BASE 208;name=TE 208;color=#a9a9a9
scaffold_1	feature	polypeptide_conserved_region	26343094	26344138	.	-	.	ID=DOMAIN 208-0-0;Parent=TE_BASE 208;annot=Class_I::LTR::Ty3/gypsy::non-chromovirus::OTA::Ogre/Tat::Retand INT_tat;name=INT;color=#b10026
scaffold_1	feature	polypeptide_conserved_region	26344708	26345050	.	-	.	ID=DOMAIN 208-1-0;Parent=TE_BASE 208;annot=Class_I::LTR::Ty3/gypsy::non-chromovirus::OTA::Ogre/Tat::Retand;name=aRH;color=#fc4e2a
scaffold_1	feature	polypeptide_conserved_region	26345092	26345452	.	-	.	ID=DOMAIN 208-2-0;Parent=TE_BASE 208;annot=Class_I::LTR::Ty3/gypsy::non-chromovirus::OTA::Ogre/Tat::Retand RNaseH_tat;name=RH;color=#fc4e2a
scaffold_1	feature	polypeptide_conserved_region	26345596	26346268	.	-	.	ID=DOMAIN 208-3-0;Parent=TE_BASE 208;annot=Class_I::LTR::Ty3/gypsy::non-chromovirus::OTA::Ogre/Tat::Retand RT_tat;name=RT;color=#feb24c
scaffold_1	feature	polypeptide_conserved_region	26346664	26346982	.	-	.	ID=DOMAIN 208-4-0;Parent=TE_BASE 208;annot=Class_I::LTR::Ty3/gypsy::non-chromovirus::OTA::Ogre/Tat::Retand AP_tat;name=PROT;color=#ffeda0
scaffold_1	feature	polypeptide_conserved_region	26347378	26348086	.	-	.	ID=DOMAIN 208-5-0;Parent=TE_BASE 208;annot=Class_I::LTR::Ty3/gypsy::non-chromovirus::OTA::Ogre/Tat::Retand GAG_tat;name=GAG;color=#225ea8
scaffold_1	feature	long_terminal_repeat	26348705	26349221	.	.	.	ID=LTR LEFT 208-0;Parent=TE_BASE 208;name=ltr left;color=#f032e6
scaffold_1	feature	long_terminal_repeat	26337430	26337946	.	.	.	ID=LTR RIGHT 208-0;Parent=TE_BASE 208;name=ltr right;color=#f032e6
scaffold_1	feature	target_site_duplication	26337425	26337429	.	.	.	ID=TSR RIGHT 208;Parent=TE_BASE 208;name=tsr right;color=#333333
scaffold_1	feature	target_site_duplication	26349222	26349226	.	.	.	ID=TSR LEFT 208;Parent=TE_BASE 208;name=tsr left;color=#333333
scaffold_1	feature	nested_repeat	26059975	26071446	.	.	.	ID=TE_BASE 213;name=TE_BASE 213;annot=Class_I::LTR::Ty3/gypsy::non-chromovirus::OTA::Ogre/Tat::Retand;color=#a9a9a9
scaffold_1	feature	repeat_fragment	26059975	26071446	.	.	.	ID=TE 213-0;Parent=TE_BASE 213;name=TE 213;color=#a9a9a9
scaffold_1	feature	polypeptide_conserved_region	26061106	26061811	.	+	.	ID=DOMAIN 213-0-0;Parent=TE_BASE 213;annot=Class_I::LTR::Ty3/gypsy::non-chromovirus::OTA::Ogre/Tat::Retand GAG_tat;name=GAG;color=#225ea8
scaffold_1	feature	polypeptide_conserved_region	26062213	26062531	.	+	.	ID=DOMAIN 213-1-0;Parent=TE_BASE 213;annot=Class_I::LTR::Ty3/gypsy::non-chromovirus::OTA::Ogre/Tat::Retand AP_tat;name=PROT;color=#ffeda0
scaffold_1	feature	polypeptide_conserved_region	26062927	26063599	.	+	.	ID=DOMAIN 213-2-0;Parent=TE_BASE 213;annot=Class_I::LTR::Ty3/gypsy::non-chromovirus::OTA::Ogre/Tat::Retand RT_tat;name=RT;color=#feb24c
scaffold_1	feature	polypeptide_conserved_region	26063740	26064100	.	+	.	ID=DOMAIN 213-3-0;Parent=TE_BASE 213;annot=Class_I::LTR::Ty3/gypsy::non-chromovirus::OTA::Ogre/Tat::Retand RNaseH_tat;name=RH;color=#fc4e2a
scaffold_1	feature	polypeptide_conserved_region	26064145	26064487	.	+	.	ID=DOMAIN 213-4-0;Parent=TE_BASE 213;annot=Class_I::LTR::Ty3/gypsy::non-chromovirus::OTA::Ogre/Tat::Retand;name=aRH;color=#fc4e2a
scaffold_1	feature	polypeptide_conserved_region	26065051	26066095	.	+	.	ID=DOMAIN 213-5-0;Parent=TE_BASE 213;annot=Class_I::LTR::Ty3/gypsy::non-chromovirus::OTA::Ogre/Tat::Retand INT_tat;name=INT;color=#b10026
scaffold_1	feature	primer_binding_site	26060198	26060218	.	.	.	ID=PBS 213;Parent=TE_BASE 213;name=pbs;color=#c7e9c0
scaffold_1	feature	RR_tract	26071167	26071181	.	.	.	ID=PPT 213;Parent=TE_BASE 213;name=ppt;color=#41ab5d
scaffold_1	feature	long_terminal_repeat	26071263	26071446	.	.	.	ID=LTR RIGHT 213-0;Parent=TE_BASE 213;name=ltr right;color=#f032e6
scaffold_1	feature	long_terminal_repeat	26059975	26060158	.	.	.	ID=LTR LEFT 213-0;Parent=TE_BASE 213;name=ltr left;color=#f032e6
scaffold_1	feature	nested_repeat	26047396	26059215	.	.	.	ID=TE_BASE 214;name=TE_BASE 214;annot=Class_I::LTR::Ty3/gypsy::non-chromovirus::OTA::Ogre/Tat::Retand;color=#a9a9a9
scaffold_1	feature	repeat_fragment	26047396	26059215	.	.	.	ID=TE 214-0;Parent=TE_BASE 214;name=TE 214;color=#a9a9a9
scaffold_1	feature	polypeptide_conserved_region	26048529	26049237	.	+	.	ID=DOMAIN 214-0-0;Parent=TE_BASE 214;annot=Class_I::LTR::Ty3/gypsy::non-chromovirus::OTA::Ogre/Tat::Retand GAG_tat;name=GAG;color=#225ea8
scaffold_1	feature	polypeptide_conserved_region	26049636	26049954	.	+	.	ID=DOMAIN 214-1-0;Parent=TE_BASE 214;annot=Class_I::LTR::Ty3/gypsy::non-chromovirus::OTA::Ogre/Tat::Retand AP_tat;name=PROT;color=#ffeda0
scaffold_1	feature	polypeptide_conserved_region	26050350	26051022	.	+	.	ID=DOMAIN 214-2-0;Parent=TE_BASE 214;annot=Class_I::LTR::Ty3/gypsy::non-chromovirus::OTA::Ogre/Tat::Retand RT_tat;name=RT;color=#feb24c
scaffold_1	feature	polypeptide_conserved_region	26051163	26051523	.	+	.	ID=DOMAIN 214-3-0;Parent=TE_BASE 214;annot=Class_I::LTR::Ty3/gypsy::non-chromovirus::OTA::Ogre/Tat::Retand RNaseH_tat;name=RH;color=#fc4e2a
scaffold_1	feature	polypeptide_conserved_region	26051568	26051910	.	+	.	ID=DOMAIN 214-4-0;Parent=TE_BASE 214;annot=Class_I::LTR::Ty3/gypsy::non-chromovirus::OTA::Ogre/Tat::Retand;name=aRH;color=#fc4e2a
scaffold_1	feature	polypeptide_conserved_region	26052477	26053521	.	+	.	ID=DOMAIN 214-5-0;Parent=TE_BASE 214;annot=Class_I::LTR::Ty3/gypsy::non-chromovirus::OTA::Ogre/Tat::Retand INT_tat;name=INT;color=#b10026
scaffold_1	feature	primer_binding_site	26047918	26047932	.	.	.	ID=PBS 214;Parent=TE_BASE 214;name=pbs;color=#c7e9c0
scaffold_1	feature	RR_tract	26058607	26058621	.	.	.	ID=PPT 214;Parent=TE_BASE 214;name=ppt;color=#41ab5d
scaffold_1	feature	long_terminal_repeat	26058703	26059215	.	.	.	ID=LTR RIGHT 214-0;Parent=TE_BASE 214;name=ltr right;color=#f032e6
scaffold_1	feature	long_terminal_repeat	26047396	26047910	.	.	.	ID=LTR LEFT 214-0;Parent=TE_BASE 214;name=ltr left;color=#f032e6
scaffold_1	feature	nested_repeat	25923426	25935255	.	.	.	ID=TE_BASE 216;name=TE_BASE 216;annot=Class_I::LTR::Ty3/gypsy::non-chromovirus::OTA::Ogre/Tat::Retand;color=#a9a9a9
scaffold_1	feature	repeat_fragment	25923426	25935255	.	.	.	ID=TE 216-0;Parent=TE_BASE 216;name=TE 216;color=#a9a9a9
scaffold_1	feature	polypeptide_conserved_region	25929130	25930174	.	-	.	ID=DOMAIN 216-0-0;Parent=TE_BASE 216;annot=Class_I::LTR::Ty3/gypsy::non-chromovirus::OTA::Ogre/Tat::Retand INT_tat;name=INT;color=#b10026
scaffold_1	feature	polypeptide_conserved_region	25930743	25931085	.	-	.	ID=DOMAIN 216-1-0;Parent=TE_BASE 216;annot=Class_I::LTR::Ty3/gypsy::non-chromovirus::OTA::Ogre/Tat::Retand;name=aRH;color=#fc4e2a
scaffold_1	feature	polypeptide_conserved_region	25931127	25931487	.	-	.	ID=DOMAIN 216-2-0;Parent=TE_BASE 216;annot=Class_I::LTR::Ty3/gypsy::non-chromovirus::OTA::Ogre/Tat::Retand RNaseH_tat;name=RH;color=#fc4e2a
scaffold_1	feature	polypeptide_conserved_region	25931631	25932303	.	-	.	ID=DOMAIN 216-3-0;Parent=TE_BASE 216;annot=Class_I::LTR::Ty3/gypsy::non-chromovirus::OTA::Ogre/Tat::Retand RT_tat;name=RT;color=#feb24c
scaffold_1	feature	polypeptide_conserved_region	25932699	25933017	.	-	.	ID=DOMAIN 216-4-0;Parent=TE_BASE 216;annot=Class_I::LTR::Ty3/gypsy::non-chromovirus::OTA::Ogre/Tat::Retand AP_tat;name=PROT;color=#ffeda0
scaffold_1	feature	polypeptide_conserved_region	25933413	25934121	.	-	.	ID=DOMAIN 216-5-0;Parent=TE_BASE 216;annot=Class_I::LTR::Ty3/gypsy::non-chromovirus::OTA::Ogre/Tat::Retand GAG_tat;name=GAG;color=#225ea8
scaffold_1	feature	long_terminal_repeat	25934739	25935255	.	.	.	ID=LTR LEFT 216-0;Parent=TE_BASE 216;name=ltr left;color=#f032e6
scaffold_1	feature	long_terminal_repeat	25923426	25923942	.	.	.	ID=LTR RIGHT 216-0;Parent=TE_BASE 216;name=ltr right;color=#f032e6
scaffold_1	feature	target_site_duplication	25923421	25923425	.	.	.	ID=TSR RIGHT 216;Parent=TE_BASE 216;name=tsr right;color=#333333
scaffold_1	feature	target_site_duplication	25935256	25935260	.	.	.	ID=TSR LEFT 216;Parent=TE_BASE 216;name=tsr left;color=#333333
scaffold_1	feature	nested_repeat	25918767	25923421	.	.	.	ID=TE_BASE 217;name=TE_BASE 217;annot=Class_I::LTR::Ty1/copia::Ivana;color=#a9a9a9
scaffold_1	feature	repeat_fragment	25918767	25923421	.	.	.	ID=TE 217-0;Parent=TE_BASE 217;name=TE 217;color=#a9a9a9
scaffold_1	feature	polypeptide_conserved_region	25919135	25919540	.	-	.	ID=DOMAIN 217-0-0;Parent=TE_BASE 217;annot=Class_I::LTR::Ty1/copia::Ivana RNaseH_oryco;name=RH;color=#fc4e2a
scaffold_1	feature	polypeptide_conserved_region	25919840	25920554	.	-	.	ID=DOMAIN 217-1-0;Parent=TE_BASE 217;annot=Class_I::LTR::Ty1/copia::Ivana RT_oryco;name=RT;color=#feb24c
scaffold_1	feature	polypeptide_conserved_region	25921175	25921817	.	-	.	ID=DOMAIN 217-2-0;Parent=TE_BASE 217;annot=Class_I::LTR::Ty1/copia::Ivana INT_oryco;name=INT;color=#b10026
scaffold_1	feature	polypeptide_conserved_region	25921970	25922213	.	-	.	ID=DOMAIN 217-3-0;Parent=TE_BASE 217;annot=Class_I::LTR::Ty1/copia::Ivana AP_oryco;name=PROT;color=#ffeda0
scaffold_1	feature	polypeptide_conserved_region	25922660	25923116	.	-	.	ID=DOMAIN 217-4-0;Parent=TE_BASE 217;annot=Class_I::LTR::Ty1/copia::Ivana GAG_oryco;name=GAG;color=#225ea8
scaffold_1	feature	long_terminal_repeat	25923254	25923421	.	.	.	ID=LTR LEFT 217-0;Parent=TE_BASE 217;name=ltr left;color=#f032e6
scaffold_1	feature	long_terminal_repeat	25918767	25918934	.	.	.	ID=LTR RIGHT 217-0;Parent=TE_BASE 217;name=ltr right;color=#f032e6
scaffold_1	feature	nested_repeat	25860191	25865223	.	.	.	ID=TE_BASE 218;name=TE_BASE 218;annot=Class_I::LTR::Ty1/copia::Ivana;color=#a9a9a9
scaffold_1	feature	repeat_fragment	25860191	25865223	.	.	.	ID=TE 218-0;Parent=TE_BASE 218;name=TE 218;color=#a9a9a9
scaffold_1	feature	polypeptide_conserved_region	25861992	25862619	.	+	.	ID=DOMAIN 218-0-0;Parent=TE_BASE 218;annot=Class_I::LTR::Ty1/copia::Ale INT_retrofit;name=INT;color=#b10026
scaffold_1	feature	polypeptide_conserved_region	25863580	25864297	.	+	.	ID=DOMAIN 218-1-0;Parent=TE_BASE 218;annot=Class_I::LTR::Ty1/copia::Ivana RT_oryco;name=RT;color=#feb24c
scaffold_1	feature	polypeptide_conserved_region	25864588	25864993	.	+	.	ID=DOMAIN 218-2-0;Parent=TE_BASE 218;annot=Class_I::LTR::Ty1/copia::SIRE RNaseH_sire;name=RH;color=#fc4e2a
scaffold_1	feature	primer_binding_site	25860355	25860371	.	.	.	ID=PBS 218;Parent=TE_BASE 218;name=pbs;color=#c7e9c0
scaffold_1	feature	long_terminal_repeat	25865061	25865223	.	.	.	ID=LTR RIGHT 218-0;Parent=TE_BASE 218;name=ltr right;color=#f032e6
scaffold_1	feature	long_terminal_repeat	25860191	25860352	.	.	.	ID=LTR LEFT 218-0;Parent=TE_BASE 218;name=ltr left;color=#f032e6
scaffold_1	feature	nested_repeat	25708608	25713421	.	.	.	ID=TE_BASE 220;name=TE_BASE 220;annot=Class_I::LTR::Ty1/copia::Ivana;color=#a9a9a9
scaffold_1	feature	repeat_fragment	25708608	25713421	.	.	.	ID=TE 220-0;Parent=TE_BASE 220;name=TE 220;color=#a9a9a9
scaffold_1	feature	polypeptide_conserved_region	25709074	25709587	.	+	.	ID=DOMAIN 220-0-0;Parent=TE_BASE 220;annot=Class_I::LTR::Ty1/copia::SIRE GAG_sire;name=GAG;color=#225ea8
scaffold_1	feature	polypeptide_conserved_region	25709989	25710232	.	+	.	ID=DOMAIN 220-1-0;Parent=TE_BASE 220;annot=Class_I::LTR::Ty1/copia::Ivana AP_oryco;name=PROT;color=#ffeda0
scaffold_1	feature	polypeptide_conserved_region	25710379	25711027	.	+	.	ID=DOMAIN 220-2-0;Parent=TE_BASE 220;annot=Class_I::LTR::Ty1/copia::Ivana INT_oryco;name=INT;color=#b10026
scaffold_1	feature	polypeptide_conserved_region	25711603	25712317	.	+	.	ID=DOMAIN 220-3-0;Parent=TE_BASE 220;annot=Class_I::LTR::Ty1/copia::Ivana RT_oryco;name=RT;color=#feb24c
scaffold_1	feature	polypeptide_conserved_region	25712608	25713013	.	+	.	ID=DOMAIN 220-4-0;Parent=TE_BASE 220;annot=Class_I::LTR::Ty1/copia::Ivana RNaseH_oryco;name=RH;color=#fc4e2a
scaffold_1	feature	primer_binding_site	25708936	25708956	.	.	.	ID=PBS 220;Parent=TE_BASE 220;name=pbs;color=#c7e9c0
scaffold_1	feature	RR_tract	25713062	25713076	.	.	.	ID=PPT 220;Parent=TE_BASE 220;name=ppt;color=#41ab5d
scaffold_1	feature	long_terminal_repeat	25713101	25713421	.	.	.	ID=LTR RIGHT 220-0;Parent=TE_BASE 220;name=ltr right;color=#f032e6
scaffold_1	feature	long_terminal_repeat	25708608	25708928	.	.	.	ID=LTR LEFT 220-0;Parent=TE_BASE 220;name=ltr left;color=#f032e6
scaffold_1	feature	nested_repeat	25604554	25636262	.	.	.	ID=TE_BASE 223;name=TE_BASE 223;annot=Class_I::LTR::Ty3/gypsy::non-chromovirus::OTA::Ogre/Tat::Retand;color=#a9a9a9
scaffold_1	feature	repeat_fragment	25604554	25636262	.	.	.	ID=TE 223-0;Parent=TE_BASE 223;name=TE 223;color=#a9a9a9
scaffold_1	feature	polypeptide_conserved_region	25613801	25614155	.	+	.	ID=DOMAIN 223-0-0;Parent=TE_BASE 223;annot=Class_I::LTR::Ty3/gypsy::non-chromovirus::OTA::Ogre/Tat::Retand GAG_tat;name=GAG;color=#225ea8
scaffold_1	feature	polypeptide_conserved_region	25614993	25615311	.	+	.	ID=DOMAIN 223-1-0;Parent=TE_BASE 223;annot=Class_I::LTR::Ty3/gypsy::non-chromovirus::OTA::Ogre/Tat::Retand AP_tat;name=PROT;color=#ffeda0
scaffold_1	feature	polypeptide_conserved_region	25615722	25616289	.	+	.	ID=DOMAIN 223-2-0;Parent=TE_BASE 223;annot=Class_I::LTR::Ty3/gypsy::non-chromovirus::OTA::Ogre/Tat::Retand RT_tat;name=RT;color=#feb24c
scaffold_1	feature	polypeptide_conserved_region	25616487	25616679	.	+	.	ID=DOMAIN 223-3-0;Parent=TE_BASE 223;annot=Class_I::LTR::Ty3/gypsy::non-chromovirus::OTA::Ogre/Tat::Retand RNaseH_tat;name=RH;color=#fc4e2a
scaffold_1	feature	polypeptide_conserved_region	25616842	25617280	.	+	.	ID=DOMAIN 223-4-0;Parent=TE_BASE 223;annot=Class_I::LTR::Ty3/gypsy::non-chromovirus::OTA::Ogre/Tat::Retand INT_tat;name=INT;color=#b10026
scaffold_1	feature	primer_binding_site	25605121	25605140	.	.	.	ID=PBS 223;Parent=TE_BASE 223;name=pbs;color=#c7e9c0
scaffold_1	feature	RR_tract	25635660	25635674	.	.	.	ID=PPT 223;Parent=TE_BASE 223;name=ppt;color=#41ab5d
scaffold_1	feature	long_terminal_repeat	25635690	25636262	.	.	.	ID=LTR RIGHT 223-0;Parent=TE_BASE 223;name=ltr right;color=#f032e6
scaffold_1	feature	long_terminal_repeat	25604554	25605118	.	.	.	ID=LTR LEFT 223-0;Parent=TE_BASE 223;name=ltr left;color=#f032e6
scaffold_1	feature	nested_repeat	25511600	25516405	.	.	.	ID=TE_BASE 227;name=TE_BASE 227;annot=Class_I::LTR::Ty1/copia::Ivana;color=#a9a9a9
scaffold_1	feature	repeat_fragment	25511600	25516405	.	.	.	ID=TE 227-0;Parent=TE_BASE 227;name=TE 227;color=#a9a9a9
scaffold_1	feature	polypeptide_conserved_region	25511962	25512367	.	-	.	ID=DOMAIN 227-0-0;Parent=TE_BASE 227;annot=Class_I::LTR::Ty1/copia::Ivana RNaseH_oryco;name=RH;color=#fc4e2a
scaffold_1	feature	polypeptide_conserved_region	25512652	25513375	.	-	.	ID=DOMAIN 227-1-0;Parent=TE_BASE 227;annot=Class_I::LTR::Ty1/copia::Ivana RT_oryco;name=RT;color=#feb24c
scaffold_1	feature	polypeptide_conserved_region	25513951	25514605	.	-	.	ID=DOMAIN 227-2-0;Parent=TE_BASE 227;annot=Class_I::LTR::Ty1/copia::Ivana INT_oryco;name=INT;color=#b10026
scaffold_1	feature	polypeptide_conserved_region	25514752	25514998	.	-	.	ID=DOMAIN 227-3-0;Parent=TE_BASE 227;annot=Class_I::LTR::Ty1/copia::Ivana AP_oryco;name=PROT;color=#ffeda0
scaffold_1	feature	polypeptide_conserved_region	25515118	25515928	.	-	.	ID=DOMAIN 227-4-0;Parent=TE_BASE 227;annot=Class_I::LTR::Ty1/copia::Ivana GAG_oryco;name=GAG;color=#225ea8
scaffold_1	feature	long_terminal_repeat	25516116	25516405	.	.	.	ID=LTR LEFT 227-0;Parent=TE_BASE 227;name=ltr left;color=#f032e6
scaffold_1	feature	long_terminal_repeat	25511600	25511889	.	.	.	ID=LTR RIGHT 227-0;Parent=TE_BASE 227;name=ltr right;color=#f032e6
scaffold_1	feature	target_site_duplication	25511595	25511599	.	.	.	ID=TSR RIGHT 227;Parent=TE_BASE 227;name=tsr right;color=#333333
scaffold_1	feature	target_site_duplication	25516406	25516410	.	.	.	ID=TSR LEFT 227;Parent=TE_BASE 227;name=tsr left;color=#333333
scaffold_1	feature	nested_repeat	25482034	25487114	.	.	.	ID=TE_BASE 228;name=TE_BASE 228;annot=Class_I::LTR::Ty1/copia::Ale;color=#a9a9a9
scaffold_1	feature	repeat_fragment	25482034	25487114	.	.	.	ID=TE 228-0;Parent=TE_BASE 228;name=TE 228;color=#a9a9a9
scaffold_1	feature	polypeptide_conserved_region	25482773	25483007	.	+	.	ID=DOMAIN 228-0-0;Parent=TE_BASE 228;annot=Class_I::LTR::Ty1/copia::Alesia AP_retrofit;name=PROT;color=#ffeda0
scaffold_1	feature	polypeptide_conserved_region	25483178	25483814	.	+	.	ID=DOMAIN 228-1-0;Parent=TE_BASE 228;annot=Class_I::LTR::Ty1/copia::Ale INT_retrofit;name=INT;color=#b10026
scaffold_1	feature	polypeptide_conserved_region	25485723	25486233	.	+	.	ID=DOMAIN 228-2-0;Parent=TE_BASE 228;annot=Class_I::LTR::Ty1/copia::Ale RT_retrofit;name=RT;color=#feb24c
scaffold_1	feature	polypeptide_conserved_region	25486527	25486929	.	+	.	ID=DOMAIN 228-3-0;Parent=TE_BASE 228;annot=Class_I::LTR::Ty1/copia::Ale RNaseH_retrofit;name=RH;color=#fc4e2a
scaffold_1	feature	primer_binding_site	25482176	25482197	.	.	.	ID=PBS 228;Parent=TE_BASE 228;name=pbs;color=#c7e9c0
scaffold_1	feature	long_terminal_repeat	25486994	25487114	.	.	.	ID=LTR RIGHT 228-0;Parent=TE_BASE 228;name=ltr right;color=#f032e6
scaffold_1	feature	long_terminal_repeat	25482034	25482154	.	.	.	ID=LTR LEFT 228-0;Parent=TE_BASE 228;name=ltr left;color=#f032e6
scaffold_1	feature	target_site_duplication	25482030	25482033	.	.	.	ID=TSR LEFT 228;Parent=TE_BASE 228;name=tsr left;color=#333333
scaffold_1	feature	target_site_duplication	25487115	25487118	.	.	.	ID=TSR RIGHT 228;Parent=TE_BASE 228;name=tsr right;color=#333333
scaffold_1	feature	nested_repeat	25445476	25450243	.	.	.	ID=TE_BASE 229;name=TE_BASE 229;annot=Class_I::LTR::Ty1/copia::Ivana;color=#a9a9a9
scaffold_1	feature	repeat_fragment	25445476	25450243	.	.	.	ID=TE 229-0;Parent=TE_BASE 229;name=TE 229;color=#a9a9a9
scaffold_1	feature	polypeptide_conserved_region	25445977	25446706	.	+	.	ID=DOMAIN 229-0-0;Parent=TE_BASE 229;annot=Class_I::LTR::Ty1/copia::Ivana GAG_oryco;name=GAG;color=#225ea8
scaffold_1	feature	polypeptide_conserved_region	25446856	25447105	.	+	.	ID=DOMAIN 229-1-0;Parent=TE_BASE 229;annot=Class_I::LTR::Ty1/copia::Ivana AP_oryco;name=PROT;color=#ffeda0
scaffold_1	feature	polypeptide_conserved_region	25447258	25447909	.	+	.	ID=DOMAIN 229-2-0;Parent=TE_BASE 229;annot=Class_I::LTR::Ty1/copia::Ivana INT_oryco;name=INT;color=#b10026
scaffold_1	feature	polypeptide_conserved_region	25448568	25449168	.	+	.	ID=DOMAIN 229-3-0;Parent=TE_BASE 229;annot=Class_I::LTR::Ty1/copia::Ivana RT_oryco;name=RT;color=#feb24c
scaffold_1	feature	polypeptide_conserved_region	25449459	25449861	.	+	.	ID=DOMAIN 229-4-0;Parent=TE_BASE 229;annot=Class_I::LTR::Ty1/copia::Ivana RNaseH_oryco;name=RH;color=#fc4e2a
scaffold_1	feature	long_terminal_repeat	25450073	25450243	.	.	.	ID=LTR RIGHT 229-0;Parent=TE_BASE 229;name=ltr right;color=#f032e6
scaffold_1	feature	long_terminal_repeat	25445476	25445646	.	.	.	ID=LTR LEFT 229-0;Parent=TE_BASE 229;name=ltr left;color=#f032e6
scaffold_1	feature	nested_repeat	25399628	25404578	.	.	.	ID=TE_BASE 231;name=TE_BASE 231;annot=Class_I::LTR::Ty1/copia::Ivana;color=#a9a9a9
scaffold_1	feature	repeat_fragment	25399628	25404578	.	.	.	ID=TE 231-0;Parent=TE_BASE 231;name=TE 231;color=#a9a9a9
scaffold_1	feature	polypeptide_conserved_region	25399865	25400267	.	-	.	ID=DOMAIN 231-0-0;Parent=TE_BASE 231;annot=Class_I::LTR::Ty1/copia::SIRE RNaseH_sire;name=RH;color=#fc4e2a
scaffold_1	feature	polypeptide_conserved_region	25400567	25401278	.	-	.	ID=DOMAIN 231-1-0;Parent=TE_BASE 231;annot=Class_I::LTR::Ty1/copia::Ivana RT_oryco;name=RT;color=#feb24c
scaffold_1	feature	polypeptide_conserved_region	25401980	25402622	.	-	.	ID=DOMAIN 231-2-0;Parent=TE_BASE 231;annot=Class_I::LTR::Ty1/copia::Ale INT_retrofit;name=INT;color=#b10026
scaffold_1	feature	RR_tract	25404344	25404358	.	.	.	ID=PPT 231;Parent=TE_BASE 231;name=pbs;color=#c7e9c0
scaffold_1	feature	long_terminal_repeat	25404420	25404578	.	.	.	ID=LTR LEFT 231-0;Parent=TE_BASE 231;name=ltr left;color=#f032e6
scaffold_1	feature	long_terminal_repeat	25399628	25399783	.	.	.	ID=LTR RIGHT 231-0;Parent=TE_BASE 231;name=ltr right;color=#f032e6
scaffold_1	feature	nested_repeat	25361911	25367151	.	.	.	ID=TE_BASE 233;name=TE_BASE 233;annot=Class_I::LTR::Ty1/copia::Ivana;color=#a9a9a9
scaffold_1	feature	repeat_fragment	25361911	25367151	.	.	.	ID=TE 233-0;Parent=TE_BASE 233;name=TE 233;color=#a9a9a9
scaffold_1	feature	polypeptide_conserved_region	25363564	25363771	.	+	.	ID=DOMAIN 233-0-0;Parent=TE_BASE 233;annot=Class_I::LTR::Ty1/copia::TAR AP_Ty1/copia;name=PROT;color=#ffeda0
scaffold_1	feature	polypeptide_conserved_region	25363963	25364602	.	+	.	ID=DOMAIN 233-1-0;Parent=TE_BASE 233;annot=Class_I::LTR::Ty1/copia::Ale INT_retrofit;name=INT;color=#b10026
scaffold_1	feature	polypeptide_conserved_region	25365594	25366161	.	+	.	ID=DOMAIN 233-2-0;Parent=TE_BASE 233;annot=Class_I::LTR::Ty1/copia::Ivana RT_oryco;name=RT;color=#feb24c
scaffold_1	feature	polypeptide_conserved_region	25366473	25366875	.	+	.	ID=DOMAIN 233-3-0;Parent=TE_BASE 233;annot=Class_I::LTR::Ty1/copia::Ale RNaseH_retrofit;name=RH;color=#fc4e2a
scaffold_1	feature	long_terminal_repeat	25366965	25367151	.	.	.	ID=LTR RIGHT 233-0;Parent=TE_BASE 233;name=ltr right;color=#f032e6
scaffold_1	feature	long_terminal_repeat	25361911	25362100	.	.	.	ID=LTR LEFT 233-0;Parent=TE_BASE 233;name=ltr left;color=#f032e6
scaffold_1	feature	nested_repeat	25269069	25313017	.	.	.	ID=TE_BASE 234;name=TE_BASE 234;annot=Class_I::LTR::Ty1/copia::Ivana;color=#a9a9a9
scaffold_1	feature	repeat_fragment	25269069	25313017	.	.	.	ID=TE 234-0;Parent=TE_BASE 234;name=TE 234;color=#a9a9a9
scaffold_1	feature	polypeptide_conserved_region	25275342	25275747	.	-	.	ID=DOMAIN 234-0-0;Parent=TE_BASE 234;annot=Class_I::LTR::Ty1/copia::SIRE RNaseH_sire;name=RH;color=#fc4e2a
scaffold_1	feature	polypeptide_conserved_region	25276050	25276767	.	-	.	ID=DOMAIN 234-1-0;Parent=TE_BASE 234;annot=Class_I::LTR::Ty1/copia::Ivana RT_oryco;name=RT;color=#feb24c
scaffold_1	feature	primer_binding_site	25269241	25269261	.	.	.	ID=PBS 234;Parent=TE_BASE 234;name=ppt;color=#41ab5d
scaffold_1	feature	RR_tract	25312835	25312849	.	.	.	ID=PPT 234;Parent=TE_BASE 234;name=pbs;color=#c7e9c0
scaffold_1	feature	long_terminal_repeat	25312865	25313017	.	.	.	ID=LTR LEFT 234-0;Parent=TE_BASE 234;name=ltr left;color=#f032e6
scaffold_1	feature	long_terminal_repeat	25269069	25269222	.	.	.	ID=LTR RIGHT 234-0;Parent=TE_BASE 234;name=ltr right;color=#f032e6
scaffold_1	feature	nested_repeat	25202823	25213149	.	.	.	ID=TE_BASE 237;name=TE_BASE 237;annot=Class_I::LTR::Ty3/gypsy::non-chromovirus::OTA::Ogre/Tat::Retand;color=#a9a9a9
scaffold_1	feature	repeat_fragment	25202823	25213149	.	.	.	ID=TE 237-0;Parent=TE_BASE 237;name=TE 237;color=#a9a9a9
scaffold_1	feature	polypeptide_conserved_region	25203980	25204721	.	+	.	ID=DOMAIN 237-0-0;Parent=TE_BASE 237;annot=Class_I::LTR::Ty3/gypsy::non-chromovirus::OTA::Ogre/Tat::Retand GAG_tat;name=GAG;color=#225ea8
scaffold_1	feature	polypeptide_conserved_region	25205153	25205471	.	+	.	ID=DOMAIN 237-1-0;Parent=TE_BASE 237;annot=Class_I::LTR::Ty3/gypsy::non-chromovirus::OTA::Ogre/Tat::Retand AP_tat;name=PROT;color=#ffeda0
scaffold_1	feature	polypeptide_conserved_region	25205852	25206524	.	+	.	ID=DOMAIN 237-2-0;Parent=TE_BASE 237;annot=Class_I::LTR::Ty3/gypsy::non-chromovirus::OTA::Ogre/Tat::Retand RT_tat;name=RT;color=#feb24c
scaffold_1	feature	polypeptide_conserved_region	25206668	25207028	.	+	.	ID=DOMAIN 237-3-0;Parent=TE_BASE 237;annot=Class_I::LTR::Ty3/gypsy::non-chromovirus::OTA::Ogre/Tat::Retand RNaseH_tat;name=RH;color=#fc4e2a
scaffold_1	feature	polypeptide_conserved_region	25207073	25207415	.	+	.	ID=DOMAIN 237-4-0;Parent=TE_BASE 237;annot=Class_I::LTR::Ty3/gypsy::non-chromovirus::OTA::Ogre/Tat::Retand;name=aRH;color=#fc4e2a
scaffold_1	feature	polypeptide_conserved_region	25207874	25208918	.	+	.	ID=DOMAIN 237-5-0;Parent=TE_BASE 237;annot=Class_I::LTR::Ty3/gypsy::non-chromovirus::OTA::Ogre/Tat::Retand INT_tat;name=INT;color=#b10026
scaffold_1	feature	primer_binding_site	25203259	25203273	.	.	.	ID=PBS 237;Parent=TE_BASE 237;name=pbs;color=#c7e9c0
scaffold_1	feature	RR_tract	25212648	25212662	.	.	.	ID=PPT 237;Parent=TE_BASE 237;name=ppt;color=#41ab5d
scaffold_1	feature	long_terminal_repeat	25212719	25213149	.	.	.	ID=LTR RIGHT 237-0;Parent=TE_BASE 237;name=ltr right;color=#f032e6
scaffold_1	feature	long_terminal_repeat	25202823	25203253	.	.	.	ID=LTR LEFT 237-0;Parent=TE_BASE 237;name=ltr left;color=#f032e6
scaffold_1	feature	nested_repeat	25172728	25182429	.	.	.	ID=TE_BASE 239;name=TE_BASE 239;annot=Class_I::LTR::Ty3/gypsy::non-chromovirus::OTA::Ogre/Tat::Retand;color=#a9a9a9
scaffold_1	feature	repeat_fragment	25172728	25182429	.	.	.	ID=TE 239-0;Parent=TE_BASE 239;name=TE 239;color=#a9a9a9
scaffold_1	feature	polypeptide_conserved_region	25176922	25177885	.	-	.	ID=DOMAIN 239-0-0;Parent=TE_BASE 239;annot=Class_I::LTR::Ty3/gypsy::non-chromovirus::OTA::Ogre/Tat::Retand INT_tat;name=INT;color=#b10026
scaffold_1	feature	polypeptide_conserved_region	25178363	25178705	.	-	.	ID=DOMAIN 239-1-0;Parent=TE_BASE 239;annot=Class_I::LTR::Ty3/gypsy::non-chromovirus::OTA::Ogre/Tat::Retand;name=aRH;color=#fc4e2a
scaffold_1	feature	polypeptide_conserved_region	25178747	25179107	.	-	.	ID=DOMAIN 239-2-0;Parent=TE_BASE 239;annot=Class_I::LTR::Ty3/gypsy::non-chromovirus::OTA::Ogre/Tat::Retand RNaseH_tat;name=RH;color=#fc4e2a
scaffold_1	feature	polypeptide_conserved_region	25179251	25179923	.	-	.	ID=DOMAIN 239-3-0;Parent=TE_BASE 239;annot=Class_I::LTR::Ty3/gypsy::non-chromovirus::OTA::Ogre/Tat::Retand RT_tat;name=RT;color=#feb24c
scaffold_1	feature	polypeptide_conserved_region	25180428	25180827	.	-	.	ID=DOMAIN 239-4-0;Parent=TE_BASE 239;annot=Class_I::LTR::Ty3/gypsy::non-chromovirus::OTA::Ogre/Tat::Retand GAG_tat;name=GAG;color=#225ea8
scaffold_1	feature	long_terminal_repeat	25182347	25182429	.	.	.	ID=LTR LEFT 239-0;Parent=TE_BASE 239;name=ltr left;color=#f032e6
scaffold_1	feature	long_terminal_repeat	25172728	25172810	.	.	.	ID=LTR RIGHT 239-0;Parent=TE_BASE 239;name=ltr right;color=#f032e6
scaffold_1	feature	target_site_duplication	25172722	25172727	.	.	.	ID=TSR RIGHT 239;Parent=TE_BASE 239;name=tsr right;color=#333333
scaffold_1	feature	target_site_duplication	25182430	25182435	.	.	.	ID=TSR LEFT 239;Parent=TE_BASE 239;name=tsr left;color=#333333
scaffold_1	feature	nested_repeat	25026598	25029872	.	.	.	ID=TE_BASE 241;name=TE_BASE 241;annot=Class_I::LTR::Ty1/copia::Ivana;color=#a9a9a9
scaffold_1	feature	repeat_fragment	25026598	25029872	.	.	.	ID=TE 241-0;Parent=TE_BASE 241;name=TE 241;color=#a9a9a9
scaffold_1	feature	polypeptide_conserved_region	25026863	25027085	.	-	.	ID=DOMAIN 241-0-0;Parent=TE_BASE 241;annot=Class_I::LTR::Ty1/copia::Ivana RT_oryco;name=RT;color=#feb24c
scaffold_1	feature	polypeptide_conserved_region	25027663	25028293	.	-	.	ID=DOMAIN 241-1-0;Parent=TE_BASE 241;annot=Class_I::LTR::Ty1/copia::Ivana INT_oryco;name=INT;color=#b10026
scaffold_1	feature	polypeptide_conserved_region	25028514	25028676	.	-	.	ID=DOMAIN 241-2-0;Parent=TE_BASE 241;annot=Class_I::LTR::Ty1/copia::Ivana AP_oryco;name=PROT;color=#ffeda0
scaffold_1	feature	polypeptide_conserved_region	25028838	25029483	.	-	.	ID=DOMAIN 241-3-0;Parent=TE_BASE 241;annot=Class_I::LTR::Ty1/copia::Ivana GAG_oryco;name=GAG;color=#225ea8
scaffold_1	feature	primer_binding_site	25026943	25026960	.	.	.	ID=PBS 241;Parent=TE_BASE 241;name=ppt;color=#41ab5d
scaffold_1	feature	long_terminal_repeat	25029582	25029872	.	.	.	ID=LTR LEFT 241-0;Parent=TE_BASE 241;name=ltr left;color=#f032e6
scaffold_1	feature	long_terminal_repeat	25026598	25026890	.	.	.	ID=LTR RIGHT 241-0;Parent=TE_BASE 241;name=ltr right;color=#f032e6
scaffold_1	feature	nested_repeat	24768316	24773743	.	.	.	ID=TE_BASE 246;name=TE_BASE 246;annot=Class_I::LTR::Ty1/copia::Tork;color=#a9a9a9
scaffold_1	feature	repeat_fragment	24768316	24773743	.	.	.	ID=TE 246-0;Parent=TE_BASE 246;name=TE 246;color=#a9a9a9
scaffold_1	feature	polypeptide_conserved_region	24769291	24769699	.	-	.	ID=DOMAIN 246-0-0;Parent=TE_BASE 246;annot=Class_I::LTR::Ty1/copia::Tork RNaseH_tork;name=RH;color=#fc4e2a
scaffold_1	feature	polypeptide_conserved_region	24769987	24770710	.	-	.	ID=DOMAIN 246-1-0;Parent=TE_BASE 246;annot=Class_I::LTR::Ty1/copia::Tork RT_tork;name=RT;color=#feb24c
scaffold_1	feature	polypeptide_conserved_region	24771214	24771856	.	-	.	ID=DOMAIN 246-2-0;Parent=TE_BASE 246;annot=Class_I::LTR::Ty1/copia::Ivana INT_oryco;name=INT;color=#b10026
scaffold_1	feature	polypeptide_conserved_region	24772006	24772243	.	-	.	ID=DOMAIN 246-3-0;Parent=TE_BASE 246;annot=Class_I::LTR::Ty1/copia::Ivana AP_oryco;name=PROT;color=#ffeda0
scaffold_1	feature	polypeptide_conserved_region	24772348	24773104	.	-	.	ID=DOMAIN 246-4-0;Parent=TE_BASE 246;annot=Class_I::LTR::Ty1/copia::Tork GAG_tork;name=GAG;color=#225ea8
scaffold_1	feature	primer_binding_site	24768899	24768916	.	.	.	ID=PBS 246;Parent=TE_BASE 246;name=ppt;color=#41ab5d
scaffold_1	feature	RR_tract	24773195	24773209	.	.	.	ID=PPT 246;Parent=TE_BASE 246;name=pbs;color=#c7e9c0
scaffold_1	feature	long_terminal_repeat	24773224	24773743	.	.	.	ID=LTR LEFT 246-0;Parent=TE_BASE 246;name=ltr left;color=#f032e6
scaffold_1	feature	long_terminal_repeat	24768316	24768835	.	.	.	ID=LTR RIGHT 246-0;Parent=TE_BASE 246;name=ltr right;color=#f032e6
scaffold_1	feature	target_site_duplication	24768311	24768315	.	.	.	ID=TSR RIGHT 246;Parent=TE_BASE 246;name=tsr right;color=#333333
scaffold_1	feature	target_site_duplication	24773744	24773748	.	.	.	ID=TSR LEFT 246;Parent=TE_BASE 246;name=tsr left;color=#333333
scaffold_1	feature	nested_repeat	24411169	24415980	.	.	.	ID=TE_BASE 249;name=TE_BASE 249;annot=Class_I::LTR::Ty1/copia::Ivana;color=#a9a9a9
scaffold_1	feature	repeat_fragment	24411169	24415980	.	.	.	ID=TE 249-0;Parent=TE_BASE 249;name=TE 249;color=#a9a9a9
scaffold_1	feature	polypeptide_conserved_region	24411656	24412223	.	+	.	ID=DOMAIN 249-0-0;Parent=TE_BASE 249;annot=Class_I::LTR::Ty1/copia::Alesia GAG_retrofit;name=GAG;color=#225ea8
scaffold_1	feature	polypeptide_conserved_region	24412757	24412997	.	+	.	ID=DOMAIN 249-1-0;Parent=TE_BASE 249;annot=Class_I::LTR::Ty1/copia::TAR AP_Ty1/copia;name=PROT;color=#ffeda0
scaffold_1	feature	polypeptide_conserved_region	24413144	24413771	.	+	.	ID=DOMAIN 249-2-0;Parent=TE_BASE 249;annot=Class_I::LTR::Ty1/copia::Ale INT_retrofit;name=INT;color=#b10026
scaffold_1	feature	polypeptide_conserved_region	24414317	24415031	.	+	.	ID=DOMAIN 249-3-0;Parent=TE_BASE 249;annot=Class_I::LTR::Ty1/copia::Ivana RT_oryco;name=RT;color=#feb24c
scaffold_1	feature	polypeptide_conserved_region	24415343	24415745	.	+	.	ID=DOMAIN 249-4-0;Parent=TE_BASE 249;annot=Class_I::LTR::Ty1/copia::Ale RNaseH_retrofit;name=RH;color=#fc4e2a
scaffold_1	feature	long_terminal_repeat	24415826	24415980	.	.	.	ID=LTR RIGHT 249-0;Parent=TE_BASE 249;name=ltr right;color=#f032e6
scaffold_1	feature	long_terminal_repeat	24411169	24411323	.	.	.	ID=LTR LEFT 249-0;Parent=TE_BASE 249;name=ltr left;color=#f032e6
scaffold_1	feature	nested_repeat	24364077	24369139	.	.	.	ID=TE_BASE 250;name=TE_BASE 250;annot=Class_I::LTR::Ty1/copia::Ivana;color=#a9a9a9
scaffold_1	feature	repeat_fragment	24364077	24369139	.	.	.	ID=TE 250-0;Parent=TE_BASE 250;name=TE 250;color=#a9a9a9
scaffold_1	feature	polypeptide_conserved_region	24364308	24364710	.	-	.	ID=DOMAIN 250-0-0;Parent=TE_BASE 250;annot=Class_I::LTR::Ty1/copia::SIRE RNaseH_sire;name=RH;color=#fc4e2a
scaffold_1	feature	polypeptide_conserved_region	24365004	24365571	.	-	.	ID=DOMAIN 250-1-0;Parent=TE_BASE 250;annot=Class_I::LTR::Ty1/copia::Ivana RT_oryco;name=RT;color=#feb24c
scaffold_1	feature	polypeptide_conserved_region	24366670	24367144	.	-	.	ID=DOMAIN 250-2-0;Parent=TE_BASE 250;annot=Class_I::LTR::Ty1/copia::Ale INT_retrofit;name=INT;color=#b10026
scaffold_1	feature	long_terminal_repeat	24368976	24369139	.	.	.	ID=LTR LEFT 250-0;Parent=TE_BASE 250;name=ltr left;color=#f032e6
scaffold_1	feature	long_terminal_repeat	24364077	24364249	.	.	.	ID=LTR RIGHT 250-0;Parent=TE_BASE 250;name=ltr right;color=#f032e6
scaffold_1	feature	nested_repeat	24343745	24355590	.	.	.	ID=TE_BASE 251;name=TE_BASE 251;annot=Class_I::LTR::Ty3/gypsy::non-chromovirus::OTA::Ogre/Tat::Retand;color=#a9a9a9
scaffold_1	feature	repeat_fragment	24343745	24355590	.	.	.	ID=TE 251-0;Parent=TE_BASE 251;name=TE 251;color=#a9a9a9
scaffold_1	feature	polypeptide_conserved_region	24344885	24345590	.	+	.	ID=DOMAIN 251-0-0;Parent=TE_BASE 251;annot=Class_I::LTR::Ty3/gypsy::non-chromovirus::OTA::Ogre/Tat::Retand GAG_tat;name=GAG;color=#225ea8
scaffold_1	feature	polypeptide_conserved_region	24345992	24346310	.	+	.	ID=DOMAIN 251-1-0;Parent=TE_BASE 251;annot=Class_I::LTR::Ty3/gypsy::non-chromovirus::OTA::Ogre/Tat::Retand AP_tat;name=PROT;color=#ffeda0
scaffold_1	feature	polypeptide_conserved_region	24346706	24347378	.	+	.	ID=DOMAIN 251-2-0;Parent=TE_BASE 251;annot=Class_I::LTR::Ty3/gypsy::non-chromovirus::OTA::Ogre/Tat::Retand RT_tat;name=RT;color=#feb24c
scaffold_1	feature	polypeptide_conserved_region	24347519	24347879	.	+	.	ID=DOMAIN 251-3-0;Parent=TE_BASE 251;annot=Class_I::LTR::Ty3/gypsy::non-chromovirus::OTA::Ogre/Tat::Retand RNaseH_tat;name=RH;color=#fc4e2a
scaffold_1	feature	polypeptide_conserved_region	24347924	24348266	.	+	.	ID=DOMAIN 251-4-0;Parent=TE_BASE 251;annot=Class_I::LTR::Ty3/gypsy::non-chromovirus::OTA::Ogre/Tat::Retand;name=aRH;color=#fc4e2a
scaffold_1	feature	polypeptide_conserved_region	24348833	24349877	.	+	.	ID=DOMAIN 251-5-0;Parent=TE_BASE 251;annot=Class_I::LTR::Ty3/gypsy::non-chromovirus::OTA::Ogre/Tat::Retand INT_tat;name=INT;color=#b10026
scaffold_1	feature	primer_binding_site	24344275	24344289	.	.	.	ID=PBS 251;Parent=TE_BASE 251;name=pbs;color=#c7e9c0
scaffold_1	feature	RR_tract	24354971	24354985	.	.	.	ID=PPT 251;Parent=TE_BASE 251;name=ppt;color=#41ab5d
scaffold_1	feature	long_terminal_repeat	24355067	24355590	.	.	.	ID=LTR RIGHT 251-0;Parent=TE_BASE 251;name=ltr right;color=#f032e6
scaffold_1	feature	long_terminal_repeat	24343745	24344269	.	.	.	ID=LTR LEFT 251-0;Parent=TE_BASE 251;name=ltr left;color=#f032e6
scaffold_1	feature	target_site_duplication	24343740	24343744	.	.	.	ID=TSR LEFT 251;Parent=TE_BASE 251;name=tsr left;color=#333333
scaffold_1	feature	target_site_duplication	24355591	24355595	.	.	.	ID=TSR RIGHT 251;Parent=TE_BASE 251;name=tsr right;color=#333333
scaffold_1	feature	nested_repeat	24226481	24231205	.	.	.	ID=TE_BASE 253;name=TE_BASE 253;annot=Class_I::LTR::Ty1/copia::Ivana;color=#a9a9a9
scaffold_1	feature	repeat_fragment	24226481	24231205	.	.	.	ID=TE 253-0;Parent=TE_BASE 253;name=TE 253;color=#a9a9a9
scaffold_1	feature	polypeptide_conserved_region	24226881	24227397	.	+	.	ID=DOMAIN 253-0-0;Parent=TE_BASE 253;annot=Class_I::LTR::Ty1/copia::Ivana GAG_oryco;name=GAG;color=#225ea8
scaffold_1	feature	polypeptide_conserved_region	24227778	24228021	.	+	.	ID=DOMAIN 253-1-0;Parent=TE_BASE 253;annot=Class_I::LTR::Ty1/copia::Ivana AP_oryco;name=PROT;color=#ffeda0
scaffold_1	feature	polypeptide_conserved_region	24228168	24228816	.	+	.	ID=DOMAIN 253-2-0;Parent=TE_BASE 253;annot=Class_I::LTR::Ty1/copia::Ivana INT_oryco;name=INT;color=#b10026
scaffold_1	feature	polypeptide_conserved_region	24229404	24230124	.	+	.	ID=DOMAIN 253-3-0;Parent=TE_BASE 253;annot=Class_I::LTR::Ty1/copia::Ivana RT_oryco;name=RT;color=#feb24c
scaffold_1	feature	polypeptide_conserved_region	24230421	24230826	.	+	.	ID=DOMAIN 253-4-0;Parent=TE_BASE 253;annot=Class_I::LTR::Ty1/copia::Ivana RNaseH_oryco;name=RH;color=#fc4e2a
scaffold_1	feature	primer_binding_site	24226838	24226859	.	.	.	ID=PBS 253;Parent=TE_BASE 253;name=pbs;color=#c7e9c0
scaffold_1	feature	RR_tract	24230900	24230914	.	.	.	ID=PPT 253;Parent=TE_BASE 253;name=ppt;color=#41ab5d
scaffold_1	feature	long_terminal_repeat	24230914	24231205	.	.	.	ID=LTR RIGHT 253-0;Parent=TE_BASE 253;name=ltr right;color=#f032e6
scaffold_1	feature	long_terminal_repeat	24226481	24226772	.	.	.	ID=LTR LEFT 253-0;Parent=TE_BASE 253;name=ltr left;color=#f032e6
scaffold_1	feature	nested_repeat	24199867	24204607	.	.	.	ID=TE_BASE 254;name=TE_BASE 254;annot=Class_I::LTR::Ty1/copia::Ivana;color=#a9a9a9
scaffold_1	feature	repeat_fragment	24199867	24204607	.	.	.	ID=TE 254-0;Parent=TE_BASE 254;name=TE 254;color=#a9a9a9
scaffold_1	feature	polypeptide_conserved_region	24200253	24200769	.	+	.	ID=DOMAIN 254-0-0;Parent=TE_BASE 254;annot=Class_I::LTR::Ty1/copia::Ivana GAG_oryco;name=GAG;color=#225ea8
scaffold_1	feature	polypeptide_conserved_region	24201150	24201393	.	+	.	ID=DOMAIN 254-1-0;Parent=TE_BASE 254;annot=Class_I::LTR::Ty1/copia::Ivana AP_oryco;name=PROT;color=#ffeda0
scaffold_1	feature	polypeptide_conserved_region	24201546	24202200	.	+	.	ID=DOMAIN 254-2-0;Parent=TE_BASE 254;annot=Class_I::LTR::Ty1/copia::Ivana INT_oryco;name=INT;color=#b10026
scaffold_1	feature	polypeptide_conserved_region	24202818	24203538	.	+	.	ID=DOMAIN 254-3-0;Parent=TE_BASE 254;annot=Class_I::LTR::Ty1/copia::Ivana RT_oryco;name=RT;color=#feb24c
scaffold_1	feature	polypeptide_conserved_region	24203832	24204237	.	+	.	ID=DOMAIN 254-4-0;Parent=TE_BASE 254;annot=Class_I::LTR::Ty1/copia::Ivana RNaseH_oryco;name=RH;color=#fc4e2a
scaffold_1	feature	primer_binding_site	24200221	24200237	.	.	.	ID=PBS 254;Parent=TE_BASE 254;name=pbs;color=#c7e9c0
scaffold_1	feature	RR_tract	24204258	24204272	.	.	.	ID=PPT 254;Parent=TE_BASE 254;name=ppt;color=#41ab5d
scaffold_1	feature	long_terminal_repeat	24204328	24204607	.	.	.	ID=LTR RIGHT 254-0;Parent=TE_BASE 254;name=ltr right;color=#f032e6
scaffold_1	feature	long_terminal_repeat	24199867	24200147	.	.	.	ID=LTR LEFT 254-0;Parent=TE_BASE 254;name=ltr left;color=#f032e6
scaffold_1	feature	nested_repeat	24161330	24167628	.	.	.	ID=TE_BASE 257;name=TE_BASE 257;annot=Class_I::LTR::Ty1/copia::Tork;color=#a9a9a9
scaffold_1	feature	repeat_fragment	24161330	24167628	.	.	.	ID=TE 257-0;Parent=TE_BASE 257;name=TE 257;color=#a9a9a9
scaffold_1	feature	polypeptide_conserved_region	24166177	24166375	.	+	.	ID=DOMAIN 257-0-0;Parent=TE_BASE 257;annot=Class_I::LTR::Ty1/copia::Tork RT_tork;name=RT;color=#feb24c
scaffold_1	feature	primer_binding_site	24161512	24161533	.	.	.	ID=PBS 257;Parent=TE_BASE 257;name=pbs;color=#c7e9c0
scaffold_1	feature	long_terminal_repeat	24167496	24167628	.	.	.	ID=LTR RIGHT 257-0;Parent=TE_BASE 257;name=ltr right;color=#f032e6
scaffold_1	feature	long_terminal_repeat	24161330	24161462	.	.	.	ID=LTR LEFT 257-0;Parent=TE_BASE 257;name=ltr left;color=#f032e6
scaffold_1	feature	target_site_duplication	24161325	24161329	.	.	.	ID=TSR LEFT 257;Parent=TE_BASE 257;name=tsr left;color=#333333
scaffold_1	feature	target_site_duplication	24167629	24167633	.	.	.	ID=TSR RIGHT 257;Parent=TE_BASE 257;name=tsr right;color=#333333
scaffold_1	feature	nested_repeat	24143369	24150342	.	.	.	ID=TE_BASE 258;name=TE_BASE 258;annot=Class_I::LTR::Ty3/gypsy::chromovirus::Tekay;color=#a9a9a9
scaffold_1	feature	repeat_fragment	24143369	24150342	.	.	.	ID=TE 258-0;Parent=TE_BASE 258;name=TE 258;color=#a9a9a9
scaffold_1	feature	polypeptide_conserved_region	24145942	24146692	.	+	.	ID=DOMAIN 258-0-0;Parent=TE_BASE 258;annot=Class_I::LTR::Ty3/gypsy::chromovirus::Tekay GAG_del;name=GAG;color=#225ea8
scaffold_1	feature	polypeptide_conserved_region	24147015	24147267	.	+	.	ID=DOMAIN 258-1-0;Parent=TE_BASE 258;annot=Class_I::LTR::Ty3/gypsy::chromovirus::Tekay AP_del;name=PROT;color=#ffeda0
scaffold_1	feature	polypeptide_conserved_region	24147526	24148231	.	+	.	ID=DOMAIN 258-2-0;Parent=TE_BASE 258;annot=Class_I::LTR::Ty3/gypsy::chromovirus::Tekay INT_del;name=INT;color=#b10026
scaffold_1	feature	primer_binding_site	24145241	24145261	.	.	.	ID=PBS 258;Parent=TE_BASE 258;name=pbs;color=#c7e9c0
scaffold_1	feature	RR_tract	24148472	24148486	.	.	.	ID=PPT 258;Parent=TE_BASE 258;name=ppt;color=#41ab5d
scaffold_1	feature	long_terminal_repeat	24148540	24150342	.	.	.	ID=LTR RIGHT 258-0;Parent=TE_BASE 258;name=ltr right;color=#f032e6
scaffold_1	feature	long_terminal_repeat	24143369	24145230	.	.	.	ID=LTR LEFT 258-0;Parent=TE_BASE 258;name=ltr left;color=#f032e6
scaffold_1	feature	nested_repeat	24130813	24142419	.	.	.	ID=TE_BASE 259;name=TE_BASE 259;annot=Class_I::LTR::Ty3/gypsy::non-chromovirus::OTA::Ogre/Tat::Retand;color=#a9a9a9
scaffold_1	feature	repeat_fragment	24130813	24142419	.	.	.	ID=TE 259-0;Parent=TE_BASE 259;name=TE 259;color=#a9a9a9
scaffold_1	feature	polypeptide_conserved_region	24131901	24132426	.	+	.	ID=DOMAIN 259-0-0;Parent=TE_BASE 259;annot=Class_I::LTR::Ty3/gypsy::non-chromovirus::OTA::Ogre/Tat::Retand GAG_tat;name=GAG;color=#225ea8
scaffold_1	feature	polypeptide_conserved_region	24132905	24133223	.	+	.	ID=DOMAIN 259-1-0;Parent=TE_BASE 259;annot=Class_I::LTR::Ty3/gypsy::non-chromovirus::OTA::Ogre/Tat::Retand AP_tat;name=PROT;color=#ffeda0
scaffold_1	feature	polypeptide_conserved_region	24133619	24134291	.	+	.	ID=DOMAIN 259-2-0;Parent=TE_BASE 259;annot=Class_I::LTR::Ty3/gypsy::non-chromovirus::OTA::Ogre/Tat::Retand RT_tat;name=RT;color=#feb24c
scaffold_1	feature	polypeptide_conserved_region	24134432	24134792	.	+	.	ID=DOMAIN 259-3-0;Parent=TE_BASE 259;annot=Class_I::LTR::Ty3/gypsy::non-chromovirus::OTA::Ogre/Tat::Retand RNaseH_tat;name=RH;color=#fc4e2a
scaffold_1	feature	polypeptide_conserved_region	24134840	24135179	.	+	.	ID=DOMAIN 259-4-0;Parent=TE_BASE 259;annot=Class_I::LTR::Ty3/gypsy::non-chromovirus::OTA::Ogre/Tat::Retand;name=aRH;color=#fc4e2a
scaffold_1	feature	polypeptide_conserved_region	24136186	24136789	.	+	.	ID=DOMAIN 259-5-0;Parent=TE_BASE 259;annot=Class_I::LTR::Ty3/gypsy::non-chromovirus::OTA::Ogre/Tat::Retand INT_tat;name=INT;color=#b10026
scaffold_1	feature	primer_binding_site	24131334	24131348	.	.	.	ID=PBS 259;Parent=TE_BASE 259;name=pbs;color=#c7e9c0
scaffold_1	feature	RR_tract	24141808	24141822	.	.	.	ID=PPT 259;Parent=TE_BASE 259;name=ppt;color=#41ab5d
scaffold_1	feature	long_terminal_repeat	24141904	24142419	.	.	.	ID=LTR RIGHT 259-0;Parent=TE_BASE 259;name=ltr right;color=#f032e6
scaffold_1	feature	long_terminal_repeat	24130813	24131328	.	.	.	ID=LTR LEFT 259-0;Parent=TE_BASE 259;name=ltr left;color=#f032e6
scaffold_1	feature	target_site_duplication	24130808	24130812	.	.	.	ID=TSR LEFT 259;Parent=TE_BASE 259;name=tsr left;color=#333333
scaffold_1	feature	target_site_duplication	24142420	24142424	.	.	.	ID=TSR RIGHT 259;Parent=TE_BASE 259;name=tsr right;color=#333333
scaffold_1	feature	nested_repeat	24084875	24096595	.	.	.	ID=TE_BASE 260;name=TE_BASE 260;annot=Class_I::LTR::Ty3/gypsy::non-chromovirus::OTA::Ogre/Tat::Retand;color=#a9a9a9
scaffold_1	feature	repeat_fragment	24084875	24096595	.	.	.	ID=TE 260-0;Parent=TE_BASE 260;name=TE 260;color=#a9a9a9
scaffold_1	feature	polypeptide_conserved_region	24086002	24086482	.	+	.	ID=DOMAIN 260-0-0;Parent=TE_BASE 260;annot=Class_I::LTR::Ty3/gypsy::non-chromovirus::OTA::Ogre/Tat::Retand GAG_tat;name=GAG;color=#225ea8
scaffold_1	feature	polypeptide_conserved_region	24087108	24087426	.	+	.	ID=DOMAIN 260-1-0;Parent=TE_BASE 260;annot=Class_I::LTR::Ty3/gypsy::non-chromovirus::OTA::Ogre/Tat::Retand AP_tat;name=PROT;color=#ffeda0
scaffold_1	feature	polypeptide_conserved_region	24087788	24088460	.	+	.	ID=DOMAIN 260-2-0;Parent=TE_BASE 260;annot=Class_I::LTR::Ty3/gypsy::non-chromovirus::OTA::Ogre/Tat::Retand RT_tat;name=RT;color=#feb24c
scaffold_1	feature	polypeptide_conserved_region	24088601	24088961	.	+	.	ID=DOMAIN 260-3-0;Parent=TE_BASE 260;annot=Class_I::LTR::Ty3/gypsy::non-chromovirus::OTA::Ogre/Tat::Retand RNaseH_tat;name=RH;color=#fc4e2a
scaffold_1	feature	polypeptide_conserved_region	24089006	24089348	.	+	.	ID=DOMAIN 260-4-0;Parent=TE_BASE 260;annot=Class_I::LTR::Ty3/gypsy::non-chromovirus::OTA::Ogre/Tat::Retand;name=aRH;color=#fc4e2a
scaffold_1	feature	polypeptide_conserved_region	24089915	24090959	.	+	.	ID=DOMAIN 260-5-0;Parent=TE_BASE 260;annot=Class_I::LTR::Ty3/gypsy::non-chromovirus::OTA::Ogre/Tat::Retand INT_tat;name=INT;color=#b10026
scaffold_1	feature	primer_binding_site	24085394	24085408	.	.	.	ID=PBS 260;Parent=TE_BASE 260;name=pbs;color=#c7e9c0
scaffold_1	feature	RR_tract	24095982	24095996	.	.	.	ID=PPT 260;Parent=TE_BASE 260;name=ppt;color=#41ab5d
scaffold_1	feature	long_terminal_repeat	24096078	24096595	.	.	.	ID=LTR RIGHT 260-0;Parent=TE_BASE 260;name=ltr right;color=#f032e6
scaffold_1	feature	long_terminal_repeat	24084875	24085388	.	.	.	ID=LTR LEFT 260-0;Parent=TE_BASE 260;name=ltr left;color=#f032e6
scaffold_1	feature	target_site_duplication	24084870	24084874	.	.	.	ID=TSR LEFT 260;Parent=TE_BASE 260;name=tsr left;color=#333333
scaffold_1	feature	target_site_duplication	24096596	24096600	.	.	.	ID=TSR RIGHT 260;Parent=TE_BASE 260;name=tsr right;color=#333333
scaffold_1	feature	nested_repeat	24046489	24053096	.	.	.	ID=TE_BASE 263;name=TE_BASE 263;annot=Class_I::LTR::Ty3/gypsy::chromovirus::Reina;color=#a9a9a9
scaffold_1	feature	repeat_fragment	24046489	24053096	.	.	.	ID=TE 263-0;Parent=TE_BASE 263;name=TE 263;color=#a9a9a9
scaffold_1	feature	polypeptide_conserved_region	24047239	24047656	.	+	.	ID=DOMAIN 263-0-0;Parent=TE_BASE 263;annot=Class_I::LTR::Ty3/gypsy::chromovirus::Reina GAG_reina;name=GAG;color=#225ea8
scaffold_1	feature	polypeptide_conserved_region	24049433	24049688	.	+	.	ID=DOMAIN 263-1-0;Parent=TE_BASE 263;annot=Class_I::LTR::Ty3/gypsy::chromovirus::Reina AP_reina;name=PROT;color=#ffeda0
scaffold_1	feature	polypeptide_conserved_region	24050093	24050768	.	+	.	ID=DOMAIN 263-2-0;Parent=TE_BASE 263;annot=Class_I::LTR::Ty3/gypsy::chromovirus::Reina RT_reina;name=RT;color=#feb24c
scaffold_1	feature	polypeptide_conserved_region	24050903	24051254	.	+	.	ID=DOMAIN 263-3-0;Parent=TE_BASE 263;annot=Class_I::LTR::Ty3/gypsy::chromovirus::Reina RNaseH_reina;name=RH;color=#fc4e2a
scaffold_1	feature	polypeptide_conserved_region	24051488	24052520	.	+	.	ID=DOMAIN 263-4-0;Parent=TE_BASE 263;annot=Class_I::LTR::Ty3/gypsy::chromovirus::Reina INT_reina;name=INT;color=#b10026
scaffold_1	feature	primer_binding_site	24046910	24046927	.	.	.	ID=PBS 263;Parent=TE_BASE 263;name=pbs;color=#c7e9c0
scaffold_1	feature	RR_tract	24052652	24052666	.	.	.	ID=PPT 263;Parent=TE_BASE 263;name=ppt;color=#41ab5d
scaffold_1	feature	long_terminal_repeat	24052750	24053096	.	.	.	ID=LTR RIGHT 263-0;Parent=TE_BASE 263;name=ltr right;color=#f032e6
scaffold_1	feature	long_terminal_repeat	24046489	24046836	.	.	.	ID=LTR LEFT 263-0;Parent=TE_BASE 263;name=ltr left;color=#f032e6
scaffold_1	feature	target_site_duplication	24046484	24046488	.	.	.	ID=TSR LEFT 263;Parent=TE_BASE 263;name=tsr left;color=#333333
scaffold_1	feature	target_site_duplication	24053097	24053101	.	.	.	ID=TSR RIGHT 263;Parent=TE_BASE 263;name=tsr right;color=#333333
scaffold_1	feature	nested_repeat	23998712	24003665	.	.	.	ID=TE_BASE 265;name=TE_BASE 265;annot=Class_I::LTR::Ty1/copia::Ivana;color=#a9a9a9
scaffold_1	feature	repeat_fragment	23998712	24003665	.	.	.	ID=TE 265-0;Parent=TE_BASE 265;name=TE 265;color=#a9a9a9
scaffold_1	feature	polypeptide_conserved_region	24000342	24000519	.	+	.	ID=DOMAIN 265-0-0;Parent=TE_BASE 265;annot=Class_I::LTR::Ty1/copia::TAR AP_Ty1/copia;name=PROT;color=#ffeda0
scaffold_1	feature	polypeptide_conserved_region	24000747	24001380	.	+	.	ID=DOMAIN 265-1-0;Parent=TE_BASE 265;annot=Class_I::LTR::Ty1/copia::Ale INT_retrofit;name=INT;color=#b10026
scaffold_1	feature	polypeptide_conserved_region	24001983	24002682	.	+	.	ID=DOMAIN 265-2-0;Parent=TE_BASE 265;annot=Class_I::LTR::Ty1/copia::Ivana RT_oryco;name=RT;color=#feb24c
scaffold_1	feature	polypeptide_conserved_region	24003006	24003411	.	+	.	ID=DOMAIN 265-3-0;Parent=TE_BASE 265;annot=Class_I::LTR::Ty1/copia::Ale RNaseH_retrofit;name=RH;color=#fc4e2a
scaffold_1	feature	primer_binding_site	23998881	23998897	.	.	.	ID=PBS 265;Parent=TE_BASE 265;name=pbs;color=#c7e9c0
scaffold_1	feature	RR_tract	24003435	24003449	.	.	.	ID=PPT 265;Parent=TE_BASE 265;name=ppt;color=#41ab5d
scaffold_1	feature	long_terminal_repeat	24003499	24003665	.	.	.	ID=LTR RIGHT 265-0;Parent=TE_BASE 265;name=ltr right;color=#f032e6
scaffold_1	feature	long_terminal_repeat	23998712	23998878	.	.	.	ID=LTR LEFT 265-0;Parent=TE_BASE 265;name=ltr left;color=#f032e6
scaffold_1	feature	nested_repeat	23966093	23978463	.	.	.	ID=TE_BASE 266;name=TE_BASE 266;annot=Class_I::LTR::Ty3/gypsy::non-chromovirus::OTA::Ogre/Tat::Retand;color=#a9a9a9
scaffold_1	feature	repeat_fragment	23966093	23978463	.	.	.	ID=TE 266-0;Parent=TE_BASE 266;name=TE 266;color=#a9a9a9
scaffold_1	feature	polypeptide_conserved_region	23967221	23967929	.	+	.	ID=DOMAIN 266-0-0;Parent=TE_BASE 266;annot=Class_I::LTR::Ty3/gypsy::non-chromovirus::OTA::Ogre/Tat::Retand GAG_tat;name=GAG;color=#225ea8
scaffold_1	feature	polypeptide_conserved_region	23968328	23968646	.	+	.	ID=DOMAIN 266-1-0;Parent=TE_BASE 266;annot=Class_I::LTR::Ty3/gypsy::non-chromovirus::OTA::Ogre/Tat::Retand AP_tat;name=PROT;color=#ffeda0
scaffold_1	feature	polypeptide_conserved_region	23969042	23969714	.	+	.	ID=DOMAIN 266-2-0;Parent=TE_BASE 266;annot=Class_I::LTR::Ty3/gypsy::non-chromovirus::OTA::Ogre/Tat::Retand RT_tat;name=RT;color=#feb24c
scaffold_1	feature	polypeptide_conserved_region	23969855	23970215	.	+	.	ID=DOMAIN 266-3-0;Parent=TE_BASE 266;annot=Class_I::LTR::Ty3/gypsy::non-chromovirus::OTA::Ogre/Tat::Retand RNaseH_tat;name=RH;color=#fc4e2a
scaffold_1	feature	polypeptide_conserved_region	23970260	23970602	.	+	.	ID=DOMAIN 266-4-0;Parent=TE_BASE 266;annot=Class_I::LTR::Ty3/gypsy::non-chromovirus::OTA::Ogre/Tat::Retand;name=aRH;color=#fc4e2a
scaffold_1	feature	polypeptide_conserved_region	23971169	23972213	.	+	.	ID=DOMAIN 266-5-0;Parent=TE_BASE 266;annot=Class_I::LTR::Ty3/gypsy::non-chromovirus::OTA::Ogre/Tat::Retand INT_tat;name=INT;color=#b10026
scaffold_1	feature	primer_binding_site	23966613	23966627	.	.	.	ID=PBS 266;Parent=TE_BASE 266;name=pbs;color=#c7e9c0
scaffold_1	feature	RR_tract	23977849	23977863	.	.	.	ID=PPT 266;Parent=TE_BASE 266;name=ppt;color=#41ab5d
scaffold_1	feature	long_terminal_repeat	23977947	23978463	.	.	.	ID=LTR RIGHT 266-0;Parent=TE_BASE 266;name=ltr right;color=#f032e6
scaffold_1	feature	long_terminal_repeat	23966093	23966607	.	.	.	ID=LTR LEFT 266-0;Parent=TE_BASE 266;name=ltr left;color=#f032e6
scaffold_1	feature	target_site_duplication	23966088	23966092	.	.	.	ID=TSR LEFT 266;Parent=TE_BASE 266;name=tsr left;color=#333333
scaffold_1	feature	target_site_duplication	23978464	23978468	.	.	.	ID=TSR RIGHT 266;Parent=TE_BASE 266;name=tsr right;color=#333333
scaffold_1	feature	nested_repeat	23945300	23952547	.	.	.	ID=TE_BASE 267;name=TE_BASE 267;annot=Class_I::LTR::Ty3/gypsy::chromovirus::CRM;color=#a9a9a9
scaffold_1	feature	repeat_fragment	23945300	23952547	.	.	.	ID=TE 267-0;Parent=TE_BASE 267;name=TE 267;color=#a9a9a9
scaffold_1	feature	polypeptide_conserved_region	23947169	23947649	.	+	.	ID=DOMAIN 267-0-0;Parent=TE_BASE 267;annot=Class_I::LTR::Ty3/gypsy::chromovirus::CRM GAG_crm;name=GAG;color=#225ea8
scaffold_1	feature	polypeptide_conserved_region	23948126	23948393	.	+	.	ID=DOMAIN 267-1-0;Parent=TE_BASE 267;annot=Class_I::LTR::Ty3/gypsy::chromovirus::CRM AP_crm;name=PROT;color=#ffeda0
scaffold_1	feature	polypeptide_conserved_region	23948816	23949491	.	+	.	ID=DOMAIN 267-2-0;Parent=TE_BASE 267;annot=Class_I::LTR::Ty3/gypsy::chromovirus::CRM RT_crm;name=RT;color=#feb24c
scaffold_1	feature	polypeptide_conserved_region	23949626	23949941	.	+	.	ID=DOMAIN 267-3-0;Parent=TE_BASE 267;annot=Class_I::LTR::Ty3/gypsy::chromovirus::CRM RNaseH_crm;name=RH;color=#fc4e2a
scaffold_1	feature	polypeptide_conserved_region	23950221	23951223	.	+	.	ID=DOMAIN 267-4-0;Parent=TE_BASE 267;annot=Class_I::LTR::Ty3/gypsy::chromovirus::CRM INT_crm;name=INT;color=#b10026
scaffold_1	feature	primer_binding_site	23946556	23946573	.	.	.	ID=PBS 267;Parent=TE_BASE 267;name=pbs;color=#c7e9c0
scaffold_1	feature	RR_tract	23951252	23951266	.	.	.	ID=PPT 267;Parent=TE_BASE 267;name=ppt;color=#41ab5d
scaffold_1	feature	long_terminal_repeat	23951266	23952547	.	.	.	ID=LTR RIGHT 267-0;Parent=TE_BASE 267;name=ltr right;color=#f032e6
scaffold_1	feature	long_terminal_repeat	23945300	23946546	.	.	.	ID=LTR LEFT 267-0;Parent=TE_BASE 267;name=ltr left;color=#f032e6
scaffold_1	feature	nested_repeat	23845713	23853641	.	.	.	ID=TE_BASE 271;name=TE_BASE 271;annot=Class_I::LTR::Ty3/gypsy::non-chromovirus::OTA::Ogre/Tat::Retand;color=#a9a9a9
scaffold_1	feature	repeat_fragment	23845713	23853641	.	.	.	ID=TE 271-0;Parent=TE_BASE 271;name=TE 271;color=#a9a9a9
scaffold_1	feature	polypeptide_conserved_region	23849062	23849368	.	-	.	ID=DOMAIN 271-0-0;Parent=TE_BASE 271;annot=Class_I::LTR::Ty3/gypsy::non-chromovirus::OTA::Ogre/Tat::Retand;name=aRH;color=#fc4e2a
scaffold_1	feature	polypeptide_conserved_region	23849410	23849770	.	-	.	ID=DOMAIN 271-1-0;Parent=TE_BASE 271;annot=Class_I::LTR::Ty3/gypsy::non-chromovirus::OTA::Ogre/Tat::Retand RNaseH_tat;name=RH;color=#fc4e2a
scaffold_1	feature	polypeptide_conserved_region	23849913	23850585	.	-	.	ID=DOMAIN 271-2-0;Parent=TE_BASE 271;annot=Class_I::LTR::Ty3/gypsy::non-chromovirus::OTA::Ogre/Tat::Retand RT_tat;name=RT;color=#feb24c
scaffold_1	feature	polypeptide_conserved_region	23850982	23851300	.	-	.	ID=DOMAIN 271-3-0;Parent=TE_BASE 271;annot=Class_I::LTR::Ty3/gypsy::non-chromovirus::OTA::Ogre/Tat::Retand AP_tat;name=PROT;color=#ffeda0
scaffold_1	feature	polypeptide_conserved_region	23852135	23852411	.	-	.	ID=DOMAIN 271-4-0;Parent=TE_BASE 271;annot=Class_I::LTR::Ty3/gypsy::non-chromovirus::OTA::Ogre/Tat::Retand GAG_tat;name=GAG;color=#225ea8
scaffold_1	feature	long_terminal_repeat	23852983	23853641	.	.	.	ID=LTR LEFT 271-0;Parent=TE_BASE 271;name=ltr left;color=#f032e6
scaffold_1	feature	long_terminal_repeat	23845713	23846372	.	.	.	ID=LTR RIGHT 271-0;Parent=TE_BASE 271;name=ltr right;color=#f032e6
scaffold_1	feature	nested_repeat	23822682	23828977	.	.	.	ID=TE_BASE 273;name=TE_BASE 273;annot=Class_I::LTR::Ty1/copia::SIRE;color=#a9a9a9
scaffold_1	feature	repeat_fragment	23822682	23828977	.	.	.	ID=TE 273-0;Parent=TE_BASE 273;name=TE 273;color=#a9a9a9
scaffold_1	feature	polypeptide_conserved_region	23823205	23823610	.	-	.	ID=DOMAIN 273-0-0;Parent=TE_BASE 273;annot=Class_I::LTR::Ty1/copia::Ivana RNaseH_oryco;name=RH;color=#fc4e2a
scaffold_1	feature	polypeptide_conserved_region	23823943	23824666	.	-	.	ID=DOMAIN 273-1-0;Parent=TE_BASE 273;annot=Class_I::LTR::Ty1/copia::SIRE RT_sire;name=RT;color=#feb24c
scaffold_1	feature	polypeptide_conserved_region	23825581	23826160	.	-	.	ID=DOMAIN 273-2-0;Parent=TE_BASE 273;annot=Class_I::LTR::Ty1/copia::Ty1-outgroup INT_1731;name=INT;color=#b10026
scaffold_1	feature	long_terminal_repeat	23828675	23828977	.	.	.	ID=LTR LEFT 273-0;Parent=TE_BASE 273;name=ltr left;color=#f032e6
scaffold_1	feature	long_terminal_repeat	23822682	23822984	.	.	.	ID=LTR RIGHT 273-0;Parent=TE_BASE 273;name=ltr right;color=#f032e6
scaffold_1	feature	target_site_duplication	23822677	23822681	.	.	.	ID=TSR RIGHT 273;Parent=TE_BASE 273;name=tsr right;color=#333333
scaffold_1	feature	target_site_duplication	23828978	23828982	.	.	.	ID=TSR LEFT 273;Parent=TE_BASE 273;name=tsr left;color=#333333
scaffold_1	feature	nested_repeat	23784957	23790994	.	.	.	ID=TE_BASE 275;name=TE_BASE 275;annot=Class_I::LTR::Ty1/copia::Tork;color=#a9a9a9
scaffold_1	feature	repeat_fragment	23784957	23790994	.	.	.	ID=TE 275-0;Parent=TE_BASE 275;name=TE 275;color=#a9a9a9
scaffold_1	feature	polypeptide_conserved_region	23786117	23786399	.	-	.	ID=DOMAIN 275-0-0;Parent=TE_BASE 275;annot=Class_I::LTR::Ty1/copia::Tork RT_tork;name=RT;color=#feb24c
scaffold_1	feature	primer_binding_site	23785115	23785135	.	.	.	ID=PBS 275;Parent=TE_BASE 275;name=ppt;color=#41ab5d
scaffold_1	feature	RR_tract	23790800	23790814	.	.	.	ID=PPT 275;Parent=TE_BASE 275;name=pbs;color=#c7e9c0
scaffold_1	feature	long_terminal_repeat	23790862	23790994	.	.	.	ID=LTR LEFT 275-0;Parent=TE_BASE 275;name=ltr left;color=#f032e6
scaffold_1	feature	long_terminal_repeat	23784957	23785089	.	.	.	ID=LTR RIGHT 275-0;Parent=TE_BASE 275;name=ltr right;color=#f032e6
scaffold_1	feature	nested_repeat	23731075	23744595	.	.	.	ID=TE_BASE 276;name=TE_BASE 276;annot=Class_I::LTR::Ty3/gypsy::non-chromovirus::OTA::Ogre/Tat::Retand;color=#a9a9a9
scaffold_1	feature	repeat_fragment	23731075	23744595	.	.	.	ID=TE 276-0;Parent=TE_BASE 276;name=TE 276;color=#a9a9a9
scaffold_1	feature	polypeptide_conserved_region	23734030	23734702	.	+	.	ID=DOMAIN 276-0-0;Parent=TE_BASE 276;annot=Class_I::LTR::Ty3/gypsy::non-chromovirus::OTA::Ogre/Tat::Retand RT_tat;name=RT;color=#feb24c
scaffold_1	feature	polypeptide_conserved_region	23734843	23735203	.	+	.	ID=DOMAIN 276-1-0;Parent=TE_BASE 276;annot=Class_I::LTR::Ty3/gypsy::non-chromovirus::OTA::Ogre/Tat::Retand RNaseH_tat;name=RH;color=#fc4e2a
scaffold_1	feature	polypeptide_conserved_region	23735248	23735590	.	+	.	ID=DOMAIN 276-2-0;Parent=TE_BASE 276;annot=Class_I::LTR::Ty3/gypsy::non-chromovirus::OTA::Ogre/Tat::Retand;name=aRH;color=#fc4e2a
scaffold_1	feature	polypeptide_conserved_region	23736157	23737201	.	+	.	ID=DOMAIN 276-3-0;Parent=TE_BASE 276;annot=Class_I::LTR::Ty3/gypsy::non-chromovirus::OTA::Ogre/Tat::Retand INT_tat;name=INT;color=#b10026
scaffold_1	feature	RR_tract	23742249	23742263	.	.	.	ID=PPT 276;Parent=TE_BASE 276;name=ppt;color=#41ab5d
scaffold_1	feature	long_terminal_repeat	23742345	23744595	.	.	.	ID=LTR RIGHT 276-0;Parent=TE_BASE 276;name=ltr right;color=#f032e6
scaffold_1	feature	long_terminal_repeat	23731075	23733325	.	.	.	ID=LTR LEFT 276-0;Parent=TE_BASE 276;name=ltr left;color=#f032e6
scaffold_1	feature	nested_repeat	23705229	23710671	.	.	.	ID=TE_BASE 277;name=TE_BASE 277;annot=Class_I::LTR::Ty1/copia::Tork;color=#a9a9a9
scaffold_1	feature	repeat_fragment	23705229	23710671	.	.	.	ID=TE 277-0;Parent=TE_BASE 277;name=TE 277;color=#a9a9a9
scaffold_1	feature	polypeptide_conserved_region	23705531	23705936	.	-	.	ID=DOMAIN 277-0-0;Parent=TE_BASE 277;annot=Class_I::LTR::Ty1/copia::Ale RNaseH_retrofit;name=RH;color=#fc4e2a
scaffold_1	feature	polypeptide_conserved_region	23706230	23706839	.	-	.	ID=DOMAIN 277-1-0;Parent=TE_BASE 277;annot=Class_I::LTR::Ty1/copia::Tork RT_tork;name=RT;color=#feb24c
scaffold_1	feature	polypeptide_conserved_region	23707716	23708349	.	-	.	ID=DOMAIN 277-2-0;Parent=TE_BASE 277;annot=Class_I::LTR::Ty1/copia::Ale INT_retrofit;name=INT;color=#b10026
scaffold_1	feature	polypeptide_conserved_region	23708541	23708733	.	-	.	ID=DOMAIN 277-3-0;Parent=TE_BASE 277;annot=Class_I::LTR::Ty1/copia::TAR AP_Ty1/copia;name=PROT;color=#ffeda0
scaffold_1	feature	long_terminal_repeat	23710476	23710671	.	.	.	ID=LTR LEFT 277-0;Parent=TE_BASE 277;name=ltr left;color=#f032e6
scaffold_1	feature	long_terminal_repeat	23705229	23705419	.	.	.	ID=LTR RIGHT 277-0;Parent=TE_BASE 277;name=ltr right;color=#f032e6
scaffold_1	feature	nested_repeat	23552091	23564184	.	.	.	ID=TE_BASE 279;name=TE_BASE 279;annot=Class_I::LTR::Ty3/gypsy::non-chromovirus::OTA::Ogre/Tat::Retand;color=#a9a9a9
scaffold_1	feature	repeat_fragment	23552091	23564184	.	.	.	ID=TE 279-0;Parent=TE_BASE 279;name=TE 279;color=#a9a9a9
scaffold_1	feature	polypeptide_conserved_region	23557856	23558768	.	-	.	ID=DOMAIN 279-0-0;Parent=TE_BASE 279;annot=Class_I::LTR::Ty3/gypsy::non-chromovirus::OTA::Ogre/Tat::Retand INT_tat;name=INT;color=#b10026
scaffold_1	feature	polypeptide_conserved_region	23559526	23559865	.	-	.	ID=DOMAIN 279-1-0;Parent=TE_BASE 279;annot=Class_I::LTR::Ty3/gypsy::non-chromovirus::OTA::Ogre/Tat::Retand;name=aRH;color=#fc4e2a
scaffold_1	feature	polypeptide_conserved_region	23559930	23560239	.	-	.	ID=DOMAIN 279-2-0;Parent=TE_BASE 279;annot=Class_I::LTR::Ty3/gypsy::non-chromovirus::OTA::Ogre/Tat::Retand RNaseH_tat;name=RH;color=#fc4e2a
scaffold_1	feature	polypeptide_conserved_region	23560383	23560746	.	-	.	ID=DOMAIN 279-3-0;Parent=TE_BASE 279;annot=Class_I::LTR::Ty3/gypsy::non-chromovirus::OTA::Ogre/Tat::Retand RT_tat;name=RT;color=#feb24c
scaffold_1	feature	polypeptide_conserved_region	23561450	23561768	.	-	.	ID=DOMAIN 279-4-0;Parent=TE_BASE 279;annot=Class_I::LTR::Ty3/gypsy::non-chromovirus::OTA::Ogre/Tat::Retand AP_tat;name=PROT;color=#ffeda0
scaffold_1	feature	polypeptide_conserved_region	23562139	23562841	.	-	.	ID=DOMAIN 279-5-0;Parent=TE_BASE 279;annot=Class_I::LTR::Ty3/gypsy::non-chromovirus::OTA::Ogre/Tat::Retand GAG_tat;name=GAG;color=#225ea8
scaffold_1	feature	long_terminal_repeat	23563523	23564184	.	.	.	ID=LTR LEFT 279-0;Parent=TE_BASE 279;name=ltr left;color=#f032e6
scaffold_1	feature	long_terminal_repeat	23552091	23552752	.	.	.	ID=LTR RIGHT 279-0;Parent=TE_BASE 279;name=ltr right;color=#f032e6
scaffold_1	feature	nested_repeat	23546036	23551988	.	.	.	ID=TE_BASE 280;name=TE_BASE 280;annot=Class_I::LTR::Ty1/copia::Tork;color=#a9a9a9
scaffold_1	feature	repeat_fragment	23546036	23551988	.	.	.	ID=TE 280-0;Parent=TE_BASE 280;name=TE 280;color=#a9a9a9
scaffold_1	feature	polypeptide_conserved_region	23546523	23546934	.	-	.	ID=DOMAIN 280-0-0;Parent=TE_BASE 280;annot=Class_I::LTR::Ty1/copia::Ty1-outgroup RNaseH_1731;name=RH;color=#fc4e2a
scaffold_1	feature	polypeptide_conserved_region	23547257	23547677	.	-	.	ID=DOMAIN 280-1-0;Parent=TE_BASE 280;annot=Class_I::LTR::Ty1/copia::Tork RT_tork;name=RT;color=#feb24c
scaffold_1	feature	polypeptide_conserved_region	23548890	23549493	.	-	.	ID=DOMAIN 280-2-0;Parent=TE_BASE 280;annot=Class_I::LTR::Ty1/copia::Ty1-outgroup INT_copia;name=INT;color=#b10026
scaffold_1	feature	primer_binding_site	23546315	23546335	.	.	.	ID=PBS 280;Parent=TE_BASE 280;name=ppt;color=#41ab5d
scaffold_1	feature	RR_tract	23551720	23551734	.	.	.	ID=PPT 280;Parent=TE_BASE 280;name=pbs;color=#c7e9c0
scaffold_1	feature	long_terminal_repeat	23551752	23551988	.	.	.	ID=LTR LEFT 280-0;Parent=TE_BASE 280;name=ltr left;color=#f032e6
scaffold_1	feature	long_terminal_repeat	23546036	23546294	.	.	.	ID=LTR RIGHT 280-0;Parent=TE_BASE 280;name=ltr right;color=#f032e6
scaffold_1	feature	target_site_duplication	23546031	23546035	.	.	.	ID=TSR RIGHT 280;Parent=TE_BASE 280;name=tsr right;color=#333333
scaffold_1	feature	target_site_duplication	23551989	23551993	.	.	.	ID=TSR LEFT 280;Parent=TE_BASE 280;name=tsr left;color=#333333
scaffold_1	feature	nested_repeat	23347655	23358589	.	.	.	ID=TE_BASE 283;name=TE_BASE 283;annot=Class_I::LTR::Ty3/gypsy::non-chromovirus::OTA::Ogre/Tat::Retand;color=#a9a9a9
scaffold_1	feature	repeat_fragment	23347655	23358589	.	.	.	ID=TE 283-0;Parent=TE_BASE 283;name=TE 283;color=#a9a9a9
scaffold_1	feature	polypeptide_conserved_region	23352365	23353406	.	-	.	ID=DOMAIN 283-0-0;Parent=TE_BASE 283;annot=Class_I::LTR::Ty3/gypsy::non-chromovirus::OTA::Ogre/Tat::Retand INT_tat;name=INT;color=#b10026
scaffold_1	feature	polypeptide_conserved_region	23353757	23354099	.	-	.	ID=DOMAIN 283-1-0;Parent=TE_BASE 283;annot=Class_I::LTR::Ty3/gypsy::non-chromovirus::OTA::Ogre/Tat::Retand;name=aRH;color=#fc4e2a
scaffold_1	feature	polypeptide_conserved_region	23354162	23354525	.	-	.	ID=DOMAIN 283-2-0;Parent=TE_BASE 283;annot=Class_I::LTR::Ty3/gypsy::non-chromovirus::OTA::Ogre/Tat::Retand RNaseH_tat;name=RH;color=#fc4e2a
scaffold_1	feature	polypeptide_conserved_region	23354666	23355338	.	-	.	ID=DOMAIN 283-3-0;Parent=TE_BASE 283;annot=Class_I::LTR::Ty3/gypsy::non-chromovirus::OTA::Ogre/Tat::Retand RT_tat;name=RT;color=#feb24c
scaffold_1	feature	polypeptide_conserved_region	23355746	23356064	.	-	.	ID=DOMAIN 283-4-0;Parent=TE_BASE 283;annot=Class_I::LTR::Ty3/gypsy::non-chromovirus::OTA::Ogre/Tat::Retand AP_tat;name=PROT;color=#ffeda0
scaffold_1	feature	polypeptide_conserved_region	23356523	23357276	.	-	.	ID=DOMAIN 283-5-0;Parent=TE_BASE 283;annot=Class_I::LTR::Ty3/gypsy::non-chromovirus::OTA::Ogre/Tat::Retand GAG_tat;name=GAG;color=#225ea8
scaffold_1	feature	long_terminal_repeat	23358037	23358589	.	.	.	ID=LTR LEFT 283-0;Parent=TE_BASE 283;name=ltr left;color=#f032e6
scaffold_1	feature	long_terminal_repeat	23347655	23348207	.	.	.	ID=LTR RIGHT 283-0;Parent=TE_BASE 283;name=ltr right;color=#f032e6
scaffold_1	feature	target_site_duplication	23347650	23347654	.	.	.	ID=TSR RIGHT 283;Parent=TE_BASE 283;name=tsr right;color=#333333
scaffold_1	feature	target_site_duplication	23358590	23358594	.	.	.	ID=TSR LEFT 283;Parent=TE_BASE 283;name=tsr left;color=#333333
scaffold_1	feature	nested_repeat	23312731	23323980	.	.	.	ID=TE_BASE 285;name=TE_BASE 285;annot=Class_I::LTR::Ty3/gypsy::non-chromovirus::OTA::Ogre/Tat::Retand;color=#a9a9a9
scaffold_1	feature	repeat_fragment	23312731	23323980	.	.	.	ID=TE 285-0;Parent=TE_BASE 285;name=TE 285;color=#a9a9a9
scaffold_1	feature	polypeptide_conserved_region	23317399	23318437	.	-	.	ID=DOMAIN 285-0-0;Parent=TE_BASE 285;annot=Class_I::LTR::Ty3/gypsy::non-chromovirus::OTA::Ogre/Tat::Retand INT_tat;name=INT;color=#b10026
scaffold_1	feature	polypeptide_conserved_region	23318851	23319193	.	-	.	ID=DOMAIN 285-1-0;Parent=TE_BASE 285;annot=Class_I::LTR::Ty3/gypsy::non-chromovirus::OTA::Ogre/Tat::Retand;name=aRH;color=#fc4e2a
scaffold_1	feature	polypeptide_conserved_region	23319345	23319594	.	-	.	ID=DOMAIN 285-2-0;Parent=TE_BASE 285;annot=Class_I::LTR::Ty3/gypsy::non-chromovirus::OTA::Ogre/Tat::Retand RNaseH_tat;name=RH;color=#fc4e2a
scaffold_1	feature	polypeptide_conserved_region	23319738	23320410	.	-	.	ID=DOMAIN 285-3-0;Parent=TE_BASE 285;annot=Class_I::LTR::Ty3/gypsy::non-chromovirus::OTA::Ogre/Tat::Retand RT_tat;name=RT;color=#feb24c
scaffold_1	feature	polypeptide_conserved_region	23320839	23321133	.	-	.	ID=DOMAIN 285-4-0;Parent=TE_BASE 285;annot=Class_I::LTR::Ty3/gypsy::non-chromovirus::OTA::Ogre/Tat::Retand AP_tat;name=PROT;color=#ffeda0
scaffold_1	feature	polypeptide_conserved_region	23321778	23322261	.	-	.	ID=DOMAIN 285-5-0;Parent=TE_BASE 285;annot=Class_I::LTR::Ty3/gypsy::non-chromovirus::OTA::Ogre/Tat::Retand GAG_tat;name=GAG;color=#225ea8
scaffold_1	feature	long_terminal_repeat	23323136	23323980	.	.	.	ID=LTR LEFT 285-0;Parent=TE_BASE 285;name=ltr left;color=#f032e6
scaffold_1	feature	long_terminal_repeat	23312731	23313551	.	.	.	ID=LTR RIGHT 285-0;Parent=TE_BASE 285;name=ltr right;color=#f032e6
scaffold_1	feature	target_site_duplication	23312726	23312730	.	.	.	ID=TSR RIGHT 285;Parent=TE_BASE 285;name=tsr right;color=#333333
scaffold_1	feature	target_site_duplication	23323981	23323985	.	.	.	ID=TSR LEFT 285;Parent=TE_BASE 285;name=tsr left;color=#333333
scaffold_1	feature	nested_repeat	23037415	23045138	.	.	.	ID=TE_BASE 292;name=TE_BASE 292;annot=Class_I::LTR::Ty1/copia::SIRE;color=#a9a9a9
scaffold_1	feature	repeat_fragment	23037415	23045138	.	.	.	ID=TE 292-0;Parent=TE_BASE 292;name=TE 292;color=#a9a9a9
scaffold_1	feature	polypeptide_conserved_region	23040232	23040469	.	+	.	ID=DOMAIN 292-0-0;Parent=TE_BASE 292;annot=Class_I::LTR::Ty1/copia::SIRE AP_sire;name=PROT;color=#ffeda0
scaffold_1	feature	polypeptide_conserved_region	23040604	23041258	.	+	.	ID=DOMAIN 292-1-0;Parent=TE_BASE 292;annot=Class_I::LTR::Ty1/copia::SIRE INT_sire;name=INT;color=#b10026
scaffold_1	feature	polypeptide_conserved_region	23041888	23042008	.	+	.	ID=DOMAIN 292-2-0;Parent=TE_BASE 292;annot=Class_I::LTR::Ty1/copia::SIRE RT_sire;name=RT;color=#feb24c
scaffold_1	feature	polypeptide_conserved_region	23042227	23042626	.	+	.	ID=DOMAIN 292-3-0;Parent=TE_BASE 292;annot=Class_I::LTR::Ty1/copia::SIRE RNaseH_sire;name=RH;color=#fc4e2a
scaffold_1	feature	primer_binding_site	23038282	23038299	.	.	.	ID=PBS 292;Parent=TE_BASE 292;name=pbs;color=#c7e9c0
scaffold_1	feature	RR_tract	23044332	23044346	.	.	.	ID=PPT 292;Parent=TE_BASE 292;name=ppt;color=#41ab5d
scaffold_1	feature	long_terminal_repeat	23044347	23045138	.	.	.	ID=LTR RIGHT 292-0;Parent=TE_BASE 292;name=ltr right;color=#f032e6
scaffold_1	feature	long_terminal_repeat	23037415	23038209	.	.	.	ID=LTR LEFT 292-0;Parent=TE_BASE 292;name=ltr left;color=#f032e6
scaffold_1	feature	nested_repeat	22985725	22998254	.	.	.	ID=TE_BASE 294;name=TE_BASE 294;annot=Class_I::LTR::Ty3/gypsy::non-chromovirus::OTA::Ogre/Tat::Retand;color=#a9a9a9
scaffold_1	feature	repeat_fragment	22985725	22998254	.	.	.	ID=TE 294-0;Parent=TE_BASE 294;name=TE 294;color=#a9a9a9
scaffold_1	feature	polypeptide_conserved_region	22986855	22987563	.	+	.	ID=DOMAIN 294-0-0;Parent=TE_BASE 294;annot=Class_I::LTR::Ty3/gypsy::non-chromovirus::OTA::Ogre/Tat::Retand GAG_tat;name=GAG;color=#225ea8
scaffold_1	feature	polypeptide_conserved_region	22987962	22988280	.	+	.	ID=DOMAIN 294-1-0;Parent=TE_BASE 294;annot=Class_I::LTR::Ty3/gypsy::non-chromovirus::OTA::Ogre/Tat::Retand AP_tat;name=PROT;color=#ffeda0
scaffold_1	feature	polypeptide_conserved_region	22988676	22989348	.	+	.	ID=DOMAIN 294-2-0;Parent=TE_BASE 294;annot=Class_I::LTR::Ty3/gypsy::non-chromovirus::OTA::Ogre/Tat::Retand RT_tat;name=RT;color=#feb24c
scaffold_1	feature	polypeptide_conserved_region	22989489	22989849	.	+	.	ID=DOMAIN 294-3-0;Parent=TE_BASE 294;annot=Class_I::LTR::Ty3/gypsy::non-chromovirus::OTA::Ogre/Tat::Retand RNaseH_tat;name=RH;color=#fc4e2a
scaffold_1	feature	polypeptide_conserved_region	22989894	22990236	.	+	.	ID=DOMAIN 294-4-0;Parent=TE_BASE 294;annot=Class_I::LTR::Ty3/gypsy::non-chromovirus::OTA::Ogre/Tat::Retand;name=aRH;color=#fc4e2a
scaffold_1	feature	polypeptide_conserved_region	22990803	22991847	.	+	.	ID=DOMAIN 294-5-0;Parent=TE_BASE 294;annot=Class_I::LTR::Ty3/gypsy::non-chromovirus::OTA::Ogre/Tat::Retand INT_tat;name=INT;color=#b10026
scaffold_1	feature	primer_binding_site	22986246	22986261	.	.	.	ID=PBS 294;Parent=TE_BASE 294;name=pbs;color=#c7e9c0
scaffold_1	feature	RR_tract	22997643	22997657	.	.	.	ID=PPT 294;Parent=TE_BASE 294;name=ppt;color=#41ab5d
scaffold_1	feature	long_terminal_repeat	22997739	22998254	.	.	.	ID=LTR RIGHT 294-0;Parent=TE_BASE 294;name=ltr right;color=#f032e6
scaffold_1	feature	long_terminal_repeat	22985725	22986240	.	.	.	ID=LTR LEFT 294-0;Parent=TE_BASE 294;name=ltr left;color=#f032e6
scaffold_1	feature	target_site_duplication	22985720	22985724	.	.	.	ID=TSR LEFT 294;Parent=TE_BASE 294;name=tsr left;color=#333333
scaffold_1	feature	target_site_duplication	22998255	22998259	.	.	.	ID=TSR RIGHT 294;Parent=TE_BASE 294;name=tsr right;color=#333333
scaffold_1	feature	nested_repeat	22876435	22881499	.	.	.	ID=TE_BASE 297;name=TE_BASE 297;annot=Class_I::LTR::Ty1/copia::Ale;color=#a9a9a9
scaffold_1	feature	repeat_fragment	22876435	22881499	.	.	.	ID=TE 297-0;Parent=TE_BASE 297;name=TE 297;color=#a9a9a9
scaffold_1	feature	polypeptide_conserved_region	22876728	22877130	.	-	.	ID=DOMAIN 297-0-0;Parent=TE_BASE 297;annot=Class_I::LTR::Ty1/copia::SIRE RNaseH_sire;name=RH;color=#fc4e2a
scaffold_1	feature	polypeptide_conserved_region	22877430	22878144	.	-	.	ID=DOMAIN 297-1-0;Parent=TE_BASE 297;annot=Class_I::LTR::Ty1/copia::Ale RT_retrofit;name=RT;color=#feb24c
scaffold_1	feature	polypeptide_conserved_region	22878750	22879377	.	-	.	ID=DOMAIN 297-2-0;Parent=TE_BASE 297;annot=Class_I::LTR::Ty1/copia::Ale INT_retrofit;name=INT;color=#b10026
scaffold_1	feature	polypeptide_conserved_region	22880388	22880940	.	-	.	ID=DOMAIN 297-3-0;Parent=TE_BASE 297;annot=Class_I::LTR::Ty1/copia::Alesia GAG_retrofit;name=GAG;color=#225ea8
scaffold_1	feature	long_terminal_repeat	22881292	22881499	.	.	.	ID=LTR LEFT 297-0;Parent=TE_BASE 297;name=ltr left;color=#f032e6
scaffold_1	feature	long_terminal_repeat	22876435	22876642	.	.	.	ID=LTR RIGHT 297-0;Parent=TE_BASE 297;name=ltr right;color=#f032e6
scaffold_1	feature	nested_repeat	22839872	22848317	.	.	.	ID=TE_BASE 298;name=TE_BASE 298;annot=Class_I::LTR::Ty1/copia::SIRE;color=#a9a9a9
scaffold_1	feature	repeat_fragment	22839872	22848317	.	.	.	ID=TE 298-0;Parent=TE_BASE 298;name=TE 298;color=#a9a9a9
scaffold_1	feature	polypeptide_conserved_region	22842862	22843264	.	-	.	ID=DOMAIN 298-0-0;Parent=TE_BASE 298;annot=Class_I::LTR::Ty1/copia::SIRE RNaseH_sire;name=RH;color=#fc4e2a
scaffold_1	feature	polypeptide_conserved_region	22843552	22844275	.	-	.	ID=DOMAIN 298-1-0;Parent=TE_BASE 298;annot=Class_I::LTR::Ty1/copia::SIRE RT_sire;name=RT;color=#feb24c
scaffold_1	feature	polypeptide_conserved_region	22844812	22845466	.	-	.	ID=DOMAIN 298-2-0;Parent=TE_BASE 298;annot=Class_I::LTR::Ty1/copia::SIRE INT_sire;name=INT;color=#b10026
scaffold_1	feature	polypeptide_conserved_region	22845601	22845838	.	-	.	ID=DOMAIN 298-3-0;Parent=TE_BASE 298;annot=Class_I::LTR::Ty1/copia::SIRE AP_sire;name=PROT;color=#ffeda0
scaffold_1	feature	polypeptide_conserved_region	22846789	22847632	.	-	.	ID=DOMAIN 298-4-0;Parent=TE_BASE 298;annot=Class_I::LTR::Ty1/copia::SIRE GAG_sire;name=GAG;color=#225ea8
scaffold_1	feature	long_terminal_repeat	22847728	22848317	.	.	.	ID=LTR LEFT 298-0;Parent=TE_BASE 298;name=ltr left;color=#f032e6
scaffold_1	feature	long_terminal_repeat	22839872	22840461	.	.	.	ID=LTR RIGHT 298-0;Parent=TE_BASE 298;name=ltr right;color=#f032e6
scaffold_1	feature	target_site_duplication	22839867	22839871	.	.	.	ID=TSR RIGHT 298;Parent=TE_BASE 298;name=tsr right;color=#333333
scaffold_1	feature	target_site_duplication	22848318	22848322	.	.	.	ID=TSR LEFT 298;Parent=TE_BASE 298;name=tsr left;color=#333333
scaffold_1	feature	nested_repeat	22820644	22825906	.	.	.	ID=TE_BASE 299;name=TE_BASE 299;annot=Class_I::LTR::Ty3/gypsy::chromovirus::Reina;color=#a9a9a9
scaffold_1	feature	repeat_fragment	22820644	22825906	.	.	.	ID=TE 299-0;Parent=TE_BASE 299;name=TE 299;color=#a9a9a9
scaffold_1	feature	polypeptide_conserved_region	22821024	22821168	.	-	.	ID=DOMAIN 299-0-0;Parent=TE_BASE 299;annot=Class_I::LTR::Ty3/gypsy::chromovirus::Reina CHR_reina_Gimli;name=CHD;color=#6a51a3
scaffold_1	feature	polypeptide_conserved_region	22821219	22822251	.	-	.	ID=DOMAIN 299-1-0;Parent=TE_BASE 299;annot=Class_I::LTR::Ty3/gypsy::chromovirus::Reina INT_reina;name=INT;color=#b10026
scaffold_1	feature	polypeptide_conserved_region	22822485	22822836	.	-	.	ID=DOMAIN 299-2-0;Parent=TE_BASE 299;annot=Class_I::LTR::Ty3/gypsy::chromovirus::Reina RNaseH_reina;name=RH;color=#fc4e2a
scaffold_1	feature	polypeptide_conserved_region	22822968	22823643	.	-	.	ID=DOMAIN 299-3-0;Parent=TE_BASE 299;annot=Class_I::LTR::Ty3/gypsy::chromovirus::Reina RT_reina;name=RT;color=#feb24c
scaffold_1	feature	polypeptide_conserved_region	22824072	22824303	.	-	.	ID=DOMAIN 299-4-0;Parent=TE_BASE 299;annot=Class_I::LTR::Ty3/gypsy::chromovirus::Reina AP_reina;name=PROT;color=#ffeda0
scaffold_1	feature	polypeptide_conserved_region	22824507	22825161	.	-	.	ID=DOMAIN 299-5-0;Parent=TE_BASE 299;annot=Class_I::LTR::Ty3/gypsy::chromovirus::Reina GAG_reina;name=GAG;color=#225ea8
scaffold_1	feature	primer_binding_site	22821022	22821041	.	.	.	ID=PBS 299;Parent=TE_BASE 299;name=ppt;color=#41ab5d
scaffold_1	feature	RR_tract	22825537	22825551	.	.	.	ID=PPT 299;Parent=TE_BASE 299;name=pbs;color=#c7e9c0
scaffold_1	feature	long_terminal_repeat	22825570	22825906	.	.	.	ID=LTR LEFT 299-0;Parent=TE_BASE 299;name=ltr left;color=#f032e6
scaffold_1	feature	long_terminal_repeat	22820644	22820980	.	.	.	ID=LTR RIGHT 299-0;Parent=TE_BASE 299;name=ltr right;color=#f032e6
scaffold_1	feature	nested_repeat	22749508	22761354	.	.	.	ID=TE_BASE 301;name=TE_BASE 301;annot=Class_I::LTR::Ty3/gypsy::non-chromovirus::OTA::Ogre/Tat::Retand;color=#a9a9a9
scaffold_1	feature	repeat_fragment	22749508	22761354	.	.	.	ID=TE 301-0;Parent=TE_BASE 301;name=TE 301;color=#a9a9a9
scaffold_1	feature	polypeptide_conserved_region	22750638	22751346	.	+	.	ID=DOMAIN 301-0-0;Parent=TE_BASE 301;annot=Class_I::LTR::Ty3/gypsy::non-chromovirus::OTA::Ogre/Tat::Retand GAG_tat;name=GAG;color=#225ea8
scaffold_1	feature	polypeptide_conserved_region	22751745	22752063	.	+	.	ID=DOMAIN 301-1-0;Parent=TE_BASE 301;annot=Class_I::LTR::Ty3/gypsy::non-chromovirus::OTA::Ogre/Tat::Retand AP_tat;name=PROT;color=#ffeda0
scaffold_1	feature	polypeptide_conserved_region	22752459	22753020	.	+	.	ID=DOMAIN 301-2-0;Parent=TE_BASE 301;annot=Class_I::LTR::Ty3/gypsy::non-chromovirus::OTA::Ogre/Tat::Retand RT_tat;name=RT;color=#feb24c
scaffold_1	feature	polypeptide_conserved_region	22753459	22753633	.	+	.	ID=DOMAIN 301-3-0;Parent=TE_BASE 301;annot=Class_I::LTR::Ty3/gypsy::non-chromovirus::OTA::Ogre/Tat::Retand RNaseH_tat;name=RH;color=#fc4e2a
scaffold_1	feature	polypeptide_conserved_region	22753675	22754017	.	+	.	ID=DOMAIN 301-4-0;Parent=TE_BASE 301;annot=Class_I::LTR::Ty3/gypsy::non-chromovirus::OTA::Ogre/Tat::Retand;name=aRH;color=#fc4e2a
scaffold_1	feature	polypeptide_conserved_region	22754586	22755630	.	+	.	ID=DOMAIN 301-5-0;Parent=TE_BASE 301;annot=Class_I::LTR::Ty3/gypsy::non-chromovirus::OTA::Ogre/Tat::Retand INT_tat;name=INT;color=#b10026
scaffold_1	feature	RR_tract	22760743	22760757	.	.	.	ID=PPT 301;Parent=TE_BASE 301;name=ppt;color=#41ab5d
scaffold_1	feature	long_terminal_repeat	22760839	22761354	.	.	.	ID=LTR RIGHT 301-0;Parent=TE_BASE 301;name=ltr right;color=#f032e6
scaffold_1	feature	long_terminal_repeat	22749508	22750023	.	.	.	ID=LTR LEFT 301-0;Parent=TE_BASE 301;name=ltr left;color=#f032e6
scaffold_1	feature	target_site_duplication	22749503	22749507	.	.	.	ID=TSR LEFT 301;Parent=TE_BASE 301;name=tsr left;color=#333333
scaffold_1	feature	target_site_duplication	22761355	22761359	.	.	.	ID=TSR RIGHT 301;Parent=TE_BASE 301;name=tsr right;color=#333333
scaffold_1	feature	nested_repeat	22672309	22684112	.	.	.	ID=TE_BASE 302;name=TE_BASE 302;annot=Class_I::LTR::Ty3/gypsy::non-chromovirus::OTA::Ogre/Tat::Retand;color=#a9a9a9
scaffold_1	feature	repeat_fragment	22672309	22684112	.	.	.	ID=TE 302-0;Parent=TE_BASE 302;name=TE 302;color=#a9a9a9
scaffold_1	feature	polypeptide_conserved_region	22673443	22674148	.	+	.	ID=DOMAIN 302-0-0;Parent=TE_BASE 302;annot=Class_I::LTR::Ty3/gypsy::non-chromovirus::OTA::Ogre/Tat::Retand GAG_tat;name=GAG;color=#225ea8
scaffold_1	feature	polypeptide_conserved_region	22674550	22674865	.	+	.	ID=DOMAIN 302-1-0;Parent=TE_BASE 302;annot=Class_I::LTR::Ty3/gypsy::non-chromovirus::OTA::Ogre/Tat::Retand AP_tat;name=PROT;color=#ffeda0
scaffold_1	feature	polypeptide_conserved_region	22675264	22675936	.	+	.	ID=DOMAIN 302-2-0;Parent=TE_BASE 302;annot=Class_I::LTR::Ty3/gypsy::non-chromovirus::OTA::Ogre/Tat::Retand RT_tat;name=RT;color=#feb24c
scaffold_1	feature	polypeptide_conserved_region	22676077	22676437	.	+	.	ID=DOMAIN 302-3-0;Parent=TE_BASE 302;annot=Class_I::LTR::Ty3/gypsy::non-chromovirus::OTA::Ogre/Tat::Retand RNaseH_tat;name=RH;color=#fc4e2a
scaffold_1	feature	polypeptide_conserved_region	22676482	22676824	.	+	.	ID=DOMAIN 302-4-0;Parent=TE_BASE 302;annot=Class_I::LTR::Ty3/gypsy::non-chromovirus::OTA::Ogre/Tat::Retand;name=aRH;color=#fc4e2a
scaffold_1	feature	polypeptide_conserved_region	22677391	22678435	.	+	.	ID=DOMAIN 302-5-0;Parent=TE_BASE 302;annot=Class_I::LTR::Ty3/gypsy::non-chromovirus::OTA::Ogre/Tat::Retand INT_tat;name=INT;color=#b10026
scaffold_1	feature	primer_binding_site	22672835	22672849	.	.	.	ID=PBS 302;Parent=TE_BASE 302;name=pbs;color=#c7e9c0
scaffold_1	feature	RR_tract	22683499	22683513	.	.	.	ID=PPT 302;Parent=TE_BASE 302;name=ppt;color=#41ab5d
scaffold_1	feature	long_terminal_repeat	22683596	22684112	.	.	.	ID=LTR RIGHT 302-0;Parent=TE_BASE 302;name=ltr right;color=#f032e6
scaffold_1	feature	long_terminal_repeat	22672309	22672829	.	.	.	ID=LTR LEFT 302-0;Parent=TE_BASE 302;name=ltr left;color=#f032e6
scaffold_1	feature	target_site_duplication	22672304	22672308	.	.	.	ID=TSR LEFT 302;Parent=TE_BASE 302;name=tsr left;color=#333333
scaffold_1	feature	target_site_duplication	22684113	22684117	.	.	.	ID=TSR RIGHT 302;Parent=TE_BASE 302;name=tsr right;color=#333333
scaffold_1	feature	nested_repeat	22653820	22659917	.	.	.	ID=TE_BASE 303;name=TE_BASE 303;annot=Class_I::LTR::Ty1/copia::Ty1-outgroup;color=#a9a9a9
scaffold_1	feature	repeat_fragment	22653820	22659917	.	.	.	ID=TE 303-0;Parent=TE_BASE 303;name=TE 303;color=#a9a9a9
scaffold_1	feature	polypeptide_conserved_region	22655368	22655509	.	-	.	ID=DOMAIN 303-0-0;Parent=TE_BASE 303;annot=Class_I::LTR::Ty1/copia::Ty1-outgroup RT_pCretro;name=RT;color=#feb24c
scaffold_1	feature	polypeptide_conserved_region	22656474	22657077	.	-	.	ID=DOMAIN 303-1-0;Parent=TE_BASE 303;annot=Class_I::LTR::Ty1/copia::Ty1-outgroup INT_copia;name=INT;color=#b10026
scaffold_1	feature	primer_binding_site	22654069	22654089	.	.	.	ID=PBS 303;Parent=TE_BASE 303;name=ppt;color=#41ab5d
scaffold_1	feature	RR_tract	22659615	22659629	.	.	.	ID=PPT 303;Parent=TE_BASE 303;name=pbs;color=#c7e9c0
scaffold_1	feature	long_terminal_repeat	22659689	22659917	.	.	.	ID=LTR LEFT 303-0;Parent=TE_BASE 303;name=ltr left;color=#f032e6
scaffold_1	feature	long_terminal_repeat	22653820	22654048	.	.	.	ID=LTR RIGHT 303-0;Parent=TE_BASE 303;name=ltr right;color=#f032e6
scaffold_1	feature	target_site_duplication	22653815	22653819	.	.	.	ID=TSR RIGHT 303;Parent=TE_BASE 303;name=tsr right;color=#333333
scaffold_1	feature	target_site_duplication	22659918	22659922	.	.	.	ID=TSR LEFT 303;Parent=TE_BASE 303;name=tsr left;color=#333333
scaffold_1	feature	nested_repeat	22605575	22610437	.	.	.	ID=TE_BASE 304;name=TE_BASE 304;annot=Class_I::LTR::Ty1/copia::Ivana;color=#a9a9a9
scaffold_1	feature	repeat_fragment	22605575	22610437	.	.	.	ID=TE 304-0;Parent=TE_BASE 304;name=TE 304;color=#a9a9a9
scaffold_1	feature	polypeptide_conserved_region	22605967	22606372	.	-	.	ID=DOMAIN 304-0-0;Parent=TE_BASE 304;annot=Class_I::LTR::Ty1/copia::Ivana RNaseH_oryco;name=RH;color=#fc4e2a
scaffold_1	feature	polypeptide_conserved_region	22606669	22607395	.	-	.	ID=DOMAIN 304-1-0;Parent=TE_BASE 304;annot=Class_I::LTR::Ty1/copia::Ivana RT_oryco;name=RT;color=#feb24c
scaffold_1	feature	polypeptide_conserved_region	22608019	22608673	.	-	.	ID=DOMAIN 304-2-0;Parent=TE_BASE 304;annot=Class_I::LTR::Ty1/copia::Ivana INT_oryco;name=INT;color=#b10026
scaffold_1	feature	polypeptide_conserved_region	22608826	22609069	.	-	.	ID=DOMAIN 304-3-0;Parent=TE_BASE 304;annot=Class_I::LTR::Ty1/copia::Ivana AP_oryco;name=PROT;color=#ffeda0
scaffold_1	feature	polypeptide_conserved_region	22609228	22609972	.	-	.	ID=DOMAIN 304-4-0;Parent=TE_BASE 304;annot=Class_I::LTR::Ty1/copia::Ivana GAG_oryco;name=GAG;color=#225ea8
scaffold_1	feature	long_terminal_repeat	22610134	22610437	.	.	.	ID=LTR LEFT 304-0;Parent=TE_BASE 304;name=ltr left;color=#f032e6
scaffold_1	feature	long_terminal_repeat	22605575	22605878	.	.	.	ID=LTR RIGHT 304-0;Parent=TE_BASE 304;name=ltr right;color=#f032e6
scaffold_1	feature	nested_repeat	22583696	22595170	.	.	.	ID=TE_BASE 306;name=TE_BASE 306;annot=Class_I::LTR::Ty3/gypsy::non-chromovirus::OTA::Ogre/Tat::Retand;color=#a9a9a9
scaffold_1	feature	repeat_fragment	22583696	22595170	.	.	.	ID=TE 306-0;Parent=TE_BASE 306;name=TE 306;color=#a9a9a9
scaffold_1	feature	polypeptide_conserved_region	22585340	22585859	.	+	.	ID=DOMAIN 306-0-0;Parent=TE_BASE 306;annot=Class_I::LTR::Ty3/gypsy::non-chromovirus::OTA::Ogre/Tat::Retand GAG_tat;name=GAG;color=#225ea8
scaffold_1	feature	polypeptide_conserved_region	22586554	22586872	.	+	.	ID=DOMAIN 306-1-0;Parent=TE_BASE 306;annot=Class_I::LTR::Ty3/gypsy::non-chromovirus::OTA::Ogre/Tat::Retand AP_tat;name=PROT;color=#ffeda0
scaffold_1	feature	polypeptide_conserved_region	22587331	22587973	.	+	.	ID=DOMAIN 306-2-0;Parent=TE_BASE 306;annot=Class_I::LTR::Ty3/gypsy::non-chromovirus::OTA::Ogre/Tat::Retand RT_tat;name=RT;color=#feb24c
scaffold_1	feature	polypeptide_conserved_region	22588114	22588474	.	+	.	ID=DOMAIN 306-3-0;Parent=TE_BASE 306;annot=Class_I::LTR::Ty3/gypsy::non-chromovirus::OTA::Ogre/Tat::Retand RNaseH_tat;name=RH;color=#fc4e2a
scaffold_1	feature	polypeptide_conserved_region	22588519	22588861	.	+	.	ID=DOMAIN 306-4-0;Parent=TE_BASE 306;annot=Class_I::LTR::Ty3/gypsy::non-chromovirus::OTA::Ogre/Tat::Retand;name=aRH;color=#fc4e2a
scaffold_1	feature	polypeptide_conserved_region	22589269	22590298	.	+	.	ID=DOMAIN 306-5-0;Parent=TE_BASE 306;annot=Class_I::LTR::Ty3/gypsy::non-chromovirus::OTA::Ogre/Tat::Retand INT_tat;name=INT;color=#b10026
scaffold_1	feature	primer_binding_site	22584569	22584584	.	.	.	ID=PBS 306;Parent=TE_BASE 306;name=pbs;color=#c7e9c0
scaffold_1	feature	RR_tract	22594226	22594240	.	.	.	ID=PPT 306;Parent=TE_BASE 306;name=ppt;color=#41ab5d
scaffold_1	feature	long_terminal_repeat	22594303	22595170	.	.	.	ID=LTR RIGHT 306-0;Parent=TE_BASE 306;name=ltr right;color=#f032e6
scaffold_1	feature	long_terminal_repeat	22583696	22584563	.	.	.	ID=LTR LEFT 306-0;Parent=TE_BASE 306;name=ltr left;color=#f032e6
scaffold_1	feature	target_site_duplication	22583691	22583695	.	.	.	ID=TSR LEFT 306;Parent=TE_BASE 306;name=tsr left;color=#333333
scaffold_1	feature	target_site_duplication	22595171	22595175	.	.	.	ID=TSR RIGHT 306;Parent=TE_BASE 306;name=tsr right;color=#333333
scaffold_1	feature	nested_repeat	22574127	22578064	.	.	.	ID=TE_BASE 307;name=TE_BASE 307;annot=Class_I::LTR::Ty1/copia::Ivana;color=#a9a9a9
scaffold_1	feature	repeat_fragment	22574127	22578064	.	.	.	ID=TE 307-0;Parent=TE_BASE 307;name=TE 307;color=#a9a9a9
scaffold_1	feature	polypeptide_conserved_region	22575262	22575508	.	+	.	ID=DOMAIN 307-0-0;Parent=TE_BASE 307;annot=Class_I::LTR::Ty1/copia::Ivana AP_oryco;name=PROT;color=#ffeda0
scaffold_1	feature	polypeptide_conserved_region	22575658	22576279	.	+	.	ID=DOMAIN 307-1-0;Parent=TE_BASE 307;annot=Class_I::LTR::Ty1/copia::Ivana INT_oryco;name=INT;color=#b10026
scaffold_1	feature	polypeptide_conserved_region	22576664	22576943	.	+	.	ID=DOMAIN 307-2-0;Parent=TE_BASE 307;annot=Class_I::LTR::Ty1/copia::Ivana RT_oryco;name=RT;color=#feb24c
scaffold_1	feature	polypeptide_conserved_region	22577231	22577636	.	+	.	ID=DOMAIN 307-3-0;Parent=TE_BASE 307;annot=Class_I::LTR::Ty1/copia::Ivana RNaseH_oryco;name=RH;color=#fc4e2a
scaffold_1	feature	primer_binding_site	22574357	22574379	.	.	.	ID=PBS 307;Parent=TE_BASE 307;name=pbs;color=#c7e9c0
scaffold_1	feature	long_terminal_repeat	22577904	22578064	.	.	.	ID=LTR RIGHT 307-0;Parent=TE_BASE 307;name=ltr right;color=#f032e6
scaffold_1	feature	long_terminal_repeat	22574127	22574287	.	.	.	ID=LTR LEFT 307-0;Parent=TE_BASE 307;name=ltr left;color=#f032e6
scaffold_1	feature	nested_repeat	22484790	22494808	.	.	.	ID=TE_BASE 309;name=TE_BASE 309;annot=Class_I::LTR::Ty3/gypsy::non-chromovirus::OTA::Ogre/Tat::Retand;color=#a9a9a9
scaffold_1	feature	repeat_fragment	22484790	22494808	.	.	.	ID=TE 309-0;Parent=TE_BASE 309;name=TE 309;color=#a9a9a9
scaffold_1	feature	polypeptide_conserved_region	22489133	22490177	.	-	.	ID=DOMAIN 309-0-0;Parent=TE_BASE 309;annot=Class_I::LTR::Ty3/gypsy::non-chromovirus::OTA::Ogre/Tat::Retand INT_tat;name=INT;color=#b10026
scaffold_1	feature	polypeptide_conserved_region	22490747	22491089	.	-	.	ID=DOMAIN 309-1-0;Parent=TE_BASE 309;annot=Class_I::LTR::Ty3/gypsy::non-chromovirus::OTA::Ogre/Tat::Retand;name=aRH;color=#fc4e2a
scaffold_1	feature	polypeptide_conserved_region	22491131	22491491	.	-	.	ID=DOMAIN 309-2-0;Parent=TE_BASE 309;annot=Class_I::LTR::Ty3/gypsy::non-chromovirus::OTA::Ogre/Tat::Retand RNaseH_tat;name=RH;color=#fc4e2a
scaffold_1	feature	polypeptide_conserved_region	22492967	22493675	.	-	.	ID=DOMAIN 309-3-0;Parent=TE_BASE 309;annot=Class_I::LTR::Ty3/gypsy::non-chromovirus::OTA::Ogre/Tat::Retand GAG_tat;name=GAG;color=#225ea8
scaffold_1	feature	long_terminal_repeat	22494294	22494808	.	.	.	ID=LTR LEFT 309-0;Parent=TE_BASE 309;name=ltr left;color=#f032e6
scaffold_1	feature	long_terminal_repeat	22484790	22485304	.	.	.	ID=LTR RIGHT 309-0;Parent=TE_BASE 309;name=ltr right;color=#f032e6
scaffold_1	feature	target_site_duplication	22484785	22484789	.	.	.	ID=TSR RIGHT 309;Parent=TE_BASE 309;name=tsr right;color=#333333
scaffold_1	feature	target_site_duplication	22494809	22494813	.	.	.	ID=TSR LEFT 309;Parent=TE_BASE 309;name=tsr left;color=#333333
scaffold_1	feature	nested_repeat	22464255	22474729	.	.	.	ID=TE_BASE 310;name=TE_BASE 310;annot=Class_I::LTR::Ty3/gypsy::non-chromovirus::OTA::Ogre/Tat::Retand;color=#a9a9a9
scaffold_1	feature	repeat_fragment	22464255	22474729	.	.	.	ID=TE 310-0;Parent=TE_BASE 310;name=TE 310;color=#a9a9a9
scaffold_1	feature	polypeptide_conserved_region	22468606	22469650	.	-	.	ID=DOMAIN 310-0-0;Parent=TE_BASE 310;annot=Class_I::LTR::Ty3/gypsy::non-chromovirus::OTA::Ogre/Tat::Retand INT_tat;name=INT;color=#b10026
scaffold_1	feature	polypeptide_conserved_region	22470220	22470562	.	-	.	ID=DOMAIN 310-1-0;Parent=TE_BASE 310;annot=Class_I::LTR::Ty3/gypsy::non-chromovirus::OTA::Ogre/Tat::Retand;name=aRH;color=#fc4e2a
scaffold_1	feature	polypeptide_conserved_region	22470604	22470964	.	-	.	ID=DOMAIN 310-2-0;Parent=TE_BASE 310;annot=Class_I::LTR::Ty3/gypsy::non-chromovirus::OTA::Ogre/Tat::Retand RNaseH_tat;name=RH;color=#fc4e2a
scaffold_1	feature	polypeptide_conserved_region	22471108	22471780	.	-	.	ID=DOMAIN 310-3-0;Parent=TE_BASE 310;annot=Class_I::LTR::Ty3/gypsy::non-chromovirus::OTA::Ogre/Tat::Retand RT_tat;name=RT;color=#feb24c
scaffold_1	feature	polypeptide_conserved_region	22472176	22472494	.	-	.	ID=DOMAIN 310-4-0;Parent=TE_BASE 310;annot=Class_I::LTR::Ty3/gypsy::non-chromovirus::OTA::Ogre/Tat::Retand AP_tat;name=PROT;color=#ffeda0
scaffold_1	feature	polypeptide_conserved_region	22472890	22473595	.	-	.	ID=DOMAIN 310-5-0;Parent=TE_BASE 310;annot=Class_I::LTR::Ty3/gypsy::non-chromovirus::OTA::Ogre/Tat::Retand GAG_tat;name=GAG;color=#225ea8
scaffold_1	feature	long_terminal_repeat	22474214	22474729	.	.	.	ID=LTR LEFT 310-0;Parent=TE_BASE 310;name=ltr left;color=#f032e6
scaffold_1	feature	long_terminal_repeat	22464255	22464770	.	.	.	ID=LTR RIGHT 310-0;Parent=TE_BASE 310;name=ltr right;color=#f032e6
scaffold_1	feature	target_site_duplication	22464250	22464254	.	.	.	ID=TSR RIGHT 310;Parent=TE_BASE 310;name=tsr right;color=#333333
scaffold_1	feature	target_site_duplication	22474730	22474734	.	.	.	ID=TSR LEFT 310;Parent=TE_BASE 310;name=tsr left;color=#333333
scaffold_1	feature	nested_repeat	22451362	22463086	.	.	.	ID=TE_BASE 311;name=TE_BASE 311;annot=Class_I::LTR::Ty3/gypsy::non-chromovirus::OTA::Ogre/Tat::Retand;color=#a9a9a9
scaffold_1	feature	repeat_fragment	22451362	22463086	.	.	.	ID=TE 311-0;Parent=TE_BASE 311;name=TE 311;color=#a9a9a9
scaffold_1	feature	polypeptide_conserved_region	22456967	22458011	.	-	.	ID=DOMAIN 311-0-0;Parent=TE_BASE 311;annot=Class_I::LTR::Ty3/gypsy::non-chromovirus::OTA::Ogre/Tat::Retand INT_tat;name=INT;color=#b10026
scaffold_1	feature	polypeptide_conserved_region	22458581	22458923	.	-	.	ID=DOMAIN 311-1-0;Parent=TE_BASE 311;annot=Class_I::LTR::Ty3/gypsy::non-chromovirus::OTA::Ogre/Tat::Retand;name=aRH;color=#fc4e2a
scaffold_1	feature	polypeptide_conserved_region	22458965	22459325	.	-	.	ID=DOMAIN 311-2-0;Parent=TE_BASE 311;annot=Class_I::LTR::Ty3/gypsy::non-chromovirus::OTA::Ogre/Tat::Retand RNaseH_tat;name=RH;color=#fc4e2a
scaffold_1	feature	polypeptide_conserved_region	22459469	22460141	.	-	.	ID=DOMAIN 311-3-0;Parent=TE_BASE 311;annot=Class_I::LTR::Ty3/gypsy::non-chromovirus::OTA::Ogre/Tat::Retand RT_tat;name=RT;color=#feb24c
scaffold_1	feature	polypeptide_conserved_region	22460537	22460855	.	-	.	ID=DOMAIN 311-4-0;Parent=TE_BASE 311;annot=Class_I::LTR::Ty3/gypsy::non-chromovirus::OTA::Ogre/Tat::Retand AP_tat;name=PROT;color=#ffeda0
scaffold_1	feature	polypeptide_conserved_region	22461251	22461959	.	-	.	ID=DOMAIN 311-5-0;Parent=TE_BASE 311;annot=Class_I::LTR::Ty3/gypsy::non-chromovirus::OTA::Ogre/Tat::Retand GAG_tat;name=GAG;color=#225ea8
scaffold_1	feature	long_terminal_repeat	22462577	22463086	.	.	.	ID=LTR LEFT 311-0;Parent=TE_BASE 311;name=ltr left;color=#f032e6
scaffold_1	feature	long_terminal_repeat	22451362	22451871	.	.	.	ID=LTR RIGHT 311-0;Parent=TE_BASE 311;name=ltr right;color=#f032e6
scaffold_1	feature	nested_repeat	22440870	22448205	.	.	.	ID=TE_BASE 312;name=TE_BASE 312;annot=Class_I::LTR::Ty3/gypsy::non-chromovirus::OTA::Athila;color=#a9a9a9
scaffold_1	feature	repeat_fragment	22440870	22448205	.	.	.	ID=TE 312-0;Parent=TE_BASE 312;name=TE 312;color=#a9a9a9
scaffold_1	feature	polypeptide_conserved_region	22444227	22444509	.	-	.	ID=DOMAIN 312-0-0;Parent=TE_BASE 312;annot=Class_I::LTR::Ty3/gypsy::non-chromovirus::OTA::Athila AP_athila;name=PROT;color=#ffeda0
scaffold_1	feature	polypeptide_conserved_region	22445772	22446219	.	-	.	ID=DOMAIN 312-1-0;Parent=TE_BASE 312;annot=Class_I::LTR::Ty3/gypsy::non-chromovirus::OTA::Athila GAG_athila;name=GAG;color=#225ea8
scaffold_1	feature	long_terminal_repeat	22446793	22448205	.	.	.	ID=LTR LEFT 312-0;Parent=TE_BASE 312;name=ltr left;color=#f032e6
scaffold_1	feature	long_terminal_repeat	22440870	22442299	.	.	.	ID=LTR RIGHT 312-0;Parent=TE_BASE 312;name=ltr right;color=#f032e6
scaffold_1	feature	target_site_duplication	22440865	22440869	.	.	.	ID=TSR RIGHT 312;Parent=TE_BASE 312;name=tsr right;color=#333333
scaffold_1	feature	target_site_duplication	22448206	22448210	.	.	.	ID=TSR LEFT 312;Parent=TE_BASE 312;name=tsr left;color=#333333
scaffold_1	feature	nested_repeat	22412600	22426654	.	.	.	ID=TE_BASE 313;name=TE_BASE 313;annot=Class_I::LTR::Ty1/copia::Tork;color=#a9a9a9
scaffold_1	feature	repeat_fragment	22412600	22426654	.	.	.	ID=TE 313-0;Parent=TE_BASE 313;name=TE 313;color=#a9a9a9
scaffold_1	feature	polypeptide_conserved_region	22413177	22413474	.	-	.	ID=DOMAIN 313-0-0;Parent=TE_BASE 313;annot=Class_I::LTR::Ty1/copia::Ivana RNaseH_oryco;name=RH;color=#fc4e2a
scaffold_1	feature	polypeptide_conserved_region	22413796	22414414	.	-	.	ID=DOMAIN 313-1-0;Parent=TE_BASE 313;annot=Class_I::LTR::Ty1/copia::Tork RT_tork;name=RT;color=#feb24c
scaffold_1	feature	primer_binding_site	22412857	22412877	.	.	.	ID=PBS 313;Parent=TE_BASE 313;name=ppt;color=#41ab5d
scaffold_1	feature	RR_tract	22426386	22426400	.	.	.	ID=PPT 313;Parent=TE_BASE 313;name=pbs;color=#c7e9c0
scaffold_1	feature	long_terminal_repeat	22426418	22426654	.	.	.	ID=LTR LEFT 313-0;Parent=TE_BASE 313;name=ltr left;color=#f032e6
scaffold_1	feature	long_terminal_repeat	22412600	22412836	.	.	.	ID=LTR RIGHT 313-0;Parent=TE_BASE 313;name=ltr right;color=#f032e6
scaffold_1	feature	target_site_duplication	22412595	22412599	.	.	.	ID=TSR RIGHT 313;Parent=TE_BASE 313;name=tsr right;color=#333333
scaffold_1	feature	target_site_duplication	22426655	22426659	.	.	.	ID=TSR LEFT 313;Parent=TE_BASE 313;name=tsr left;color=#333333
scaffold_1	feature	nested_repeat	22326118	22331765	.	.	.	ID=TE_BASE 314;name=TE_BASE 314;annot=Class_I::LTR::Ty3/gypsy::chromovirus::CRM;color=#a9a9a9
scaffold_1	feature	repeat_fragment	22326118	22331765	.	.	.	ID=TE 314-0;Parent=TE_BASE 314;name=TE 314;color=#a9a9a9
scaffold_1	feature	polypeptide_conserved_region	22326715	22327147	.	+	.	ID=DOMAIN 314-0-0;Parent=TE_BASE 314;annot=Class_I::LTR::Ty3/gypsy::chromovirus::CRM GAG_crm;name=GAG;color=#225ea8
scaffold_1	feature	polypeptide_conserved_region	22327675	22327939	.	+	.	ID=DOMAIN 314-1-0;Parent=TE_BASE 314;annot=Class_I::LTR::Ty3/gypsy::chromovirus::CRM AP_crm;name=PROT;color=#ffeda0
scaffold_1	feature	polypeptide_conserved_region	22328383	22328749	.	+	.	ID=DOMAIN 314-2-0;Parent=TE_BASE 314;annot=Class_I::LTR::Ty3/gypsy::chromovirus::CRM RT_crm;name=RT;color=#feb24c
scaffold_1	feature	polypeptide_conserved_region	22329195	22329540	.	+	.	ID=DOMAIN 314-3-0;Parent=TE_BASE 314;annot=Class_I::LTR::Ty3/gypsy::chromovirus::CRM RNaseH_crm;name=RH;color=#fc4e2a
scaffold_1	feature	polypeptide_conserved_region	22329780	22330767	.	+	.	ID=DOMAIN 314-4-0;Parent=TE_BASE 314;annot=Class_I::LTR::Ty3/gypsy::chromovirus::CRM INT_crm;name=INT;color=#b10026
scaffold_1	feature	primer_binding_site	22326357	22326376	.	.	.	ID=PBS 314;Parent=TE_BASE 314;name=pbs;color=#c7e9c0
scaffold_1	feature	RR_tract	22331549	22331563	.	.	.	ID=PPT 314;Parent=TE_BASE 314;name=ppt;color=#41ab5d
scaffold_1	feature	long_terminal_repeat	22331585	22331765	.	.	.	ID=LTR RIGHT 314-0;Parent=TE_BASE 314;name=ltr right;color=#f032e6
scaffold_1	feature	long_terminal_repeat	22326118	22326295	.	.	.	ID=LTR LEFT 314-0;Parent=TE_BASE 314;name=ltr left;color=#f032e6
scaffold_1	feature	nested_repeat	22253574	22259958	.	.	.	ID=TE_BASE 315;name=TE_BASE 315;annot=Class_I::LTR::Ty3/gypsy::chromovirus::CRM;color=#a9a9a9
scaffold_1	feature	repeat_fragment	22253574	22259958	.	.	.	ID=TE 315-0;Parent=TE_BASE 315;name=TE 315;color=#a9a9a9
scaffold_1	feature	polypeptide_conserved_region	22255668	22255953	.	+	.	ID=DOMAIN 315-0-0;Parent=TE_BASE 315;annot=Class_I::LTR::Ty3/gypsy::chromovirus::CRM GAG_crm;name=GAG;color=#225ea8
scaffold_1	feature	polypeptide_conserved_region	22256681	22256948	.	+	.	ID=DOMAIN 315-1-0;Parent=TE_BASE 315;annot=Class_I::LTR::Ty3/gypsy::chromovirus::CRM AP_crm;name=PROT;color=#ffeda0
scaffold_1	feature	polypeptide_conserved_region	22257347	22257698	.	+	.	ID=DOMAIN 315-2-0;Parent=TE_BASE 315;annot=Class_I::LTR::Ty3/gypsy::chromovirus::CRM RNaseH_crm;name=RH;color=#fc4e2a
scaffold_1	feature	polypeptide_conserved_region	22257941	22258931	.	+	.	ID=DOMAIN 315-3-0;Parent=TE_BASE 315;annot=Class_I::LTR::Ty3/gypsy::chromovirus::CRM INT_crm;name=INT;color=#b10026
scaffold_1	feature	primer_binding_site	22254554	22254572	.	.	.	ID=PBS 315;Parent=TE_BASE 315;name=pbs;color=#c7e9c0
scaffold_1	feature	RR_tract	22258975	22258989	.	.	.	ID=PPT 315;Parent=TE_BASE 315;name=ppt;color=#41ab5d
scaffold_1	feature	long_terminal_repeat	22258989	22259958	.	.	.	ID=LTR RIGHT 315-0;Parent=TE_BASE 315;name=ltr right;color=#f032e6
scaffold_1	feature	long_terminal_repeat	22253574	22254543	.	.	.	ID=LTR LEFT 315-0;Parent=TE_BASE 315;name=ltr left;color=#f032e6
scaffold_1	feature	nested_repeat	22223368	22231764	.	.	.	ID=TE_BASE 317;name=TE_BASE 317;annot=Class_I::LTR::Ty3/gypsy::non-chromovirus::OTA::Athila;color=#a9a9a9
scaffold_1	feature	repeat_fragment	22223368	22231764	.	.	.	ID=TE 317-0;Parent=TE_BASE 317;name=TE 317;color=#a9a9a9
scaffold_1	feature	polypeptide_conserved_region	22225610	22226099	.	+	.	ID=DOMAIN 317-0-0;Parent=TE_BASE 317;annot=Class_I::LTR::Ty3/gypsy::non-chromovirus::OTA::Athila GAG_athila;name=GAG;color=#225ea8
scaffold_1	feature	polypeptide_conserved_region	22227308	22227587	.	+	.	ID=DOMAIN 317-1-0;Parent=TE_BASE 317;annot=Class_I::LTR::Ty3/gypsy::non-chromovirus::OTA::Athila AP_athila;name=PROT;color=#ffeda0
scaffold_1	feature	long_terminal_repeat	22230387	22231764	.	.	.	ID=LTR RIGHT 317-0;Parent=TE_BASE 317;name=ltr right;color=#f032e6
scaffold_1	feature	long_terminal_repeat	22223368	22224745	.	.	.	ID=LTR LEFT 317-0;Parent=TE_BASE 317;name=ltr left;color=#f032e6
scaffold_1	feature	nested_repeat	22206642	22215394	.	.	.	ID=TE_BASE 318;name=TE_BASE 318;annot=Class_I::LTR::Ty3/gypsy::chromovirus::CRM;color=#a9a9a9
scaffold_1	feature	repeat_fragment	22206642	22215394	.	.	.	ID=TE 318-0;Parent=TE_BASE 318;name=TE 318;color=#a9a9a9
scaffold_1	feature	polypeptide_conserved_region	22207834	22208698	.	-	.	ID=DOMAIN 318-0-0;Parent=TE_BASE 318;annot=Class_I::LTR::Ty3/gypsy::chromovirus::CRM INT_crm;name=INT;color=#b10026
scaffold_1	feature	polypeptide_conserved_region	22211718	22211901	.	-	.	ID=DOMAIN 318-1-0;Parent=TE_BASE 318;annot=Class_I::LTR::Ty3/gypsy::chromovirus::CRM RNaseH_crm;name=RH;color=#fc4e2a
scaffold_1	feature	polypeptide_conserved_region	22212151	22212826	.	-	.	ID=DOMAIN 318-2-0;Parent=TE_BASE 318;annot=Class_I::LTR::Ty3/gypsy::chromovirus::CRM RT_crm;name=RT;color=#feb24c
scaffold_1	feature	polypeptide_conserved_region	22213242	22213509	.	-	.	ID=DOMAIN 318-3-0;Parent=TE_BASE 318;annot=Class_I::LTR::Ty3/gypsy::chromovirus::CRM AP_crm;name=PROT;color=#ffeda0
scaffold_1	feature	polypeptide_conserved_region	22213991	22214474	.	-	.	ID=DOMAIN 318-4-0;Parent=TE_BASE 318;annot=Class_I::LTR::Ty3/gypsy::chromovirus::CRM GAG_crm;name=GAG;color=#225ea8
scaffold_1	feature	long_terminal_repeat	22215255	22215394	.	.	.	ID=LTR LEFT 318-0;Parent=TE_BASE 318;name=ltr left;color=#f032e6
scaffold_1	feature	long_terminal_repeat	22206642	22206781	.	.	.	ID=LTR RIGHT 318-0;Parent=TE_BASE 318;name=ltr right;color=#f032e6
scaffold_1	feature	target_site_duplication	22206638	22206641	.	.	.	ID=TSR RIGHT 318;Parent=TE_BASE 318;name=tsr right;color=#333333
scaffold_1	feature	target_site_duplication	22215395	22215398	.	.	.	ID=TSR LEFT 318;Parent=TE_BASE 318;name=tsr left;color=#333333
scaffold_1	feature	nested_repeat	22139744	22145983	.	.	.	ID=TE_BASE 320;name=TE_BASE 320;annot=Class_I::LTR::Ty1/copia::SIRE;color=#a9a9a9
scaffold_1	feature	repeat_fragment	22139744	22145983	.	.	.	ID=TE 320-0;Parent=TE_BASE 320;name=TE 320;color=#a9a9a9
scaffold_1	feature	polypeptide_conserved_region	22140740	22141163	.	-	.	ID=DOMAIN 320-0-0;Parent=TE_BASE 320;annot=Class_I::LTR::Ty1/copia::SIRE RT_sire;name=RT;color=#feb24c
scaffold_1	feature	primer_binding_site	22139928	22139947	.	.	.	ID=PBS 320;Parent=TE_BASE 320;name=ppt;color=#41ab5d
scaffold_1	feature	RR_tract	22145824	22145838	.	.	.	ID=PPT 320;Parent=TE_BASE 320;name=pbs;color=#c7e9c0
scaffold_1	feature	long_terminal_repeat	22145851	22145983	.	.	.	ID=LTR LEFT 320-0;Parent=TE_BASE 320;name=ltr left;color=#f032e6
scaffold_1	feature	long_terminal_repeat	22139744	22139876	.	.	.	ID=LTR RIGHT 320-0;Parent=TE_BASE 320;name=ltr right;color=#f032e6
[truncated: 21,434 more rows]
